# Supplementary material for: Prioritizing target-disease associations with novel safety and efficacy scoring methods
Source: Sci Rep. 2019 Jul 8;9:9852. doi: 10.1038/s41598-019-46293-7 (PMC6614395; doi:10.1038/s41598-019-46293-7)
Supplement: Supplementary file 2 — Supplementary Figures [file 41598_2019_46293_MOESM2_ESM.zip]

Archive with 19 entries (18 files):
- Supplementary Table S10.xlsx
- Supplementary Table S11.xlsx
- Supplementary Table S12.xlsx
- Supplementary Table S13.xlsx
- Supplementary Table S14.xlsx
- Supplementary Table S7.xlsx
- Supplementary Table S8.xlsx
- Supplementary Table S9.xlsx
- Supplementary_Tables.pdf
- __MACOSX/
- __MACOSX/._Supplementary Table S10.xlsx
- __MACOSX/._Supplementary Table S11.xlsx
- __MACOSX/._Supplementary Table S12.xlsx
- __MACOSX/._Supplementary Table S13.xlsx
- __MACOSX/._Supplementary Table S14.xlsx
- __MACOSX/._Supplementary Table S7.xlsx
- __MACOSX/._Supplementary Table S8.xlsx
- __MACOSX/._Supplementary Table S9.xlsx
- __MACOSX/._Supplementary_Tables.pdf
