# Supplementary material for: Prioritizing target-disease associations with novel safety and efficacy scoring methods
Source: Sci Rep. 2019 Jul 8;9:9852. doi: 10.1038/s41598-019-46293-7 (PMC6614395; doi:10.1038/s41598-019-46293-7)
Supplement: Supplementary file 2 — Supplementary Figures [file 41598_2019_46293_MOESM2_ESM.zip › Supplementary Table S10.xlsx]

## Sheet: ADR_1%
grp1	grp2	mean1	mean2	diff	lwr	upr	p adj
control	cancer targets	1.758	6.192	-4.434	-4.645	-4.223	1.10267e-10
essential genes	cancer targets	0.518	6.192	-5.674	-5.885	-5.463	1.10267e-10
failed_trial targets	cancer targets	7.159	6.192	0.967	0.756	1.178	1.10267e-10
withdrawn_drug targets	cancer targets	7.112	6.192	0.92	0.709	1.131	1.10268e-10
essential genes	control	0.518	1.758	-1.24	-1.451	-1.029	1.10267e-10
failed_trial targets	control	7.159	1.758	5.401	5.19	5.612	1.10267e-10
withdrawn_drug targets	control	7.112	1.758	5.354	5.143	5.565	1.10267e-10
failed_trial targets	essential genes	7.159	0.518	6.641	6.43	6.852	1.10267e-10
withdrawn_drug targets	essential genes	7.112	0.518	6.594	6.383	6.805	1.10267e-10
withdrawn_drug targets	failed_trial targets	7.112	7.159	-0.047	-0.258	0.164	0.973444

## Sheet: ADR_5%
grp1	grp2	mean1	mean2	diff	lwr	upr	p adj
control	cancer targets	15.024	18.808	-3.784	-4.154	-3.414	1.10267e-10
essential genes	cancer targets	3.13	18.808	-15.678	-16.048	-15.308	1.10267e-10
failed_trial targets	cancer targets	22.068	18.808	3.26	2.89	3.63	1.10267e-10
withdrawn_drug targets	cancer targets	23.254	18.808	4.446	4.076	4.816	1.10267e-10
essential genes	control	3.13	15.024	-11.894	-12.264	-11.524	1.10267e-10
failed_trial targets	control	22.068	15.024	7.044	6.674	7.414	1.10267e-10
withdrawn_drug targets	control	23.254	15.024	8.23	7.86	8.6	1.10267e-10
failed_trial targets	essential genes	22.068	3.13	18.938	18.568	19.308	1.10267e-10
withdrawn_drug targets	essential genes	23.254	3.13	20.124	19.754	20.494	1.10267e-10
withdrawn_drug targets	failed_trial targets	23.254	22.068	1.186	0.816	1.556	1.1031e-10

## Sheet: ADR_10%
grp1	grp2	mean1	mean2	diff	lwr	upr	p adj
control	cancer targets	21.918	28.713	-6.795	-7.213	-6.377	1.10267e-10
essential genes	cancer targets	5.277	28.713	-23.436	-23.854	-23.018	1.10267e-10
failed_trial targets	cancer targets	32.097	28.713	3.384	2.966	3.802	1.10267e-10
withdrawn_drug targets	cancer targets	36.416	28.713	7.703	7.285	8.121	1.10267e-10
essential genes	control	5.277	21.918	-16.641	-17.059	-16.223	1.10267e-10
failed_trial targets	control	32.097	21.918	10.179	9.761	10.597	1.10267e-10
withdrawn_drug targets	control	36.416	21.918	14.498	14.08	14.916	1.10267e-10
failed_trial targets	essential genes	32.097	5.277	26.82	26.402	27.238	1.10267e-10
withdrawn_drug targets	essential genes	36.416	5.277	31.139	30.721	31.557	1.10267e-10
withdrawn_drug targets	failed_trial targets	36.416	32.097	4.319	3.901	4.737	1.10267e-10

## Sheet: centrality_1%
grp1	grp2	mean1	mean2	diff	lwr	upr	p adj
control	cancer targets	0	0.689	-0.689	-0.819	-0.559	1.10267e-10
essential genes	cancer targets	4.408	0.689	3.719	3.589	3.849	1.10267e-10
failed_trial targets	cancer targets	0.48	0.689	-0.209	-0.339	-0.079	0.00012392
withdrawn_drug targets	cancer targets	0	0.689	-0.689	-0.819	-0.559	1.10267e-10
essential genes	control	4.408	0	4.408	4.278	4.538	1.10267e-10
failed_trial targets	control	0.48	0	0.48	0.35	0.61	1.10315e-10
withdrawn_drug targets	control	0	0	0	-0.13	0.13	1
failed_trial targets	essential genes	0.48	4.408	-3.928	-4.058	-3.798	1.10267e-10
withdrawn_drug targets	essential genes	0	4.408	-4.408	-4.538	-4.278	1.10267e-10
withdrawn_drug targets	failed_trial targets	0	0.48	-0.48	-0.61	-0.35	1.10315e-10

## Sheet: centrality_5%
grp1	grp2	mean1	mean2	diff	lwr	upr	p adj
control	cancer targets	2.604	10.378	-7.774	-8.102	-7.446	1.10267e-10
essential genes	cancer targets	18.116	10.378	7.738	7.41	8.066	1.10267e-10
failed_trial targets	cancer targets	8.02	10.378	-2.358	-2.686	-2.03	1.10267e-10
withdrawn_drug targets	cancer targets	4.163	10.378	-6.215	-6.543	-5.887	1.10267e-10
essential genes	control	18.116	2.604	15.512	15.184	15.84	1.10267e-10
failed_trial targets	control	8.02	2.604	5.416	5.088	5.744	1.10267e-10
withdrawn_drug targets	control	4.163	2.604	1.559	1.231	1.887	1.10267e-10
failed_trial targets	essential genes	8.02	18.116	-10.096	-10.424	-9.768	1.10267e-10
withdrawn_drug targets	essential genes	4.163	18.116	-13.953	-14.281	-13.625	1.10267e-10
withdrawn_drug targets	failed_trial targets	4.163	8.02	-3.857	-4.185	-3.529	1.10267e-10

## Sheet: centrality_10%
grp1	grp2	mean1	mean2	diff	lwr	upr	p adj
control	cancer targets	8.63	24.114	-15.484	-15.905	-15.063	1.10267e-10
essential genes	cancer targets	30.769	24.114	6.655	6.234	7.076	1.10267e-10
failed_trial targets	cancer targets	19.96	24.114	-4.154	-4.575	-3.733	1.10267e-10
withdrawn_drug targets	cancer targets	17.272	24.114	-6.842	-7.263	-6.421	1.10267e-10
essential genes	control	30.769	8.63	22.139	21.718	22.56	1.10267e-10
failed_trial targets	control	19.96	8.63	11.33	10.909	11.751	1.10267e-10
withdrawn_drug targets	control	17.272	8.63	8.642	8.221	9.063	1.10267e-10
failed_trial targets	essential genes	19.96	30.769	-10.809	-11.23	-10.388	1.10267e-10
withdrawn_drug targets	essential genes	17.272	30.769	-13.497	-13.918	-13.076	1.10267e-10
withdrawn_drug targets	failed_trial targets	17.272	19.96	-2.688	-3.109	-2.267	1.10267e-10

## Sheet: onco_driven_1%
grp1	grp2	mean1	mean2	diff	lwr	upr	p adj
control	cancer targets	1.728	1.115	0.613	0.5	0.726	1.10267e-10
essential genes	cancer targets	0	1.115	-1.115	-1.228	-1.002	1.10267e-10
failed_trial targets	cancer targets	1.536	1.115	0.421	0.308	0.534	1.10312e-10
withdrawn_drug targets	cancer targets	1.076	1.115	-0.039	-0.152	0.074	0.879513
essential genes	control	0	1.728	-1.728	-1.841	-1.615	1.10267e-10
failed_trial targets	control	1.536	1.728	-0.192	-0.305	-0.079	4.2321e-05
withdrawn_drug targets	control	1.076	1.728	-0.652	-0.765	-0.539	1.10267e-10
failed_trial targets	essential genes	1.536	0	1.536	1.423	1.649	1.10267e-10
withdrawn_drug targets	essential genes	1.076	0	1.076	0.963	1.189	1.10267e-10
withdrawn_drug targets	failed_trial targets	1.076	1.536	-0.46	-0.573	-0.347	1.1029e-10

## Sheet: onco_driven_5%
grp1	grp2	mean1	mean2	diff	lwr	upr	p adj
control	cancer targets	6.437	6.818	-0.381	-0.647	-0.115	0.000969602
essential genes	cancer targets	0.539	6.818	-6.279	-6.545	-6.013	1.10267e-10
failed_trial targets	cancer targets	7.269	6.818	0.451	0.185	0.717	4.46751e-05
withdrawn_drug targets	cancer targets	10.134	6.818	3.316	3.05	3.582	1.10267e-10
essential genes	control	0.539	6.437	-5.898	-6.164	-5.632	1.10267e-10
failed_trial targets	control	7.269	6.437	0.832	0.566	1.098	1.10316e-10
withdrawn_drug targets	control	10.134	6.437	3.697	3.431	3.963	1.10267e-10
failed_trial targets	essential genes	7.269	0.539	6.73	6.464	6.996	1.10267e-10
withdrawn_drug targets	essential genes	10.134	0.539	9.595	9.329	9.861	1.10267e-10
withdrawn_drug targets	failed_trial targets	10.134	7.269	2.865	2.599	3.131	1.10267e-10

## Sheet: onco_driven_10%
grp1	grp2	mean1	mean2	diff	lwr	upr	p adj
control	cancer targets	15.504	12.292	3.212	2.871	3.553	1.10267e-10
essential genes	cancer targets	2.655	12.292	-9.637	-9.978	-9.296	1.10267e-10
failed_trial targets	cancer targets	11.499	12.292	-0.793	-1.134	-0.452	4.63172e-09
withdrawn_drug targets	cancer targets	13.946	12.292	1.654	1.313	1.995	1.10267e-10
essential genes	control	2.655	15.504	-12.849	-13.19	-12.508	1.10267e-10
failed_trial targets	control	11.499	15.504	-4.005	-4.346	-3.664	1.10267e-10
withdrawn_drug targets	control	13.946	15.504	-1.558	-1.899	-1.217	1.10267e-10
failed_trial targets	essential genes	11.499	2.655	8.844	8.503	9.185	1.10267e-10
withdrawn_drug targets	essential genes	13.946	2.655	11.291	10.95	11.632	1.10267e-10
withdrawn_drug targets	failed_trial targets	13.946	11.499	2.447	2.106	2.788	1.10267e-10

## Sheet: overall_1%
grp1	grp2	mean1	mean2	diff	lwr	upr	p adj
control	cancer targets	2.501	5.926	-3.425	-3.644	-3.206	1.10267e-10
essential genes	cancer targets	3.842	5.926	-2.084	-2.303	-1.865	1.10267e-10
failed_trial targets	cancer targets	4.173	5.926	-1.753	-1.972	-1.534	1.10267e-10
withdrawn_drug targets	cancer targets	4.568	5.926	-1.358	-1.577	-1.139	1.10267e-10
essential genes	control	3.842	2.501	1.341	1.122	1.56	1.10267e-10
failed_trial targets	control	4.173	2.501	1.672	1.453	1.891	1.10267e-10
withdrawn_drug targets	control	4.568	2.501	2.067	1.848	2.286	1.10267e-10
failed_trial targets	essential genes	4.173	3.842	0.331	0.112	0.55	0.000385741
withdrawn_drug targets	essential genes	4.568	3.842	0.726	0.507	0.945	1.10313e-10
withdrawn_drug targets	failed_trial targets	4.568	4.173	0.395	0.176	0.614	1.0321e-05

[truncated: 2 more sheets: overall_5%, tuckey_overall_10%]
