# Supplementary material for: Prioritizing target-disease associations with novel safety and efficacy scoring methods
Source: Sci Rep. 2019 Jul 8;9:9852. doi: 10.1038/s41598-019-46293-7 (PMC6614395; doi:10.1038/s41598-019-46293-7)
Supplement: Supplementary file 2 — Supplementary Figures [file 41598_2019_46293_MOESM2_ESM.zip › Supplementary Table S11.xlsx]

## Sheet: Sheet1
TARGET	DRUGBANK ID	NAME	DRUG GROUP	PHARMACOLOGICAL ACTION?	ACTIONS
CACNA1S	DB00653	Magnesium sulfate	approved, investigational, vet_approved	unknown
	DB00661	Verapamil	approved	yes	inhibitor
	DB04855	Dronedarone	approved	unknown
	DB04920	Clevidipine	approved, investigational	unknown
	DB00270	Isradipine	approved, investigational	yes	inhibitor
	DB01023	Felodipine	approved, investigational	yes	inhibitor
	DB01115	Nifedipine	approved	yes	inhibitor
	DB00393	Nimodipine	approved, investigational	yes	inhibitor
	DB00401	Nisoldipine	approved	yes	inhibitor
	DB01054	Nitrendipine	approved, investigational	yes	inhibitor
	DB00568	Cinnarizine	approved, investigational	yes	inhibitor
	DB01388	Mibefradil	investigational, withdrawn	yes	inhibitor
	DB06712	Nilvadipine	investigational	unknown	inhibitor
	DB00898	Ethanol	approved	unknown
	DB09090	Pinaverium	approved	yes	antagonist, inhibitor
	DB09229	Aranidipine	experimental	yes	antagonist
CHRNA9	DB00184	Nicotine	approved	unknown	agonist
	DB05069	ATG003	investigational	unknown
	DB05137	Lobeline	investigational	unknown
	DB05740	RPI-78M	investigational	unknown
	DB00674	Galantamine	approved	unknown	allosteric modulator
	DB08837	Tetraethylammonium	experimental, investigational	unknown	agonist, inhibitor
	DB00898	Ethanol	approved	unknown
FFAR4	DB05793	PRO-542	investigational	unknown
	DB05532	BMS-488043	investigational	unknown
	DB13961	Fish oil	approved, nutraceutical	yes	agonist, inhibits downstream inflammation cascades
PCTP	DB02306	Palmitoyl-Linoleoyl Phosphatidylcholine	experimental	unknown
	DB04372	Di-Linoleoyl-3-Sn-Phosphatidylcholine	experimental	unknown
	DB09568	Omega-3-carboxylic acids	approved, investigational	no	binder
RBP2	DB00162	Vitamin A	approved, nutraceutical, vet_approved	unknown
	DB06755	Beta carotene	approved, nutraceutical	no	substrate
