# Supplementary material for: Prioritizing target-disease associations with novel safety and efficacy scoring methods
Source: Sci Rep. 2019 Jul 8;9:9852. doi: 10.1038/s41598-019-46293-7 (PMC6614395; doi:10.1038/s41598-019-46293-7)
Supplement: Supplementary file 2 — Supplementary Figures [file 41598_2019_46293_MOESM2_ESM.zip › Supplementary Table S12.xlsx]

## Sheet: AVERAGE
ENSEMBL	SYMBOL	DESCRIPTION	EFFICACY	SAFETY	AVERAGE
ENSG00000184675	AMER1	APC membrane recruitment protein 1	1	1	1
ENSG00000105675	ATP4A	ATPase H+/K+ transporting subunit alpha	1	0.952219	0.976109
ENSG00000130413	STK33	serine/threonine kinase 33	1	0.946692	0.973346
ENSG00000169442	CD52	CD52 molecule	1	0.904438	0.952219
ENSG00000115548	KDM3A	lysine demethylase 3A	0.841283	0.961417	0.90135
ENSG00000167080	B4GALNT2	beta-1,4-N-acetyl-galactosaminyltransferase 2	0.736657	1	0.868329
ENSG00000213694	S1PR3	sphingosine-1-phosphate receptor 3	1	0.733843	0.866921
ENSG00000268089	GABRQ	gamma-aminobutyric acid type A receptor theta subunit	0.7	1	0.85
ENSG00000151079	KCNA6	potassium voltage-gated channel subfamily A member 6	0.7	1	0.85
ENSG00000163285	GABRG1	gamma-aminobutyric acid type A receptor gamma1 subunit	0.7	0.983808	0.841904
ENSG00000140015	KCNH5	potassium voltage-gated channel subfamily H member 5	0.7	0.971472	0.835736
ENSG00000094755	GABRP	gamma-aminobutyric acid type A receptor pi subunit	0.7	0.952219	0.826109
ENSG00000135519	KCNH3	potassium voltage-gated channel subfamily H member 3	0.7	0.952219	0.826109
ENSG00000184611	KCNH7	potassium voltage-gated channel subfamily H member 7	0.7	0.945796	0.822898
ENSG00000112293	GPLD1	glycosylphosphatidylinositol specific phospholipase D1	0.848205	0.793104	0.820654
ENSG00000254986	DPP3	dipeptidyl peptidase 3	0.713238	0.881358	0.797298
ENSG00000153944	MSI2	musashi RNA binding protein 2	0.832889	0.748914	0.790901
ENSG00000165097	KDM1B	lysine demethylase 1B	0.609743	0.969142	0.789443
ENSG00000124134	KCNS1	potassium voltage-gated channel modifier subfamily S member 1	0.7	0.856657	0.778328
ENSG00000168263	KCNV2	potassium voltage-gated channel modifier subfamily V member 2	0.7	0.839106	0.769553
ENSG00000071677	PRLH	prolactin releasing hormone	0.556511	0.981803	0.769157
ENSG00000114113	RBP2	retinol binding protein 2	0.550524	0.979331	0.764927
ENSG00000179059	ZFP42	ZFP42 zinc finger protein	0.574546	0.952219	0.763383
ENSG00000102034	ELF4	E74 like ETS transcription factor 4	0.69691	0.815608	0.756259
ENSG00000186188	FFAR4	free fatty acid receptor 4	0.502482	0.986423	0.744453
ENSG00000189067	LITAF	lipopolysaccharide induced TNF factor	0.737954	0.749455	0.743705
ENSG00000269897	COMMD3-BMI1	COMMD3-BMI1 readthrough	0.827927	0.659015	0.743471
ENSG00000132297	HHLA1	HERV-H LTR-associating 1	0.676909	0.808876	0.742893
ENSG00000133574	GIMAP4	GTPase, IMAP family member 4	0.531378	0.948825	0.740101
ENSG00000164985	PSIP1	PC4 and SFRS1 interacting protein 1	0.923211	0.55151	0.73736
ENSG00000162599	NFIA	nuclear factor I A	0.495807	0.976569	0.736188
ENSG00000164794	KCNV1	potassium voltage-gated channel modifier subfamily V member 1	0.7	0.763652	0.731826
ENSG00000100601	ALKBH1	alkB homolog 1, histone H2A dioxygenase	0.50388	0.952219	0.728049
ENSG00000176887	SOX11	SRY-box 11	0.900268	0.553179	0.726723
ENSG00000233608	TWIST2	twist family bHLH transcription factor 2	0.698044	0.750196	0.72412
ENSG00000171126	KCNG3	potassium voltage-gated channel modifier subfamily G member 3	0.7	0.731132	0.715566
ENSG00000185760	KCNQ5	potassium voltage-gated channel subfamily Q member 5	0.7	0.714412	0.707206
ENSG00000126603	GLIS2	GLIS family zinc finger 2	0.511932	0.901055	0.706493
ENSG00000119547	ONECUT2	one cut homeobox 2	0.430261	0.981154	0.705708
ENSG00000173848	NET1	neuroepithelial cell transforming 1	0.543524	0.867831	0.705677
ENSG00000166224	SGPL1	sphingosine-1-phosphate lyase 1	0.424124	0.977744	0.700934
ENSG00000171056	SOX7	SRY-box 7	0.658462	0.741777	0.700119
ENSG00000141179	PCTP	phosphatidylcholine transfer protein	0.439049	0.949507	0.694278
ENSG00000168418	KCNG4	potassium voltage-gated channel modifier subfamily G member 4	0.7	0.685014	0.692507
ENSG00000253368	TRNP1	TMF1-regulated nuclear protein 1	0.384358	1	0.692179
ENSG00000134324	LPIN1	lipin 1	0.414952	0.952219	0.683585
ENSG00000169856	ONECUT1	one cut homeobox 1	0.642767	0.707658	0.675213
ENSG00000273706	LHX1	LIM homeobox 1	0.660557	0.688443	0.6745
ENSG00000204256	BRD2	bromodomain containing 2	0.763431	0.582465	0.672948
ENSG00000163374	YY1AP1	YY1 associated protein 1	0.576299	0.765452	0.670875

## Sheet: W_EFFICACY=0.8 & W_SAFETY=0.2
ENSEMBL	SYMBOL	DESCRIPTION	EFFICACY	SAFETY	(EFFICACY*0.8)+(SAFETY*0.2)
ENSG00000184675	AMER1	APC membrane recruitment protein 1	1	1	1
ENSG00000105675	ATP4A	ATPase H+/K+ transporting subunit alpha	1	0.952219	0.990444
ENSG00000130413	STK33	serine/threonine kinase 33	1	0.946692	0.989338
ENSG00000169442	CD52	CD52 molecule	1	0.904438	0.980888
ENSG00000213694	S1PR3	sphingosine-1-phosphate receptor 3	1	0.733843	0.946769
ENSG00000139626	ITGB7	integrin subunit beta 7	1	0.339454	0.867891
ENSG00000115548	KDM3A	lysine demethylase 3A	0.841283	0.961417	0.865309
ENSG00000125910	S1PR4	sphingosine-1-phosphate receptor 4	1	0.275076	0.855015
ENSG00000164985	PSIP1	PC4 and SFRS1 interacting protein 1	0.923211	0.55151	0.84887
ENSG00000113749	HRH2	histamine receptor H2	1	0.223293	0.844659
ENSG00000147168	IL2RG	interleukin 2 receptor subunit gamma	1	0.214173	0.842835
ENSG00000156738	MS4A1	membrane spanning 4-domains A1	1	0.208189	0.841638
ENSG00000267534	S1PR2	sphingosine-1-phosphate receptor 2	1	0.197837	0.839567
ENSG00000186009	ATP4B	ATPase H+/K+ transporting subunit beta	1	0.194801	0.83896
ENSG00000117480	FAAH	fatty acid amide hydrolase	1	0.192867	0.838573
ENSG00000159110	IFNAR2	interferon alpha and beta receptor subunit 2	1	0.187645	0.837529
ENSG00000112293	GPLD1	glycosylphosphatidylinositol specific phospholipase D1	0.848205	0.793104	0.837185
ENSG00000176887	SOX11	SRY-box 11	0.900268	0.553179	0.83085
ENSG00000181163	NPM1	Nucleophosmin 1	1	0.153949	0.83079
ENSG00000196639	HRH1	histamine receptor H1	1	0.151229	0.830246
ENSG00000170989	S1PR1	sphingosine-1-phosphate receptor 1	1	0.119489	0.823898
ENSG00000064835	POU1F1	POU class 1 homeobox 1	1	0.113681	0.822736
ENSG00000228716	DHFR	dihydrofolate reductase	1	0.108015	0.821603
ENSG00000137265	IRF4	interferon regulatory factor 4	1	0.105646	0.821129
ENSG00000134460	IL2RA	interleukin 2 receptor subunit alpha	1	0.094322	0.818864
ENSG00000130726	TRIM28	tripartite motif containing 28	0.950388	0.292207	0.818752
ENSG00000113161	HMGCR	3-hydroxy-3-methylglutaryl-CoA reductase	1	0.0906828	0.818137
ENSG00000079999	KEAP1	kelch like ECH associated protein 1	1	0.0902179	0.818044
ENSG00000112038	OPRM1	opioid receptor mu 1	1	0.0890866	0.817817
ENSG00000180739	S1PR5	sphingosine-1-phosphate receptor 5	1	0.0889849	0.817797
ENSG00000196689	TRPV1	transient receptor potential cation channel subfamily V member 1	1	0.0811149	0.816223
ENSG00000153944	MSI2	musashi RNA binding protein 2	0.832889	0.748914	0.816094
ENSG00000012048	BRCA1	BRCA1, DNA repair associated	1	0.0794319	0.815886
ENSG00000095303	PTGS1	prostaglandin-endoperoxide synthase 1	1	0.0782789	0.815656
ENSG00000142166	IFNAR1	interferon alpha and beta receptor subunit 1	1	0.0777741	0.815555
ENSG00000100385	IL2RB	interleukin 2 receptor subunit beta	1	0.0609901	0.812198
ENSG00000087085	ACHE	acetylcholinesterase (Cartwright blood group)	1	0.0546668	0.810933
ENSG00000150093	ITGB1	integrin subunit beta 1	1	0.0538365	0.810767
ENSG00000113580	NR3C1	nuclear receptor subfamily 3 group C member 1	1	0.0503191	0.810064
ENSG00000091831	ESR1	estrogen receptor 1	1	0.0438459	0.808769
ENSG00000115232	ITGA4	integrin subunit alpha 4	1	0.0424455	0.808489
ENSG00000073756	PTGS2	prostaglandin-endoperoxide synthase 2	1	0.0401509	0.80803
ENSG00000118513	MYB	MYB proto-oncogene, transcription factor	1	0.0377574	0.807551
ENSG00000136997	MYC	MYC proto-oncogene, bHLH transcription factor	1	0.00709653	0.801419
ENSG00000232810	TNF	tumor necrosis factor	0.983982	0.0604143	0.799269
ENSG00000269897	COMMD3-BMI1	COMMD3-BMI1 readthrough	0.827927	0.659015	0.794144
ENSG00000167080	B4GALNT2	beta-1,4-N-acetyl-galactosaminyltransferase 2	0.736657	1	0.789326
ENSG00000085276	MECOM	MDS1 and EVI1 complex locus	0.873727	0.432772	0.785536
ENSG00000179583	CIITA	class II major histocompatibility complex transactivator	0.931641	0.163747	0.778062
ENSG00000104885	DOT1L	DOT1 like histone lysine methyltransferase	0.882602	0.340955	0.774273
