# Supplementary material for: Prioritizing target-disease associations with novel safety and efficacy scoring methods
Source: Sci Rep. 2019 Jul 8;9:9852. doi: 10.1038/s41598-019-46293-7 (PMC6614395; doi:10.1038/s41598-019-46293-7)
Supplement: Supplementary file 2 — Supplementary Figures [file 41598_2019_46293_MOESM2_ESM.zip › Supplementary Table S13.xlsx]

## Sheet: AS
ENSEMBL	SYMBOL	DESCRIPTION	EFFICACY	SAFETY	AVERAGE
ENSG00000186188	FFAR4	free fatty acid receptor 4	1	0.986423	0.993211
ENSG00000134324	LPIN1	lipin 1	1	0.952219	0.976109
ENSG00000141179	PCTP	phosphatidylcholine transfer protein	1	0.949507	0.974754
ENSG00000180233	ZNRF2	zinc and ring finger 2	1	0.916779	0.958389
ENSG00000015520	NPC1L1	NPC1 like intracellular cholesterol transporter 1	1	0.808876	0.904438
ENSG00000169174	PCSK9	proprotein convertase subtilisin/kexin type 9	1	0.793691	0.896846
ENSG00000114113	RBP2	retinol binding protein 2	0.751341	0.979331	0.865336
ENSG00000162599	NFIA	nuclear factor I A	0.734174	0.976569	0.855372
ENSG00000119547	ONECUT2	one cut homeobox 2	0.719149	0.981154	0.850152
ENSG00000138434	ITPRID2	ITPR interacting domain containing 2	1	0.693175	0.846587
ENSG00000167080	B4GALNT2	beta-1,4-N-acetyl-galactosaminyltransferase 2	0.673105	1	0.836552
ENSG00000163515	RETNLB	resistin like beta	0.654837	1	0.827418
ENSG00000198692	EIF1AY	eukaryotic translation initiation factor 1A Y-linked	0.755465	0.86735	0.811408
ENSG00000179059	ZFP42	ZFP42 zinc finger protein	0.660902	0.952219	0.80656
ENSG00000166224	SGPL1	sphingosine-1-phosphate lyase 1	0.624675	0.977744	0.801209
ENSG00000184675	AMER1	APC membrane recruitment protein 1	0.591457	1	0.795729
ENSG00000173848	NET1	neuroepithelial cell transforming 1	0.710599	0.867831	0.789215
ENSG00000170425	ADORA2B	adenosine A2b receptor	1	0.562125	0.781062
ENSG00000171388	APLN	apelin	0.721445	0.838406	0.779926
ENSG00000163884	KLF15	Kruppel like factor 15	0.962961	0.589115	0.776038
ENSG00000071677	PRLH	prolactin releasing hormone	0.568773	0.981803	0.775288
ENSG00000215612	HMX1	H6 family homeobox 1	0.545224	1	0.772612
ENSG00000133574	GIMAP4	GTPase, IMAP family member 4	0.594326	0.948825	0.771575
ENSG00000089163	SIRT4	sirtuin 4	1	0.540656	0.770328
ENSG00000253368	TRNP1	TMF1-regulated nuclear protein 1	0.539293	1	0.769647
ENSG00000116035	VAX2	ventral anterior homeobox 2	0.666485	0.856657	0.761571
ENSG00000132297	HHLA1	HERV-H LTR-associating 1	0.704589	0.808876	0.756732
ENSG00000134852	CLOCK	clock circadian regulator	1	0.511928	0.755964
ENSG00000233608	TWIST2	twist family bHLH transcription factor 2	0.761568	0.750196	0.755882
ENSG00000198890	PRMT6	protein arginine methyltransferase 6	0.555174	0.947793	0.751483
ENSG00000111012	CYP27B1	cytochrome P450 family 27 subfamily B member 1	0.581984	0.904438	0.743211
ENSG00000100601	ALKBH1	alkB homolog 1, histone H2A dioxygenase	0.529865	0.952219	0.741042
ENSG00000174343	CHRNA9	cholinergic receptor nicotinic alpha 9 subunit	0.528495	0.952219	0.740357
ENSG00000165097	KDM1B	lysine demethylase 1B	0.498519	0.969142	0.73383
ENSG00000130413	STK33	serine/threonine kinase 33	0.516945	0.946692	0.731818
ENSG00000213694	S1PR3	sphingosine-1-phosphate receptor 3	0.721841	0.733843	0.727842
ENSG00000118702	GHRH	growth hormone releasing hormone	0.505944	0.941778	0.723861
ENSG00000118263	KLF7	Kruppel like factor 7	0.502044	0.942191	0.722117
ENSG00000116586	LAMTOR2	late endosomal/lysosomal adaptor, MAPK and MTOR activator 2	0.744811	0.697742	0.721276
ENSG00000004139	SARM1	sterile alpha and TIR motif containing 1	0.702122	0.739344	0.720733
ENSG00000126603	GLIS2	GLIS family zinc finger 2	0.537741	0.901055	0.719398
ENSG00000125726	CD70	CD70 molecule	0.53502	0.897331	0.716176
ENSG00000204344	STK19	serine/threonine kinase 19	0.995479	0.431839	0.713659
ENSG00000106459	NRF1	nuclear respiratory factor 1	1	0.421612	0.710806
ENSG00000198408	OGA	O-GlcNAcase	0.98503	0.430368	0.707699
ENSG00000187288	CIDEC	cell death inducing DFFA like effector c	0.862537	0.545088	0.703812
ENSG00000171773	NXNL1	nucleoredoxin like 1	0.404612	1	0.702306
ENSG00000167941	SOST	sclerostin	0.700497	0.70169	0.701094
ENSG00000164093	PITX2	paired like homeodomain 2	1	0.387014	0.693507
ENSG00000186918	ZNF395	zinc finger protein 395	0.535458	0.848474	0.691966

## Sheet: FH
ENSEMBL	SYMBOL	DESCRIPTION	EFFICACY	SAFETY	AVERAGE
ENSG00000130413	STK33	serine/threonine kinase 33	1	0.946692	0.973346
ENSG00000168454	TXNDC2	thioredoxin domain containing 2	0.913733	0.978781	0.946257
ENSG00000166634	SERPINB12	serpin family B member 12	0.913202	0.978966	0.946084
ENSG00000198104	OR2T6	olfactory receptor family 2 subfamily T member 6	0.913814	0.973258	0.943536
ENSG00000125998	FAM83C	family with sequence similarity 83 member C	0.913733	0.967554	0.940644
ENSG00000274536	AL034397.3	novel transcript, antisense VSIG4	0.899366	0.981701	0.940534
ENSG00000168907	PLA2G4F	phospholipase A2 group IVF	0.913814	0.965692	0.939753
ENSG00000158786	PLA2G2F	phospholipase A2 group IIF	0.912675	0.964164	0.93842
ENSG00000173080	RXFP4	relaxin family peptide/INSL5 receptor 4	0.884406	0.980974	0.93269
ENSG00000103742	IGDCC4	immunoglobulin superfamily DCC subclass member 4	0.913814	0.947887	0.93085
ENSG00000233312	C4B_2	complement component 4B (Chido blood group), copy 2	0.871564	0.984865	0.928215
ENSG00000188784	PLA2G2E	phospholipase A2 group IIE	0.912675	0.941715	0.927195
ENSG00000182261	NLRP10	NLR family pyrin domain containing 10	0.860534	0.972537	0.916535
ENSG00000139178	C1RL	complement C1r subcomponent like	0.913697	0.894637	0.904167
ENSG00000182566	CLEC4G	C-type lectin domain family 4 member G	0.913733	0.894085	0.903909
ENSG00000144893	MED12L	mediator complex subunit 12 like	0.860534	0.946037	0.903285
ENSG00000158859	ADAMTS4	ADAM metallopeptidase with thrombospondin type 1 motif 4	0.913697	0.891422	0.902559
ENSG00000143373	ZNF687	zinc finger protein 687	0.905153	0.899936	0.902545
ENSG00000115548	KDM3A	lysine demethylase 3A	0.841524	0.961417	0.901471
ENSG00000139517	LNX2	ligand of numb-protein X 2	0.913818	0.885775	0.899797
ENSG00000169174	PCSK9	proprotein convertase subtilisin/kexin type 9	1	0.793691	0.896846
ENSG00000185621	LMLN	leishmanolysin like peptidase	0.814021	0.978711	0.896366
ENSG00000229894	GK3P	glycerol kinase 3 pseudogene	0.913646	0.87383	0.893738
ENSG00000162298	SYVN1	Synoviolin 1	0.896448	0.890888	0.893668
ENSG00000184675	AMER1	APC membrane recruitment protein 1	0.771138	1	0.885569
ENSG00000164047	CAMP	cathelicidin antimicrobial peptide	0.913692	0.856185	0.884938
ENSG00000175294	CATSPER1	cation channel sperm associated 1	0.913827	0.846414	0.880121
ENSG00000175215	CTDSP2	CTD small phosphatase 2	0.860534	0.890455	0.875494
ENSG00000165097	KDM1B	lysine demethylase 1B	0.781628	0.969142	0.875385
ENSG00000166091	CMTM5	CKLF like MARVEL transmembrane domain containing 5	0.913733	0.835211	0.874472
ENSG00000065665	SEC61A2	Sec61 translocon alpha 2 subunit	0.895607	0.852879	0.874243
ENSG00000174718	RESF1	retroelement silencing factor 1	0.913814	0.834136	0.873975
ENSG00000072958	AP1M1	adaptor related protein complex 1 subunit mu 1	0.913814	0.831132	0.872473
ENSG00000170236	USP50	Ubiquitin Specific Peptidase 50	0.84073	0.901139	0.870935
ENSG00000065970	FOXJ2	forkhead box J2	0.820085	0.912892	0.866488
ENSG00000125124	BBS2	Bardet-Biedl syndrome 2	0.850403	0.881961	0.866182
ENSG00000113722	CDX1	caudal type homeobox 1	0.899366	0.832368	0.865867
ENSG00000156453	PCDH1	Protocadherin 1	0.913814	0.815642	0.864728
ENSG00000171860	C3AR1	complement C3a receptor 1	0.901042	0.82725	0.864146
ENSG00000239857	GET4	golgi to ER traffic protein 4	0.838815	0.888287	0.863551
ENSG00000158773	USF1	upstream transcription factor 1	0.917283	0.808274	0.862778
ENSG00000108001	EBF3	EBF transcription factor 3	0.751159	0.974019	0.862589
ENSG00000141316	SPACA3	sperm acrosome associated 3	0.742228	0.980811	0.861519
ENSG00000163535	SGO2	Shugoshin 2	0.913814	0.809195	0.861504
ENSG00000176087	SLC35A4	solute carrier family 35 member A4	0.72536	0.989918	0.857639
ENSG00000174132	FAM174A	family with sequence similarity 174 member A	0.72536	0.988217	0.856788
ENSG00000120963	ZNF706	zinc finger protein 706	0.745156	0.968322	0.856739
ENSG00000154930	ACSS1	acyl-CoA synthetase short chain family member 1	0.838934	0.873084	0.856009
ENSG00000122986	HVCN1	hydrogen voltage gated channel 1	0.72536	0.985389	0.855374
ENSG00000151327	FAM177A1	family with sequence similarity 177 member A1	0.72536	0.985332	0.855346
