# Supplementary material for: Prioritizing target-disease associations with novel safety and efficacy scoring methods
Source: Sci Rep. 2019 Jul 8;9:9852. doi: 10.1038/s41598-019-46293-7 (PMC6614395; doi:10.1038/s41598-019-46293-7)
Supplement: Supplementary file 2 — Supplementary Figures [file 41598_2019_46293_MOESM2_ESM.zip › Supplementary Table S14.xlsx]

## Sheet: General
ADR Term	N. gene associated wih specific ADR
Nausea_and_vomiting_symptoms	4405
Alopecias	3661
Mucosal_findings_abnormal	2171
Injury	477
Pruritus_NEC	338
Congenital_anomaly	296
Menstruation_with_decreased_bleeding	228
Gastrointestinal_and_abdominal_pains_(excl_oral_and_throat)	198
Physical_examination_procedures_and_organ_system_status	167
Disease_progression	161
Fibrosis	154
Disability	154
Asthenic_conditions	137
Colitis	93
Headaches_NEC	91
General_signs_and_symptoms_NEC	85
Atrophy	70
Gastrointestinal_atonic_and_hypomotility_disorders_NEC	67
Gastrointestinal,_pancreatic_and_APUD_hormone_analyses	67
Pain	65
Hernia	63
Pyrexia	58
Withdrawal_syndrome	56
Hypertrophy	51
Alopecia	49
Oedema	49
Urticaria	48

## Sheet: Development
ADR Term	N. gene associated wih specific ADR
Autism	328
Abortion	119
Pervasive_developmental_disorders_NEC	77
Developmental_disorders_cognitive	73
Autism_spectrum_disorder	73
Cleft_palate	47

## Sheet: Toxicity
ADR Term	N. gene associated wih specific ADR
Poisoning_and_toxicity	296
Deafness	146
Poisoning	132
Substance-related_disorders	132
Adverse_reaction	96
Necrosis	80
Adverse_drug_reaction	53
Apoptosis	50
Drug_toxicity	42

## Sheet: Emotional
ADR Term	N. gene associated wih specific ADR
Nervousness	131
Feelings_and_sensations_NEC	130
Emotional_distress	65
Anxiety	60
Depression	58
Anxiety_disorder	52
Bipolar_disorder	44

## Sheet: Nervous
ADR Term	N. gene associated wih specific ADR
Mental_disorders_NEC	1642
Schizophrenia	180
Epilepsy	129
Paraesthesias_and_dysaesthesias	126
Seizure	115
Hyperaesthesia	100
Nervous_system_disorders_NEC	94
Amyotrophic_lateral_sclerosis	90
Ataxia	82
Status_epilepticus	76
Multiple_sclerosis	59
Neurological_signs_and_symptoms_NEC	58
Cerebral_disorders_congenital	53
Microcephaly	50
Neuropathy_peripheral	48
Encephalopathy	45

## Sheet: Motor
ADR Term	N. gene associated wih specific ADR
Arthritis	399
Osteoarthritis	103
Osteoporosis	74
Hereditary_muscle_disorders	72
Non-site_specific_muscle_disorders_congenital	65
Myopathies	62
Musculoskeletal_and_connective_tissue_pain_and_discomfort	61
Myopathy	47
Gait_disturbances	44
Coordination_and_balance_disturbances	44
Musculoskeletal_disorders_congenital_NEC	43
Hyperkinesia	43

## Sheet: Skin
ADR Term	N. gene associated wih specific ADR
Dermal_and_epidermal_conditions_NEC	1832
Rashes,_eruptions_and_exanthems_NEC	283
Dermatitis	213
Stevens-Johnson_syndrome	88
Psoriasis	68
Rash	56
Drug_eruption	52
Cyst	50
Ulcer	46
Keloid_scar	43

## Sheet: Respiratory
ADR Term	N. gene associated wih specific ADR
Respiratory_tract_disorders_NEC	1555
Asthma	149
Pulmonary_fibrosis	93
Occupational_parenchymal_lung_disorders	67
Chest_and_lung_injuries_NEC	67
Respiratory_distress	64
Lung_disorder	64
Acute_respiratory_distress_syndrome	62
Traumatic_lung_injury	53

## Sheet: Liver
ADR Term	N. gene associated wih specific ADR
Hepatic_cirrhosis	969
Liver_injury	306
Hepatocellular_damage_and_hepatitis_NEC	303
Hepatic_steatosis	120
Hepatitis	120
Cholestasis	114
Hepatotoxicity	54
Liver_function_analyses	51

## Sheet: Urinary_apparatus
ADR Term	N. gene associated wih specific ADR
Glomerulonephritis	119
Proteinuria	92
Renal_failure_and_impairment	86
Renal_failure	73
Azotaemia	47
Urinary_abnormalities	46
Nephrotic_syndrome	45

[truncated: 7 more sheets: Reproductive, Vision, Cardiovascular, Cancer, Immune_system, Infection_Inflammation, Methabolism]
