# Supplementary material for: Prioritizing target-disease associations with novel safety and efficacy scoring methods
Source: Sci Rep. 2019 Jul 8;9:9852. doi: 10.1038/s41598-019-46293-7 (PMC6614395; doi:10.1038/s41598-019-46293-7)
Supplement: Supplementary file 2 — Supplementary Figures [file 41598_2019_46293_MOESM2_ESM.zip › Supplementary Table S7.xlsx]

## Sheet: modulation_1%
grp1	grp2	mean1	mean2	diff	lwr	upr	p adj
E[hs](OText. associations)	E[hs](OT associations)	1.652	3.381	-1.729	-1.861	-1.597	4.79075e-10
E[max](OT associations)	E[hs](OT associations)	2.977	3.381	-0.404	-0.536	-0.272	4.79127e-10
OT[hs]	E[hs](OT associations)	2.184	3.381	-1.197	-1.329	-1.065	4.79075e-10
E[max](OText. associations)	E[hs](OT associations)	2.456	3.381	-0.925	-1.057	-0.793	4.79075e-10
OT[max]	E[hs](OT associations)	2.079	3.381	-1.302	-1.434	-1.17	4.79075e-10
E[max](OText. associations)	E[hs](OText. associations)	2.456	1.652	0.804	0.672	0.936	4.79075e-10
OT[hs]	E[hs](OText. associations)	2.184	1.652	0.532	0.4	0.664	4.79082e-10
E[max](OT associations)	E[hs](OText. associations)	2.977	1.652	1.325	1.193	1.457	4.79075e-10
OT[max]	E[hs](OText. associations)	2.079	1.652	0.427	0.295	0.559	4.79135e-10
E[max](OText. associations)	E[max](OT associations)	2.456	2.977	-0.521	-0.653	-0.389	4.79093e-10
OT[max]	E[max](OT associations)	2.079	2.977	-0.898	-1.03	-0.766	4.79075e-10
OT[hs]	E[max](OT associations)	2.184	2.977	-0.793	-0.925	-0.661	4.79075e-10
OT[hs]	E[max](OText. associations)	2.184	2.456	-0.272	-0.404	-0.14	9.39076e-08
OT[max]	E[max](OText. associations)	2.079	2.456	-0.377	-0.509	-0.245	4.7917e-10
OT[max]	OT[hs]	2.079	2.184	-0.105	-0.237	0.027	0.205511

## Sheet: modulation_5%
grp1	grp2	mean1	mean2	diff	lwr	upr	p adj
E[hs](OText. associations)	E[hs](OT associations)	6.495	11.5	-5.005	-5.251	-4.759	4.79075e-10
E[max](OT associations)	E[hs](OT associations)	9.901	11.5	-1.599	-1.845	-1.353	4.79075e-10
OT[hs]	E[hs](OT associations)	7.73	11.5	-3.77	-4.016	-3.524	4.79075e-10
E[max](OText. associations)	E[hs](OT associations)	7.415	11.5	-4.085	-4.331	-3.839	4.79075e-10
OT[max]	E[hs](OT associations)	6.019	11.5	-5.481	-5.727	-5.235	4.79075e-10
E[max](OText. associations)	E[hs](OText. associations)	7.415	6.495	0.92	0.674	1.166	4.79127e-10
OT[hs]	E[hs](OText. associations)	7.73	6.495	1.235	0.989	1.481	4.79075e-10
E[max](OT associations)	E[hs](OText. associations)	9.901	6.495	3.406	3.16	3.652	4.79075e-10
OT[max]	E[hs](OText. associations)	6.019	6.495	-0.476	-0.722	-0.23	7.21716e-07
E[max](OText. associations)	E[max](OT associations)	7.415	9.901	-2.486	-2.732	-2.24	4.79075e-10
OT[max]	E[max](OT associations)	6.019	9.901	-3.882	-4.128	-3.636	4.79075e-10
OT[hs]	E[max](OT associations)	7.73	9.901	-2.171	-2.417	-1.925	4.79075e-10
OT[hs]	E[max](OText. associations)	7.73	7.415	0.315	0.069	0.561	0.00373669
OT[max]	E[max](OText. associations)	6.019	7.415	-1.396	-1.642	-1.15	4.79075e-10
OT[max]	OT[hs]	6.019	7.73	-1.711	-1.957	-1.465	4.79075e-10

## Sheet: modulation_10%
grp1	grp2	mean1	mean2	diff	lwr	upr	p adj
E[hs](OText. associations)	E[hs](OT associations)	9.623	17.557	-7.934	-8.231	-7.637	4.79075e-10
E[max](OT associations)	E[hs](OT associations)	17.174	17.557	-0.383	-0.68	-0.086	0.00332672
OT[hs]	E[hs](OT associations)	10.734	17.557	-6.823	-7.12	-6.526	4.79075e-10
E[max](OText. associations)	E[hs](OT associations)	10.157	17.557	-7.4	-7.697	-7.103	4.79075e-10
OT[max]	E[hs](OT associations)	9.335	17.557	-8.222	-8.519	-7.925	4.79075e-10
E[max](OText. associations)	E[hs](OText. associations)	10.157	9.623	0.534	0.237	0.831	5.39889e-06
OT[hs]	E[hs](OText. associations)	10.734	9.623	1.111	0.814	1.408	4.79126e-10
E[max](OT associations)	E[hs](OText. associations)	17.174	9.623	7.551	7.254	7.848	4.79075e-10
OT[max]	E[hs](OText. associations)	9.335	9.623	-0.288	-0.585	0.009	0.0629539
E[max](OText. associations)	E[max](OT associations)	10.157	17.174	-7.017	-7.314	-6.72	4.79075e-10
OT[max]	E[max](OT associations)	9.335	17.174	-7.839	-8.136	-7.542	4.79075e-10
OT[hs]	E[max](OT associations)	10.734	17.174	-6.44	-6.737	-6.143	4.79075e-10
OT[hs]	E[max](OText. associations)	10.734	10.157	0.577	0.28	0.874	6.11377e-07
OT[max]	E[max](OText. associations)	9.335	10.157	-0.822	-1.119	-0.525	4.79315e-10
OT[max]	OT[hs]	9.335	10.734	-1.399	-1.696	-1.102	4.79075e-10

## Sheet: tissue_specific_1%
grp1	grp2	mean1	mean2	diff	lwr	upr	p adj
E[hs](OText. associations)	E[hs](OT associations)	9.06	2.052	7.008	6.696	7.32	4.79075e-10
E[max](OT associations)	E[hs](OT associations)	3.081	2.052	1.029	0.717	1.341	4.79133e-10
OT[hs]	E[hs](OT associations)	2.277	2.052	0.225	-0.087	0.537	0.307824
E[max](OText. associations)	E[hs](OT associations)	15.817	2.052	13.765	13.453	14.077	4.79075e-10
OT[max]	E[hs](OT associations)	3.081	2.052	1.029	0.717	1.341	4.79133e-10
E[max](OText. associations)	E[hs](OText. associations)	15.817	9.06	6.757	6.445	7.069	4.79075e-10
OT[hs]	E[hs](OText. associations)	2.277	9.06	-6.783	-7.095	-6.471	4.79075e-10
E[max](OT associations)	E[hs](OText. associations)	3.081	9.06	-5.979	-6.291	-5.667	4.79075e-10
OT[max]	E[hs](OText. associations)	3.081	9.06	-5.979	-6.291	-5.667	4.79075e-10
E[max](OText. associations)	E[max](OT associations)	15.817	3.081	12.736	12.424	13.048	4.79075e-10
OT[max]	E[max](OT associations)	3.081	3.081	0	-0.312	0.312	1
OT[hs]	E[max](OT associations)	2.277	3.081	-0.804	-1.116	-0.492	4.87444e-10
OT[hs]	E[max](OText. associations)	2.277	15.817	-13.54	-13.852	-13.228	4.79075e-10
OT[max]	E[max](OText. associations)	3.081	15.817	-12.736	-13.048	-12.424	4.79075e-10
OT[max]	OT[hs]	3.081	2.277	0.804	0.492	1.116	4.87444e-10

## Sheet: tissue_specific_5%
grp1	grp2	mean1	mean2	diff	lwr	upr	p adj
E[hs](OText. associations)	E[hs](OT associations)	19.323	9.06	10.263	9.759	10.767	4.79075e-10
E[max](OT associations)	E[hs](OT associations)	9.799	9.06	0.739	0.235	1.243	0.000457377
OT[hs]	E[hs](OT associations)	11.169	9.06	2.109	1.605	2.613	4.79076e-10
E[max](OText. associations)	E[hs](OT associations)	27.123	9.06	18.063	17.559	18.567	4.79075e-10
OT[max]	E[hs](OT associations)	9.799	9.06	0.739	0.235	1.243	0.000457377
E[max](OText. associations)	E[hs](OText. associations)	27.123	19.323	7.8	7.296	8.304	4.79075e-10
OT[hs]	E[hs](OText. associations)	11.169	19.323	-8.154	-8.658	-7.65	4.79075e-10
E[max](OT associations)	E[hs](OText. associations)	9.799	19.323	-9.524	-10.028	-9.02	4.79075e-10
OT[max]	E[hs](OText. associations)	9.799	19.323	-9.524	-10.028	-9.02	4.79075e-10
E[max](OText. associations)	E[max](OT associations)	27.123	9.799	17.324	16.82	17.828	4.79075e-10
OT[max]	E[max](OT associations)	9.799	9.799	0	-0.504	0.504	1
OT[hs]	E[max](OT associations)	11.169	9.799	1.37	0.866	1.874	4.7965e-10
OT[hs]	E[max](OText. associations)	11.169	27.123	-15.954	-16.458	-15.45	4.79075e-10
OT[max]	E[max](OText. associations)	9.799	27.123	-17.324	-17.828	-16.82	4.79075e-10
OT[max]	OT[hs]	9.799	11.169	-1.37	-1.874	-0.866	4.7965e-10

## Sheet: tuckey_tissue_specific_10%
grp1	grp2	mean1	mean2	diff	lwr	upr	p adj
E[hs](OText. associations)	E[hs](OT associations)	24.525	14.211	10.314	9.711	10.917	4.79075e-10
E[max](OT associations)	E[hs](OT associations)	17.239	14.211	3.028	2.425	3.631	4.79075e-10
OT[hs]	E[hs](OT associations)	19.543	14.211	5.332	4.729	5.935	4.79075e-10
E[max](OText. associations)	E[hs](OT associations)	33.037	14.211	18.826	18.223	19.429	4.79075e-10
OT[max]	E[hs](OT associations)	19.108	14.211	4.897	4.294	5.5	4.79075e-10
E[max](OText. associations)	E[hs](OText. associations)	33.037	24.525	8.512	7.909	9.115	4.79075e-10
OT[hs]	E[hs](OText. associations)	19.543	24.525	-4.982	-5.585	-4.379	4.79075e-10
E[max](OT associations)	E[hs](OText. associations)	17.239	24.525	-7.286	-7.889	-6.683	4.79075e-10
OT[max]	E[hs](OText. associations)	19.108	24.525	-5.417	-6.02	-4.814	4.79075e-10
E[max](OText. associations)	E[max](OT associations)	33.037	17.239	15.798	15.195	16.401	4.79075e-10
OT[max]	E[max](OT associations)	19.108	17.239	1.869	1.266	2.472	4.79127e-10
OT[hs]	E[max](OT associations)	19.543	17.239	2.304	1.701	2.907	4.79115e-10
OT[hs]	E[max](OText. associations)	19.543	33.037	-13.494	-14.097	-12.891	4.79075e-10
OT[max]	E[max](OText. associations)	19.108	33.037	-13.929	-14.532	-13.326	4.79075e-10
OT[max]	OT[hs]	19.108	19.543	-0.435	-1.038	0.168	0.308463
