# Supplementary material for: Prioritizing target-disease associations with novel safety and efficacy scoring methods
Source: Sci Rep. 2019 Jul 8;9:9852. doi: 10.1038/s41598-019-46293-7 (PMC6614395; doi:10.1038/s41598-019-46293-7)
Supplement: Supplementary file 2 — Supplementary Figures [file 41598_2019_46293_MOESM2_ESM.zip › Supplementary Table S8.xlsx]

## Sheet: modulation_1%
grp1	grp2	mean1	mean2	diff	lwr	upr	p adj
E[hs](OText. associations)	E[hs](OT associations)	1.142	2.192	-1.05	-1.076	-1.024	4.79075e-10
E[max](OT associations)	E[hs](OT associations)	1.651	2.192	-0.541	-0.567	-0.515	4.79075e-10
OT[hs]	E[hs](OT associations)	0.871	2.192	-1.321	-1.347	-1.295	4.79075e-10
E[max](OText. associations)	E[hs](OT associations)	1.308	2.192	-0.884	-0.91	-0.858	4.79075e-10
OT[max]	E[hs](OT associations)	0.819	2.192	-1.373	-1.399	-1.347	4.79075e-10
E[max](OText. associations)	E[hs](OText. associations)	1.308	1.142	0.166	0.14	0.192	4.79075e-10
OT[hs]	E[hs](OText. associations)	0.871	1.142	-0.271	-0.297	-0.245	4.79075e-10
E[max](OT associations)	E[hs](OText. associations)	1.651	1.142	0.509	0.483	0.535	4.79075e-10
OT[max]	E[hs](OText. associations)	0.819	1.142	-0.323	-0.349	-0.297	4.79075e-10
E[max](OText. associations)	E[max](OT associations)	1.308	1.651	-0.343	-0.369	-0.317	4.79075e-10
OT[max]	E[max](OT associations)	0.819	1.651	-0.832	-0.858	-0.806	4.79075e-10
OT[hs]	E[max](OT associations)	0.871	1.651	-0.78	-0.806	-0.754	4.79075e-10
OT[hs]	E[max](OText. associations)	0.871	1.308	-0.437	-0.463	-0.411	4.79075e-10
OT[max]	E[max](OText. associations)	0.819	1.308	-0.489	-0.515	-0.463	4.79075e-10
OT[max]	OT[hs]	0.819	0.871	-0.052	-0.078	-0.026	4.33425e-07

## Sheet: modulation_5%
grp1	grp2	mean1	mean2	diff	lwr	upr	p adj
E[hs](OText. associations)	E[hs](OT associations)	5.001	9.464	-4.463	-4.51	-4.416	4.79075e-10
E[max](OT associations)	E[hs](OT associations)	7.769	9.464	-1.695	-1.742	-1.648	4.79075e-10
OT[hs]	E[hs](OT associations)	3.331	9.464	-6.133	-6.18	-6.086	4.79075e-10
E[max](OText. associations)	E[hs](OT associations)	5.057	9.464	-4.407	-4.454	-4.36	4.79075e-10
OT[max]	E[hs](OT associations)	2.735	9.464	-6.729	-6.776	-6.682	4.79075e-10
E[max](OText. associations)	E[hs](OText. associations)	5.057	5.001	0.056	0.009	0.103	0.00991544
OT[hs]	E[hs](OText. associations)	3.331	5.001	-1.67	-1.717	-1.623	4.79075e-10
E[max](OT associations)	E[hs](OText. associations)	7.769	5.001	2.768	2.721	2.815	4.79075e-10
OT[max]	E[hs](OText. associations)	2.735	5.001	-2.266	-2.313	-2.219	4.79075e-10
E[max](OText. associations)	E[max](OT associations)	5.057	7.769	-2.712	-2.759	-2.665	4.79075e-10
OT[max]	E[max](OT associations)	2.735	7.769	-5.034	-5.081	-4.987	4.79075e-10
OT[hs]	E[max](OT associations)	3.331	7.769	-4.438	-4.485	-4.391	4.79075e-10
OT[hs]	E[max](OText. associations)	3.331	5.057	-1.726	-1.773	-1.679	4.79075e-10
OT[max]	E[max](OText. associations)	2.735	5.057	-2.322	-2.369	-2.275	4.79075e-10
OT[max]	OT[hs]	2.735	3.331	-0.596	-0.643	-0.549	4.79075e-10

## Sheet: modulation_10%
grp1	grp2	mean1	mean2	diff	lwr	upr	p adj
E[hs](OText. associations)	E[hs](OT associations)	8.303	15.979	-7.676	-7.732	-7.62	4.79075e-10
E[max](OT associations)	E[hs](OT associations)	14.065	15.979	-1.914	-1.97	-1.858	4.79075e-10
OT[hs]	E[hs](OT associations)	5.845	15.979	-10.134	-10.19	-10.078	4.79075e-10
E[max](OText. associations)	E[hs](OT associations)	8.311	15.979	-7.668	-7.724	-7.612	4.79075e-10
OT[max]	E[hs](OT associations)	5.612	15.979	-10.367	-10.423	-10.311	4.79075e-10
E[max](OText. associations)	E[hs](OText. associations)	8.311	8.303	0.008	-0.048	0.064	0.998577
OT[hs]	E[hs](OText. associations)	5.845	8.303	-2.458	-2.514	-2.402	4.79075e-10
E[max](OT associations)	E[hs](OText. associations)	14.065	8.303	5.762	5.706	5.818	4.79075e-10
OT[max]	E[hs](OText. associations)	5.612	8.303	-2.691	-2.747	-2.635	4.79075e-10
E[max](OText. associations)	E[max](OT associations)	8.311	14.065	-5.754	-5.81	-5.698	4.79075e-10
OT[max]	E[max](OT associations)	5.612	14.065	-8.453	-8.509	-8.397	4.79075e-10
OT[hs]	E[max](OT associations)	5.845	14.065	-8.22	-8.276	-8.164	4.79075e-10
OT[hs]	E[max](OText. associations)	5.845	8.311	-2.466	-2.522	-2.41	4.79075e-10
OT[max]	E[max](OText. associations)	5.612	8.311	-2.699	-2.755	-2.643	4.79075e-10
OT[max]	OT[hs]	5.612	5.845	-0.233	-0.289	-0.177	4.79077e-10

## Sheet: tissue_specific_1%
grp1	grp2	mean1	mean2	diff	lwr	upr	p adj
E[hs](OText. associations)	E[hs](OT associations)	5.286	0.82	4.466	4.419	4.513	4.79075e-10
E[max](OT associations)	E[hs](OT associations)	0.54	0.82	-0.28	-0.327	-0.233	4.79075e-10
OT[hs]	E[hs](OT associations)	0.561	0.82	-0.259	-0.306	-0.212	4.79075e-10
E[max](OText. associations)	E[hs](OT associations)	7.33	0.82	6.51	6.463	6.557	4.79075e-10
OT[max]	E[hs](OT associations)	0.54	0.82	-0.28	-0.327	-0.233	4.79075e-10
E[max](OText. associations)	E[hs](OText. associations)	7.33	5.286	2.044	1.997	2.091	4.79075e-10
OT[hs]	E[hs](OText. associations)	0.561	5.286	-4.725	-4.772	-4.678	4.79075e-10
E[max](OT associations)	E[hs](OText. associations)	0.54	5.286	-4.746	-4.793	-4.699	4.79075e-10
OT[max]	E[hs](OText. associations)	0.54	5.286	-4.746	-4.793	-4.699	4.79075e-10
E[max](OText. associations)	E[max](OT associations)	7.33	0.54	6.79	6.743	6.837	4.79075e-10
OT[max]	E[max](OT associations)	0.54	0.54	0	-0.047	0.047	1
OT[hs]	E[max](OT associations)	0.561	0.54	0.021	-0.026	0.068	0.79222
OT[hs]	E[max](OText. associations)	0.561	7.33	-6.769	-6.816	-6.722	4.79075e-10
OT[max]	E[max](OText. associations)	0.54	7.33	-6.79	-6.837	-6.743	4.79075e-10
OT[max]	OT[hs]	0.54	0.561	-0.021	-0.068	0.026	0.79222

## Sheet: tissue_specific_5%
grp1	grp2	mean1	mean2	diff	lwr	upr	p adj
E[hs](OText. associations)	E[hs](OT associations)	11.682	4.915	6.767	6.691	6.843	4.79075e-10
E[max](OT associations)	E[hs](OT associations)	3.102	4.915	-1.813	-1.889	-1.737	4.79075e-10
OT[hs]	E[hs](OT associations)	3.566	4.915	-1.349	-1.425	-1.273	4.79075e-10
E[max](OText. associations)	E[hs](OT associations)	17.197	4.915	12.282	12.206	12.358	4.79075e-10
OT[max]	E[hs](OT associations)	3.103	4.915	-1.812	-1.888	-1.736	4.79075e-10
E[max](OText. associations)	E[hs](OText. associations)	17.197	11.682	5.515	5.439	5.591	4.79075e-10
OT[hs]	E[hs](OText. associations)	3.566	11.682	-8.116	-8.192	-8.04	4.79075e-10
E[max](OT associations)	E[hs](OText. associations)	3.102	11.682	-8.58	-8.656	-8.504	4.79075e-10
OT[max]	E[hs](OText. associations)	3.103	11.682	-8.579	-8.655	-8.503	4.79075e-10
E[max](OText. associations)	E[max](OT associations)	17.197	3.102	14.095	14.019	14.171	4.79075e-10
OT[max]	E[max](OT associations)	3.103	3.102	0.001	-0.075	0.077	1
OT[hs]	E[max](OT associations)	3.566	3.102	0.464	0.388	0.54	4.79075e-10
OT[hs]	E[max](OText. associations)	3.566	17.197	-13.631	-13.707	-13.555	4.79075e-10
OT[max]	E[max](OText. associations)	3.103	17.197	-14.094	-14.17	-14.018	4.79075e-10
OT[max]	OT[hs]	3.103	3.566	-0.463	-0.539	-0.387	4.79075e-10

## Sheet: tuckey_tissue_specific_10%
grp1	grp2	mean1	mean2	diff	lwr	upr	p adj
E[hs](OText. associations)	E[hs](OT associations)	16.274	9.07	7.204	7.103	7.305	4.79075e-10
E[max](OT associations)	E[hs](OT associations)	9.433	9.07	0.363	0.262	0.464	4.79134e-10
OT[hs]	E[hs](OT associations)	7.948	9.07	-1.122	-1.223	-1.021	4.79075e-10
E[max](OText. associations)	E[hs](OT associations)	22.172	9.07	13.102	13.001	13.203	4.79075e-10
OT[max]	E[hs](OT associations)	9.395	9.07	0.325	0.224	0.426	4.79131e-10
E[max](OText. associations)	E[hs](OText. associations)	22.172	16.274	5.898	5.797	5.999	4.79075e-10
OT[hs]	E[hs](OText. associations)	7.948	16.274	-8.326	-8.427	-8.225	4.79075e-10
E[max](OT associations)	E[hs](OText. associations)	9.433	16.274	-6.841	-6.942	-6.74	4.79075e-10
OT[max]	E[hs](OText. associations)	9.395	16.274	-6.879	-6.98	-6.778	4.79075e-10
E[max](OText. associations)	E[max](OT associations)	22.172	9.433	12.739	12.638	12.84	4.79075e-10
OT[max]	E[max](OT associations)	9.395	9.433	-0.038	-0.139	0.063	0.891749
OT[hs]	E[max](OT associations)	7.948	9.433	-1.485	-1.586	-1.384	4.79075e-10
OT[hs]	E[max](OText. associations)	7.948	22.172	-14.224	-14.325	-14.123	4.79075e-10
OT[max]	E[max](OText. associations)	9.395	22.172	-12.777	-12.878	-12.676	4.79075e-10
OT[max]	OT[hs]	9.395	7.948	1.447	1.346	1.548	4.79075e-10
