# Supplementary material for: Prioritizing target-disease associations with novel safety and efficacy scoring methods
Source: Sci Rep. 2019 Jul 8;9:9852. doi: 10.1038/s41598-019-46293-7 (PMC6614395; doi:10.1038/s41598-019-46293-7)
Supplement: Supplementary file 2 — Supplementary Figures [file 41598_2019_46293_MOESM2_ESM.zip › Supplementary Table S9.xlsx]

## Sheet: modulation_1%
grp1	grp2	mean1	mean2	diff	lwr	upr	p adj
E[hs](OText. associations)	E[hs](OT associations)	0.66	1.384	-0.724	-0.764	-0.684	4.79075e-10
E[max](OT associations)	E[hs](OT associations)	1.386	1.384	0.002	-0.038	0.042	0.999992
OT[hs]	E[hs](OT associations)	1.285	1.384	-0.099	-0.139	-0.059	5.76437e-10
E[max](OText. associations)	E[hs](OT associations)	1.208	1.384	-0.176	-0.216	-0.136	4.79075e-10
OT[max]	E[hs](OT associations)	1.345	1.384	-0.039	-0.079	0.001	0.0652344
E[max](OText. associations)	E[hs](OText. associations)	1.208	0.66	0.548	0.508	0.588	4.79075e-10
OT[hs]	E[hs](OText. associations)	1.285	0.66	0.625	0.585	0.665	4.79075e-10
E[max](OT associations)	E[hs](OText. associations)	1.386	0.66	0.726	0.686	0.766	4.79075e-10
OT[max]	E[hs](OText. associations)	1.345	0.66	0.685	0.645	0.725	4.79075e-10
E[max](OText. associations)	E[max](OT associations)	1.208	1.386	-0.178	-0.218	-0.138	4.79075e-10
OT[max]	E[max](OT associations)	1.345	1.386	-0.041	-0.081	-0.001	0.0441586
OT[hs]	E[max](OT associations)	1.285	1.386	-0.101	-0.141	-0.061	5.17043e-10
OT[hs]	E[max](OText. associations)	1.285	1.208	0.077	0.037	0.117	1.0882e-06
OT[max]	E[max](OText. associations)	1.345	1.208	0.137	0.097	0.177	4.79131e-10
OT[max]	OT[hs]	1.345	1.285	0.06	0.02	0.1	0.000358127

## Sheet: modulation_5%
grp1	grp2	mean1	mean2	diff	lwr	upr	p adj
E[hs](OText. associations)	E[hs](OT associations)	2.731	5.124	-2.393	-2.462	-2.324	4.79075e-10
E[max](OT associations)	E[hs](OT associations)	4.867	5.124	-0.257	-0.326	-0.188	4.79126e-10
OT[hs]	E[hs](OT associations)	3.246	5.124	-1.878	-1.947	-1.809	4.79075e-10
E[max](OText. associations)	E[hs](OT associations)	3.427	5.124	-1.697	-1.766	-1.628	4.79075e-10
OT[max]	E[hs](OT associations)	3.432	5.124	-1.692	-1.761	-1.623	4.79075e-10
E[max](OText. associations)	E[hs](OText. associations)	3.427	2.731	0.696	0.627	0.765	4.79075e-10
OT[hs]	E[hs](OText. associations)	3.246	2.731	0.515	0.446	0.584	4.79075e-10
E[max](OT associations)	E[hs](OText. associations)	4.867	2.731	2.136	2.067	2.205	4.79075e-10
OT[max]	E[hs](OText. associations)	3.432	2.731	0.701	0.632	0.77	4.79075e-10
E[max](OText. associations)	E[max](OT associations)	3.427	4.867	-1.44	-1.509	-1.371	4.79075e-10
OT[max]	E[max](OT associations)	3.432	4.867	-1.435	-1.504	-1.366	4.79075e-10
OT[hs]	E[max](OT associations)	3.246	4.867	-1.621	-1.69	-1.552	4.79075e-10
OT[hs]	E[max](OText. associations)	3.246	3.427	-0.181	-0.25	-0.112	4.81962e-10
OT[max]	E[max](OText. associations)	3.432	3.427	0.005	-0.064	0.074	0.999946
OT[max]	OT[hs]	3.432	3.246	0.186	0.117	0.255	4.79782e-10

## Sheet: modulation_10%
grp1	grp2	mean1	mean2	diff	lwr	upr	p adj
E[hs](OText. associations)	E[hs](OT associations)	4.45	8.429	-3.979	-4.064	-3.894	4.79075e-10
E[max](OT associations)	E[hs](OT associations)	8.417	8.429	-0.012	-0.097	0.073	0.998598
OT[hs]	E[hs](OT associations)	5.107	8.429	-3.322	-3.407	-3.237	4.79075e-10
E[max](OText. associations)	E[hs](OT associations)	5.089	8.429	-3.34	-3.425	-3.255	4.79075e-10
OT[max]	E[hs](OT associations)	5.256	8.429	-3.173	-3.258	-3.088	4.79075e-10
E[max](OText. associations)	E[hs](OText. associations)	5.089	4.45	0.639	0.554	0.724	4.79075e-10
OT[hs]	E[hs](OText. associations)	5.107	4.45	0.657	0.572	0.742	4.79075e-10
E[max](OT associations)	E[hs](OText. associations)	8.417	4.45	3.967	3.882	4.052	4.79075e-10
OT[max]	E[hs](OText. associations)	5.256	4.45	0.806	0.721	0.891	4.79075e-10
E[max](OText. associations)	E[max](OT associations)	5.089	8.417	-3.328	-3.413	-3.243	4.79075e-10
OT[max]	E[max](OT associations)	5.256	8.417	-3.161	-3.246	-3.076	4.79075e-10
OT[hs]	E[max](OT associations)	5.107	8.417	-3.31	-3.395	-3.225	4.79075e-10
OT[hs]	E[max](OText. associations)	5.107	5.089	0.018	-0.067	0.103	0.990486
OT[max]	E[max](OText. associations)	5.256	5.089	0.167	0.082	0.252	3.9988e-07
OT[max]	OT[hs]	5.256	5.107	0.149	0.064	0.234	9.65553e-06

## Sheet: tissue_specific_1%
grp1	grp2	mean1	mean2	diff	lwr	upr	p adj
E[hs](OText. associations)	E[hs](OT associations)	6.967	1.271	5.696	5.614	5.778	4.79075e-10
E[max](OT associations)	E[hs](OT associations)	3.147	1.271	1.876	1.794	1.958	4.79075e-10
OT[hs]	E[hs](OT associations)	1.537	1.271	0.266	0.184	0.348	4.79132e-10
E[max](OText. associations)	E[hs](OT associations)	10.848	1.271	9.577	9.495	9.659	4.79075e-10
OT[max]	E[hs](OT associations)	3.147	1.271	1.876	1.794	1.958	4.79075e-10
E[max](OText. associations)	E[hs](OText. associations)	10.848	6.967	3.881	3.799	3.963	4.79075e-10
OT[hs]	E[hs](OText. associations)	1.537	6.967	-5.43	-5.512	-5.348	4.79075e-10
E[max](OT associations)	E[hs](OText. associations)	3.147	6.967	-3.82	-3.902	-3.738	4.79075e-10
OT[max]	E[hs](OText. associations)	3.147	6.967	-3.82	-3.902	-3.738	4.79075e-10
E[max](OText. associations)	E[max](OT associations)	10.848	3.147	7.701	7.619	7.783	4.79075e-10
OT[max]	E[max](OT associations)	3.147	3.147	0	-0.082	0.082	1
OT[hs]	E[max](OT associations)	1.537	3.147	-1.61	-1.692	-1.528	4.79075e-10
OT[hs]	E[max](OText. associations)	1.537	10.848	-9.311	-9.393	-9.229	4.79075e-10
OT[max]	E[max](OText. associations)	3.147	10.848	-7.701	-7.783	-7.619	4.79075e-10
OT[max]	OT[hs]	3.147	1.537	1.61	1.528	1.692	4.79075e-10

## Sheet: tissue_specific_5%
grp1	grp2	mean1	mean2	diff	lwr	upr	p adj
E[hs](OText. associations)	E[hs](OT associations)	14.851	6.525	8.326	8.202	8.45	4.79075e-10
E[max](OT associations)	E[hs](OT associations)	7.212	6.525	0.687	0.563	0.811	4.79075e-10
OT[hs]	E[hs](OT associations)	7.432	6.525	0.907	0.783	1.031	4.79075e-10
E[max](OText. associations)	E[hs](OT associations)	22.296	6.525	15.771	15.647	15.895	4.79075e-10
OT[max]	E[hs](OT associations)	7.249	6.525	0.724	0.6	0.848	4.79075e-10
E[max](OText. associations)	E[hs](OText. associations)	22.296	14.851	7.445	7.321	7.569	4.79075e-10
OT[hs]	E[hs](OText. associations)	7.432	14.851	-7.419	-7.543	-7.295	4.79075e-10
E[max](OT associations)	E[hs](OText. associations)	7.212	14.851	-7.639	-7.763	-7.515	4.79075e-10
OT[max]	E[hs](OText. associations)	7.249	14.851	-7.602	-7.726	-7.478	4.79075e-10
E[max](OText. associations)	E[max](OT associations)	22.296	7.212	15.084	14.96	15.208	4.79075e-10
OT[max]	E[max](OT associations)	7.249	7.212	0.037	-0.087	0.161	0.957262
OT[hs]	E[max](OT associations)	7.432	7.212	0.22	0.096	0.344	7.86188e-06
OT[hs]	E[max](OText. associations)	7.432	22.296	-14.864	-14.988	-14.74	4.79075e-10
OT[max]	E[max](OText. associations)	7.249	22.296	-15.047	-15.171	-14.923	4.79075e-10
OT[max]	OT[hs]	7.249	7.432	-0.183	-0.307	-0.059	0.000408136

## Sheet: tuckey_tissue_specific_10%
grp1	grp2	mean1	mean2	diff	lwr	upr	p adj
E[hs](OText. associations)	E[hs](OT associations)	19.643	11.136	8.507	8.362	8.652	4.79075e-10
E[max](OT associations)	E[hs](OT associations)	13.011	11.136	1.875	1.73	2.02	4.79075e-10
OT[hs]	E[hs](OT associations)	12.041	11.136	0.905	0.76	1.05	4.79075e-10
E[max](OText. associations)	E[hs](OT associations)	28.003	11.136	16.867	16.722	17.012	4.79075e-10
OT[max]	E[hs](OT associations)	16.255	11.136	5.119	4.974	5.264	4.79075e-10
E[max](OText. associations)	E[hs](OText. associations)	28.003	19.643	8.36	8.215	8.505	4.79075e-10
OT[hs]	E[hs](OText. associations)	12.041	19.643	-7.602	-7.747	-7.457	4.79075e-10
E[max](OT associations)	E[hs](OText. associations)	13.011	19.643	-6.632	-6.777	-6.487	4.79075e-10
OT[max]	E[hs](OText. associations)	16.255	19.643	-3.388	-3.533	-3.243	4.79075e-10
E[max](OText. associations)	E[max](OT associations)	28.003	13.011	14.992	14.847	15.137	4.79075e-10
OT[max]	E[max](OT associations)	16.255	13.011	3.244	3.099	3.389	4.79075e-10
OT[hs]	E[max](OT associations)	12.041	13.011	-0.97	-1.115	-0.825	4.79075e-10
OT[hs]	E[max](OText. associations)	12.041	28.003	-15.962	-16.107	-15.817	4.79075e-10
OT[max]	E[max](OText. associations)	16.255	28.003	-11.748	-11.893	-11.603	4.79075e-10
OT[max]	OT[hs]	16.255	12.041	4.214	4.069	4.359	4.79075e-10
