# Supplementary material for: Prioritizing target-disease associations with novel safety and efficacy scoring methods
Source: Sci Rep. 2019 Jul 8;9:9852. doi: 10.1038/s41598-019-46293-7 (PMC6614395; doi:10.1038/s41598-019-46293-7)
Supplement: Supplementary file 3 — Supplementary Figures [file 41598_2019_46293_MOESM3_ESM.zip]

Archive with 34 entries (32 files):
- Intermediate Files/
- Intermediate Files/ADR_score.txt
- Intermediate Files/centrality_score.txt
- Intermediate Files/clinical_trials_without_result.txt
- Intermediate Files/Disease_class.xlsx
- Intermediate Files/Disease_Perturbations.txt
- Intermediate Files/dis_tiss_zscore.txt
- Intermediate Files/G.S.txt
- Intermediate Files/G.S_ctd.txt
- Intermediate Files/G.S_open.txt
- Intermediate Files/geneXADR.txt
- Intermediate Files/gene_expr.txt
- Intermediate Files/Homo sapiens_consolidated.csv
- Intermediate Files/human_interactome.txt
- Intermediate Files/is_cancer.txt
- Intermediate Files/modul_score.txt
- Intermediate Files/MSigDB_Oncogenic_Signatures
- Intermediate Files/onco_score.txt
- Intermediate Files/opentargets_score.csv
- Intermediate Files/Single_Gene_Perturbations.txt
- Intermediate Files/targets_associated_with_Alzheimer's_disease.csv
- Intermediate Files/targets_associated_with_type_II_diabetes_mellitus.csv
- Intermediate Files/tissue_score.txt
- Intermediate Files/withdrawn.txt
- Readme.rtf
- Scripts/
- Scripts/benchmark_efficacy.R
- Scripts/benchmark_safety.R
- Scripts/case_study.R
- Scripts/efficacy_modulation.R
- Scripts/efficacy_tissue_specific.R
- Scripts/safety_ADR.R
- Scripts/safety_centrality.R
- Scripts/safety_onco.R
