# Supplementary material for: Prioritizing target-disease associations with novel safety and efficacy scoring methods
Source: Sci Rep. 2019 Jul 8;9:9852. doi: 10.1038/s41598-019-46293-7 (PMC6614395; doi:10.1038/s41598-019-46293-7)
Supplement: Supplementary file 3 — Supplementary Figures [file 41598_2019_46293_MOESM3_ESM.zip › Intermediate Files/ADR_score.txt]

ENSG00000110799 0.250053705004024
ENSG00000178726 0.999999891153129
ENSG00000113905 0.482027259698162
ENSG00000005381 0.999999998412145
ENSG00000140505 0.99999930542666
ENSG00000170345 0.999999984593286
ENSG00000141510 0.9999999976979
ENSG00000204390 0.912086208083491
ENSG00000236251 0.912086208083491
ENSG00000226704 0.912086208083491
ENSG00000206383 0.912086208083491
ENSG00000234258 0.912086208083491
ENSG00000170606 0.865176392883366
ENSG00000169919 0.997681330411567
ENSG00000090382 0.966583841725282
ENSG00000023839 0.999999597873376
ENSG00000147316 0.773015380028497
ENSG00000073331 0.989668289464878
ENSG00000188641 0.99999997772512
ENSG00000244122 0
ENSG00000134538 0.999999503923917
ENSG00000241635 0.999999673975611
ENSG00000114491 0.999996999374142
ENSG00000176890 0.999999987598894
ENSG00000167325 0.93780619267768
ENSG00000241684 0
ENSG00000144648 0.0177595234201912
ENSG00000162367 0.482027259698162
ENSG00000152422 0.998607476474039
ENSG00000139620 0.826695927496868
ENSG00000151575 0
ENSG00000152464 0.999593857780071
ENSG00000163531 0.0177595234201912
ENSG00000143493 0
ENSG00000157064 0
ENSG00000234745 0.999999869384492
ENSG00000206450 0.999999869384492
ENSG00000224608 0.999999869384492
ENSG00000223532 0.999999869384492
ENSG00000232126 0.999999869384492
ENSG00000228964 0.999999869384492
ENSG00000186818 0
ENSG00000276042 0
ENSG00000278279 0
ENSG00000275730 0
ENSG00000278555 0
ENSG00000179262 0.999593857780071
ENSG00000171502 0
ENSG00000149596 0.63549462003795
ENSG00000152767 0.987156287820449
ENSG00000163631 0.999999999994097
ENSG00000156006 0.999942470200383
ENSG00000164330 0.99925930852635
ENSG00000067182 0.999987914810866
ENSG00000196498 0.999960812339214
ENSG00000154645 0.983811515952315
ENSG00000123364 0.999911827763231
ENSG00000175727 0.786758589440834
ENSG00000281178 0.786758589440834
ENSG00000196482 0.614446165142086
ENSG00000140873 0.614446165142086
ENSG00000179399 0.98687905797604
ENSG00000121210 0.614446165142086
ENSG00000197176 0.614446165142086
ENSG00000057657 0.983811515952315
ENSG00000162551 0.995122968424205
ENSG00000168269 0.98419649773704
ENSG00000198597 0.887549698463088
ENSG00000144749 0.614446165142086
ENSG00000282243 0.614446165142086
ENSG00000106460 0.614446165142086
ENSG00000232825 0.614446165142086
ENSG00000196277 0.999977595355498
ENSG00000177350 0.614446165142086
ENSG00000186350 0.998172676978522
ENSG00000166450 0.950022088205817
ENSG00000180263 0.990253871873478
ENSG00000153815 0.614446165142086
ENSG00000162641 0.614446165142086
ENSG00000128284 0.614446165142086
ENSG00000136068 0.887549698463088
ENSG00000183117 0.993484634124982
ENSG00000152582 0.614446165142086
ENSG00000189337 0.614446165142086
ENSG00000165475 0.887549698463088
ENSG00000197147 0.786758589440834
ENSG00000140474 0.614446165142086
ENSG00000283403 0.614446165142086
ENSG00000106541 0.887549698463088
ENSG00000168079 0.614446165142086
ENSG00000134215 0.998384007017904
ENSG00000130856 0.614446165142086
ENSG00000110786 0.910902887052152
ENSG00000151418 0.614446165142086
ENSG00000263014 0.614446165142086
ENSG00000122254 0.614446165142086
ENSG00000205744 0.614446165142086
ENSG00000146376 0.614446165142086
ENSG00000054983 0.978895407891931
ENSG00000136848 0.996660852697471
ENSG00000267134 0.614446165142086
ENSG00000081800 0.999697687391232
ENSG00000204460 0.614446165142086
ENSG00000151376 0.786758589440834
ENSG00000107902 0.614446165142086
ENSG00000170820 0.995799764629001
ENSG00000183742 0.614446165142086
ENSG00000135919 0.999697687391232
ENSG00000136383 0.786758589440834
ENSG00000113448 0.991847165379448
ENSG00000184792 0.614446165142086
ENSG00000145945 0.614446165142086
ENSG00000238158 0.614446165142086
ENSG00000132561 0.966583841725282
ENSG00000137078 0.614446165142086
ENSG00000007237 0.972888026958448
ENSG00000113719 0.614446165142086
ENSG00000113525 0.999946469048785
ENSG00000120053 0.990563896361908
ENSG00000125877 0.944420842373019
ENSG00000112062 0.999543821979425
ENSG00000170180 0.998606002593434
ENSG00000173418 0.950022088205817
ENSG00000198805 0.999283646582449
ENSG00000137364 0.996296094459016
ENSG00000116981 0
ENSG00000169252 0.99999964069987
ENSG00000138061 0.97241555400464
ENSG00000138668 0
ENSG00000100012 0
ENSG00000263528 0.250053705004024
ENSG00000085563 0.99999993698444
ENSG00000164400 0.999999980432342
ENSG00000164399 0.99996792176584
ENSG00000119535 0
ENSG00000182263 0.875115826463903
ENSG00000006071 0.992524235070926
ENSG00000130427 0.999999997236601
ENSG00000097007 0.713520583153154
ENSG00000084207 0.999999999989634
ENSG00000167701 0.998837836701843
ENSG00000196730 0.999997971903405
ENSG00000111716 0.999819301293029
ENSG00000160211 0.996781387762225
ENSG00000257017 0.999997182084199
ENSG00000196126 0.999999999981974
ENSG00000236884 0.999999999981974
ENSG00000228080 0.999999999981974
ENSG00000206240 0.999999999981974
ENSG00000206306 0.999999999981974
ENSG00000229074 0.999999999981974
ENSG00000131067 0
ENSG00000136244 0.999999999999708
ENSG00000174175 0.996545398378313
ENSG00000090534 0.995220457050466
ENSG00000120915 0.999758255237537
ENSG00000177000 0.999999999999757
ENSG00000102882 0.999449353394461
ENSG00000100030 0.999999971760398
ENSG00000272333 0.952514667756845
ENSG00000148655 0
ENSG00000084453 0
ENSG00000107249 0.93092928946961
ENSG00000174697 0.999999999853733
ENSG00000113520 0.999999999032039
ENSG00000121653 0.99982585363552
ENSG00000141736 0.999593857780071
ENSG00000159348 0
ENSG00000074410 0
ENSG00000106992 0.999969167213671
ENSG00000162104 0
ENSG00000130598 0
ENSG00000165868 0.990744727705982
ENSG00000198125 0.998607476474039
ENSG00000143799 0.999998812727234
ENSG00000044574 0.999989942316402
ENSG00000175084 0.99979029610287
ENSG00000111669 0.997905892843285
ENSG00000114200 0.999993861374824
ENSG00000160868 0.999978650929209
ENSG00000184254 0.482027259698162
ENSG00000187758 0
ENSG00000149968 0.999852786862137
ENSG00000104879 0.990253871873478
ENSG00000130203 0.999999992750751
ENSG00000239521 0.250053705004024
ENSG00000241685 0.250053705004024
ENSG00000106258 0.781271305368117
ENSG00000171234 0.781271305368117
ENSG00000112038 0.999925816042291
ENSG00000100197 0.999999924659466
ENSG00000280905 0.999999924659466
ENSG00000282966 0.999999924659466
ENSG00000283284 0.999999924659466
ENSG00000272532 0.999999924659466
ENSG00000275211 0.999999924659466
ENSG00000183873 0.250053705004024
ENSG00000181072 0.999998378418236
ENSG00000146469 0.999762568008857
ENSG00000162989 0.868382661780313
ENSG00000053918 0.999997883413453
ENSG00000282076 0.999997883413453
ENSG00000055118 0.990253871873478
ENSG00000141503 0.998607476474039
ENSG00000180509 0.999562364881718
ENSG00000278961 0.999562364881718
ENSG00000243627 0.999562364881718
ENSG00000043591 0.991493157786863
ENSG00000233276 0.999999919024807
ENSG00000108821 0.999999730992294
ENSG00000049540 0.999564447705392
ENSG00000113580 0.999999886684498
ENSG00000169418 0.999707887886945
ENSG00000126895 0.991493157786863
ENSG00000148218 0.999998231021798
ENSG00000126088 0.952514667756845
ENSG00000166710 0.999986178406128
ENSG00000273686 0.999986178406128
ENSG00000117676 0
ENSG00000281877 0
ENSG00000101255 0.991046620299545
ENSG00000076248 0.99527848059595
ENSG00000146648 0.999999981231288
ENSG00000134333 0.902787246830275
ENSG00000165704 0
ENSG00000139687 0.950125592829019
ENSG00000156345 0.997523500095366
ENSG00000145632 0.997085773280696
ENSG00000110680 0.999993311018643
ENSG00000179097 0.0177595234201912
ENSG00000131747 0.998873084932913
ENSG00000099821 0.875115826463903
ENSG00000171791 0.999999998058765
ENSG00000177606 0.999999217817735
ENSG00000081479 0.978768766814294
ENSG00000104687 0.99998523551695
ENSG00000142168 0.999999999972807
ENSG00000121691 0.999999999999214
ENSG00000181856 0.970832931588629
ENSG00000115705 0.998607476474039
ENSG00000277603 0.998607476474039
ENSG00000123561 0.769789893199183
ENSG00000160951 0.995926520844284
ENSG00000160801 0.999998224266486
ENSG00000152266 0.998062486272214
ENSG00000221823 0.585221073348949
ENSG00000242252 0.911068410177461
ENSG00000166123 0
ENSG00000175445 0.999998133951881
ENSG00000181092 0.999999953877
ENSG00000166426 0.991694706458702
ENSG00000021461 0.979854895673977
ENSG00000006125 0.875115826463903
ENSG00000137203 0.963576388816111
ENSG00000183020 0.999902078369135
ENSG00000281385 0.999902078369135
ENSG00000280759 0.999902078369135
ENSG00000138109 0.999999994718267
ENSG00000101200 0.999999748764617
ENSG00000121351 0.98425053125115
ENSG00000166148 0.985828604402233
ENSG00000254647 0.999999999514341
ENSG00000006453 0.99000810783149
ENSG00000105329 0.999999999555516
ENSG00000198380 0.99488111090942
ENSG00000113161 0.999997280623034
ENSG00000184502 0.97241555400464
ENSG00000115758 0.998247886659352
ENSG00000132437 0.946801058547564
ENSG00000180914 0.994078868495139
ENSG00000122585 0.999999943044388
ENSG00000168539 0.999507259642868
ENSG00000102468 0.999999985892176
ENSG00000120907 0.999999513033276
ENSG00000196639 0.999201680795133
ENSG00000135914 0.997867743095192
ENSG00000166736 0.999936583351517
ENSG00000087085 0.999975600862577
ENSG00000205362 0.998153420985017
ENSG00000118777 0.999985507477475
ENSG00000240972 0.999999659191524
ENSG00000276701 0.999999659191524
ENSG00000184845 0.999975031631214
ENSG00000169429 0.999999989919836
ENSG00000164344 0.998607476474039
ENSG00000168398 0.999908104122683
ENSG00000232810 0.999999999994097
ENSG00000230108 0.999999999994097
ENSG00000223952 0.999999999994097
ENSG00000228849 0.999999999994097
ENSG00000228321 0.999999999994097
ENSG00000228978 0.999999999994097
ENSG00000206439 0.999999999994097
ENSG00000204490 0.999999999994097
ENSG00000080824 0.998203474766153
ENSG00000106211 0.997634467133344
ENSG00000163599 0.9999872624634
ENSG00000090339 0.999999978802586
ENSG00000007171 0.999999999964936
ENSG00000026025 0.999999998617056
ENSG00000130649 0.999998498742901
ENSG00000134184 0.999999944082025
ENSG00000204983 0.63549462003795
ENSG00000274247 0.63549462003795
ENSG00000133131 0
ENSG00000149295 0.999999993835495
ENSG00000172016 0.972986196339697
ENSG00000163399 0.996303765274655
ENSG00000164742 0.999632479269846
ENSG00000035403 0.943066904306589
ENSG00000110958 0
ENSG00000119508 0.999982238856435
ENSG00000115008 0.99999999988298
ENSG00000114115 0.998978697452176
ENSG00000185811 0.99473734081924
ENSG00000204389 0.999796202911472
ENSG00000234475 0.999796202911472
ENSG00000235941 0.999796202911472
ENSG00000215328 0.999796202911472
ENSG00000237724 0.999796202911472
ENSG00000167772 0.983789830448387
ENSG00000185386 0.999896798897381
ENSG00000060491 0.946233748088924
ENSG00000099977 0
ENSG00000275003 0
ENSG00000087088 0.999999987340868
ENSG00000167815 0.995838013404655
ENSG00000107643 0.999961940375191
ENSG00000080166 0
ENSG00000164305 0.999999078150668
ENSG00000185825 0
ENSG00000064012 0.999997323664224
ENSG00000102054 0
ENSG00000072062 0.482027259698162
ENSG00000100453 0.99927893751472
ENSG00000180644 0.999978588462461
ENSG00000142208 0.999995895601415
ENSG00000132906 0.999656044984877
ENSG00000002330 0.999896689666836
ENSG00000135346 0.713520583153154
ENSG00000132646 0.950125592829019
ENSG00000129744 0.997650190711681
ENSG00000124762 0.999558219939153
ENSG00000174775 0.999970412030054
ENSG00000276536 0.999970412030054
ENSG00000147889 0.998527293275025
ENSG00000100031 0.984318580978093
ENSG00000095321 0.482027259698162
ENSG00000110090 0.999745589151629
ENSG00000118260 0.946233748088924
ENSG00000132693 0.999999999851202
ENSG00000163283 0.999980924722646
ENSG00000134343 0.589597581190744
ENSG00000144285 0.988771658084097
ENSG00000162909 0.482027259698162
ENSG00000117335 0.999648397285454
ENSG00000137959 0.966583841725282
ENSG00000136531 0.998138848674418
ENSG00000150594 0.999988236145758
ENSG00000229314 0.978895407891931
ENSG00000070748 0.904149300214237
ENSG00000163485 0.99845783513601
ENSG00000117394 0.999999993835495
ENSG00000163581 0.999650088773371
ENSG00000154767 0.998101074622855
ENSG00000116329 0.992896423133769
ENSG00000082556 0.983177976801174
ENSG00000172831 0.982938933229512
ENSG00000176697 0.999999897396622
ENSG00000164024 0.868382661780313
ENSG00000126216 0.868382661780313
ENSG00000282003 0.868382661780313
ENSG00000095303 0.999999994102945
ENSG00000124212 0.999960305305817
ENSG00000168710 0.868382661780313
ENSG00000131095 0.999760507502608
ENSG00000197408 0.999984475617101
ENSG00000165841 0.999997218857497
ENSG00000008226 0.961612599766401
ENSG00000283652 0.868382661780313
ENSG00000179058 0.868382661780313
ENSG00000100079 0.999986622424322
ENSG00000198947 0.999999327421288
ENSG00000187391 0.999985710533028
ENSG00000166748 0.969584727762918
ENSG00000273540 0.969584727762918
ENSG00000212993 0.868382661780313
ENSG00000175048 0.868382661780313
ENSG00000211456 0.868382661780313
ENSG00000186564 0.868382661780313
ENSG00000134121 0.99845783513601
ENSG00000136014 0.868382661780313
ENSG00000104047 0.868382661780313
ENSG00000101680 0.999955277816347
ENSG00000189283 0.991666212532786
ENSG00000164318 0.868382661780313
ENSG00000091513 0.999999988916364
ENSG00000118432 0.999999999441308
ENSG00000104812 0
ENSG00000019991 0.999994793108589
ENSG00000130707 0.875115826463903
ENSG00000125166 0
ENSG00000072310 0.999996976699737
ENSG00000198911 0.999911132576439
ENSG00000261052 0
ENSG00000241119 0.999678876054201
ENSG00000167165 0.947507606988729
ENSG00000196620 0.932857117252804
ENSG00000277132 0.932857117252804
ENSG00000070915 0.902787246830275
ENSG00000100065 0.995668387499324
ENSG00000162761 0.769789893199183
ENSG00000179021 0.769789893199183
ENSG00000143845 0.769789893199183
ENSG00000075388 0.962864737083222
ENSG00000140465 0.999999998176301
ENSG00000255974 0.997247874087862
ENSG00000140263 0.99852130816505
ENSG00000076554 0.932857117252804
ENSG00000198650 0.983811728362716
ENSG00000206503 0.999999770652933
ENSG00000224320 0.999999770652933
ENSG00000227715 0.999999770652933
ENSG00000206505 0.999999770652933
ENSG00000229215 0.999999770652933
ENSG00000231834 0.999999770652933
ENSG00000235657 0.999999770652933
ENSG00000223980 0.999999770652933
ENSG00000179344 0.999999997972958
ENSG00000225824 0.999999997972958
ENSG00000206302 0.999999997972958
ENSG00000233209 0.999999997972958
ENSG00000206237 0.999999997972958
ENSG00000231286 0.999999997972958
ENSG00000231939 0.999999997972958
ENSG00000073734 0.932857117252804
ENSG00000276582 0.932857117252804
ENSG00000011405 0.769789893199183
ENSG00000111640 0.999911772943334
ENSG00000169047 0.998897289635488
ENSG00000185950 0.999978437547165
ENSG00000073849 0.999901303752145
ENSG00000197938 0.932857117252804
ENSG00000206337 0.985423485014714
ENSG00000237105 0.985423485014714
ENSG00000227429 0.985423485014714
ENSG00000230389 0.985423485014714
ENSG00000140563 0.999947353292308
ENSG00000175548 0.932857117252804
ENSG00000196735 0.999999881640692
ENSG00000206305 0.999999881640692
ENSG00000231526 0.999999991014608
ENSG00000257473 0.999999991014608
ENSG00000236418 0.999999881640692
ENSG00000225103 0.999999991014608
ENSG00000237541 0.999999991014608
ENSG00000232062 0.999999881640692
ENSG00000223793 0.999999991014608
ENSG00000231823 0.999999991014608
ENSG00000233192 0.999999991014608
ENSG00000225890 0.999999881640692
ENSG00000206301 0.999999991014608
ENSG00000228284 0.999999881640692
ENSG00000198502 0.999963236615273
ENSG00000204296 0.932857117252804
ENSG00000206310 0.932857117252804
ENSG00000234280 0.932857117252804
ENSG00000237881 0.932857117252804
ENSG00000232106 0.932857117252804
ENSG00000236672 0.932857117252804
ENSG00000226892 0.932857117252804
ENSG00000206245 0.932857117252804
ENSG00000185896 0.999819492346698
ENSG00000078401 0.999999983427834
ENSG00000164867 0.999999999108593
ENSG00000120256 0
ENSG00000104774 0.999837345397006
ENSG00000096395 0.614446165142086
ENSG00000008277 0.99891017101548
ENSG00000143819 0.999996953886197
ENSG00000006831 0.979535506869792
ENSG00000119669 0.614446165142086
ENSG00000173157 0.887549698463088
ENSG00000147614 0.974359138681871
ENSG00000165973 0.992092545143776
ENSG00000005249 0.988551199685108
ENSG00000198795 0.614446165142086
ENSG00000276644 0.614446165142086
ENSG00000073861 0.886846869154918
ENSG00000137312 0.981956131722545
ENSG00000236271 0.981956131722545
ENSG00000206379 0.981956131722545
ENSG00000230143 0.981956131722545
ENSG00000206480 0.981956131722545
ENSG00000224740 0.981956131722545
ENSG00000232280 0.981956131722545
ENSG00000223654 0.981956131722545
ENSG00000079841 0.951411104787351
ENSG00000108924 0.713520583153154
ENSG00000119650 0.0177595234201912
ENSG00000154175 0.947864470100296
ENSG00000213316 0.984539641683651
ENSG00000125538 0.999999999999785
ENSG00000196839 0.996678615296492
ENSG00000102265 0.999999980086023
ENSG00000157227 0.482027259698162
ENSG00000109320 0.999999574504645
ENSG00000133661 0.911068410177461
ENSG00000100292 0.999999999291168
ENSG00000168610 0.999999886030221
ENSG00000070061 0.63549462003795
ENSG00000121594 0.998056248584619
ENSG00000145888 0
ENSG00000170890 0.868382661780313
ENSG00000182621 0.995093703109279
ENSG00000165084 0.868382661780313
ENSG00000093010 0.99999921212251
ENSG00000101040 0.951157349934904
ENSG00000107566 0.990744727705982
ENSG00000204683 0.868382661780313
ENSG00000137872 0.993668708657386
ENSG00000216863 0.868382661780313
ENSG00000171385 0.997690987186191
ENSG00000174469 0.999966686432901
ENSG00000278728 0.999966686432901
ENSG00000236320 0.868382661780313
ENSG00000113532 0.868382661780313
ENSG00000115183 0.868382661780313
ENSG00000144642 0.868382661780313
ENSG00000167900 0.961612599766401
ENSG00000108528 0.98830209666525
ENSG00000166548 0.837188947511706
ENSG00000100243 0.875115826463903
ENSG00000106459 0
ENSG00000197901 0
ENSG00000213614 0.998607476474039
ENSG00000143365 0.966583841725282
ENSG00000109471 0.999999993494138
ENSG00000111537 0.999999999955663
ENSG00000078900 0.713520583153154
ENSG00000101213 0
ENSG00000186153 0.9963950925784
ENSG00000161681 0.999456323963798
ENSG00000116690 0.482027259698162
ENSG00000197980 0
ENSG00000198010 0.980927649259602
ENSG00000282152 0.980927649259602
ENSG00000274161 0.980927649259602
ENSG00000282318 0.980927649259602
ENSG00000135272 0.837188947511706
ENSG00000203880 0
ENSG00000280663 0
ENSG00000121578 0.952514667756845
ENSG00000112936 0.769789893199183
ENSG00000114378 0.0177595234201912
ENSG00000131143 0.999902078369135
ENSG00000135094 0.769789893199183
ENSG00000136997 0.999224280770536
ENSG00000101412 0.975758944530371
ENSG00000103222 0.999955414388724
ENSG00000278183 0.999955414388724
ENSG00000108846 0.999904090896702
ENSG00000129221 0.999052836820883
ENSG00000126432 0.713520583153154
ENSG00000078369 0.98012832509223
ENSG00000108576 0.999986518945913
ENSG00000172594 0.905735694429749
ENSG00000115414 0.999993886430858
ENSG00000126218 0.998607476474039
ENSG00000167711 0.909952760552828
ENSG00000276838 0.909952760552828
ENSG00000025423 0.769789893199183
ENSG00000187800 0
ENSG00000088053 0.34095142823248
ENSG00000276065 0.34095142823248
ENSG00000276211 0.34095142823248
ENSG00000275633 0.34095142823248
ENSG00000278670 0.34095142823248
ENSG00000274050 0.34095142823248
ENSG00000274566 0.34095142823248
ENSG00000278316 0.34095142823248
ENSG00000275931 0.34095142823248
ENSG00000277439 0.34095142823248
ENSG00000185053 0
ENSG00000171988 0.999998474781828
ENSG00000151468 0
ENSG00000171867 0.998850099178216
ENSG00000164690 0.880302381732018
ENSG00000153707 0.986219257460654
ENSG00000282932 0.986219257460654
ENSG00000072952 0
ENSG00000160200 0.999886364097035
ENSG00000069431 0.999978442713007
ENSG00000112893 0
ENSG00000075673 0
ENSG00000151247 0.482027259698162
ENSG00000187840 0.80778245753919
ENSG00000135744 0.999999998447021
ENSG00000138039 0.905735694429749
ENSG00000133019 0.999999059294868
ENSG00000091831 0.999984633876048
ENSG00000084674 0.977535236674987
ENSG00000198670 0.250053705004024
ENSG00000169174 0.250053705004024
ENSG00000079819 0.769789893199183
ENSG00000159640 0.999999999994548
ENSG00000264813 0.999999999994548
ENSG00000130164 0.999745176156965
ENSG00000115677 0.912148232223644
ENSG00000129451 0.97437722858951
ENSG00000113889 0.999999547569937
ENSG00000129116 0.979854895673977
ENSG00000176463 0.998607476474039
ENSG00000185737 0.589597581190744
ENSG00000151413 0.998607476474039
ENSG00000188452 0.949661578317928
ENSG00000137266 0.769789893199183
ENSG00000069482 0.986037968796593
ENSG00000166603 0.999902078369135
ENSG00000111664 0.993259821706707
ENSG00000173801 0.781271305368117
ENSG00000079691 0
ENSG00000137076 0.999969167213671
ENSG00000110092 0.983789830448387
ENSG00000187498 0.999946240164178
ENSG00000036565 0
ENSG00000012779 0.999916914228422
ENSG00000275565 0.999916914228422
ENSG00000198900 0.999998020134002
ENSG00000096717 0.999999984338852
ENSG00000110148 0.773015380028497
ENSG00000123131 0.934677107153355
ENSG00000169710 0.999998967929516
ENSG00000131473 0.984619096125814
ENSG00000131759 0.975432659539885
ENSG00000147852 0.999789764239044
ENSG00000132170 0.999999994531722
ENSG00000099139 0.999179392427333
ENSG00000154269 0
ENSG00000151353 0.875115826463903
ENSG00000107077 0.999593857780071
ENSG00000274527 0.999593857780071
ENSG00000282960 0.999593857780071
ENSG00000162105 0.995888548933038
ENSG00000159307 0
ENSG00000039537 0.966583841725282
ENSG00000140945 0.998507029188332
ENSG00000104154 0.614446165142086
ENSG00000159231 0.875115826463903
ENSG00000165959 0.999902078369135
ENSG00000166669 0.875115826463903
ENSG00000134532 0.993822303024212
ENSG00000134138 0.875115826463903
ENSG00000134775 0.999992742944671
ENSG00000148219 0.993822303024212
ENSG00000149571 0.875115826463903
ENSG00000151692 0.875115826463903
ENSG00000112033 0.999957695260434
ENSG00000123505 0.875115826463903
ENSG00000166347 0.999956338355383
ENSG00000131482 0.991046620299545
ENSG00000089199 0.875115826463903
ENSG00000109472 0.999902078369135
ENSG00000145730 0.998892831865476
ENSG00000171951 0.875115826463903
ENSG00000188611 0.875115826463903
ENSG00000058272 0.875115826463903
ENSG00000083123 0.875115826463903
ENSG00000198785 0.875115826463903
ENSG00000133195 0.875115826463903
ENSG00000282291 0.875115826463903
ENSG00000019144 0.963576388816111
ENSG00000047056 0.875115826463903
ENSG00000104361 0.99998730678264
ENSG00000134539 0.997650190711681
ENSG00000184344 0.963576388816111
ENSG00000173320 0.875115826463903
ENSG00000164117 0.875115826463903
ENSG00000225362 0.93092928946961
ENSG00000277527 0.875115826463903
ENSG00000109819 0.995996490201737
ENSG00000148848 0.875115826463903
ENSG00000026508 0.999999418786603
ENSG00000196376 0.875115826463903
ENSG00000135931 0.999902078369135
ENSG00000154975 0.974368144882611
ENSG00000137486 0.996677437809301
ENSG00000081189 0.999210428023787
ENSG00000112874 0.875115826463903
ENSG00000023909 0.999596557387039
ENSG00000145703 0.99978810343133
ENSG00000078687 0.875115826463903
ENSG00000173905 0.875115826463903
ENSG00000172817 0.995278542547386
ENSG00000153814 0.992092545143776
ENSG00000188171 0.875115826463903
ENSG00000137869 0.999999479486021
ENSG00000131446 0.875115826463903
ENSG00000145555 0.93092928946961
ENSG00000177468 0.875115826463903
ENSG00000150275 0.99488111090942
ENSG00000183454 0.999914541859445
ENSG00000017427 0.999999999997587
ENSG00000060982 0.99998730678264
ENSG00000064655 0.988551199685108
ENSG00000113083 0.999987293347831
ENSG00000180776 0.875115826463903
ENSG00000127947 0.993326522514342
ENSG00000105974 0.999993084853994
ENSG00000056558 0.99985584074362
ENSG00000120738 0.99996725930403
ENSG00000110107 0.978768766814294
ENSG00000138794 0.999896798897381
ENSG00000214042 0.999896798897381
ENSG00000157514 0.999645784007803
ENSG00000049323 0.982938933229512
ENSG00000089250 0.999954618181594
ENSG00000118513 0.993409204256698
ENSG00000169398 0.997085773280696
ENSG00000108587 0.868382661780313
ENSG00000172680 0.927205323048202
ENSG00000129562 0.868382661780313
ENSG00000023445 0.998153420985017
ENSG00000110330 0.985754594479119
ENSG00000112096 0.999999999999959
ENSG00000163931 0.880302381732018
ENSG00000134812 0.589597581190744
ENSG00000179242 0.998607476474039
ENSG00000280641 0.998607476474039
ENSG00000140937 0.998607476474039
ENSG00000154162 0
ENSG00000129214 0.963576388816111
ENSG00000100721 0
ENSG00000198626 0.999995150943323
ENSG00000164253 0.0177595234201912
ENSG00000112699 0.93958149153463
ENSG00000096968 0.999712133801018
ENSG00000067900 0
ENSG00000170430 0.999971051724137
ENSG00000120889 0.482027259698162
ENSG00000163235 0.999593857780071
ENSG00000185345 0.999998117288825
ENSG00000004939 0.944420842373019
ENSG00000124203 0.482027259698162
ENSG00000172456 0.998607476474039
ENSG00000166261 0.63549462003795
ENSG00000166326 0.998607476474039
ENSG00000069696 0.996768455680734
ENSG00000276825 0.996768455680734
ENSG00000151577 0.999971000603737
ENSG00000130226 0.979698454097539
ENSG00000282974 0.979698454097539
ENSG00000169896 0.974359138681871
ENSG00000147955 0.999413767679181
ENSG00000100300 0.998871199795071
ENSG00000181195 0.997460199538908
ENSG00000164134 0.786758589440834
ENSG00000196591 0.999673285412791
ENSG00000169403 0.987780868135144
ENSG00000087274 0.999593857780071
ENSG00000006128 0.999994871748528
ENSG00000134640 0.999924225832869
ENSG00000143971 0.997747780465437
ENSG00000188133 0.589597581190744
ENSG00000156170 0.589597581190744
ENSG00000112877 0.915766945955692
ENSG00000280688 0.915766945955692
ENSG00000038382 0.985828604402233
ENSG00000148156 0.966583841725282
ENSG00000116106 0.0177595234201912
ENSG00000112941 0.989668289464878
ENSG00000010278 0.984484042260984
ENSG00000182541 0.769789893199183
ENSG00000123454 0.482027259698162
ENSG00000049759 0.999996343734673
ENSG00000175591 0
ENSG00000132938 0
ENSG00000175785 0
ENSG00000274089 0
ENSG00000100151 0.998607476474039
ENSG00000122861 0.999980108468549
ENSG00000139915 0
ENSG00000145808 0
ENSG00000104880 0.0177595234201912
ENSG00000268861 0.0177595234201912
ENSG00000164418 0.999968075434549
ENSG00000125675 0.589597581190744
ENSG00000167110 0
ENSG00000169344 0.974478267447781
ENSG00000161533 0.963576388816111
ENSG00000084676 0.972506953304073
ENSG00000206172 0.984619096125814
ENSG00000160882 0.999593857780071
ENSG00000137509 0
ENSG00000130234 0.999989340282699
ENSG00000196101 0.939561831292544
ENSG00000231679 0.939561831292544
ENSG00000230463 0.939561831292544
ENSG00000227357 0.98687905797604
ENSG00000227826 0.98687905797604
ENSG00000166670 0.999995856973245
ENSG00000173597 0.916885666204718
ENSG00000127948 0.713520583153154
ENSG00000119522 0.0177595234201912
ENSG00000181234 0.0177595234201912
ENSG00000115145 0.846077255148721
ENSG00000148143 0.0177595234201912
ENSG00000206075 0.994011500937097
ENSG00000182389 0.982768183300593
ENSG00000283228 0.982768183300593
ENSG00000132965 0.985884486789363
ENSG00000183655 0.786758589440834
ENSG00000116128 0.999593857780071
ENSG00000081138 0.713520583153154
ENSG00000080503 0.989763526134056
ENSG00000116761 0.713520583153154
ENSG00000178177 0.0177595234201912
ENSG00000165630 0.909952760552828
ENSG00000204536 0.88189211572464
ENSG00000206355 0.88189211572464
ENSG00000223533 0.88189211572464
ENSG00000234114 0.88189211572464
ENSG00000206457 0.88189211572464
ENSG00000224180 0.88189211572464
ENSG00000113356 0.595048238315555
ENSG00000198734 0.999947353292308
ENSG00000156052 0.973736899200775
ENSG00000006638 0.998379899880877
ENSG00000180210 0.999999341653266
ENSG00000198848 0.984619096125814
ENSG00000262243 0.984619096125814
ENSG00000143839 0.999999834935278
ENSG00000170525 0.996091698520363
ENSG00000188677 0.964902612972168
ENSG00000175806 0.999645784007803
ENSG00000163513 0.998897289635488
ENSG00000184384 0.943066904306589
ENSG00000122012 0.837188947511706
ENSG00000196549 0.999998601236415
ENSG00000167580 0.999902078369135
ENSG00000259207 0.99997801265228
ENSG00000259753 0.99997801265228
ENSG00000005961 0.992619974235807
ENSG00000057593 0.250053705004024
ENSG00000185010 0.250053705004024
ENSG00000101981 0.955107023956086
ENSG00000088926 0.250053705004024
ENSG00000131187 0.781271305368117
ENSG00000124491 0.8289976222098
ENSG00000143278 0.250053705004024
ENSG00000115486 0.998607476474039
ENSG00000117601 0.999965496789337
ENSG00000115718 0.585221073348949
ENSG00000184500 0.999624991147447
ENSG00000171560 0.999911772943334
ENSG00000171564 0.94996751680299
ENSG00000171557 0.88189211572464
ENSG00000205403 0.939561831292544
ENSG00000076351 0.993164042722584
ENSG00000124713 0.932857117252804
ENSG00000103490 0.997388664938422
ENSG00000124275 0.99999995631084
ENSG00000161270 0.96657296807451
ENSG00000104368 0.999790037300087
ENSG00000005421 0.999999999995086
ENSG00000003436 0.988314765443228
ENSG00000137752 0.999929611080323
ENSG00000167397 0.98859265449333
ENSG00000117525 0.999035107724619
ENSG00000101405 0.999999992210739
ENSG00000148702 0.999931115463782
ENSG00000099937 0.837188947511706
ENSG00000140093 0.250053705004024
ENSG00000278767 0.250053705004024
ENSG00000107521 0.993667918439308
ENSG00000087460 0.999548472357707
ENSG00000160323 0
ENSG00000281244 0
ENSG00000125730 0.999999193125954
ENSG00000143226 0.999421553577192
ENSG00000127533 0.990563896361908
ENSG00000122025 0.955107023956086
ENSG00000134982 0.999960582579596
ENSG00000133703 0.999998363452035
ENSG00000213281 0.991463197003743
ENSG00000145901 0.985818599269166
ENSG00000137628 0.966583841725282
ENSG00000164099 0.614446165142086
ENSG00000101442 0.837188947511706
ENSG00000245848 0.999482693325655
ENSG00000172410 0.966583841725282
ENSG00000138073 0.920866994149781
ENSG00000090316 0.995751397536151
ENSG00000184258 0.966583841725282
ENSG00000162813 0.93958149153463
ENSG00000102098 0.982378389524137
ENSG00000164162 0.909952760552828
ENSG00000151640 0.93958149153463
ENSG00000170271 0.997463171230454
ENSG00000158164 0.966583841725282
ENSG00000124380 0.966583841725282
ENSG00000117281 0.966583841725282
ENSG00000256525 0.909952760552828
ENSG00000164920 0.99822633137159
ENSG00000123500 0.93958149153463
ENSG00000166260 0.966583841725282
ENSG00000095794 0.999959323906539
ENSG00000143340 0.909952760552828
ENSG00000231852 0.990253871873478
ENSG00000235134 0.990253871873478
ENSG00000232414 0.990253871873478
ENSG00000206338 0.990253871873478
ENSG00000198457 0.990253871873478
ENSG00000233151 0.990253871873478
ENSG00000170456 0.966583841725282
ENSG00000204538 0.990253871873478
ENSG00000234605 0.990253871873478
ENSG00000206459 0.990253871873478
ENSG00000232127 0.990253871873478
ENSG00000224544 0.990253871873478
ENSG00000227246 0.990253871873478
ENSG00000232859 0.982378389524137
ENSG00000107831 0.997011252695521
ENSG00000181789 0.982378389524137
ENSG00000115977 0.786758589440834
ENSG00000132680 0.93958149153463
ENSG00000075914 0.93958149153463
ENSG00000083097 0.966583841725282
ENSG00000174306 0.93958149153463
ENSG00000133789 0.966583841725282
ENSG00000124313 0.966583841725282
ENSG00000163811 0.966583841725282
ENSG00000100304 0.966583841725282
ENSG00000068650 0.994262724946876
ENSG00000030066 0.920866994149781
ENSG00000106012 0.93958149153463
ENSG00000115504 0.982378389524137
ENSG00000119321 0.999868551909738
ENSG00000121152 0.966583841725282
ENSG00000106302 0.966583841725282
ENSG00000107201 0.999012307891614
ENSG00000279980 0.966583841725282
ENSG00000171467 0.837188947511706
ENSG00000152689 0.93958149153463
ENSG00000149090 0.995668387499324
ENSG00000162745 0.995668387499324
ENSG00000101445 0.93958149153463
ENSG00000157954 0.966583841725282
ENSG00000164880 0.966583841725282
ENSG00000130035 0.93958149153463
ENSG00000105550 0.999695402948364
ENSG00000178773 0.966583841725282
ENSG00000141404 0.93958149153463
ENSG00000177042 0.93958149153463
ENSG00000168256 0.966583841725282
ENSG00000151150 0.999703747043581
ENSG00000087884 0.966583841725282
ENSG00000179603 0.999909883099122
ENSG00000243955 0.999760604944336
ENSG00000058262 0.966583841725282
ENSG00000084110 0.995668387499324
ENSG00000109758 0.990253871873478
ENSG00000106006 0.966583841725282
ENSG00000091583 0.999678980514258
ENSG00000105855 0.99822633137159
ENSG00000170365 0.966583841725282
ENSG00000118058 0.999517884255883
ENSG00000168314 0.992277905291273
ENSG00000057468 0.966583841725282
ENSG00000215182 0.966583841725282
ENSG00000283158 0.966583841725282
ENSG00000119950 0.973736899200775
ENSG00000136098 0.966583841725282
ENSG00000123405 0.966583841725282
ENSG00000136448 0.93958149153463
ENSG00000113389 0.998153190510689
ENSG00000140279 0.966583841725282
ENSG00000156469 0.93958149153463
ENSG00000097033 0.995220457050466
ENSG00000066405 0.837188947511706
ENSG00000134285 0.93958149153463
ENSG00000185722 0.990253871873478
ENSG00000118762 0.995668387499324
ENSG00000197943 0.966583841725282
ENSG00000168081 0.992277905291273
ENSG00000149972 0.966583841725282
ENSG00000184194 0.966583841725282
ENSG00000171431 0.990253871873478
ENSG00000263057 0.990253871873478
ENSG00000077420 0.995668387499324
ENSG00000146067 0.93958149153463
ENSG00000255622 0.909952760552828
ENSG00000133316 0.982378389524137
ENSG00000171811 0.966583841725282
ENSG00000145996 0.997650190711681
ENSG00000090530 0.837188947511706
ENSG00000162873 0.93958149153463
ENSG00000188783 0.966583841725282
ENSG00000215421 0.966583841725282
ENSG00000086589 0.99822633137159
ENSG00000170954 0.837188947511706
ENSG00000102271 0.966583841725282
ENSG00000253846 0.966583841725282
ENSG00000205929 0.966583841725282
ENSG00000262938 0.966583841725282
ENSG00000135406 0.992277905291273
ENSG00000176029 0.966583841725282
ENSG00000106588 0.999637155116397
ENSG00000256646 0.999637155116397
ENSG00000197622 0.995668387499324
ENSG00000160803 0.837188947511706
ENSG00000152784 0.966583841725282
ENSG00000104888 0.992277905291273
ENSG00000152207 0.99832667126768
ENSG00000156218 0.966583841725282
ENSG00000163629 0.93958149153463
ENSG00000117748 0.93958149153463
ENSG00000074582 0.966583841725282
ENSG00000124788 0.998940055222778
ENSG00000105472 0.990253871873478
ENSG00000142611 0.966583841725282
ENSG00000106483 0.999978549949735
ENSG00000124193 0.837188947511706
ENSG00000141985 0.966583841725282
ENSG00000008513 0.966583841725282
ENSG00000059804 0.999991045224505
ENSG00000198221 0.966583841725282
ENSG00000028310 0.966583841725282
ENSG00000171462 0.966583841725282
ENSG00000074071 0.93958149153463
ENSG00000113734 0.909952760552828
ENSG00000167088 0.837188947511706
ENSG00000114850 0.93958149153463
ENSG00000198203 0.837188947511706
ENSG00000087077 0.909952760552828
ENSG00000011600 0.992168173121839
ENSG00000107165 0.998760856241136
ENSG00000149823 0.909952760552828
ENSG00000010256 0.837188947511706
ENSG00000115935 0.995668387499324
ENSG00000115596 0.99822633137159
ENSG00000115085 0.966583841725282
ENSG00000196418 0.93958149153463
ENSG00000006625 0.93958149153463
ENSG00000166012 0.98793393445632
ENSG00000259431 0.93958149153463
ENSG00000177614 0.966583841725282
ENSG00000176714 0.966583841725282
ENSG00000197093 0.966583841725282
ENSG00000114654 0.93958149153463
ENSG00000133874 0.966583841725282
ENSG00000138111 0.93958149153463
ENSG00000112195 0.966583841725282
ENSG00000122390 0.93958149153463
ENSG00000164031 0.995220457050466
ENSG00000147459 0.966583841725282
ENSG00000197748 0.966583841725282
ENSG00000168772 0.93958149153463
ENSG00000108830 0.966583841725282
ENSG00000171914 0.966583841725282
ENSG00000187017 0.997523500095366
ENSG00000149929 0.93958149153463
ENSG00000101146 0.837188947511706
ENSG00000131435 0.999756543933982
ENSG00000114423 0.986037968796593
ENSG00000077522 0.966583841725282
ENSG00000198728 0.93958149153463
ENSG00000078269 0.990253871873478
ENSG00000112739 0.837188947511706
ENSG00000112237 0.837188947511706
ENSG00000118971 0.999841624930726
ENSG00000162302 0.93958149153463
ENSG00000235437 0.93958149153463
ENSG00000131778 0.997523500095366
ENSG00000113569 0.93958149153463
ENSG00000160959 0.966583841725282
ENSG00000051108 0.982378389524137
ENSG00000198089 0.99822633137159
ENSG00000124789 0.966583841725282
ENSG00000174738 0.99822633137159
ENSG00000198087 0.837188947511706
ENSG00000144713 0.909952760552828
ENSG00000064995 0.837188947511706
ENSG00000160145 0.837188947511706
ENSG00000153046 0.952514667756845
ENSG00000101972 0.973736899200775
ENSG00000128989 0.614446165142086
ENSG00000101856 0.952514667756845
ENSG00000147475 0.909952760552828
ENSG00000204472 0.998190153745433
ENSG00000234836 0.998190153745433
ENSG00000235985 0.998190153745433
ENSG00000206428 0.998190153745433
ENSG00000235588 0.998190153745433
ENSG00000237727 0.998190153745433
ENSG00000126767 0.837188947511706
ENSG00000092068 0.991358286796975
ENSG00000146072 0.989026678954462
ENSG00000174021 0.952514667756845
ENSG00000166848 0.837188947511706
ENSG00000273559 0.837188947511706
ENSG00000276761 0.837188947511706
ENSG00000088448 0.837188947511706
ENSG00000077092 0.999677863029355
ENSG00000198242 0.952514667756845
ENSG00000112081 0.909952760552828
ENSG00000145335 0.99845783513601
ENSG00000187555 0.952514667756845
ENSG00000135749 0.837188947511706
ENSG00000160867 0.999687221997316
ENSG00000124422 0.614446165142086
ENSG00000075043 0.998556588844212
ENSG00000281151 0.998556588844212
ENSG00000143479 0.837188947511706
ENSG00000204580 0.887549698463088
ENSG00000230456 0.887549698463088
ENSG00000234078 0.887549698463088
ENSG00000229767 0.887549698463088
ENSG00000223680 0.887549698463088
ENSG00000137332 0.887549698463088
ENSG00000215522 0.887549698463088
ENSG00000182220 0.979191105525839
ENSG00000180875 0.909952760552828
ENSG00000103326 0.837188947511706
ENSG00000282214 0.837188947511706
ENSG00000108094 0.909952760552828
ENSG00000102316 0.837188947511706
ENSG00000244038 0.837188947511706
ENSG00000158186 0.837188947511706
ENSG00000142166 0.978895407891931
ENSG00000167461 0.998397818923733
ENSG00000068784 0.837188947511706
ENSG00000003137 0.988551199685108
ENSG00000069399 0.837188947511706
ENSG00000108604 0.973736899200775
ENSG00000196628 0.999999795066685
ENSG00000144031 0.837188947511706
ENSG00000174903 0.837188947511706
ENSG00000120337 0.909952760552828
ENSG00000163069 0.999952965765224
ENSG00000092345 0.837188947511706
ENSG00000007968 0.837188947511706
ENSG00000282899 0.837188947511706
ENSG00000105486 0.973736899200775
ENSG00000074771 0.909952760552828
ENSG00000124942 0.993844652726019
ENSG00000064547 0.837188947511706
ENSG00000198589 0.837188947511706
ENSG00000114388 0.992277905291273
ENSG00000154640 0.999532709238363
ENSG00000281484 0.999532709238363
ENSG00000139629 0.909952760552828
ENSG00000136631 0.909952760552828
ENSG00000185070 0.909952760552828
ENSG00000136574 0.973736899200775
ENSG00000213672 0.837188947511706
ENSG00000151914 0.909952760552828
ENSG00000126246 0.909952760552828
ENSG00000104953 0.786758589440834
ENSG00000159216 0.998006204389588
ENSG00000105402 0.909952760552828
ENSG00000117020 0.962376214626284
ENSG00000275199 0.962376214626284
ENSG00000271425 0.966583841725282
ENSG00000159921 0.997463171230454
ENSG00000235703 0.966583841725282
ENSG00000113522 0.994262724946876
ENSG00000138095 0.997463171230454
ENSG00000142789 0.966583841725282
ENSG00000115514 0.837188947511706
ENSG00000149573 0.909952760552828
ENSG00000139187 0.966583841725282
ENSG00000105355 0.995668387499324
ENSG00000204625 0.966583841725282
ENSG00000236579 0.966583841725282
ENSG00000234599 0.966583841725282
ENSG00000234313 0.966583841725282
ENSG00000206504 0.966583841725282
ENSG00000227647 0.966583841725282
ENSG00000237812 0.966583841725282
ENSG00000131042 0.909952760552828
ENSG00000204577 0.998239211840202
ENSG00000277751 0.909952760552828
ENSG00000275463 0.909952760552828
ENSG00000275019 0.998239211840202
ENSG00000276146 0.909952760552828
ENSG00000274513 0.909952760552828
ENSG00000274587 0.998239211840202
ENSG00000277816 0.998239211840202
ENSG00000072195 0.966583841725282
ENSG00000147883 0.996480821649068
ENSG00000185619 0.966583841725282
ENSG00000130943 0.966583841725282
ENSG00000258947 0.973736899200775
ENSG00000188229 0.966583841725282
ENSG00000153774 0.966583841725282
ENSG00000126749 0.966583841725282
ENSG00000268439 0.966583841725282
ENSG00000131264 0.966583841725282
ENSG00000153879 0.837188947511706
ENSG00000117479 0.995668387499324
ENSG00000157765 0.99927770615708
ENSG00000076382 0.998346989101414
ENSG00000186141 0.837188947511706
ENSG00000106636 0.837188947511706
ENSG00000180245 0.909952760552828
ENSG00000090273 0.837188947511706
ENSG00000250254 0.837188947511706
ENSG00000129250 0.962376214626284
ENSG00000132688 0.998719609398277
ENSG00000172995 0.966583841725282
ENSG00000263002 0.966583841725282
ENSG00000055147 0.837188947511706
ENSG00000160282 0.998736645604831
ENSG00000281775 0.998736645604831
ENSG00000119737 0.966583841725282
ENSG00000105609 0.966583841725282
ENSG00000273991 0.966583841725282
ENSG00000274311 0.966583841725282
ENSG00000278437 0.966583841725282
ENSG00000277414 0.966583841725282
ENSG00000105865 0.995220457050466
ENSG00000184209 0.966583841725282
ENSG00000100604 0.990253871873478
ENSG00000276781 0.990253871873478
ENSG00000133063 0.909952760552828
ENSG00000160326 0.837188947511706
ENSG00000281165 0.837188947511706
ENSG00000184363 0.990253871873478
ENSG00000188419 0.909952760552828
ENSG00000105669 0.966583841725282
ENSG00000141524 0.995220457050466
ENSG00000164010 0.909952760552828
ENSG00000176194 0.999911161484579
ENSG00000198515 0.995385207575256
ENSG00000173846 0.966583841725282
ENSG00000164692 0.999983733151159
ENSG00000160345 0.966583841725282
ENSG00000072832 0.966583841725282
ENSG00000153914 0.966583841725282
ENSG00000124207 0.909952760552828
ENSG00000184371 0.973736899200775
ENSG00000171873 0.966583841725282
ENSG00000160094 0.837188947511706
ENSG00000198445 0.966583841725282
ENSG00000108242 0.998736645604831
ENSG00000148942 0.909952760552828
ENSG00000115866 0.995220457050466
ENSG00000158560 0.996545398378313
ENSG00000135720 0.997650190711681
ENSG00000107447 0.966583841725282
ENSG00000108591 0.966583841725282
ENSG00000134817 0.966583841725282
ENSG00000167967 0.966583841725282
ENSG00000145192 0.966583841725282
ENSG00000156976 0.952514667756845
ENSG00000148730 0.837188947511706
ENSG00000104679 0.837188947511706
ENSG00000162433 0.999637155116397
ENSG00000111450 0.99822633137159
ENSG00000140009 0.998606002593434
ENSG00000185862 0.966583841725282
ENSG00000106038 0.966583841725282
ENSG00000164220 0.966583841725282
ENSG00000162747 0.992380464361624
ENSG00000146776 0.966583841725282
ENSG00000140285 0.999971086049773
ENSG00000183386 0.837188947511706
ENSG00000071246 0.837188947511706
ENSG00000162631 0.99991359511625
ENSG00000179912 0.998397818923733
ENSG00000100442 0.837188947511706
ENSG00000096060 0.999994834234485
ENSG00000110274 0.966583841725282
ENSG00000176165 0.999998969476292
ENSG00000144821 0.909952760552828
ENSG00000130477 0.962376214626284
ENSG00000053524 0.966583841725282
ENSG00000164080 0.966583841725282
ENSG00000137815 0.966583841725282
ENSG00000131378 0.995220457050466
ENSG00000113194 0.990253871873478
ENSG00000187189 0.990253871873478
ENSG00000100364 0.966583841725282
ENSG00000119042 0.999517884255883
ENSG00000134744 0.909952760552828
ENSG00000109920 0.966583841725282
ENSG00000107130 0.837188947511706
ENSG00000134376 0.999052836820883
ENSG00000101892 0.837188947511706
ENSG00000095319 0.837188947511706
ENSG00000114331 0.837188947511706
ENSG00000110880 0.998384007017904
ENSG00000265060 0.966583841725282
ENSG00000186318 0.966583841725282
ENSG00000171094 0.952514667756845
ENSG00000161905 0.973736899200775
ENSG00000180549 0.991358286796975
ENSG00000187730 0.992277905291273
ENSG00000186994 0.966583841725282
ENSG00000276950 0.966583841725282
ENSG00000281748 0.966583841725282
ENSG00000273032 0.909952760552828
ENSG00000124664 0.952514667756845
ENSG00000166573 0.909952760552828
ENSG00000171243 0.966583841725282
ENSG00000129460 0.966583841725282
ENSG00000076043 0.909952760552828
ENSG00000149256 0.998718011620622
ENSG00000106133 0.837188947511706
ENSG00000157500 0.995668387499324
ENSG00000167759 0.966583841725282
ENSG00000198954 0.979191105525839
ENSG00000230701 0.966583841725282
ENSG00000163938 0.837188947511706
ENSG00000215644 0.999314656633819
ENSG00000204688 0.837188947511706
ENSG00000229125 0.837188947511706
ENSG00000206516 0.837188947511706
ENSG00000235132 0.837188947511706
ENSG00000206471 0.837188947511706
ENSG00000232984 0.837188947511706
ENSG00000224395 0.837188947511706
ENSG00000229408 0.837188947511706
ENSG00000121542 0.909952760552828
ENSG00000122735 0.966583841725282
ENSG00000265107 0.837188947511706
ENSG00000141456 0.966583841725282
ENSG00000129450 0.966583841725282
ENSG00000173085 0.966583841725282
ENSG00000130724 0.966583841725282
ENSG00000148985 0.837188947511706
ENSG00000109738 0.966583841725282
ENSG00000168243 0.995220457050466
ENSG00000282972 0.995220457050466
ENSG00000204590 0.837188947511706
ENSG00000235986 0.837188947511706
ENSG00000206412 0.837188947511706
ENSG00000229470 0.837188947511706
ENSG00000206492 0.837188947511706
ENSG00000232143 0.837188947511706
ENSG00000228581 0.837188947511706
ENSG00000226882 0.837188947511706
ENSG00000187754 0.995220457050466
ENSG00000175793 0.99777769275613
ENSG00000245532 0.999260110691966
ENSG00000149243 0.966583841725282
ENSG00000091879 0.966583841725282
ENSG00000185897 0.966583841725282
ENSG00000158427 0.966583841725282
ENSG00000099875 0.966583841725282
ENSG00000132522 0.837188947511706
ENSG00000152578 0.997523500095366
ENSG00000232119 0.909952760552828
ENSG00000206549 0.837188947511706
ENSG00000167522 0.998346989101414
ENSG00000120697 0.966583841725282
ENSG00000142623 0.966583841725282
ENSG00000281459 0.966583841725282
ENSG00000085491 0.978895407891931
ENSG00000168298 0.952514667756845
ENSG00000132475 0.990253871873478
ENSG00000137252 0.837188947511706
ENSG00000113924 0.999610381141117
ENSG00000138356 0.990253871873478
ENSG00000103415 0.966583841725282
ENSG00000277424 0.966583841725282
ENSG00000096384 0.990253871873478
ENSG00000126550 0.998346989101414
ENSG00000283046 0.998346989101414
ENSG00000164270 0.973736899200775
ENSG00000204237 0.837188947511706
ENSG00000146856 0.966583841725282
ENSG00000188379 0.999999993558825
ENSG00000167800 0.909952760552828
ENSG00000139211 0.837188947511706
ENSG00000198931 0.990253871873478
ENSG00000100385 0.99998254578993
ENSG00000124334 0.966583841725282
ENSG00000143621 0.997011252695521
ENSG00000137265 0.998606002593434
ENSG00000169083 0.999998200535115
ENSG00000213949 0.966583841725282
ENSG00000115232 0.999517884255883
ENSG00000096433 0.997650190711681
ENSG00000184313 0.837188947511706
ENSG00000143761 0.966583841725282
ENSG00000069020 0.837188947511706
ENSG00000121361 0.995668387499324
ENSG00000084731 0.979191105525839
ENSG00000189013 0.966583841725282
ENSG00000274232 0.966583841725282
ENSG00000275732 0.966583841725282
ENSG00000275456 0.966583841725282
ENSG00000277964 0.966583841725282
ENSG00000278201 0.966583841725282
ENSG00000278606 0.966583841725282
ENSG00000273575 0.966583841725282
ENSG00000277750 0.966583841725282
ENSG00000275699 0.966583841725282
ENSG00000275848 0.966583841725282
ENSG00000277850 0.966583841725282
ENSG00000278074 0.966583841725282
ENSG00000274189 0.966583841725282
ENSG00000274193 0.966583841725282
ENSG00000275237 0.966583841725282
ENSG00000274945 0.966583841725282
ENSG00000276044 0.966583841725282
ENSG00000273498 0.966583841725282
ENSG00000274955 0.966583841725282
ENSG00000277076 0.966583841725282
ENSG00000276979 0.966583841725282
ENSG00000275317 0.966583841725282
ENSG00000278271 0.966583841725282
ENSG00000277355 0.966583841725282
ENSG00000278430 0.966583841725282
ENSG00000277362 0.966583841725282
ENSG00000277540 0.966583841725282
ENSG00000276779 0.966583841725282
ENSG00000274609 0.966583841725282
ENSG00000275608 0.837188947511706
ENSG00000274283 0.837188947511706
ENSG00000274465 0.837188947511706
ENSG00000275037 0.837188947511706
ENSG00000276498 0.837188947511706
ENSG00000118520 0.99985147675459
ENSG00000117507 0.995220457050466
ENSG00000167613 0.994459309732074
ENSG00000274110 0.994459309732074
ENSG00000276053 0.994459309732074
ENSG00000276163 0.994459309732074
ENSG00000278154 0.994459309732074
ENSG00000196878 0.837188947511706
ENSG00000104826 0.99822633137159
ENSG00000169756 0.966583841725282
ENSG00000256977 0.966583841725282
ENSG00000256671 0.966583841725282
ENSG00000130881 0.966583841725282
ENSG00000272047 0.909952760552828
ENSG00000111321 0.837188947511706
ENSG00000184292 0.99822633137159
ENSG00000141646 0.999906371731501
ENSG00000109323 0.837188947511706
ENSG00000075413 0.837188947511706
ENSG00000166986 0.995220457050466
ENSG00000007264 0.966583841725282
ENSG00000205593 0.995220457050466
ENSG00000076003 0.966583841725282
ENSG00000140545 0.999314656633819
ENSG00000163975 0.990253871873478
ENSG00000006432 0.990253871873478
ENSG00000100985 0.999999742246705
ENSG00000102996 0.998956010428307
ENSG00000198598 0.909952760552828
ENSG00000119711 0.993667918439308
ENSG00000120645 0.966583841725282
ENSG00000262607 0.966583841725282
ENSG00000116990 0.990253871873478
ENSG00000133026 0.966583841725282
ENSG00000197879 0.995668387499324
ENSG00000100365 0.966583841725282
ENSG00000275990 0.966583841725282
ENSG00000119421 0.837188947511706
ENSG00000088038 0.952514667756845
ENSG00000274176 0.952514667756845
ENSG00000274616 0.952514667756845
ENSG00000277600 0.952514667756845
ENSG00000273943 0.952514667756845
ENSG00000276082 0.952514667756845
ENSG00000275979 0.952514667756845
ENSG00000277114 0.952514667756845
ENSG00000274941 0.952514667756845
ENSG00000277615 0.952514667756845
ENSG00000110048 0.995220457050466
ENSG00000099985 0.999893448595063
ENSG00000108405 0.966583841725282
ENSG00000186912 0.966583841725282
ENSG00000080573 0.966583841725282
ENSG00000106366 0.99999999426243
ENSG00000175520 0.966583841725282
ENSG00000187954 0.837188947511706
ENSG00000122859 0.909952760552828
ENSG00000009709 0.973736899200775
ENSG00000127364 0.966583841725282
ENSG00000111729 0.978895407891931
ENSG00000067533 0.837188947511706
ENSG00000217930 0.837188947511706
ENSG00000282228 0.837188947511706
ENSG00000105364 0.786758589440834
ENSG00000147533 0.966583841725282
ENSG00000198189 0.995220457050466
ENSG00000079393 0.966583841725282
ENSG00000133983 0.966583841725282
ENSG00000165006 0.966583841725282
ENSG00000087502 0.966583841725282
ENSG00000186642 0.952514667756845
ENSG00000102243 0.966583841725282
ENSG00000078967 0.966583841725282
ENSG00000115561 0.837188947511706
ENSG00000166394 0.966583841725282
ENSG00000161980 0.990253871873478
ENSG00000136819 0.966583841725282
ENSG00000132932 0.966583841725282
ENSG00000082175 0.997479565322353
ENSG00000051382 0.997747780465437
ENSG00000137193 0.994011500937097
ENSG00000105647 0.962376214626284
ENSG00000268173 0.962376214626284
ENSG00000126003 0.966583841725282
ENSG00000178209 0.997463171230454
ENSG00000123737 0.995220457050466
ENSG00000128274 0.990253871873478
ENSG00000187021 0.837188947511706
ENSG00000266200 0.966583841725282
ENSG00000112494 0.837188947511706
ENSG00000077232 0.952514667756845
ENSG00000105852 0.966583841725282
ENSG00000164654 0.966583841725282
ENSG00000086666 0.98793393445632
ENSG00000078902 0.966583841725282
ENSG00000185668 0.997463171230454
ENSG00000196199 0.909952760552828
ENSG00000135541 0.998970637825254
ENSG00000198088 0.966583841725282
ENSG00000137501 0.966583841725282
ENSG00000104413 0.966583841725282
ENSG00000163832 0.837188947511706
ENSG00000109066 0.966583841725282
ENSG00000073067 0.966583841725282
ENSG00000118898 0.909952760552828
ENSG00000104835 0.837188947511706
ENSG00000283104 0.837188947511706
ENSG00000144659 0.966583841725282
ENSG00000106733 0.966583841725282
ENSG00000198146 0.966583841725282
ENSG00000171103 0.909952760552828
ENSG00000228300 0.909952760552828
ENSG00000092020 0.966583841725282
ENSG00000132300 0.966583841725282
ENSG00000066739 0.990253871873478
ENSG00000160058 0.966583841725282
ENSG00000134186 0.837188947511706
ENSG00000136247 0.966583841725282
ENSG00000096080 0.966583841725282
ENSG00000111785 0.966583841725282
ENSG00000108829 0.837188947511706
ENSG00000182117 0.837188947511706
ENSG00000135956 0.837188947511706
ENSG00000070423 0.966583841725282
ENSG00000166135 0.837188947511706
ENSG00000204130 0.966583841725282
ENSG00000163872 0.966583841725282
ENSG00000186280 0.837188947511706
ENSG00000167721 0.837188947511706
ENSG00000171681 0.952514667756845
ENSG00000020256 0.837188947511706
ENSG00000101199 0.993753863756317
ENSG00000138442 0.966583841725282
ENSG00000167562 0.966583841725282
ENSG00000272886 0.837188947511706
ENSG00000184060 0.837188947511706
ENSG00000168453 0.966583841725282
ENSG00000166451 0.966583841725282
ENSG00000147439 0.966583841725282
ENSG00000101888 0.966583841725282
ENSG00000253305 0.990253871873478
ENSG00000261934 0.966583841725282
ENSG00000197479 0.995220457050466
ENSG00000132972 0.837188947511706
ENSG00000204290 0.994262724946876
ENSG00000275798 0.994262724946876
ENSG00000229597 0.994262724946876
ENSG00000225412 0.994262724946876
ENSG00000224242 0.994262724946876
ENSG00000224770 0.994262724946876
ENSG00000225845 0.994262724946876
ENSG00000229741 0.994262724946876
ENSG00000226127 0.994262724946876
ENSG00000119596 0.837188947511706
ENSG00000136688 0.909952760552828
ENSG00000130876 0.837188947511706
ENSG00000196415 0.990253871873478
ENSG00000277804 0.990253871873478
ENSG00000059915 0.837188947511706
ENSG00000158714 0.966583841725282
ENSG00000134153 0.966583841725282
ENSG00000277791 0.837188947511706
ENSG00000275903 0.837188947511706
ENSG00000137843 0.952514667756845
ENSG00000112679 0.837188947511706
ENSG00000129749 0.966583841725282
ENSG00000069018 0.966583841725282
ENSG00000105726 0.966583841725282
ENSG00000255112 0.966583841725282
ENSG00000001461 0.990253871873478
ENSG00000144290 0.979191105525839
ENSG00000154118 0.990253871873478
ENSG00000159335 0.966583841725282
ENSG00000187164 0.995220457050466
ENSG00000283266 0.995220457050466
ENSG00000249948 0.997523500095366
ENSG00000100814 0.909952760552828
ENSG00000149177 0.966583841725282
ENSG00000117528 0.997747780465437
ENSG00000126838 0.999678980514258
ENSG00000182185 0.99927770615708
ENSG00000111199 0.999539256475659
ENSG00000179148 0.976920135231806
ENSG00000196526 0.966583841725282
ENSG00000159592 0.966583841725282
ENSG00000129538 0.837188947511706
ENSG00000258818 0.998736645604831
ENSG00000118707 0.966583841725282
ENSG00000112182 0.996660852697471
ENSG00000138621 0.909952760552828
ENSG00000052850 0.990253871873478
ENSG00000129128 0.966583841725282
ENSG00000124249 0.966583841725282
ENSG00000123395 0.966583841725282
ENSG00000112305 0.966583841725282
ENSG00000099822 0.966583841725282
ENSG00000197728 0.990253871873478
ENSG00000085185 0.990253871873478
ENSG00000052802 0.995220457050466
ENSG00000149575 0.966583841725282
ENSG00000169248 0.966583841725282
ENSG00000196236 0.966583841725282
ENSG00000000005 0.837188947511706
ENSG00000177383 0.966583841725282
ENSG00000135926 0.978895407891931
ENSG00000128694 0.837188947511706
ENSG00000116560 0.99552233296172
ENSG00000116350 0.966583841725282
ENSG00000106330 0.837188947511706
ENSG00000114745 0.966583841725282
ENSG00000168779 0.966583841725282
ENSG00000118855 0.966583841725282
ENSG00000177106 0.966583841725282
ENSG00000155792 0.837188947511706
ENSG00000186976 0.966583841725282
ENSG00000143436 0.990253871873478
ENSG00000110436 0.997747780465437
ENSG00000135900 0.966583841725282
ENSG00000162383 0.837188947511706
ENSG00000100170 0.999663904679754
ENSG00000135740 0.966583841725282
ENSG00000197208 0.997463171230454
ENSG00000204217 0.990253871873478
ENSG00000115993 0.999380445597082
ENSG00000143977 0.966583841725282
ENSG00000167182 0.966583841725282
ENSG00000163479 0.952514667756845
ENSG00000162009 0.992277905291273
ENSG00000149418 0.998736645604831
ENSG00000147465 0.998606002593434
ENSG00000167323 0.997463171230454
ENSG00000166337 0.966583841725282
ENSG00000124659 0.966583841725282
ENSG00000160181 0.994262724946876
ENSG00000180176 0.999539256475659
ENSG00000038295 0.966583841725282
ENSG00000149260 0.966583841725282
ENSG00000186409 0.966583841725282
ENSG00000140740 0.997650190711681
ENSG00000183878 0.966583841725282
ENSG00000169575 0.990253871873478
ENSG00000196689 0.999998910327823
ENSG00000028116 0.966583841725282
ENSG00000114251 0.990253871873478
ENSG00000184937 0.999668325482606
ENSG00000106261 0.837188947511706
ENSG00000186376 0.966583841725282
ENSG00000196152 0.909952760552828
ENSG00000178538 0.992277905291273
ENSG00000163848 0.966583841725282
ENSG00000151067 0.999936583351517
ENSG00000178386 0.966583841725282
ENSG00000163950 0.909952760552828
ENSG00000118004 0.966583841725282
ENSG00000100162 0.966583841725282
ENSG00000141527 0.992380464361624
ENSG00000131848 0.966583841725282
ENSG00000184208 0.966583841725282
ENSG00000181894 0.837188947511706
ENSG00000179941 0.837188947511706
ENSG00000151789 0.997523500095366
ENSG00000143512 0.966583841725282
ENSG00000181090 0.952514667756845
ENSG00000155666 0.837188947511706
ENSG00000188818 0.837188947511706
ENSG00000114670 0.837188947511706
ENSG00000146094 0.990253871873478
ENSG00000050730 0.909952760552828
ENSG00000145451 0.995220457050466
ENSG00000178662 0.999877493956695
ENSG00000149548 0.966583841725282
ENSG00000122490 0.966583841725282
ENSG00000120279 0.966583841725282
ENSG00000133678 0.966583841725282
ENSG00000167107 0.966583841725282
ENSG00000114107 0.966583841725282
ENSG00000135951 0.966583841725282
ENSG00000111271 0.966583841725282
ENSG00000123243 0.966583841725282
ENSG00000172345 0.966583841725282
ENSG00000128313 0.966583841725282
ENSG00000277390 0.966583841725282
ENSG00000006459 0.966583841725282
ENSG00000135838 0.9883275107559
ENSG00000180318 0.990253871873478
ENSG00000279192 0.966583841725282
ENSG00000129636 0.966583841725282
ENSG00000110925 0.909952760552828
ENSG00000140941 0.999134941896606
ENSG00000166126 0.998862800896411
ENSG00000107819 0.966583841725282
ENSG00000110619 0.966583841725282
ENSG00000278191 0.966583841725282
ENSG00000278463 0.966583841725282
ENSG00000196954 0.995122968424205
ENSG00000184381 0.966583841725282
ENSG00000069764 0.837188947511706
ENSG00000276870 0.837188947511706
ENSG00000168875 0.966583841725282
ENSG00000147536 0.966583841725282
ENSG00000171476 0.995668387499324
ENSG00000221955 0.837188947511706
ENSG00000140632 0.837188947511706
ENSG00000148120 0.999671160307541
ENSG00000069424 0.992277905291273
ENSG00000043039 0.837188947511706
ENSG00000177380 0.909952760552828
ENSG00000141934 0.9883275107559
ENSG00000138768 0.99927770615708
ENSG00000176101 0.909952760552828
ENSG00000067048 0.909952760552828
ENSG00000183340 0.837188947511706
ENSG00000117411 0.966583841725282
ENSG00000168615 0.973736899200775
ENSG00000282230 0.973736899200775
ENSG00000076344 0.966583841725282
ENSG00000182687 0.966583841725282
ENSG00000143416 0.999978363570378
ENSG00000158526 0.966583841725282
ENSG00000134480 0.976920135231806
ENSG00000168612 0.966583841725282
ENSG00000144744 0.909952760552828
ENSG00000152229 0.966583841725282
ENSG00000176903 0.966583841725282
ENSG00000169951 0.966583841725282
ENSG00000133116 0.999637155116397
ENSG00000149452 0.999678980514258
ENSG00000172940 0.837188947511706
ENSG00000144021 0.995220457050466
ENSG00000178562 0.999872967190479
ENSG00000112282 0.966583841725282
ENSG00000163568 0.909952760552828
ENSG00000124802 0.837188947511706
ENSG00000130755 0.995668387499324
ENSG00000149547 0.952514667756845
ENSG00000145824 0.999998499102566
ENSG00000136928 0.991946158443439
ENSG00000164326 0.99989849997379
ENSG00000160179 0.999996976699737
ENSG00000117091 0.995668387499324
ENSG00000182732 0.966583841725282
ENSG00000143119 0.9883275107559
ENSG00000100034 0.995220457050466
ENSG00000136828 0.973736899200775
ENSG00000198677 0.909952760552828
ENSG00000162512 0.988551199685108
ENSG00000102921 0.837188947511706
ENSG00000135476 0.952514667756845
ENSG00000068697 0.995220457050466
ENSG00000103335 0.966583841725282
ENSG00000011028 0.952514667756845
ENSG00000152061 0.978895407891931
ENSG00000198924 0.966583841725282
ENSG00000101935 0.966583841725282
ENSG00000153976 0.966583841725282
ENSG00000119314 0.966583841725282
ENSG00000070413 0.992277905291273
ENSG00000112159 0.909952760552828
ENSG00000173674 0.998606002593434
ENSG00000278570 0.999864526404933
ENSG00000114770 0.999387966973803
ENSG00000138107 0.995220457050466
ENSG00000138443 0.995220457050466
ENSG00000102743 0.837188947511706
ENSG00000204977 0.995220457050466
ENSG00000153283 0.995220457050466
ENSG00000132329 0.999380445597082
ENSG00000171700 0.995220457050466
ENSG00000064961 0.786758589440834
ENSG00000111801 0.995220457050466
ENSG00000149100 0.995220457050466
ENSG00000205339 0.99822633137159
ENSG00000110171 0.995220457050466
ENSG00000111247 0.995220457050466
ENSG00000136231 0.999819301293029
ENSG00000108468 0.998606002593434
ENSG00000168461 0.999380445597082
ENSG00000196090 0.995220457050466
ENSG00000164167 0.995220457050466
ENSG00000247596 0.995220457050466
ENSG00000160791 0.999999661929311
ENSG00000196616 0.999314656633819
ENSG00000168542 0.9999994058725
ENSG00000142156 0.999999321407778
ENSG00000172955 0.786758589440834
ENSG00000149639 0.995220457050466
ENSG00000168582 0.995220457050466
ENSG00000136488 0.999998781832914
ENSG00000213218 0.995220457050466
ENSG00000171475 0.995220457050466
ENSG00000175029 0.998606002593434
ENSG00000183035 0.995220457050466
ENSG00000204209 0.998606002593434
ENSG00000231617 0.998606002593434
ENSG00000206279 0.998606002593434
ENSG00000206206 0.998606002593434
ENSG00000229396 0.998606002593434
ENSG00000227046 0.998606002593434
ENSG00000077279 0.995220457050466
ENSG00000187134 0.999986282035335
ENSG00000204348 0.995220457050466
ENSG00000234798 0.995220457050466
ENSG00000225682 0.995220457050466
ENSG00000224313 0.995220457050466
ENSG00000206346 0.995220457050466
ENSG00000236765 0.995220457050466
ENSG00000155850 0.973736899200775
ENSG00000122877 0.999996157974283
ENSG00000114867 0.995220457050466
ENSG00000100664 0.99889550190009
ENSG00000163064 0.999946520229483
ENSG00000112759 0.999677863029355
ENSG00000004455 0.999645784007803
ENSG00000182580 0.995220457050466
ENSG00000157554 0.998606002593434
ENSG00000158008 0.999380445597082
ENSG00000187741 0.998606002593434
ENSG00000084764 0.999912261201628
ENSG00000132359 0.995220457050466
ENSG00000086015 0.786758589440834
ENSG00000107104 0.999380445597082
ENSG00000104093 0.909952760552828
ENSG00000132275 0.920866994149781
ENSG00000117620 0.966583841725282
ENSG00000112992 0.995220457050466
ENSG00000115825 0.999663904679754
ENSG00000068438 0.995220457050466
ENSG00000089280 0.992277905291273
ENSG00000177311 0.837188947511706
ENSG00000022355 0.999987541775401
ENSG00000196115 0.909952760552828
ENSG00000149499 0.995220457050466
ENSG00000079931 0.995220457050466
ENSG00000185513 0.995220457050466
ENSG00000171016 0.995220457050466
ENSG00000141013 0.995220457050466
ENSG00000283182 0.995220457050466
ENSG00000149541 0.909952760552828
ENSG00000198130 0.983811515952315
ENSG00000105679 0.995220457050466
ENSG00000259494 0.995220457050466
ENSG00000127554 0.999999974061129
ENSG00000040341 0.997951450690593
ENSG00000080546 0.995220457050466
ENSG00000175324 0.995220457050466
ENSG00000136717 0.999637155116397
ENSG00000196743 0.995220457050466
ENSG00000197045 0.837188947511706
ENSG00000106070 0.995220457050466
ENSG00000134201 0.998606002593434
ENSG00000071894 0.973736899200775
ENSG00000172534 0.998606002593434
ENSG00000120049 0.995220457050466
ENSG00000024422 0.909952760552828
ENSG00000205476 0.995220457050466
ENSG00000169045 0.998606002593434
ENSG00000108511 0.995220457050466
ENSG00000173744 0.999380445597082
ENSG00000089685 0.998606002593434
ENSG00000141568 0.995220457050466
ENSG00000178026 0.995220457050466
ENSG00000120437 0.995220457050466
ENSG00000113594 0.998606002593434
ENSG00000160789 0.999894172971753
ENSG00000249267 0.909952760552828
ENSG00000152601 0.995220457050466
ENSG00000110492 0.999996239326482
ENSG00000065833 0.999901974726511
ENSG00000066427 0.979191105525839
ENSG00000115204 0.999837345397006
ENSG00000099810 0.998606002593434
ENSG00000128609 0.995220457050466
ENSG00000077150 0.973736899200775
ENSG00000135124 0.99889550190009
ENSG00000122884 0.995220457050466
ENSG00000103522 0.995220457050466
ENSG00000114054 0.909952760552828
ENSG00000138193 0.999952560297683
ENSG00000105053 0.995220457050466
ENSG00000234608 0.909952760552828
ENSG00000092096 0.995220457050466
ENSG00000283151 0.995220457050466
ENSG00000114019 0.995220457050466
ENSG00000106617 0.995220457050466
ENSG00000135697 0.920866994149781
ENSG00000091127 0.995220457050466
ENSG00000095203 0.909952760552828
ENSG00000186871 0.837188947511706
ENSG00000163257 0.995220457050466
ENSG00000136891 0.995220457050466
ENSG00000134690 0.995220457050466
ENSG00000172731 0.786758589440834
ENSG00000147419 0.837188947511706
ENSG00000164574 0.995220457050466
ENSG00000137145 0.995220457050466
ENSG00000124226 0.99891017101548
ENSG00000121101 0.995220457050466
ENSG00000101911 0.786758589440834
ENSG00000008018 0.999986079700711
ENSG00000281184 0.999986079700711
ENSG00000089737 0.995220457050466
ENSG00000273761 0.995220457050466
ENSG00000107262 0.998606002593434
ENSG00000055483 0.995220457050466
ENSG00000196396 0.999999371434791
ENSG00000105697 0.999837345397006
ENSG00000081237 0.999952965765224
ENSG00000262418 0.999952965765224
ENSG00000110400 0.966583841725282
ENSG00000104388 0.995220457050466
ENSG00000080823 0.999663904679754
ENSG00000248098 0.999663904679754
ENSG00000137710 0.999954084296372
ENSG00000035928 0.998606002593434
ENSG00000167526 0.998606002593434
ENSG00000162244 0.995220457050466
ENSG00000071082 0.998606002593434
ENSG00000271503 0.999999759255613
ENSG00000274233 0.999999759255613
ENSG00000169439 0.995220457050466
ENSG00000110876 0.99889550190009
ENSG00000196470 0.995220457050466
ENSG00000109189 0.995220457050466
ENSG00000143624 0.995220457050466
ENSG00000262826 0.995220457050466
ENSG00000127616 0.998606002593434
ENSG00000100146 0.99889550190009
ENSG00000152518 0.93780619267768
ENSG00000146425 0.909952760552828
ENSG00000160182 0.999760662297591
ENSG00000077097 0.973736899200775
ENSG00000185303 0.999179392427333
ENSG00000114316 0.995220457050466
ENSG00000131408 0.9965956117758
ENSG00000168675 0.995220457050466
ENSG00000005889 0.909952760552828
ENSG00000123064 0.998606002593434
ENSG00000168569 0.995220457050466
ENSG00000280789 0.995220457050466
ENSG00000106305 0.995220457050466
ENSG00000101463 0.909952760552828
ENSG00000163634 0.995220457050466
ENSG00000096872 0.995220457050466
ENSG00000138081 0.995220457050466
ENSG00000100897 0.966583841725282
ENSG00000131507 0.995220457050466
ENSG00000111667 0.995220457050466
ENSG00000139921 0.995220457050466
ENSG00000099949 0.999931042554722
ENSG00000014216 0.998606002593434
ENSG00000072501 0.998606002593434
ENSG00000115274 0.995220457050466
ENSG00000151475 0.995220457050466
ENSG00000278272 0.995220457050466
ENSG00000122515 0.995220457050466
ENSG00000088247 0.998606002593434
ENSG00000067955 0.998700832348983
ENSG00000170099 0.999954084296372
ENSG00000277405 0.999954084296372
ENSG00000143537 0.995220457050466
ENSG00000173535 0.999637155116397
ENSG00000122779 0.999819301293029
ENSG00000156427 0.998606002593434
ENSG00000106245 0.995220457050466
ENSG00000008294 0.920866994149781
ENSG00000139597 0.995220457050466
ENSG00000172288 0.995220457050466
ENSG00000133641 0.995220457050466
ENSG00000108231 0.99889550190009
ENSG00000012124 0.995220457050466
ENSG00000057663 0.999678980514258
ENSG00000283623 0.999678980514258
ENSG00000131051 0.995220457050466
ENSG00000117592 0.999985362031006
ENSG00000007202 0.995220457050466
ENSG00000196187 0.998606002593434
ENSG00000112419 0.995220457050466
ENSG00000198933 0.995220457050466
ENSG00000100578 0.995220457050466
ENSG00000163636 0.997650190711681
ENSG00000142207 0.966583841725282
ENSG00000080608 0.995220457050466
ENSG00000188042 0.993326522514342
ENSG00000204616 0.909952760552828
ENSG00000226402 0.909952760552828
ENSG00000224168 0.909952760552828
ENSG00000224542 0.909952760552828
ENSG00000137397 0.909952760552828
ENSG00000225130 0.909952760552828
ENSG00000233573 0.909952760552828
ENSG00000223531 0.909952760552828
ENSG00000105254 0.952514667756845
ENSG00000104064 0.837188947511706
ENSG00000086062 0.993667918439308
ENSG00000189058 0.973736899200775
ENSG00000140259 0.909952760552828
ENSG00000196712 0.999901372089321
ENSG00000146232 0.999741551679315
ENSG00000049768 0.999992558290757
ENSG00000125676 0.909952760552828
ENSG00000126773 0.909952760552828
ENSG00000118514 0.9883275107559
ENSG00000047597 0.996545398378313
ENSG00000079337 0.998862800896411
ENSG00000184990 0.93958149153463
ENSG00000112079 0.909952760552828
ENSG00000159200 0.993163953026262
ENSG00000104921 0.93958149153463
ENSG00000160339 0.952514667756845
ENSG00000160208 0.837188947511706
ENSG00000141429 0.837188947511706
ENSG00000107938 0.837188947511706
ENSG00000151892 0.992168173121839
ENSG00000128709 0.952514667756845
ENSG00000136273 0.837188947511706
ENSG00000016082 0.952514667756845
ENSG00000170906 0.837188947511706
ENSG00000273642 0.837188947511706
ENSG00000276766 0.837188947511706
ENSG00000275605 0.837188947511706
ENSG00000276220 0.837188947511706
ENSG00000276061 0.837188947511706
ENSG00000278365 0.837188947511706
ENSG00000275724 0.837188947511706
ENSG00000277722 0.837188947511706
ENSG00000274359 0.837188947511706
ENSG00000067842 0.952514667756845
ENSG00000152926 0.837188947511706
ENSG00000058091 0.952514667756845
ENSG00000198113 0.978895407891931
ENSG00000184203 0.837188947511706
ENSG00000095209 0.999134941896606
ENSG00000138785 0.837188947511706
ENSG00000266074 0.837188947511706
ENSG00000204713 0.909952760552828
ENSG00000237462 0.909952760552828
ENSG00000234495 0.909952760552828
ENSG00000229006 0.909952760552828
ENSG00000237071 0.909952760552828
ENSG00000215641 0.909952760552828
ENSG00000233948 0.909952760552828
ENSG00000063177 0.973736899200775
ENSG00000116497 0.837188947511706
ENSG00000067066 0.837188947511706
ENSG00000140398 0.999179195782529
ENSG00000171241 0.978895407891931
ENSG00000143919 0.999983640835309
ENSG00000143374 0.837188947511706
ENSG00000132874 0.837188947511706
ENSG00000164296 0.837188947511706
ENSG00000165282 0.837188947511706
ENSG00000105137 0.837188947511706
ENSG00000135074 0.837188947511706
ENSG00000175467 0.837188947511706
ENSG00000159720 0.837188947511706
ENSG00000256980 0.837188947511706
ENSG00000241553 0.837188947511706
ENSG00000250151 0.837188947511706
ENSG00000161813 0.995220457050466
ENSG00000186998 0.966583841725282
ENSG00000130559 0.987639998633088
ENSG00000100060 0.966583841725282
ENSG00000166033 0.837188947511706
ENSG00000168306 0.978895407891931
ENSG00000100258 0.837188947511706
ENSG00000125851 0.988551199685108
ENSG00000129354 0.966583841725282
ENSG00000008311 0.966583841725282
ENSG00000132849 0.99927770615708
ENSG00000136933 0.966583841725282
ENSG00000129355 0.990253871873478
ENSG00000104833 0.966583841725282
ENSG00000156256 0.966583841725282
ENSG00000123933 0.966583841725282
ENSG00000172461 0.966583841725282
ENSG00000009724 0.966583841725282
ENSG00000110047 0.966583841725282
ENSG00000105668 0.966583841725282
ENSG00000169306 0.999517884255883
ENSG00000160783 0.966583841725282
ENSG00000268104 0.966583841725282
ENSG00000186526 0.966583841725282
ENSG00000144043 0.966583841725282
ENSG00000160716 0.999985345132685
ENSG00000213903 0.966583841725282
ENSG00000118231 0.999052836820883
ENSG00000187048 0.966583841725282
ENSG00000239900 0.998346989101414
ENSG00000185800 0.966583841725282
ENSG00000244405 0.966583841725282
ENSG00000165424 0.966583841725282
ENSG00000135315 0.966583841725282
ENSG00000089169 0.966583841725282
ENSG00000102935 0.966583841725282
ENSG00000089597 0.966583841725282
ENSG00000117523 0.966583841725282
ENSG00000065882 0.997650190711681
ENSG00000131089 0.992277905291273
ENSG00000166887 0.997747780465437
ENSG00000163714 0.995668387499324
ENSG00000221890 0.966583841725282
ENSG00000105321 0.966583841725282
ENSG00000092330 0.966583841725282
ENSG00000158158 0.966583841725282
ENSG00000090512 0.998346989101414
ENSG00000124466 0.966583841725282
ENSG00000050165 0.966583841725282
ENSG00000105289 0.990253871873478
ENSG00000137502 0.995668387499324
ENSG00000075292 0.966583841725282
ENSG00000011454 0.966583841725282
ENSG00000188394 0.966583841725282
ENSG00000134802 0.998862800896411
ENSG00000174156 0.995668387499324
ENSG00000121957 0.966583841725282
ENSG00000147650 0.966583841725282
ENSG00000197757 0.966583841725282
ENSG00000186312 0.966583841725282
ENSG00000101365 0.999723751197714
ENSG00000115594 0.99822633137159
ENSG00000248099 0.966583841725282
ENSG00000242372 0.990253871873478
ENSG00000111262 0.999413767679181
ENSG00000196865 0.966583841725282
ENSG00000126214 0.966583841725282
ENSG00000106003 0.966583841725282
ENSG00000203782 0.990253871873478
ENSG00000185565 0.966583841725282
ENSG00000135679 0.999482693325655
ENSG00000204655 0.966583841725282
ENSG00000234623 0.966583841725282
ENSG00000230885 0.966583841725282
ENSG00000237834 0.966583841725282
ENSG00000232641 0.966583841725282
ENSG00000137345 0.966583841725282
ENSG00000236561 0.966583841725282
ENSG00000234096 0.966583841725282
ENSG00000129437 0.966583841725282
ENSG00000166471 0.966583841725282
ENSG00000178233 0.99822633137159
ENSG00000133392 0.990253871873478
ENSG00000276480 0.990253871873478
ENSG00000074181 0.997747780465437
ENSG00000130751 0.966583841725282
ENSG00000105953 0.966583841725282
ENSG00000151846 0.966583841725282
ENSG00000106331 0.999314656633819
ENSG00000111653 0.966583841725282
ENSG00000144504 0.966583841725282
ENSG00000196664 0.992380464361624
ENSG00000089639 0.966583841725282
ENSG00000071994 0.966583841725282
ENSG00000145675 0.999314656633819
ENSG00000116132 0.990253871873478
ENSG00000101868 0.966583841725282
ENSG00000129003 0.966583841725282
ENSG00000153064 0.966583841725282
ENSG00000082068 0.966583841725282
ENSG00000137824 0.966583841725282
ENSG00000160714 0.966583841725282
ENSG00000104907 0.966583841725282
ENSG00000111725 0.990253871873478
ENSG00000022976 0.966583841725282
ENSG00000184304 0.99832667126768
ENSG00000109339 0.966583841725282
ENSG00000055332 0.997747780465437
ENSG00000170325 0.966583841725282
ENSG00000091664 0.966583841725282
ENSG00000214113 0.966583841725282
ENSG00000178201 0.966583841725282
ENSG00000196700 0.966583841725282
ENSG00000106278 0.966583841725282
ENSG00000138069 0.966583841725282
ENSG00000137955 0.966583841725282
ENSG00000058335 0.966583841725282
ENSG00000196290 0.966583841725282
ENSG00000186716 0.999906371731501
ENSG00000105372 0.990253871873478
ENSG00000139970 0.966583841725282
ENSG00000015475 0.990253871873478
ENSG00000120333 0.966583841725282
ENSG00000061936 0.998346989101414
ENSG00000103994 0.966583841725282
ENSG00000171595 0.966583841725282
ENSG00000186063 0.995668387499324
ENSG00000123473 0.992277905291273
ENSG00000185608 0.966583841725282
ENSG00000182307 0.966583841725282
ENSG00000064651 0.997747780465437
ENSG00000088386 0.966583841725282
ENSG00000075142 0.995668387499324
ENSG00000196235 0.966583841725282
ENSG00000169814 0.999998883325268
ENSG00000113296 0.966583841725282
ENSG00000065717 0.966583841725282
ENSG00000138741 0.998718011620622
ENSG00000072401 0.966583841725282
ENSG00000164823 0.966583841725282
ENSG00000173511 0.990253871873478
ENSG00000147117 0.966583841725282
ENSG00000107874 0.966583841725282
ENSG00000214367 0.966583841725282
ENSG00000135083 0.966583841725282
ENSG00000174574 0.966583841725282
ENSG00000105357 0.99927770615708
ENSG00000187720 0.997523500095366
ENSG00000160781 0.966583841725282
ENSG00000151718 0.966583841725282
ENSG00000221972 0.966583841725282
ENSG00000122870 0.966583841725282
ENSG00000164933 0.966583841725282
ENSG00000126821 0.966583841725282
ENSG00000148660 0.966583841725282
ENSG00000169249 0.990253871873478
ENSG00000165702 0.966583841725282
ENSG00000118557 0.966583841725282
ENSG00000278637 0.966583841725282
ENSG00000078747 0.966583841725282
ENSG00000283472 0.966583841725282
ENSG00000134072 0.966583841725282
ENSG00000065883 0.966583841725282
ENSG00000102924 0.909952760552828
ENSG00000101654 0.966583841725282
ENSG00000173530 0.966583841725282
ENSG00000159082 0.966583841725282
ENSG00000157613 0.966583841725282
ENSG00000121207 0.999990900873938
ENSG00000185236 0.966583841725282
ENSG00000170677 0.966583841725282
ENSG00000067221 0.966583841725282
ENSG00000112799 0.9883275107559
ENSG00000130513 0.999314656633819
ENSG00000119541 0.966583841725282
ENSG00000138185 0.966583841725282
ENSG00000282889 0.966583841725282
ENSG00000107957 0.966583841725282
ENSG00000134815 0.966583841725282
ENSG00000007312 0.990253871873478
ENSG00000006740 0.966583841725282
ENSG00000076864 0.973736899200775
ENSG00000107798 0.995668387499324
ENSG00000144381 0.982378389524137
ENSG00000172379 0.837188947511706
ENSG00000150753 0.997747780465437
ENSG00000101076 0.993667918439308
ENSG00000082641 0.837188947511706
ENSG00000078304 0.952514667756845
ENSG00000171033 0.837188947511706
ENSG00000274736 0.952514667756845
ENSG00000276114 0.952514667756845
ENSG00000067445 0.837188947511706
ENSG00000015285 0.909952760552828
ENSG00000072682 0.909952760552828
ENSG00000100532 0.98793393445632
ENSG00000115282 0.837188947511706
ENSG00000001497 0.837188947511706
ENSG00000115266 0.952514667756845
ENSG00000104889 0.837188947511706
ENSG00000160999 0.837188947511706
ENSG00000163781 0.952514667756845
ENSG00000131730 0.837188947511706
ENSG00000145708 0.837188947511706
ENSG00000142178 0.987639998633088
ENSG00000136943 0.837188947511706
ENSG00000099617 0.837188947511706
ENSG00000100003 0.837188947511706
ENSG00000150779 0.837188947511706
ENSG00000105576 0.991358286796975
ENSG00000160712 0.999166946831622
ENSG00000006007 0.837188947511706
ENSG00000101327 0.999795225100293
ENSG00000135835 0.837188947511706
ENSG00000164331 0.837188947511706
ENSG00000128563 0.837188947511706
ENSG00000100722 0.837188947511706
ENSG00000233822 0.837188947511706
ENSG00000166387 0.952514667756845
ENSG00000138944 0.837188947511706
ENSG00000105819 0.837188947511706
ENSG00000142082 0.996660852697471
ENSG00000196440 0.837188947511706
ENSG00000051825 0.837188947511706
ENSG00000135414 0.837188947511706
ENSG00000167186 0.837188947511706
ENSG00000123416 0.987639998633088
ENSG00000080986 0.837188947511706
ENSG00000159674 0.952514667756845
ENSG00000164040 0.837188947511706
ENSG00000177479 0.837188947511706
ENSG00000167863 0.952514667756845
ENSG00000198689 0.837188947511706
ENSG00000187764 0.837188947511706
ENSG00000177030 0.909952760552828
ENSG00000282712 0.909952760552828
ENSG00000172977 0.837188947511706
ENSG00000128050 0.837188947511706
ENSG00000133110 0.999381067528807
ENSG00000104671 0.837188947511706
ENSG00000147400 0.837188947511706
ENSG00000102908 0.837188947511706
ENSG00000015171 0.991946158443439
ENSG00000174851 0.952514667756845
ENSG00000132824 0.952514667756845
ENSG00000073712 0.952514667756845
ENSG00000173575 0.998138848674418
ENSG00000154736 0.837188947511706
ENSG00000170917 0.837188947511706
ENSG00000120688 0.837188947511706
ENSG00000170881 0.952514667756845
ENSG00000070729 0.995385207575256
ENSG00000156110 0.909952760552828
ENSG00000112530 0.837188947511706
ENSG00000080618 0.988551199685108
ENSG00000213145 0.837188947511706
ENSG00000257341 0.837188947511706
ENSG00000196188 0.999134941896606
ENSG00000160870 0.837188947511706
ENSG00000253230 0.837188947511706
ENSG00000243040 0.837188947511706
ENSG00000167969 0.837188947511706
ENSG00000204540 0.837188947511706
ENSG00000233439 0.837188947511706
ENSG00000206458 0.837188947511706
ENSG00000231094 0.837188947511706
ENSG00000235487 0.837188947511706
ENSG00000233734 0.837188947511706
ENSG00000111676 0.837188947511706
ENSG00000134757 0.837188947511706
ENSG00000128951 0.837188947511706
ENSG00000008300 0.837188947511706
ENSG00000135374 0.837188947511706
ENSG00000072518 0.952514667756845
ENSG00000085832 0.837188947511706
ENSG00000163520 0.998153190510689
ENSG00000085265 0.978895407891931
ENSG00000111241 0.962376214626284
ENSG00000179918 0.837188947511706
ENSG00000146707 0.837188947511706
ENSG00000276464 0.837188947511706
ENSG00000105613 0.837188947511706
ENSG00000113716 0.837188947511706
ENSG00000061987 0.837188947511706
ENSG00000118322 0.837188947511706
ENSG00000014164 0.837188947511706
ENSG00000282684 0.837188947511706
ENSG00000133030 0.993667918439308
ENSG00000155561 0.994459309732074
ENSG00000164402 0.837188947511706
ENSG00000131149 0.837188947511706
ENSG00000137573 0.952514667756845
ENSG00000111961 0.837188947511706
ENSG00000173852 0.837188947511706
ENSG00000118482 0.837188947511706
ENSG00000171517 0.837188947511706
ENSG00000170852 0.837188947511706
ENSG00000100083 0.837188947511706
ENSG00000106105 0.837188947511706
ENSG00000137098 0.837188947511706
ENSG00000107485 0.998662233759686
ENSG00000151650 0.837188947511706
ENSG00000163106 0.978895407891931
ENSG00000175164 0.989172418374598
ENSG00000281879 0.989172418374598
ENSG00000115159 0.99951929223754
ENSG00000104866 0.837188947511706
ENSG00000170128 0.837188947511706
ENSG00000198055 0.987639998633088
ENSG00000064652 0.837188947511706
ENSG00000172172 0.973736899200775
ENSG00000156802 0.837188947511706
ENSG00000178719 0.837188947511706
ENSG00000105723 0.998556588844212
ENSG00000123201 0.837188947511706
ENSG00000204086 0.837188947511706
ENSG00000123636 0.837188947511706
ENSG00000226266 0.837188947511706
ENSG00000138029 0.999992406501763
ENSG00000131480 0.837188947511706
ENSG00000120075 0.988551199685108
ENSG00000158104 0.999939169501486
ENSG00000117054 0.993667918439308
ENSG00000110245 0.989172418374598
ENSG00000006652 0.999860987554363
ENSG00000110324 0.837188947511706
ENSG00000138448 0.837188947511706
ENSG00000131398 0.99714374404231
ENSG00000139998 0.837188947511706
ENSG00000131738 0.837188947511706
ENSG00000263012 0.837188947511706
ENSG00000198910 0.973736899200775
ENSG00000089820 0.93958149153463
ENSG00000213398 0.837188947511706
ENSG00000135363 0.993844652726019
ENSG00000176136 0.837188947511706
ENSG00000143384 0.952514667756845
ENSG00000134160 0.909952760552828
ENSG00000274965 0.909952760552828
ENSG00000178802 0.993667918439308
ENSG00000163738 0.837188947511706
ENSG00000265479 0.837188947511706
ENSG00000145113 0.99765102346369
ENSG00000278303 0.99765102346369
ENSG00000273822 0.99765102346369
ENSG00000273984 0.99765102346369
ENSG00000278468 0.99765102346369
ENSG00000276613 0.99765102346369
ENSG00000277585 0.99765102346369
ENSG00000110921 0.994011500937097
ENSG00000131495 0.973736899200775
ENSG00000130414 0.837188947511706
ENSG00000281434 0.837188947511706
ENSG00000136521 0.837188947511706
ENSG00000185149 0.979191105525839
ENSG00000073969 0.837188947511706
ENSG00000278174 0.837188947511706
ENSG00000276262 0.837188947511706
ENSG00000148053 0.999999888827958
ENSG00000169564 0.837188947511706
ENSG00000072849 0.837188947511706
ENSG00000134970 0.999134941896606
ENSG00000188488 0.978895407891931
ENSG00000147592 0.837188947511706
ENSG00000118017 0.837188947511706
ENSG00000065615 0.837188947511706
ENSG00000087076 0.837188947511706
ENSG00000150048 0.909952760552828
ENSG00000120709 0.837188947511706
ENSG00000182196 0.837188947511706
ENSG00000004838 0.837188947511706
ENSG00000077080 0.837188947511706
ENSG00000155096 0.837188947511706
ENSG00000168291 0.952514667756845
ENSG00000100612 0.999134941896606
ENSG00000116039 0.98793393445632
ENSG00000172554 0.991946158443439
ENSG00000281020 0.991946158443439
ENSG00000281486 0.991946158443439
ENSG00000028277 0.837188947511706
ENSG00000179454 0.837188947511706
ENSG00000105523 0.837188947511706
ENSG00000092036 0.909952760552828
ENSG00000151093 0.837188947511706
ENSG00000100376 0.837188947511706
ENSG00000164252 0.837188947511706
ENSG00000165506 0.837188947511706
ENSG00000104129 0.837188947511706
ENSG00000150401 0.837188947511706
ENSG00000197785 0.952514667756845
ENSG00000082213 0.837188947511706
ENSG00000213463 0.93958149153463
ENSG00000182446 0.909952760552828
ENSG00000120008 0.997211669273171
ENSG00000136861 0.962376214626284
ENSG00000168216 0.999610381141117
ENSG00000133169 0.837188947511706
ENSG00000050748 0.997747780465437
ENSG00000102580 0.952514667756845
ENSG00000250120 0.837188947511706
ENSG00000213865 0.837188947511706
ENSG00000079332 0.837188947511706
ENSG00000205309 0.837188947511706
ENSG00000144476 0.999532709238363
ENSG00000114405 0.909952760552828
ENSG00000150361 0.837188947511706
ENSG00000176393 0.952514667756845
ENSG00000175634 0.952514667756845
ENSG00000163785 0.999686768306982
ENSG00000189037 0.837188947511706
ENSG00000178403 0.837188947511706
ENSG00000007908 0.995255166325896
ENSG00000198754 0.837188947511706
ENSG00000151322 0.837188947511706
ENSG00000104863 0.909952760552828
ENSG00000089116 0.837188947511706
ENSG00000163719 0.987639998633088
ENSG00000136536 0.837188947511706
ENSG00000169062 0.837188947511706
ENSG00000128602 0.952514667756845
ENSG00000077312 0.837188947511706
ENSG00000096063 0.837188947511706
ENSG00000231925 0.837188947511706
ENSG00000236490 0.837188947511706
ENSG00000206208 0.837188947511706
ENSG00000112493 0.837188947511706
ENSG00000206281 0.837188947511706
ENSG00000101849 0.991946158443439
ENSG00000081059 0.837188947511706
ENSG00000112578 0.837188947511706
ENSG00000169231 0.837188947511706
ENSG00000035862 0.999926587120749
ENSG00000174125 0.98793393445632
ENSG00000169903 0.837188947511706
ENSG00000159173 0.837188947511706
ENSG00000170893 0.999677863029355
ENSG00000074966 0.837188947511706
ENSG00000064489 0.837188947511706
ENSG00000254901 0.837188947511706
ENSG00000110375 0.837188947511706
ENSG00000100373 0.837188947511706
ENSG00000105698 0.837188947511706
ENSG00000198081 0.837188947511706
ENSG00000176293 0.837188947511706
ENSG00000160321 0.837188947511706
ENSG00000121966 0.998662233759686
ENSG00000124194 0.837188947511706
ENSG00000129625 0.999134941896606
ENSG00000150244 0.837188947511706
ENSG00000163820 0.997447659037154
ENSG00000175895 0.837188947511706
ENSG00000231160 0.837188947511706
ENSG00000160703 0.837188947511706
ENSG00000181396 0.837188947511706
ENSG00000177565 0.99765102346369
ENSG00000237125 0.837188947511706
ENSG00000177548 0.837188947511706
ENSG00000104723 0.978895407891931
ENSG00000178401 0.837188947511706
ENSG00000102901 0.837188947511706
ENSG00000198707 0.909952760552828
ENSG00000140395 0.837188947511706
ENSG00000108061 0.987639998633088
ENSG00000204576 0.837188947511706
ENSG00000228186 0.837188947511706
ENSG00000206491 0.837188947511706
ENSG00000233564 0.837188947511706
ENSG00000223887 0.837188947511706
ENSG00000223766 0.837188947511706
ENSG00000229202 0.837188947511706
ENSG00000266967 0.837188947511706
ENSG00000276293 0.837188947511706
ENSG00000277292 0.837188947511706
ENSG00000103510 0.837188947511706
ENSG00000183718 0.837188947511706
ENSG00000011566 0.837188947511706
ENSG00000269335 0.999899975299086
ENSG00000135116 0.837188947511706
ENSG00000130957 0.837188947511706
ENSG00000183032 0.837188947511706
ENSG00000171428 0.999197558718681
ENSG00000140025 0.837188947511706
ENSG00000181751 0.837188947511706
ENSG00000163347 0.999682141410996
ENSG00000162595 0.837188947511706
ENSG00000101557 0.837188947511706
ENSG00000170454 0.837188947511706
ENSG00000158473 0.837188947511706
ENSG00000144580 0.837188947511706
ENSG00000134321 0.966583841725282
ENSG00000115602 0.998826307876508
ENSG00000136270 0.837188947511706
ENSG00000100815 0.837188947511706
ENSG00000065325 0.837188947511706
ENSG00000049245 0.837188947511706
ENSG00000157077 0.837188947511706
ENSG00000116209 0.837188947511706
ENSG00000011132 0.837188947511706
ENSG00000106477 0.991946158443439
ENSG00000135709 0.837188947511706
ENSG00000140829 0.837188947511706
ENSG00000179833 0.837188947511706
ENSG00000136193 0.998006204389588
ENSG00000096401 0.837188947511706
ENSG00000174307 0.978895407891931
ENSG00000108342 0.999999993043755
ENSG00000166183 0.585221073348949
ENSG00000197548 0.969260381045269
ENSG00000128714 0.99997704956635
ENSG00000104432 0.589597581190744
ENSG00000110713 0.999723751197714
ENSG00000166349 0.34095142823248
ENSG00000173757 0.999969167213671
ENSG00000114354 0.910902887052152
ENSG00000132591 0.614446165142086
ENSG00000023902 0.786758589440834
ENSG00000124785 0.614446165142086
ENSG00000009413 0.614446165142086
ENSG00000138083 0.974014012282498
ENSG00000147100 0.998956010428307
ENSG00000267296 0.887549698463088
ENSG00000175073 0.614446165142086
ENSG00000197381 0.991358286796975
ENSG00000073008 0.786758589440834
ENSG00000162613 0.786758589440834
ENSG00000283494 0.980927649259602
ENSG00000161204 0.909952760552828
ENSG00000179776 0.9965956117758
ENSG00000102898 0.856922565887265
ENSG00000187003 0.909952760552828
ENSG00000156042 0.909952760552828
ENSG00000142973 0.93780619267768
ENSG00000165633 0.614446165142086
ENSG00000163946 0.909952760552828
ENSG00000131808 0.995220457050466
ENSG00000034677 0.614446165142086
ENSG00000161526 0.910902887052152
ENSG00000095585 0.909952760552828
ENSG00000124575 0.614446165142086
ENSG00000012211 0.786758589440834
ENSG00000166482 0.950022088205817
ENSG00000116031 0.909952760552828
ENSG00000182667 0.614446165142086
ENSG00000068745 0.614446165142086
ENSG00000162896 0.614446165142086
ENSG00000101323 0.9965956117758
ENSG00000143970 0.887549698463088
ENSG00000196782 0.93780619267768
ENSG00000131966 0.614446165142086
ENSG00000154646 0.614446165142086
ENSG00000276686 0.614446165142086
ENSG00000274143 0.614446165142086
ENSG00000274676 0.614446165142086
ENSG00000278116 0.614446165142086
ENSG00000276177 0.614446165142086
ENSG00000275596 0.614446165142086
ENSG00000276392 0.614446165142086
ENSG00000126458 0.887549698463088
ENSG00000164068 0.614446165142086
ENSG00000107338 0.909952760552828
ENSG00000221818 0.786758589440834
ENSG00000159202 0.614446165142086
ENSG00000182934 0.614446165142086
ENSG00000136870 0.614446165142086
ENSG00000144063 0.614446165142086
ENSG00000178927 0.614446165142086
ENSG00000168955 0.614446165142086
ENSG00000178966 0.909952760552828
ENSG00000125755 0.93780619267768
ENSG00000105186 0.614446165142086
ENSG00000138735 0.887549698463088
ENSG00000058056 0.971426277449148
ENSG00000112365 0.909952760552828
ENSG00000133027 0.614446165142086
ENSG00000125245 0.786758589440834
ENSG00000115762 0.837188947511706
ENSG00000169750 0.909952760552828
ENSG00000164172 0.786758589440834
ENSG00000147394 0.909952760552828
ENSG00000104435 0.614446165142086
ENSG00000187193 0.614446165142086
ENSG00000112246 0.992092545143776
ENSG00000171206 0.614446165142086
ENSG00000196557 0.995592596326465
ENSG00000023228 0.973736899200775
ENSG00000283447 0.973736899200775
ENSG00000058404 0.950722331555203
ENSG00000023734 0.952514667756845
ENSG00000092847 0.976920135231806
ENSG00000055163 0.966583841725282
ENSG00000171855 0.996631532915478
ENSG00000104918 0.99978451031338
ENSG00000154764 0.974014012282498
ENSG00000116406 0.614446165142086
ENSG00000011105 0.614446165142086
ENSG00000132254 0.614446165142086
ENSG00000168827 0.614446165142086
ENSG00000108510 0.614446165142086
ENSG00000124588 0.984690113574705
ENSG00000143575 0.786758589440834
ENSG00000197561 0.786758589440834
ENSG00000277571 0.786758589440834
ENSG00000072694 0.614446165142086
ENSG00000162676 0.998908910482545
ENSG00000164587 0.887549698463088
ENSG00000103005 0.614446165142086
ENSG00000171135 0.614446165142086
ENSG00000104689 0.998992433847295
ENSG00000141349 0.909952760552828
ENSG00000162711 0.994398655546969
ENSG00000214711 0
ENSG00000145777 0.999486327691853
ENSG00000073282 0.998800857700185
ENSG00000172936 0.955107023956086
ENSG00000113721 0.769789893199183
ENSG00000175097 0.998771047441149
ENSG00000152457 0
ENSG00000137462 0.99996725930403
ENSG00000136869 0.999999991228291
ENSG00000179526 0.595048238315555
ENSG00000134853 0.999997395703574
ENSG00000145216 0.994094857685341
ENSG00000143669 0
ENSG00000187045 0.250053705004024
ENSG00000100053 0.995637141913405
ENSG00000164542 0.846077255148721
ENSG00000105701 0.846077255148721
ENSG00000280236 0.846077255148721
ENSG00000235966 0.846077255148721
ENSG00000227446 0.846077255148721
ENSG00000204690 0.846077255148721
ENSG00000225247 0.846077255148721
ENSG00000233481 0.846077255148721
ENSG00000110944 0.987018144094462
ENSG00000213699 0.250053705004024
ENSG00000147403 0.989180057351664
ENSG00000066382 0.250053705004024
ENSG00000148584 0.250053705004024
ENSG00000108443 0.997955693251292
ENSG00000134109 0.996015337351599
ENSG00000129038 0.879025933200077
ENSG00000131781 0.250053705004024
ENSG00000205853 0.585221073348949
ENSG00000112039 0.846077255148721
ENSG00000109919 0.970832931588629
ENSG00000143322 0.846077255148721
ENSG00000081985 0.585221073348949
ENSG00000113273 0.585221073348949
ENSG00000125912 0.250053705004024
ENSG00000111224 0.585221073348949
ENSG00000008988 0.902787246830275
ENSG00000137054 0.250053705004024
ENSG00000185803 0.846077255148721
ENSG00000198826 0.585221073348949
ENSG00000282168 0.585221073348949
ENSG00000275568 0.585221073348949
ENSG00000168806 0.250053705004024
ENSG00000031823 0.585221073348949
ENSG00000013810 0.781271305368117
ENSG00000102879 0.781271305368117
ENSG00000174227 0.250053705004024
ENSG00000117751 0.250053705004024
ENSG00000100362 0.998060847632286
ENSG00000274665 0.998060847632286
ENSG00000160633 0.250053705004024
ENSG00000119906 0.250053705004024
ENSG00000143363 0.846077255148721
ENSG00000145715 0.955107023956086
ENSG00000104221 0.250053705004024
ENSG00000135775 0.250053705004024
ENSG00000185238 0.250053705004024
ENSG00000017797 0.971647011600345
ENSG00000167193 0.960483292368396
ENSG00000100403 0.978743172357038
ENSG00000136877 0.997847548001074
ENSG00000063660 0.250053705004024
ENSG00000128710 0.99880952578106
ENSG00000113013 0.989478323225223
ENSG00000167751 0.971647011600345
ENSG00000142546 0.250053705004024
ENSG00000135932 0.902787246830275
ENSG00000125743 0.250053705004024
ENSG00000180616 0.998567308603618
ENSG00000182923 0.977535236674987
ENSG00000068120 0.250053705004024
ENSG00000104941 0.902787246830275
ENSG00000149927 0.902787246830275
ENSG00000176842 0.998460700144085
ENSG00000101310 0.585221073348949
ENSG00000105610 0.585221073348949
ENSG00000140326 0.585221073348949
ENSG00000228716 0.999999991112809
ENSG00000102967 0.955107023956086
ENSG00000158578 0.781271305368117
ENSG00000158169 0.250053705004024
ENSG00000144554 0.250053705004024
ENSG00000181544 0.250053705004024
ENSG00000183161 0.585221073348949
ENSG00000221829 0.250053705004024
ENSG00000131269 0.986843408108401
ENSG00000102145 0.250053705004024
ENSG00000086232 0.999990260102292
ENSG00000001084 0.999901661120072
ENSG00000105220 0.781271305368117
ENSG00000282019 0.781271305368117
ENSG00000100983 0.999593857780071
ENSG00000138449 0.999425697212744
ENSG00000188536 0.250053705004024
ENSG00000244734 0.991889392418194
ENSG00000156515 0.987813335215749
ENSG00000167244 0.999992617544894
ENSG00000069535 0.999867285147556
ENSG00000157601 0.918830685716585
ENSG00000104320 0.781271305368117
ENSG00000120937 0.846077255148721
ENSG00000110911 0.781271305368117
ENSG00000139131 0.943066904306589
ENSG00000126524 0.250053705004024
ENSG00000182512 0.250053705004024
ENSG00000122643 0.585221073348949
ENSG00000147454 0.250053705004024
ENSG00000165240 0.999724894926838
ENSG00000115392 0.250053705004024
ENSG00000140525 0.250053705004024
ENSG00000172179 0.999931042554722
ENSG00000187790 0.250053705004024
ENSG00000108384 0.781271305368117
ENSG00000188672 0.585221073348949
ENSG00000187010 0.585221073348949
ENSG00000122406 0.950125592829019
ENSG00000142676 0.250053705004024
ENSG00000182899 0.250053705004024
ENSG00000171863 0.781271305368117
ENSG00000124614 0.250053705004024
ENSG00000182774 0.250053705004024
ENSG00000278229 0.250053705004024
ENSG00000138326 0.250053705004024
ENSG00000141469 0.837188947511706
ENSG00000070182 0.250053705004024
ENSG00000139618 0.955107023956086
ENSG00000134827 0.250053705004024
ENSG00000185339 0.999198124849767
ENSG00000164362 0.999415494998878
ENSG00000072274 0.999991711238254
ENSG00000162692 0.999876677036169
ENSG00000084774 0.879025933200077
ENSG00000083093 0.781271305368117
ENSG00000107611 0.781271305368117
ENSG00000177192 0.990816104876446
ENSG00000136492 0.781271305368117
ENSG00000188827 0.250053705004024
ENSG00000131055 0.250053705004024
ENSG00000150455 0.80778245753919
ENSG00000114737 0.982997043366132
ENSG00000203710 0
ENSG00000213088 0.999908403600267
ENSG00000204475 0.846077255148721
ENSG00000237808 0.846077255148721
ENSG00000225211 0.846077255148721
ENSG00000237103 0.846077255148721
ENSG00000236979 0.846077255148721
ENSG00000206430 0.846077255148721
ENSG00000223833 0.846077255148721
ENSG00000236315 0.846077255148721
ENSG00000250361 0.998607476474039
ENSG00000136732 0.63549462003795
ENSG00000026103 0.999999961530882
ENSG00000135218 0.999680078107097
ENSG00000125347 0.983789830448387
ENSG00000129219 0.979374804386666
ENSG00000165125 0.993013992158046
ENSG00000276971 0.993013992158046
ENSG00000071051 0.995520875924461
ENSG00000060069 0.999523188726807
ENSG00000282752 0.999523188726807
ENSG00000085276 0.482027259698162
ENSG00000166441 0.998607476474039
ENSG00000148346 0.999999996037058
ENSG00000085224 0.999593857780071
ENSG00000106327 0
ENSG00000092929 0
ENSG00000103241 0.911068410177461
ENSG00000157404 0.911068410177461
ENSG00000091106 0.589597581190744
ENSG00000135604 0.63549462003795
ENSG00000116785 0.995130872661085
ENSG00000181019 0.999999990435508
ENSG00000000971 0.977571645463409
ENSG00000244414 0.98687905797604
ENSG00000243649 0.999989711874571
ENSG00000242335 0.999989711874571
ENSG00000241253 0.999989711874571
ENSG00000243570 0.999989711874571
ENSG00000204359 0.999989711874571
ENSG00000239754 0.999989711874571
ENSG00000241534 0.999989711874571
ENSG00000153933 0.939561831292544
ENSG00000136872 0.999969673005755
ENSG00000113211 0
ENSG00000113456 0.846077255148721
ENSG00000184009 0.999952788286647
ENSG00000005471 0.999030944354744
ENSG00000144852 0.999989727873442
ENSG00000124155 0.0177595234201912
ENSG00000165195 0.0177595234201912
ENSG00000166947 0.998607476474039
ENSG00000029534 0
ENSG00000163554 0
ENSG00000125779 0.988367362384356
ENSG00000111252 0.990253871873478
ENSG00000116016 0.893688672805797
ENSG00000187266 0.999593857780071
ENSG00000259384 0.999999874012545
ENSG00000135766 0
ENSG00000196660 0.769789893199183
ENSG00000134086 0.482027259698162
ENSG00000159023 0.999593857780071
ENSG00000116288 0.960677462123683
ENSG00000139083 0.997085773280696
ENSG00000005073 0.999988718863411
ENSG00000117400 0.955107023956086
ENSG00000107890 0
ENSG00000203618 0.996042067101855
ENSG00000169704 0.63549462003795
ENSG00000261371 0.967398572185539
ENSG00000163737 0.93958149153463
ENSG00000172115 0.993164042722584
ENSG00000113140 0.99999935730955
ENSG00000158125 0.999946946058762
ENSG00000120539 0
ENSG00000265241 0
ENSG00000071127 0.988591618292504
ENSG00000138685 0.999999998951419
ENSG00000197461 0.998526621733597
ENSG00000100311 0.95081387878293
ENSG00000179218 0.781271305368117
ENSG00000185245 0.826695927496868
ENSG00000116711 0.99999976339761
ENSG00000149781 0.250053705004024
ENSG00000183287 0.0177595234201912
ENSG00000165197 0.585221073348949
ENSG00000114315 0.713520583153154
ENSG00000117560 0.999996879681233
ENSG00000184916 0.989763526134056
ENSG00000165699 0.994078868495139
ENSG00000103197 0.9978026925784
ENSG00000003400 0.976920135231806
ENSG00000090776 0.996917939903568
ENSG00000241839 0.595048238315555
ENSG00000119772 0.985828604402233
ENSG00000182054 0.991463197003743
ENSG00000067560 0.990250700473799
ENSG00000168769 0.482027259698162
ENSG00000136573 0.999998386135782
ENSG00000086544 0
ENSG00000101017 0.998027241770138
ENSG00000176692 0
ENSG00000037280 0.984794195964439
ENSG00000179348 0.482027259698162
ENSG00000203883 0.972986196339697
ENSG00000198835 0
ENSG00000152104 0.482027259698162
ENSG00000197822 0.990250700473799
ENSG00000273814 0.990250700473799
ENSG00000106546 0.999999999948623
ENSG00000283321 0.999999999948623
ENSG00000142192 0.999999078150668
ENSG00000186868 0.846077255148721
ENSG00000276155 0.846077255148721
ENSG00000277956 0.846077255148721
ENSG00000148400 0.989009410348447
ENSG00000124299 0.999216845763179
ENSG00000080815 0.826695927496868
ENSG00000100739 0.994076769353628
ENSG00000083799 0.713520583153154
ENSG00000163939 0.482027259698162
ENSG00000163930 0.989009410348447
ENSG00000240498 0.972506953304073
ENSG00000260596 0.960677462123683
ENSG00000283226 0.960677462123683
ENSG00000283548 0.960677462123683
ENSG00000172575 0.999546882094079
ENSG00000105810 0.960677462123683
ENSG00000136485 0.999593857780071
ENSG00000216490 0.88189211572464
ENSG00000135316 0.482027259698162
ENSG00000221869 0.971647011600345
ENSG00000092067 0.482027259698162
ENSG00000185340 0.482027259698162
ENSG00000102974 0.482027259698162
ENSG00000184640 0.991929244794158
ENSG00000282302 0.991929244794158
ENSG00000104881 0.482027259698162
ENSG00000204371 0.972506953304073
ENSG00000238134 0.972506953304073
ENSG00000227333 0.972506953304073
ENSG00000236759 0.972506953304073
ENSG00000206376 0.972506953304073
ENSG00000224143 0.972506953304073
ENSG00000232045 0.972506953304073
ENSG00000213190 0.482027259698162
ENSG00000102096 0.482027259698162
ENSG00000164985 0.482027259698162
ENSG00000079263 0.932857117252804
ENSG00000121281 0.994974183087581
ENSG00000155659 0.99617315727754
ENSG00000183813 0.996660852697471
ENSG00000126353 0.880302381732018
ENSG00000188822 0.999948408560056
ENSG00000008405 0.932857117252804
ENSG00000121671 0.999593857780071
ENSG00000182578 0.932857117252804
ENSG00000113712 0.893688672805797
ENSG00000101266 0.482027259698162
ENSG00000204435 0.482027259698162
ENSG00000224774 0.482027259698162
ENSG00000230700 0.482027259698162
ENSG00000206406 0.482027259698162
ENSG00000232960 0.482027259698162
ENSG00000224398 0.482027259698162
ENSG00000228875 0.482027259698162
ENSG00000101439 0.999833031781206
ENSG00000118523 0.999997526242653
ENSG00000044115 0.955107023956086
ENSG00000103811 0.963576388816111
ENSG00000101160 0.999947353292308
ENSG00000138115 0.999607284582684
ENSG00000109606 0.482027259698162
ENSG00000239839 0.482027259698162
ENSG00000171456 0.999593857780071
ENSG00000169508 0.997883456818874
ENSG00000198121 0.999593857780071
ENSG00000111674 0.482027259698162
ENSG00000106462 0.713520583153154
ENSG00000113578 0.998539446299929
ENSG00000115641 0.997600852542599
ENSG00000133818 0.482027259698162
ENSG00000161405 0.996265975090851
ENSG00000030419 0.975758944530371
ENSG00000076685 0.978251562595397
ENSG00000111206 0.99617315727754
ENSG00000150907 0.985318339009318
ENSG00000145819 0.482027259698162
ENSG00000174197 0.482027259698162
ENSG00000115524 0.975758944530371
ENSG00000185686 0.482027259698162
ENSG00000275013 0.482027259698162
ENSG00000239961 0.482027259698162
ENSG00000274185 0.482027259698162
ENSG00000277092 0.482027259698162
ENSG00000276798 0.482027259698162
ENSG00000198793 0.972044266924734
ENSG00000010810 0.932857117252804
ENSG00000115828 0.88189211572464
ENSG00000105287 0.972506953304073
ENSG00000128513 0.482027259698162
ENSG00000074706 0.88189211572464
ENSG00000152217 0.999924347487935
ENSG00000123908 0.963576388816111
ENSG00000111087 0.98012832509223
ENSG00000074047 0.880302381732018
ENSG00000120071 0.713520583153154
ENSG00000275867 0.713520583153154
ENSG00000278458 0.713520583153154
ENSG00000182162 0.482027259698162
ENSG00000181555 0.97437722858951
ENSG00000110665 0.713520583153154
ENSG00000263001 0.994437374504222
ENSG00000163600 0.482027259698162
ENSG00000142224 0.998760453022538
ENSG00000189060 0.482027259698162
ENSG00000187837 0.482027259698162
ENSG00000182718 0.999998566305919
ENSG00000101336 0.932857117252804
ENSG00000196975 0.932857117252804
ENSG00000164111 0.999030944354744
ENSG00000013016 0.482027259698162
ENSG00000197043 0.482027259698162
ENSG00000072571 0.999978442713007
ENSG00000122566 0.482027259698162
ENSG00000107807 0.482027259698162
ENSG00000078399 0.879025933200077
ENSG00000170166 0.482027259698162
ENSG00000278500 0.482027259698162
ENSG00000115738 0.99956872600481
ENSG00000138413 0.482027259698162
ENSG00000197919 0.985423485014714
ENSG00000168685 0.999544507665276
ENSG00000136634 0.999999999401746
ENSG00000168264 0.482027259698162
ENSG00000112115 0.99999972731001
ENSG00000103569 0.997085773280696
ENSG00000005844 0.932857117252804
ENSG00000140678 0.482027259698162
ENSG00000160255 0.999976784485456
ENSG00000105639 0.994398167358526
ENSG00000188157 0.482027259698162
ENSG00000166407 0.482027259698162
ENSG00000143437 0.999999989755562
ENSG00000133794 0.988390280516019
ENSG00000104903 0.482027259698162
ENSG00000249669 0.482027259698162
ENSG00000276365 0.963576388816111
ENSG00000231607 0.879025933200077
ENSG00000208006 0.482027259698162
ENSG00000105976 0.999984831547942
ENSG00000169184 0.975758944530371
ENSG00000149311 0.99920760966008
ENSG00000143153 0.993984473097429
ENSG00000181163 0.482027259698162
ENSG00000137497 0.88189211572464
ENSG00000089041 0.999593857780071
ENSG00000196092 0.999979909195115
ENSG00000138795 0.482027259698162
ENSG00000178951 0.80778245753919
ENSG00000184588 0.999999846070952
ENSG00000086065 0.482027259698162
ENSG00000100744 0.482027259698162
ENSG00000179094 0.998924161067186
ENSG00000124181 0.999593857780071
ENSG00000166851 0.482027259698162
ENSG00000141682 0.961612599766401
ENSG00000140464 0.999593857780071
ENSG00000137726 0.999947353292308
ENSG00000070501 0.482027259698162
ENSG00000168209 0.990913008037248
ENSG00000152192 0.482027259698162
ENSG00000153093 0.482027259698162
ENSG00000109670 0.482027259698162
ENSG00000103056 0.713520583153154
ENSG00000108946 0.713520583153154
ENSG00000154380 0.482027259698162
ENSG00000166501 0.999901373383426
ENSG00000076641 0.880302381732018
ENSG00000067606 0.482027259698162
ENSG00000005483 0.97437722858951
ENSG00000169032 0.983394942030564
ENSG00000171862 0.999999986097237
ENSG00000283094 0.999999986097237
ENSG00000111732 0.999911827763231
ENSG00000073756 0.999999999999985
ENSG00000175354 0.999222885491853
ENSG00000179295 0.998054815782974
ENSG00000055609 0.97437722858951
ENSG00000128340 0.932857117252804
ENSG00000164754 0.893688672805797
ENSG00000103479 0.932857117252804
ENSG00000116741 0.971647011600345
ENSG00000143546 0.985818599269166
ENSG00000197747 0.999412646530895
ENSG00000147596 0.482027259698162
ENSG00000205755 0.482027259698162
ENSG00000118515 0.998760453022538
ENSG00000214575 0.482027259698162
ENSG00000277445 0.482027259698162
ENSG00000075420 0.996986662146689
ENSG00000168283 0.713520583153154
ENSG00000127152 0.482027259698162
ENSG00000153162 0.991033694649253
ENSG00000173638 0.99992714900837
ENSG00000066336 0.482027259698162
ENSG00000115415 0.999922466560506
ENSG00000197321 0.482027259698162
ENSG00000186051 0.482027259698162
ENSG00000171703 0.482027259698162
ENSG00000071564 0.482027259698162
ENSG00000132604 0.482027259698162
ENSG00000137267 0.960677462123683
ENSG00000250400 0.482027259698162
ENSG00000105397 0.999731412863897
ENSG00000141968 0.932857117252804
ENSG00000111424 0.999999922236723
ENSG00000112715 0.999999990435508
ENSG00000073050 0.713520583153154
ENSG00000107159 0.781271305368117
ENSG00000109906 0.482027259698162
ENSG00000130508 0.932857117252804
ENSG00000164929 0.713520583153154
ENSG00000126883 0.482027259698162
ENSG00000049656 0.482027259698162
ENSG00000274811 0.482027259698162
ENSG00000154978 0.932857117252804
ENSG00000187678 0.482027259698162
ENSG00000124151 0.955107023956086
ENSG00000042493 0.984690113574705
ENSG00000183542 0.482027259698162
ENSG00000255819 0.482027259698162
ENSG00000165806 0.984318580978093
ENSG00000150347 0.997085773280696
ENSG00000156531 0.482027259698162
ENSG00000198286 0.974359138681871
ENSG00000120659 0.999969167213671
ENSG00000079102 0.482027259698162
ENSG00000169093 0.482027259698162
ENSG00000020633 0.999904297193906
ENSG00000110395 0.960677462123683
ENSG00000121858 0.990491495462311
ENSG00000141655 0.482027259698162
ENSG00000003402 0.482027259698162
ENSG00000049246 0.713520583153154
ENSG00000132326 0.978768766814294
ENSG00000176170 0.999593857780071
ENSG00000104081 0.932857117252804
ENSG00000108055 0.97437722858951
ENSG00000100321 0.999911827763231
ENSG00000110448 0.960677462123683
ENSG00000148834 0.911068410177461
ENSG00000105383 0.482027259698162
ENSG00000006607 0.97437722858951
ENSG00000010704 0.999967176265079
ENSG00000205413 0.63549462003795
ENSG00000160201 0.999894284863213
ENSG00000185559 0
ENSG00000111276 0.80778245753919
ENSG00000170004 0
ENSG00000005339 0.880302381732018
ENSG00000147168 0.769789893199183
ENSG00000185532 0.998607476474039
ENSG00000157764 0.960677462123683
ENSG00000148516 0.879025933200077
ENSG00000028137 0.999972756784023
ENSG00000167548 0.972506953304073
ENSG00000117713 0.482027259698162
ENSG00000008517 0.88189211572464
ENSG00000265972 0.999918825406762
ENSG00000120063 0.482027259698162
ENSG00000132141 0.482027259698162
ENSG00000172175 0.482027259698162
ENSG00000165672 0.978251562595397
ENSG00000183765 0.955107023956086
ENSG00000141367 0.482027259698162
ENSG00000168036 0.999996970737257
ENSG00000215301 0.998054815782974
ENSG00000100393 0.991694706458702
ENSG00000138674 0.713520583153154
ENSG00000119537 0.482027259698162
ENSG00000197275 0.713520583153154
ENSG00000283460 0.713520583153154
ENSG00000105327 0.781271305368117
ENSG00000256463 0.482027259698162
ENSG00000263310 0.482027259698162
ENSG00000277015 0.482027259698162
ENSG00000082701 0.999999794649921
ENSG00000117318 0.999984418627598
ENSG00000283060 0.999984418627598
ENSG00000186594 0.999999703798231
ENSG00000282800 0.999999703798231
ENSG00000076242 0.975758944530371
ENSG00000116984 0.999899208510403
ENSG00000114026 0.999999887655454
ENSG00000185630 0.996751769782836
ENSG00000173599 0.995278542547386
ENSG00000140992 0.879025933200077
ENSG00000147416 0.998159710448641
ENSG00000121879 0.995344695154846
ENSG00000171608 0.999593857780071
ENSG00000105851 0.994015725888576
ENSG00000071553 0.482027259698162
ENSG00000145088 0.482027259698162
ENSG00000065675 0.997234856742585
ENSG00000171522 0.999823389871683
ENSG00000151239 0.482027259698162
ENSG00000100401 0.482027259698162
ENSG00000165731 0.975432659539885
ENSG00000113916 0.482027259698162
ENSG00000145692 0.979854895673977
ENSG00000116954 0.482027259698162
ENSG00000146909 0.482027259698162
ENSG00000176974 0.998527293275025
ENSG00000145604 0.482027259698162
ENSG00000109610 0.999954502420427
ENSG00000118503 0.999751210315843
ENSG00000122691 0.999593857780071
ENSG00000108379 0.482027259698162
ENSG00000277626 0.482027259698162
ENSG00000277641 0.482027259698162
ENSG00000110104 0.482027259698162
ENSG00000135925 0.482027259698162
ENSG00000141431 0.97437722858951
ENSG00000085999 0.893688672805797
ENSG00000142867 0.482027259698162
ENSG00000137962 0.482027259698162
ENSG00000116815 0.880302381732018
ENSG00000105369 0.999593857780071
ENSG00000170312 0.932857117252804
ENSG00000101966 0.972044266924734
ENSG00000183918 0
ENSG00000077782 0.999772839782491
ENSG00000111790 0
ENSG00000121741 0.0177595234201912
ENSG00000198246 0.99488111090942
ENSG00000068078 0.97437722858951
ENSG00000100307 0.999593857780071
ENSG00000240505 0.887549698463088
ENSG00000277656 0.999985968877876
ENSG00000174405 0.482027259698162
ENSG00000185499 0.482027259698162
ENSG00000168038 0.482027259698162
ENSG00000087494 0.999791346106116
ENSG00000171552 0.999736583934424
ENSG00000108691 0.999999999974109
ENSG00000176171 0.961612599766401
ENSG00000133639 0.990913008037248
ENSG00000114013 0.999947353292308
ENSG00000074590 0.999593857780071
ENSG00000130714 0.925432005704675
ENSG00000188739 0
ENSG00000179163 0.846077255148721
ENSG00000073578 0.943066904306589
ENSG00000199157 0
ENSG00000172819 0.912148232223644
ENSG00000103546 0.826695927496868
ENSG00000180053 0
ENSG00000183072 0.925432005704675
ENSG00000141448 0.713520583153154
ENSG00000130283 0
ENSG00000223802 0
ENSG00000136698 0
ENSG00000184058 0.947864470100296
ENSG00000105699 0.972044266924734
ENSG00000153827 0.995258513857863
ENSG00000040731 0.991427095889898
ENSG00000120158 0.826695927496868
ENSG00000165556 0.826695927496868
ENSG00000179456 0.987813335215749
ENSG00000112996 0.987156287820449
ENSG00000007038 0.826695927496868
ENSG00000282838 0.826695927496868
ENSG00000153922 0.826695927496868
ENSG00000164919 0.826695927496868
ENSG00000124523 0.826695927496868
ENSG00000183530 0.826695927496868
ENSG00000119977 0.826695927496868
ENSG00000148935 0.94945428251872
ENSG00000115317 0.826695927496868
ENSG00000117691 0.826695927496868
ENSG00000132031 0.996162759667652
ENSG00000100297 0.826695927496868
ENSG00000158769 0.826695927496868
ENSG00000142655 0.960483292368396
ENSG00000180667 0.826695927496868
ENSG00000160051 0.990801336465803
ENSG00000240065 0.977535236674987
ENSG00000239836 0.977535236674987
ENSG00000242711 0.977535236674987
ENSG00000243594 0.977535236674987
ENSG00000243067 0.977535236674987
ENSG00000243958 0.977535236674987
ENSG00000240508 0.977535236674987
ENSG00000240118 0.977535236674987
ENSG00000110077 0.998719609398277
ENSG00000166922 0.94945428251872
ENSG00000281931 0.94945428251872
ENSG00000277614 0.94945428251872
ENSG00000165792 0.826695927496868
ENSG00000127080 0.826695927496868
ENSG00000047188 0.826695927496868
ENSG00000132164 0.94945428251872
ENSG00000074319 0.94945428251872
ENSG00000236901 0.826695927496868
ENSG00000108797 0.826695927496868
ENSG00000085719 0.94945428251872
ENSG00000197712 0.826695927496868
ENSG00000181634 0.964430201586995
ENSG00000128059 0.94945428251872
ENSG00000139291 0.826695927496868
ENSG00000168476 0.826695927496868
ENSG00000061938 0.998277711245833
ENSG00000133216 0.998277711245833
ENSG00000143850 0.994094857685341
ENSG00000112335 0.994094857685341
ENSG00000074696 0.826695927496868
ENSG00000124766 0.993447946352851
ENSG00000274286 0.961028638094801
ENSG00000092969 0.999720864737811
ENSG00000173334 0.250053705004024
ENSG00000136378 0.998137094821054
ENSG00000110243 0.947264112312524
ENSG00000168329 0.721698030445166
ENSG00000112137 0.998607476474039
ENSG00000282833 0.998607476474039
ENSG00000064999 0.585221073348949
ENSG00000213722 0.250053705004024
ENSG00000233076 0.250053705004024
ENSG00000227317 0.250053705004024
ENSG00000228128 0.250053705004024
ENSG00000225635 0.250053705004024
ENSG00000206395 0.250053705004024
ENSG00000226634 0.250053705004024
ENSG00000173064 0.846077255148721
ENSG00000164116 0.879025933200077
ENSG00000132703 0.781271305368117
ENSG00000118137 0.999999990662963
ENSG00000184216 0.943066904306589
ENSG00000154305 0.250053705004024
ENSG00000070018 0.250053705004024
ENSG00000281324 0.250053705004024
ENSG00000226979 0.996162759667652
ENSG00000226275 0.996162759667652
ENSG00000231408 0.996162759667652
ENSG00000230279 0.996162759667652
ENSG00000173503 0.996162759667652
ENSG00000238130 0.996162759667652
ENSG00000223919 0.996162759667652
ENSG00000253522 0.781271305368117
ENSG00000068305 0.250053705004024
ENSG00000070961 0.978743172357038
ENSG00000182752 0.999926087395445
ENSG00000091732 0.250053705004024
ENSG00000204178 0.250053705004024
ENSG00000202569 0.983789830448387
ENSG00000134243 0.250053705004024
ENSG00000107562 0.994180690232979
ENSG00000138075 0.971647011600345
ENSG00000143921 0.902787246830275
ENSG00000243927 0.250053705004024
ENSG00000118526 0.250053705004024
ENSG00000175104 0.943066904306589
ENSG00000146070 0.972046703210622
ENSG00000170962 0.928785925393546
ENSG00000182218 0.250053705004024
ENSG00000111863 0.999961320819828
ENSG00000162407 0.250053705004024
ENSG00000105877 0.970832931588629
ENSG00000102245 0.999427708994777
ENSG00000266297 0.996015337351599
ENSG00000212102 0.585221073348949
ENSG00000204403 0.996219181238606
ENSG00000165168 0.999871333392937
ENSG00000152661 0.999941110320277
ENSG00000100644 0.99981067384787
ENSG00000189403 0.999982888777904
ENSG00000199179 0.984318580978093
ENSG00000257178 0.998837836701843
ENSG00000207744 0.999960449940115
ENSG00000199161 0.999203163899191
ENSG00000207993 0.946233748088924
ENSG00000225206 0.904149300214237
ENSG00000265206 0.585221073348949
ENSG00000207613 0.998837836701843
ENSG00000207691 0.998837836701843
ENSG00000207721 0.991034509041097
ENSG00000207768 0.585221073348949
ENSG00000207614 0.879025933200077
ENSG00000065135 0.984318580978093
ENSG00000207604 0.879025933200077
ENSG00000062716 0.999548472357707
ENSG00000207563 0.585221073348949
ENSG00000207808 0.585221073348949
ENSG00000207864 0.996015337351599
ENSG00000207651 0.585221073348949
ENSG00000268649 0.585221073348949
ENSG00000207562 0.998837836701843
ENSG00000125746 0.585221073348949
ENSG00000199172 0.991034509041097
ENSG00000199043 0.879025933200077
ENSG00000199151 0.999973753688441
ENSG00000199104 0.999203163899191
ENSG00000199025 0.879025933200077
ENSG00000174437 0.993259821706707
ENSG00000199051 0.946233748088924
ENSG00000198973 0.585221073348949
ENSG00000198523 0.998607476474039
ENSG00000186951 0.999999948910099
ENSG00000198976 0.991034509041097
ENSG00000184047 0.879025933200077
ENSG00000208015 0.585221073348949
ENSG00000283638 0.879025933200077
ENSG00000207569 0.585221073348949
ENSG00000264066 0.585221073348949
ENSG00000102287 0.879025933200077
ENSG00000283556 0.585221073348949
ENSG00000207989 0.585221073348949
ENSG00000208005 0.998837836701843
ENSG00000183023 0.904149300214237
ENSG00000207784 0.946233748088924
ENSG00000199109 0.946233748088924
ENSG00000207758 0.991034509041097
ENSG00000202601 0.585221073348949
ENSG00000207600 0.879025933200077
ENSG00000213585 0.999488311071976
ENSG00000211582 0.585221073348949
ENSG00000123329 0.769789893199183
ENSG00000166165 0.879025933200077
ENSG00000282608 0.902787246830275
ENSG00000175197 0.999998444329489
ENSG00000164627 0.250053705004024
ENSG00000176387 0.99997790901908
ENSG00000136689 0.999999998813691
ENSG00000167748 0.999007403431027
ENSG00000151623 0.999926087395445
ENSG00000087245 0.999999604712433
ENSG00000225783 0.250053705004024
ENSG00000092054 0.968511547453193
ENSG00000175206 0.999466339143234
ENSG00000173391 0.999894284863213
ENSG00000006327 0.998170258442817
ENSG00000172572 0.250053705004024
ENSG00000213996 0.993164042722584
ENSG00000171132 0.999997925839003
ENSG00000100902 0.964902612972168
ENSG00000107796 0.999997205608944
ENSG00000160307 0.984087286168379
ENSG00000188404 0.585221073348949
ENSG00000169313 0.837188947511706
ENSG00000129991 0.250053705004024
ENSG00000117586 0.837188947511706
ENSG00000157193 0.962376214626284
ENSG00000180530 0.94945428251872
ENSG00000089234 0.998607476474039
ENSG00000149091 0.964902612972168
ENSG00000126581 0.94945428251872
ENSG00000170558 0.972044266924734
ENSG00000087470 0.904149300214237
ENSG00000132514 0.250053705004024
ENSG00000163110 0.585221073348949
ENSG00000109861 0.97241555400464
ENSG00000086598 0.250053705004024
ENSG00000119673 0.250053705004024
ENSG00000099622 0.999471842991932
ENSG00000171136 0.781271305368117
ENSG00000107968 0.971647011600345
ENSG00000135940 0.998607476474039
ENSG00000205560 0.984619096125814
ENSG00000011465 0.999969167213671
ENSG00000104964 0.846077255148721
ENSG00000150768 0.250053705004024
ENSG00000120129 0.999310946806964
ENSG00000139318 0.971647011600345
ENSG00000206418 0.250053705004024
ENSG00000143420 0.998607476474039
ENSG00000164251 0.999593857780071
ENSG00000164687 0.781271305368117
ENSG00000149925 0.781271305368117
ENSG00000101367 0.970832931588629
ENSG00000172828 0.9999930749456
ENSG00000171766 0.983789830448387
ENSG00000162645 0.902787246830275
ENSG00000131979 0.585221073348949
ENSG00000112964 0.999893523768243
ENSG00000156642 0.250053705004024
ENSG00000198814 0.902787246830275
ENSG00000146535 0.585221073348949
ENSG00000102760 0.250053705004024
ENSG00000081041 0.999998718233124
ENSG00000213366 0.999960449940115
ENSG00000163754 0.250053705004024
ENSG00000084754 0.999999928585213
ENSG00000010818 0.964902612972168
ENSG00000159399 0.947264112312524
ENSG00000134240 0.781271305368117
ENSG00000123358 0.99998044873551
ENSG00000126803 0.781271305368117
ENSG00000084234 0.826695927496868
ENSG00000125968 0.984619096125814
ENSG00000027697 0.99808519159902
ENSG00000146674 0.999941110320277
ENSG00000134352 0.999260110691966
ENSG00000169245 0.999998943916701
ENSG00000171223 0.94945428251872
ENSG00000109321 0.999916306441694
ENSG00000128052 0.999933099868507
ENSG00000155366 0.250053705004024
ENSG00000106511 0.902787246830275
ENSG00000049130 0.999918277197214
ENSG00000147065 0.992619974235807
ENSG00000115053 0.250053705004024
ENSG00000069869 0.8289976222098
ENSG00000100906 0.993534965815352
ENSG00000185624 0.996162759667652
ENSG00000089220 0.781271305368117
ENSG00000131828 0.990816104876446
ENSG00000004799 0.999719800306635
ENSG00000152556 0.995996490201737
ENSG00000079739 0.781271305368117
ENSG00000188257 0.977984292392958
ENSG00000115138 0.999999999965639
ENSG00000163497 0.585221073348949
ENSG00000138032 0.999916009363772
ENSG00000113575 0.871240489882439
ENSG00000100804 0.250053705004024
ENSG00000132670 0.250053705004024
ENSG00000100994 0.781271305368117
ENSG00000144566 0.998607476474039
ENSG00000075624 0.999990310030789
ENSG00000234741 0.250053705004024
ENSG00000215472 0.250053705004024
ENSG00000265681 0.250053705004024
ENSG00000143171 0.250053705004024
ENSG00000277632 0.999986840485645
ENSG00000274221 0.999986840485645
ENSG00000278567 0.999986840485645
ENSG00000275302 0.999999237538277
ENSG00000277943 0.999999237538277
ENSG00000275824 0.999999237538277
ENSG00000006210 0.999993799767789
ENSG00000131389 0.585221073348949
ENSG00000126561 0.781271305368117
ENSG00000196502 0.999593857780071
ENSG00000168394 0.250053705004024
ENSG00000232367 0.250053705004024
ENSG00000227816 0.250053705004024
ENSG00000226173 0.250053705004024
ENSG00000230705 0.250053705004024
ENSG00000206297 0.250053705004024
ENSG00000224212 0.250053705004024
ENSG00000224748 0.250053705004024
ENSG00000106829 0.999593857780071
ENSG00000120802 0.943066904306589
ENSG00000173369 0.99983623204057
ENSG00000118194 0.999996040759288
ENSG00000198431 0.999125034385313
ENSG00000148154 0.902787246830275
ENSG00000169021 0.998607476474039
ENSG00000128016 0.999222885491853
ENSG00000167552 0.826695927496868
ENSG00000075785 0.250053705004024
ENSG00000128165 0.846077255148721
ENSG00000145349 0.994840124673786
ENSG00000127022 0.250053705004024
ENSG00000144895 0.585221073348949
ENSG00000077063 0.962902096979799
ENSG00000134107 0.995358911501177
ENSG00000092531 0.902787246830275
ENSG00000184557 0.781271305368117
ENSG00000136826 0.968511547453193
ENSG00000172071 0.826695927496868
ENSG00000004468 0.946233748088924
ENSG00000171055 0.970832931588629
ENSG00000147571 0.9998957703824
ENSG00000074800 0.999995317069027
ENSG00000167004 0.996162759667652
ENSG00000148180 0.999997697688919
ENSG00000283299 0.999997697688919
ENSG00000283430 0.999997697688919
ENSG00000109971 0.997877706127794
ENSG00000276600 0.943066904306589
ENSG00000111348 0.963924749207372
ENSG00000167460 0.999994666265924
ENSG00000101162 0.999961320819828
ENSG00000077549 0.955107023956086
ENSG00000167553 0.781271305368117
ENSG00000114353 0.991418462442052
ENSG00000130529 0
ENSG00000185313 0.998607476474039
ENSG00000175538 0
ENSG00000138622 0.250053705004024
ENSG00000152642 0.769789893199183
ENSG00000135547 0.781271305368117
ENSG00000166257 0
ENSG00000105711 0.589597581190744
ENSG00000165995 0
ENSG00000127914 0.868382661780313
ENSG00000120457 0.482027259698162
ENSG00000177098 0
ENSG00000101400 0.589597581190744
ENSG00000139133 0
ENSG00000182533 0.997785746115368
ENSG00000159197 0
ENSG00000107560 0.949661578317928
ENSG00000198815 0.949661578317928
ENSG00000121644 0.985318339009318
ENSG00000165495 0.949661578317928
ENSG00000185650 0.949661578317928
ENSG00000159917 0.949661578317928
ENSG00000129810 0
ENSG00000145362 0.912148232223644
ENSG00000123700 0.868382661780313
ENSG00000125510 0.63549462003795
ENSG00000277044 0.63549462003795
ENSG00000148842 0.773015380028497
ENSG00000135447 0.781271305368117
ENSG00000049247 0.944420842373019
ENSG00000010322 0.250053705004024
ENSG00000127129 0.250053705004024
ENSG00000124205 0.585221073348949
ENSG00000115263 0.999952138664943
ENSG00000147437 0.999984304647176
ENSG00000178394 0.933797859981231
ENSG00000133636 0.865176392883366
ENSG00000115353 0.999946576773919
ENSG00000186439 0.964902612972168
ENSG00000205678 0
ENSG00000070031 0.998936742498139
ENSG00000274473 0.998936742498139
ENSG00000118729 0.250053705004024
ENSG00000078114 0
ENSG00000054654 0.960677462123683
ENSG00000130037 0
ENSG00000143603 0
ENSG00000140836 0.482027259698162
ENSG00000061492 0
ENSG00000143847 0.846077255148721
ENSG00000105971 0.960677462123683
ENSG00000164107 0.0177595234201912
ENSG00000197616 0.250053705004024
ENSG00000157933 0.250053705004024
ENSG00000168259 0.721698030445166
ENSG00000173175 0.999968053579036
ENSG00000141433 0.989763526134056
ENSG00000128271 0.999999417781385
ENSG00000062485 0.999902078369135
ENSG00000173020 0.992820018854195
ENSG00000134755 0.998837836701843
ENSG00000046604 0.879025933200077
ENSG00000096696 0.979229763941736
ENSG00000180772 0.998060274108108
ENSG00000171298 0.999924645810209
ENSG00000151729 0.998596953788763
ENSG00000115541 0.250053705004024
ENSG00000150093 0.998495075177921
ENSG00000197442 0.999918277197214
ENSG00000198804 0.990816104876446
ENSG00000134571 0.964902612972168
ENSG00000162772 0.999999857971702
ENSG00000158864 0.998607476474039
ENSG00000178127 0.99335130611899
ENSG00000005882 0.998607476474039
ENSG00000057294 0.999988718863411
ENSG00000175606 0.781271305368117
ENSG00000162409 0.970832931588629
ENSG00000126785 0.781271305368117
ENSG00000152223 0.978743172357038
ENSG00000170624 0.997335538681134
ENSG00000118785 0.999999991228291
ENSG00000119699 0.999224280770536
ENSG00000128245 0.947264112312524
ENSG00000170876 0.999947353292308
ENSG00000158022 0.585221073348949
ENSG00000159228 0.999061262309059
ENSG00000120729 0.997815800174247
ENSG00000130489 0.846077255148721
ENSG00000068028 0.781271305368117
ENSG00000174429 0.250053705004024
ENSG00000112319 0.983789830448387
ENSG00000106692 0.999894284863213
ENSG00000203867 0.250053705004024
ENSG00000111245 0.250053705004024
ENSG00000160808 0.250053705004024
ENSG00000198336 0.250053705004024
ENSG00000196586 0.944420842373019
ENSG00000239672 0.781271305368117
ENSG00000006530 0.999960529663554
ENSG00000262327 0.999960529663554
ENSG00000143801 0.846077255148721
ENSG00000106631 0.964902612972168
ENSG00000136238 0.984619096125814
ENSG00000132155 0.996162759667652
ENSG00000102032 0.250053705004024
ENSG00000144655 0.250053705004024
ENSG00000090020 0.970832931588629
ENSG00000197375 0.994292210161873
ENSG00000171530 0.250053705004024
ENSG00000159251 0.998727532543981
ENSG00000114854 0.250053705004024
ENSG00000140416 0.993534965815352
ENSG00000155657 0.943066904306589
ENSG00000283186 0.943066904306589
ENSG00000109424 0.997531967458505
ENSG00000116127 0.968511547453193
ENSG00000129170 0.944420842373019
ENSG00000101306 0.250053705004024
ENSG00000173991 0.943066904306589
ENSG00000162614 0.250053705004024
ENSG00000089163 0.585221073348949
ENSG00000175387 0.999947353292308
ENSG00000166949 0.99718083082569
ENSG00000163703 0
ENSG00000108010 0.998607476474039
ENSG00000125826 0.250053705004024
ENSG00000170214 0.977535236674987
ENSG00000150281 0.997838403758284
ENSG00000184160 0.998607476474039
ENSG00000099991 0.250053705004024
ENSG00000281670 0.250053705004024
ENSG00000002726 0.250053705004024
ENSG00000183087 0.999975503362913
ENSG00000130528 0.585221073348949
ENSG00000150782 0.999999944843894
ENSG00000123104 0.998607476474039
ENSG00000128342 0.999990072931417
ENSG00000125148 0.999999752817246
ENSG00000077463 0.250053705004024
ENSG00000075651 0.250053705004024
ENSG00000154229 0.997359227372387
ENSG00000166592 0.990816104876446
ENSG00000160691 0.826695927496868
ENSG00000197122 0.999593857780071
ENSG00000144935 0.998607476474039
ENSG00000175567 0.999996297907087
ENSG00000141052 0.250053705004024
ENSG00000179841 0.250053705004024
ENSG00000116688 0.826695927496868
ENSG00000111275 0.999994573751206
ENSG00000105409 0.968511547453193
ENSG00000179914 0.963576388816111
ENSG00000134324 0
ENSG00000164532 0
ENSG00000089225 0.998607476474039
ENSG00000146477 0.985754594479119
ENSG00000140092 0.999465351197907
ENSG00000188778 0.970832931588629
ENSG00000197766 0.999998589045626
ENSG00000274619 0.999998589045626
ENSG00000144891 0.999974107079075
ENSG00000138379 0.585221073348949
ENSG00000007952 0.781271305368117
ENSG00000167468 0.999938314495458
ENSG00000157168 0.999996670442266
ENSG00000278540 0.879025933200077
ENSG00000275176 0.879025933200077
ENSG00000130208 0.585221073348949
ENSG00000116044 0.999999891120936
ENSG00000196296 0.943066904306589
ENSG00000086991 0.999960449940115
ENSG00000124253 0.999996297907087
ENSG00000157017 0.999982803243707
ENSG00000076984 0.879025933200077
ENSG00000138207 0.999998793600892
ENSG00000170522 0.968511547453193
ENSG00000145040 0.250053705004024
ENSG00000118702 0.0177595234201912
ENSG00000177511 0.0177595234201912
ENSG00000125386 0.948243080876692
ENSG00000150551 0
ENSG00000180957 0
ENSG00000156304 0
ENSG00000116731 0.482027259698162
ENSG00000196976 0
ENSG00000144535 0.0177595234201912
ENSG00000071282 0.0177595234201912
ENSG00000168056 0.925432005704675
ENSG00000166341 0.63549462003795
ENSG00000132535 0.995336988675529
ENSG00000009950 0.982372655434755
ENSG00000009954 0
ENSG00000006704 0.0177595234201912
ENSG00000163430 0.999695303832184
ENSG00000171316 0
ENSG00000170381 0
ENSG00000101384 0.978768766814294
ENSG00000054598 0.999969167213671
ENSG00000169946 0.0177595234201912
ENSG00000160973 0
ENSG00000142627 0.999771238749356
ENSG00000126934 0.960677462123683
ENSG00000115904 0.991929244794158
ENSG00000021826 0.989226197569054
ENSG00000225830 0.999748559291059
ENSG00000101596 0.865176392883366
ENSG00000134438 0.482027259698162
ENSG00000004961 0
ENSG00000215612 0
ENSG00000119614 0
ENSG00000089289 0.482027259698162
ENSG00000091136 0.997420990216191
ENSG00000156466 0
ENSG00000188158 0.972158917706621
ENSG00000101850 0.999902078369135
ENSG00000184302 0.949661578317928
ENSG00000164904 0.933797859981231
ENSG00000165588 0.880302381732018
ENSG00000007372 0.999991165237233
ENSG00000107859 0.999960529663554
ENSG00000183337 0.482027259698162
ENSG00000137868 0.95081387878293
ENSG00000237412 0
ENSG00000173614 0.0177595234201912
ENSG00000125378 0.978251562595397
ENSG00000181449 0.955107023956086
ENSG00000102030 0.63549462003795
ENSG00000235718 0
ENSG00000144191 0
ENSG00000170289 0.614446165142086
ENSG00000112619 0.997886409982964
ENSG00000167995 0.949661578317928
ENSG00000197579 0.985318339009318
ENSG00000153208 0.999954195541039
ENSG00000174231 0.981319619828941
ENSG00000274442 0.981319619828941
ENSG00000165533 0.949661578317928
ENSG00000163795 0.949661578317928
ENSG00000105392 0.999960529663554
ENSG00000139988 0.972158917706621
ENSG00000156172 0.949661578317928
ENSG00000118217 0.995219918891316
ENSG00000144028 0.949661578317928
ENSG00000198691 0.985318339009318
ENSG00000186765 0.999960529663554
ENSG00000100997 0.999137895334678
ENSG00000105618 0.999960529663554
ENSG00000275117 0.999960529663554
ENSG00000277953 0.999960529663554
ENSG00000277154 0.999960529663554
ENSG00000274894 0.999960529663554
ENSG00000274651 0.999960529663554
ENSG00000277707 0.999960529663554
ENSG00000276421 0.999960529663554
ENSG00000274144 0.999960529663554
ENSG00000275885 0.999960529663554
ENSG00000162769 0.988367362384356
ENSG00000112599 0.949661578317928
ENSG00000132518 0.999898239846447
ENSG00000188107 0.949661578317928
ENSG00000106348 0.972158917706621
ENSG00000179270 0.949661578317928
ENSG00000198899 0.999965654056563
ENSG00000129535 0.997644168549222
ENSG00000081148 0.995740509088997
ENSG00000132915 0.949661578317928
ENSG00000185527 0.949661578317928
ENSG00000133256 0.972158917706621
ENSG00000042317 0.972158917706621
ENSG00000122550 0.949661578317928
ENSG00000092200 0.972158917706621
ENSG00000265203 0.972158917706621
ENSG00000148604 0.949661578317928
ENSG00000163914 0.972158917706621
ENSG00000149489 0.997644168549222
ENSG00000164610 0.949661578317928
ENSG00000104237 0.949661578317928
ENSG00000102218 0.998522246218767
ENSG00000156313 0.998615581140961
ENSG00000116745 0.972158917706621
ENSG00000130561 0.972158917706621
ENSG00000281857 0.972158917706621
ENSG00000196189 0.949661578317928
ENSG00000137561 0.9998957703824
ENSG00000112041 0.999960529663554
ENSG00000042781 0.949661578317928
ENSG00000163646 0.949661578317928
ENSG00000167434 0.985318339009318
ENSG00000214140 0.949661578317928
ENSG00000113966 0.949661578317928
ENSG00000170264 0.949661578317928
ENSG00000046651 0.949661578317928
ENSG00000007062 0.985318339009318
ENSG00000109103 0.949661578317928
ENSG00000117360 0.949661578317928
ENSG00000164093 0.0177595234201912
ENSG00000084073 0.713520583153154
ENSG00000047457 0.99999999399886
ENSG00000165138 0.769789893199183
ENSG00000133020 0
ENSG00000183010 0.972358307856747
ENSG00000167207 0.99369027308884
ENSG00000010072 0.713520583153154
ENSG00000114739 0.0177595234201912
ENSG00000183098 0.0177595234201912
ENSG00000179981 0.0177595234201912
ENSG00000214160 0.93092928946961
ENSG00000164597 0.93092928946961
ENSG00000169692 0.0177595234201912
ENSG00000164414 0.93092928946961
ENSG00000167642 0.713520583153154
ENSG00000090932 0.0177595234201912
ENSG00000001626 0.99990464372292
ENSG00000168356 0.773015380028497
ENSG00000138435 0.0177595234201912
ENSG00000108556 0.0177595234201912
ENSG00000196811 0.0177595234201912
ENSG00000213341 0.951411104787351
ENSG00000018236 0.925432005704675
ENSG00000114270 0.713520583153154
ENSG00000144810 0.0177595234201912
ENSG00000204248 0.978768766814294
ENSG00000206290 0.978768766814294
ENSG00000230930 0.978768766814294
ENSG00000223699 0.978768766814294
ENSG00000235708 0.978768766814294
ENSG00000232541 0.978768766814294
ENSG00000227801 0.978768766814294
ENSG00000136868 0.991034509041097
ENSG00000145681 0.978251562595397
ENSG00000108255 0.972158917706621
ENSG00000100122 0.972158917706621
ENSG00000140459 0.933797859981231
ENSG00000164946 0.0177595234201912
ENSG00000148795 0.999995047374115
ENSG00000079805 0.972328125604976
ENSG00000172269 0.979854895673977
ENSG00000091138 0.0177595234201912
ENSG00000117298 0.998881025088028
ENSG00000151617 0.991493157786863
ENSG00000163898 0.0177595234201912
ENSG00000065361 0.713520583153154
ENSG00000104313 0.927205323048202
ENSG00000138829 0.713520583153154
ENSG00000102302 0.962317006450044
ENSG00000186895 0.99894974582183
ENSG00000066468 0.998163014616502
ENSG00000175283 0.93092928946961
ENSG00000186790 0.972158917706621
ENSG00000196924 0.991418462442052
ENSG00000102081 0.988771658084097
ENSG00000186111 0.0177595234201912
ENSG00000110195 0.933797859981231
ENSG00000242110 0.999909734974165
ENSG00000179477 0.0177595234201912
ENSG00000087086 0.999999997642321
ENSG00000168267 0.999336457417037
ENSG00000164190 0.63549462003795
ENSG00000103051 0.93092928946961
ENSG00000106633 0.991046620299545
ENSG00000168000 0.0177595234201912
ENSG00000168621 0.933797859981231
ENSG00000072364 0.988141136357754
ENSG00000119392 0.0177595234201912
ENSG00000135821 0.995344695154846
ENSG00000088256 0.713520583153154
ENSG00000114349 0.0177595234201912
ENSG00000197110 0.999882875573838
ENSG00000175920 0.0177595234201912
ENSG00000113262 0.0177595234201912
ENSG00000088035 0.93092928946961
ENSG00000009830 0.925432005704675
ENSG00000105991 0.998135919799118
ENSG00000105997 0.872675814734735
ENSG00000120094 0.999946576773919
ENSG00000128713 0.999942896435052
ENSG00000170178 0.713520583153154
ENSG00000203859 0.984794195964439
ENSG00000198570 0.0177595234201912
ENSG00000140443 0.999856746652249
ENSG00000197081 0.993624185767493
ENSG00000172548 0.0177595234201912
ENSG00000147255 0.0177595234201912
ENSG00000171105 0.999992742944671
ENSG00000139515 0.999971440260939
ENSG00000117595 0.951411104787351
ENSG00000135424 0.978251562595397
ENSG00000187486 0.984038543152392
ENSG00000186395 0.995158864864859
ENSG00000196569 0.994974183087581
ENSG00000115850 0.999545042692909
ENSG00000165462 0.0177595234201912
ENSG00000119681 0.0177595234201912
ENSG00000119888 0.962864737083222
ENSG00000215417 0.999995810872055
ENSG00000168282 0.999995156070256
ENSG00000139352 0.999984418627598
ENSG00000253710 0.93092928946961
ENSG00000171100 0.972328125604976
ENSG00000129152 0.713520583153154
ENSG00000135903 0.999185478055252
ENSG00000147383 0.713520583153154
ENSG00000140650 0.979854895673977
ENSG00000127418 0.0177595234201912
ENSG00000179085 0.93092928946961
ENSG00000204531 0.713520583153154
ENSG00000230336 0.713520583153154
ENSG00000229094 0.713520583153154
ENSG00000235068 0.713520583153154
ENSG00000237582 0.713520583153154
ENSG00000206454 0.713520583153154
ENSG00000233911 0.713520583153154
ENSG00000181830 0.93092928946961
ENSG00000139116 0.713520583153154
ENSG00000085998 0.972328125604976
ENSG00000033011 0.93092928946961
ENSG00000175544 0.0177595234201912
ENSG00000162430 0.925432005704675
ENSG00000143632 0.972328125604976
ENSG00000130711 0.0177595234201912
ENSG00000188937 0.0177595234201912
ENSG00000196218 0.978251562595397
ENSG00000103449 0.0177595234201912
ENSG00000007314 0.925432005704675
ENSG00000169432 0.915766945955692
ENSG00000090402 0.93092928946961
ENSG00000126778 0.927205323048202
ENSG00000125398 0.985828604402233
ENSG00000122787 0.0177595234201912
ENSG00000135111 0.975758944530371
ENSG00000008196 0.916885666204718
ENSG00000198467 0.978251562595397
ENSG00000143549 0.999996003260411
ENSG00000134200 0.962317006450044
ENSG00000165409 0.955107023956086
ENSG00000085741 0.989668289464878
ENSG00000102001 0.0177595234201912
ENSG00000115275 0.93092928946961
ENSG00000125618 0.713520583153154
ENSG00000159063 0.974368144882611
ENSG00000182858 0.93092928946961
ENSG00000181027 0.925432005704675
ENSG00000128039 0.985004959484962
ENSG00000091656 0.0177595234201912
ENSG00000086848 0.93092928946961
ENSG00000099377 0.872675814734735
ENSG00000213380 0.93092928946961
ENSG00000272617 0.93092928946961
ENSG00000109101 0.998607476474039
ENSG00000119523 0.93092928946961
ENSG00000113231 0.713520583153154
ENSG00000000419 0.93092928946961
ENSG00000109132 0.713520583153154
ENSG00000165694 0.0177595234201912
ENSG00000163933 0.93092928946961
ENSG00000168434 0.93092928946961
ENSG00000133424 0.998470659619229
ENSG00000166685 0.93092928946961
ENSG00000122863 0.713520583153154
ENSG00000129255 0.93092928946961
ENSG00000197859 0.713520583153154
ENSG00000169554 0.962864737083222
ENSG00000070193 0.97437722858951
ENSG00000162552 0.482027259698162
ENSG00000160957 0
ENSG00000154803 0.88189211572464
ENSG00000106571 0.482027259698162
ENSG00000149131 0.996498300951779
ENSG00000182326 0.769789893199183
ENSG00000123999 0.951411104787351
ENSG00000163083 0
ENSG00000133105 0
ENSG00000013619 0
ENSG00000274588 0
ENSG00000100014 0.0177595234201912
ENSG00000106031 0
ENSG00000277893 0.984794195964439
ENSG00000152591 0.961612599766401
ENSG00000163132 0.97437722858951
ENSG00000136158 0.995600784327248
ENSG00000136371 0.912148232223644
ENSG00000139219 0.999999161344777
ENSG00000075711 0.979698454097539
ENSG00000138798 0.999997694525466
ENSG00000102678 0.97437722858951
ENSG00000132840 0.999931115463782
ENSG00000105996 0.97437722858951
ENSG00000166813 0.998924161067186
ENSG00000070444 0.951411104787351
ENSG00000122145 0.912148232223644
ENSG00000277800 0.912148232223644
ENSG00000173068 0.999598319352077
ENSG00000185920 0.9978026925784
ENSG00000159263 0.912148232223644
ENSG00000170315 0.951411104787351
ENSG00000116030 0.97437722858951
ENSG00000174804 0.912148232223644
ENSG00000147044 0.999798495524704
ENSG00000171236 0.482027259698162
ENSG00000095596 0.998028928092159
ENSG00000164816 0.997883456818874
ENSG00000007933 0.990563896361908
ENSG00000166923 0.999593857780071
ENSG00000282046 0.999593857780071
ENSG00000276886 0.999593857780071
ENSG00000055955 0.482027259698162
ENSG00000171444 0.985828604402233
ENSG00000095002 0.482027259698162
ENSG00000132781 0.482027259698162
ENSG00000065057 0.0177595234201912
ENSG00000064933 0.482027259698162
ENSG00000068724 0
ENSG00000118046 0.879025933200077
ENSG00000163017 0.960677462123683
ENSG00000175595 0.999185478055252
ENSG00000101871 0
ENSG00000134323 0.992121177141502
ENSG00000106367 0.769789893199183
ENSG00000189433 0
ENSG00000134574 0
ENSG00000104884 0.999593857780071
ENSG00000163161 0.994950589570016
ENSG00000134899 0
ENSG00000188910 0.999562364881718
ENSG00000128422 0.482027259698162
ENSG00000107882 0.482027259698162
ENSG00000170734 0
ENSG00000147804 0.998196946112401
ENSG00000136936 0.482027259698162
ENSG00000117425 0.482027259698162
ENSG00000065618 0
ENSG00000091409 0.865176392883366
ENSG00000132470 0.97437722858951
ENSG00000186081 0.482027259698162
ENSG00000186847 0.893688672805797
ENSG00000053747 0.595048238315555
ENSG00000058085 0.769789893199183
ENSG00000196611 0.998897289635488
ENSG00000177697 0.868382661780313
ENSG00000167114 0
ENSG00000121552 0.999593857780071
ENSG00000143631 0.912086208083491
ENSG00000144452 0.482027259698162
ENSG00000165474 0.991246924265204
ENSG00000180316 0
ENSG00000167768 0.482027259698162
ENSG00000172867 0.595048238315555
ENSG00000101846 0.999747763603324
ENSG00000012174 0.713520583153154
ENSG00000132963 0
ENSG00000156502 0.0177595234201912
ENSG00000092295 0
ENSG00000099940 0.999819492346698
ENSG00000122126 0.998607476474039
ENSG00000112837 0.482027259698162
ENSG00000211445 0.998930734668379
ENSG00000131183 0.999894284863213
ENSG00000075891 0.996792052428238
ENSG00000077943 0.999593857780071
ENSG00000025796 0
ENSG00000141867 0.879025933200077
ENSG00000131697 0.998607476474039
ENSG00000113971 0.88189211572464
ENSG00000119509 0.998607476474039
ENSG00000240583 0.97241555400464
ENSG00000144061 0
ENSG00000008710 0.595048238315555
ENSG00000170927 0.595048238315555
ENSG00000130175 0.34095142823248
ENSG00000164889 0.947507606988729
ENSG00000032742 0.482027259698162
ENSG00000126603 0
ENSG00000274636 0
ENSG00000164953 0.769789893199183
ENSG00000124356 0.589597581190744
ENSG00000176105 0
ENSG00000080819 0
ENSG00000023330 0
ENSG00000256269 0
ENSG00000281702 0
ENSG00000143224 0.893688672805797
ENSG00000188690 0
ENSG00000119655 0
ENSG00000213689 0.856922565887265
ENSG00000282827 0.856922565887265
ENSG00000165102 0
ENSG00000038002 0.96657296807451
ENSG00000111361 0
ENSG00000141012 0.34095142823248
ENSG00000119899 0.482027259698162
ENSG00000170266 0.912086208083491
ENSG00000135677 0
ENSG00000010404 0
ENSG00000127415 0.998607476474039
ENSG00000113368 0
ENSG00000100299 0.998607476474039
ENSG00000108381 0
ENSG00000108784 0.713520583153154
ENSG00000141458 0.999126295718617
ENSG00000123560 0
ENSG00000197746 0
ENSG00000181523 0
ENSG00000166311 0.999593857780071
ENSG00000111670 0.63549462003795
ENSG00000090581 0
ENSG00000122591 0.927205323048202
ENSG00000115211 0.887549698463088
ENSG00000070785 0
ENSG00000119718 0.998607476474039
ENSG00000145191 0.482027259698162
ENSG00000165507 0.972506953304073
ENSG00000196136 0.482027259698162
ENSG00000273259 0.482027259698162
ENSG00000163586 0.995520875924461
ENSG00000176046 0.999988126698862
ENSG00000105707 0.482027259698162
ENSG00000160285 0.998607476474039
ENSG00000281289 0.998607476474039
ENSG00000104763 0.769789893199183
ENSG00000070669 0.999819492346698
ENSG00000070540 0.999819492346698
ENSG00000099194 0.955107023956086
ENSG00000115226 0
ENSG00000149591 0.993731049291036
ENSG00000102886 0
ENSG00000139269 0.999819492346698
ENSG00000131910 0.995278542547386
ENSG00000134824 0.997247874087862
ENSG00000162688 0.998771047441149
ENSG00000283495 0.998771047441149
ENSG00000117308 0.875115826463903
ENSG00000108479 0.996460224725553
ENSG00000213930 0.875115826463903
ENSG00000114480 0.875115826463903
ENSG00000100504 0.998923415641334
ENSG00000068976 0.990519264312705
ENSG00000021488 0.99575001503673
ENSG00000040531 0.875115826463903
ENSG00000137992 0.93092928946961
ENSG00000151611 0.99575001503673
ENSG00000103876 0.875115826463903
ENSG00000132763 0.99575001503673
ENSG00000168288 0.999127711736843
ENSG00000139428 0.99575001503673
ENSG00000174358 0.875115826463903
ENSG00000258839 0.991582917076119
ENSG00000169057 0.999999945799786
ENSG00000187098 0.997300615202928
ENSG00000124615 0.875115826463903
ENSG00000146085 0.99575001503673
ENSG00000104044 0.875115826463903
ENSG00000277361 0.875115826463903
ENSG00000036473 0.996259074256053
ENSG00000164175 0.997300615202928
ENSG00000281919 0.997300615202928
ENSG00000167775 0.999801101268033
ENSG00000100033 0.999856481906375
ENSG00000105552 0.999902078369135
ENSG00000138079 0.99575001503673
ENSG00000008086 0.998572404381837
ENSG00000077498 0.997300615202928
ENSG00000159423 0.875115826463903
ENSG00000163541 0.999314433622413
ENSG00000136143 0.99575001503673
ENSG00000155465 0.999902078369135
ENSG00000138078 0.99575001503673
ENSG00000101444 0
ENSG00000151224 0.995278542547386
ENSG00000171759 0
ENSG00000151552 0.0177595234201912
ENSG00000004864 0.952750521247021
ENSG00000123453 0
ENSG00000206561 0.769789893199183
ENSG00000042753 0
ENSG00000133895 0.482027259698162
ENSG00000207063 0
ENSG00000054282 0
ENSG00000276111 0
ENSG00000279050 0
ENSG00000072210 0.998607476474039
ENSG00000185823 0.482027259698162
ENSG00000201831 0
ENSG00000132740 0.999508832997095
ENSG00000182636 0.482027259698162
ENSG00000018625 0.250053705004024
ENSG00000254585 0.951411104787351
ENSG00000011143 0
ENSG00000171680 0.996042067101855
ENSG00000174483 0.998607476474039
ENSG00000256349 0.998607476474039
ENSG00000140463 0.63549462003795
ENSG00000172062 0.925432005704675
ENSG00000205571 0.925432005704675
ENSG00000273772 0.925432005704675
ENSG00000277773 0.925432005704675
ENSG00000275349 0.925432005704675
ENSG00000128739 0.912148232223644
ENSG00000179455 0.0177595234201912
ENSG00000081248 0
ENSG00000259905 0
ENSG00000160050 0
ENSG00000125863 0
ENSG00000173976 0.925432005704675
ENSG00000128731 0.998607476474039
ENSG00000276802 0.998607476474039
ENSG00000277278 0.998607476474039
ENSG00000124164 0.982768183300593
ENSG00000178235 0
ENSG00000140287 0
ENSG00000166068 0.93186678593987
ENSG00000186575 0.713520583153154
ENSG00000171723 0
ENSG00000165970 0
ENSG00000175344 0.999757298185944
ENSG00000282088 0.999757298185944
ENSG00000274542 0.999757298185944
ENSG00000137285 0.880302381732018
ENSG00000128918 0.978251562595397
ENSG00000173218 0
ENSG00000165457 0.769789893199183
ENSG00000099954 0
ENSG00000100714 0.63549462003795
ENSG00000164128 0.999996243302662
ENSG00000052344 0.713520583153154
ENSG00000131096 0.875115826463903
ENSG00000162738 0
ENSG00000158055 0
ENSG00000164458 0.482027259698162
ENSG00000043355 0.880302381732018
ENSG00000010361 0
ENSG00000139800 0
ENSG00000140199 0.93186678593987
ENSG00000004848 0.589597581190744
ENSG00000170370 0.997634467133344
ENSG00000101986 0.589597581190744
ENSG00000180447 0.589597581190744
ENSG00000133835 0.969584727762918
ENSG00000156574 0.589597581190744
ENSG00000007168 0.589597581190744
ENSG00000183785 0.589597581190744
ENSG00000127980 0.589597581190744
ENSG00000124587 0.773015380028497
ENSG00000157911 0.589597581190744
ENSG00000108733 0.589597581190744
ENSG00000162928 0.589597581190744
ENSG00000215193 0.589597581190744
ENSG00000189056 0.999221144880977
ENSG00000128791 0.980793221293021
ENSG00000162735 0.998607476474039
ENSG00000164751 0.589597581190744
ENSG00000241186 0.589597581190744
ENSG00000177426 0.880302381732018
ENSG00000034693 0.589597581190744
ENSG00000205336 0.589597581190744
ENSG00000121680 0.847701359114926
ENSG00000112367 0.589597581190744
ENSG00000128683 0.999221144880977
ENSG00000143368 0
ENSG00000110719 0
ENSG00000171365 0.990250700473799
ENSG00000103249 0
ENSG00000173040 0.865176392883366
ENSG00000184675 0
ENSG00000188095 0
ENSG00000072840 0.999894284863213
ENSG00000174106 0.997644168549222
ENSG00000081087 0.0177595234201912
ENSG00000162337 0.865176392883366
ENSG00000108395 0.482027259698162
ENSG00000138375 0.482027259698162
ENSG00000186184 0.868382661780313
ENSG00000102174 0.998607476474039
ENSG00000116957 0.998607476474039
ENSG00000282984 0.998607476474039
ENSG00000149922 0
ENSG00000070814 0.925432005704675
ENSG00000104267 0.960677462123683
ENSG00000179111 0
ENSG00000171453 0
ENSG00000225190 0
ENSG00000276358 0
ENSG00000277111 0
ENSG00000170275 0.769789893199183
ENSG00000206013 0
ENSG00000152952 0.994902765445894
ENSG00000166794 0.34095142823248
ENSG00000141756 0
ENSG00000117385 0
ENSG00000132669 0.998607476474039
ENSG00000120149 0.482027259698162
ENSG00000264229 0.589597581190744
ENSG00000102103 0.589597581190744
ENSG00000183763 0.589597581190744
ENSG00000142731 0.589597581190744
ENSG00000039650 0.589597581190744
ENSG00000197102 0.773015380028497
ENSG00000066279 0.993646669115222
ENSG00000169375 0.988771658084097
ENSG00000182173 0.773015380028497
ENSG00000075702 0.773015380028497
ENSG00000159147 0.880302381732018
ENSG00000068796 0.999908403600267
ENSG00000168280 0.589597581190744
ENSG00000276734 0.589597581190744
ENSG00000085840 0.968843795430711
ENSG00000160299 0.589597581190744
ENSG00000151849 0.589597581190744
ENSG00000126970 0.991889392418194
ENSG00000137812 0.998607476474039
ENSG00000101773 0.910902887052152
ENSG00000125454 0.589597581190744
ENSG00000156970 0.880302381732018
ENSG00000131462 0.589597581190744
ENSG00000170892 0.773015380028497
ENSG00000274672 0.773015380028497
ENSG00000274078 0.773015380028497
ENSG00000274129 0.773015380028497
ENSG00000273896 0.773015380028497
ENSG00000275165 0.773015380028497
ENSG00000278622 0.773015380028497
ENSG00000274796 0.773015380028497
ENSG00000278605 0.773015380028497
ENSG00000278712 0.773015380028497
ENSG00000187736 0.589597581190744
ENSG00000154743 0.984038543152392
ENSG00000168389 0.773015380028497
ENSG00000042429 0.987952071082936
ENSG00000068885 0
ENSG00000157766 0.978251562595397
ENSG00000087266 0
ENSG00000138759 0
ENSG00000124813 0.998661798449236
ENSG00000204103 0
ENSG00000132549 0.972328125604976
ENSG00000166147 0.999072369570469
ENSG00000091651 0.865176392883366
ENSG00000136487 0.999993046346618
ENSG00000130600 0.994902765445894
ENSG00000109063 0.865176392883366
ENSG00000115947 0.865176392883366
ENSG00000269900 0.960677462123683
ENSG00000277027 0.960677462123683
ENSG00000197299 0.865176392883366
ENSG00000104447 0.960677462123683
ENSG00000167513 0.865176392883366
ENSG00000142303 0.865176392883366
ENSG00000128573 0.998054815782974
ENSG00000094804 0.992843809262992
ENSG00000169427 0.589597581190744
ENSG00000136944 0.997010280154208
ENSG00000129757 0.999593857780071
ENSG00000273707 0.999593857780071
ENSG00000109705 0.999593857780071
ENSG00000163501 0.993731049291036
ENSG00000134569 0
ENSG00000169071 0.0177595234201912
ENSG00000109775 0.482027259698162
ENSG00000105983 0
ENSG00000125845 0.982372655434755
ENSG00000138696 0.482027259698162
ENSG00000205899 0
ENSG00000143217 0.482027259698162
ENSG00000125965 0.960677462123683
ENSG00000142405 0.88189211572464
ENSG00000183691 0
ENSG00000068024 0.97241555400464
ENSG00000169105 0
ENSG00000069011 0.912148232223644
ENSG00000131437 0.993974072023205
ENSG00000151338 0
ENSG00000137601 0.589597581190744
ENSG00000187240 0.482027259698162
ENSG00000091262 0.934677107153355
ENSG00000275331 0.934677107153355
ENSG00000103489 0.983401394296783
ENSG00000015532 0.595048238315555
ENSG00000027847 0
ENSG00000130635 0.999934360893787
ENSG00000204262 0.99766269052567
ENSG00000083444 0
ENSG00000168477 0.998607476474039
ENSG00000229353 0.998607476474039
ENSG00000206258 0.998607476474039
ENSG00000229341 0.998607476474039
ENSG00000236221 0.998607476474039
ENSG00000233323 0.998607476474039
ENSG00000236236 0.998607476474039
ENSG00000231608 0.998607476474039
ENSG00000159403 0.905735694429749
ENSG00000165915 0
ENSG00000087116 0.482027259698162
ENSG00000105993 0.865176392883366
ENSG00000188037 0.997335538681134
ENSG00000142173 0.999898328333047
ENSG00000163359 0.993330624959387
ENSG00000104936 0.865176392883366
ENSG00000102119 0.925432005704675
ENSG00000171714 0.960677462123683
ENSG00000119401 0.988314765443228
ENSG00000131018 0.999997714955987
ENSG00000109536 0.925432005704675
ENSG00000283153 0.925432005704675
ENSG00000283630 0.925432005704675
ENSG00000275145 0.925432005704675
ENSG00000099984 0.943066904306589
ENSG00000277897 0.943066904306589
ENSG00000204388 0.99876938503404
ENSG00000232804 0.99876938503404
ENSG00000231555 0.99876938503404
ENSG00000212866 0.99876938503404
ENSG00000224501 0.99876938503404
ENSG00000139329 0.982523316499415
ENSG00000102683 0.999894284863213
ENSG00000116001 0.865176392883366
ENSG00000169714 0.865176392883366
ENSG00000100836 0.865176392883366
ENSG00000092529 0.999894284863213
ENSG00000135636 0.990334027820177
ENSG00000010610 0.988438061294066
ENSG00000152795 0.999894284863213
ENSG00000168993 0.984255187940609
ENSG00000159692 0.999593857780071
ENSG00000136160 0.999710500134108
ENSG00000168924 0.933797859981231
ENSG00000019549 0.999593857780071
ENSG00000184634 0.482027259698162
ENSG00000269821 0
ENSG00000165671 0.985828604402233
ENSG00000155966 0.925432005704675
ENSG00000136931 0.984794195964439
ENSG00000139549 0.589597581190744
ENSG00000184895 0
ENSG00000177045 0
ENSG00000174502 0.0177595234201912
ENSG00000132912 0.63549462003795
ENSG00000111319 0.99999926637505
ENSG00000168447 0.928785925393546
ENSG00000166828 0.585221073348949
ENSG00000066230 0.970832931588629
ENSG00000281861 0.970832931588629
ENSG00000103313 0.925432005704675
ENSG00000167286 0.989226197569054
ENSG00000198851 0.94996751680299
ENSG00000215938 0.868382661780313
ENSG00000006611 0.999896798897381
ENSG00000136425 0.868382661780313
ENSG00000121742 0.961612599766401
ENSG00000100106 0.868382661780313
ENSG00000166762 0.993013992158046
ENSG00000165091 0.868382661780313
ENSG00000167210 0.868382661780313
ENSG00000179855 0.868382661780313
ENSG00000112280 0.999896798897381
ENSG00000155719 0.868382661780313
ENSG00000152492 0.868382661780313
ENSG00000152939 0.868382661780313
ENSG00000274671 0.868382661780313
ENSG00000242866 0.993013992158046
ENSG00000100473 0.868382661780313
ENSG00000131504 0.993840326047489
ENSG00000105880 0.98859265449333
ENSG00000130816 0.999989383372585
ENSG00000119715 0.993840326047489
ENSG00000184154 0.868382661780313
ENSG00000197753 0.868382661780313
ENSG00000187848 0.999896798897381
ENSG00000159261 0.927205323048202
ENSG00000091482 0.927205323048202
ENSG00000179520 0.868382661780313
ENSG00000174099 0.868382661780313
ENSG00000095397 0.972986196339697
ENSG00000181585 0.868382661780313
ENSG00000102128 0.868382661780313
ENSG00000174705 0.868382661780313
ENSG00000176058 0.868382661780313
ENSG00000145103 0.868382661780313
ENSG00000065427 0.868382661780313
ENSG00000139304 0.868382661780313
ENSG00000170615 0.868382661780313
ENSG00000177807 0.969584727762918
ENSG00000215203 0.868382661780313
ENSG00000198997 0.990563896361908
ENSG00000207751 0.99502398386573
ENSG00000207713 0.997247874087862
ENSG00000199153 0.961612599766401
ENSG00000198974 0.961612599766401
ENSG00000199158 0.961612599766401
ENSG00000207550 0.961612599766401
ENSG00000207995 0.868382661780313
ENSG00000199023 0.961612599766401
ENSG00000100345 0.998108562698559
ENSG00000166866 0.868382661780313
ENSG00000137474 0.961612599766401
ENSG00000185652 0.999894199674805
ENSG00000157087 0.999896798897381
ENSG00000199020 0.868382661780313
ENSG00000198836 0.994473702535073
ENSG00000091536 0.868382661780313
ENSG00000146038 0.868382661780313
ENSG00000091137 0.961612599766401
ENSG00000124570 0.998108562698559
ENSG00000095777 0.927205323048202
ENSG00000062822 0.961612599766401
ENSG00000196767 0.868382661780313
ENSG00000091010 0.868382661780313
ENSG00000100416 0.999896798897381
ENSG00000147224 0.99488111090942
ENSG00000160551 0.868382661780313
ENSG00000107736 0.868382661780313
ENSG00000109927 0.927205323048202
ENSG00000109501 0.990744727705982
ENSG00000157388 0.991246924265204
ENSG00000083307 0.868382661780313
ENSG00000088836 0.868382661780313
ENSG00000122335 0.868382661780313
ENSG00000168040 0.961612599766401
ENSG00000106397 0.868382661780313
ENSG00000156709 0.999336457417037
ENSG00000117013 0.868382661780313
ENSG00000169359 0.996269376764671
ENSG00000267534 0.999997883413453
ENSG00000115155 0.951157349934904
ENSG00000119139 0.982938933229512
ENSG00000283143 0.982938933229512
ENSG00000170634 0.868382661780313
ENSG00000166535 0
ENSG00000179142 0.482027259698162
ENSG00000185231 0.781271305368117
ENSG00000104738 0
ENSG00000170262 0
ENSG00000183579 0.482027259698162
ENSG00000137693 0.482027259698162
ENSG00000054523 0.880302381732018
ENSG00000116254 0.482027259698162
ENSG00000187772 0.482027259698162
ENSG00000198712 0.997234856742585
ENSG00000053438 0.482027259698162
ENSG00000198400 0.999838179005656
ENSG00000049618 0.97437722858951
ENSG00000085382 0.482027259698162
ENSG00000138376 0.482027259698162
ENSG00000158828 0.880302381732018
ENSG00000087586 0.98012832509223
ENSG00000012171 0.482027259698162
ENSG00000107099 0.985828604402233
ENSG00000266094 0.482027259698162
ENSG00000124177 0.482027259698162
ENSG00000189221 0.999996343734673
ENSG00000125952 0.998607476474039
ENSG00000117118 0
ENSG00000204370 0.482027259698162
ENSG00000100697 0.905735694429749
ENSG00000042832 0.0177595234201912
ENSG00000260458 0
ENSG00000136352 0.99993257404552
ENSG00000174417 0.846077255148721
ENSG00000160856 0
ENSG00000066827 0
ENSG00000164120 0.482027259698162
ENSG00000136960 0.962864737083222
ENSG00000105641 0.482027259698162
ENSG00000047410 0.482027259698162
ENSG00000148334 0.713520583153154
ENSG00000266412 0.713520583153154
ENSG00000152284 0.482027259698162
ENSG00000186010 0.482027259698162
ENSG00000078674 0.880302381732018
ENSG00000197323 0.482027259698162
ENSG00000196935 0.482027259698162
ENSG00000108091 0.482027259698162
ENSG00000107789 0.961612599766401
ENSG00000066455 0.482027259698162
ENSG00000143178 0
ENSG00000064835 0.998607476474039
ENSG00000175325 0
ENSG00000280635 0
ENSG00000274382 0
ENSG00000134595 0.916885666204718
ENSG00000163666 0.999593857780071
ENSG00000121454 0
ENSG00000156471 0.916885666204718
ENSG00000106128 0
ENSG00000010671 0
ENSG00000100987 0.949661578317928
ENSG00000110711 0.482027259698162
ENSG00000138592 0.482027259698162
ENSG00000102575 0.983811728362716
ENSG00000036828 0.589597581190744
ENSG00000283187 0.589597581190744
ENSG00000019186 0.999985628753242
ENSG00000111012 0
ENSG00000164761 0.999996402364455
ENSG00000004948 0.865176392883366
ENSG00000198569 0
ENSG00000143199 0.63549462003795
ENSG00000124827 0
ENSG00000106410 0
ENSG00000147202 0
ENSG00000183733 0
ENSG00000183770 0.88189211572464
ENSG00000124429 0
ENSG00000115657 0.984794195964439
ENSG00000129910 0.905735694429749
ENSG00000100324 0.905735694429749
ENSG00000188529 0.999978442713007
ENSG00000158106 0.905735694429749
ENSG00000123975 0.905735694429749
ENSG00000170037 0.905735694429749
ENSG00000167476 0.905735694429749
ENSG00000057019 0.972506953304073
ENSG00000189143 0.972506953304073
ENSG00000174206 0.905735694429749
ENSG00000157368 0.905735694429749
ENSG00000167889 0.905735694429749
ENSG00000197380 0.905735694429749
ENSG00000162981 0.905735694429749
ENSG00000131044 0.972506953304073
ENSG00000151632 0.999997099471888
ENSG00000171813 0.905735694429749
ENSG00000171611 0.905735694429749
ENSG00000196361 0.905735694429749
ENSG00000100354 0.995336988675529
ENSG00000138834 0.905735694429749
ENSG00000106355 0.947864470100296
ENSG00000144339 0.972506953304073
ENSG00000109458 0.999926087395445
ENSG00000179292 0.905735694429749
ENSG00000183979 0.905735694429749
ENSG00000186517 0.987780868135144
ENSG00000164404 0.905735694429749
ENSG00000161800 0.905735694429749
ENSG00000119969 0.993241864873084
ENSG00000203857 0.999978442713007
ENSG00000184330 0.905735694429749
ENSG00000180264 0.947864470100296
ENSG00000163864 0.905735694429749
ENSG00000187144 0.972506953304073
ENSG00000251562 0.99643617845682
ENSG00000186442 0.905735694429749
ENSG00000189114 0.905735694429749
ENSG00000062524 0.905735694429749
ENSG00000164109 0.972506953304073
ENSG00000177989 0.905735694429749
ENSG00000185697 0.972506953304073
ENSG00000123268 0.999926087395445
ENSG00000160949 0.905735694429749
ENSG00000152270 0.991830061927013
ENSG00000105655 0.99643617845682
ENSG00000119866 0.972506953304073
ENSG00000116285 0.905735694429749
ENSG00000011426 0.905735694429749
ENSG00000087253 0.905735694429749
ENSG00000138180 0.995588443015741
ENSG00000180917 0.972506953304073
ENSG00000282945 0.972506953304073
ENSG00000168078 0.905735694429749
ENSG00000160862 0.999978442713007
ENSG00000158636 0.998639029928231
ENSG00000177666 0.992843809262992
ENSG00000050628 0.998029520892685
ENSG00000079313 0.905735694429749
ENSG00000275832 0.905735694429749
ENSG00000273780 0.905735694429749
ENSG00000160460 0.972506953304073
ENSG00000197756 0.999926087395445
ENSG00000171848 0.999978442713007
ENSG00000163993 0.905735694429749
ENSG00000168484 0.999590886779791
ENSG00000129194 0.905735694429749
ENSG00000145545 0.99643617845682
ENSG00000125878 0.905735694429749
ENSG00000144747 0.972506953304073
ENSG00000112742 0.905735694429749
ENSG00000186591 0.995336988675529
ENSG00000122386 0.980652720399198
ENSG00000164576 0.947864470100296
ENSG00000172469 0.905735694429749
ENSG00000116151 0.998137094821054
ENSG00000119636 0.905735694429749
ENSG00000118620 0.905735694429749
ENSG00000278780 0.905735694429749
ENSG00000168172 0.905735694429749
ENSG00000074219 0.905735694429749
ENSG00000196139 0.999749393664729
ENSG00000134057 0.905735694429749
ENSG00000041988 0.999926087395445
ENSG00000186648 0.905735694429749
ENSG00000175305 0.984794195964439
ENSG00000270885 0.905735694429749
ENSG00000165996 0.905735694429749
ENSG00000132950 0.905735694429749
ENSG00000130385 0.905735694429749
ENSG00000132879 0.972506953304073
ENSG00000189052 0.905735694429749
ENSG00000116833 0.972506953304073
ENSG00000116014 0.482027259698162
ENSG00000213523 0
ENSG00000104827 0
ENSG00000125848 0.951411104787351
ENSG00000109163 0.482027259698162
ENSG00000163492 0
ENSG00000128610 0
ENSG00000116678 0.999978279814109
ENSG00000144730 0.482027259698162
ENSG00000013503 0.0177595234201912
ENSG00000167601 0.995278542547386
ENSG00000166863 0
ENSG00000169836 0
ENSG00000158815 0
ENSG00000170835 0.953655999511925
ENSG00000135100 0.979854895673977
ENSG00000172059 0.875115826463903
ENSG00000138778 0.939561831292544
ENSG00000157823 0.953655999511925
ENSG00000129596 0.983811728362716
ENSG00000140382 0.875115826463903
ENSG00000073792 0.875115826463903
ENSG00000138031 0.875115826463903
ENSG00000142330 0.93092928946961
ENSG00000155897 0.994756412027798
ENSG00000133466 0.875115826463903
ENSG00000198535 0.875115826463903
ENSG00000051523 0.999871333392937
ENSG00000102780 0.875115826463903
ENSG00000164756 0.875115826463903
ENSG00000204305 0.999992566158914
ENSG00000234729 0.999992566158914
ENSG00000229058 0.999992566158914
ENSG00000231268 0.999992566158914
ENSG00000237405 0.999992566158914
ENSG00000230514 0.999992566158914
ENSG00000206320 0.999992566158914
ENSG00000105221 0.963576388816111
ENSG00000173153 0.963576388816111
ENSG00000151726 0.999641564748362
ENSG00000118689 0.998470659619229
ENSG00000085662 0.999999953211723
ENSG00000038532 0.999187856434899
ENSG00000197272 0.963576388816111
ENSG00000136750 0.998892831865476
ENSG00000134242 0.997941761208888
ENSG00000084734 0.875115826463903
ENSG00000137251 0.875115826463903
ENSG00000115290 0.93092928946961
ENSG00000168959 0.99920630449475
ENSG00000152804 0.997388664938422
ENSG00000137309 0.979854895673977
ENSG00000110169 0.999336457417037
ENSG00000117594 0.999495106940551
ENSG00000204644 0.875115826463903
ENSG00000234669 0.875115826463903
ENSG00000223858 0.875115826463903
ENSG00000226858 0.875115826463903
ENSG00000206510 0.875115826463903
ENSG00000232099 0.875115826463903
ENSG00000227858 0.875115826463903
ENSG00000223852 0.875115826463903
ENSG00000134460 0.999999825268984
ENSG00000165458 0.993164042722584
ENSG00000170759 0.999971440260939
ENSG00000177688 0.93092928946961
ENSG00000205502 0.875115826463903
ENSG00000166035 0.93092928946961
ENSG00000113658 0.875115826463903
ENSG00000165471 0.999016651162224
ENSG00000198888 0.994756412027798
ENSG00000162992 0.995208902892865
ENSG00000163623 0.999902078369135
ENSG00000134250 0.963576388816111
ENSG00000074370 0.992524235070926
ENSG00000089127 0.953655999511925
ENSG00000162891 0.997649426081427
ENSG00000197594 0.998639507960912
ENSG00000132386 0.999971440260939
ENSG00000282307 0.999971440260939
ENSG00000143627 0.996677437809301
ENSG00000262785 0.996677437809301
ENSG00000118495 0.992524235070926
ENSG00000180739 0.999902078369135
ENSG00000130294 0.971140685660552
ENSG00000154415 0.875115826463903
ENSG00000133313 0.983811728362716
ENSG00000163932 0.999539262521112
ENSG00000117707 0.963576388816111
ENSG00000163638 0.999902078369135
ENSG00000283122 0.875115826463903
ENSG00000119927 0.995278542547386
ENSG00000173039 0.999962473207491
ENSG00000156639 0.990519264312705
ENSG00000197956 0.995278542547386
ENSG00000115009 0.999879720627697
ENSG00000115970 0.997531967458505
ENSG00000184227 0.963576388816111
ENSG00000158517 0.999970421604954
ENSG00000018280 0.999999242471506
ENSG00000132639 0.995208902892865
ENSG00000275410 0.995406523422321
ENSG00000276194 0.995406523422321
ENSG00000148737 0.999863215516785
ENSG00000120708 0.993822303024212
ENSG00000137801 0.99998065473443
ENSG00000186340 0.875115826463903
ENSG00000109079 0.999902078369135
ENSG00000182247 0.963576388816111
ENSG00000165637 0.999361006793737
ENSG00000140718 0.979854895673977
ENSG00000095981 0.875115826463903
ENSG00000150656 0.991046620299545
ENSG00000131471 0.998205323193882
ENSG00000125910 0.875115826463903
ENSG00000122958 0.875115826463903
ENSG00000129226 0.999999798111414
ENSG00000110848 0.999531012533252
ENSG00000155849 0.995406523422321
ENSG00000143257 0.99980647173808
ENSG00000154511 0
ENSG00000111816 0
ENSG00000228526 0.998247886659352
ENSG00000132356 0.979854895673977
ENSG00000106538 0.998607476474039
ENSG00000100219 0.997388664938422
ENSG00000185591 0.713520583153154
ENSG00000076555 0.999902078369135
ENSG00000099769 0.991046620299545
ENSG00000115457 0.999404564689877
ENSG00000100979 0.991046620299545
ENSG00000250722 0.999999908931846
ENSG00000148672 0.63549462003795
ENSG00000138796 0.875115826463903
ENSG00000155380 0.482027259698162
ENSG00000281917 0.482027259698162
ENSG00000197249 0.999961669172354
ENSG00000277377 0.999961669172354
ENSG00000157005 0.999998933616784
ENSG00000139874 0.880302381732018
ENSG00000278195 0.880302381732018
ENSG00000216035 0.482027259698162
ENSG00000207608 0.996588199523869
ENSG00000207942 0.482027259698162
ENSG00000207978 0.932857117252804
ENSG00000234883 0.482027259698162
ENSG00000207725 0.482027259698162
ENSG00000207827 0.999981872203368
ENSG00000207811 0.482027259698162
ENSG00000199145 0.482027259698162
ENSG00000199005 0.482027259698162
ENSG00000199107 0.482027259698162
ENSG00000199092 0.997247874087862
ENSG00000207938 0.482027259698162
ENSG00000272458 0.482027259698162
ENSG00000194717 0.482027259698162
ENSG00000207754 0.482027259698162
ENSG00000058063 0
ENSG00000274518 0.999908403600267
ENSG00000275452 0.999908403600267
ENSG00000275735 0.999908403600267
ENSG00000277885 0.999908403600267
ENSG00000274438 0.999908403600267
ENSG00000276258 0.999908403600267
ENSG00000275253 0.999908403600267
ENSG00000278300 0.999908403600267
ENSG00000276139 0.999908403600267
ENSG00000276425 0.999908403600267
ENSG00000278152 0.999908403600267
ENSG00000275737 0.999908403600267
ENSG00000123240 0.999908403600267
ENSG00000131148 0.999908403600267
ENSG00000184669 0.999908403600267
ENSG00000122966 0.999908403600267
ENSG00000014919 0.999908403600267
ENSG00000109846 0.999996537043151
ENSG00000153071 0.999908403600267
ENSG00000120705 0.999908403600267
ENSG00000214753 0.999908403600267
ENSG00000149970 0.999908403600267
ENSG00000133401 0.999908403600267
ENSG00000172943 0.999908403600267
ENSG00000132294 0.999908403600267
ENSG00000054965 0.999973285072438
ENSG00000186908 0.999908403600267
ENSG00000120948 0.999908403600267
ENSG00000269699 0.999973285072438
ENSG00000105223 0.999908403600267
ENSG00000138744 0.999908403600267
ENSG00000154553 0.999908403600267
ENSG00000125522 0.999908403600267
ENSG00000277339 0.999908403600267
ENSG00000109832 0.999908403600267
ENSG00000205581 0.999908403600267
ENSG00000198912 0.999908403600267
ENSG00000163565 0.999908403600267
ENSG00000005884 0.999908403600267
ENSG00000118113 0.999999864428558
ENSG00000115488 0.999908403600267
ENSG00000122729 0.999997971903405
ENSG00000109991 0.999908403600267
ENSG00000183434 0.999908403600267
ENSG00000183258 0.999908403600267
ENSG00000010165 0.999908403600267
ENSG00000197641 0.999908403600267
ENSG00000011422 0.999999899675309
ENSG00000099834 0.999908403600267
ENSG00000273572 0.999908403600267
ENSG00000166143 0.999908403600267
ENSG00000188352 0.999908403600267
ENSG00000116922 0.999908403600267
ENSG00000075234 0.999908403600267
ENSG00000114120 0.999908403600267
ENSG00000056736 0.999908403600267
ENSG00000016864 0.999988126698862
ENSG00000169605 0.999993908475626
ENSG00000198105 0.999908403600267
ENSG00000283179 0.999908403600267
ENSG00000187514 0.999996537043151
ENSG00000105227 0.999908403600267
ENSG00000115665 0.999908403600267
ENSG00000158258 0.999973285072438
ENSG00000125962 0.999908403600267
ENSG00000166575 0.999908403600267
ENSG00000118160 0.999908403600267
ENSG00000104765 0.999908403600267
ENSG00000116096 0.999908403600267
ENSG00000169679 0.999908403600267
ENSG00000127824 0.999908403600267
ENSG00000065029 0.999908403600267
ENSG00000176473 0.999908403600267
ENSG00000134258 0.999908403600267
ENSG00000131914 0.999973285072438
ENSG00000107187 0.999908403600267
ENSG00000097046 0.999908403600267
ENSG00000090686 0.999908403600267
ENSG00000242600 0.999908403600267
ENSG00000132842 0.999908403600267
ENSG00000169255 0.999908403600267
ENSG00000100038 0.999908403600267
ENSG00000105514 0.999908403600267
ENSG00000077327 0.999908403600267
ENSG00000137574 0.999908403600267
ENSG00000139531 0.999908403600267
ENSG00000135338 0
ENSG00000185760 0
ENSG00000159248 0.0177595234201912
ENSG00000135437 0.998607476474039
ENSG00000072736 0.972158917706621
ENSG00000134007 0.972158917706621
ENSG00000103260 0.972158917706621
ENSG00000104886 0.972158917706621
ENSG00000109736 0.989668289464878
ENSG00000105388 0.999488917009095
ENSG00000198612 0.989668289464878
ENSG00000118816 0.989668289464878
ENSG00000276023 0.989668289464878
ENSG00000275932 0.989668289464878
ENSG00000136504 0.989668289464878
ENSG00000080644 0.999948393045815
ENSG00000177879 0.998660738731862
ENSG00000180257 0.997644168549222
ENSG00000004975 0.989668289464878
ENSG00000165140 0.996986662146689
ENSG00000171864 0.989668289464878
ENSG00000075429 0.989668289464878
ENSG00000135423 0.998660738731862
ENSG00000173221 0.989668289464878
ENSG00000120868 0.999609392204608
ENSG00000173110 0.998581855955601
ENSG00000197779 0.989668289464878
ENSG00000136167 0.999900746208599
ENSG00000186529 0.999234308146838
ENSG00000213401 0.989668289464878
ENSG00000214107 0.989668289464878
ENSG00000111711 0.989668289464878
ENSG00000137804 0.996986662146689
ENSG00000167191 0.989668289464878
ENSG00000140365 0.989668289464878
ENSG00000136874 0.996986662146689
ENSG00000007392 0.989668289464878
ENSG00000243137 0.989668289464878
ENSG00000160013 0.998226131662954
ENSG00000145293 0.989668289464878
ENSG00000066651 0.989668289464878
ENSG00000116691 0.989668289464878
ENSG00000204657 0.989668289464878
ENSG00000224319 0.989668289464878
ENSG00000206467 0.989668289464878
ENSG00000229185 0.989668289464878
ENSG00000227044 0.989668289464878
ENSG00000206512 0.989668289464878
ENSG00000229680 0.989668289464878
ENSG00000108465 0.989668289464878
ENSG00000015592 0.989668289464878
ENSG00000261857 0.996986662146689
ENSG00000268975 0.996986662146689
ENSG00000147434 0.989668289464878
ENSG00000157456 0.996391063894811
ENSG00000154945 0.989668289464878
ENSG00000137860 0.989668289464878
ENSG00000116584 0.989668289464878
ENSG00000124831 0.998660738731862
ENSG00000148600 0.989668289464878
ENSG00000174243 0.989668289464878
ENSG00000096264 0.972158917706621
ENSG00000178104 0.989668289464878
ENSG00000144560 0.989668289464878
ENSG00000145214 0.989071682239991
ENSG00000183484 0.949661578317928
ENSG00000145022 0.949661578317928
ENSG00000261150 0.99893189565132
ENSG00000184470 0.989763526134056
ENSG00000060718 0.916885666204718
ENSG00000134987 0.695083827900311
ENSG00000146926 0
ENSG00000166689 0
ENSG00000196116 0.999008479550408
ENSG00000065534 0.996037380141803
ENSG00000034971 0.999819492346698
ENSG00000225950 0.988771658084097
ENSG00000143183 0.0177595234201912
ENSG00000086289 0
ENSG00000204842 0.9936053440647
ENSG00000080493 0.993474817337475
ENSG00000171735 0.996811374628724
ENSG00000135426 0.996768455680734
ENSG00000134259 0.999999959744954
ENSG00000160202 0.989668289464878
ENSG00000244752 0.949661578317928
ENSG00000172137 0.880302381732018
ENSG00000282830 0.880302381732018
ENSG00000086758 0
ENSG00000136694 0
ENSG00000109089 0
ENSG00000133706 0
ENSG00000213020 0
ENSG00000163823 0.999911827763231
ENSG00000164307 0.977833596812897
ENSG00000138378 0.99974427867683
ENSG00000171885 0.979698454097539
ENSG00000197971 0.34095142823248
ENSG00000169676 0.999946576773919
ENSG00000187323 0.933797859981231
ENSG00000048392 0.968843795430711
ENSG00000140521 0.999999289942725
ENSG00000154134 0.988771658084097
ENSG00000125871 0
ENSG00000112320 0
ENSG00000101421 0.949661578317928
ENSG00000196431 0.949661578317928
ENSG00000163254 0.949661578317928
ENSG00000213139 0.949661578317928
ENSG00000108602 0.949661578317928
ENSG00000161904 0.949661578317928
ENSG00000121743 0.989071682239991
ENSG00000121634 0.949661578317928
ENSG00000102878 0.999960529663554
ENSG00000152779 0.949661578317928
ENSG00000105370 0.999668429170689
ENSG00000178573 0.997578531691132
ENSG00000135517 0.972158917706621
ENSG00000165795 0.998096870808574
ENSG00000125864 0.949661578317928
ENSG00000283253 0.949661578317928
ENSG00000125741 0.972158917706621
ENSG00000166086 0.989668289464878
ENSG00000170819 0.949661578317928
ENSG00000135902 0.925432005704675
ENSG00000146243 0.614446165142086
ENSG00000168811 0.999213284541077
ENSG00000198399 0.990253871873478
ENSG00000146247 0.786758589440834
ENSG00000164611 0.912086208083491
ENSG00000173848 0
ENSG00000009335 0.865176392883366
ENSG00000187079 0.0177595234201912
ENSG00000198938 0.982768183300593
ENSG00000198727 0.925432005704675
ENSG00000198763 0.0177595234201912
ENSG00000198886 0.773015380028497
ENSG00000212907 0.0177595234201912
ENSG00000198786 0.925432005704675
ENSG00000198695 0.925432005704675
ENSG00000213619 0.713520583153154
ENSG00000174996 0.773015380028497
ENSG00000171202 0.0177595234201912
ENSG00000164209 0.0177595234201912
ENSG00000102104 0
ENSG00000062038 0.975758944530371
ENSG00000223953 0
ENSG00000100156 0
ENSG00000254636 0
ENSG00000107679 0
ENSG00000100234 0.997566889833278
ENSG00000166278 0.98687905797604
ENSG00000231543 0.98687905797604
ENSG00000204364 0.98687905797604
ENSG00000226560 0.98687905797604
ENSG00000235696 0.98687905797604
ENSG00000235017 0.98687905797604
ENSG00000206372 0.98687905797604
ENSG00000113600 0.482027259698162
ENSG00000143341 0
ENSG00000161011 0.589597581190744
ENSG00000103494 0.0177595234201912
ENSG00000183196 0
ENSG00000183638 0
ENSG00000115380 0.482027259698162
ENSG00000140522 0
ENSG00000164171 0.995529063388874
ENSG00000115163 0.63549462003795
ENSG00000115221 0.999991070753385
ENSG00000050393 0.63549462003795
ENSG00000140577 0.63549462003795
ENSG00000067369 0.63549462003795
ENSG00000108639 0.63549462003795
ENSG00000136875 0.927205323048202
ENSG00000133997 0.916885666204718
ENSG00000169018 0.916885666204718
ENSG00000004534 0.916885666204718
ENSG00000172113 0.916885666204718
ENSG00000160710 0.975758944530371
ENSG00000171596 0.916885666204718
ENSG00000107833 0.916885666204718
ENSG00000100201 0.916885666204718
ENSG00000148688 0.916885666204718
ENSG00000152291 0.916885666204718
ENSG00000025772 0.916885666204718
ENSG00000141542 0.989226197569054
ENSG00000100206 0.916885666204718
ENSG00000185567 0.916885666204718
ENSG00000215424 0.916885666204718
ENSG00000147432 0.916885666204718
ENSG00000172590 0.916885666204718
ENSG00000128881 0.998541893763083
ENSG00000204843 0.980793221293021
ENSG00000116133 0.995888548933038
ENSG00000163687 0.999600478753293
ENSG00000178568 0.975758944530371
ENSG00000080845 0.916885666204718
ENSG00000091592 0.916885666204718
ENSG00000064042 0.998203474766153
ENSG00000186566 0.916885666204718
ENSG00000138246 0.916885666204718
ENSG00000136813 0.916885666204718
ENSG00000101126 0.995888548933038
ENSG00000196576 0.916885666204718
ENSG00000187516 0.916885666204718
ENSG00000273311 0.916885666204718
ENSG00000130520 0.916885666204718
ENSG00000153207 0.916885666204718
ENSG00000166523 0.985729963632549
ENSG00000114023 0.916885666204718
ENSG00000204700 0.916885666204718
ENSG00000232945 0.916885666204718
ENSG00000225550 0.916885666204718
ENSG00000231676 0.916885666204718
ENSG00000196231 0.916885666204718
ENSG00000234746 0.916885666204718
ENSG00000226000 0.916885666204718
ENSG00000226347 0.916885666204718
ENSG00000173641 0.916885666204718
ENSG00000101958 0.916885666204718
ENSG00000183671 0.916885666204718
ENSG00000283448 0.916885666204718
ENSG00000170837 0.975758944530371
ENSG00000111358 0.916885666204718
ENSG00000115207 0.916885666204718
ENSG00000090372 0.916885666204718
ENSG00000242574 0.916885666204718
ENSG00000241674 0.916885666204718
ENSG00000239329 0.916885666204718
ENSG00000241296 0.916885666204718
ENSG00000242092 0.916885666204718
ENSG00000226264 0.916885666204718
ENSG00000242386 0.916885666204718
ENSG00000234154 0.916885666204718
ENSG00000231389 0.989226197569054
ENSG00000235844 0.989226197569054
ENSG00000229685 0.989226197569054
ENSG00000224103 0.989226197569054
ENSG00000236177 0.989226197569054
ENSG00000168384 0.989226197569054
ENSG00000206291 0.989226197569054
ENSG00000228163 0.989226197569054
ENSG00000204642 0.916885666204718
ENSG00000229698 0.916885666204718
ENSG00000235220 0.916885666204718
ENSG00000234487 0.916885666204718
ENSG00000237508 0.916885666204718
ENSG00000137403 0.916885666204718
ENSG00000206509 0.916885666204718
ENSG00000153029 0.916885666204718
ENSG00000086696 0.999833213624984
ENSG00000025156 0.916885666204718
ENSG00000151689 0.995888548933038
ENSG00000163207 0.975758944530371
ENSG00000162975 0.916885666204718
ENSG00000264424 0.916885666204718
ENSG00000139180 0.916885666204718
ENSG00000142599 0.99369027308884
ENSG00000170485 0.999467047866749
ENSG00000186009 0.916885666204718
ENSG00000110628 0.975758944530371
ENSG00000276130 0.975758944530371
ENSG00000121377 0.916885666204718
ENSG00000274327 0.916885666204718
ENSG00000273326 0.916885666204718
ENSG00000112312 0.916885666204718
ENSG00000182022 0.916885666204718
ENSG00000129048 0.995888548933038
ENSG00000167515 0.916885666204718
ENSG00000102893 0.916885666204718
ENSG00000148082 0.916885666204718
ENSG00000122042 0.916885666204718
ENSG00000100479 0.916885666204718
ENSG00000138381 0.916885666204718
ENSG00000156194 0.916885666204718
ENSG00000148719 0.916885666204718
ENSG00000137074 0.980793221293021
ENSG00000101193 0.916885666204718
ENSG00000108439 0.980793221293021
ENSG00000162437 0.916885666204718
ENSG00000123106 0.993840326047489
ENSG00000140403 0.916885666204718
ENSG00000112773 0.916885666204718
ENSG00000125170 0.916885666204718
ENSG00000069329 0.980793221293021
ENSG00000109771 0.916885666204718
ENSG00000197852 0.916885666204718
ENSG00000183943 0.916885666204718
ENSG00000099725 0.916885666204718
ENSG00000163661 0.998942435470512
ENSG00000162924 0.997335538681134
ENSG00000151748 0.916885666204718
ENSG00000149201 0.916885666204718
ENSG00000158042 0.916885666204718
ENSG00000100982 0.916885666204718
ENSG00000131844 0.916885666204718
ENSG00000281742 0.916885666204718
ENSG00000275300 0.916885666204718
ENSG00000166090 0.916885666204718
ENSG00000158296 0.916885666204718
ENSG00000163814 0.993840326047489
ENSG00000177352 0.916885666204718
ENSG00000181991 0.975758944530371
ENSG00000079215 0.999927871256741
ENSG00000071794 0.975758944530371
ENSG00000130303 0.916885666204718
ENSG00000136451 0.916885666204718
ENSG00000067365 0.916885666204718
ENSG00000123989 0.916885666204718
ENSG00000134152 0.916885666204718
ENSG00000213071 0.916885666204718
ENSG00000102543 0.916885666204718
ENSG00000278828 0.916885666204718
ENSG00000137757 0.916885666204718
ENSG00000129197 0.916885666204718
ENSG00000035141 0.916885666204718
ENSG00000197903 0.975758944530371
ENSG00000077984 0.975758944530371
ENSG00000117475 0.916885666204718
ENSG00000103657 0.916885666204718
ENSG00000006016 0.916885666204718
ENSG00000083844 0.916885666204718
ENSG00000175274 0.916885666204718
ENSG00000091640 0.916885666204718
ENSG00000064692 0.916885666204718
ENSG00000198919 0.916885666204718
ENSG00000178567 0.916885666204718
ENSG00000184677 0.916885666204718
ENSG00000262814 0.0177595234201912
ENSG00000102977 0.0177595234201912
ENSG00000023608 0.0177595234201912
ENSG00000135457 0.0177595234201912
ENSG00000198918 0.916885666204718
ENSG00000145794 0.98830209666525
ENSG00000179604 0.846077255148721
ENSG00000181035 0.0177595234201912
ENSG00000137871 0.0177595234201912
ENSG00000171174 0.63549462003795
ENSG00000187446 0.63549462003795
ENSG00000107404 0.0177595234201912
ENSG00000125804 0.0177595234201912
ENSG00000166228 0.63549462003795
ENSG00000141959 0.0177595234201912
ENSG00000099910 0.998607476474039
ENSG00000157600 0.996498300951779
ENSG00000198920 0.0177595234201912
ENSG00000095261 0.63549462003795
ENSG00000062725 0.0177595234201912
ENSG00000136754 0.63549462003795
ENSG00000177485 0.846077255148721
ENSG00000131797 0.0177595234201912
ENSG00000105835 0.998295379832927
ENSG00000145907 0.846077255148721
ENSG00000100867 0.846077255148721
ENSG00000115233 0.0177595234201912
ENSG00000164871 0.998607476474039
ENSG00000274405 0.998607476474039
ENSG00000130560 0.0177595234201912
ENSG00000134375 0.63549462003795
ENSG00000182952 0.846077255148721
ENSG00000141696 0.63549462003795
ENSG00000179361 0.0177595234201912
ENSG00000093000 0.964902612972168
ENSG00000174652 0.63549462003795
ENSG00000170956 0.846077255148721
ENSG00000144908 0.998596953788763
ENSG00000014914 0.0177595234201912
ENSG00000213066 0.846077255148721
ENSG00000197150 0.0177595234201912
ENSG00000168386 0.964902612972168
ENSG00000215021 0.846077255148721
ENSG00000063244 0.964902612972168
ENSG00000157045 0.63549462003795
ENSG00000275779 0.63549462003795
ENSG00000081052 0.0177595234201912
ENSG00000197565 0.99826382306452
ENSG00000204291 0.0177595234201912
ENSG00000172061 0.964902612972168
ENSG00000184672 0.893688672805797
ENSG00000106113 0.998986136425124
ENSG00000175315 0.955107023956086
ENSG00000137090 0.955107023956086
ENSG00000013563 0.0177595234201912
ENSG00000088538 0.0177595234201912
ENSG00000183044 0.999947992537325
ENSG00000170989 0.962864737083222
ENSG00000143126 0.989763526134056
ENSG00000152484 0.846077255148721
ENSG00000105849 0.964902612972168
ENSG00000182885 0.964902612972168
ENSG00000105967 0.952750521247021
ENSG00000146083 0.0177595234201912
ENSG00000105063 0.846077255148721
ENSG00000135299 0.964902612972168
ENSG00000041515 0.964902612972168
ENSG00000282848 0.964902612972168
ENSG00000062650 0.0177595234201912
ENSG00000108509 0.0177595234201912
ENSG00000132510 0.989763526134056
ENSG00000183580 0.964902612972168
ENSG00000197969 0.846077255148721
ENSG00000261236 0.989763526134056
ENSG00000113645 0.955107023956086
ENSG00000122176 0.0177595234201912
ENSG00000122733 0.964902612972168
ENSG00000146122 0.964902612972168
ENSG00000167996 0.999607284582684
ENSG00000111886 0.964902612972168
ENSG00000198964 0.0177595234201912
ENSG00000162804 0.0177595234201912
ENSG00000198862 0.0177595234201912
ENSG00000119599 0.846077255148721
ENSG00000198624 0.63549462003795
ENSG00000170921 0.951411104787351
ENSG00000128266 0.0177595234201912
ENSG00000181704 0.846077255148721
ENSG00000107263 0.846077255148721
ENSG00000159842 0.989763526134056
ENSG00000278741 0.989763526134056
ENSG00000276016 0.989763526134056
ENSG00000104112 0.63549462003795
ENSG00000152822 0.933797859981231
ENSG00000116062 0.713520583153154
ENSG00000025770 0.846077255148721
ENSG00000168061 0.893688672805797
ENSG00000143418 0.964902612972168
ENSG00000154832 0.846077255148721
ENSG00000138279 0.955107023956086
ENSG00000138286 0.846077255148721
ENSG00000034053 0.846077255148721
ENSG00000276495 0.846077255148721
ENSG00000261701 0.0177595234201912
ENSG00000196872 0.0177595234201912
ENSG00000049249 0.893688672805797
ENSG00000130522 0.999843088609004
ENSG00000082482 0.986015996887176
ENSG00000125498 0.964902612972168
ENSG00000275522 0.964902612972168
ENSG00000278821 0.964902612972168
ENSG00000276625 0.964902612972168
ENSG00000274926 0.964902612972168
ENSG00000277356 0.964902612972168
ENSG00000277833 0.964902612972168
ENSG00000278503 0.964902612972168
ENSG00000274692 0.964902612972168
ENSG00000276820 0.964902612972168
ENSG00000275750 0.964902612972168
ENSG00000278207 0.964902612972168
ENSG00000278805 0.964902612972168
ENSG00000278738 0.964902612972168
ENSG00000278755 0.964902612972168
ENSG00000277616 0.964902612972168
ENSG00000275196 0.964902612972168
ENSG00000278495 0.964902612972168
ENSG00000274782 0.964902612972168
ENSG00000273794 0.964902612972168
ENSG00000276310 0.964902612972168
ENSG00000275276 0.964902612972168
ENSG00000278248 0.964902612972168
ENSG00000275080 0.964902612972168
ENSG00000273510 0.964902612972168
ENSG00000182481 0.846077255148721
ENSG00000134013 0.962864737083222
ENSG00000166508 0.964902612972168
ENSG00000196433 0.992385840027216
ENSG00000128641 0.997531967458505
ENSG00000038945 0.998472228563951
ENSG00000189043 0.846077255148721
ENSG00000111859 0.846077255148721
ENSG00000001167 0.989763526134056
ENSG00000180090 0.846077255148721
ENSG00000023892 0.966583841725282
ENSG00000117500 0.846077255148721
ENSG00000071677 0.0177595234201912
ENSG00000125445 0.713520583153154
ENSG00000006047 0.964902612972168
ENSG00000011198 0.964902612972168
ENSG00000162931 0.846077255148721
ENSG00000185222 0.63549462003795
ENSG00000100503 0.846077255148721
ENSG00000103429 0.0177595234201912
ENSG00000275618 0.0177595234201912
ENSG00000196704 0.0177595234201912
ENSG00000196655 0.964902612972168
ENSG00000280495 0.964902612972168
ENSG00000204872 0.63549462003795
ENSG00000114757 0.0177595234201912
ENSG00000166595 0.0177595234201912
ENSG00000108848 0.846077255148721
ENSG00000123836 0.63549462003795
ENSG00000242550 0.893688672805797
ENSG00000112782 0.846077255148721
ENSG00000033627 0.63549462003795
ENSG00000186088 0.846077255148721
ENSG00000181656 0.846077255148721
ENSG00000196338 0.992385840027216
ENSG00000107771 0.991889392418194
ENSG00000168758 0.964902612972168
ENSG00000064545 0.63549462003795
ENSG00000176371 0.0177595234201912
ENSG00000145416 0.964902612972168
ENSG00000143502 0.0177595234201912
ENSG00000141499 0.63549462003795
ENSG00000031691 0.846077255148721
ENSG00000134108 0.0177595234201912
ENSG00000182791 0.0177595234201912
ENSG00000133980 0.0177595234201912
ENSG00000159708 0.846077255148721
ENSG00000253719 0.846077255148721
ENSG00000162517 0.846077255148721
ENSG00000184719 0.846077255148721
ENSG00000093134 0.776030019512494
ENSG00000152953 0.964902612972168
ENSG00000123485 0.63549462003795
ENSG00000080007 0.0177595234201912
ENSG00000186654 0.846077255148721
ENSG00000067704 0.776030019512494
ENSG00000188191 0.846077255148721
ENSG00000204956 0.0177595234201912
ENSG00000113205 0.964902612972168
ENSG00000170925 0.63549462003795
ENSG00000113494 0.999984720588103
ENSG00000242221 0.0177595234201912
ENSG00000111554 0.964902612972168
ENSG00000079257 0.713520583153154
ENSG00000128789 0.846077255148721
ENSG00000132698 0.0177595234201912
ENSG00000132677 0.0177595234201912
ENSG00000197329 0.98859265449333
ENSG00000227372 0.0177595234201912
ENSG00000111679 0.992380464361624
ENSG00000080031 0.63549462003795
ENSG00000152894 0.713520583153154
ENSG00000273993 0.713520583153154
ENSG00000119688 0.713520583153154
ENSG00000105298 0.964902612972168
ENSG00000011451 0.63549462003795
ENSG00000121481 0.0177595234201912
ENSG00000061794 0.846077255148721
ENSG00000214026 0.0177595234201912
ENSG00000151746 0.846077255148721
ENSG00000102970 0.981956131722545
ENSG00000204315 0.713520583153154
ENSG00000223666 0.713520583153154
ENSG00000224200 0.713520583153154
ENSG00000230907 0.713520583153154
ENSG00000113384 0.0177595234201912
ENSG00000106605 0.872675814734735
ENSG00000158786 0.0177595234201912
ENSG00000163875 0.0177595234201912
ENSG00000181938 0.0177595234201912
ENSG00000103852 0.0177595234201912
ENSG00000139514 0.998673083907611
ENSG00000165178 0.846077255148721
ENSG00000130699 0.964902612972168
ENSG00000280529 0.964902612972168
ENSG00000120156 0.933797859981231
ENSG00000106018 0.964430201586995
ENSG00000185252 0.0177595234201912
ENSG00000089723 0.980047566202705
ENSG00000277276 0.980047566202705
ENSG00000101247 0.964902612972168
ENSG00000166289 0.713520583153154
ENSG00000138092 0.0177595234201912
ENSG00000185515 0.0177595234201912
ENSG00000182504 0.0177595234201912
ENSG00000129680 0.964902612972168
ENSG00000120458 0.0177595234201912
ENSG00000152455 0.0177595234201912
ENSG00000127989 0.846077255148721
ENSG00000175213 0.0177595234201912
ENSG00000278619 0.0177595234201912
ENSG00000274853 0.0177595234201912
ENSG00000186862 0.63549462003795
ENSG00000145284 0.0177595234201912
ENSG00000142556 0.964902612972168
ENSG00000179674 0.0177595234201912
ENSG00000183248 0.63549462003795
ENSG00000177200 0.964902612972168
ENSG00000166266 0.955107023956086
ENSG00000205683 0.63549462003795
ENSG00000145817 0.0177595234201912
ENSG00000118518 0.964902612972168
ENSG00000006757 0.63549462003795
ENSG00000007350 0.0177595234201912
ENSG00000196367 0.975432659539885
ENSG00000278705 0.0177595234201912
ENSG00000172146 0.63549462003795
ENSG00000143398 0.964902612972168
ENSG00000132205 0.0177595234201912
ENSG00000143318 0.846077255148721
ENSG00000154556 0.997531967458505
ENSG00000145439 0.964902612972168
ENSG00000087269 0.846077255148721
ENSG00000133961 0.964902612972168
ENSG00000075151 0.846077255148721
ENSG00000124222 0.964902612972168
ENSG00000114520 0.63549462003795
ENSG00000101290 0.964902612972168
ENSG00000115604 0.964902612972168
ENSG00000106052 0.964902612972168
ENSG00000204519 0.0177595234201912
ENSG00000140368 0.990334027820177
ENSG00000197355 0.0177595234201912
ENSG00000086827 0.955107023956086
ENSG00000197557 0.0177595234201912
ENSG00000171806 0.0177595234201912
ENSG00000102195 0.992385840027216
ENSG00000100784 0.63549462003795
ENSG00000146378 0.0177595234201912
ENSG00000118276 0.63549462003795
ENSG00000156787 0.0177595234201912
ENSG00000125304 0.916885666204718
ENSG00000135930 0.964902612972168
ENSG00000099797 0.846077255148721
ENSG00000155660 0.846077255148721
ENSG00000050344 0.0177595234201912
ENSG00000166716 0.997299674989589
ENSG00000160785 0.846077255148721
ENSG00000103540 0.991889392418194
ENSG00000103549 0.0177595234201912
ENSG00000162413 0.63549462003795
ENSG00000161513 0.63549462003795
ENSG00000143156 0.972986196339697
ENSG00000172183 0.952750521247021
ENSG00000167578 0.893688672805797
ENSG00000171570 0.893688672805797
ENSG00000131037 0.63549462003795
ENSG00000159377 0.63549462003795
ENSG00000115310 0.989081182017727
ENSG00000100316 0.713520583153154
ENSG00000089157 0.0177595234201912
ENSG00000126602 0.978251562595397
ENSG00000130939 0.846077255148721
ENSG00000124613 0.846077255148721
ENSG00000048162 0.955107023956086
ENSG00000154330 0.925432005704675
ENSG00000111737 0.991889392418194
ENSG00000124459 0.991889392418194
ENSG00000272398 0.872675814734735
ENSG00000114646 0.0177595234201912
ENSG00000160325 0.0177595234201912
ENSG00000280479 0.0177595234201912
ENSG00000128283 0.0177595234201912
ENSG00000120875 0.925432005704675
ENSG00000167658 0.994974183087581
ENSG00000124882 0.713520583153154
ENSG00000249115 0.63549462003795
ENSG00000182050 0.63549462003795
ENSG00000283530 0.63549462003795
ENSG00000120742 0.0177595234201912
ENSG00000082212 0.0177595234201912
ENSG00000214253 0.0177595234201912
ENSG00000143256 0.63549462003795
ENSG00000095383 0.0177595234201912
ENSG00000185379 0.713520583153154
ENSG00000172809 0.0177595234201912
ENSG00000163191 0.990563896361908
ENSG00000115875 0.0177595234201912
ENSG00000143776 0.63549462003795
ENSG00000166037 0.0177595234201912
ENSG00000117643 0.63549462003795
ENSG00000198231 0.0177595234201912
ENSG00000132383 0.63549462003795
ENSG00000184117 0.63549462003795
ENSG00000111832 0.998607476474039
ENSG00000135048 0.872675814734735
ENSG00000144677 0.998607476474039
ENSG00000186834 0.952750521247021
ENSG00000167283 0.998607476474039
ENSG00000092964 0.999894284863213
ENSG00000148175 0.964902612972168
ENSG00000089053 0.846077255148721
ENSG00000140391 0.0177595234201912
ENSG00000076108 0.955107023956086
ENSG00000149534 0.986413524361156
ENSG00000204287 0.915766945955692
ENSG00000226260 0.915766945955692
ENSG00000227993 0.915766945955692
ENSG00000230726 0.915766945955692
ENSG00000206308 0.915766945955692
ENSG00000228987 0.915766945955692
ENSG00000234794 0.915766945955692
ENSG00000277263 0.915766945955692
ENSG00000132002 0.0177595234201912
ENSG00000002586 0.955107023956086
ENSG00000113555 0.63549462003795
ENSG00000145990 0.0177595234201912
ENSG00000163346 0.63549462003795
ENSG00000127527 0.63549462003795
ENSG00000137154 0.713520583153154
ENSG00000151881 0.63549462003795
ENSG00000023041 0.63549462003795
ENSG00000159840 0.63549462003795
ENSG00000156858 0.63549462003795
ENSG00000110108 0.0177595234201912
ENSG00000158488 0.0177595234201912
ENSG00000117395 0.964902612972168
ENSG00000108175 0.999963887396192
ENSG00000103591 0.846077255148721
ENSG00000134954 0.999978741512708
ENSG00000112592 0.997299674989589
ENSG00000114529 0.998607476474039
ENSG00000170348 0.63549462003795
ENSG00000145321 0.99995171841277
ENSG00000136695 0.998653512413177
ENSG00000118849 0.999949093758868
ENSG00000185615 0.998653512413177
ENSG00000154358 0.998653512413177
ENSG00000144035 0.999825459814527
ENSG00000138758 0.962317006450044
ENSG00000256537 0.0177595234201912
ENSG00000281930 0.0177595234201912
ENSG00000262986 0.0177595234201912
ENSG00000205078 0.998607476474039
ENSG00000165879 0.964902612972168
ENSG00000142892 0.63549462003795
ENSG00000265354 0.0177595234201912
ENSG00000226887 0.63549462003795
ENSG00000204946 0.964902612972168
ENSG00000251022 0.0177595234201912
ENSG00000182963 0.846077255148721
ENSG00000064201 0.0177595234201912
ENSG00000134198 0.0177595234201912
ENSG00000095906 0.991889392418194
ENSG00000163466 0.63549462003795
ENSG00000115073 0.846077255148721
ENSG00000100246 0.0177595234201912
ENSG00000143870 0.998607476474039
ENSG00000079112 0.831357520630548
ENSG00000139679 0.0177595234201912
ENSG00000181852 0.63549462003795
ENSG00000172336 0.998607476474039
ENSG00000164056 0.998607476474039
ENSG00000174485 0.63549462003795
ENSG00000123080 0.998607476474039
ENSG00000141338 0.713520583153154
ENSG00000134255 0.0177595234201912
ENSG00000124406 0.0177595234201912
ENSG00000101443 0.872675814734735
ENSG00000142089 0.998607476474039
ENSG00000149798 0.0177595234201912
ENSG00000130558 0.955107023956086
ENSG00000198721 0.998607476474039
ENSG00000171148 0.63549462003795
ENSG00000100934 0.999969167213671
ENSG00000112186 0.998607476474039
ENSG00000131236 0.925432005704675
ENSG00000115694 0.998607476474039
ENSG00000165675 0.999593857780071
ENSG00000185736 0.927205323048202
ENSG00000135622 0.999593857780071
ENSG00000144746 0.713520583153154
ENSG00000137965 0.999931115463782
ENSG00000105404 0.63549462003795
ENSG00000086504 0.0177595234201912
ENSG00000115523 0.63549462003795
ENSG00000184374 0.0177595234201912
ENSG00000183751 0.998607476474039
ENSG00000162227 0.998607476474039
ENSG00000138028 0.0177595234201912
ENSG00000087237 0.970832931588629
ENSG00000136535 0.999931115463782
ENSG00000051341 0.63549462003795
ENSG00000113504 0.713520583153154
ENSG00000276482 0.713520583153154
ENSG00000066923 0.63549462003795
ENSG00000128276 0.0177595234201912
ENSG00000089050 0.998607476474039
ENSG00000197714 0.998607476474039
ENSG00000181562 0.964902612972168
ENSG00000112983 0.999926087395445
ENSG00000032444 0.986015996887176
ENSG00000185787 0.713520583153154
ENSG00000141385 0.9936053440647
ENSG00000168090 0.63549462003795
ENSG00000275539 0.998607476474039
ENSG00000274148 0.998607476474039
ENSG00000277177 0.998607476474039
ENSG00000275584 0.998607476474039
ENSG00000244482 0.998607476474039
ENSG00000276175 0.846077255148721
ENSG00000273884 0.846077255148721
ENSG00000278046 0.846077255148721
ENSG00000275841 0.846077255148721
ENSG00000167005 0.964902612972168
ENSG00000114395 0.998607476474039
ENSG00000271858 0.998607476474039
ENSG00000111642 0.933797859981231
ENSG00000164283 0.0177595234201912
ENSG00000101191 0.998607476474039
ENSG00000136243 0.0177595234201912
ENSG00000105323 0.998607476474039
ENSG00000163684 0.0177595234201912
ENSG00000026950 0.63549462003795
ENSG00000185104 0.0177595234201912
ENSG00000114455 0.0177595234201912
ENSG00000196998 0.951411104787351
ENSG00000168309 0.713520583153154
ENSG00000120210 0.998607476474039
ENSG00000049192 0.63549462003795
ENSG00000198604 0.0177595234201912
ENSG00000101751 0.998607476474039
ENSG00000183479 0.998607476474039
ENSG00000136942 0.0177595234201912
ENSG00000196678 0.0177595234201912
ENSG00000137100 0.0177595234201912
ENSG00000013392 0.63549462003795
ENSG00000111215 0.63549462003795
ENSG00000282269 0.63549462003795
ENSG00000263247 0.63549462003795
ENSG00000102349 0.998607476474039
ENSG00000184984 0.998607476474039
ENSG00000106244 0.927205323048202
ENSG00000180104 0.63549462003795
ENSG00000120699 0.63549462003795
ENSG00000074416 0.999894284863213
ENSG00000171992 0.846077255148721
ENSG00000169684 0.999998845251242
ENSG00000091073 0.713520583153154
ENSG00000282379 0.713520583153154
ENSG00000132773 0.0177595234201912
ENSG00000091039 0.93092928946961
ENSG00000116212 0.63549462003795
ENSG00000004777 0.998607476474039
ENSG00000135842 0.872675814734735
ENSG00000157985 0.999931115463782
ENSG00000108592 0.998607476474039
ENSG00000147872 0.986219257460654
ENSG00000183625 0.99928409168877
ENSG00000157637 0.964902612972168
ENSG00000189144 0.998607476474039
ENSG00000131116 0.0177595234201912
ENSG00000142686 0.998607476474039
ENSG00000182463 0.0177595234201912
ENSG00000122085 0.63549462003795
ENSG00000080200 0.998607476474039
ENSG00000136867 0.0177595234201912
ENSG00000091704 0.998607476474039
ENSG00000221910 0.998607476474039
ENSG00000165215 0.893688672805797
ENSG00000215114 0.0177595234201912
ENSG00000143320 0.63549462003795
ENSG00000165509 0.63549462003795
ENSG00000184905 0.0177595234201912
ENSG00000198223 0.998607476474039
ENSG00000100368 0.63549462003795
ENSG00000103653 0.950722331555203
ENSG00000171209 0.999593857780071
ENSG00000149657 0.0177595234201912
ENSG00000164733 0.999974182619963
ENSG00000163605 0.63549462003795
ENSG00000114547 0.0177595234201912
ENSG00000126016 0.63549462003795
ENSG00000243335 0.773015380028497
ENSG00000134716 0.63549462003795
ENSG00000216306 0.998607476474039
ENSG00000105516 0.998607476474039
ENSG00000079785 0.978768766814294
ENSG00000067596 0.63549462003795
ENSG00000013573 0.0177595234201912
ENSG00000104325 0.998607476474039
ENSG00000164821 0.998607476474039
ENSG00000181444 0.998607476474039
ENSG00000197372 0.0177595234201912
ENSG00000158201 0.0177595234201912
ENSG00000114956 0.998607476474039
ENSG00000108813 0.989763526134056
ENSG00000134516 0.999593857780071
ENSG00000171587 0.998663697020596
ENSG00000138166 0.998607476474039
ENSG00000164086 0.63549462003795
ENSG00000133740 0.846077255148721
ENSG00000134686 0.0177595234201912
ENSG00000126070 0.63549462003795
ENSG00000106780 0.0177595234201912
ENSG00000118894 0.0177595234201912
ENSG00000021355 0.0177595234201912
ENSG00000175899 0.999919480371921
ENSG00000128383 0.999969167213671
ENSG00000262156 0.999969167213671
ENSG00000174840 0.63549462003795
ENSG00000164778 0.951411104787351
ENSG00000157693 0.0177595234201912
ENSG00000196411 0.893688672805797
ENSG00000105722 0.0177595234201912
ENSG00000105672 0.0177595234201912
ENSG00000175832 0.713520583153154
ENSG00000126860 0.998607476474039
ENSG00000012232 0.998607476474039
ENSG00000145384 0.999819492346698
ENSG00000123983 0.63549462003795
ENSG00000137124 0.962864737083222
ENSG00000086205 0.999593857780071
ENSG00000179639 0.951376800589236
ENSG00000158869 0.972358307856747
ENSG00000104870 0.998607476474039
ENSG00000112212 0.998607476474039
ENSG00000143149 0.0177595234201912
ENSG00000131873 0.872675814734735
ENSG00000126804 0.63549462003795
ENSG00000083520 0.998607476474039
ENSG00000198844 0.998607476474039
ENSG00000153246 0.999896798897381
ENSG00000204574 0.999697687391232
ENSG00000225989 0.999697687391232
ENSG00000232169 0.999697687391232
ENSG00000206490 0.999697687391232
ENSG00000236149 0.999697687391232
ENSG00000236342 0.999697687391232
ENSG00000231129 0.999697687391232
ENSG00000211455 0.998607476474039
ENSG00000099308 0.998607476474039
ENSG00000188994 0.999979909195115
ENSG00000179889 0.713520583153154
ENSG00000276709 0.713520583153154
ENSG00000275498 0.713520583153154
ENSG00000116852 0.998607476474039
ENSG00000111647 0.972328125604976
ENSG00000242265 0.0177595234201912
ENSG00000181418 0.998607476474039
ENSG00000082397 0.999593857780071
ENSG00000120215 0.999593857780071
ENSG00000075240 0.998607476474039
ENSG00000020129 0.0177595234201912
ENSG00000107929 0.998607476474039
ENSG00000068878 0.998607476474039
ENSG00000102755 0.999996653388903
ENSG00000081913 0.998607476474039
ENSG00000206560 0.998607476474039
ENSG00000184014 0.0177595234201912
ENSG00000069712 0.0177595234201912
ENSG00000189195 0.0177595234201912
ENSG00000076258 0.0177595234201912
ENSG00000197818 0.998607476474039
ENSG00000013288 0.0177595234201912
ENSG00000100154 0.0177595234201912
ENSG00000074054 0.998607476474039
ENSG00000055917 0.998607476474039
ENSG00000105662 0.999593857780071
ENSG00000014123 0.63549462003795
ENSG00000198952 0.998607476474039
ENSG00000166557 0.0177595234201912
ENSG00000100116 0.999819492346698
ENSG00000159256 0.0177595234201912
ENSG00000104635 0.999697687391232
ENSG00000141506 0.0177595234201912
ENSG00000106025 0.998607476474039
ENSG00000187474 0.0177595234201912
ENSG00000258227 0.998607476474039
ENSG00000206203 0.964902612972168
ENSG00000176076 0.63549462003795
ENSG00000182195 0.0177595234201912
ENSG00000185022 0.925432005704675
ENSG00000243477 0.964902612972168
ENSG00000179431 0.0177595234201912
ENSG00000101161 0.63549462003795
ENSG00000102384 0.0177595234201912
ENSG00000171124 0.998607476474039
ENSG00000174373 0.964902612972168
ENSG00000174165 0.63549462003795
ENSG00000154727 0.998607476474039
ENSG00000105889 0.0177595234201912
ENSG00000213085 0.893688672805797
ENSG00000083812 0.991889392418194
ENSG00000100263 0.999896798897381
ENSG00000169116 0.998607476474039
ENSG00000114098 0.846077255148721
ENSG00000174744 0.893688672805797
ENSG00000143641 0.998607476474039
ENSG00000249992 0.0177595234201912
ENSG00000101347 0.964902612972168
ENSG00000075826 0.63549462003795
ENSG00000132424 0.998607476474039
ENSG00000166321 0.0177595234201912
ENSG00000115446 0.998607476474039
ENSG00000198759 0.0177595234201912
ENSG00000131043 0.0177595234201912
ENSG00000181061 0.964902612972168
ENSG00000168014 0.0177595234201912
ENSG00000036549 0.63549462003795
ENSG00000196141 0.998607476474039
ENSG00000103932 0.0177595234201912
ENSG00000138604 0.0177595234201912
ENSG00000103199 0.998607476474039
ENSG00000158321 0.998607476474039
ENSG00000187672 0.998607476474039
ENSG00000119402 0.0177595234201912
ENSG00000146426 0.972986196339697
ENSG00000159455 0.998607476474039
ENSG00000112029 0.998607476474039
ENSG00000151876 0.0177595234201912
ENSG00000117215 0.63549462003795
ENSG00000160766 0.998607476474039
ENSG00000164900 0.998607476474039
ENSG00000106638 0.991889392418194
ENSG00000203879 0.998607476474039
ENSG00000121853 0.713520583153154
ENSG00000159224 0.63549462003795
ENSG00000172915 0.999991070753385
ENSG00000123091 0.63549462003795
ENSG00000105821 0.0177595234201912
ENSG00000078795 0.998607476474039
ENSG00000169562 0.955107023956086
ENSG00000108641 0.999819492346698
ENSG00000166133 0.0177595234201912
ENSG00000066422 0.964902612972168
ENSG00000130054 0.998607476474039
ENSG00000155011 0.0177595234201912
ENSG00000229894 0.0177595234201912
ENSG00000100218 0.63549462003795
ENSG00000134216 0.951411104787351
ENSG00000265491 0.713520583153154
ENSG00000124251 0.0177595234201912
ENSG00000134028 0.0177595234201912
ENSG00000078053 0.0177595234201912
ENSG00000078589 0.0177595234201912
ENSG00000189306 0.998607476474039
ENSG00000182890 0.998607476474039
ENSG00000145020 0.998607476474039
ENSG00000167393 0.998607476474039
ENSG00000273850 0.998607476474039
ENSG00000276438 0.998607476474039
ENSG00000181773 0.998607476474039
ENSG00000101542 0.0177595234201912
ENSG00000162365 0.0177595234201912
ENSG00000120436 0.998607476474039
ENSG00000170074 0.0177595234201912
ENSG00000185250 0.0177595234201912
ENSG00000156162 0.0177595234201912
ENSG00000173611 0.0177595234201912
ENSG00000125388 0.964902612972168
ENSG00000198873 0.998607476474039
ENSG00000147586 0.713520583153154
ENSG00000113396 0.998607476474039
ENSG00000104979 0.0177595234201912
ENSG00000198015 0.0177595234201912
ENSG00000087128 0.998607476474039
ENSG00000274058 0.998607476474039
ENSG00000123545 0.998607476474039
ENSG00000137547 0.846077255148721
ENSG00000110442 0.0177595234201912
ENSG00000166164 0.998607476474039
ENSG00000164082 0.773015380028497
ENSG00000163734 0.978768766814294
ENSG00000048545 0.998607476474039
ENSG00000101890 0.998607476474039
ENSG00000140961 0.872675814734735
ENSG00000165966 0.993974072023205
ENSG00000115216 0.998607476474039
ENSG00000165794 0.998607476474039
ENSG00000274211 0.0177595234201912
ENSG00000274229 0.0177595234201912
ENSG00000177374 0.999593857780071
ENSG00000078140 0.0177595234201912
ENSG00000204525 0.999999703798231
ENSG00000206452 0.999999703798231
ENSG00000237022 0.999999703798231
ENSG00000206435 0.999999703798231
ENSG00000225691 0.999999703798231
ENSG00000233841 0.999999703798231
ENSG00000228299 0.999999703798231
ENSG00000130675 0.0177595234201912
ENSG00000241106 0.0177595234201912
ENSG00000243496 0.0177595234201912
ENSG00000239457 0.0177595234201912
ENSG00000243612 0.0177595234201912
ENSG00000241910 0.0177595234201912
ENSG00000241386 0.0177595234201912
ENSG00000232629 0.63549462003795
ENSG00000226165 0.63549462003795
ENSG00000196610 0.63549462003795
ENSG00000224305 0.63549462003795
ENSG00000229493 0.63549462003795
ENSG00000228813 0.63549462003795
ENSG00000230675 0.63549462003795
ENSG00000228254 0.63549462003795
ENSG00000164104 0.979854895673977
ENSG00000169856 0.0177595234201912
ENSG00000150540 0.963388232272655
ENSG00000135486 0.713520583153154
ENSG00000169813 0.998607476474039
ENSG00000130948 0.713520583153154
ENSG00000135312 0.995258513857863
ENSG00000041982 0.999978442713007
ENSG00000185745 0.980652720399198
ENSG00000234829 0.998607476474039
ENSG00000214415 0.947864470100296
ENSG00000186638 0.0177595234201912
ENSG00000146678 0.999999754085888
ENSG00000170629 0.0177595234201912
ENSG00000282026 0.0177595234201912
ENSG00000128322 0.998607476474039
ENSG00000172349 0.999890068209999
ENSG00000168918 0.999819492346698
ENSG00000281614 0.999819492346698
ENSG00000136381 0.713520583153154
ENSG00000128928 0.999819492346698
ENSG00000011201 0.0177595234201912
ENSG00000176809 0.63549462003795
ENSG00000168135 0.998607476474039
ENSG00000145936 0.998607476474039
ENSG00000140859 0.63549462003795
ENSG00000138160 0.893688672805797
ENSG00000171403 0.998607476474039
ENSG00000254838 0.998607476474039
ENSG00000183955 0.998607476474039
ENSG00000006059 0.0177595234201912
ENSG00000261986 0.0177595234201912
ENSG00000197079 0.0177595234201912
ENSG00000206538 0.964902612972168
ENSG00000183808 0.998607476474039
ENSG00000159166 0.63549462003795
ENSG00000115963 0.63549462003795
ENSG00000167618 0.998607476474039
ENSG00000277335 0.998607476474039
ENSG00000275819 0.998607476474039
ENSG00000274084 0.998607476474039
ENSG00000127515 0.0177595234201912
ENSG00000117632 0.999593857780071
ENSG00000100852 0.998607476474039
ENSG00000171747 0.0177595234201912
ENSG00000282992 0.0177595234201912
ENSG00000167106 0.998607476474039
ENSG00000185442 0.63549462003795
ENSG00000103550 0.998607476474039
ENSG00000130592 0.713520583153154
ENSG00000120500 0.998607476474039
ENSG00000124260 0.63549462003795
ENSG00000103495 0.998607476474039
ENSG00000146701 0.999593857780071
ENSG00000124733 0.998607476474039
ENSG00000110484 0.63549462003795
ENSG00000173327 0.998607476474039
ENSG00000171843 0.998607476474039
ENSG00000184481 0.998607476474039
ENSG00000108852 0.998607476474039
ENSG00000204701 0.998607476474039
ENSG00000226271 0.998607476474039
ENSG00000229866 0.998607476474039
ENSG00000206522 0.998607476474039
ENSG00000233636 0.998607476474039
ENSG00000232178 0.998607476474039
ENSG00000233618 0.998607476474039
ENSG00000230855 0.998607476474039
ENSG00000125144 0.999593857780071
ENSG00000142347 0.999819492346698
ENSG00000152092 0.63549462003795
ENSG00000086967 0.0177595234201912
ENSG00000066933 0.63549462003795
ENSG00000196531 0.0177595234201912
ENSG00000099783 0.0177595234201912
ENSG00000132780 0.0177595234201912
ENSG00000183648 0.63549462003795
ENSG00000065518 0.998607476474039
ENSG00000133561 0.63549462003795
ENSG00000100285 0.996768455680734
ENSG00000184613 0.998607476474039
ENSG00000171786 0.0177595234201912
ENSG00000116962 0.99998730678264
ENSG00000105374 0.0177595234201912
ENSG00000103202 0.998607476474039
ENSG00000111596 0.998607476474039
ENSG00000204301 0.893688672805797
ENSG00000232339 0.893688672805797
ENSG00000234876 0.893688672805797
ENSG00000223355 0.893688672805797
ENSG00000238196 0.893688672805797
ENSG00000235396 0.893688672805797
ENSG00000206312 0.893688672805797
ENSG00000139910 0.63549462003795
ENSG00000149308 0.998607476474039
ENSG00000164129 0.999902078369135
ENSG00000100312 0.998607476474039
ENSG00000283539 0.998607476474039
ENSG00000171119 0.998607476474039
ENSG00000104904 0.998607476474039
ENSG00000164815 0.846077255148721
ENSG00000254827 0.63549462003795
ENSG00000274454 0.63549462003795
ENSG00000083720 0.925432005704675
ENSG00000170515 0.893688672805797
ENSG00000117450 0.988784605326384
ENSG00000138161 0.998607476474039
ENSG00000130643 0.0177595234201912
ENSG00000128519 0.998607476474039
ENSG00000212127 0.63549462003795
ENSG00000276541 0.63549462003795
ENSG00000261984 0.63549462003795
ENSG00000102981 0.0177595234201912
ENSG00000144034 0.0177595234201912
ENSG00000108590 0.0177595234201912
ENSG00000162066 0.0177595234201912
ENSG00000115042 0.0177595234201912
ENSG00000104427 0.63549462003795
ENSG00000122140 0.998607476474039
ENSG00000120963 0.0177595234201912
ENSG00000198001 0.999593857780071
ENSG00000108423 0.63549462003795
ENSG00000113851 0.962317006450044
ENSG00000136463 0.63549462003795
ENSG00000235173 0.63549462003795
ENSG00000099785 0.998607476474039
ENSG00000165682 0.998607476474039
ENSG00000117266 0.0177595234201912
ENSG00000130159 0.0177595234201912
ENSG00000198183 0.0177595234201912
ENSG00000176928 0.63549462003795
ENSG00000164125 0.872675814734735
ENSG00000095787 0.999979909195115
ENSG00000169877 0.998607476474039
ENSG00000184838 0.0177595234201912
ENSG00000135090 0.991889392418194
ENSG00000150045 0.0177595234201912
ENSG00000134709 0.998607476474039
ENSG00000144837 0.998607476474039
ENSG00000232112 0.0177595234201912
ENSG00000065989 0.999931115463782
ENSG00000116983 0.998607476474039
ENSG00000198492 0.63549462003795
ENSG00000095464 0.998607476474039
ENSG00000177504 0.0177595234201912
ENSG00000010318 0.998607476474039
ENSG00000102401 0.0177595234201912
ENSG00000105229 0.998607476474039
ENSG00000169926 0.947864470100296
ENSG00000275746 0.947864470100296
ENSG00000164035 0.998607476474039
ENSG00000228695 0.0177595234201912
ENSG00000281948 0.0177595234201912
ENSG00000163833 0.999931115463782
ENSG00000167258 0.998607476474039
ENSG00000048649 0.0177595234201912
ENSG00000198300 0.998607476474039
ENSG00000113068 0.63549462003795
ENSG00000081923 0.952750521247021
ENSG00000164219 0.63549462003795
ENSG00000107537 0.63549462003795
ENSG00000163536 0.773015380028497
ENSG00000114204 0.0177595234201912
ENSG00000151665 0.998607476474039
ENSG00000159763 0.0177595234201912
ENSG00000150867 0.999593857780071
ENSG00000127472 0.998607476474039
ENSG00000181690 0.713520583153154
ENSG00000213760 0.998607476474039
ENSG00000206445 0.998607476474039
ENSG00000230900 0.998607476474039
ENSG00000234668 0.998607476474039
ENSG00000234920 0.998607476474039
ENSG00000227587 0.998607476474039
ENSG00000226850 0.998607476474039
ENSG00000169118 0.0177595234201912
ENSG00000183421 0.991889392418194
ENSG00000177084 0.713520583153154
ENSG00000164604 0.964902612972168
ENSG00000084112 0.0177595234201912
ENSG00000125089 0.999593857780071
ENSG00000119778 0.63549462003795
ENSG00000102387 0.63549462003795
ENSG00000205352 0.962864737083222
ENSG00000052126 0.63549462003795
ENSG00000180425 0.998607476474039
ENSG00000282682 0.998607476474039
ENSG00000088826 0.998607476474039
ENSG00000177054 0.999654615774157
ENSG00000106066 0.63549462003795
ENSG00000143382 0.998607476474039
ENSG00000056586 0.63549462003795
ENSG00000132122 0.0177595234201912
ENSG00000240563 0.998607476474039
ENSG00000176834 0.63549462003795
ENSG00000081019 0.0177595234201912
ENSG00000178075 0.998607476474039
ENSG00000165023 0.63549462003795
ENSG00000137960 0.998607476474039
ENSG00000167491 0.0177595234201912
ENSG00000140995 0.0177595234201912
ENSG00000130055 0.998607476474039
ENSG00000130517 0.0177595234201912
ENSG00000071203 0.998607476474039
ENSG00000099260 0.999819492346698
ENSG00000042445 0.0177595234201912
ENSG00000166912 0.998607476474039
ENSG00000277086 0.998607476474039
ENSG00000011295 0.999997164392767
ENSG00000070269 0.0177595234201912
ENSG00000164818 0.998607476474039
ENSG00000106554 0.972986196339697
ENSG00000166902 0.0177595234201912
ENSG00000109205 0.0177595234201912
ENSG00000046647 0.0177595234201912
ENSG00000150403 0.63549462003795
ENSG00000049283 0.998607476474039
ENSG00000085978 0.998607476474039
ENSG00000281089 0.998607476474039
ENSG00000090857 0.998607476474039
ENSG00000106609 0.998607476474039
ENSG00000134884 0.998607476474039
ENSG00000162849 0.998607476474039
ENSG00000281216 0.998607476474039
ENSG00000165813 0.998607476474039
ENSG00000116191 0.0177595234201912
ENSG00000140750 0.0177595234201912
ENSG00000131931 0.0177595234201912
ENSG00000221916 0.0177595234201912
ENSG00000048544 0.63549462003795
ENSG00000178502 0.0177595234201912
ENSG00000167447 0.0177595234201912
ENSG00000080345 0.998607476474039
ENSG00000141425 0.0177595234201912
ENSG00000136044 0.999969900454725
ENSG00000103042 0.998607476474039
ENSG00000119383 0.999593857780071
ENSG00000146826 0.0177595234201912
ENSG00000141252 0.998607476474039
ENSG00000175105 0.0177595234201912
ENSG00000167487 0.0177595234201912
ENSG00000152463 0.998607476474039
ENSG00000164124 0.998607476474039
ENSG00000125895 0.0177595234201912
ENSG00000214548 0.63549462003795
ENSG00000089012 0.998607476474039
ENSG00000003509 0.846077255148721
ENSG00000123685 0.991889392418194
ENSG00000152503 0.998607476474039
ENSG00000238105 0.998607476474039
ENSG00000102043 0.964902612972168
ENSG00000089177 0.0177595234201912
ENSG00000110497 0.998607476474039
ENSG00000139832 0.998607476474039
ENSG00000131791 0.0177595234201912
ENSG00000083838 0.998607476474039
ENSG00000106993 0.0177595234201912
ENSG00000058804 0.999902078369135
ENSG00000058600 0.0177595234201912
ENSG00000106603 0.998607476474039
ENSG00000053770 0.713520583153154
ENSG00000065970 0.0177595234201912
ENSG00000113269 0.713520583153154
ENSG00000163558 0.998607476474039
ENSG00000065243 0.998607476474039
ENSG00000093144 0.997247874087862
ENSG00000048540 0.998607476474039
ENSG00000163352 0.0177595234201912
ENSG00000184730 0.998607476474039
ENSG00000112851 0.713520583153154
ENSG00000267796 0.63549462003795
ENSG00000088833 0.998607476474039
ENSG00000101084 0.998607476474039
ENSG00000172380 0.0177595234201912
ENSG00000075303 0.0177595234201912
ENSG00000074842 0.964902612972168
ENSG00000131668 0.893688672805797
ENSG00000253873 0.998607476474039
ENSG00000120328 0.63549462003795
ENSG00000118997 0.63549462003795
ENSG00000154122 0.999978442713007
ENSG00000122304 0.0177595234201912
ENSG00000127241 0.63549462003795
ENSG00000163577 0.0177595234201912
ENSG00000221826 0.846077255148721
ENSG00000204941 0.925432005704675
ENSG00000129084 0.998607476474039
ENSG00000176407 0.63549462003795
ENSG00000124535 0.0177595234201912
ENSG00000185633 0.972328125604976
ENSG00000167173 0.0177595234201912
ENSG00000124225 0.872675814734735
ENSG00000113583 0.998607476474039
ENSG00000019485 0.998607476474039
ENSG00000170222 0.0177595234201912
ENSG00000114439 0.0177595234201912
ENSG00000198018 0.0177595234201912
ENSG00000087589 0.998607476474039
ENSG00000047621 0.63549462003795
ENSG00000161381 0.998607476474039
ENSG00000101474 0.872675814734735
ENSG00000101349 0.998607476474039
ENSG00000011638 0.0177595234201912
ENSG00000167130 0.998607476474039
ENSG00000008118 0.998607476474039
ENSG00000197170 0.998607476474039
ENSG00000143515 0.0177595234201912
ENSG00000145246 0.999819492346698
ENSG00000103888 0.63549462003795
ENSG00000142552 0.925432005704675
ENSG00000187607 0.0177595234201912
ENSG00000255104 0.0177595234201912
ENSG00000113300 0.998607476474039
ENSG00000088888 0.998607476474039
ENSG00000177303 0.0177595234201912
ENSG00000138134 0.0177595234201912
ENSG00000126814 0.0177595234201912
ENSG00000250305 0.964902612972168
ENSG00000141084 0.999593857780071
ENSG00000084444 0.998607476474039
ENSG00000116260 0.972986196339697
ENSG00000157796 0.998607476474039
ENSG00000105705 0.0177595234201912
ENSG00000198797 0.0177595234201912
ENSG00000169410 0.63549462003795
ENSG00000241233 0.998607476474039
ENSG00000188687 0.63549462003795
ENSG00000132334 0.0177595234201912
ENSG00000153233 0.0177595234201912
ENSG00000105426 0.964902612972168
ENSG00000283229 0.964902612972168
ENSG00000165553 0.986015996887176
ENSG00000249859 0.999697687391232
ENSG00000021300 0.952750521247021
ENSG00000154721 0.998607476474039
ENSG00000196150 0.998607476474039
ENSG00000128805 0.998607476474039
ENSG00000177791 0.998607476474039
ENSG00000237441 0.63549462003795
ENSG00000206282 0.63549462003795
ENSG00000237825 0.63549462003795
ENSG00000228736 0.63549462003795
ENSG00000224841 0.63549462003795
ENSG00000168067 0.998607476474039
ENSG00000183155 0.0177595234201912
ENSG00000127124 0.999931115463782
ENSG00000117222 0.998607476474039
ENSG00000163904 0.63549462003795
ENSG00000117153 0.998607476474039
ENSG00000102317 0.998673083907611
ENSG00000126950 0.0177595234201912
ENSG00000005007 0.998607476474039
ENSG00000084093 0.998607476474039
ENSG00000133111 0.998607476474039
ENSG00000107014 0.999593857780071
ENSG00000139637 0.63549462003795
ENSG00000169385 0.998607476474039
ENSG00000126467 0.991889392418194
ENSG00000215251 0.773015380028497
ENSG00000172987 0.0177595234201912
ENSG00000023191 0.0177595234201912
ENSG00000276230 0.0177595234201912
ENSG00000006744 0.997634467133344
ENSG00000169855 0.985828604402233
ENSG00000069667 0.999979909195115
ENSG00000148303 0.998607476474039
ENSG00000280858 0.998607476474039
ENSG00000108107 0.999902078369135
ENSG00000229117 0.63549462003795
ENSG00000137818 0.0177595234201912
ENSG00000149273 0.999593857780071
ENSG00000198034 0.999593857780071
ENSG00000112306 0.63549462003795
ENSG00000161267 0.990563896361908
ENSG00000275544 0.990563896361908
ENSG00000233927 0.999902078369135
ENSG00000204231 0.999593857780071
ENSG00000228333 0.999593857780071
ENSG00000231321 0.999593857780071
ENSG00000227322 0.999593857780071
ENSG00000235712 0.999593857780071
ENSG00000206289 0.999593857780071
ENSG00000031698 0.998607476474039
ENSG00000142615 0.585221073348949
ENSG00000100241 0.998607476474039
ENSG00000163635 0.99999216536132
ENSG00000080293 0.998607476474039
ENSG00000172156 0.999697687391232
ENSG00000198746 0.998607476474039
ENSG00000143252 0.63549462003795
ENSG00000213654 0.0177595234201912
ENSG00000234243 0.0177595234201912
ENSG00000206314 0.0177595234201912
ENSG00000234508 0.0177595234201912
ENSG00000237052 0.0177595234201912
ENSG00000236697 0.0177595234201912
ENSG00000233490 0.0177595234201912
ENSG00000120471 0.964902612972168
ENSG00000196459 0.998607476474039
ENSG00000112378 0.0177595234201912
ENSG00000121577 0.998607476474039
ENSG00000129595 0.998607476474039
ENSG00000136514 0.998607476474039
ENSG00000156860 0.0177595234201912
ENSG00000164736 0.999593857780071
ENSG00000163512 0.0177595234201912
ENSG00000106479 0.998607476474039
ENSG00000123411 0.0177595234201912
ENSG00000205138 0.0177595234201912
ENSG00000108823 0.998607476474039
ENSG00000181619 0.998607476474039
ENSG00000059145 0.0177595234201912
ENSG00000185960 0.63549462003795
ENSG00000167280 0.0177595234201912
ENSG00000137720 0.998607476474039
ENSG00000103248 0.998607476474039
ENSG00000153561 0.998607476474039
ENSG00000103599 0.713520583153154
ENSG00000111728 0.0177595234201912
ENSG00000068615 0.63549462003795
ENSG00000081692 0.998607476474039
ENSG00000175130 0.0177595234201912
ENSG00000253203 0.998607476474039
ENSG00000178287 0.998607476474039
ENSG00000010379 0.0177595234201912
ENSG00000125255 0.999803617271756
ENSG00000100075 0.998607476474039
ENSG00000184347 0.63549462003795
ENSG00000173267 0.996591894488813
ENSG00000172845 0.0177595234201912
ENSG00000106304 0.998607476474039
ENSG00000072080 0.0177595234201912
ENSG00000173898 0.999894284863213
ENSG00000012048 0.893688672805797
ENSG00000109193 0.99956872600481
ENSG00000101109 0.998607476474039
ENSG00000105146 0.999926087395445
ENSG00000166900 0.998607476474039
ENSG00000148290 0.999894284863213
ENSG00000280627 0.999894284863213
ENSG00000148297 0.63549462003795
ENSG00000281022 0.63549462003795
ENSG00000075073 0.998607476474039
ENSG00000106290 0.63549462003795
ENSG00000178913 0.63549462003795
ENSG00000120656 0.998607476474039
ENSG00000197780 0.0177595234201912
ENSG00000139372 0.0177595234201912
ENSG00000007866 0.964902612972168
ENSG00000108561 0.989763526134056
ENSG00000187554 0.999911827763231
ENSG00000156298 0.0177595234201912
ENSG00000184012 0.999593857780071
ENSG00000181649 0.999593857780071
ENSG00000274538 0.999593857780071
ENSG00000197405 0.999819492346698
ENSG00000261794 0.0177595234201912
ENSG00000278119 0.0177595234201912
ENSG00000213693 0.998607476474039
ENSG00000150991 0.998607476474039
ENSG00000131508 0.63549462003795
ENSG00000103275 0.989763526134056
ENSG00000153560 0.998607476474039
ENSG00000149021 0.937417473128018
ENSG00000134825 0.0177595234201912
ENSG00000106665 0.0177595234201912
ENSG00000108953 0.999593857780071
ENSG00000274474 0.999593857780071
ENSG00000166526 0.63549462003795
ENSG00000170631 0.0177595234201912
ENSG00000165512 0.0177595234201912
ENSG00000167377 0.713520583153154
ENSG00000196693 0.998607476474039
ENSG00000099326 0.63549462003795
ENSG00000174990 0.0177595234201912
ENSG00000198040 0.63549462003795
ENSG00000166478 0.998607476474039
ENSG00000197062 0.998607476474039
ENSG00000005801 0.0177595234201912
ENSG00000149050 0.0177595234201912
ENSG00000198216 0.998607476474039
ENSG00000169641 0.0177595234201912
ENSG00000159388 0.713520583153154
ENSG00000254389 0.0177595234201912
ENSG00000167842 0.872675814734735
ENSG00000213413 0.998607476474039
ENSG00000100711 0.63549462003795
ENSG00000153885 0.974368144882611
ENSG00000144481 0.998607476474039
ENSG00000135378 0.0177595234201912
ENSG00000179958 0.63549462003795
ENSG00000162194 0.0177595234201912
ENSG00000214046 0.998607476474039
ENSG00000268790 0.998607476474039
ENSG00000119487 0.998607476474039
ENSG00000226479 0.63549462003795
ENSG00000184831 0.998607476474039
ENSG00000136986 0.776030019512494
ENSG00000271447 0.998607476474039
ENSG00000278843 0.998607476474039
ENSG00000112294 0.998607476474039
ENSG00000103089 0.0177595234201912
ENSG00000204469 0.998607476474039
ENSG00000225164 0.998607476474039
ENSG00000231370 0.998607476474039
ENSG00000226618 0.998607476474039
ENSG00000231825 0.998607476474039
ENSG00000225748 0.998607476474039
ENSG00000206427 0.998607476474039
ENSG00000170858 0.998607476474039
ENSG00000275289 0.998607476474039
ENSG00000278288 0.998607476474039
ENSG00000273666 0.998607476474039
ENSG00000273922 0.998607476474039
ENSG00000278795 0.998607476474039
ENSG00000277963 0.998607476474039
ENSG00000275462 0.998607476474039
ENSG00000274826 0.998607476474039
ENSG00000274788 0.998607476474039
ENSG00000276247 0.998607476474039
ENSG00000274120 0.998607476474039
ENSG00000276976 0.998607476474039
ENSG00000274842 0.998607476474039
ENSG00000273755 0.998607476474039
ENSG00000273883 0.998607476474039
ENSG00000273528 0.998607476474039
ENSG00000273864 0.998607476474039
ENSG00000275442 0.998607476474039
ENSG00000277267 0.998607476474039
ENSG00000274861 0.998607476474039
ENSG00000276243 0.998607476474039
ENSG00000088876 0.0177595234201912
ENSG00000142634 0.63549462003795
ENSG00000124120 0.0177595234201912
ENSG00000204228 0.998607476474039
ENSG00000228712 0.998607476474039
ENSG00000225312 0.998607476474039
ENSG00000232357 0.998607476474039
ENSG00000112474 0.998607476474039
ENSG00000228357 0.998607476474039
ENSG00000070476 0.0177595234201912
ENSG00000204482 0.991889392418194
ENSG00000206433 0.991889392418194
ENSG00000231048 0.991889392418194
ENSG00000230791 0.991889392418194
ENSG00000226182 0.991889392418194
ENSG00000223465 0.991889392418194
ENSG00000235915 0.991889392418194
ENSG00000234514 0.991889392418194
ENSG00000255346 0.998607476474039
ENSG00000101197 0.999593857780071
ENSG00000084628 0.0177595234201912
ENSG00000198758 0.999593857780071
ENSG00000127220 0.0177595234201912
ENSG00000262246 0.0177595234201912
ENSG00000282725 0.0177595234201912
ENSG00000118292 0.0177595234201912
ENSG00000111879 0.999896798897381
ENSG00000034239 0.0177595234201912
ENSG00000151883 0.991889392418194
ENSG00000141560 0.0177595234201912
ENSG00000154237 0.964902612972168
ENSG00000196497 0.0177595234201912
ENSG00000169957 0.0177595234201912
ENSG00000103091 0.63549462003795
ENSG00000129173 0.63549462003795
ENSG00000134463 0.0177595234201912
ENSG00000162817 0.0177595234201912
ENSG00000102890 0.0177595234201912
ENSG00000113621 0.0177595234201912
ENSG00000111404 0.998607476474039
ENSG00000135686 0.0177595234201912
ENSG00000104518 0.998607476474039
ENSG00000278718 0.998607476474039
ENSG00000123607 0.927205323048202
ENSG00000120162 0.63549462003795
ENSG00000123600 0.63549462003795
ENSG00000110583 0.998607476474039
ENSG00000150636 0.998607476474039
ENSG00000165923 0.998607476474039
ENSG00000185670 0.998607476474039
ENSG00000124019 0.998607476474039
ENSG00000105131 0.713520583153154
ENSG00000188295 0.0177595234201912
ENSG00000149532 0.0177595234201912
ENSG00000122484 0.63549462003795
ENSG00000081307 0.999662829429944
ENSG00000100147 0.999593857780071
ENSG00000163517 0.0177595234201912
ENSG00000278311 0.998607476474039
ENSG00000275099 0.998607476474039
ENSG00000135362 0.0177595234201912
ENSG00000180834 0.0177595234201912
ENSG00000087299 0.991291888112666
ENSG00000120055 0.0177595234201912
ENSG00000106034 0.63549462003795
ENSG00000165124 0.63549462003795
ENSG00000068137 0.63549462003795
ENSG00000141449 0.0177595234201912
ENSG00000173889 0.998607476474039
ENSG00000213077 0.63549462003795
ENSG00000128298 0.0177595234201912
ENSG00000120262 0.0177595234201912
ENSG00000164074 0.998607476474039
ENSG00000171621 0.998607476474039
ENSG00000278259 0.998607476474039
ENSG00000278372 0.998607476474039
ENSG00000102445 0.63549462003795
ENSG00000115520 0.63549462003795
ENSG00000156675 0.998607476474039
ENSG00000185504 0.0177595234201912
ENSG00000183690 0.998607476474039
ENSG00000134253 0.998607476474039
ENSG00000189298 0.893688672805797
ENSG00000131015 0.999593857780071
ENSG00000107854 0.0177595234201912
ENSG00000204396 0.0177595234201912
ENSG00000234433 0.0177595234201912
ENSG00000223757 0.0177595234201912
ENSG00000238203 0.0177595234201912
ENSG00000227144 0.0177595234201912
ENSG00000230048 0.0177595234201912
ENSG00000131188 0.998607476474039
ENSG00000224051 0.998607476474039
ENSG00000198908 0.0177595234201912
ENSG00000166682 0.998607476474039
ENSG00000197496 0.893688672805797
ENSG00000158270 0.996498300951779
ENSG00000128595 0.999593857780071
ENSG00000103257 0.934677107153355
ENSG00000213626 0.999819492346698
ENSG00000140157 0.998607476474039
ENSG00000105656 0.63549462003795
ENSG00000137571 0.0177595234201912
ENSG00000125656 0.998607476474039
ENSG00000129968 0.0177595234201912
ENSG00000126247 0.999593857780071
ENSG00000168148 0.63549462003795
ENSG00000275221 0.0177595234201912
ENSG00000276368 0.846077255148721
ENSG00000278677 0.998607476474039
ENSG00000203812 0.0177595234201912
ENSG00000273802 0.996591894488813
ENSG00000275713 0.63549462003795
ENSG00000278588 0.0177595234201912
ENSG00000213347 0.63549462003795
ENSG00000275714 0.0177595234201912
ENSG00000274750 0.0177595234201912
ENSG00000175573 0.955107023956086
ENSG00000275126 0.998607476474039
ENSG00000167632 0.998607476474039
ENSG00000112981 0.63549462003795
ENSG00000183024 0.0177595234201912
ENSG00000127993 0.63549462003795
ENSG00000174963 0.63549462003795
ENSG00000160908 0.998607476474039
ENSG00000138688 0.998607476474039
ENSG00000119820 0.998607476474039
ENSG00000122707 0.999947353292308
ENSG00000167780 0.0177595234201912
ENSG00000036257 0.999979909195115
ENSG00000055130 0.998607476474039
ENSG00000116830 0.0177595234201912
ENSG00000065923 0.63549462003795
ENSG00000077800 0.0177595234201912
ENSG00000156269 0.998607476474039
ENSG00000138623 0.0177595234201912
ENSG00000186001 0.998607476474039
ENSG00000186523 0.0177595234201912
ENSG00000117461 0.998607476474039
ENSG00000278139 0.998607476474039
ENSG00000185885 0.999819492346698
ENSG00000186115 0.0177595234201912
ENSG00000213417 0.0177595234201912
ENSG00000263091 0.0177595234201912
ENSG00000180543 0.998607476474039
ENSG00000089022 0.846077255148721
ENSG00000143753 0.999593857780071
ENSG00000100296 0.998607476474039
ENSG00000117009 0.999819492346698
ENSG00000134684 0.63549462003795
ENSG00000110514 0.998607476474039
ENSG00000115840 0.99999477054568
ENSG00000129993 0.0177595234201912
ENSG00000182168 0.999593857780071
ENSG00000104915 0.998607476474039
ENSG00000174292 0.998607476474039
ENSG00000119326 0.998607476474039
ENSG00000169372 0.999593857780071
ENSG00000010219 0.0177595234201912
ENSG00000185972 0.0177595234201912
ENSG00000136908 0.63549462003795
ENSG00000137563 0.999791068975257
ENSG00000196814 0.998607476474039
ENSG00000104321 0.985537888717073
ENSG00000138769 0.713520583153154
ENSG00000115750 0.998607476474039
ENSG00000006062 0.0177595234201912
ENSG00000282637 0.0177595234201912
ENSG00000112902 0.999931115463782
ENSG00000156284 0.0177595234201912
ENSG00000169744 0.998607476474039
ENSG00000213937 0.713520583153154
ENSG00000036672 0.999593857780071
ENSG00000108389 0.713520583153154
ENSG00000123609 0.999819492346698
ENSG00000099957 0.63549462003795
ENSG00000198858 0.0177595234201912
ENSG00000078699 0.63549462003795
ENSG00000116824 0.99892840344736
ENSG00000131944 0.0177595234201912
ENSG00000107954 0.893688672805797
ENSG00000105204 0.999593857780071
ENSG00000281320 0.999593857780071
ENSG00000139218 0.998607476474039
ENSG00000170396 0.998179293508056
ENSG00000149305 0.0177595234201912
ENSG00000198774 0.998607476474039
ENSG00000149435 0.0177595234201912
ENSG00000093167 0.998607476474039
ENSG00000013725 0.998607476474039
ENSG00000173762 0.999991070753385
ENSG00000171989 0.999593857780071
ENSG00000147324 0.998607476474039
ENSG00000081320 0.998607476474039
ENSG00000163444 0.998607476474039
ENSG00000180182 0.947864470100296
ENSG00000170075 0.998607476474039
ENSG00000203737 0.0177595234201912
ENSG00000128524 0.63549462003795
ENSG00000112149 0.999998984424884
ENSG00000134986 0.999986622424322
ENSG00000183935 0.0177595234201912
ENSG00000138398 0.846077255148721
ENSG00000137221 0.998607476474039
ENSG00000101350 0.63549462003795
ENSG00000137055 0.998607476474039
ENSG00000100351 0.998607476474039
ENSG00000183291 0.63549462003795
ENSG00000135063 0.0177595234201912
ENSG00000175040 0.0177595234201912
ENSG00000136156 0.998607476474039
ENSG00000152413 0.999398915975387
ENSG00000102230 0.999894284863213
ENSG00000170310 0.0177595234201912
ENSG00000115526 0.0177595234201912
ENSG00000101951 0.893688672805797
ENSG00000141279 0.991889392418194
ENSG00000156735 0.0177595234201912
ENSG00000243147 0.0177595234201912
ENSG00000143842 0.0177595234201912
ENSG00000146457 0.63549462003795
ENSG00000131016 0.997634467133344
ENSG00000164621 0.998607476474039
ENSG00000075399 0.0177595234201912
ENSG00000114125 0.63549462003795
ENSG00000075275 0.998607476474039
ENSG00000132749 0.998607476474039
ENSG00000187608 0.964902612972168
ENSG00000135968 0.998607476474039
ENSG00000135912 0.0177595234201912
ENSG00000171150 0.998607476474039
ENSG00000130254 0.998607476474039
ENSG00000189319 0.998607476474039
ENSG00000100150 0.933797859981231
ENSG00000100890 0.998607476474039
ENSG00000258790 0.998607476474039
ENSG00000145041 0.998607476474039
ENSG00000128512 0.999931115463782
ENSG00000198932 0.0177595234201912
ENSG00000099381 0.0177595234201912
ENSG00000198846 0.63549462003795
ENSG00000102221 0.964902612972168
ENSG00000136237 0.63549462003795
ENSG00000165733 0.998607476474039
ENSG00000183283 0.998607476474039
ENSG00000176095 0.0177595234201912
ENSG00000122548 0.63549462003795
ENSG00000139436 0.0177595234201912
ENSG00000044090 0.999979909195115
ENSG00000106785 0.63549462003795
ENSG00000143702 0.998607476474039
ENSG00000276725 0.998607476474039
ENSG00000008838 0.998607476474039
ENSG00000255690 0.964902612972168
ENSG00000166860 0.0177595234201912
ENSG00000136111 0.998607476474039
ENSG00000072422 0.925432005704675
ENSG00000185518 0.998607476474039
ENSG00000198265 0.998607476474039
ENSG00000163219 0.998607476474039
ENSG00000101224 0.990563896361908
ENSG00000002587 0.998607476474039
ENSG00000054118 0.0177595234201912
ENSG00000099804 0.63549462003795
ENSG00000137440 0.63549462003795
ENSG00000118412 0.998607476474039
ENSG00000157103 0.99583320873657
ENSG00000164885 0.63549462003795
ENSG00000100842 0.63549462003795
ENSG00000070367 0.0177595234201912
ENSG00000120694 0.63549462003795
ENSG00000148671 0.0177595234201912
ENSG00000100360 0.63549462003795
ENSG00000140526 0.0177595234201912
ENSG00000134917 0.0177595234201912
ENSG00000197763 0.63549462003795
ENSG00000096093 0.773015380028497
ENSG00000075340 0.0177595234201912
ENSG00000100058 0.846077255148721
ENSG00000176102 0.63549462003795
ENSG00000143387 0.713520583153154
ENSG00000186106 0.63549462003795
ENSG00000102385 0.0177595234201912
ENSG00000111752 0.893688672805797
ENSG00000120690 0.63549462003795
ENSG00000174837 0.872675814734735
ENSG00000169760 0.981968861868641
ENSG00000137273 0.0177595234201912
ENSG00000127511 0.63549462003795
ENSG00000139641 0.63549462003795
ENSG00000103485 0.0177595234201912
ENSG00000075975 0.0177595234201912
ENSG00000119812 0.0177595234201912
ENSG00000172020 0.933797859981231
ENSG00000114790 0.0177595234201912
ENSG00000277101 0.0177595234201912
ENSG00000117228 0.63549462003795
ENSG00000070388 0.0177595234201912
ENSG00000168995 0.0177595234201912
ENSG00000198648 0.992385840027216
ENSG00000244509 0.63549462003795
ENSG00000143924 0.713520583153154
ENSG00000183150 0.63549462003795
ENSG00000105464 0.773015380028497
ENSG00000122136 0.0177595234201912
ENSG00000136250 0.0177595234201912
ENSG00000167633 0.63549462003795
ENSG00000278427 0.63549462003795
ENSG00000276379 0.63549462003795
ENSG00000275545 0.63549462003795
ENSG00000278856 0.63549462003795
ENSG00000276329 0.63549462003795
ENSG00000277272 0.63549462003795
ENSG00000274920 0.63549462003795
ENSG00000274948 0.63549462003795
ENSG00000273518 0.63549462003795
ENSG00000278368 0.63549462003795
ENSG00000275659 0.63549462003795
ENSG00000274036 0.63549462003795
ENSG00000277175 0.63549462003795
ENSG00000275717 0.63549462003795
ENSG00000276423 0.63549462003795
ENSG00000276501 0.63549462003795
ENSG00000275288 0.63549462003795
ENSG00000274146 0.63549462003795
ENSG00000278079 0.63549462003795
ENSG00000275786 0.63549462003795
ENSG00000275486 0.63549462003795
ENSG00000273775 0.63549462003795
ENSG00000168961 0.63549462003795
ENSG00000124939 0.0177595234201912
ENSG00000163563 0.0177595234201912
ENSG00000103152 0.0177595234201912
ENSG00000092841 0.63549462003795
ENSG00000154654 0.0177595234201912
ENSG00000151366 0.63549462003795
ENSG00000111331 0.63549462003795
ENSG00000180304 0.0177595234201912
ENSG00000183715 0.713520583153154
ENSG00000168158 0.63549462003795
ENSG00000173077 0.955107023956086
ENSG00000156453 0.0177595234201912
ENSG00000184226 0.981968861868641
ENSG00000134049 0.0177595234201912
ENSG00000267228 0.0177595234201912
ENSG00000139178 0.0177595234201912
ENSG00000167272 0.0177595234201912
ENSG00000114735 0.63549462003795
ENSG00000110934 0.63549462003795
ENSG00000152256 0.63549462003795
ENSG00000100941 0.0177595234201912
ENSG00000198914 0.972328125604976
ENSG00000103154 0.63549462003795
ENSG00000142751 0.0177595234201912
ENSG00000196505 0.0177595234201912
ENSG00000114933 0.0177595234201912
ENSG00000283510 0.0177595234201912
ENSG00000040275 0.63549462003795
ENSG00000103145 0.0177595234201912
ENSG00000117791 0.0177595234201912
ENSG00000014257 0.925432005704675
ENSG00000132517 0.0177595234201912
ENSG00000197181 0.63549462003795
ENSG00000135722 0.63549462003795
ENSG00000175782 0.0177595234201912
ENSG00000111203 0.998607476474039
ENSG00000232656 0.0177595234201912
ENSG00000142507 0.846077255148721
ENSG00000136881 0.0177595234201912
ENSG00000276559 0.0177595234201912
ENSG00000156273 0.63549462003795
ENSG00000243156 0.0177595234201912
ENSG00000135298 0.0177595234201912
ENSG00000125249 0.925432005704675
ENSG00000138835 0.872675814734735
ENSG00000089009 0.713520583153154
ENSG00000165502 0.63549462003795
ENSG00000129824 0.63549462003795
ENSG00000186468 0.0177595234201912
ENSG00000139746 0.0177595234201912
ENSG00000124302 0.63549462003795
ENSG00000129347 0.0177595234201912
ENSG00000011083 0.63549462003795
ENSG00000198171 0.0177595234201912
ENSG00000102010 0.63549462003795
ENSG00000057252 0.952750521247021
ENSG00000103496 0.0177595234201912
ENSG00000157152 0.915766945955692
ENSG00000184787 0.63549462003795
ENSG00000109072 0.872675814734735
ENSG00000140105 0.0177595234201912
ENSG00000147789 0.63549462003795
ENSG00000130311 0.0177595234201912
ENSG00000173376 0.947864470100296
ENSG00000119900 0.0177595234201912
ENSG00000126107 0.0177595234201912
ENSG00000151576 0.0177595234201912
ENSG00000115295 0.0177595234201912
ENSG00000197056 0.0177595234201912
ENSG00000167695 0.0177595234201912
ENSG00000275074 0.0177595234201912
ENSG00000046889 0.63549462003795
ENSG00000115084 0.0177595234201912
ENSG00000111328 0.0177595234201912
ENSG00000221978 0.0177595234201912
ENSG00000102891 0.927205323048202
ENSG00000114948 0.0177595234201912
ENSG00000131779 0.63549462003795
ENSG00000112299 0.951376800589236
ENSG00000007516 0.0177595234201912
ENSG00000106299 0.990563896361908
ENSG00000071859 0.63549462003795
ENSG00000087157 0.0177595234201912
ENSG00000072818 0.63549462003795
ENSG00000168795 0.0177595234201912
ENSG00000059588 0.63549462003795
ENSG00000119685 0.999894284863213
ENSG00000281766 0.998607476474039
ENSG00000163602 0.998607476474039
ENSG00000122507 0.63549462003795
ENSG00000186474 0.998607476474039
ENSG00000258992 0.998607476474039
ENSG00000006283 0.998607476474039
ENSG00000071539 0.0177595234201912
ENSG00000133816 0.998607476474039
ENSG00000160563 0.998607476474039
ENSG00000139793 0.0177595234201912
ENSG00000166016 0.0177595234201912
ENSG00000156282 0.0177595234201912
ENSG00000100908 0.0177595234201912
ENSG00000164512 0.925432005704675
ENSG00000114248 0.0177595234201912
ENSG00000018189 0.927205323048202
ENSG00000182712 0.63549462003795
ENSG00000033050 0.0177595234201912
ENSG00000186448 0.63549462003795
ENSG00000281709 0.63549462003795
ENSG00000198408 0.63549462003795
ENSG00000182134 0.63549462003795
ENSG00000275066 0.952750521247021
ENSG00000274047 0.952750521247021
ENSG00000073464 0.63549462003795
ENSG00000099942 0.63549462003795
ENSG00000095059 0.0177595234201912
ENSG00000196230 0.63549462003795
ENSG00000232575 0.63549462003795
ENSG00000227739 0.63549462003795
ENSG00000224156 0.63549462003795
ENSG00000235067 0.63549462003795
ENSG00000229684 0.63549462003795
ENSG00000183311 0.63549462003795
ENSG00000232421 0.63549462003795
ENSG00000136628 0.63549462003795
ENSG00000160113 0.994357188988068
ENSG00000004478 0.63549462003795
ENSG00000197226 0.0177595234201912
ENSG00000127463 0.63549462003795
ENSG00000100095 0.846077255148721
ENSG00000125869 0.0177595234201912
ENSG00000133059 0.63549462003795
ENSG00000135297 0.63549462003795
ENSG00000135269 0.986219257460654
ENSG00000118564 0.63549462003795
ENSG00000100575 0.0177595234201912
ENSG00000076321 0.63549462003795
ENSG00000087258 0.63549462003795
ENSG00000163607 0.63549462003795
ENSG00000125651 0.63549462003795
ENSG00000126890 0.846077255148721
ENSG00000003147 0.63549462003795
ENSG00000256453 0.63549462003795
ENSG00000118308 0.846077255148721
ENSG00000196547 0.63549462003795
ENSG00000130382 0.0177595234201912
ENSG00000138386 0.63549462003795
ENSG00000181222 0.63549462003795
ENSG00000145569 0.952750521247021
ENSG00000184271 0.63549462003795
ENSG00000242485 0.63549462003795
ENSG00000135905 0.872675814734735
ENSG00000065548 0.63549462003795
ENSG00000127870 0.893688672805797
ENSG00000142534 0.63549462003795
ENSG00000125744 0.63549462003795
ENSG00000129657 0.63549462003795
ENSG00000138821 0.952750521247021
ENSG00000133112 0.893688672805797
ENSG00000177463 0.980652720399198
ENSG00000187955 0.996498300951779
ENSG00000116809 0.0177595234201912
ENSG00000140481 0.63549462003795
ENSG00000144283 0.63549462003795
ENSG00000166821 0.990563896361908
ENSG00000110076 0.981968861868641
ENSG00000143379 0.713520583153154
ENSG00000116704 0.893688672805797
ENSG00000132463 0.63549462003795
ENSG00000125798 0.991887659452233
ENSG00000160688 0.63549462003795
ENSG00000135837 0.63549462003795
ENSG00000172215 0.998607476474039
ENSG00000113387 0.998607476474039
ENSG00000204414 0.998607476474039
ENSG00000065357 0.998607476474039
ENSG00000040933 0.998607476474039
ENSG00000105695 0.998607476474039
ENSG00000172399 0.998607476474039
ENSG00000066294 0.999931115463782
ENSG00000015479 0.999894284863213
ENSG00000280987 0.999894284863213
ENSG00000148358 0.846077255148721
ENSG00000156467 0.846077255148721
ENSG00000126746 0.63549462003795
ENSG00000112658 0.893688672805797
ENSG00000269405 0.786758589440834
ENSG00000085872 0.964902612972168
ENSG00000175221 0.999926087395445
ENSG00000282092 0.999926087395445
ENSG00000167670 0.998607476474039
ENSG00000129484 0.998607476474039
ENSG00000100281 0.998607476474039
ENSG00000125731 0.998607476474039
ENSG00000111962 0.999926087395445
ENSG00000138071 0.998607476474039
ENSG00000123297 0.998607476474039
ENSG00000204613 0.998607476474039
ENSG00000229346 0.998607476474039
ENSG00000227472 0.998607476474039
ENSG00000235025 0.998607476474039
ENSG00000137394 0.998607476474039
ENSG00000229381 0.998607476474039
ENSG00000237192 0.998607476474039
ENSG00000237703 0.998607476474039
ENSG00000110422 0.964902612972168
ENSG00000064607 0.998607476474039
ENSG00000105246 0.999593857780071
ENSG00000140264 0.998607476474039
ENSG00000250506 0.998607476474039
ENSG00000261408 0.998607476474039
ENSG00000171819 0.987595366650507
ENSG00000125944 0.999593857780071
ENSG00000282958 0.999593857780071
ENSG00000099995 0.998607476474039
ENSG00000152669 0.998607476474039
ENSG00000174130 0.999593857780071
ENSG00000196074 0.998607476474039
ENSG00000164741 0.999593857780071
ENSG00000064225 0.998607476474039
ENSG00000239306 0.998607476474039
ENSG00000244754 0.999896798897381
ENSG00000160445 0.998607476474039
ENSG00000125462 0.998607476474039
ENSG00000075223 0.998607476474039
ENSG00000175203 0.964902612972168
ENSG00000136938 0.846077255148721
ENSG00000134248 0.999593857780071
ENSG00000204310 0.998607476474039
ENSG00000235758 0.998607476474039
ENSG00000228892 0.998607476474039
ENSG00000227642 0.998607476474039
ENSG00000206324 0.998607476474039
ENSG00000236873 0.998607476474039
ENSG00000226467 0.998607476474039
ENSG00000124198 0.998607476474039
ENSG00000095637 0.998607476474039
ENSG00000112667 0.998607476474039
ENSG00000070731 0.999989711874571
ENSG00000135407 0.998607476474039
ENSG00000108557 0.999999945799786
ENSG00000135773 0.998607476474039
ENSG00000056972 0.999894284863213
ENSG00000124564 0.998607476474039
ENSG00000168899 0.998607476474039
ENSG00000078295 0.993974072023205
ENSG00000137218 0.998607476474039
ENSG00000236256 0.999931115463782
ENSG00000106341 0.998607476474039
ENSG00000130640 0.998607476474039
ENSG00000080603 0.999493628120732
ENSG00000282034 0.999493628120732
ENSG00000104972 0.998607476474039
ENSG00000276452 0.998607476474039
ENSG00000277134 0.998607476474039
ENSG00000277807 0.998607476474039
ENSG00000274669 0.998607476474039
ENSG00000198162 0.998607476474039
ENSG00000168439 0.999593857780071
ENSG00000105963 0.846077255148721
ENSG00000080561 0.998607476474039
ENSG00000130958 0.998607476474039
ENSG00000119397 0.998607476474039
ENSG00000126062 0.998607476474039
ENSG00000117602 0.998607476474039
ENSG00000204634 0.998607476474039
ENSG00000272325 0.998607476474039
ENSG00000198554 0.998607476474039
ENSG00000111432 0.998607476474039
ENSG00000090376 0.998607476474039
ENSG00000023516 0.998607476474039
ENSG00000101236 0.998607476474039
ENSG00000169239 0.998607476474039
ENSG00000182379 0.998607476474039
ENSG00000159479 0.998607476474039
ENSG00000011009 0.998607476474039
ENSG00000097021 0.998607476474039
ENSG00000144645 0.998607476474039
ENSG00000178695 0.998607476474039
ENSG00000007520 0.998607476474039
ENSG00000114859 0.999593857780071
ENSG00000109572 0.999593857780071
ENSG00000166340 0.999593857780071
ENSG00000188603 0.999593857780071
ENSG00000261832 0.999593857780071
ENSG00000283220 0.999593857780071
ENSG00000171302 0.998607476474039
ENSG00000161654 0.998607476474039
ENSG00000134871 0.999998208358116
ENSG00000171812 0.998607476474039
ENSG00000120088 0.999995944310062
ENSG00000278232 0.999995944310062
ENSG00000282456 0.999995944310062
ENSG00000263715 0.999995944310062
ENSG00000276191 0.999995944310062
ENSG00000198053 0.998607476474039
ENSG00000139974 0.998607476474039
ENSG00000151292 0.998607476474039
ENSG00000175711 0.991889392418194
ENSG00000277033 0.991889392418194
ENSG00000169862 0.999593857780071
ENSG00000135047 0.999986178406128
ENSG00000257923 0.998607476474039
ENSG00000163291 0.998607476474039
ENSG00000100077 0.999946576773919
ENSG00000173406 0.999931115463782
ENSG00000173402 0.999593857780071
ENSG00000128000 0.964902612972168
ENSG00000281601 0.964902612972168
ENSG00000106624 0.998607476474039
ENSG00000172869 0.999593857780071
ENSG00000164825 0.999593857780071
ENSG00000082458 0.964902612972168
ENSG00000138346 0.998607476474039
ENSG00000197635 0.999952610455923
ENSG00000134760 0.999697687391232
ENSG00000113070 0.99999994430596
ENSG00000161202 0.998607476474039
ENSG00000157540 0.999931115463782
ENSG00000205250 0.998607476474039
ENSG00000172482 0.999952610455923
ENSG00000156508 0.999593857780071
ENSG00000133858 0.999894284863213
ENSG00000148832 0.998607476474039
ENSG00000109381 0.999894284863213
ENSG00000107331 0.998607476474039
ENSG00000134531 0.999997395703574
ENSG00000135638 0.998607476474039
ENSG00000178607 0.998607476474039
ENSG00000139684 0.999894284863213
ENSG00000117036 0.998607476474039
ENSG00000108799 0.846077255148721
ENSG00000198019 0.998607476474039
ENSG00000241058 0.998607476474039
ENSG00000229937 0.998607476474039
ENSG00000005108 0.998607476474039
ENSG00000137714 0.998607476474039
ENSG00000151422 0.998607476474039
ENSG00000000938 0.999819492346698
ENSG00000091128 0.998607476474039
ENSG00000016602 0.998607476474039
ENSG00000164292 0.998607476474039
ENSG00000101544 0.998607476474039
ENSG00000173210 0.999819492346698
ENSG00000105339 0.998607476474039
ENSG00000072134 0.63549462003795
ENSG00000118985 0.998607476474039
ENSG00000100603 0.998607476474039
ENSG00000141002 0.964902612972168
ENSG00000173120 0.989763526134056
ENSG00000100592 0.998607476474039
ENSG00000154310 0.99999216536132
ENSG00000107290 0.999894284863213
ENSG00000110723 0.998607476474039
ENSG00000155111 0.998607476474039
ENSG00000169155 0.998607476474039
ENSG00000143442 0.999931115463782
ENSG00000151702 0.999947353292308
ENSG00000177731 0.998607476474039
ENSG00000125447 0.998607476474039
ENSG00000011523 0.998607476474039
ENSG00000273749 0.964902612972168
ENSG00000280618 0.964902612972168
ENSG00000168397 0.998607476474039
ENSG00000100427 0.999593857780071
ENSG00000132182 0.998607476474039
ENSG00000091490 0.998607476474039
ENSG00000213551 0.998607476474039
ENSG00000170145 0.998607476474039
ENSG00000179364 0.998607476474039
ENSG00000114648 0.998607476474039
ENSG00000164398 0.998607476474039
ENSG00000281938 0.998607476474039
ENSG00000166881 0.998607476474039
ENSG00000151503 0.998607476474039
ENSG00000182253 0.998607476474039
ENSG00000116138 0.998607476474039
ENSG00000127481 0.998607476474039
ENSG00000013523 0.998607476474039
ENSG00000124006 0.998607476474039
ENSG00000081014 0.998607476474039
ENSG00000143147 0.998607476474039
ENSG00000105755 0.998607476474039
ENSG00000060709 0.998607476474039
ENSG00000164808 0.998607476474039
ENSG00000167978 0.998607476474039
ENSG00000123992 0.998607476474039
ENSG00000196652 0.998607476474039
ENSG00000117758 0.998607476474039
ENSG00000123892 0.998607476474039
ENSG00000182985 0.999999229229818
ENSG00000166997 0.999819492346698
ENSG00000162998 0.999894284863213
ENSG00000180340 0.999593857780071
ENSG00000204681 0.99999477054568
ENSG00000237112 0.99999477054568
ENSG00000232632 0.99999477054568
ENSG00000206511 0.99999477054568
ENSG00000206466 0.99999477054568
ENSG00000232569 0.99999477054568
ENSG00000237051 0.99999477054568
ENSG00000099625 0.998607476474039
ENSG00000100249 0.998607476474039
ENSG00000130638 0.999894284863213
ENSG00000116176 0.998607476474039
ENSG00000100348 0.998607476474039
ENSG00000185432 0.999926087395445
ENSG00000152931 0.964902612972168
ENSG00000164663 0.998607476474039
ENSG00000163743 0.998607476474039
ENSG00000197256 0.998607476474039
ENSG00000112701 0.998607476474039
ENSG00000055070 0.998607476474039
ENSG00000262075 0.998607476474039
ENSG00000215117 0.998607476474039
ENSG00000282106 0.998607476474039
ENSG00000101216 0.998607476474039
ENSG00000154040 0.999593857780071
ENSG00000129158 0.998607476474039
ENSG00000168763 0.998607476474039
ENSG00000138119 0.998607476474039
ENSG00000204694 0.998607476474039
ENSG00000232289 0.998607476474039
ENSG00000237258 0.998607476474039
ENSG00000230780 0.998607476474039
ENSG00000206472 0.998607476474039
ENSG00000234347 0.998607476474039
ENSG00000206517 0.998607476474039
ENSG00000223898 0.998607476474039
ENSG00000147166 0.998607476474039
ENSG00000091844 0.998607476474039
ENSG00000187621 0.998607476474039
ENSG00000187513 0.999819492346698
ENSG00000187140 0.998607476474039
ENSG00000119684 0.999593857780071
ENSG00000165678 0.998607476474039
ENSG00000006715 0.998607476474039
ENSG00000075461 0.998607476474039
ENSG00000054116 0.998607476474039
ENSG00000116161 0.998607476474039
ENSG00000185133 0.998607476474039
ENSG00000100055 0.998607476474039
ENSG00000146966 0.998607476474039
ENSG00000188566 0.964902612972168
ENSG00000283590 0.964902612972168
ENSG00000105366 0.998607476474039
ENSG00000164144 0.998607476474039
ENSG00000150593 0.999593857780071
ENSG00000166024 0.998607476474039
ENSG00000132855 0.999819492346698
ENSG00000100418 0.998607476474039
ENSG00000038274 0.998607476474039
ENSG00000186472 0.998607476474039
ENSG00000137198 0.999894284863213
ENSG00000169347 0.998607476474039
ENSG00000173578 0.998607476474039
ENSG00000146360 0.998607476474039
ENSG00000204882 0.998607476474039
ENSG00000275181 0.998607476474039
ENSG00000071991 0.998607476474039
ENSG00000144840 0.998607476474039
ENSG00000142511 0.998607476474039
ENSG00000075539 0.998607476474039
ENSG00000126262 0.998607476474039
ENSG00000106565 0.998607476474039
ENSG00000136261 0.998607476474039
ENSG00000204542 0.998607476474039
ENSG00000225543 0.998607476474039
ENSG00000231624 0.998607476474039
ENSG00000224105 0.998607476474039
ENSG00000206461 0.998607476474039
ENSG00000229432 0.998607476474039
ENSG00000144834 0.998607476474039
ENSG00000126010 0.999593857780071
ENSG00000077235 0.998607476474039
ENSG00000128872 0.998607476474039
ENSG00000138430 0.998607476474039
ENSG00000100027 0.998607476474039
ENSG00000131470 0.997634467133344
ENSG00000180209 0.998607476474039
ENSG00000148572 0.998607476474039
ENSG00000187475 0.998607476474039
ENSG00000213931 0.998607476474039
ENSG00000121764 0.998607476474039
ENSG00000103966 0.998607476474039
ENSG00000196455 0.998607476474039
ENSG00000160883 0.998607476474039
ENSG00000249673 0.998607476474039
ENSG00000197451 0.999593857780071
ENSG00000092199 0.998607476474039
ENSG00000166313 0.998607476474039
ENSG00000128645 0.999593857780071
ENSG00000143061 0.998607476474039
ENSG00000179546 0.999931115463782
ENSG00000151006 0.998607476474039
ENSG00000147873 0.999593857780071
ENSG00000113141 0.998607476474039
ENSG00000113302 0.999999957078117
ENSG00000096996 0.998607476474039
ENSG00000131203 0.999998484101231
ENSG00000122641 0.999593857780071
ENSG00000027644 0.999593857780071
ENSG00000129009 0.964902612972168
ENSG00000162267 0.999593857780071
ENSG00000100605 0.999593857780071
ENSG00000274958 0.999593857780071
ENSG00000162434 0.998607476474039
ENSG00000140548 0.998607476474039
ENSG00000026559 0.998607476474039
ENSG00000138030 0.998607476474039
ENSG00000155980 0.999894284863213
ENSG00000243772 0.998607476474039
ENSG00000278327 0.998607476474039
ENSG00000276590 0.998607476474039
ENSG00000274108 0.998607476474039
ENSG00000274402 0.998607476474039
ENSG00000277484 0.998607476474039
ENSG00000277554 0.998607476474039
ENSG00000274410 0.998607476474039
ENSG00000273947 0.998607476474039
ENSG00000275658 0.998607476474039
ENSG00000276459 0.998607476474039
ENSG00000277317 0.998607476474039
ENSG00000273887 0.998607476474039
ENSG00000278369 0.998607476474039
ENSG00000277924 0.998607476474039
ENSG00000276218 0.998607476474039
ENSG00000275623 0.998607476474039
ENSG00000275008 0.998607476474039
ENSG00000274952 0.998607476474039
ENSG00000274830 0.998607476474039
ENSG00000111796 0.999593857780071
ENSG00000125337 0.846077255148721
ENSG00000108424 0.998607476474039
ENSG00000065150 0.998607476474039
ENSG00000254997 0.998607476474039
ENSG00000170477 0.964902612972168
ENSG00000135480 0.999947353292308
ENSG00000205426 0.998607476474039
ENSG00000273820 0.998607476474039
ENSG00000276380 0.998607476474039
ENSG00000282795 0.998607476474039
ENSG00000005156 0.998607476474039
ENSG00000099204 0.999896798897381
ENSG00000168421 0.998607476474039
ENSG00000113441 0.999593857780071
ENSG00000145012 0.999894284863213
ENSG00000077454 0.998607476474039
ENSG00000156009 0.998607476474039
ENSG00000120289 0.998607476474039
ENSG00000111837 0.998607476474039
ENSG00000111885 0.998607476474039
ENSG00000156219 0.998607476474039
ENSG00000138755 0.99998857056039
ENSG00000148773 0.999949093758868
ENSG00000262406 0.999999892747341
ENSG00000101440 0.999593857780071
ENSG00000197769 0.998607476474039
ENSG00000164078 0.999996098307726
ENSG00000184956 0.999593857780071
ENSG00000283350 0.999593857780071
ENSG00000277281 0.999593857780071
ENSG00000277518 0.999593857780071
ENSG00000196091 0.998607476474039
ENSG00000099331 0.999978741512708
ENSG00000196132 0.998607476474039
ENSG00000276876 0.998607476474039
ENSG00000186462 0.998607476474039
ENSG00000149294 0.999979909195115
ENSG00000119013 0.998607476474039
ENSG00000099795 0.998607476474039
ENSG00000185721 0.998607476474039
ENSG00000100968 0.998607476474039
ENSG00000066136 0.998607476474039
ENSG00000159899 0.999593857780071
ENSG00000171246 0.998607476474039
ENSG00000197893 0.998607476474039
ENSG00000104805 0.998607476474039
ENSG00000058668 0.998607476474039
ENSG00000143536 0.998607476474039
ENSG00000083454 0.998607476474039
ENSG00000171631 0.998607476474039
ENSG00000158006 0.998607476474039
ENSG00000180370 0.999952610455923
ENSG00000132716 0.998607476474039
ENSG00000104177 0.964902612972168
ENSG00000127483 0.998607476474039
ENSG00000196104 0.998607476474039
ENSG00000110315 0.998607476474039
ENSG00000197111 0.998607476474039
ENSG00000169851 0.998607476474039
ENSG00000136099 0.999593857780071
ENSG00000215704 0.846077255148721
ENSG00000112651 0.998607476474039
ENSG00000143303 0.998607476474039
ENSG00000107362 0.998607476474039
ENSG00000078808 0.998607476474039
ENSG00000088543 0.998607476474039
ENSG00000169738 0.999999874012545
ENSG00000108352 0.998607476474039
ENSG00000165804 0.998607476474039
ENSG00000170476 0.998607476474039
ENSG00000102225 0.998607476474039
ENSG00000099624 0.989763526134056
ENSG00000161217 0.999986622424322
ENSG00000163812 0.964902612972168
ENSG00000280674 0.964902612972168
ENSG00000164081 0.998607476474039
ENSG00000154678 0.999896798897381
ENSG00000138085 0.998607476474039
ENSG00000143222 0.998607476474039
ENSG00000061273 0.998607476474039
ENSG00000153310 0.999819492346698
ENSG00000165494 0.998607476474039
ENSG00000119801 0.998607476474039
ENSG00000159713 0.998607476474039
ENSG00000105926 0.998607476474039
ENSG00000084463 0.998607476474039
ENSG00000059691 0.998607476474039
ENSG00000112357 0.998607476474039
ENSG00000123349 0.998607476474039
ENSG00000102144 0.999593857780071
ENSG00000160199 0.998607476474039
ENSG00000137841 0.998607476474039
ENSG00000187091 0.999894284863213
ENSG00000168702 0.999593857780071
ENSG00000076356 0.998607476474039
ENSG00000168967 0.998607476474039
ENSG00000181631 0.998607476474039
ENSG00000016402 0.99826382306452
ENSG00000185917 0.998607476474039
ENSG00000108387 0.998607476474039
ENSG00000100142 0.998607476474039
ENSG00000134294 0.846077255148721
ENSG00000198960 0.998607476474039
ENSG00000278921 0.964902612972168
ENSG00000178896 0.998607476474039
ENSG00000145390 0.998607476474039
ENSG00000150712 0.998607476474039
ENSG00000178828 0.964902612972168
ENSG00000069188 0.998607476474039
ENSG00000151615 0.998607476474039
ENSG00000213625 0.998607476474039
ENSG00000114796 0.998607476474039
ENSG00000171466 0.998607476474039
ENSG00000132024 0.998607476474039
ENSG00000160818 0.998607476474039
ENSG00000119777 0.964902612972168
ENSG00000197977 0.999926087395445
ENSG00000177692 0.998607476474039
ENSG00000262911 0.998607476474039
ENSG00000114544 0.998607476474039
ENSG00000075131 0.63549462003795
ENSG00000101220 0.998607476474039
ENSG00000133328 0.998607476474039
ENSG00000213639 0.998607476474039
ENSG00000141519 0.998607476474039
ENSG00000119938 0.999819492346698
ENSG00000139209 0.998607476474039
ENSG00000255423 0.998607476474039
ENSG00000178149 0.846077255148721
ENSG00000137713 0.999593857780071
ENSG00000116525 0.998607476474039
ENSG00000182551 0.997634467133344
ENSG00000280830 0.997634467133344
ENSG00000101189 0.998607476474039
ENSG00000161558 0.998607476474039
ENSG00000135002 0.999593857780071
ENSG00000107758 0.998607476474039
ENSG00000130813 0.998607476474039
ENSG00000104341 0.998607476474039
ENSG00000011485 0.998607476474039
ENSG00000138660 0.998607476474039
ENSG00000169826 0.998607476474039
ENSG00000136011 0.998607476474039
ENSG00000028203 0.998607476474039
ENSG00000066654 0.998607476474039
ENSG00000133243 0.998607476474039
ENSG00000171109 0.998607476474039
ENSG00000175115 0.999992742944671
ENSG00000116871 0.998607476474039
ENSG00000198700 0.998607476474039
ENSG00000011114 0.998607476474039
ENSG00000277222 0.998607476474039
ENSG00000213995 0.999593857780071
ENSG00000072609 0.999593857780071
ENSG00000163913 0.999593857780071
ENSG00000151092 0.998607476474039
ENSG00000112685 0.998607476474039
ENSG00000058729 0.998607476474039
ENSG00000126226 0.998607476474039
ENSG00000101134 0.998607476474039
ENSG00000073605 0.998607476474039
ENSG00000085274 0.998607476474039
ENSG00000198642 0.998607476474039
ENSG00000255408 0.999931115463782
ENSG00000165819 0.998607476474039
ENSG00000147119 0.998607476474039
ENSG00000175348 0.998607476474039
ENSG00000143106 0.999986296539409
ENSG00000129028 0.998607476474039
ENSG00000106392 0.998607476474039
ENSG00000010319 0.998607476474039
ENSG00000145780 0.998607476474039
ENSG00000152595 0.998607476474039
ENSG00000264522 0.998607476474039
ENSG00000163808 0.999989711874571
ENSG00000280610 0.999989711874571
ENSG00000088682 0.998607476474039
ENSG00000013275 0.998607476474039
ENSG00000281221 0.998607476474039
ENSG00000132467 0.998607476474039
ENSG00000127252 0.998607476474039
ENSG00000111850 0.998607476474039
ENSG00000198742 0.998607476474039
ENSG00000172725 0.998607476474039
ENSG00000185627 0.998607476474039
ENSG00000112414 0.999429665706245
ENSG00000107317 0.998607476474039
ENSG00000181790 0.998607476474039
ENSG00000130158 0.998607476474039
ENSG00000183092 0.998607476474039
ENSG00000095539 0.998607476474039
ENSG00000030110 0.999593857780071
ENSG00000119725 0.998607476474039
ENSG00000173482 0.63549462003795
ENSG00000176894 0.998607476474039
ENSG00000089159 0.999593857780071
ENSG00000171199 0.998607476474039
ENSG00000169213 0.998607476474039
ENSG00000119318 0.999978442713007
ENSG00000155903 0.999593857780071
ENSG00000122257 0.998607476474039
ENSG00000133884 0.846077255148721
ENSG00000071889 0.998607476474039
ENSG00000169413 0.998607476474039
ENSG00000110987 0.998607476474039
ENSG00000282873 0.998607476474039
ENSG00000118961 0.989763526134056
ENSG00000197713 0.998607476474039
ENSG00000174444 0.998607476474039
ENSG00000197958 0.999593857780071
ENSG00000114391 0.998607476474039
ENSG00000170889 0.998607476474039
ENSG00000274005 0.998607476474039
ENSG00000275323 0.998607476474039
ENSG00000277079 0.998607476474039
ENSG00000278081 0.998607476474039
ENSG00000277359 0.998607476474039
ENSG00000274950 0.998607476474039
ENSG00000274626 0.998607476474039
ENSG00000278270 0.998607476474039
ENSG00000274646 0.998607476474039
ENSG00000143947 0.998607476474039
ENSG00000196876 0.999946576773919
ENSG00000163735 0.999697687391232
ENSG00000167720 0.999819492346698
ENSG00000132692 0.998607476474039
ENSG00000124145 0.999593857780071
ENSG00000154864 0.999902078369135
ENSG00000005001 0.964902612972168
ENSG00000282937 0.964902612972168
ENSG00000155307 0.998607476474039
ENSG00000169718 0.999819492346698
ENSG00000109805 0.998607476474039
ENSG00000167261 0.998607476474039
ENSG00000124440 0.998607476474039
ENSG00000008516 0.998607476474039
ENSG00000244020 0.998607476474039
ENSG00000215305 0.998607476474039
ENSG00000182199 0.999593857780071
ENSG00000108854 0.998607476474039
ENSG00000157350 0.998607476474039
ENSG00000066322 0.998607476474039
ENSG00000185664 0.999593857780071
ENSG00000184434 0.998607476474039
ENSG00000103034 0.998607476474039
ENSG00000155926 0.999819492346698
ENSG00000060237 0.998607476474039
ENSG00000142583 0.999593857780071
ENSG00000183963 0.998607476474039
ENSG00000162377 0.998607476474039
ENSG00000130821 0.999931115463782
ENSG00000099960 0.998607476474039
ENSG00000124067 0.998607476474039
ENSG00000102038 0.998607476474039
ENSG00000213753 0.998607476474039
ENSG00000165684 0.998607476474039
ENSG00000182004 0.998607476474039
ENSG00000128040 0.998607476474039
ENSG00000155304 0.998607476474039
ENSG00000102239 0.998607476474039
ENSG00000172270 0.999593857780071
ENSG00000109111 0.998607476474039
ENSG00000102003 0.999593857780071
ENSG00000151694 0.999819492346698
ENSG00000276234 0.998607476474039
ENSG00000277104 0.998607476474039
ENSG00000148835 0.998607476474039
ENSG00000204267 0.995450456059581
ENSG00000225967 0.995450456059581
ENSG00000228582 0.995450456059581
ENSG00000206299 0.995450456059581
ENSG00000206235 0.995450456059581
ENSG00000237599 0.995450456059581
ENSG00000223481 0.995450456059581
ENSG00000232326 0.995450456059581
ENSG00000141556 0.998607476474039
ENSG00000278759 0.998607476474039
ENSG00000108788 0.998607476474039
ENSG00000147601 0.998607476474039
ENSG00000175745 0.999593857780071
ENSG00000126351 0.999926087395445
ENSG00000154096 0.998607476474039
ENSG00000173372 0.999998666388508
ENSG00000178279 0.998607476474039
ENSG00000079308 0.998607476474039
ENSG00000100084 0.964902612972168
ENSG00000136810 0.999593857780071
ENSG00000216775 0.998607476474039
ENSG00000109332 0.998607476474039
ENSG00000173660 0.998607476474039
ENSG00000152818 0.998607476474039
ENSG00000174276 0.998607476474039
ENSG00000165280 0.999894284863213
ENSG00000114812 0.999819492346698
ENSG00000086730 0.998607476474039
ENSG00000100811 0.999593857780071
ENSG00000166913 0.998607476474039
ENSG00000067646 0.998607476474039
ENSG00000277258 0.998607476474039
ENSG00000278644 0.998607476474039
ENSG00000179909 0.998607476474039
ENSG00000197279 0.998607476474039
ENSG00000096654 0.998607476474039
ENSG00000107372 0.999593857780071
ENSG00000115194 0.998607476474039
ENSG00000130733 0.998607476474039
ENSG00000003249 0.998607476474039
ENSG00000139656 0.998607476474039
ENSG00000171763 0.998607476474039
ENSG00000187742 0.998607476474039
ENSG00000125534 0.964902612972168
ENSG00000278535 0.846077255148721
ENSG00000275397 0.846077255148721
ENSG00000132016 0.998607476474039
ENSG00000126243 0.998607476474039
ENSG00000176108 0.998607476474039
ENSG00000119703 0.964902612972168
ENSG00000127125 0.998607476474039
ENSG00000100379 0.998607476474039
ENSG00000173269 0.998607476474039
ENSG00000133962 0.998607476474039
ENSG00000274338 0.998607476474039
ENSG00000175556 0.998607476474039
ENSG00000172367 0.998607476474039
ENSG00000101546 0.998607476474039
ENSG00000185875 0.998607476474039
ENSG00000125450 0.998607476474039
ENSG00000269313 0.998607476474039
ENSG00000103037 0.998607476474039
ENSG00000129951 0.998607476474039
ENSG00000282283 0.998607476474039
ENSG00000115761 0.998607476474039
ENSG00000251595 0.998607476474039
ENSG00000188917 0.998607476474039
ENSG00000105948 0.991889392418194
ENSG00000197121 0.998607476474039
ENSG00000176601 0.998607476474039
ENSG00000052723 0.998607476474039
ENSG00000169925 0.999593857780071
ENSG00000170633 0.999593857780071
ENSG00000119242 0.846077255148721
ENSG00000275035 0.846077255148721
ENSG00000160991 0.998607476474039
ENSG00000162923 0.998607476474039
ENSG00000204618 0.999819492346698
ENSG00000230467 0.999819492346698
ENSG00000235022 0.999819492346698
ENSG00000237733 0.999819492346698
ENSG00000230332 0.999819492346698
ENSG00000236967 0.999819492346698
ENSG00000206500 0.999819492346698
ENSG00000227171 0.999819492346698
ENSG00000168917 0.999593857780071
ENSG00000243566 0.998607476474039
ENSG00000276184 0.998607476474039
ENSG00000185085 0.998607476474039
ENSG00000173826 0.998607476474039
ENSG00000103148 0.998607476474039
ENSG00000070808 0.998607476474039
ENSG00000145868 0.998607476474039
ENSG00000117148 0.998607476474039
ENSG00000143401 0.998607476474039
ENSG00000160221 0.998607476474039
ENSG00000114374 0.998607476474039
ENSG00000121053 0.998607476474039
ENSG00000184602 0.998607476474039
ENSG00000180573 0.998607476474039
ENSG00000274290 0.998607476474039
ENSG00000180596 0.999593857780071
ENSG00000110060 0.998607476474039
ENSG00000106144 0.999593857780071
ENSG00000147027 0.998607476474039
ENSG00000197238 0.998607476474039
ENSG00000102910 0.998607476474039
ENSG00000126391 0.998607476474039
ENSG00000180016 0.998607476474039
ENSG00000162604 0.998607476474039
ENSG00000186501 0.998607476474039
ENSG00000177169 0.998607476474039
ENSG00000102572 0.998607476474039
ENSG00000111344 0.998607476474039
ENSG00000127334 0.998607476474039
ENSG00000158290 0.998607476474039
ENSG00000115289 0.998607476474039
ENSG00000140030 0.998607476474039
ENSG00000163702 0.999593857780071
ENSG00000213390 0.998607476474039
ENSG00000150764 0.999997357291218
ENSG00000033800 0.999896798897381
ENSG00000180228 0.998607476474039
ENSG00000241697 0.998607476474039
ENSG00000185338 0.999947353292308
ENSG00000197858 0.964902612972168
ENSG00000069206 0.998607476474039
ENSG00000107186 0.998607476474039
ENSG00000172340 0.999994802498741
ENSG00000140575 0.999996297907087
ENSG00000099250 0.999978442713007
ENSG00000178307 0.998607476474039
ENSG00000112761 0.998607476474039
ENSG00000064205 0.998607476474039
ENSG00000102606 0.998607476474039
ENSG00000001631 0.999946576773919
ENSG00000134046 0.999593857780071
ENSG00000166167 0.63549462003795
ENSG00000105173 0.999593857780071
ENSG00000204610 0.998607476474039
ENSG00000137384 0.998607476474039
ENSG00000235905 0.998607476474039
ENSG00000227147 0.998607476474039
ENSG00000233599 0.998607476474039
ENSG00000224145 0.998607476474039
ENSG00000235259 0.998607476474039
ENSG00000235960 0.998607476474039
ENSG00000113732 0.964902612972168
ENSG00000166780 0.998607476474039
ENSG00000278823 0.998607476474039
ENSG00000173805 0.998607476474039
ENSG00000180398 0.998607476474039
ENSG00000179271 0.998607476474039
ENSG00000174606 0.998607476474039
ENSG00000129204 0.998607476474039
ENSG00000139505 0.998607476474039
ENSG00000141526 0.63549462003795
ENSG00000145782 0.998607476474039
ENSG00000160613 0.998607476474039
ENSG00000034510 0.999819492346698
ENSG00000198821 0.998607476474039
ENSG00000236104 0.998607476474039
ENSG00000206280 0.998607476474039
ENSG00000229253 0.998607476474039
ENSG00000227780 0.998607476474039
ENSG00000237056 0.998607476474039
ENSG00000182674 0.998607476474039
ENSG00000149516 0.998607476474039
ENSG00000161395 0.998607476474039
ENSG00000177575 0.99999993402969
ENSG00000118507 0.999896798897381
ENSG00000131370 0.998607476474039
ENSG00000124641 0.998607476474039
ENSG00000121075 0.999593857780071
ENSG00000138760 0.999952610455923
ENSG00000136888 0.998607476474039
ENSG00000265808 0.998607476474039
ENSG00000187097 0.998607476474039
ENSG00000141027 0.997617162853059
ENSG00000174799 0.998607476474039
ENSG00000104412 0.998607476474039
ENSG00000083290 0.999593857780071
ENSG00000137101 0.998607476474039
ENSG00000198929 0.998607476474039
ENSG00000116198 0.998607476474039
ENSG00000115464 0.998607476474039
ENSG00000101337 0.998607476474039
ENSG00000116675 0.998607476474039
ENSG00000100426 0.998607476474039
ENSG00000100726 0.964902612972168
ENSG00000141258 0.998607476474039
ENSG00000133069 0.998607476474039
ENSG00000135473 0.999986622424322
ENSG00000157036 0.998607476474039
ENSG00000070831 0.99982468834776
ENSG00000079134 0.998607476474039
ENSG00000188313 0.952750521247021
ENSG00000126267 0.0177595234201912
ENSG00000011243 0.0177595234201912
ENSG00000137073 0.0177595234201912
ENSG00000168487 0.0177595234201912
ENSG00000169551 0.34095142823248
ENSG00000170382 0.34095142823248
ENSG00000101446 0.916885666204718
ENSG00000135973 0.916885666204718
ENSG00000198346 0.916885666204718
ENSG00000135829 0.849724075439181
ENSG00000170390 0.916885666204718
ENSG00000197406 0.998800857700185
ENSG00000170231 0.916885666204718
ENSG00000101745 0.916885666204718
ENSG00000126217 0.916885666204718
ENSG00000137699 0.849724075439181
ENSG00000148634 0.916885666204718
ENSG00000197157 0.998800857700185
ENSG00000127743 0.916885666204718
ENSG00000147274 0.916885666204718
ENSG00000183801 0.916885666204718
ENSG00000101997 0.916885666204718
ENSG00000183978 0.63549462003795
ENSG00000064393 0.916885666204718
ENSG00000086506 0.916885666204718
ENSG00000115297 0.916885666204718
ENSG00000150995 0.999999797903479
ENSG00000129988 0.999943852955521
ENSG00000106683 0.916885666204718
ENSG00000037749 0.916885666204718
ENSG00000125414 0.99369027308884
ENSG00000086102 0.34095142823248
ENSG00000121381 0.849724075439181
ENSG00000273086 0.849724075439181
ENSG00000273713 0.849724075439181
ENSG00000182768 0.34095142823248
ENSG00000073417 0.916885666204718
ENSG00000122223 0.99369027308884
ENSG00000136404 0.989226197569054
ENSG00000173114 0.995888548933038
ENSG00000104756 0.34095142823248
ENSG00000168876 0.916885666204718
ENSG00000137819 0.916885666204718
ENSG00000156475 0.988438061294066
ENSG00000152214 0.63549462003795
ENSG00000181788 0.34095142823248
ENSG00000162775 0.916885666204718
ENSG00000128045 0.916885666204718
ENSG00000139613 0.99866771977306
ENSG00000100485 0.916885666204718
ENSG00000155090 0.34095142823248
ENSG00000177889 0.916885666204718
ENSG00000131686 0.916885666204718
ENSG00000198315 0.916885666204718
ENSG00000164051 0.34095142823248
ENSG00000173517 0.916885666204718
ENSG00000198668 0.99415543726065
ENSG00000129932 0.849724075439181
ENSG00000110841 0.34095142823248
ENSG00000074660 0.916885666204718
ENSG00000276336 0.916885666204718
ENSG00000026297 0.916885666204718
ENSG00000100346 0.849724075439181
ENSG00000129007 0.916885666204718
ENSG00000180999 0.916885666204718
ENSG00000157014 0.34095142823248
ENSG00000272410 0.34095142823248
ENSG00000155495 0.989871535498246
ENSG00000116237 0.34095142823248
ENSG00000070019 0.482027259698162
ENSG00000012223 0.999998262183677
ENSG00000167306 0.482027259698162
ENSG00000170458 0.999788999118349
ENSG00000180357 0.0177595234201912
ENSG00000137834 0.0177595234201912
ENSG00000160014 0.0177595234201912
ENSG00000116698 0.0177595234201912
ENSG00000041880 0.925432005704675
ENSG00000136040 0.996042067101855
ENSG00000147647 0.990334027820177
ENSG00000104529 0.925432005704675
ENSG00000273594 0.925432005704675
ENSG00000163683 0.925432005704675
ENSG00000169136 0.925432005704675
ENSG00000072071 0.925432005704675
ENSG00000115687 0.996311314237784
ENSG00000144674 0.99838820481051
ENSG00000164438 0.925432005704675
ENSG00000107282 0.925432005704675
ENSG00000276497 0.925432005704675
ENSG00000115756 0.990334027820177
ENSG00000110002 0.925432005704675
ENSG00000204387 0.999508832997095
ENSG00000234728 0.999508832997095
ENSG00000229300 0.999508832997095
ENSG00000226710 0.999508832997095
ENSG00000206380 0.999508832997095
ENSG00000198833 0.925432005704675
ENSG00000132330 0.925432005704675
ENSG00000099917 0.925432005704675
ENSG00000163694 0.925432005704675
ENSG00000151116 0.925432005704675
ENSG00000149809 0.925432005704675
ENSG00000182670 0.925432005704675
ENSG00000067836 0.925432005704675
ENSG00000152763 0.925432005704675
ENSG00000260339 0.925432005704675
ENSG00000141582 0.925432005704675
ENSG00000111602 0.925432005704675
ENSG00000158458 0.925432005704675
ENSG00000158480 0.925432005704675
ENSG00000198948 0.925432005704675
ENSG00000179921 0
ENSG00000094914 0.482027259698162
ENSG00000172236 0.595048238315555
ENSG00000167653 0.88189211572464
ENSG00000148926 0.999988705664541
ENSG00000128564 0.595048238315555
ENSG00000187094 0.998541893763083
ENSG00000117139 0.482027259698162
ENSG00000175602 0.905422317320766
ENSG00000105929 0.905422317320766
ENSG00000197324 0.0177595234201912
ENSG00000112486 0.993992520498282
ENSG00000162594 0.776030019512494
ENSG00000119919 0.0177595234201912
ENSG00000112977 0.0177595234201912
ENSG00000164822 0.0177595234201912
ENSG00000143369 0.951411104787351
ENSG00000108100 0.0177595234201912
ENSG00000160223 0.985004959484962
ENSG00000237693 0.773015380028497
ENSG00000163464 0.920866994149781
ENSG00000180871 0.997463171230454
ENSG00000128604 0.983811515952315
ENSG00000188263 0.0177595234201912
ENSG00000173531 0.786758589440834
ENSG00000187796 0.992743093357935
ENSG00000128311 0.713520583153154
ENSG00000115590 0.999239791820638
ENSG00000099866 0.776030019512494
ENSG00000183527 0.0177595234201912
ENSG00000104312 0.0177595234201912
ENSG00000115607 0.0177595234201912
ENSG00000172057 0.831357520630548
ENSG00000039068 0.975432659539885
ENSG00000243646 0.902787246830275
ENSG00000163362 0
ENSG00000104332 0.482027259698162
ENSG00000145423 0.482027259698162
ENSG00000117448 0
ENSG00000185669 0
ENSG00000065154 0.872675814734735
ENSG00000256713 0
ENSG00000163297 0.925432005704675
ENSG00000178971 0
ENSG00000223865 0.999999999296691
ENSG00000229295 0.999999999296691
ENSG00000215048 0.999999999296691
ENSG00000226826 0.999999999296691
ENSG00000236693 0.999999999296691
ENSG00000230708 0.999999999296691
ENSG00000237710 0.999999999296691
ENSG00000230763 0.999999999296691
ENSG00000164136 0.999973583066502
ENSG00000172673 0.972888026958448
ENSG00000275122 0.972888026958448
ENSG00000138684 0.972888026958448
ENSG00000198959 0.999746504524154
ENSG00000157873 0.997941761208888
ENSG00000273936 0.997941761208888
ENSG00000162438 0.34095142823248
ENSG00000275896 0.34095142823248
ENSG00000282049 0.34095142823248
ENSG00000164266 0.80778245753919
ENSG00000170827 0.856922565887265
ENSG00000138814 0.893688672805797
ENSG00000165376 0.34095142823248
ENSG00000219073 0
ENSG00000239732 0.34095142823248
ENSG00000106804 0
ENSG00000166333 0.984484042260984
ENSG00000092439 0.984484042260984
ENSG00000168646 0.482027259698162
ENSG00000061337 0.482027259698162
ENSG00000156076 0.482027259698162
ENSG00000170776 0.482027259698162
ENSG00000196344 0.482027259698162
ENSG00000162695 0.482027259698162
ENSG00000165406 0.482027259698162
ENSG00000278545 0.482027259698162
ENSG00000176533 0.482027259698162
ENSG00000165272 0.482027259698162
ENSG00000131981 0.999863859451178
ENSG00000198909 0.482027259698162
ENSG00000167085 0.933797859981231
ENSG00000177519 0.482027259698162
ENSG00000140379 0.960677462123683
ENSG00000057149 0.994157508522938
ENSG00000178952 0.482027259698162
ENSG00000154277 0.989009410348447
ENSG00000126215 0.978768766814294
ENSG00000162493 0.482027259698162
ENSG00000076706 0.998295883842738
ENSG00000172757 0.482027259698162
ENSG00000101276 0.713520583153154
ENSG00000213719 0.999568686829484
ENSG00000206394 0.999568686829484
ENSG00000230685 0.999568686829484
ENSG00000226248 0.999568686829484
ENSG00000223639 0.999568686829484
ENSG00000226651 0.999568686829484
ENSG00000226417 0.999568686829484
ENSG00000165323 0.482027259698162
ENSG00000282908 0.482027259698162
ENSG00000160213 0.482027259698162
ENSG00000025708 0.880302381732018
ENSG00000083857 0.932857117252804
ENSG00000086570 0.482027259698162
ENSG00000088832 0.932857117252804
ENSG00000141424 0.932857117252804
ENSG00000145779 0.994902765445894
ENSG00000057608 0.482027259698162
ENSG00000114861 0.998054815782974
ENSG00000124767 0.999456323963798
ENSG00000135046 0.971647011600345
ENSG00000184584 0.482027259698162
ENSG00000171401 0.482027259698162
ENSG00000171345 0.988472128273591
ENSG00000207548 0.998978697452176
ENSG00000129244 0.482027259698162
ENSG00000126653 0.482027259698162
ENSG00000108518 0.984690113574705
ENSG00000092010 0.80778245753919
ENSG00000100911 0.975083553802697
ENSG00000090013 0.482027259698162
ENSG00000147050 0.482027259698162
ENSG00000133742 0.482027259698162
ENSG00000196159 0.482027259698162
ENSG00000116489 0.482027259698162
ENSG00000273703 0.482027259698162
ENSG00000129235 0.482027259698162
ENSG00000129474 0.482027259698162
ENSG00000129667 0.482027259698162
ENSG00000104419 0.984484042260984
ENSG00000038427 0.972506953304073
ENSG00000100320 0.482027259698162
ENSG00000277564 0.482027259698162
ENSG00000102109 0.482027259698162
ENSG00000171346 0.713520583153154
ENSG00000277443 0.960677462123683
ENSG00000113430 0.482027259698162
ENSG00000143476 0.482027259698162
ENSG00000131153 0.482027259698162
ENSG00000174827 0.482027259698162
ENSG00000105556 0.482027259698162
ENSG00000185052 0.482027259698162
ENSG00000110080 0.887549698463088
ENSG00000159140 0.482027259698162
ENSG00000176887 0.482027259698162
ENSG00000115468 0.482027259698162
ENSG00000111186 0.482027259698162
ENSG00000171208 0.482027259698162
ENSG00000051128 0.80778245753919
ENSG00000270141 0.95081387878293
ENSG00000277925 0.95081387878293
ENSG00000102854 0.482027259698162
ENSG00000162892 0.97437722858951
ENSG00000104853 0.482027259698162
ENSG00000116717 0.999922466560506
ENSG00000129682 0.887549698463088
ENSG00000283147 0.887549698463088
ENSG00000205777 0.482027259698162
ENSG00000160932 0.80778245753919
ENSG00000278032 0.80778245753919
ENSG00000089356 0.482027259698162
ENSG00000198765 0.482027259698162
ENSG00000102554 0.482027259698162
ENSG00000175600 0.482027259698162
ENSG00000105825 0.994902765445894
ENSG00000050820 0.482027259698162
ENSG00000132199 0.998717594460342
ENSG00000242612 0.0177595234201912
ENSG00000274296 0.0177595234201912
ENSG00000148484 0.925432005704675
ENSG00000108559 0.63549462003795
ENSG00000121579 0.0177595234201912
ENSG00000116748 0.0177595234201912
ENSG00000109099 0.984255187940609
ENSG00000113361 0
ENSG00000139193 0
ENSG00000149428 0.968843795430711
ENSG00000280682 0.968843795430711
ENSG00000166546 0.968843795430711
ENSG00000102466 0.968843795430711
ENSG00000079432 0.999751385839682
ENSG00000165688 0.968843795430711
ENSG00000205090 0.968843795430711
ENSG00000224470 0.968843795430711
ENSG00000110955 0.999994654599726
ENSG00000042088 0.968843795430711
ENSG00000126583 0.9936053440647
ENSG00000163050 0.968843795430711
ENSG00000141837 0.968843795430711
ENSG00000134453 0.968843795430711
ENSG00000167716 0.589597581190744
ENSG00000276021 0.589597581190744
ENSG00000159650 0.773015380028497
ENSG00000139174 0.589597581190744
ENSG00000179388 0.589597581190744
ENSG00000165060 0.589597581190744
ENSG00000109158 0.979698454097539
ENSG00000151835 0.589597581190744
ENSG00000164588 0.589597581190744
ENSG00000095139 0.589597581190744
ENSG00000107951 0.880302381732018
ENSG00000135317 0.773015380028497
ENSG00000139190 0.847701359114926
ENSG00000120925 0.589597581190744
ENSG00000167654 0.589597581190744
ENSG00000007402 0.978216589433125
ENSG00000247626 0.589597581190744
ENSG00000248144 0.713520583153154
ENSG00000012061 0.999185478055252
ENSG00000004487 0.713520583153154
ENSG00000113749 0.997247874087862
ENSG00000100823 0.933797859981231
ENSG00000051180 0.713520583153154
ENSG00000137672 0.0177595234201912
ENSG00000012504 0.997247874087862
ENSG00000163273 0.865176392883366
ENSG00000122420 0.905735694429749
ENSG00000147003 0
ENSG00000182782 0.972706609158249
ENSG00000175505 0
ENSG00000257727 0.713520583153154
ENSG00000064687 0.0177595234201912
ENSG00000101361 0.713520583153154
ENSG00000135624 0.893688672805797
ENSG00000115966 0.713520583153154
ENSG00000179869 0.713520583153154
ENSG00000167986 0.713520583153154
ENSG00000173486 0.93780619267768
ENSG00000142864 0.713520583153154
ENSG00000159461 0.713520583153154
ENSG00000151498 0.713520583153154
ENSG00000089006 0.713520583153154
ENSG00000204568 0.713520583153154
ENSG00000227420 0.713520583153154
ENSG00000229861 0.713520583153154
ENSG00000233813 0.713520583153154
ENSG00000223775 0.713520583153154
ENSG00000226111 0.713520583153154
ENSG00000203624 0.713520583153154
ENSG00000146109 0.713520583153154
ENSG00000104824 0.713520583153154
ENSG00000282947 0.713520583153154
ENSG00000142515 0.93780619267768
ENSG00000153487 0.934677107153355
ENSG00000081181 0.998460700144085
ENSG00000207730 0.713520583153154
ENSG00000003056 0.713520583153154
ENSG00000167792 0.978251562595397
ENSG00000111652 0.713520583153154
ENSG00000162191 0.713520583153154
ENSG00000142684 0.713520583153154
ENSG00000149196 0.713520583153154
ENSG00000151779 0.713520583153154
ENSG00000104960 0.713520583153154
ENSG00000123191 0.986219257460654
ENSG00000105568 0.978251562595397
ENSG00000085377 0.713520583153154
ENSG00000077348 0.713520583153154
ENSG00000142949 0.713520583153154
ENSG00000174748 0.713520583153154
ENSG00000115268 0.713520583153154
ENSG00000171858 0.713520583153154
ENSG00000125835 0.713520583153154
ENSG00000270647 0.713520583153154
ENSG00000276833 0.713520583153154
ENSG00000167118 0.713520583153154
ENSG00000149182 0.713520583153154
ENSG00000121270 0.0177595234201912
ENSG00000067113 0.713520583153154
ENSG00000114767 0.713520583153154
ENSG00000227057 0.713520583153154
ENSG00000206284 0.713520583153154
ENSG00000204221 0.713520583153154
ENSG00000236222 0.713520583153154
ENSG00000226916 0.713520583153154
ENSG00000079999 0.962864737083222
ENSG00000106004 0.984904621259487
ENSG00000120093 0.0177595234201912
ENSG00000161798 0.0177595234201912
ENSG00000177301 0.773015380028497
ENSG00000158445 0.0177595234201912
ENSG00000156113 0.999769714113094
ENSG00000168878 0.95081387878293
ENSG00000185551 0.947864470100296
ENSG00000151090 0.713520583153154
ENSG00000116701 0.865176392883366
ENSG00000153201 0.847701359114926
ENSG00000101000 0.914569981128529
ENSG00000143507 0.34095142823248
ENSG00000101204 0.999710970085367
ENSG00000178473 0.886846869154918
ENSG00000181104 0.975083553802697
ENSG00000186810 0.999740696431155
ENSG00000154188 0.63549462003795
ENSG00000169194 0.99999956015333
ENSG00000185507 0.34095142823248
ENSG00000276561 0.34095142823248
ENSG00000108684 0.967398572185539
ENSG00000110881 0.721698030445166
ENSG00000128973 0.63549462003795
ENSG00000131871 0.80778245753919
ENSG00000163794 0.989323132599675
ENSG00000115919 0.914569981128529
ENSG00000213199 0.34095142823248
ENSG00000148344 0.63549462003795
ENSG00000160180 0.995666977988355
ENSG00000125384 0.997902077197423
ENSG00000085733 0.960677462123683
ENSG00000224916 0.88189211572464
ENSG00000234906 0.88189211572464
ENSG00000224389 0.979968084004056
ENSG00000236625 0.979968084004056
ENSG00000224639 0.979968084004056
ENSG00000228267 0.979968084004056
ENSG00000228454 0.979968084004056
ENSG00000118271 0.999372461630795
ENSG00000101335 0.872675814734735
ENSG00000095752 0.999802889047543
ENSG00000108984 0.93780619267768
ENSG00000115616 0.0177595234201912
ENSG00000166888 0.985818599269166
ENSG00000125449 0
ENSG00000169618 0.773015380028497
ENSG00000169621 0.773015380028497
ENSG00000162946 0.988771658084097
ENSG00000176884 0.915766945955692
ENSG00000161610 0.0177595234201912
ENSG00000148680 0.991291888112666
ENSG00000101188 0.988771658084097
ENSG00000153956 0.989625743033723
ENSG00000178057 0.998014380698014
ENSG00000170748 0.996409875856471
ENSG00000067064 0.93186678593987
ENSG00000001617 0.998952907464548
ENSG00000127995 0.93186678593987
ENSG00000127837 0.996409875856471
ENSG00000065911 0.996409875856471
ENSG00000135245 0.996409875856471
ENSG00000162368 0.996409875856471
ENSG00000102309 0.996409875856471
ENSG00000157617 0
ENSG00000188976 0
ENSG00000090060 0.868382661780313
ENSG00000126777 0.987869604070333
ENSG00000113812 0.906420246442302
ENSG00000143158 0.0177595234201912
ENSG00000204520 0.713520583153154
ENSG00000231225 0.713520583153154
ENSG00000235233 0.713520583153154
ENSG00000233051 0.713520583153154
ENSG00000183214 0.713520583153154
ENSG00000138640 0.831357520630548
ENSG00000172216 0.999857093995568
ENSG00000092009 0.928785925393546
ENSG00000066926 0.0177595234201912
ENSG00000101665 0.95081387878293
ENSG00000140694 0.831357520630548
ENSG00000274829 0.831357520630548
ENSG00000026036 0.95081387878293
ENSG00000258366 0.95081387878293
ENSG00000113272 0.0177595234201912
ENSG00000136603 0.987501762451497
ENSG00000122852 0.831357520630548
ENSG00000101144 0.999661583429436
ENSG00000117983 0.831357520630548
ENSG00000121807 0.999993122473385
ENSG00000142002 0.831357520630548
ENSG00000160439 0.990563896361908
ENSG00000274418 0.990563896361908
ENSG00000278284 0.990563896361908
ENSG00000275474 0.990563896361908
ENSG00000276826 0.990563896361908
ENSG00000276341 0.990563896361908
ENSG00000274504 0.990563896361908
ENSG00000273944 0.990563896361908
ENSG00000278149 0.990563896361908
ENSG00000276684 0.990563896361908
ENSG00000121769 0.868382661780313
ENSG00000179950 0.961612599766401
ENSG00000274081 0.961612599766401
ENSG00000113249 0.999930284971146
ENSG00000176978 0.982938933229512
ENSG00000111057 0.997247874087862
ENSG00000229719 0.990563896361908
ENSG00000128272 0.961612599766401
ENSG00000253729 0.999890806683814
ENSG00000119335 0.961612599766401
ENSG00000153113 0.868382661780313
ENSG00000164442 0.713520583153154
ENSG00000156804 0.0177595234201912
ENSG00000120885 0.99999964329003
ENSG00000022267 0.990334027820177
ENSG00000018408 0.0177595234201912
ENSG00000106688 0.987952071082936
ENSG00000129465 0
ENSG00000150337 0.982523316499415
ENSG00000115339 0.482027259698162
ENSG00000168575 0
ENSG00000197471 0
ENSG00000118972 0
ENSG00000182871 0.0177595234201912
ENSG00000143324 0
ENSG00000107018 0.776030019512494
ENSG00000170577 0.880302381732018
ENSG00000135960 0.482027259698162
ENSG00000186197 0.482027259698162
ENSG00000049089 0.985828604402233
ENSG00000092758 0.482027259698162
ENSG00000105664 0.960677462123683
ENSG00000158813 0.482027259698162
ENSG00000156150 0.482027259698162
ENSG00000142798 0.482027259698162
ENSG00000135443 0.482027259698162
ENSG00000143815 0.482027259698162
ENSG00000137745 0.932857117252804
ENSG00000162733 0.482027259698162
ENSG00000081277 0.482027259698162
ENSG00000141627 0.482027259698162
ENSG00000118965 0.482027259698162
ENSG00000112562 0.932857117252804
ENSG00000092607 0.482027259698162
ENSG00000059377 0.887549698463088
ENSG00000198682 0.80778245753919
ENSG00000159176 0.482027259698162
ENSG00000112164 0.879025933200077
ENSG00000145839 0.996678615296492
ENSG00000135750 0.80778245753919
ENSG00000069956 0.482027259698162
ENSG00000144227 0.595048238315555
ENSG00000165478 0.595048238315555
ENSG00000146192 0.595048238315555
ENSG00000105696 0.595048238315555
ENSG00000099721 0.595048238315555
ENSG00000214274 0.906420246442302
ENSG00000171659 0.595048238315555
ENSG00000117122 0.595048238315555
ENSG00000155957 0.595048238315555
ENSG00000228144 0.595048238315555
ENSG00000111196 0.595048238315555
ENSG00000136842 0.88189211572464
ENSG00000167535 0.595048238315555
ENSG00000145850 0.595048238315555
ENSG00000156738 0.88189211572464
ENSG00000152465 0.595048238315555
ENSG00000073060 0.999963362312402
ENSG00000186188 0.0177595234201912
ENSG00000124089 0.0177595234201912
ENSG00000175426 0.93092928946961
ENSG00000108179 0.595048238315555
ENSG00000121039 0.769789893199183
ENSG00000189241 0
ENSG00000139287 0.998135919799118
ENSG00000113327 0.589597581190744
ENSG00000164199 0.971140685660552
ENSG00000125257 0.999845318170162
ENSG00000004776 0.868382661780313
ENSG00000173163 0.996296094459016
ENSG00000138363 0.99000810783149
ENSG00000174640 0.868382661780313
ENSG00000140798 0.868382661780313
ENSG00000117971 0.933797859981231
ENSG00000117480 0.998817082860455
ENSG00000127955 0.0177595234201912
ENSG00000155511 0.998442347716587
ENSG00000120251 0.982768183300593
ENSG00000147246 0.994756412027798
ENSG00000106236 0.0177595234201912
ENSG00000216069 0.769789893199183
ENSG00000025434 0.990563896361908
ENSG00000241935 0.992165624637669
ENSG00000186198 0.769789893199183
ENSG00000168509 0.769789893199183
ENSG00000170448 0.990563896361908
ENSG00000172197 0.769789893199183
ENSG00000167910 0.769789893199183
ENSG00000180432 0.990563896361908
ENSG00000135929 0.963924749207372
ENSG00000163959 0.769789893199183
ENSG00000154589 0.994902765445894
ENSG00000131373 0.990563896361908
ENSG00000184056 0.769789893199183
ENSG00000068912 0.990563896361908
ENSG00000172201 0.932857117252804
ENSG00000197182 0.99955774097457
ENSG00000208023 0.769789893199183
ENSG00000211137 0.769789893199183
ENSG00000207732 0.990563896361908
ENSG00000207638 0.99955774097457
ENSG00000197063 0.769789893199183
ENSG00000128590 0.990563896361908
ENSG00000199015 0.769789893199183
ENSG00000116882 0.990563896361908
ENSG00000172432 0.769789893199183
ENSG00000154274 0.769789893199183
ENSG00000156711 0.769789893199183
ENSG00000102409 0.769789893199183
ENSG00000108176 0.990563896361908
ENSG00000108688 0.999922264630818
ENSG00000151445 0.769789893199183
ENSG00000124216 0.984484042260984
ENSG00000137642 0.999854983009102
ENSG00000174780 0.990563896361908
ENSG00000127831 0.992165624637669
ENSG00000134389 0.769789893199183
ENSG00000120519 0.990563896361908
ENSG00000139173 0.990563896361908
ENSG00000062282 0.990563896361908
ENSG00000081803 0.999533220365258
ENSG00000089057 0.769789893199183
ENSG00000170482 0.902787246830275
ENSG00000161653 0
ENSG00000136235 0.998736234508068
ENSG00000134363 0.97437722858951
ENSG00000170421 0.932857117252804
ENSG00000133028 0
ENSG00000019582 0.932857117252804
ENSG00000163288 0.999866277086443
ENSG00000113552 0.769789893199183
ENSG00000228439 0.769789893199183
ENSG00000212100 0.990563896361908
ENSG00000137496 0.769789893199183
ENSG00000130429 0.769789893199183
ENSG00000101049 0.769789893199183
ENSG00000073910 0.872675814734735
ENSG00000112337 0.769789893199183
ENSG00000140749 0.947507606988729
ENSG00000100526 0.769789893199183
ENSG00000104324 0.932857117252804
ENSG00000164346 0.769789893199183
ENSG00000213886 0.932857117252804
ENSG00000224654 0.932857117252804
ENSG00000206513 0.932857117252804
ENSG00000226898 0.932857117252804
ENSG00000206468 0.932857117252804
ENSG00000228913 0.932857117252804
ENSG00000231968 0.932857117252804
ENSG00000156234 0.932857117252804
ENSG00000136824 0.769789893199183
ENSG00000048740 0.996462059103742
ENSG00000119408 0.769789893199183
ENSG00000173083 0.999503940589506
ENSG00000127951 0.947507606988729
ENSG00000135148 0.769789893199183
ENSG00000172409 0.950022088205817
ENSG00000118508 0.980520289973882
ENSG00000139278 0.769789893199183
ENSG00000241644 0.769789893199183
ENSG00000243279 0.769789893199183
ENSG00000126790 0.769789893199183
ENSG00000184988 0.769789893199183
ENSG00000161544 0.991168144485436
ENSG00000162654 0.769789893199183
ENSG00000152213 0.932857117252804
ENSG00000155962 0.769789893199183
ENSG00000148700 0.902787246830275
ENSG00000186104 0.769789893199183
ENSG00000166428 0.982523316499415
ENSG00000140044 0.932857117252804
ENSG00000168904 0.769789893199183
ENSG00000188266 0.769789893199183
ENSG00000140931 0.769789893199183
ENSG00000063015 0.769789893199183
ENSG00000167703 0.769789893199183
ENSG00000278550 0.769789893199183
ENSG00000172081 0.769789893199183
ENSG00000173786 0.769789893199183
ENSG00000198099 0.769789893199183
ENSG00000143862 0.769789893199183
ENSG00000114771 0.769789893199183
ENSG00000111799 0.932857117252804
ENSG00000162976 0.932857117252804
ENSG00000163606 0.769789893199183
ENSG00000185112 0.769789893199183
ENSG00000067082 0.932857117252804
ENSG00000198585 0.769789893199183
ENSG00000170571 0.947507606988729
ENSG00000147576 0.769789893199183
ENSG00000187024 0.769789893199183
ENSG00000198832 0.769789893199183
ENSG00000172425 0.769789893199183
ENSG00000187634 0.769789893199183
ENSG00000115841 0.769789893199183
ENSG00000163131 0.998923415641334
ENSG00000154639 0.769789893199183
ENSG00000178343 0.769789893199183
ENSG00000164983 0.769789893199183
ENSG00000106772 0.769789893199183
ENSG00000136010 0.769789893199183
ENSG00000110887 0.99736838599784
ENSG00000213047 0.769789893199183
ENSG00000152672 0.769789893199183
ENSG00000146112 0.769789893199183
ENSG00000231247 0.769789893199183
ENSG00000229998 0.769789893199183
ENSG00000225060 0.769789893199183
ENSG00000230341 0.769789893199183
ENSG00000236428 0.769789893199183
ENSG00000234000 0.769789893199183
ENSG00000206485 0.769789893199183
ENSG00000172893 0.988612101595338
ENSG00000079557 0.769789893199183
ENSG00000211452 0.769789893199183
ENSG00000081051 0.932857117252804
ENSG00000114346 0.769789893199183
ENSG00000177119 0.769789893199183
ENSG00000139610 0.990563896361908
ENSG00000138792 0.769789893199183
ENSG00000165092 0.932857117252804
ENSG00000164434 0.932857117252804
ENSG00000203747 0.769789893199183
ENSG00000124602 0.769789893199183
ENSG00000087303 0.769789893199183
ENSG00000121440 0.769789893199183
ENSG00000198887 0.769789893199183
ENSG00000109436 0.769789893199183
ENSG00000010932 0.946801058547564
ENSG00000185963 0.769789893199183
ENSG00000103187 0.932857117252804
ENSG00000119729 0.769789893199183
ENSG00000123130 0.987869604070333
ENSG00000185482 0.769789893199183
ENSG00000174032 0.769789893199183
ENSG00000137700 0.769789893199183
ENSG00000281500 0.769789893199183
ENSG00000151014 0.769789893199183
ENSG00000198792 0.769789893199183
ENSG00000149476 0.769789893199183
ENSG00000165802 0.932857117252804
ENSG00000164707 0.990563896361908
ENSG00000112146 0.769789893199183
ENSG00000137880 0.769789893199183
ENSG00000072135 0.769789893199183
ENSG00000187210 0.932857117252804
ENSG00000177432 0.769789893199183
ENSG00000115419 0.999135473681322
ENSG00000167083 0.769789893199183
ENSG00000196072 0.769789893199183
ENSG00000176845 0.769789893199183
ENSG00000275031 0.769789893199183
ENSG00000162636 0.769789893199183
ENSG00000153714 0.769789893199183
ENSG00000213186 0.769789893199183
ENSG00000030582 0.946801058547564
ENSG00000151500 0.932857117252804
ENSG00000119862 0.769789893199183
ENSG00000163739 0.999975629410769
ENSG00000244067 0.769789893199183
ENSG00000145649 0.769789893199183
ENSG00000063854 0.769789893199183
ENSG00000138772 0.998893405930437
ENSG00000123338 0.769789893199183
ENSG00000213977 0.769789893199183
ENSG00000127946 0.932857117252804
ENSG00000163412 0.769789893199183
ENSG00000110244 0.971647011600345
ENSG00000108622 0.932857117252804
ENSG00000076662 0.769789893199183
ENSG00000111701 0.769789893199183
ENSG00000140968 0.995961336905444
ENSG00000068079 0.99577399798325
ENSG00000188582 0.769789893199183
ENSG00000163453 0.932857117252804
ENSG00000175189 0.769789893199183
ENSG00000165269 0.983811728362716
ENSG00000182118 0.769789893199183
ENSG00000174004 0.769789893199183
ENSG00000075239 0.998189564819682
ENSG00000009765 0.769789893199183
ENSG00000184924 0.769789893199183
ENSG00000043462 0.769789893199183
ENSG00000100097 0.984690113574705
ENSG00000108679 0.769789893199183
ENSG00000111144 0.902787246830275
ENSG00000227507 0.769789893199183
ENSG00000223448 0.769789893199183
ENSG00000206437 0.769789893199183
ENSG00000204487 0.769789893199183
ENSG00000236925 0.769789893199183
ENSG00000238114 0.769789893199183
ENSG00000236237 0.769789893199183
ENSG00000231314 0.769789893199183
ENSG00000207590 0.998483644232831
ENSG00000203709 0.990563896361908
ENSG00000207582 0.99955774097457
ENSG00000199094 0.769789893199183
ENSG00000141480 0.769789893199183
ENSG00000014641 0.999973753688441
ENSG00000152127 0.769789893199183
ENSG00000111341 0.999886968583389
ENSG00000199102 0.769789893199183
ENSG00000283279 0.932857117252804
ENSG00000197535 0.991168144485436
ENSG00000137731 0.902787246830275
ENSG00000065978 0.932857117252804
ENSG00000135318 0.932857117252804
ENSG00000164294 0.769789893199183
ENSG00000123689 0.962864737083222
ENSG00000100889 0.769789893199183
ENSG00000125629 0.991046620299545
ENSG00000109576 0.769789893199183
ENSG00000106333 0.997848384384382
ENSG00000217555 0.769789893199183
ENSG00000104219 0.997388664938422
ENSG00000110446 0.769789893199183
ENSG00000126947 0.769789893199183
ENSG00000145287 0.769789893199183
ENSG00000162627 0.769789893199183
ENSG00000139631 0.769789893199183
ENSG00000100554 0.990563896361908
ENSG00000144366 0.769789893199183
ENSG00000166128 0.769789893199183
ENSG00000126759 0.769789893199183
ENSG00000067057 0.769789893199183
ENSG00000100665 0.962864737083222
ENSG00000170542 0.769789893199183
ENSG00000122194 0.996015337351599
ENSG00000115956 0.982523316499415
ENSG00000089327 0.769789893199183
ENSG00000122122 0.769789893199183
ENSG00000147059 0.990563896361908
ENSG00000005469 0.769789893199183
ENSG00000106819 0.996014975399668
ENSG00000136048 0.992165624637669
ENSG00000122862 0.769789893199183
ENSG00000181192 0.769789893199183
ENSG00000124357 0.932857117252804
ENSG00000147408 0.769789893199183
ENSG00000134851 0.769789893199183
ENSG00000244274 0.769789893199183
ENSG00000143079 0.769789893199183
ENSG00000100600 0.769789893199183
ENSG00000107281 0.769789893199183
ENSG00000116774 0.769789893199183
ENSG00000099256 0.932857117252804
ENSG00000204264 0.769789893199183
ENSG00000235715 0.769789893199183
ENSG00000231631 0.769789893199183
ENSG00000236443 0.769789893199183
ENSG00000206298 0.769789893199183
ENSG00000226201 0.769789893199183
ENSG00000230669 0.769789893199183
ENSG00000230034 0.769789893199183
ENSG00000205220 0.914569981128529
ENSG00000117616 0.769789893199183
ENSG00000163746 0.769789893199183
ENSG00000129353 0.769789893199183
ENSG00000054690 0.769789893199183
ENSG00000105894 0.932857117252804
ENSG00000174282 0.769789893199183
ENSG00000198934 0.769789893199183
ENSG00000151490 0.932857117252804
ENSG00000130202 0.769789893199183
ENSG00000161921 0.769789893199183
ENSG00000250799 0.769789893199183
ENSG00000165175 0.769789893199183
ENSG00000049449 0.932857117252804
ENSG00000117906 0.769789893199183
ENSG00000148908 0.769789893199183
ENSG00000143622 0.769789893199183
ENSG00000135828 0.932857117252804
ENSG00000012660 0.769789893199183
ENSG00000185008 0.988612101595338
ENSG00000163220 0.99989915631899
ENSG00000182492 0.982523316499415
ENSG00000198732 0.769789893199183
ENSG00000178980 0.946801058547564
ENSG00000160683 0.769789893199183
ENSG00000144802 0.769789893199183
ENSG00000166971 0.769789893199183
ENSG00000145916 0.769789893199183
ENSG00000100422 0.769789893199183
ENSG00000181026 0.769789893199183
ENSG00000100652 0.769789893199183
ENSG00000124568 0.769789893199183
ENSG00000144136 0.997347263753839
ENSG00000173473 0.932857117252804
ENSG00000269404 0.769789893199183
ENSG00000072786 0.987869604070333
ENSG00000105398 0.932857117252804
ENSG00000100207 0.769789893199183
ENSG00000280467 0.769789893199183
ENSG00000281897 0.769789893199183
ENSG00000283026 0.769789893199183
ENSG00000282892 0.769789893199183
ENSG00000283681 0.769789893199183
ENSG00000262024 0.769789893199183
ENSG00000276461 0.769789893199183
ENSG00000151923 0.769789893199183
ENSG00000127324 0.998483644232831
ENSG00000159189 0.769789893199183
ENSG00000176919 0.769789893199183
ENSG00000125753 0.769789893199183
ENSG00000092820 0.994902765445894
ENSG00000182093 0.992165624637669
ENSG00000122121 0.769789893199183
ENSG00000184922 0.769789893199183
ENSG00000170027 0.769789893199183
ENSG00000164924 0.932857117252804
ENSG00000136866 0.769789893199183
ENSG00000164879 0.99980647173808
ENSG00000181826 0.769789893199183
ENSG00000162511 0.99829918101224
ENSG00000125505 0.769789893199183
ENSG00000278519 0.769789893199183
ENSG00000277025 0.769789893199183
ENSG00000277923 0.769789893199183
ENSG00000277733 0.769789893199183
ENSG00000274194 0.769789893199183
ENSG00000273592 0.769789893199183
ENSG00000276935 0.769789893199183
ENSG00000278322 0.769789893199183
ENSG00000275118 0.769789893199183
ENSG00000142606 0.982523316499415
ENSG00000277131 0.982523316499415
ENSG00000173281 0.769789893199183
ENSG00000127954 0.932857117252804
ENSG00000181513 0.769789893199183
ENSG00000116729 0.872675814734735
ENSG00000100344 0.983811728362716
ENSG00000103855 0.932857117252804
ENSG00000111266 0.769789893199183
ENSG00000280962 0.769789893199183
ENSG00000119714 0.769789893199183
ENSG00000197872 0.769789893199183
ENSG00000123739 0.769789893199183
ENSG00000110057 0.990563896361908
ENSG00000180185 0.769789893199183
ENSG00000177283 0.769789893199183
ENSG00000142669 0.769789893199183
ENSG00000163825 0.932857117252804
ENSG00000090238 0.769789893199183
ENSG00000134042 0.769789893199183
ENSG00000107551 0.769789893199183
ENSG00000158710 0.997247874087862
ENSG00000140853 0.769789893199183
ENSG00000129151 0.987869604070333
ENSG00000120306 0.769789893199183
ENSG00000088812 0.769789893199183
ENSG00000101460 0.769789893199183
ENSG00000176014 0.769789893199183
ENSG00000183615 0.769789893199183
ENSG00000143248 0.902787246830275
ENSG00000232995 0.902787246830275
ENSG00000171617 0.769789893199183
ENSG00000116641 0.769789893199183
ENSG00000072110 0.769789893199183
ENSG00000149257 0.999359675728578
ENSG00000105501 0.769789893199183
ENSG00000268500 0.769789893199183
ENSG00000111052 0.932857117252804
ENSG00000120833 0.947507606988729
ENSG00000102804 0.932857117252804
ENSG00000145386 0.872675814734735
ENSG00000182287 0.769789893199183
ENSG00000005020 0.769789893199183
ENSG00000162723 0.769789893199183
ENSG00000113328 0.932857117252804
ENSG00000133121 0.769789893199183
ENSG00000169193 0.769789893199183
ENSG00000137033 0.999851463263291
ENSG00000130988 0.997247874087862
ENSG00000003987 0.769789893199183
ENSG00000237190 0.769789893199183
ENSG00000121690 0.769789893199183
ENSG00000179820 0.769789893199183
ENSG00000073754 0.769789893199183
ENSG00000198771 0.769789893199183
ENSG00000175093 0.769789893199183
ENSG00000162496 0.769789893199183
ENSG00000135469 0.769789893199183
ENSG00000165983 0.997715032786091
ENSG00000158470 0.996205865334997
ENSG00000184860 0.769789893199183
ENSG00000110031 0.769789893199183
ENSG00000181031 0.769789893199183
ENSG00000262334 0.769789893199183
ENSG00000282013 0.769789893199183
ENSG00000054179 0.769789893199183
ENSG00000156049 0.872675814734735
ENSG00000135404 0.932857117252804
ENSG00000039319 0.914569981128529
ENSG00000013364 0.982523316499415
ENSG00000130766 0.990563896361908
ENSG00000216101 0.990563896361908
ENSG00000151651 0.990563896361908
ENSG00000163624 0.997247874087862
ENSG00000178996 0.990563896361908
ENSG00000176476 0.990563896361908
ENSG00000197119 0.990563896361908
ENSG00000091986 0.999532890814627
ENSG00000196850 0.990563896361908
ENSG00000184307 0.990563896361908
ENSG00000106927 0.999906341264771
ENSG00000109956 0.983811728362716
ENSG00000134202 0.997247874087862
ENSG00000168765 0.990563896361908
ENSG00000149485 0.997247874087862
ENSG00000267391 0.997247874087862
ENSG00000208009 0.997247874087862
ENSG00000267200 0.997247874087862
ENSG00000207708 0.997247874087862
ENSG00000199085 0.990563896361908
ENSG00000207611 0.990563896361908
ENSG00000196228 0.990563896361908
ENSG00000199169 0.990563896361908
ENSG00000197632 0.999818864468554
ENSG00000127318 0.996015337351599
ENSG00000125686 0.999853922184841
ENSG00000124107 0.996015337351599
ENSG00000177156 0.997247874087862
ENSG00000207692 0.990563896361908
ENSG00000204852 0.990563896361908
ENSG00000168874 0.990563896361908
ENSG00000113739 0.999749393664729
ENSG00000162894 0.990563896361908
ENSG00000251856 0.769789893199183
ENSG00000141485 0.769789893199183
ENSG00000129514 0.932857117252804
ENSG00000272036 0.769789893199183
ENSG00000207782 0.769789893199183
ENSG00000199036 0.769789893199183
ENSG00000199122 0.932857117252804
ENSG00000138823 0.983811728362716
ENSG00000283242 0.769789893199183
ENSG00000187531 0.769789893199183
ENSG00000130770 0.932857117252804
ENSG00000138495 0.932857117252804
ENSG00000159110 0.769789893199183
ENSG00000177556 0.971647011600345
ENSG00000185651 0.769789893199183
ENSG00000110651 0.769789893199183
ENSG00000173992 0.769789893199183
ENSG00000153094 0
ENSG00000160185 0
ENSG00000108375 0.482027259698162
ENSG00000142875 0.482027259698162
ENSG00000163394 0.713520583153154
ENSG00000215957 0.482027259698162
ENSG00000211997 0.482027259698162
ENSG00000211575 0.482027259698162
ENSG00000106069 0.482027259698162
ENSG00000150627 0.482027259698162
ENSG00000161634 0.482027259698162
ENSG00000151952 0.482027259698162
ENSG00000151136 0.482027259698162
ENSG00000174365 0.482027259698162
ENSG00000172264 0.998101074622855
ENSG00000177058 0.482027259698162
ENSG00000174482 0.482027259698162
ENSG00000163637 0.482027259698162
ENSG00000164488 0.482027259698162
ENSG00000140470 0.482027259698162
ENSG00000146066 0.482027259698162
ENSG00000125266 0.879025933200077
ENSG00000197629 0.482027259698162
ENSG00000085831 0.482027259698162
ENSG00000179314 0.482027259698162
ENSG00000015676 0.482027259698162
ENSG00000130713 0.482027259698162
ENSG00000125740 0.990913008037248
ENSG00000166946 0.482027259698162
ENSG00000051620 0.482027259698162
ENSG00000140876 0.482027259698162
ENSG00000134443 0.482027259698162
ENSG00000144644 0.482027259698162
ENSG00000182318 0.482027259698162
ENSG00000055957 0.482027259698162
ENSG00000199133 0.996588199523869
ENSG00000198972 0.482027259698162
ENSG00000208008 0.482027259698162
ENSG00000267532 0.482027259698162
ENSG00000267195 0.482027259698162
ENSG00000207870 0.482027259698162
ENSG00000199121 0.482027259698162
ENSG00000226380 0.482027259698162
ENSG00000207996 0.482027259698162
ENSG00000271886 0.482027259698162
ENSG00000199053 0.482027259698162
ENSG00000283604 0.482027259698162
ENSG00000198995 0.482027259698162
ENSG00000199127 0.482027259698162
ENSG00000120756 0.482027259698162
ENSG00000116539 0.97437722858951
ENSG00000041357 0.998733894948784
ENSG00000207585 0.482027259698162
ENSG00000207633 0.482027259698162
ENSG00000175497 0.97437722858951
ENSG00000207805 0.482027259698162
ENSG00000202560 0.482027259698162
ENSG00000104549 0.482027259698162
ENSG00000125508 0.482027259698162
ENSG00000231064 0.482027259698162
ENSG00000208013 0.482027259698162
ENSG00000109814 0.482027259698162
ENSG00000033100 0.482027259698162
ENSG00000088356 0.482027259698162
ENSG00000119471 0.482027259698162
ENSG00000138641 0.482027259698162
ENSG00000173198 0.933803629364529
ENSG00000106178 0.967375555283556
ENSG00000173585 0.966936429741054
ENSG00000143570 0.887549698463088
ENSG00000120217 0.991666212532786
ENSG00000091181 0.992922329491445
ENSG00000163736 0.837188947511706
ENSG00000108700 0.989138100551651
ENSG00000172724 0.967375555283556
ENSG00000183696 0.912086208083491
ENSG00000133048 0.99843983943734
ENSG00000183134 0.695083827900311
ENSG00000078549 0.695083827900311
ENSG00000164265 0.695083827900311
ENSG00000163564 0.695083827900311
ENSG00000039139 0.695083827900311
ENSG00000128536 0.695083827900311
ENSG00000183230 0.977402403205106
ENSG00000204632 0.831357520630548
ENSG00000235680 0.831357520630548
ENSG00000276051 0.831357520630548
ENSG00000237216 0.831357520630548
ENSG00000233095 0.831357520630548
ENSG00000206506 0.831357520630548
ENSG00000230413 0.831357520630548
ENSG00000235346 0.831357520630548
ENSG00000187258 0.695083827900311
ENSG00000171195 0.695083827900311
ENSG00000136147 0.933803629364529
ENSG00000218336 0.695083827900311
ENSG00000168229 0.695083827900311
ENSG00000169397 0.886846869154918
ENSG00000196805 0.695083827900311
ENSG00000121022 0.88189211572464
ENSG00000116663 0.595048238315555
ENSG00000087191 0.849724075439181
ENSG00000139842 0.595048238315555
ENSG00000100387 0.595048238315555
ENSG00000133710 0.887549698463088
ENSG00000138311 0.974359138681871
ENSG00000181786 0.912086208083491
ENSG00000077238 0.958270158005214
ENSG00000204671 0.912086208083491
ENSG00000172818 0.912086208083491
ENSG00000102962 0.912086208083491
ENSG00000112303 0.912086208083491
ENSG00000127507 0
ENSG00000145685 0.98687905797604
ENSG00000207994 0.982372655434755
ENSG00000108702 0.974478267447781
ENSG00000161955 0.999810695990982
ENSG00000198901 0.99617315727754
ENSG00000178999 0.99617315727754
ENSG00000142453 0.595048238315555
ENSG00000164691 0.969257588772647
ENSG00000185436 0.595048238315555
ENSG00000167600 0.595048238315555
ENSG00000187238 0.595048238315555
ENSG00000244057 0.595048238315555
ENSG00000166401 0.595048238315555
ENSG00000099364 0.969257588772647
ENSG00000143556 0.595048238315555
ENSG00000115267 0.967375555283556
ENSG00000163202 0.595048238315555
ENSG00000149289 0.595048238315555
ENSG00000145623 0.482027259698162
ENSG00000122359 0
ENSG00000159958 0
ENSG00000117322 0.614446165142086
ENSG00000177455 0
ENSG00000136802 0
ENSG00000088305 0.97437722858951
ENSG00000116586 0
ENSG00000135899 0
ENSG00000280755 0
ENSG00000183684 0.34095142823248
ENSG00000131467 0.34095142823248
ENSG00000183431 0.34095142823248
ENSG00000161960 0.34095142823248
ENSG00000122034 0.34095142823248
ENSG00000143321 0.34095142823248
ENSG00000090659 0.34095142823248
ENSG00000141522 0.956170652441235
ENSG00000254087 0.34095142823248
ENSG00000165916 0.34095142823248
ENSG00000108344 0.34095142823248
ENSG00000099341 0.34095142823248
ENSG00000132341 0.996672641153916
ENSG00000099901 0.34095142823248
ENSG00000277336 0.951157349934904
ENSG00000277768 0.951157349934904
ENSG00000276085 0.951157349934904
ENSG00000136450 0.955580708729042
ENSG00000120318 0.34095142823248
ENSG00000100028 0.80778245753919
ENSG00000273841 0.34095142823248
ENSG00000276463 0.34095142823248
ENSG00000164342 0.34095142823248
ENSG00000163468 0.34095142823248
ENSG00000109519 0.34095142823248
ENSG00000132256 0.34095142823248
ENSG00000106263 0.34095142823248
ENSG00000111786 0.34095142823248
ENSG00000151929 0.94996751680299
ENSG00000155918 0.0177595234201912
ENSG00000131019 0.0177595234201912
ENSG00000017260 0
ENSG00000183864 0
ENSG00000109684 0
ENSG00000150637 0.999704746001849
ENSG00000139370 0.614446165142086
ENSG00000213918 0.98687905797604
ENSG00000197136 0.614446165142086
ENSG00000065060 0.614446165142086
ENSG00000168297 0.970730206254243
ENSG00000070047 0.614446165142086
ENSG00000274780 0.614446165142086
ENSG00000105492 0.614446165142086
ENSG00000030304 0
ENSG00000143878 0
ENSG00000013297 0.589597581190744
ENSG00000125735 0.968843795430711
ENSG00000157131 0.34095142823248
ENSG00000021852 0.94996751680299
ENSG00000107937 0.34095142823248
ENSG00000082515 0.34095142823248
ENSG00000170291 0.34095142823248
ENSG00000168883 0.34095142823248
ENSG00000166246 0.34095142823248
ENSG00000135625 0.34095142823248
ENSG00000080854 0.34095142823248
ENSG00000110218 0.34095142823248
ENSG00000163295 0.34095142823248
ENSG00000100991 0.34095142823248
ENSG00000176155 0.34095142823248
ENSG00000132530 0.80778245753919
ENSG00000204569 0.34095142823248
ENSG00000238104 0.34095142823248
ENSG00000231737 0.34095142823248
ENSG00000206489 0.34095142823248
ENSG00000230995 0.34095142823248
ENSG00000227804 0.34095142823248
ENSG00000235291 0.34095142823248
ENSG00000124228 0.34095142823248
ENSG00000176009 0.34095142823248
ENSG00000100445 0.34095142823248
ENSG00000148965 0.34095142823248
ENSG00000104290 0.34095142823248
ENSG00000176208 0.80778245753919
ENSG00000102055 0.34095142823248
ENSG00000148798 0.847701359114926
ENSG00000135966 0.34095142823248
ENSG00000172830 0.34095142823248
ENSG00000135823 0.34095142823248
ENSG00000239998 0.34095142823248
ENSG00000275290 0.34095142823248
ENSG00000274000 0.34095142823248
ENSG00000278634 0.34095142823248
ENSG00000151414 0.974368144882611
ENSG00000135472 0.34095142823248
ENSG00000169914 0.34095142823248
ENSG00000099968 0.34095142823248
ENSG00000137709 0.34095142823248
ENSG00000099814 0.34095142823248
ENSG00000224586 0.34095142823248
ENSG00000257770 0.34095142823248
ENSG00000229391 0.34095142823248
ENSG00000187626 0.847701359114926
ENSG00000274487 0.34095142823248
ENSG00000188786 0.967398572185539
ENSG00000119396 0.34095142823248
ENSG00000105011 0.34095142823248
ENSG00000182810 0.34095142823248
ENSG00000071242 0.34095142823248
ENSG00000221983 0.34095142823248
ENSG00000134245 0.34095142823248
ENSG00000117533 0.34095142823248
ENSG00000089472 0.80778245753919
ENSG00000177853 0.34095142823248
ENSG00000100918 0.80778245753919
ENSG00000198756 0.34095142823248
ENSG00000124596 0.34095142823248
ENSG00000185989 0.34095142823248
ENSG00000280477 0.34095142823248
ENSG00000196475 0.34095142823248
ENSG00000132465 0.34095142823248
ENSG00000131899 0.80778245753919
ENSG00000105193 0.34095142823248
ENSG00000113407 0.34095142823248
ENSG00000162129 0.34095142823248
ENSG00000175334 0.34095142823248
ENSG00000127666 0.846077255148721
ENSG00000004139 0.34095142823248
ENSG00000176920 0.34095142823248
ENSG00000277399 0.34095142823248
ENSG00000276469 0.34095142823248
ENSG00000124333 0.80778245753919
ENSG00000133101 0.80778245753919
ENSG00000171711 0.34095142823248
ENSG00000130826 0.0177595234201912
ENSG00000146574 0.0177595234201912
ENSG00000168522 0.0177595234201912
ENSG00000130540 0.0177595234201912
ENSG00000257103 0.0177595234201912
ENSG00000262860 0.0177595234201912
ENSG00000102359 0.773015380028497
ENSG00000197273 0.0177595234201912
ENSG00000177551 0.93092928946961
ENSG00000111696 0.0177595234201912
ENSG00000062598 0.0177595234201912
ENSG00000130312 0.0177595234201912
ENSG00000125351 0.0177595234201912
ENSG00000087510 0.713520583153154
ENSG00000163032 0.0177595234201912
ENSG00000009790 0.0177595234201912
ENSG00000140983 0.0177595234201912
ENSG00000196365 0.0177595234201912
ENSG00000093217 0.0177595234201912
ENSG00000152234 0
ENSG00000170946 0.972358307856747
ENSG00000198646 0.998532829483641
ENSG00000104899 0.972358307856747
ENSG00000173273 0.972358307856747
ENSG00000170373 0.482027259698162
ENSG00000108819 0
ENSG00000145725 0
ENSG00000155189 0
ENSG00000160224 0.482027259698162
ENSG00000172243 0
ENSG00000153317 0.961612599766401
ENSG00000132274 0.34095142823248
ENSG00000152778 0.34095142823248
ENSG00000126709 0.967398572185539
ENSG00000078081 0.34095142823248
ENSG00000136816 0.34095142823248
ENSG00000165949 0.34095142823248
ENSG00000275214 0.34095142823248
ENSG00000119922 0.34095142823248
ENSG00000119917 0.34095142823248
ENSG00000183486 0.80778245753919
ENSG00000111335 0.34095142823248
ENSG00000138646 0.96501890592171
ENSG00000141664 0.34095142823248
ENSG00000138642 0.34095142823248
ENSG00000059378 0.34095142823248
ENSG00000088827 0.34095142823248
ENSG00000123610 0.999966096825273
ENSG00000229807 0.34095142823248
ENSG00000221963 0.34095142823248
ENSG00000135114 0.34095142823248
ENSG00000156587 0.34095142823248
ENSG00000167895 0
ENSG00000135678 0.983815606680392
ENSG00000224557 0.911068410177461
ENSG00000226071 0.911068410177461
ENSG00000168379 0.911068410177461
ENSG00000225429 0.911068410177461
ENSG00000233584 0.911068410177461
ENSG00000234834 0.911068410177461
ENSG00000225132 0.911068410177461
ENSG00000223372 0.911068410177461
ENSG00000163435 0.95081387878293
ENSG00000115170 0.95081387878293
ENSG00000198625 0.482027259698162
ENSG00000085465 0
ENSG00000175054 0.482027259698162
ENSG00000160183 0.0177595234201912
ENSG00000162040 0
ENSG00000276333 0
ENSG00000104998 0
ENSG00000197891 0.96657296807451
ENSG00000184349 0.585221073348949
ENSG00000197658 0.96657296807451
ENSG00000196565 0.990250700473799
ENSG00000049860 0.96657296807451
ENSG00000161638 0.879025933200077
ENSG00000204673 0.585221073348949
ENSG00000154342 0.585221073348949
ENSG00000159363 0.969584727762918
ENSG00000197386 0.868382661780313
ENSG00000185947 0.868382661780313
ENSG00000168334 0.868382661780313
ENSG00000164548 0.868382661780313
ENSG00000068383 0.991129107727206
ENSG00000277796 0.868382661780313
ENSG00000099860 0.868382661780313
ENSG00000166136 0.868382661780313
ENSG00000255339 0.868382661780313
ENSG00000153234 0.997085773280696
ENSG00000130844 0.868382661780313
ENSG00000214435 0.978768766814294
ENSG00000080298 0.868382661780313
ENSG00000090104 0.991246924265204
ENSG00000112499 0.868382661780313
ENSG00000167881 0.868382661780313
ENSG00000106028 0.868382661780313
ENSG00000262771 0.868382661780313
ENSG00000160218 0.868382661780313
ENSG00000170142 0.99000810783149
ENSG00000137331 0.944420842373019
ENSG00000230128 0.944420842373019
ENSG00000227231 0.944420842373019
ENSG00000237155 0.944420842373019
ENSG00000206478 0.944420842373019
ENSG00000235030 0.944420842373019
ENSG00000121797 0.868382661780313
ENSG00000113196 0.868382661780313
ENSG00000213658 0.589597581190744
ENSG00000100650 0
ENSG00000103196 0.695083827900311
ENSG00000141232 0.972506953304073
ENSG00000172159 0
ENSG00000176083 0
ENSG00000223609 0.595048238315555
ENSG00000213934 0.482027259698162
ENSG00000103769 0
ENSG00000177150 0
ENSG00000107984 0.972506953304073
ENSG00000263761 0.781271305368117
ENSG00000115306 0.93092928946961
ENSG00000104856 0.250053705004024
ENSG00000108839 0.998804713220623
ENSG00000163618 0
ENSG00000137161 0
ENSG00000066032 0.482027259698162
ENSG00000122705 0
ENSG00000156873 0.614446165142086
ENSG00000244462 0.614446165142086
ENSG00000198039 0.614446165142086
ENSG00000089154 0.614446165142086
ENSG00000159409 0.614446165142086
ENSG00000171295 0.614446165142086
ENSG00000170367 0.614446165142086
ENSG00000169598 0.614446165142086
ENSG00000169242 0.887549698463088
ENSG00000134001 0.974014012282498
ENSG00000068366 0.999672491309496
ENSG00000101004 0.614446165142086
ENSG00000103995 0.614446165142086
ENSG00000132589 0.614446165142086
ENSG00000275700 0.950022088205817
ENSG00000276072 0.950022088205817
ENSG00000117597 0.614446165142086
ENSG00000125787 0.614446165142086
ENSG00000232860 0.614446165142086
ENSG00000171155 0.614446165142086
ENSG00000110768 0.614446165142086
ENSG00000158373 0.614446165142086
ENSG00000135924 0.614446165142086
ENSG00000105290 0.614446165142086
ENSG00000134470 0.614446165142086
ENSG00000178035 0.614446165142086
ENSG00000072778 0.997941761208888
ENSG00000171310 0.614446165142086
ENSG00000160685 0.614446165142086
ENSG00000159199 0.614446165142086
ENSG00000154723 0.614446165142086
ENSG00000064199 0.614446165142086
ENSG00000104381 0.614446165142086
ENSG00000086717 0.614446165142086
ENSG00000157450 0.614446165142086
ENSG00000103381 0.614446165142086
ENSG00000125843 0.614446165142086
ENSG00000103121 0.887549698463088
ENSG00000076924 0.614446165142086
ENSG00000108588 0.614446165142086
ENSG00000170545 0.614446165142086
ENSG00000152253 0.614446165142086
ENSG00000277909 0.614446165142086
ENSG00000111897 0.614446165142086
ENSG00000127329 0.614446165142086
ENSG00000128617 0.614446165142086
ENSG00000137077 0.970730206254243
ENSG00000108187 0.614446165142086
ENSG00000168807 0.614446165142086
ENSG00000260873 0.614446165142086
ENSG00000176720 0.614446165142086
ENSG00000180879 0.614446165142086
ENSG00000132671 0.910902887052152
ENSG00000008056 0.910902887052152
ENSG00000114638 0.887549698463088
ENSG00000125846 0.614446165142086
ENSG00000117419 0.614446165142086
ENSG00000198342 0.614446165142086
ENSG00000176204 0.614446165142086
ENSG00000119227 0.614446165142086
ENSG00000204385 0.614446165142086
ENSG00000203463 0.614446165142086
ENSG00000232180 0.614446165142086
ENSG00000206378 0.614446165142086
ENSG00000228263 0.614446165142086
ENSG00000235336 0.614446165142086
ENSG00000229077 0.614446165142086
ENSG00000231479 0.614446165142086
ENSG00000102226 0.614446165142086
ENSG00000127774 0.614446165142086
ENSG00000274641 0.614446165142086
ENSG00000169026 0.614446165142086
ENSG00000147509 0.614446165142086
ENSG00000107862 0.614446165142086
ENSG00000118596 0.972888026958448
ENSG00000048471 0.614446165142086
ENSG00000166200 0.979535506869792
ENSG00000115129 0.887549698463088
ENSG00000253767 0.614446165142086
ENSG00000138593 0.614446165142086
ENSG00000204961 0.614446165142086
ENSG00000158691 0.614446165142086
ENSG00000058673 0.887549698463088
ENSG00000065609 0.614446165142086
ENSG00000117593 0
ENSG00000118946 0
ENSG00000182324 0
ENSG00000111046 0
ENSG00000116783 0
ENSG00000100129 0
ENSG00000116649 0
ENSG00000138780 0.482027259698162
ENSG00000166396 0
ENSG00000196422 0
ENSG00000134440 0.96657296807451
ENSG00000008256 0.939561831292544
ENSG00000088451 0
ENSG00000152402 0.982372655434755
ENSG00000180818 0.939561831292544
ENSG00000139155 0
ENSG00000111540 0
ENSG00000124233 0.939561831292544
ENSG00000163481 0.96657296807451
ENSG00000100099 0.939561831292544
ENSG00000164951 0
ENSG00000110435 0.0177595234201912
ENSG00000197894 0.769789893199183
ENSG00000182372 0.769789893199183
ENSG00000278220 0.769789893199183
ENSG00000115942 0.769789893199183
ENSG00000221957 0.769789893199183
ENSG00000273931 0.769789893199183
ENSG00000274714 0.769789893199183
ENSG00000276634 0.769789893199183
ENSG00000274324 0.769789893199183
ENSG00000276209 0.769789893199183
ENSG00000275938 0.769789893199183
ENSG00000275351 0.769789893199183
ENSG00000276154 0.769789893199183
ENSG00000276465 0.769789893199183
ENSG00000274957 0.769789893199183
ENSG00000275731 0.769789893199183
ENSG00000276885 0.769789893199183
ENSG00000274921 0.769789893199183
ENSG00000275353 0.769789893199183
ENSG00000277078 0.769789893199183
ENSG00000274947 0.769789893199183
ENSG00000277345 0.769789893199183
ENSG00000274406 0.769789893199183
ENSG00000274807 0.769789893199183
ENSG00000273526 0.769789893199183
ENSG00000274533 0.769789893199183
ENSG00000276395 0.769789893199183
ENSG00000103227 0
ENSG00000260807 0
ENSG00000164077 0
ENSG00000153574 0
ENSG00000075415 0
ENSG00000165029 0.999979918811327
ENSG00000135336 0.595048238315555
ENSG00000178445 0.595048238315555
ENSG00000128567 0.950125592829019
ENSG00000148943 0.595048238315555
ENSG00000168268 0.595048238315555
ENSG00000103942 0.595048238315555
ENSG00000157184 0
ENSG00000178537 0
ENSG00000131477 0.999867307541144
ENSG00000164609 0.93092928946961
ENSG00000241978 0.93092928946961
ENSG00000163281 0.93092928946961
ENSG00000117984 0.999646586804949
ENSG00000135108 0.93092928946961
ENSG00000196914 0.93092928946961
ENSG00000169504 0.998470659619229
ENSG00000197555 0.994756412027798
ENSG00000158623 0.93092928946961
ENSG00000010310 0.713520583153154
ENSG00000263812 0.0177595234201912
ENSG00000155744 0.93092928946961
ENSG00000163697 0.93092928946961
ENSG00000115461 0.979854895673977
ENSG00000047849 0.93092928946961
ENSG00000106484 0.93092928946961
ENSG00000147684 0.93092928946961
ENSG00000109618 0.93092928946961
ENSG00000086200 0.93092928946961
ENSG00000116005 0.93092928946961
ENSG00000174442 0.93092928946961
ENSG00000048707 0.93092928946961
ENSG00000137764 0.0177595234201912
ENSG00000109689 0.93092928946961
ENSG00000169733 0.93092928946961
ENSG00000142937 0.979854895673977
ENSG00000119138 0.947864470100296
ENSG00000149948 0.713520583153154
ENSG00000167220 0.93092928946961
ENSG00000120341 0.0177595234201912
ENSG00000187231 0.93092928946961
ENSG00000123684 0.93092928946961
ENSG00000121073 0.0177595234201912
ENSG00000188021 0.0177595234201912
ENSG00000109452 0.0177595234201912
ENSG00000136003 0.865176392883366
ENSG00000176715 0
ENSG00000105607 0
ENSG00000180251 0
ENSG00000168385 0
ENSG00000175198 0
ENSG00000151790 0.912148232223644
ENSG00000262635 0.912148232223644
ENSG00000103642 0.875115826463903
ENSG00000155846 0.963576388816111
ENSG00000127184 0.875115826463903
ENSG00000163590 0.875115826463903
ENSG00000159723 0.875115826463903
ENSG00000127884 0.963576388816111
ENSG00000255794 0.875115826463903
ENSG00000171503 0.875115826463903
ENSG00000172260 0.875115826463903
ENSG00000178188 0.875115826463903
ENSG00000207695 0.875115826463903
ENSG00000166819 0.875115826463903
ENSG00000183395 0.875115826463903
ENSG00000027075 0.996091698520363
ENSG00000148384 0.93092928946961
ENSG00000130066 0.971523973429123
ENSG00000123472 0.875115826463903
ENSG00000175003 0.963576388816111
ENSG00000175564 0.963576388816111
ENSG00000121057 0.875115826463903
ENSG00000113946 0
ENSG00000119121 0
ENSG00000164007 0
ENSG00000152592 0
ENSG00000166226 0.865176392883366
ENSG00000130313 0.865176392883366
ENSG00000067225 0.960677462123683
ENSG00000120370 0.865176392883366
ENSG00000109062 0.865176392883366
ENSG00000029559 0.482027259698162
ENSG00000157978 0
ENSG00000158874 0
ENSG00000188992 0
ENSG00000105854 0
ENSG00000158773 0
ENSG00000176619 0
ENSG00000161618 0
ENSG00000105483 0
ENSG00000109667 0
ENSG00000256870 0.482027259698162
ENSG00000262217 0.482027259698162
ENSG00000137878 0.865176392883366
ENSG00000263155 0.865176392883366
ENSG00000181541 0.865176392883366
ENSG00000170340 0.865176392883366
ENSG00000132970 0.865176392883366
ENSG00000100266 0.865176392883366
ENSG00000156381 0.865176392883366
ENSG00000122218 0.976851913636411
ENSG00000177324 0.865176392883366
ENSG00000140932 0.865176392883366
ENSG00000163803 0.865176392883366
ENSG00000138670 0.865176392883366
ENSG00000172322 0.865176392883366
ENSG00000110367 0.865176392883366
ENSG00000158050 0.865176392883366
ENSG00000198369 0.865176392883366
ENSG00000147894 0.968843795430711
ENSG00000105778 0.865176392883366
ENSG00000010327 0.865176392883366
ENSG00000156650 0.865176392883366
ENSG00000281813 0.865176392883366
ENSG00000075426 0.960677462123683
ENSG00000159339 0.960677462123683
ENSG00000280908 0.960677462123683
ENSG00000159131 0.865176392883366
ENSG00000262473 0.865176392883366
ENSG00000127920 0.960677462123683
ENSG00000174136 0.865176392883366
ENSG00000277075 0.865176392883366
ENSG00000180353 0.865176392883366
ENSG00000161911 0.865176392883366
ENSG00000142871 0.960677462123683
ENSG00000168214 0.992843809262992
ENSG00000187116 0.865176392883366
ENSG00000274113 0.865176392883366
ENSG00000275404 0.865176392883366
ENSG00000278355 0.865176392883366
ENSG00000274914 0.865176392883366
ENSG00000082781 0.865176392883366
ENSG00000157551 0.865176392883366
ENSG00000144218 0.99000810783149
ENSG00000207947 0.865176392883366
ENSG00000078018 0.993330624959387
ENSG00000179583 0.865176392883366
ENSG00000204498 0.925432005704675
ENSG00000236196 0.925432005704675
ENSG00000206440 0.925432005704675
ENSG00000227565 0.925432005704675
ENSG00000235125 0.925432005704675
ENSG00000236346 0.925432005704675
ENSG00000234530 0.925432005704675
ENSG00000176624 0.865176392883366
ENSG00000110079 0.865176392883366
ENSG00000197142 0.865176392883366
ENSG00000108950 0.865176392883366
ENSG00000145723 0.865176392883366
ENSG00000139163 0.865176392883366
ENSG00000173432 0.969257588772647
ENSG00000124875 0.865176392883366
ENSG00000122557 0.865176392883366
ENSG00000102172 0.865176392883366
ENSG00000198176 0.925432005704675
ENSG00000140332 0.990913008037248
ENSG00000185215 0.865176392883366
ENSG00000239305 0.865176392883366
ENSG00000122786 0.865176392883366
ENSG00000166579 0.865176392883366
ENSG00000239264 0.960677462123683
ENSG00000117069 0.865176392883366
ENSG00000198478 0.865176392883366
ENSG00000002822 0.960677462123683
ENSG00000187699 0.865176392883366
ENSG00000111644 0.960677462123683
ENSG00000137463 0.865176392883366
ENSG00000237172 0.865176392883366
ENSG00000004809 0.865176392883366
ENSG00000013588 0.865176392883366
ENSG00000172116 0.865176392883366
ENSG00000106689 0.865176392883366
ENSG00000170873 0.960677462123683
ENSG00000137478 0.865176392883366
ENSG00000170248 0.865176392883366
ENSG00000164176 0.865176392883366
ENSG00000173698 0.865176392883366
ENSG00000167315 0.999111939275635
ENSG00000110811 0.865176392883366
ENSG00000134308 0.865176392883366
ENSG00000132305 0.865176392883366
ENSG00000100399 0.865176392883366
ENSG00000140374 0.960677462123683
ENSG00000109654 0.865176392883366
ENSG00000070190 0.865176392883366
ENSG00000166411 0.865176392883366
ENSG00000197448 0.960677462123683
ENSG00000110717 0.865176392883366
ENSG00000243678 0.960677462123683
ENSG00000102024 0.865176392883366
ENSG00000196154 0.999986206463703
ENSG00000137575 0.865176392883366
ENSG00000063241 0.865176392883366
ENSG00000006788 0.865176392883366
ENSG00000225614 0
ENSG00000100599 0
ENSG00000164935 0.905735694429749
ENSG00000108349 0.865176392883366
ENSG00000100024 0.912148232223644
ENSG00000183826 0
ENSG00000143995 0.482027259698162
ENSG00000148337 0.482027259698162
ENSG00000179915 0.999147586608479
ENSG00000165410 0.865176392883366
ENSG00000122367 0.865176392883366
ENSG00000160131 0.865176392883366
ENSG00000234438 0.865176392883366
ENSG00000183091 0.865176392883366
ENSG00000105048 0.865176392883366
ENSG00000185344 0
ENSG00000090006 0.982372655434755
ENSG00000188153 0
ENSG00000184979 0.482027259698162
ENSG00000182197 0.97437722858951
ENSG00000134809 0.482027259698162
ENSG00000124493 0.880302381732018
ENSG00000143473 0.880302381732018
ENSG00000208036 0.97437722858951
ENSG00000207757 0.482027259698162
ENSG00000249532 0.482027259698162
ENSG00000207948 0.482027259698162
ENSG00000122512 0.482027259698162
ENSG00000147082 0.482027259698162
ENSG00000182944 0
ENSG00000126752 0
ENSG00000241476 0.482027259698162
ENSG00000141380 0
ENSG00000169696 0
ENSG00000135446 0.482027259698162
ENSG00000127337 0
ENSG00000156925 0
ENSG00000136280 0.93186678593987
ENSG00000169604 0
ENSG00000178691 0.482027259698162
ENSG00000169474 0.482027259698162
ENSG00000094631 0.482027259698162
ENSG00000123374 0.482027259698162
ENSG00000159184 0.482027259698162
ENSG00000175550 0.482027259698162
ENSG00000150687 0.482027259698162
ENSG00000139364 0.482027259698162
ENSG00000145358 0.482027259698162
ENSG00000168062 0.482027259698162
ENSG00000153989 0.482027259698162
ENSG00000074201 0.482027259698162
ENSG00000169169 0.98012832509223
ENSG00000173093 0.482027259698162
ENSG00000182107 0.482027259698162
ENSG00000149735 0.482027259698162
ENSG00000150672 0.482027259698162
ENSG00000134765 0.482027259698162
ENSG00000112232 0.482027259698162
ENSG00000120899 0.880302381732018
ENSG00000183621 0.482027259698162
ENSG00000148482 0.482027259698162
ENSG00000165997 0.482027259698162
ENSG00000178425 0.482027259698162
ENSG00000249853 0.482027259698162
ENSG00000185002 0.482027259698162
ENSG00000213809 0.482027259698162
ENSG00000170162 0.482027259698162
ENSG00000111875 0.482027259698162
ENSG00000092621 0.482027259698162
ENSG00000173457 0.482027259698162
ENSG00000119946 0.482027259698162
ENSG00000162241 0.482027259698162
ENSG00000177675 0.482027259698162
ENSG00000164465 0.482027259698162
ENSG00000120675 0.482027259698162
ENSG00000198822 0.880302381732018
ENSG00000185899 0.482027259698162
ENSG00000004846 0.482027259698162
ENSG00000149503 0.482027259698162
ENSG00000213465 0.482027259698162
ENSG00000198681 0.482027259698162
ENSG00000128309 0.482027259698162
ENSG00000188389 0.482027259698162
ENSG00000276977 0.482027259698162
ENSG00000101333 0.482027259698162
ENSG00000078124 0.482027259698162
ENSG00000119414 0.482027259698162
ENSG00000127863 0.482027259698162
ENSG00000120322 0.482027259698162
ENSG00000198074 0.88189211572464
ENSG00000047932 0.482027259698162
ENSG00000151553 0.482027259698162
ENSG00000103175 0.482027259698162
ENSG00000047936 0.482027259698162
ENSG00000136770 0.482027259698162
ENSG00000213445 0.482027259698162
ENSG00000163406 0.482027259698162
ENSG00000165025 0.482027259698162
ENSG00000132872 0.482027259698162
ENSG00000109181 0.482027259698162
ENSG00000275190 0.482027259698162
ENSG00000149792 0.482027259698162
ENSG00000150630 0.482027259698162
ENSG00000168066 0.482027259698162
ENSG00000078403 0.482027259698162
ENSG00000175376 0.482027259698162
ENSG00000127564 0.482027259698162
ENSG00000174791 0.482027259698162
ENSG00000082153 0.482027259698162
ENSG00000148429 0.482027259698162
ENSG00000176049 0.482027259698162
ENSG00000033327 0.482027259698162
ENSG00000108064 0
ENSG00000169218 0.482027259698162
ENSG00000106799 0.99912802086823
ENSG00000167634 0
ENSG00000277786 0
ENSG00000274174 0
ENSG00000277179 0
ENSG00000274571 0
ENSG00000277776 0
ENSG00000277071 0
ENSG00000275483 0
ENSG00000276804 0
ENSG00000278173 0
ENSG00000106536 0.912148232223644
ENSG00000076716 0
ENSG00000147257 0.482027259698162
ENSG00000091483 0.482027259698162
ENSG00000065621 0.482027259698162
ENSG00000152954 0.482027259698162
ENSG00000175267 0.482027259698162
ENSG00000130287 0.482027259698162
ENSG00000171634 0.482027259698162
ENSG00000181085 0.482027259698162
ENSG00000274205 0.482027259698162
ENSG00000185933 0.482027259698162
ENSG00000174989 0.482027259698162
ENSG00000070756 0.482027259698162
ENSG00000077935 0.482027259698162
ENSG00000166825 0.482027259698162
ENSG00000100577 0.482027259698162
ENSG00000197376 0.482027259698162
ENSG00000250067 0.482027259698162
ENSG00000186832 0.482027259698162
ENSG00000177721 0.482027259698162
ENSG00000123584 0.482027259698162
ENSG00000087250 0.999211571653828
ENSG00000010438 0.482027259698162
ENSG00000126067 0.482027259698162
ENSG00000163508 0.98012832509223
ENSG00000138131 0.482027259698162
ENSG00000117154 0.482027259698162
ENSG00000179750 0.482027259698162
ENSG00000114209 0
ENSG00000136560 0.482027259698162
ENSG00000137845 0.482027259698162
ENSG00000140396 0.482027259698162
ENSG00000117724 0.482027259698162
ENSG00000138136 0.482027259698162
ENSG00000175063 0.482027259698162
ENSG00000149554 0.482027259698162
ENSG00000206562 0.482027259698162
ENSG00000156535 0.482027259698162
ENSG00000163377 0.482027259698162
ENSG00000154783 0.482027259698162
ENSG00000196943 0.482027259698162
ENSG00000178175 0.961612599766401
ENSG00000134762 0.482027259698162
ENSG00000114942 0.713520583153154
ENSG00000283391 0.713520583153154
ENSG00000178498 0.482027259698162
ENSG00000111145 0.482027259698162
ENSG00000105202 0.482027259698162
ENSG00000280548 0.482027259698162
ENSG00000157557 0.972706609158249
ENSG00000180537 0.482027259698162
ENSG00000164683 0.97437722858951
ENSG00000128408 0.482027259698162
ENSG00000163909 0.482027259698162
ENSG00000266524 0.482027259698162
ENSG00000079101 0.482027259698162
ENSG00000103460 0.482027259698162
ENSG00000198719 0.482027259698162
ENSG00000275555 0.482027259698162
ENSG00000164850 0.482027259698162
ENSG00000176153 0.482027259698162
ENSG00000141738 0.482027259698162
ENSG00000188486 0.482027259698162
ENSG00000164978 0.482027259698162
ENSG00000165119 0.482027259698162
ENSG00000078061 0.482027259698162
ENSG00000262117 0.482027259698162
ENSG00000199065 0.482027259698162
ENSG00000230937 0.482027259698162
ENSG00000230630 0.482027259698162
ENSG00000267519 0.482027259698162
ENSG00000172005 0.482027259698162
ENSG00000095015 0.482027259698162
ENSG00000199082 0.482027259698162
ENSG00000198984 0.482027259698162
ENSG00000135577 0.482027259698162
ENSG00000091129 0.998101074622855
ENSG00000122133 0.97437722858951
ENSG00000149269 0.982372655434755
ENSG00000196405 0.88189211572464
ENSG00000181610 0.482027259698162
ENSG00000127445 0.482027259698162
ENSG00000128917 0.482027259698162
ENSG00000124496 0.482027259698162
ENSG00000175110 0.482027259698162
ENSG00000207656 0.482027259698162
ENSG00000113369 0.482027259698162
ENSG00000133067 0.482027259698162
ENSG00000004700 0.482027259698162
ENSG00000120057 0.482027259698162
ENSG00000105376 0.482027259698162
ENSG00000169884 0.482027259698162
ENSG00000196584 0.482027259698162
ENSG00000132676 0.482027259698162
ENSG00000118579 0.482027259698162
ENSG00000136490 0.482027259698162
ENSG00000137936 0.961612599766401
ENSG00000149582 0.482027259698162
ENSG00000146374 0.482027259698162
ENSG00000170836 0.97437722858951
ENSG00000125977 0.482027259698162
ENSG00000117407 0.482027259698162
ENSG00000156222 0.482027259698162
ENSG00000174371 0.482027259698162
ENSG00000169891 0.482027259698162
ENSG00000147649 0.482027259698162
ENSG00000164379 0.482027259698162
ENSG00000130775 0.482027259698162
ENSG00000154734 0.482027259698162
ENSG00000213231 0.482027259698162
ENSG00000256087 0.482027259698162
ENSG00000130052 0.482027259698162
ENSG00000158825 0.482027259698162
ENSG00000115364 0.482027259698162
ENSG00000023287 0.880302381732018
ENSG00000181885 0.482027259698162
ENSG00000172403 0.482027259698162
ENSG00000198704 0.482027259698162
ENSG00000281185 0.482027259698162
ENSG00000105171 0.482027259698162
ENSG00000115325 0.482027259698162
ENSG00000163659 0.482027259698162
ENSG00000178015 0.482027259698162
ENSG00000105393 0.482027259698162
ENSG00000137070 0.482027259698162
ENSG00000186298 0.482027259698162
ENSG00000116455 0.482027259698162
ENSG00000131943 0.482027259698162
ENSG00000141293 0.482027259698162
ENSG00000105176 0.482027259698162
ENSG00000164695 0.482027259698162
ENSG00000181143 0.982372655434755
ENSG00000253293 0.482027259698162
ENSG00000085511 0.482027259698162
ENSG00000113318 0.482027259698162
ENSG00000177425 0.482027259698162
ENSG00000130827 0.482027259698162
ENSG00000184205 0.482027259698162
ENSG00000088002 0.482027259698162
ENSG00000121067 0.482027259698162
ENSG00000099956 0.0177595234201912
ENSG00000275837 0.0177595234201912
ENSG00000228630 0.482027259698162
ENSG00000283203 0.482027259698162
ENSG00000113163 0.97437722858951
ENSG00000076053 0.482027259698162
ENSG00000204628 0.482027259698162
ENSG00000176788 0.482027259698162
ENSG00000109854 0.482027259698162
ENSG00000089248 0.482027259698162
ENSG00000123094 0.482027259698162
ENSG00000139648 0.482027259698162
ENSG00000164796 0.998101074622855
ENSG00000168140 0.482027259698162
ENSG00000274334 0.482027259698162
ENSG00000159445 0.482027259698162
ENSG00000188906 0.993646669115222
ENSG00000064666 0.482027259698162
ENSG00000117519 0.482027259698162
ENSG00000171227 0.482027259698162
ENSG00000146809 0.482027259698162
ENSG00000179532 0.482027259698162
ENSG00000135222 0.482027259698162
ENSG00000283030 0.482027259698162
ENSG00000070770 0.482027259698162
ENSG00000183048 0.482027259698162
ENSG00000165591 0.482027259698162
ENSG00000155368 0.482027259698162
ENSG00000169436 0.482027259698162
ENSG00000135144 0.482027259698162
ENSG00000108861 0.482027259698162
ENSG00000189079 0.482027259698162
ENSG00000132507 0.88189211572464
ENSG00000107105 0.482027259698162
ENSG00000135333 0.482027259698162
ENSG00000170017 0.482027259698162
ENSG00000170323 0.88189211572464
ENSG00000079459 0.482027259698162
ENSG00000114650 0.482027259698162
ENSG00000151240 0.482027259698162
ENSG00000110042 0.482027259698162
ENSG00000100425 0.482027259698162
ENSG00000137207 0.482027259698162
ENSG00000101825 0.482027259698162
ENSG00000127838 0.482027259698162
ENSG00000214114 0.482027259698162
ENSG00000274944 0.482027259698162
ENSG00000134115 0.482027259698162
ENSG00000258817 0.482027259698162
ENSG00000182853 0.482027259698162
ENSG00000163873 0.482027259698162
ENSG00000276043 0.482027259698162
ENSG00000135069 0.482027259698162
ENSG00000170445 0.911068410177461
ENSG00000116478 0.988390280516019
ENSG00000151379 0.482027259698162
ENSG00000186480 0.482027259698162
ENSG00000173404 0.482027259698162
ENSG00000168310 0.482027259698162
ENSG00000189057 0.482027259698162
ENSG00000170498 0.482027259698162
ENSG00000185479 0.482027259698162
ENSG00000108759 0.482027259698162
ENSG00000205076 0.482027259698162
ENSG00000282902 0.482027259698162
ENSG00000283082 0.482027259698162
ENSG00000178934 0.482027259698162
ENSG00000207962 0.482027259698162
ENSG00000099953 0.97437722858951
ENSG00000275365 0.97437722858951
ENSG00000263639 0.482027259698162
ENSG00000147862 0.482027259698162
ENSG00000100412 0.996588199523869
ENSG00000140564 0.482027259698162
ENSG00000104213 0.482027259698162
ENSG00000054267 0.482027259698162
ENSG00000171314 0.482027259698162
ENSG00000142657 0.482027259698162
ENSG00000196262 0.482027259698162
ENSG00000177595 0.713520583153154
ENSG00000143294 0.482027259698162
ENSG00000155816 0.482027259698162
ENSG00000114698 0.482027259698162
ENSG00000169857 0.482027259698162
ENSG00000011304 0.482027259698162
ENSG00000204186 0.482027259698162
ENSG00000283649 0.482027259698162
ENSG00000255501 0.482027259698162
ENSG00000113319 0.482027259698162
ENSG00000106615 0.482027259698162
ENSG00000177189 0.482027259698162
ENSG00000161547 0.482027259698162
ENSG00000164161 0.482027259698162
ENSG00000257780 0.482027259698162
ENSG00000198743 0.98012832509223
ENSG00000204379 0.482027259698162
ENSG00000204382 0.482027259698162
ENSG00000073584 0.482027259698162
ENSG00000207571 0.482027259698162
ENSG00000207972 0.482027259698162
ENSG00000151365 0.482027259698162
ENSG00000130985 0.482027259698162
ENSG00000182179 0.482027259698162
ENSG00000166483 0.482027259698162
ENSG00000121316 0.482027259698162
ENSG00000083168 0.482027259698162
ENSG00000130402 0.482027259698162
ENSG00000282844 0.482027259698162
ENSG00000114988 0.482027259698162
ENSG00000126012 0.985828604402233
ENSG00000103126 0.482027259698162
ENSG00000276903 0.482027259698162
ENSG00000147687 0.482027259698162
ENSG00000138463 0.482027259698162
ENSG00000147677 0.482027259698162
ENSG00000118640 0.482027259698162
ENSG00000138035 0.482027259698162
ENSG00000140943 0.482027259698162
ENSG00000254685 0.482027259698162
ENSG00000196468 0.482027259698162
ENSG00000171097 0.482027259698162
ENSG00000255398 0.482027259698162
ENSG00000204344 0.482027259698162
ENSG00000206342 0.482027259698162
ENSG00000234947 0.482027259698162
ENSG00000226257 0.482027259698162
ENSG00000226033 0.482027259698162
ENSG00000236250 0.482027259698162
ENSG00000067798 0.482027259698162
ENSG00000147378 0.482027259698162
ENSG00000197965 0.482027259698162
ENSG00000128944 0.482027259698162
ENSG00000188846 0.482027259698162
ENSG00000131023 0.482027259698162
ENSG00000196417 0.482027259698162
ENSG00000151276 0.482027259698162
ENSG00000282956 0.482027259698162
ENSG00000145147 0.880302381732018
ENSG00000243989 0.482027259698162
ENSG00000119125 0.482027259698162
ENSG00000176406 0.482027259698162
ENSG00000029363 0.482027259698162
ENSG00000198586 0.482027259698162
ENSG00000162344 0.482027259698162
ENSG00000151532 0.482027259698162
ENSG00000197838 0.482027259698162
ENSG00000160007 0.482027259698162
ENSG00000072506 0.482027259698162
ENSG00000130830 0.482027259698162
ENSG00000100938 0.713520583153154
ENSG00000134489 0.482027259698162
ENSG00000079385 0.97437722858951
ENSG00000125482 0.482027259698162
ENSG00000197888 0.482027259698162
ENSG00000104885 0.482027259698162
ENSG00000141198 0.482027259698162
ENSG00000264814 0.482027259698162
ENSG00000253438 0.482027259698162
ENSG00000162366 0.482027259698162
ENSG00000281131 0.482027259698162
ENSG00000136436 0.482027259698162
ENSG00000167797 0.482027259698162
ENSG00000050555 0.97437722858951
ENSG00000154263 0.482027259698162
ENSG00000154258 0.482027259698162
ENSG00000131788 0.482027259698162
ENSG00000116679 0.482027259698162
ENSG00000069966 0.482027259698162
ENSG00000077514 0.482027259698162
ENSG00000214530 0.482027259698162
ENSG00000042980 0.482027259698162
ENSG00000125966 0.482027259698162
ENSG00000105438 0.482027259698162
ENSG00000131748 0.482027259698162
ENSG00000039600 0.482027259698162
ENSG00000184489 0.482027259698162
ENSG00000275575 0.482027259698162
ENSG00000182165 0.482027259698162
ENSG00000198522 0.482027259698162
ENSG00000137166 0.482027259698162
ENSG00000179796 0.482027259698162
ENSG00000166743 0.482027259698162
ENSG00000230522 0.482027259698162
ENSG00000178826 0.482027259698162
ENSG00000170425 0.482027259698162
ENSG00000154438 0.482027259698162
ENSG00000189299 0.482027259698162
ENSG00000130700 0.482027259698162
ENSG00000102699 0.482027259698162
ENSG00000151893 0.482027259698162
ENSG00000149212 0.482027259698162
ENSG00000198324 0.482027259698162
ENSG00000196437 0.482027259698162
ENSG00000243064 0.482027259698162
ENSG00000183067 0.482027259698162
ENSG00000152936 0.482027259698162
ENSG00000187908 0.482027259698162
ENSG00000167968 0.482027259698162
ENSG00000101210 0.482027259698162
ENSG00000214174 0.482027259698162
ENSG00000142227 0.482027259698162
ENSG00000146904 0.482027259698162
ENSG00000151491 0.482027259698162
ENSG00000167972 0.482027259698162
ENSG00000006468 0.482027259698162
ENSG00000077942 0.972506953304073
ENSG00000168496 0.482027259698162
ENSG00000173208 0.482027259698162
ENSG00000175175 0.482027259698162
ENSG00000164715 0.482027259698162
ENSG00000023318 0.482027259698162
ENSG00000128591 0.482027259698162
ENSG00000089902 0.482027259698162
ENSG00000170540 0.482027259698162
ENSG00000158467 0.482027259698162
ENSG00000135776 0.482027259698162
ENSG00000154262 0.88189211572464
ENSG00000154265 0.482027259698162
ENSG00000094916 0.482027259698162
ENSG00000180448 0.713520583153154
ENSG00000145687 0.482027259698162
ENSG00000151012 0.88189211572464
ENSG00000128228 0.97437722858951
ENSG00000180071 0.482027259698162
ENSG00000176769 0.482027259698162
ENSG00000167754 0.482027259698162
ENSG00000181722 0.482027259698162
ENSG00000135373 0.482027259698162
ENSG00000100558 0.482027259698162
ENSG00000115649 0.482027259698162
ENSG00000189280 0.482027259698162
ENSG00000118407 0.482027259698162
ENSG00000160111 0.482027259698162
ENSG00000104808 0.482027259698162
ENSG00000111700 0.482027259698162
ENSG00000162222 0.482027259698162
ENSG00000182771 0.482027259698162
ENSG00000163884 0.482027259698162
ENSG00000197019 0.482027259698162
ENSG00000135018 0.482027259698162
ENSG00000172638 0.482027259698162
ENSG00000147010 0.482027259698162
ENSG00000125458 0.482027259698162
ENSG00000066379 0.482027259698162
ENSG00000224859 0.482027259698162
ENSG00000236808 0.482027259698162
ENSG00000235443 0.482027259698162
ENSG00000235176 0.482027259698162
ENSG00000236949 0.482027259698162
ENSG00000233795 0.482027259698162
ENSG00000206502 0.482027259698162
ENSG00000170608 0.482027259698162
ENSG00000128652 0.482027259698162
ENSG00000108786 0.998639990107478
ENSG00000185122 0.880302381732018
ENSG00000167779 0.999997957364979
ENSG00000187569 0.482027259698162
ENSG00000197429 0.482027259698162
ENSG00000085117 0.97437722858951
ENSG00000197921 0.98012832509223
ENSG00000273529 0.98012832509223
ENSG00000158286 0.482027259698162
ENSG00000204335 0.482027259698162
ENSG00000172037 0.482027259698162
ENSG00000135862 0.482027259698162
ENSG00000168028 0.482027259698162
ENSG00000207568 0.482027259698162
ENSG00000199177 0.482027259698162
ENSG00000116141 0.97437722858951
ENSG00000073111 0.482027259698162
ENSG00000112818 0.482027259698162
ENSG00000178053 0.482027259698162
ENSG00000183734 0.482027259698162
ENSG00000137673 0.97437722858951
ENSG00000198435 0.482027259698162
ENSG00000141905 0.482027259698162
ENSG00000064300 0.880302381732018
ENSG00000167034 0.482027259698162
ENSG00000070081 0.482027259698162
ENSG00000106809 0.482027259698162
ENSG00000131263 0.482027259698162
ENSG00000183036 0.482027259698162
ENSG00000185808 0.482027259698162
ENSG00000120727 0.482027259698162
ENSG00000141378 0.482027259698162
ENSG00000108551 0.482027259698162
ENSG00000164708 0.482027259698162
ENSG00000133056 0.482027259698162
ENSG00000172965 0.482027259698162
ENSG00000168938 0.482027259698162
ENSG00000118307 0.482027259698162
ENSG00000248405 0.482027259698162
ENSG00000163393 0.482027259698162
ENSG00000143164 0.482027259698162
ENSG00000125772 0.482027259698162
ENSG00000148498 0.482027259698162
ENSG00000182916 0.482027259698162
ENSG00000196950 0.482027259698162
ENSG00000207788 0.482027259698162
ENSG00000115760 0.482027259698162
ENSG00000207731 0.482027259698162
ENSG00000144724 0.482027259698162
ENSG00000172053 0.482027259698162
ENSG00000172613 0.482027259698162
ENSG00000112796 0.482027259698162
ENSG00000114450 0.482027259698162
ENSG00000164163 0.482027259698162
ENSG00000197588 0.482027259698162
ENSG00000140986 0.482027259698162
ENSG00000118705 0.482027259698162
ENSG00000223501 0.482027259698162
ENSG00000228425 0.482027259698162
ENSG00000223618 0.482027259698162
ENSG00000236014 0.482027259698162
ENSG00000206286 0.482027259698162
ENSG00000225590 0.482027259698162
ENSG00000224455 0.482027259698162
ENSG00000005187 0.482027259698162
ENSG00000275385 0.482027259698162
ENSG00000278006 0.482027259698162
ENSG00000278167 0.482027259698162
ENSG00000167693 0.482027259698162
ENSG00000280563 0.482027259698162
ENSG00000281300 0.482027259698162
ENSG00000120725 0.482027259698162
ENSG00000149654 0.482027259698162
ENSG00000168003 0.482027259698162
ENSG00000111181 0.482027259698162
ENSG00000152430 0.482027259698162
ENSG00000152377 0.482027259698162
ENSG00000241794 0.482027259698162
ENSG00000148248 0.482027259698162
ENSG00000280951 0.482027259698162
ENSG00000135341 0.482027259698162
ENSG00000275072 0.482027259698162
ENSG00000169964 0.482027259698162
ENSG00000280516 0.482027259698162
ENSG00000207922 0.482027259698162
ENSG00000207637 0.482027259698162
ENSG00000137310 0.482027259698162
ENSG00000224379 0.482027259698162
ENSG00000206455 0.482027259698162
ENSG00000224941 0.482027259698162
ENSG00000233890 0.482027259698162
ENSG00000224472 0.482027259698162
ENSG00000234674 0.482027259698162
ENSG00000120438 0.482027259698162
ENSG00000129566 0.482027259698162
ENSG00000157150 0.482027259698162
ENSG00000205542 0.880302381732018
ENSG00000146242 0.482027259698162
ENSG00000283085 0.482027259698162
ENSG00000111907 0.482027259698162
ENSG00000166598 0.482027259698162
ENSG00000251164 0.482027259698162
ENSG00000118939 0.482027259698162
ENSG00000143179 0.482027259698162
ENSG00000105989 0.97437722858951
ENSG00000188629 0.482027259698162
ENSG00000270011 0.482027259698162
ENSG00000124795 0.482027259698162
ENSG00000105255 0.482027259698162
ENSG00000134371 0.482027259698162
ENSG00000119514 0.482027259698162
ENSG00000050327 0.482027259698162
ENSG00000111704 0.482027259698162
ENSG00000148735 0.482027259698162
ENSG00000140350 0.482027259698162
ENSG00000099715 0.482027259698162
ENSG00000138867 0.482027259698162
ENSG00000158406 0.482027259698162
ENSG00000134193 0.482027259698162
ENSG00000126756 0.482027259698162
ENSG00000188321 0.482027259698162
ENSG00000164299 0.482027259698162
ENSG00000064787 0.482027259698162
ENSG00000131941 0.482027259698162
ENSG00000139292 0.482027259698162
ENSG00000107581 0.482027259698162
ENSG00000084623 0.482027259698162
ENSG00000074266 0.482027259698162
ENSG00000125657 0.88189211572464
ENSG00000143162 0.482027259698162
ENSG00000275395 0.482027259698162
ENSG00000281123 0.482027259698162
ENSG00000170949 0.482027259698162
ENSG00000147443 0.482027259698162
ENSG00000134508 0.482027259698162
ENSG00000214717 0.482027259698162
ENSG00000133083 0.482027259698162
ENSG00000147130 0.482027259698162
ENSG00000149262 0.482027259698162
ENSG00000135898 0.482027259698162
ENSG00000137106 0.982372655434755
ENSG00000164466 0.482027259698162
ENSG00000167641 0.482027259698162
ENSG00000196208 0.972506953304073
ENSG00000101265 0.482027259698162
ENSG00000167985 0
ENSG00000256591 0
ENSG00000168411 0
ENSG00000197586 0
ENSG00000154485 0
ENSG00000105649 0
ENSG00000167394 0
ENSG00000132026 0
ENSG00000099385 0
ENSG00000150457 0
ENSG00000122778 0
ENSG00000229140 0.482027259698162
ENSG00000156011 0.482027259698162
ENSG00000163041 0.482027259698162
ENSG00000140538 0.993646669115222
ENSG00000274267 0.482027259698162
ENSG00000112531 0.482027259698162
ENSG00000186532 0.482027259698162
ENSG00000127663 0.482027259698162
ENSG00000172238 0.482027259698162
ENSG00000204256 0.482027259698162
ENSG00000235307 0.482027259698162
ENSG00000234704 0.482027259698162
ENSG00000230678 0.482027259698162
ENSG00000234507 0.482027259698162
ENSG00000215077 0.482027259698162
ENSG00000236227 0.482027259698162
ENSG00000100395 0.482027259698162
ENSG00000198945 0.482027259698162
ENSG00000266173 0.880302381732018
ENSG00000154997 0.482027259698162
ENSG00000122008 0.482027259698162
ENSG00000213927 0.88189211572464
ENSG00000211448 0.998639990107478
ENSG00000255302 0.482027259698162
ENSG00000170775 0.482027259698162
ENSG00000185163 0.482027259698162
ENSG00000188613 0.482027259698162
ENSG00000102934 0.482027259698162
ENSG00000163817 0.482027259698162
ENSG00000145431 0.482027259698162
ENSG00000072864 0.482027259698162
ENSG00000275911 0.482027259698162
ENSG00000115884 0.482027259698162
ENSG00000114126 0.482027259698162
ENSG00000131653 0.482027259698162
ENSG00000133454 0.482027259698162
ENSG00000120949 0.482027259698162
ENSG00000154099 0
ENSG00000172426 0
ENSG00000111834 0
ENSG00000167646 0
ENSG00000086288 0
ENSG00000157423 0
ENSG00000283022 0
ENSG00000131771 0
ENSG00000108370 0.589597581190744
ENSG00000108262 0.865176392883366
ENSG00000171533 0.865176392883366
ENSG00000214285 0.994827583225802
ENSG00000142319 0.998804713220623
ENSG00000276996 0.998804713220623
ENSG00000107745 0
ENSG00000198576 0
ENSG00000150471 0
ENSG00000167371 0.0177595234201912
ENSG00000136827 0
ENSG00000121905 0
ENSG00000116171 0.589597581190744
ENSG00000147133 0
ENSG00000127990 0
ENSG00000136527 0
ENSG00000141161 0
ENSG00000003393 0.589597581190744
ENSG00000196663 0
ENSG00000155256 0
ENSG00000170113 0
ENSG00000072121 0
ENSG00000198513 0
ENSG00000059573 0
ENSG00000021574 0.912148232223644
ENSG00000197912 0
ENSG00000104133 0.589597581190744
ENSG00000100523 0
ENSG00000221838 0.0177595234201912
ENSG00000242802 0
ENSG00000180720 0
ENSG00000169783 0
ENSG00000137261 0
ENSG00000115365 0
ENSG00000151348 0
ENSG00000135164 0
ENSG00000156697 0.906420246442302
ENSG00000173226 0.906420246442302
ENSG00000108828 0.906420246442302
ENSG00000187244 0.906420246442302
ENSG00000175166 0.906420246442302
ENSG00000163902 0.906420246442302
ENSG00000149136 0.906420246442302
ENSG00000273079 0.995258513857863
ENSG00000158887 0.589597581190744
ENSG00000166484 0.589597581190744
ENSG00000124140 0.589597581190744
ENSG00000163421 0.589597581190744
ENSG00000064726 0
ENSG00000186795 0
ENSG00000123384 0.589597581190744
ENSG00000116604 0
ENSG00000170209 0
ENSG00000242689 0.826695927496868
ENSG00000135049 0.589597581190744
ENSG00000157542 0.589597581190744
ENSG00000143952 0.589597581190744
ENSG00000158941 0.589597581190744
ENSG00000172667 0.589597581190744
ENSG00000165646 0.984255187940609
ENSG00000176749 0.589597581190744
ENSG00000125870 0.589597581190744
ENSG00000083937 0.589597581190744
ENSG00000095970 0
ENSG00000101180 0.250053705004024
ENSG00000061676 0.912148232223644
ENSG00000116117 0.912148232223644
ENSG00000163625 0.912148232223644
ENSG00000186487 0.912148232223644
ENSG00000130749 0.912148232223644
ENSG00000123066 0.951411104787351
ENSG00000204120 0.912148232223644
ENSG00000110066 0.912148232223644
ENSG00000197724 0.912148232223644
ENSG00000164050 0.912148232223644
ENSG00000168137 0.912148232223644
ENSG00000112640 0.912148232223644
ENSG00000157445 0.912148232223644
ENSG00000112655 0.912148232223644
ENSG00000136854 0.979698454097539
ENSG00000167216 0.912148232223644
ENSG00000197283 0.988771658084097
ENSG00000227460 0.988771658084097
ENSG00000170579 0.912148232223644
ENSG00000198752 0.912148232223644
ENSG00000196220 0.951411104787351
ENSG00000113100 0.912148232223644
ENSG00000155961 0.988771658084097
ENSG00000183856 0.912148232223644
ENSG00000165186 0.951411104787351
ENSG00000007001 0.912148232223644
ENSG00000163328 0.912148232223644
ENSG00000144619 0.912148232223644
ENSG00000152969 0.912148232223644
ENSG00000178084 0.912148232223644
ENSG00000144355 0.912148232223644
ENSG00000115844 0.912148232223644
ENSG00000198794 0.912148232223644
ENSG00000180287 0.912148232223644
ENSG00000187605 0.912148232223644
ENSG00000181744 0.912148232223644
ENSG00000165476 0.912148232223644
ENSG00000102763 0.912148232223644
ENSG00000160305 0.912148232223644
ENSG00000151834 0.996629626168537
ENSG00000011677 0.912148232223644
ENSG00000186297 0.979698454097539
ENSG00000166206 0.979698454097539
ENSG00000135631 0.912148232223644
ENSG00000174938 0.912148232223644
ENSG00000144406 0.912148232223644
ENSG00000181804 0.912148232223644
ENSG00000168952 0.912148232223644
ENSG00000157219 0.912148232223644
ENSG00000198739 0.912148232223644
ENSG00000196177 0.912148232223644
ENSG00000008083 0.912148232223644
ENSG00000002834 0.912148232223644
ENSG00000207980 0.912148232223644
ENSG00000168412 0.912148232223644
ENSG00000176658 0.912148232223644
ENSG00000113805 0.979968084004056
ENSG00000071655 0.912148232223644
ENSG00000154133 0.912148232223644
ENSG00000078328 0.979698454097539
ENSG00000206190 0.912148232223644
ENSG00000146938 0.912148232223644
ENSG00000138650 0.912148232223644
ENSG00000121297 0.912148232223644
ENSG00000100888 0.912148232223644
ENSG00000274705 0.912148232223644
ENSG00000136546 0.912148232223644
ENSG00000143207 0.912148232223644
ENSG00000126549 0.912148232223644
ENSG00000282891 0.912148232223644
ENSG00000106089 0.912148232223644
ENSG00000114062 0.979698454097539
ENSG00000147113 0.912148232223644
ENSG00000138336 0.912148232223644
ENSG00000140557 0.912148232223644
ENSG00000184903 0.912148232223644
ENSG00000251322 0.951411104787351
ENSG00000118257 0.979698454097539
ENSG00000129071 0.912148232223644
ENSG00000103168 0.912148232223644
ENSG00000112130 0.912148232223644
ENSG00000165525 0.912148232223644
ENSG00000109851 0.589597581190744
ENSG00000180613 0.589597581190744
ENSG00000092108 0.589597581190744
ENSG00000168505 0.589597581190744
ENSG00000188162 0.589597581190744
ENSG00000138231 0.589597581190744
ENSG00000156299 0.589597581190744
ENSG00000160226 0.589597581190744
ENSG00000171303 0
ENSG00000116147 0.912148232223644
ENSG00000015133 0
ENSG00000214960 0
ENSG00000144230 0.250053705004024
ENSG00000048052 0.250053705004024
ENSG00000173821 0
ENSG00000169247 0
ENSG00000261609 0.984255187940609
ENSG00000090054 0.589597581190744
ENSG00000152137 0.589597581190744
ENSG00000169567 0.589597581190744
ENSG00000139734 0.589597581190744
ENSG00000100596 0.589597581190744
ENSG00000197694 0.589597581190744
ENSG00000177542 0.589597581190744
ENSG00000099365 0.589597581190744
ENSG00000130005 0.773015380028497
ENSG00000171189 0.589597581190744
ENSG00000133731 0.589597581190744
ENSG00000141401 0.978216589433125
ENSG00000184156 0.589597581190744
ENSG00000148123 0.589597581190744
ENSG00000276539 0.589597581190744
ENSG00000101752 0.589597581190744
ENSG00000100678 0.589597581190744
ENSG00000170385 0.589597581190744
ENSG00000143315 0.826695927496868
ENSG00000120903 0.589597581190744
ENSG00000116396 0.589597581190744
ENSG00000165194 0.589597581190744
ENSG00000107147 0.589597581190744
ENSG00000153253 0.589597581190744
ENSG00000152583 0.978216589433125
ENSG00000234616 0.589597581190744
ENSG00000115525 0.589597581190744
ENSG00000179934 0.589597581190744
ENSG00000184451 0.589597581190744
ENSG00000005893 0.589597581190744
ENSG00000160209 0.589597581190744
ENSG00000164626 0.589597581190744
ENSG00000165730 0
ENSG00000125354 0.0177595234201912
ENSG00000141759 0.0177595234201912
ENSG00000204128 0.0177595234201912
ENSG00000184207 0.0177595234201912
ENSG00000140479 0.0177595234201912
ENSG00000107872 0.0177595234201912
ENSG00000277224 0.0177595234201912
ENSG00000117410 0.0177595234201912
ENSG00000171222 0.0177595234201912
ENSG00000112214 0
ENSG00000100288 0
ENSG00000244165 0
ENSG00000054219 0
ENSG00000096006 0.912148232223644
ENSG00000083535 0.912148232223644
ENSG00000197467 0.912148232223644
ENSG00000106823 0.912148232223644
ENSG00000163286 0.912148232223644
ENSG00000186803 0.912148232223644
ENSG00000112769 0.912148232223644
ENSG00000123342 0.912148232223644
ENSG00000086548 0.912148232223644
ENSG00000139351 0.912148232223644
ENSG00000119630 0.912148232223644
ENSG00000167346 0.912148232223644
ENSG00000006659 0.912148232223644
ENSG00000206073 0.979968084004056
ENSG00000135535 0.912148232223644
ENSG00000153563 0.912148232223644
ENSG00000129673 0
ENSG00000165030 0
ENSG00000145920 0.984255187940609
ENSG00000118922 0.969584727762918
ENSG00000147606 0.589597581190744
ENSG00000112053 0.589597581190744
ENSG00000185926 0.589597581190744
ENSG00000198643 0.589597581190744
ENSG00000153060 0.589597581190744
ENSG00000198464 0.589597581190744
ENSG00000196357 0.589597581190744
ENSG00000145375 0.589597581190744
ENSG00000170144 0.589597581190744
ENSG00000153294 0.589597581190744
ENSG00000189134 0.589597581190744
ENSG00000182606 0.589597581190744
ENSG00000154822 0.589597581190744
ENSG00000128335 0.589597581190744
ENSG00000181378 0.589597581190744
ENSG00000145863 0.826695927496868
ENSG00000145864 0.589597581190744
ENSG00000178038 0.589597581190744
ENSG00000182346 0.589597581190744
ENSG00000105737 0.589597581190744
ENSG00000158748 0.589597581190744
ENSG00000185298 0.589597581190744
ENSG00000183647 0.589597581190744
ENSG00000114030 0.589597581190744
ENSG00000158292 0.589597581190744
ENSG00000154146 0.589597581190744
ENSG00000243135 0.589597581190744
ENSG00000139697 0.589597581190744
ENSG00000088298 0.589597581190744
ENSG00000159788 0.589597581190744
ENSG00000205669 0.589597581190744
ENSG00000040608 0.589597581190744
ENSG00000105866 0.984255187940609
ENSG00000129167 0.826695927496868
ENSG00000100336 0.589597581190744
ENSG00000047579 0.589597581190744
ENSG00000137338 0.589597581190744
ENSG00000196358 0.984255187940609
ENSG00000089094 0.589597581190744
ENSG00000157570 0.589597581190744
ENSG00000149564 0.589597581190744
ENSG00000156140 0.589597581190744
ENSG00000110697 0.589597581190744
ENSG00000207625 0.98830209666525
ENSG00000199038 0.98830209666525
ENSG00000199059 0.98830209666525
ENSG00000198982 0.98830209666525
ENSG00000184702 0.98830209666525
ENSG00000111666 0.98830209666525
ENSG00000106100 0.93186678593987
ENSG00000008853 0.93186678593987
ENSG00000005513 0.93186678593987
ENSG00000101096 0.93186678593987
ENSG00000148408 0.93186678593987
ENSG00000004660 0.93186678593987
ENSG00000120068 0
ENSG00000165300 0
ENSG00000128191 0
ENSG00000151229 0.868382661780313
ENSG00000206579 0.868382661780313
ENSG00000176018 0.868382661780313
ENSG00000151572 0.993013992158046
ENSG00000262139 0.993013992158046
ENSG00000131050 0.868382661780313
ENSG00000150054 0.868382661780313
ENSG00000165863 0.868382661780313
ENSG00000179241 0.868382661780313
ENSG00000180785 0.868382661780313
ENSG00000177025 0.868382661780313
ENSG00000124721 0.868382661780313
ENSG00000150760 0.868382661780313
ENSG00000113790 0.868382661780313
ENSG00000020577 0.868382661780313
ENSG00000169180 0.868382661780313
ENSG00000172292 0.868382661780313
ENSG00000047662 0.868382661780313
ENSG00000176040 0.868382661780313
ENSG00000164241 0.868382661780313
ENSG00000060762 0.927205323048202
ENSG00000151474 0.868382661780313
ENSG00000197702 0.868382661780313
ENSG00000128833 0.868382661780313
ENSG00000145934 0.868382661780313
ENSG00000120278 0.868382661780313
ENSG00000141564 0.868382661780313
ENSG00000166704 0.868382661780313
ENSG00000186094 0.868382661780313
ENSG00000079277 0.868382661780313
ENSG00000125207 0.868382661780313
ENSG00000275051 0.868382661780313
ENSG00000021645 0.868382661780313
ENSG00000065613 0.868382661780313
ENSG00000136144 0
ENSG00000257138 0
ENSG00000269858 0
ENSG00000179562 0
ENSG00000143933 0
ENSG00000183090 0.93186678593987
ENSG00000198610 0.93186678593987
ENSG00000142185 0.93186678593987
ENSG00000123360 0
ENSG00000181481 0
ENSG00000108840 0.250053705004024
ENSG00000044012 0.939561831292544
ENSG00000159346 0.996792052428238
ENSG00000145217 0.939561831292544
ENSG00000158092 0.939561831292544
ENSG00000223749 0
ENSG00000116218 0.939561831292544
ENSG00000140675 0
ENSG00000169031 0
ENSG00000124571 0.939561831292544
ENSG00000102900 0.939561831292544
ENSG00000203485 0
ENSG00000100342 0
ENSG00000198690 0
ENSG00000276787 0
ENSG00000125815 0.905735694429749
ENSG00000113360 0.905735694429749
ENSG00000188425 0.905735694429749
ENSG00000188316 0.905735694429749
ENSG00000166796 0.983815606680392
ENSG00000179299 0.905735694429749
ENSG00000169962 0.905735694429749
ENSG00000134627 0
ENSG00000184571 0
ENSG00000186815 0
ENSG00000185658 0
ENSG00000102837 0.905735694429749
ENSG00000143786 0.905735694429749
ENSG00000196352 0.905735694429749
ENSG00000108654 0.905735694429749
ENSG00000066044 0.905735694429749
ENSG00000094963 0.905735694429749
ENSG00000142856 0.905735694429749
ENSG00000163431 0.905735694429749
ENSG00000148677 0.905735694429749
ENSG00000136146 0.905735694429749
ENSG00000007944 0.905735694429749
ENSG00000122035 0.905735694429749
ENSG00000189320 0.905735694429749
ENSG00000104722 0.905735694429749
ENSG00000196562 0.905735694429749
ENSG00000171509 0.905735694429749
ENSG00000117152 0.905735694429749
ENSG00000198963 0.905735694429749
ENSG00000120798 0.905735694429749
ENSG00000088756 0.905735694429749
ENSG00000182979 0.905735694429749
ENSG00000108932 0.905735694429749
ENSG00000149480 0.905735694429749
ENSG00000161055 0.905735694429749
ENSG00000125430 0.905735694429749
ENSG00000239697 0
ENSG00000168631 0
ENSG00000232308 0
ENSG00000232251 0
ENSG00000257232 0
ENSG00000229284 0
ENSG00000221914 0
ENSG00000074211 0
ENSG00000066027 0
ENSG00000158516 0
ENSG00000168925 0
ENSG00000140988 0
ENSG00000142945 0.595048238315555
ENSG00000127528 0.695083827900311
ENSG00000170561 0.695083827900311
ENSG00000166527 0.695083827900311
ENSG00000109743 0.695083827900311
ENSG00000177508 0.695083827900311
ENSG00000170549 0.695083827900311
ENSG00000123146 0.695083827900311
ENSG00000149451 0
ENSG00000128829 0.250053705004024
ENSG00000126233 0
ENSG00000196465 0.595048238315555
ENSG00000169717 0.595048238315555
ENSG00000197253 0.595048238315555
ENSG00000173918 0.0177595234201912
ENSG00000244560 0.0177595234201912
ENSG00000153485 0.0177595234201912
ENSG00000275947 0.0177595234201912
ENSG00000083457 0.0177595234201912
ENSG00000079482 0.0177595234201912
ENSG00000177951 0.0177595234201912
ENSG00000064115 0.0177595234201912
ENSG00000163374 0.0177595234201912
ENSG00000055732 0.0177595234201912
ENSG00000101558 0.0177595234201912
ENSG00000140743 0.0177595234201912
ENSG00000172543 0.0177595234201912
ENSG00000120784 0.0177595234201912
ENSG00000104499 0.0177595234201912
ENSG00000183840 0.0177595234201912
ENSG00000136630 0.0177595234201912
ENSG00000198798 0.0177595234201912
ENSG00000129292 0.0177595234201912
ENSG00000073598 0.0177595234201912
ENSG00000177971 0.0177595234201912
ENSG00000133574 0.0177595234201912
ENSG00000172296 0.0177595234201912
ENSG00000088179 0.0177595234201912
ENSG00000178694 0.0177595234201912
ENSG00000173559 0.786758589440834
ENSG00000168152 0.0177595234201912
ENSG00000172000 0.0177595234201912
ENSG00000064490 0.0177595234201912
ENSG00000144909 0.0177595234201912
ENSG00000114902 0.0177595234201912
ENSG00000070761 0.0177595234201912
ENSG00000130758 0.0177595234201912
ENSG00000171204 0.0177595234201912
ENSG00000168065 0.0177595234201912
ENSG00000146828 0.0177595234201912
ENSG00000185049 0.0177595234201912
ENSG00000180801 0.0177595234201912
ENSG00000171720 0.0177595234201912
ENSG00000106344 0.0177595234201912
ENSG00000204539 0
ENSG00000237123 0
ENSG00000237114 0
ENSG00000237165 0
ENSG00000206460 0
ENSG00000137197 0
ENSG00000175065 0
ENSG00000154856 0
ENSG00000162736 0
ENSG00000205155 0
ENSG00000168303 0
ENSG00000170484 0
ENSG00000141579 0.595048238315555
ENSG00000197771 0.776030019512494
ENSG00000182240 0.595048238315555
ENSG00000064989 0.595048238315555
ENSG00000139289 0.595048238315555
ENSG00000165283 0.595048238315555
ENSG00000204257 0.595048238315555
ENSG00000243215 0.595048238315555
ENSG00000242361 0.595048238315555
ENSG00000241394 0.595048238315555
ENSG00000243719 0.595048238315555
ENSG00000239463 0.595048238315555
ENSG00000243189 0.595048238315555
ENSG00000242685 0.595048238315555
ENSG00000059728 0.595048238315555
ENSG00000005102 0.595048238315555
ENSG00000260314 0.595048238315555
ENSG00000131669 0.595048238315555
ENSG00000101916 0.595048238315555
ENSG00000124102 0.595048238315555
ENSG00000187288 0.595048238315555
ENSG00000144681 0.595048238315555
ENSG00000162174 0.595048238315555
ENSG00000087842 0.595048238315555
ENSG00000104055 0
ENSG00000204592 0
ENSG00000225201 0
ENSG00000230254 0
ENSG00000236632 0
ENSG00000233904 0
ENSG00000206493 0
ENSG00000229252 0
ENSG00000102393 0
ENSG00000106991 0
ENSG00000139567 0.250053705004024
ENSG00000101311 0
ENSG00000204516 0
ENSG00000231372 0
ENSG00000238289 0
ENSG00000231179 0
ENSG00000206449 0
ENSG00000224378 0
ENSG00000234218 0
ENSG00000227772 0
ENSG00000196371 0.250053705004024
ENSG00000130368 0.250053705004024
ENSG00000169860 0.250053705004024
ENSG00000092445 0.250053705004024
ENSG00000170899 0.250053705004024
ENSG00000160678 0
ENSG00000177663 0.250053705004024
ENSG00000088986 0.250053705004024
ENSG00000063176 0.250053705004024
ENSG00000196420 0.250053705004024
ENSG00000163874 0
ENSG00000183682 0
ENSG00000006118 0
ENSG00000112304 0
ENSG00000129083 0
ENSG00000186510 0.250053705004024
ENSG00000141668 0.250053705004024
ENSG00000182793 0.250053705004024
ENSG00000177628 0.250053705004024
ENSG00000262446 0.250053705004024
ENSG00000164363 0.250053705004024
ENSG00000104365 0.250053705004024
ENSG00000151704 0.250053705004024
ENSG00000207935 0.250053705004024
ENSG00000126562 0.250053705004024
ENSG00000072315 0.250053705004024
ENSG00000065054 0.250053705004024
ENSG00000172939 0.250053705004024
ENSG00000142675 0.0177595234201912
ENSG00000118007 0.0177595234201912
ENSG00000112249 0.0177595234201912
ENSG00000177239 0.0177595234201912
ENSG00000111678 0.0177595234201912
ENSG00000167625 0.0177595234201912
ENSG00000152219 0.0177595234201912
ENSG00000181038 0.0177595234201912
ENSG00000070614 0.0177595234201912
ENSG00000140386 0.0177595234201912
ENSG00000174720 0.0177595234201912
ENSG00000116580 0.0177595234201912
ENSG00000012963 0.0177595234201912
ENSG00000278787 0.0177595234201912
ENSG00000140471 0.0177595234201912
ENSG00000138686 0.0177595234201912
ENSG00000134759 0.0177595234201912
ENSG00000033030 0.0177595234201912
ENSG00000196642 0.0177595234201912
ENSG00000115425 0.0177595234201912
ENSG00000141580 0.0177595234201912
ENSG00000160271 0.0177595234201912
ENSG00000073614 0.0177595234201912
ENSG00000182901 0.0177595234201912
ENSG00000109929 0.0177595234201912
ENSG00000064313 0.0177595234201912
ENSG00000100749 0.0177595234201912
ENSG00000129696 0.0177595234201912
ENSG00000110871 0.0177595234201912
ENSG00000230124 0.0177595234201912
ENSG00000141076 0
ENSG00000262788 0
ENSG00000164151 0.614446165142086
ENSG00000114383 0.868382661780313
ENSG00000151693 0.868382661780313
ENSG00000160963 0.868382661780313
ENSG00000164118 0.769789893199183
ENSG00000256612 0.769789893199183
ENSG00000188878 0.769789893199183
ENSG00000101489 0
ENSG00000077684 0.875115826463903
ENSG00000070010 0.909952760552828
ENSG00000236719 0.99283533494547
ENSG00000109685 0.482027259698162
ENSG00000165757 0.250053705004024
ENSG00000118680 0.250053705004024
ENSG00000177469 0.93092928946961
ENSG00000204311 0.868382661780313
ENSG00000127922 0.989763526134056
ENSG00000161010 0.63549462003795
ENSG00000206181 0.0177595234201912
ENSG00000020922 0.589597581190744
ENSG00000243244 0.95081387878293
ENSG00000107960 0.95081387878293
ENSG00000256061 0.905735694429749
