# Supplementary material for: Prioritizing target-disease associations with novel safety and efficacy scoring methods
Source: Sci Rep. 2019 Jul 8;9:9852. doi: 10.1038/s41598-019-46293-7 (PMC6614395; doi:10.1038/s41598-019-46293-7)
Supplement: Supplementary file 3 — Supplementary Figures [file 41598_2019_46293_MOESM3_ESM.zip › Intermediate Files/centrality_score.txt]

ENSG00000000003 0.528965957593677
ENSG00000000005 0.0350749531183488
ENSG00000000419 0.814515479573406
ENSG00000000457 0.332704409751383
ENSG00000000938 0.863016417206429
ENSG00000000971 0.685964841637809
ENSG00000001036 0.318222869042004
ENSG00000001084 0.277260385867627
ENSG00000001167 0.908258648657977
ENSG00000001461 0.0153443931846159
ENSG00000001497 0.965836794330484
ENSG00000001617 0.709955016624291
ENSG00000001626 0.966483933686911
ENSG00000001629 0.0255835758907514
ENSG00000001630 0.899595609806606
ENSG00000001631 0.290812922078669
ENSG00000002016 0.785624302527583
ENSG00000002330 0.878611037608863
ENSG00000002549 0.138697783044374
ENSG00000002586 0.366729559024862
ENSG00000002587 0.264314722564167
ENSG00000002726 0.8825226354966
ENSG00000002745 0.47979199502997
ENSG00000002746 0.370738946859792
ENSG00000002822 0.874710944420796
ENSG00000002834 0.84133868685358
ENSG00000002919 0.477396141323731
ENSG00000002933 0.0447906719895077
ENSG00000003056 0.265657896250618
ENSG00000003096 0.190500569482634
ENSG00000003147 0.367644182648612
ENSG00000003393 0.0253995006960343
ENSG00000003400 0.839434659058225
ENSG00000003402 0.839101022767801
ENSG00000003436 0.614023078427538
ENSG00000003756 0.214464858894859
ENSG00000003987 0.40013345451617
ENSG00000004059 0.198076414215207
ENSG00000004142 0.541135053669424
ENSG00000004399 0.533881340527605
ENSG00000004455 0.628616789958698
ENSG00000004468 0.389807986562511
ENSG00000004478 0.883210041301872
ENSG00000004487 0.679781065565283
ENSG00000004534 0.452905511901612
ENSG00000004660 0.237152126643734
ENSG00000004700 0.676401560037275
ENSG00000004776 0.393682194176321
ENSG00000004777 0.3763100976749
ENSG00000004779 0.826954936091393
ENSG00000004799 0.502390101356404
ENSG00000004838 0.467024654571392
ENSG00000004846 0.0299985043890429
ENSG00000004864 0.943138021881939
ENSG00000004866 0.188291667146029
ENSG00000004897 0.86899023250998
ENSG00000004939 0.776236467597013
ENSG00000004948 0.468313180934412
ENSG00000004975 0.931670712486051
ENSG00000005007 0.996053888013253
ENSG00000005020 0.688910044753282
ENSG00000005022 0.960072939795907
ENSG00000005059 0.508107937092302
ENSG00000005073 0.227321360775877
ENSG00000005075 0.867419841005051
ENSG00000005100 0.0249278080095719
ENSG00000005102 0.734810920260927
ENSG00000005108 0.263638821458566
ENSG00000005156 0.819082845342322
ENSG00000005175 0.437865993258246
ENSG00000005187 0.0454723254449443
ENSG00000005194 0.154939542803235
ENSG00000005206 0.0253160916234282
ENSG00000005238 0.513207395220948
ENSG00000005243 0.359567883480402
ENSG00000005249 0.833426329655664
ENSG00000005302 0.259134731537833
ENSG00000005339 0.973432772287479
ENSG00000005379 0.0413536429631504
ENSG00000005381 0.707487258545116
ENSG00000005421 0.414784689545679
ENSG00000005436 0.31550488374501
ENSG00000005448 0.033636865659622
ENSG00000005469 0.391663119384268
ENSG00000005471 0.0439163148146018
ENSG00000005483 0.424655721862381
ENSG00000005513 0.135715189654974
ENSG00000005700 0.311662314055292
ENSG00000005801 0.519511970640006
ENSG00000005810 0.612892741684978
ENSG00000005812 0.537896480712371
ENSG00000005844 0.665742455793191
ENSG00000005882 0.790381495841051
ENSG00000005884 0.793338203656194
ENSG00000005893 0.315458864946331
ENSG00000005961 0.803028036953095
ENSG00000005981 0.15745331968109
ENSG00000006007 0.12198433059905
ENSG00000006015 0.261395405022952
ENSG00000006016 0.432792420703858
ENSG00000006042 0.399704904453469
ENSG00000006059 0.386034445070811
ENSG00000006062 0.977007857709875
ENSG00000006071 0.277714821504585
ENSG00000006116 0.0503014231313492
ENSG00000006118 0.208203426099562
ENSG00000006125 0.906834942073837
ENSG00000006128 0.704550683954395
ENSG00000006194 0.459681780007133
ENSG00000006210 0.820978244612924
ENSG00000006282 0.0253707389468598
ENSG00000006283 0.414126045489582
ENSG00000006327 0.626051241932329
ENSG00000006432 0.338226665592895
ENSG00000006451 0.868924080486879
ENSG00000006453 0.344836115553203
ENSG00000006468 0.561576028807768
ENSG00000006530 0.183868110122985
ENSG00000006534 0.881487212526317
ENSG00000006606 0.516727833319911
ENSG00000006607 0.250569482633656
ENSG00000006611 0.709434428964232
ENSG00000006625 0.510161525983364
ENSG00000006634 0.692485130175677
ENSG00000006638 0.741926577006707
ENSG00000006652 0.35265643515376
ENSG00000006659 0.728952151954073
ENSG00000006704 0.406110145994639
ENSG00000006712 0.478701924736255
ENSG00000006715 0.192833147340689
ENSG00000006740 0.592638717916269
ENSG00000006744 0.320483542527122
ENSG00000006747 0.337116462074758
ENSG00000006788 0.042840625395474
ENSG00000006831 0.184610163251688
ENSG00000006837 0.360836276618999
ENSG00000007001 0.341025183787577
ENSG00000007038 0.0429441676925024
ENSG00000007047 0.905224284120063
ENSG00000007062 0.32968154991314
ENSG00000007168 0.831709253229944
ENSG00000007171 0.708143026426295
ENSG00000007174 0.509885413191289
ENSG00000007202 0.293125366712302
ENSG00000007237 0.686194935631205
ENSG00000007255 0.491917948481955
ENSG00000007264 0.547413743514226
ENSG00000007312 0.743551615835069
ENSG00000007314 0.303597519586751
ENSG00000007350 0.582546220130923
ENSG00000007372 0.883960722955327
ENSG00000007384 0.506485774438858
ENSG00000007392 0.194294244198755
ENSG00000007402 0.0473734770653812
ENSG00000007516 0.511136549280381
ENSG00000007541 0.858262100067878
ENSG00000007545 0.0426853119499315
ENSG00000007866 0.446422613637671
ENSG00000007908 0.675478307888773
ENSG00000007923 0.610804638694907
ENSG00000007933 0.512778845158247
ENSG00000007944 0.385134202321648
ENSG00000007952 0.0528382094085434
ENSG00000007968 0.456871757112781
ENSG00000008018 0.958908088954338
ENSG00000008056 0.847959641513558
ENSG00000008083 0.270041186824818
ENSG00000008086 0.469872067739672
ENSG00000008118 0.412127103921952
ENSG00000008128 0.326302044385131
ENSG00000008130 0.621725474856479
ENSG00000008196 0.604094522612487
ENSG00000008256 0.18109547750256
ENSG00000008277 0.667666616812968
ENSG00000008282 0.0524614304943569
ENSG00000008283 0.492102023676672
ENSG00000008294 0.774326687451824
ENSG00000008300 0.788874380184305
ENSG00000008311 0.731089149917741
ENSG00000008323 0.4575505343933
ENSG00000008382 0.0276026506828039
ENSG00000008394 0.36995087493241
ENSG00000008405 0.72075505343933
ENSG00000008438 0.51398396244866
ENSG00000008441 0.733200262307153
ENSG00000008513 0.432225814245119
ENSG00000008516 0.277484727511188
ENSG00000008517 0.517153507207694
ENSG00000008710 0.810192588672473
ENSG00000008735 0.883517792018039
ENSG00000008838 0.89047525914336
ENSG00000008853 0.0258798219072491
ENSG00000008952 0.2257595977957
ENSG00000008988 0.966900979049942
ENSG00000009307 0.702315896043534
ENSG00000009335 0.628487362087413
ENSG00000009413 0.312450385982674
ENSG00000009709 0.423534013644574
ENSG00000009724 0.510613085445404
ENSG00000009780 0.0522831076494748
ENSG00000009790 0.81844145833573
ENSG00000009830 0.0308383474649394
ENSG00000009844 0.170272431288181
ENSG00000009950 0.467188596541687
ENSG00000009954 0.85237457001185
ENSG00000010017 0.937075045155946
ENSG00000010030 0.2514006971848
ENSG00000010072 0.402014472912185
ENSG00000010165 0.253448533726027
ENSG00000010219 0.506014081752396
ENSG00000010244 0.980229173617423
ENSG00000010256 0.933793329575131
ENSG00000010278 0.804353953590042
ENSG00000010292 0.565996709655894
ENSG00000010295 0.139609530493206
ENSG00000010310 0.106642813589351
ENSG00000010318 0.203463489835598
ENSG00000010322 0.21487039955822
ENSG00000010327 0.767544666996468
ENSG00000010361 0.32031672438191
ENSG00000010404 0.549766454596703
ENSG00000010438 0.251696943201298
ENSG00000010539 0.00742053128703075
ENSG00000010610 0.992651373085906
ENSG00000010626 0.0530625510521048
ENSG00000010671 0.949387949977566
ENSG00000010704 0.741423246396153
ENSG00000010803 0.879931201895975
ENSG00000010810 0.974105797218164
ENSG00000010818 0.382013552536211
ENSG00000010932 0.478862990531632
ENSG00000011007 0.795915256382232
ENSG00000011009 0.145983134110284
ENSG00000011028 0.518240701326492
ENSG00000011052 0.909377480700866
ENSG00000011132 0.270763106729099
ENSG00000011143 0.726861172789084
ENSG00000011198 0.105460705698278
ENSG00000011201 0.532184397326308
ENSG00000011243 0.741345589673382
ENSG00000011260 0.569568918903372
ENSG00000011275 0.669553387558818
ENSG00000011295 0.436862208212055
ENSG00000011304 0.914491319704099
ENSG00000011332 0.0435452882502502
ENSG00000011347 0.202290010469277
ENSG00000011405 0.550594792972929
ENSG00000011422 0.829621150239873
ENSG00000011451 0.424744883284822
ENSG00000011454 0.739421428653605
ENSG00000011465 0.857865187929269
ENSG00000011478 0.16258153955891
ENSG00000011485 0.759405091980074
ENSG00000011523 0.185084732113068
ENSG00000011566 0.828945249134271
ENSG00000011590 0.423508128070317
ENSG00000011600 0.816082994903418
ENSG00000011638 0.716705399155555
ENSG00000011677 0.729058570426019
ENSG00000012048 0.973783665627409
ENSG00000012061 0.714401583046675
ENSG00000012124 0.77833032293692
ENSG00000012171 0.731051759643815
ENSG00000012174 0.30398292702569
ENSG00000012211 0.75204496036631
ENSG00000012223 0.737842408623923
ENSG00000012232 0.614494771114
ENSG00000012504 0.808412236398569
ENSG00000012779 0.785635807227252
ENSG00000012822 0.813707274421601
ENSG00000012963 0.273616272247213
ENSG00000012983 0.830363203368576
ENSG00000013016 0.475339676257751
ENSG00000013275 0.967427319059836
ENSG00000013297 0.502784137320095
ENSG00000013364 0.780703167243819
ENSG00000013374 0.163234431265172
ENSG00000013375 0.807664430920031
ENSG00000013392 0.816548935240046
ENSG00000013441 0.679415791350767
ENSG00000013503 0.0945887645103025
ENSG00000013561 0.654623163562315
ENSG00000013573 0.23629790269325
ENSG00000013725 0.354640995846803
ENSG00000013810 0.279624601649774
ENSG00000014123 0.39654111204427
ENSG00000014138 0.918152690374018
ENSG00000014216 0.913323592687613
ENSG00000014257 0.556571484451398
ENSG00000014641 0.759126103013081
ENSG00000014824 0.454012839244831
ENSG00000014914 0.530116427560659
ENSG00000014919 0.0472066589201689
ENSG00000015133 0.250540720884481
ENSG00000015153 0.793821401042326
ENSG00000015171 0.663921837070443
ENSG00000015285 0.919771976852544
ENSG00000015413 0.591404838876681
ENSG00000015475 0.846251193612591
ENSG00000015479 0.987215402491918
ENSG00000015568 0.444728546611291
ENSG00000015592 0.235012252505148
ENSG00000015676 0.153510083869261
ENSG00000016082 0.863876393506747
ENSG00000016391 0.192220522083271
ENSG00000016402 0.810879994477744
ENSG00000016490 0.365886839774048
ENSG00000017260 0.600755283533323
ENSG00000017427 0.611469035100839
ENSG00000017797 0.86325226354966
ENSG00000018189 0.0448855857617837
ENSG00000018236 0.809930856754984
ENSG00000018408 0.353847171569586
ENSG00000018510 0.253782170016452
ENSG00000018610 0.103881685668596
ENSG00000018625 0.526317000494702
ENSG00000018699 0.46064529860448
ENSG00000019169 0.042561636428481
ENSG00000019505 0.338678225054935
ENSG00000019549 0.380609979176494
ENSG00000019582 0.842523670919571
ENSG00000019991 0.797882560025771
ENSG00000019995 0.169892776199077
ENSG00000020129 0.274743732814855
ENSG00000020181 0.506425374765592
ENSG00000020256 0.688927301802786
ENSG00000020426 0.81362961769883
ENSG00000020577 0.175696897182499
ENSG00000020633 0.826543643078197
ENSG00000020922 0.854649624371556
ENSG00000021300 0.492599601937391
ENSG00000021355 0.363114207153622
ENSG00000021488 0.933847976898563
ENSG00000021574 0.365717145453918
ENSG00000021645 0.138332508829857
ENSG00000021762 0.350850197305599
ENSG00000021776 0.955695401571542
ENSG00000021826 0.664384901232153
ENSG00000021852 0.611420140127242
ENSG00000022267 0.730732504227977
ENSG00000022277 0.0401053830489755
ENSG00000022355 0.617195499361489
ENSG00000022556 0.753224192082466
ENSG00000022840 0.717154082442678
ENSG00000022976 0.406679628628295
ENSG00000023041 0.0391015980027841
ENSG00000023191 0.789484129266805
ENSG00000023228 0.987287306864854
ENSG00000023287 0.796326549395428
ENSG00000023318 0.312260558438122
ENSG00000023330 0.9059059375755
ENSG00000023445 0.797468390837657
ENSG00000023516 0.470826957812266
ENSG00000023572 0.153110295555735
ENSG00000023608 0.440066267070098
ENSG00000023697 0.0520760230554181
ENSG00000023734 0.913243059789924
ENSG00000023839 0.258317897861276
ENSG00000023892 0.691711439122882
ENSG00000023902 0.591738475167106
ENSG00000023909 0.278730111250446
ENSG00000024048 0.290602961309695
ENSG00000024422 0.600297971721448
ENSG00000024862 0.218540398752891
ENSG00000025039 0.469460774726476
ENSG00000025156 0.529728143946802
ENSG00000025293 0.608198824219694
ENSG00000025434 0.793904810114932
ENSG00000025708 0.596668238975621
ENSG00000025770 0.545897999332727
ENSG00000025772 0.394729121846274
ENSG00000025796 0.25948850105268
ENSG00000025800 0.679404286651097
ENSG00000026025 0.97745366482208
ENSG00000026103 0.933635139954672
ENSG00000026508 0.938930177977704
ENSG00000026559 0.508044661244118
ENSG00000026652 0.291537718157867
ENSG00000026751 0.49115576212883
ENSG00000027001 0.427802257222075
ENSG00000027075 0.941705686773047
ENSG00000027644 0.376698381288756
ENSG00000027697 0.683005257647749
ENSG00000027847 0.219800163366735
ENSG00000027869 0.554552409659346
ENSG00000028116 0.33866096800543
ENSG00000028137 0.949028428112884
ENSG00000028203 0.527694688280162
ENSG00000028277 0.727936862208212
ENSG00000028310 0.0278471255507875
ENSG00000028528 0.863453595793882
ENSG00000028839 0.592857307209995
ENSG00000029153 0.132321303252379
ENSG00000029363 0.600703512384809
ENSG00000029534 0.528617940428665
ENSG00000029559 0.208068245878441
ENSG00000029639 0.343863968431104
ENSG00000029725 0.782141254702546
ENSG00000029993 0.530458692375836
ENSG00000030066 0.750690281980189
ENSG00000030110 0.768168796953556
ENSG00000030304 0.410039000931881
ENSG00000030419 0.708554319439491
ENSG00000030582 0.788517734494541
ENSG00000031003 0.366039277044673
ENSG00000031081 0.346371992959124
ENSG00000031691 0.709043269175458
ENSG00000031698 0.600154162975576
ENSG00000031823 0.657637394875807
ENSG00000032219 0.700762761588109
ENSG00000032389 0.2197944110169
ENSG00000032444 0.320443276078278
ENSG00000032742 0.218163619838704
ENSG00000033030 0.934751095822644
ENSG00000033122 0.236030418425927
ENSG00000033170 0.566146270751602
ENSG00000033178 0.526092658851141
ENSG00000033327 0.853855800094339
ENSG00000033627 0.110128737589305
ENSG00000033800 0.983887668112424
ENSG00000033867 0.269635646161457
ENSG00000034053 0.731977887967235
ENSG00000034152 0.743876623600741
ENSG00000034510 0.302654134213826
ENSG00000034533 0.493583253759161
ENSG00000034677 0.56814808849415
ENSG00000034693 0.215822413455897
ENSG00000034713 0.955974390538535
ENSG00000034971 0.873937253368001
ENSG00000035115 0.149391401387467
ENSG00000035141 0.0433065657321016
ENSG00000035403 0.932467412938185
ENSG00000035664 0.621239401295429
ENSG00000035681 0.729518758412812
ENSG00000035687 0.266290654732458
ENSG00000035720 0.725031925541584
ENSG00000035862 0.686919731710404
ENSG00000035928 0.90976864048964
ENSG00000036054 0.306522589477802
ENSG00000036257 0.98803798851831
ENSG00000036448 0.531410706273513
ENSG00000036473 0.306899368391988
ENSG00000036549 0.360557287652006
ENSG00000036672 0.733893420462259
ENSG00000036828 0.639241380103772
ENSG00000037042 0.48756341965693
ENSG00000037280 0.801423131349156
ENSG00000037474 0.512902520679698
ENSG00000037637 0.044057247385557
ENSG00000037757 0.0424695988311225
ENSG00000037897 0.599929821332014
ENSG00000037965 0.723018603099366
ENSG00000038002 0.658439847677776
ENSG00000038210 0.440842834297811
ENSG00000038219 0.0237025574947366
ENSG00000038274 0.207326192749738
ENSG00000038295 0.0397055947354494
ENSG00000038358 0.540666237157879
ENSG00000038382 0.683393541261605
ENSG00000038427 0.870471462592469
ENSG00000038945 0.462221442459245
ENSG00000039068 0.938294543320947
ENSG00000039123 0.995107626465411
ENSG00000039139 0.0292794606596795
ENSG00000039319 0.264999252194521
ENSG00000039537 0.652604088770263
ENSG00000039560 0.424874311156107
ENSG00000039600 0.536967476214033
ENSG00000039650 0.696448499211928
ENSG00000040199 0.763086595874415
ENSG00000040275 0.579388180071559
ENSG00000040341 0.0231963507092647
ENSG00000040487 0.54311673818755
ENSG00000040608 0.199655434244889
ENSG00000040633 0.382154485107166
ENSG00000040731 0.549231486062056
ENSG00000040933 0.448864486142589
ENSG00000041353 0.279374374431955
ENSG00000041357 0.983073710610785
ENSG00000041515 0.345215770642307
ENSG00000041880 0.272848333544253
ENSG00000041982 0.584916188262905
ENSG00000041988 0.466230830294175
ENSG00000042088 0.591341563028497
ENSG00000042429 0.849886678708252
ENSG00000042493 0.296864394104992
ENSG00000042753 0.695053554376963
ENSG00000042781 0.280993660910482
ENSG00000042813 0.0414859470093533
ENSG00000042832 0.646014772034376
ENSG00000042980 0.52019650027036
ENSG00000043039 0.523806099791765
ENSG00000043093 0.61109513236157
ENSG00000043143 0.68249617468736
ENSG00000043355 0.223130773921147
ENSG00000043462 0.824792052553468
ENSG00000043514 0.0867626925599107
ENSG00000043591 0.593487189516918
ENSG00000044012 0.0346233936563086
ENSG00000044090 0.624385936655124
ENSG00000044115 0.895707021318208
ENSG00000044446 0.44915785598417
ENSG00000044524 0.791879982973045
ENSG00000044574 0.976012701188436
ENSG00000046604 0.538828361385626
ENSG00000046647 0.678437891878833
ENSG00000046651 0.369344002024827
ENSG00000046653 0.53064564374547
ENSG00000046774 0.138821458565824
ENSG00000046889 0.461833158845388
ENSG00000047056 0.376525810793709
ENSG00000047188 0.0182205681020697
ENSG00000047230 0.41974321510337
ENSG00000047249 0.203636060330645
ENSG00000047315 0.910182809677753
ENSG00000047346 0.322318542124458
ENSG00000047410 0.647622553813233
ENSG00000047457 0.512422199468483
ENSG00000047578 0.0461568550752983
ENSG00000047579 0.25763624440584
ENSG00000047597 0.552173813002612
ENSG00000047644 0.155514777786726
ENSG00000047849 0.618754386166749
ENSG00000047932 0.194521462017234
ENSG00000047936 0.468796378320544
ENSG00000048028 0.329241495150769
ENSG00000048052 0.742938990577651
ENSG00000048140 0.0345342322338675
ENSG00000048392 0.402604088770263
ENSG00000048462 0.632329931777131
ENSG00000048540 0.745536176528112
ENSG00000048544 0.904413202793341
ENSG00000048545 0.0415147087585279
ENSG00000048649 0.934339802809448
ENSG00000048707 0.519975034801716
ENSG00000048740 0.349089978256118
ENSG00000048828 0.473392505838635
ENSG00000048991 0.23103450259431
ENSG00000049089 0.33076586785702
ENSG00000049130 0.797896940900358
ENSG00000049167 0.775284453699336
ENSG00000049239 0.23645609231371
ENSG00000049245 0.863870641156913
ENSG00000049246 0.591189125757872
ENSG00000049247 0.350942234902958
ENSG00000049249 0.651482380552456
ENSG00000049283 0.0754967154082443
ENSG00000049323 0.664882479492873
ENSG00000049449 0.412941061423592
ENSG00000049540 0.771076609795101
ENSG00000049541 0.889759091588914
ENSG00000049618 0.671100769664408
ENSG00000049656 0.0392799208476663
ENSG00000049759 0.801955223708885
ENSG00000049768 0.582508829856997
ENSG00000049860 0.732101563488685
ENSG00000049883 0.558009571910125
ENSG00000050130 0.0251607781778857
ENSG00000050165 0.368901071087539
ENSG00000050327 0.378657056407542
ENSG00000050344 0.533904349926945
ENSG00000050405 0.423979820756779
ENSG00000050426 0.0423603041842593
ENSG00000050438 0.406515686658
ENSG00000050555 0.18822263894801
ENSG00000050628 0.688070201677385
ENSG00000050730 0.418192956822862
ENSG00000050748 0.945329667169039
ENSG00000050767 0.343136296176988
ENSG00000050820 0.555636727603226
ENSG00000051009 0.438820883330841
ENSG00000051108 0.642799208476663
ENSG00000051128 0.790559818685933
ENSG00000051180 0.927252907812842
ENSG00000051341 0.0365964496496819
ENSG00000051382 0.766072065438732
ENSG00000051523 0.777421451663004
ENSG00000051596 0.903418046271902
ENSG00000051620 0.456052047261306
ENSG00000051825 0.269857111630101
ENSG00000052126 0.899742294727396
ENSG00000052344 0.338223789417977
ENSG00000052723 0.670755628674313
ENSG00000052749 0.392264239942016
ENSG00000052802 0.521277942039323
ENSG00000052841 0.119942246407658
ENSG00000052850 0.354318864256049
ENSG00000053254 0.500503330610554
ENSG00000053371 0.838166265919628
ENSG00000053372 0.528813520323052
ENSG00000053501 0.345555159282567
ENSG00000053524 0.0704288952036907
ENSG00000053702 0.240767478514973
ENSG00000053747 0.814328528203771
ENSG00000053900 0.627055026978521
ENSG00000053918 0.864572427836771
ENSG00000054116 0.631176585635232
ENSG00000054118 0.902503422648152
ENSG00000054148 0.358785563902854
ENSG00000054179 0.71407945145592
ENSG00000054267 0.75530941889762
ENSG00000054282 0.51369059260708
ENSG00000054356 0.815887415009031
ENSG00000054523 0.700216288353793
ENSG00000054598 0.207559162918052
ENSG00000054654 0.2471986056304
ENSG00000054938 0.166826773737072
ENSG00000054965 0.697938357819169
ENSG00000054967 0.0311604790556943
ENSG00000054983 0.398801785529389
ENSG00000055044 0.890826152483289
ENSG00000055118 0.774318058927072
ENSG00000055130 0.976593688521761
ENSG00000055163 0.579615397890038
ENSG00000055208 0.843938748978958
ENSG00000055332 0.862271487902808
ENSG00000055483 0.807790982616399
ENSG00000055609 0.491219037977014
ENSG00000055813 0.0373126172041279
ENSG00000055917 0.807647173870526
ENSG00000055950 0.83013310937518
ENSG00000055955 0.246936873712912
ENSG00000055957 0.234284580251033
ENSG00000056050 0.201545081165656
ENSG00000056097 0.347286616582874
ENSG00000056291 0.182260328344129
ENSG00000056487 0.645393518252206
ENSG00000056558 0.968218267162136
ENSG00000056586 0.16741638959515
ENSG00000056678 0.0195292276895112
ENSG00000056736 0.719138643135721
ENSG00000056972 0.791641260454896
ENSG00000056998 0.553611900461338
ENSG00000057149 0.351405299064668
ENSG00000057252 0.461781387696874
ENSG00000057294 0.819905431368714
ENSG00000057468 0.83805121892293
ENSG00000057593 0.811926922147697
ENSG00000057608 0.693330725601408
ENSG00000057657 0.584757998642445
ENSG00000057663 0.898660852958434
ENSG00000057757 0.0382732596265574
ENSG00000057935 0.629632079704559
ENSG00000058056 0.808860919685692
ENSG00000058085 0.384878222753995
ENSG00000058091 0.625366712301975
ENSG00000058262 0.700138631631021
ENSG00000058272 0.64127771194533
ENSG00000058335 0.662981327872436
ENSG00000058404 0.893693698875991
ENSG00000058453 0.0289487005441723
ENSG00000058600 0.129324328988392
ENSG00000058668 0.742248708597462
ENSG00000058673 0.133745009836518
ENSG00000058799 0.0406087136595299
ENSG00000058804 0.0461626074251332
ENSG00000058866 0.755525132016429
ENSG00000059122 0.400748955948505
ENSG00000059145 0.355417563074516
ENSG00000059377 0.524073584059088
ENSG00000059378 0.332385154335546
ENSG00000059573 0.75494702085802
ENSG00000059588 0.0488662118475397
ENSG00000059728 0.718813635370049
ENSG00000059758 0.608201700394611
ENSG00000059804 0.272762048296729
ENSG00000059915 0.476130624360051
ENSG00000060069 0.794005476237043
ENSG00000060138 0.720760805789165
ENSG00000060237 0.966256715868432
ENSG00000060339 0.201921860079843
ENSG00000060491 0.250989404171604
ENSG00000060558 0.858500822586026
ENSG00000060566 0.426994052070271
ENSG00000060656 0.6314843363514
ENSG00000060688 0.986709195706446
ENSG00000060709 0.0418886114977969
ENSG00000060718 0.494960941544621
ENSG00000060762 0.287695148468149
ENSG00000060971 0.897573658839636
ENSG00000060982 0.22339825818847
ENSG00000061273 0.745570690627121
ENSG00000061337 0.227338617825382
ENSG00000061656 0.401444990278529
ENSG00000061676 0.707182384003866
ENSG00000061794 0.978658782112493
ENSG00000061918 0.756707239907502
ENSG00000061936 0.051650349167635
ENSG00000061938 0.921118026713913
ENSG00000061987 0.23150907145569
ENSG00000062038 0.621463742938991
ENSG00000062194 0.168641640109985
ENSG00000062485 0.596846561820504
ENSG00000062524 0.409092739384038
ENSG00000062582 0.833987183764568
ENSG00000062598 0.196342080739982
ENSG00000062650 0.63674773645034
ENSG00000062716 0.0368754386166749
ENSG00000062725 0.953342690489065
ENSG00000062822 0.922671161169338
ENSG00000063015 0.0291097663395497
ENSG00000063046 0.915423200377354
ENSG00000063169 0.529270832134927
ENSG00000063176 0.34443345106476
ENSG00000063177 0.910513569793261
ENSG00000063180 0.372375490387823
ENSG00000063241 0.506071605250745
ENSG00000063244 0.985440802567849
ENSG00000063245 0.674293323822782
ENSG00000063322 0.6341045317012
ENSG00000063438 0.023768709517838
ENSG00000063515 0.0449402330852153
ENSG00000063660 0.556574360626316
ENSG00000063761 0.0188274410096524
ENSG00000063854 0.708833308406484
ENSG00000063978 0.853502030579492
ENSG00000064012 0.941947285466113
ENSG00000064042 0.405155255922044
ENSG00000064102 0.485452307267519
ENSG00000064195 0.0279420393230635
ENSG00000064199 0.126031108707907
ENSG00000064205 0.432786668354023
ENSG00000064218 0.174782273558749
ENSG00000064270 0.0286725877520967
ENSG00000064300 0.877863232130325
ENSG00000064309 0.362976150757584
ENSG00000064313 0.807569517147755
ENSG00000064393 0.897188251400697
ENSG00000064419 0.57934216127288
ENSG00000064489 0.477585968868283
ENSG00000064490 0.627549729064323
ENSG00000064545 0.193258821228472
ENSG00000064547 0.442203265033766
ENSG00000064601 0.845667330104348
ENSG00000064607 0.308527283395267
ENSG00000064651 0.622294957490135
ENSG00000064652 0.399819951450167
ENSG00000064655 0.402069120235616
ENSG00000064666 0.489248858158558
ENSG00000064692 0.659239424304829
ENSG00000064703 0.791434175860839
ENSG00000064726 0.525091749979867
ENSG00000064787 0.436485429297868
ENSG00000064835 0.587415584266173
ENSG00000064933 0.431995720251723
ENSG00000064961 0.910760920836162
ENSG00000064989 0.676703558403608
ENSG00000064995 0.878076069074217
ENSG00000064999 0.410809815809758
ENSG00000065000 0.826172616513846
ENSG00000065029 0.479722966831951
ENSG00000065054 0.876091508381174
ENSG00000065057 0.293881800715592
ENSG00000065135 0.86761254472452
ENSG00000065150 0.719098376686877
ENSG00000065154 0.848667180543252
ENSG00000065183 0.115584841407715
ENSG00000065243 0.699692824518816
ENSG00000065268 0.957159374604526
ENSG00000065308 0.566597830213642
ENSG00000065320 0.218396590007018
ENSG00000065325 0.245021341217888
ENSG00000065328 0.771174399742295
ENSG00000065357 0.880845825519725
ENSG00000065361 0.944662394588189
ENSG00000065371 0.126905465882813
ENSG00000065413 0.121673703707965
ENSG00000065427 0.981770803373178
ENSG00000065485 0.22774703466366
ENSG00000065491 0.617819629318577
ENSG00000065518 0.892307382565778
ENSG00000065526 0.996045259488501
ENSG00000065534 0.851902877325387
ENSG00000065548 0.270222385844618
ENSG00000065559 0.861054865912725
ENSG00000065609 0.238101264366494
ENSG00000065613 0.315617054566791
ENSG00000065618 0.674790902083501
ENSG00000065621 0.0482650912897919
ENSG00000065665 0.192441987551915
ENSG00000065675 0.932427146489341
ENSG00000065717 0.828444794698634
ENSG00000065802 0.363030798081016
ENSG00000065809 0.0349599061216507
ENSG00000065882 0.29666306186077
ENSG00000065883 0.536070109639788
ENSG00000065911 0.770912667824806
ENSG00000065923 0.592632965566434
ENSG00000065970 0.1095017314573
ENSG00000065978 0.987925817696529
ENSG00000065989 0.693943350858826
ENSG00000066027 0.752525281577524
ENSG00000066032 0.0423861897585164
ENSG00000066044 0.980672104554711
ENSG00000066056 0.764006971848
ENSG00000066084 0.498964577029717
ENSG00000066117 0.876264078876221
ENSG00000066135 0.597125550787497
ENSG00000066136 0.90884251216622
ENSG00000066230 0.641896089552582
ENSG00000066248 0.138881858239091
ENSG00000066279 0.477821815211514
ENSG00000066294 0.401726855420439
ENSG00000066322 0.10779615973125
ENSG00000066336 0.823146880500685
ENSG00000066379 0.143397452859493
ENSG00000066382 0.489056154439088
ENSG00000066422 0.260538304897551
ENSG00000066427 0.857770274156993
ENSG00000066455 0.46766028922815
ENSG00000066468 0.874198985285489
ENSG00000066557 0.492970628501743
ENSG00000066583 0.0375024447486798
ENSG00000066629 0.11621184753972
ENSG00000066651 0.478129565927681
ENSG00000066735 0.325752694975898
ENSG00000066739 0.193109260132764
ENSG00000066777 0.603829914520082
ENSG00000066855 0.0422941521611578
ENSG00000066923 0.203040692122732
ENSG00000066926 0.47884285730721
ENSG00000066933 0.270371946940325
ENSG00000067048 0.412518263710726
ENSG00000067057 0.679950759885413
ENSG00000067064 0.43028152000092
ENSG00000067066 0.820063620989174
ENSG00000067082 0.599748622312214
ENSG00000067113 0.277622783907226
ENSG00000067141 0.34286305955983
ENSG00000067167 0.498596426640283
ENSG00000067177 0.74593308866672
ENSG00000067182 0.963492711772759
ENSG00000067191 0.238981373891235
ENSG00000067208 0.546973688751855
ENSG00000067221 0.557592526547094
ENSG00000067225 0.888533841074079
ENSG00000067248 0.214703581413007
ENSG00000067334 0.536947342989611
ENSG00000067369 0.890952704179657
ENSG00000067445 0.298440537959757
ENSG00000067533 0.120833860632068
ENSG00000067560 0.953555527432956
ENSG00000067596 0.956966670885056
ENSG00000067606 0.963199341931179
ENSG00000067646 0.031893903659645
ENSG00000067704 0.362748932939106
ENSG00000067715 0.906127403044144
ENSG00000067798 0.523938403837968
ENSG00000067829 0.581597082408164
ENSG00000067836 0.495553433577616
ENSG00000067840 0.39235052518954
ENSG00000067900 0.838315827015336
ENSG00000067955 0.836877739556609
ENSG00000067992 0.558095857157649
ENSG00000068001 0.230620333406196
ENSG00000068024 0.949275779155785
ENSG00000068028 0.856038816856686
ENSG00000068078 0.907763946572175
ENSG00000068079 0.311205002243416
ENSG00000068097 0.390840533357877
ENSG00000068120 0.276032259177874
ENSG00000068305 0.871299800968696
ENSG00000068308 0.143958306968397
ENSG00000068323 0.872743640777258
ENSG00000068354 0.0313042878015669
ENSG00000068366 0.587012919777729
ENSG00000068383 0.812795526972768
ENSG00000068394 0.263874667801797
ENSG00000068400 0.13814843363514
ENSG00000068438 0.938769112182327
ENSG00000068615 0.528028324570587
ENSG00000068654 0.871969949724462
ENSG00000068697 0.196552041508956
ENSG00000068745 0.179392781951427
ENSG00000068781 0.551728005890406
ENSG00000068784 0.0969357232429447
ENSG00000068796 0.783444161940153
ENSG00000068831 0.262200733999839
ENSG00000068878 0.912374454964853
ENSG00000068885 0.0302746171811185
ENSG00000068903 0.820759655319198
ENSG00000068912 0.488469414755928
ENSG00000068971 0.306666398223674
ENSG00000068976 0.731020121719723
ENSG00000068985 0.0237773380425904
ENSG00000069011 0.207421106522014
ENSG00000069018 0.605964036308832
ENSG00000069020 0.515171822689569
ENSG00000069248 0.809672001012414
ENSG00000069275 0.412049447199181
ENSG00000069329 0.756376479791995
ENSG00000069345 0.929596990370566
ENSG00000069399 0.863841879407738
ENSG00000069424 0.701007236456092
ENSG00000069431 0.639293151252287
ENSG00000069482 0.807954924586694
ENSG00000069493 0.442718100343991
ENSG00000069509 0.119933617882905
ENSG00000069535 0.937132568654295
ENSG00000069667 0.778899805570576
ENSG00000069696 0.577743008018776
ENSG00000069702 0.755424465894318
ENSG00000069712 0.072807491860425
ENSG00000069764 0.171043246166059
ENSG00000069849 0.490589155670091
ENSG00000069869 0.924529170166013
ENSG00000069956 0.972331197294095
ENSG00000069966 0.826555147777867
ENSG00000069974 0.789487005441723
ENSG00000069998 0.531807618412121
ENSG00000070010 0.762931282428872
ENSG00000070018 0.860614811150355
ENSG00000070019 0.831953728097928
ENSG00000070031 0.272066013966705
ENSG00000070061 0.856976449879776
ENSG00000070081 0.441924276066773
ENSG00000070087 0.903630883215794
ENSG00000070159 0.688133477525569
ENSG00000070182 0.504098549257372
ENSG00000070190 0.628475857387743
ENSG00000070193 0.417494046317921
ENSG00000070214 0.516745090369416
ENSG00000070366 0.408459980902199
ENSG00000070367 0.80537211951082
ENSG00000070371 0.241365722897804
ENSG00000070404 0.3819128864141
ENSG00000070413 0.503974873735921
ENSG00000070423 0.584151125734863
ENSG00000070444 0.44867178242312
ENSG00000070476 0.638720792443713
ENSG00000070495 0.101851106176873
ENSG00000070501 0.617966314239367
ENSG00000070526 0.0638654640420612
ENSG00000070540 0.394910320866074
ENSG00000070601 0.0363490986067809
ENSG00000070669 0.357997491975472
ENSG00000070718 0.52535923424719
ENSG00000070729 0.556749807296281
ENSG00000070731 0.533346371992959
ENSG00000070748 0.272989266115208
ENSG00000070756 0.987689971353298
ENSG00000070759 0.13144982225239
ENSG00000070761 0.889623911367794
ENSG00000070770 0.907197340113436
ENSG00000070778 0.300051195913531
ENSG00000070785 0.683931385971169
ENSG00000070808 0.936275468528894
ENSG00000070814 0.997581136894421
ENSG00000070831 0.969449270026806
ENSG00000070882 0.383773771585693
ENSG00000070886 0.137760150021284
ENSG00000070915 0.476958962736278
ENSG00000070950 0.204139390941199
ENSG00000070961 0.31099791764936
ENSG00000071051 0.937595632816005
ENSG00000071054 0.890975713578997
ENSG00000071073 0.38940244589915
ENSG00000071082 0.962345117980695
ENSG00000071127 0.51853694734299
ENSG00000071189 0.526426295141565
ENSG00000071203 0.123534588879557
ENSG00000071205 0.539193635600143
ENSG00000071242 0.84224180577766
ENSG00000071243 0.819778879672346
ENSG00000071246 0.528695597151436
ENSG00000071282 0.293830029567078
ENSG00000071462 0.222385844617526
ENSG00000071537 0.370129197777292
ENSG00000071539 0.949551891947861
ENSG00000071553 0.133860056833216
ENSG00000071564 0.949034180462719
ENSG00000071575 0.507023619148422
ENSG00000071626 0.70192473625476
ENSG00000071655 0.967194348891522
ENSG00000071677 0.0193624095442988
ENSG00000071794 0.556698036147766
ENSG00000071859 0.383592572565893
ENSG00000071889 0.405077599199273
ENSG00000071894 0.776995777775221
ENSG00000071909 0.0362685657090922
ENSG00000071967 0.441895514317599
ENSG00000071991 0.53378642675533
ENSG00000071994 0.879453756859677
ENSG00000072042 0.851149319497015
ENSG00000072062 0.974873735921124
ENSG00000072071 0.445925035376951
ENSG00000072110 0.933937138321004
ENSG00000072121 0.436977255208753
ENSG00000072133 0.549383923332681
ENSG00000072134 0.347295245107626
ENSG00000072135 0.463515721172099
ENSG00000072163 0.342382738348615
ENSG00000072195 0.518163044603721
ENSG00000072201 0.419375064713936
ENSG00000072210 0.810166703098216
ENSG00000072274 0.814642031269774
ENSG00000072310 0.812738003474419
ENSG00000072315 0.804028945824369
ENSG00000072364 0.37473970616997
ENSG00000072401 0.927986332416792
ENSG00000072415 0.732642284373166
ENSG00000072501 0.886304805513052
ENSG00000072506 0.867537764176666
ENSG00000072518 0.929444553099941
ENSG00000072571 0.364394104991889
ENSG00000072609 0.732734321970525
ENSG00000072657 0.102621921054751
ENSG00000072682 0.622985239470324
ENSG00000072694 0.833463719929591
ENSG00000072736 0.275011217082178
ENSG00000072778 0.650887012344543
ENSG00000072786 0.334415733827268
ENSG00000072803 0.924431380218819
ENSG00000072818 0.637745769146696
ENSG00000072832 0.916996468057201
ENSG00000072849 0.139833872136768
ENSG00000072864 0.430180853878809
ENSG00000072952 0.339052127794204
ENSG00000072958 0.220887357485533
ENSG00000073008 0.721290021973976
ENSG00000073050 0.832782066474155
ENSG00000073060 0.404985561601914
ENSG00000073111 0.915641789671081
ENSG00000073150 0.0261933249732516
ENSG00000073282 0.907134064265252
ENSG00000073350 0.328335500051771
ENSG00000073417 0.226884182188424
ENSG00000073464 0.52673692203265
ENSG00000073536 0.503779293841534
ENSG00000073578 0.743146075171708
ENSG00000073584 0.943399753799427
ENSG00000073614 0.414324501558887
ENSG00000073670 0.0386903049895882
ENSG00000073711 0.618133132384579
ENSG00000073712 0.274847275111883
ENSG00000073734 0.0408301791281739
ENSG00000073754 0.508168336765569
ENSG00000073756 0.855460705698278
ENSG00000073792 0.224462442907928
ENSG00000073803 0.632419093199572
ENSG00000073849 0.740563270095834
ENSG00000073861 0.098908779236318
ENSG00000073910 0.0324116151447866
ENSG00000073921 0.313327619332497
ENSG00000073969 0.921848575142946
ENSG00000074047 0.470783815188504
ENSG00000074054 0.378113459348144
ENSG00000074071 0.980784275376491
ENSG00000074181 0.645304356829765
ENSG00000074201 0.906121650694309
ENSG00000074211 0.526291114920445
ENSG00000074219 0.264490169234132
ENSG00000074266 0.87928118636463
ENSG00000074276 0.0487166507518321
ENSG00000074317 0.555596461154382
ENSG00000074319 0.949353435878556
ENSG00000074370 0.227456540996997
ENSG00000074410 0.673361443149527
ENSG00000074416 0.795549982167716
ENSG00000074527 0.193799542112953
ENSG00000074582 0.510998492884343
ENSG00000074590 0.863459348143717
ENSG00000074603 0.238621852026553
ENSG00000074621 0.866033524694838
ENSG00000074660 0.651091220763682
ENSG00000074695 0.291414042636417
ENSG00000074696 0.648939841925427
ENSG00000074706 0.0741334084973712
ENSG00000074755 0.208332853970847
ENSG00000074800 0.995104750290494
ENSG00000074803 0.450647714591411
ENSG00000074842 0.377549729064323
ENSG00000074855 0.392379286938714
ENSG00000074964 0.330294175170557
ENSG00000074966 0.655529158661313
ENSG00000075043 0.378205496945502
ENSG00000075073 0.130796930546128
ENSG00000075089 0.762226619574096
ENSG00000075131 0.122036101747564
ENSG00000075142 0.754343024125355
ENSG00000075151 0.513503641237446
ENSG00000075188 0.779336984158029
ENSG00000075213 0.455209328010492
ENSG00000075218 0.412147237146374
ENSG00000075223 0.37506759011056
ENSG00000075234 0.0738112769066163
ENSG00000075239 0.762232371923931
ENSG00000075275 0.513506517412363
ENSG00000075292 0.511700279564202
ENSG00000075340 0.725474856478872
ENSG00000075388 0.246131544736025
ENSG00000075391 0.86138850220315
ENSG00000075399 0.515778695597151
ENSG00000075413 0.911218232648037
ENSG00000075415 0.958968488627604
ENSG00000075420 0.238253701637119
ENSG00000075426 0.723941855247869
ENSG00000075539 0.359527617031557
ENSG00000075568 0.493669539006684
ENSG00000075618 0.798638994029061
ENSG00000075624 0.978195717950783
ENSG00000075643 0.310491710863888
ENSG00000075651 0.884639500235846
ENSG00000075673 0.0436689637717007
ENSG00000075702 0.54136514766282
ENSG00000075711 0.947121524142612
ENSG00000075785 0.829799473084755
ENSG00000075790 0.657873241219038
ENSG00000075856 0.993465330587545
ENSG00000075884 0.35219337099205
ENSG00000075886 0.738023607643722
ENSG00000075891 0.342975230381611
ENSG00000075914 0.758924770768859
ENSG00000075945 0.721566134766052
ENSG00000075975 0.133816914209455
ENSG00000076003 0.915195982558875
ENSG00000076043 0.144283314734069
ENSG00000076053 0.446258671667376
ENSG00000076067 0.0143722460625165
ENSG00000076108 0.618544425397775
ENSG00000076201 0.186913979360569
ENSG00000076242 0.958954107753017
ENSG00000076248 0.341125849909688
ENSG00000076321 0.543159880811311
ENSG00000076344 0.0425731411281509
ENSG00000076356 0.671014484416884
ENSG00000076382 0.752651833273892
ENSG00000076513 0.120491595816891
ENSG00000076554 0.657427434106833
ENSG00000076555 0.734232809102518
ENSG00000076604 0.91677212641364
ENSG00000076641 0.622824173674946
ENSG00000076650 0.864089230450639
ENSG00000076662 0.667557322166105
ENSG00000076685 0.876246821826716
ENSG00000076706 0.322502617319175
ENSG00000076716 0.246922492838324
ENSG00000076770 0.0332399535210133
ENSG00000076826 0.119056384533082
ENSG00000076864 0.78342402871573
ENSG00000076924 0.987385096812048
ENSG00000076928 0.797180773345912
ENSG00000076944 0.735463811967189
ENSG00000076984 0.899756675601983
ENSG00000077009 0.293510774151241
ENSG00000077044 0.782526662141485
ENSG00000077063 0.675377641766662
ENSG00000077080 0.868817662014933
ENSG00000077092 0.802852590283131
ENSG00000077097 0.885217611394255
ENSG00000077150 0.946672840855489
ENSG00000077152 0.109941786219671
ENSG00000077157 0.215388111043361
ENSG00000077232 0.511470185570806
ENSG00000077235 0.990200872056235
ENSG00000077238 0.776181820273582
ENSG00000077254 0.509822137343105
ENSG00000077264 0.660070638855973
ENSG00000077274 0.460835126149032
ENSG00000077279 0.773038161088805
ENSG00000077312 0.990235386155244
ENSG00000077327 0.0273322902405633
ENSG00000077348 0.839069384843709
ENSG00000077380 0.418241851796459
ENSG00000077420 0.300258280507587
ENSG00000077454 0.324418149814199
ENSG00000077458 0.0355293887553065
ENSG00000077463 0.50339963875243
ENSG00000077498 0.437230358601489
ENSG00000077514 0.736274893293911
ENSG00000077522 0.919964680572014
ENSG00000077549 0.785273409187653
ENSG00000077684 0.748875415607276
ENSG00000077721 0.803632033685761
ENSG00000077782 0.919481483185881
ENSG00000077800 0.126318726199653
ENSG00000077935 0.0259028313065887
ENSG00000077942 0.830026690903234
ENSG00000077943 0.563468551903453
ENSG00000077984 0.565484750520588
ENSG00000078018 0.77814912391712
ENSG00000078043 0.972555538937656
ENSG00000078053 0.802041508956409
ENSG00000078061 0.903547474143187
ENSG00000078070 0.398197788796723
ENSG00000078098 0.521746758550868
ENSG00000078114 0.629453756859677
ENSG00000078124 0.038770837887277
ENSG00000078140 0.91446831030476
ENSG00000078142 0.701855708056741
ENSG00000078177 0.542322913910332
ENSG00000078246 0.272718905672967
ENSG00000078269 0.656087136595299
ENSG00000078295 0.483893420462259
ENSG00000078304 0.64950069603433
ENSG00000078328 0.782241920824657
ENSG00000078369 0.870882755605665
ENSG00000078399 0.642715799404057
ENSG00000078401 0.706799852739844
ENSG00000078403 0.584573923447728
ENSG00000078549 0.15761150930155
ENSG00000078596 0.0411638154185985
ENSG00000078618 0.664845089218946
ENSG00000078668 0.970734920214908
ENSG00000078674 0.743568872884573
ENSG00000078687 0.448030395416528
ENSG00000078699 0.761637003716018
ENSG00000078725 0.111647357945721
ENSG00000078747 0.839296602662188
ENSG00000078808 0.403955890981466
ENSG00000078900 0.936908227010734
ENSG00000078902 0.924319209397039
ENSG00000078967 0.896825853361098
ENSG00000079101 0.0472210397947562
ENSG00000079102 0.87803867880029
ENSG00000079112 0.0340078922239735
ENSG00000079134 0.981885850369876
ENSG00000079150 0.339946618193532
ENSG00000079156 0.013874667801797
ENSG00000079215 0.213009514386627
ENSG00000079246 0.894429999654859
ENSG00000079257 0.680318910274847
ENSG00000079263 0.496002116864739
ENSG00000079277 0.859487350582713
ENSG00000079308 0.659069729984699
ENSG00000079313 0.0494500753557828
ENSG00000079332 0.248668331013219
ENSG00000079335 0.249490917039611
ENSG00000079337 0.181486637291334
ENSG00000079385 0.883132384579101
ENSG00000079387 0.370557747839993
ENSG00000079393 0.312064978543735
ENSG00000079432 0.612087412708091
ENSG00000079435 0.676602892281497
ENSG00000079459 0.744474867983571
ENSG00000079462 0.8358710783355
ENSG00000079482 0.463682539317311
ENSG00000079616 0.317026380276343
ENSG00000079689 0.522600982501352
ENSG00000079739 0.781310040151402
ENSG00000079785 0.806991405989347
ENSG00000079805 0.903282866050782
ENSG00000079819 0.660410027496232
ENSG00000079841 0.814020777487604
ENSG00000079931 0.215252930822241
ENSG00000079950 0.823883181279553
ENSG00000079974 0.0221868133132385
ENSG00000079999 0.9087073319451
ENSG00000080007 0.023368921204312
ENSG00000080031 0.676053542872263
ENSG00000080166 0.536852429217335
ENSG00000080189 0.507354379263929
ENSG00000080224 0.0462345117980695
ENSG00000080293 0.481598232878131
ENSG00000080298 0.762189229300169
ENSG00000080345 0.933845100723646
ENSG00000080371 0.291416918811334
ENSG00000080493 0.451260339848828
ENSG00000080503 0.938199629548671
ENSG00000080511 0.437250491825911
ENSG00000080546 0.404749715258683
ENSG00000080561 0.938009802004119
ENSG00000080572 0.109274513638821
ENSG00000080573 0.228155451501939
ENSG00000080603 0.805656860827648
ENSG00000080608 0.0387133143889279
ENSG00000080618 0.256661221108823
ENSG00000080644 0.142356277539375
ENSG00000080709 0.421330863657804
ENSG00000080802 0.263546783861207
ENSG00000080815 0.953279414640881
ENSG00000080819 0.520228138194452
ENSG00000080822 0.677727476674221
ENSG00000080823 0.362377906374754
ENSG00000080824 0.978975161353413
ENSG00000080839 0.931141496301239
ENSG00000080845 0.772281727085514
ENSG00000080986 0.905641329483094
ENSG00000081014 0.519552237088851
ENSG00000081019 0.273734195418829
ENSG00000081026 0.147542020915544
ENSG00000081041 0.66581148399121
ENSG00000081051 0.651649198697668
ENSG00000081052 0.464588534416309
ENSG00000081059 0.340452824979004
ENSG00000081087 0.113637670988599
ENSG00000081138 0.704700245050103
ENSG00000081154 0.0431368714119718
ENSG00000081181 0.500954890072595
ENSG00000081189 0.946934572772978
ENSG00000081237 0.942085341862151
ENSG00000081248 0.231299110686716
ENSG00000081277 0.374742582344888
ENSG00000081307 0.825643400329034
ENSG00000081320 0.392471324536073
ENSG00000081377 0.252896308141876
ENSG00000081386 0.497414318749209
ENSG00000081479 0.895873839463421
ENSG00000081721 0.624682182671621
ENSG00000081760 0.677232774588419
ENSG00000081791 0.0374305403757435
ENSG00000081803 0.346886828269348
ENSG00000081842 0.241917948481955
ENSG00000081870 0.175952876750152
ENSG00000081913 0.643334177011309
ENSG00000081985 0.83802820952359
ENSG00000082014 0.840363663556563
ENSG00000082068 0.043778258418564
ENSG00000082074 0.671342368357474
ENSG00000082126 0.177626810552111
ENSG00000082146 0.380909101367909
ENSG00000082153 0.937273501225251
ENSG00000082175 0.905583805984745
ENSG00000082212 0.592261939002082
ENSG00000082213 0.103847171569586
ENSG00000082258 0.568711818777971
ENSG00000082269 0.531203621679456
ENSG00000082397 0.839198812714994
ENSG00000082438 0.825096927094718
ENSG00000082458 0.909020835011102
ENSG00000082497 0.424917453779869
ENSG00000082512 0.816287203322557
ENSG00000082515 0.842572565893167
ENSG00000082516 0.7017665466343
ENSG00000082556 0.311970064771459
ENSG00000082641 0.595005809873333
ENSG00000082684 0.138761058892558
ENSG00000082701 0.97275399500696
ENSG00000082781 0.873011125044581
ENSG00000082805 0.607614960711451
ENSG00000082898 0.930048549832607
ENSG00000082996 0.117290413133765
ENSG00000083093 0.497693307716202
ENSG00000083099 0.034879373223962
ENSG00000083123 0.337360936942741
ENSG00000083168 0.753247201481805
ENSG00000083290 0.407519471704191
ENSG00000083307 0.18483450489525
ENSG00000083312 0.994492125033076
ENSG00000083444 0.571493079923149
ENSG00000083457 0.523555872573946
ENSG00000083520 0.769592503537695
ENSG00000083535 0.0400162216265344
ENSG00000083635 0.313146420312698
ENSG00000083642 0.689364480390239
ENSG00000083720 0.854655376721391
ENSG00000083750 0.217421566710001
ENSG00000083799 0.820762531494115
ENSG00000083807 0.510673485118671
ENSG00000083814 0.365426651787255
ENSG00000083838 0.846587706077933
ENSG00000083844 0.232061297039841
ENSG00000083845 0.895497060549234
ENSG00000083857 0.54278885424696
ENSG00000083896 0.690535083581643
ENSG00000083937 0.850315228770953
ENSG00000084070 0.48756341965693
ENSG00000084072 0.972682090634024
ENSG00000084073 0.0826353815533645
ENSG00000084092 0.125809643239263
ENSG00000084093 0.778586302504573
ENSG00000084110 0.313897101966153
ENSG00000084112 0.583457967579756
ENSG00000084207 0.770530136560785
ENSG00000084234 0.840777832744676
ENSG00000084453 0.220312122502042
ENSG00000084463 0.999649106660071
ENSG00000084623 0.969503917350238
ENSG00000084636 0.434915037792938
ENSG00000084652 0.900182349489767
ENSG00000084674 0.797652466032374
ENSG00000084676 0.902609841120098
ENSG00000084731 0.44929303620529
ENSG00000084733 0.137719883572439
ENSG00000084734 0.0499936724151816
ENSG00000084754 0.882620425443794
ENSG00000084764 0.55131671287721
ENSG00000084774 0.679470438674198
ENSG00000085063 0.789789003808056
ENSG00000085117 0.890639201113655
ENSG00000085224 0.630946491641836
ENSG00000085265 0.646653282866051
ENSG00000085274 0.507460797735875
ENSG00000085276 0.614512028163505
ENSG00000085365 0.808075723933227
ENSG00000085377 0.478891752280807
ENSG00000085382 0.021341217887507
ENSG00000085415 0.689767144878683
ENSG00000085433 0.187926392931513
ENSG00000085465 0.299435694481196
ENSG00000085511 0.830429355391678
ENSG00000085514 0.545176079428446
ENSG00000085552 0.0101270118843548
ENSG00000085563 0.554569666708851
ENSG00000085662 0.823776762807607
ENSG00000085719 0.0465106245901451
ENSG00000085721 0.565950690857215
ENSG00000085733 0.899333877889118
ENSG00000085741 0.197679502076598
ENSG00000085760 0.872386995087493
ENSG00000085832 0.903481322120086
ENSG00000085840 0.858299490341805
ENSG00000085871 0.0418569735737049
ENSG00000085872 0.825318392563362
ENSG00000085978 0.773731319243911
ENSG00000085982 0.509413720504826
ENSG00000085998 0.0322821872735012
ENSG00000085999 0.20752752499396
ENSG00000086015 0.737871170373097
ENSG00000086061 0.86777073434498
ENSG00000086062 0.878832503077507
ENSG00000086065 0.853864428619091
ENSG00000086102 0.40059651867788
ENSG00000086189 0.960058558921319
ENSG00000086200 0.154467850116773
ENSG00000086205 0.0406949989070535
ENSG00000086232 0.394099239539352
ENSG00000086289 0.0176597139931662
ENSG00000086300 0.54603030337893
ENSG00000086475 0.778853786771896
ENSG00000086504 0.986208741270809
ENSG00000086506 0.764973366620264
ENSG00000086544 0.853965094741202
ENSG00000086548 0.360600430275768
ENSG00000086570 0.50775991992729
ENSG00000086589 0.970208580205014
ENSG00000086598 0.612444058397856
ENSG00000086619 0.274528019696046
ENSG00000086666 0.344577259810633
ENSG00000086696 0.739487580676706
ENSG00000086712 0.566954475903407
ENSG00000086717 0.358023377549729
ENSG00000086730 0.689272442792881
ENSG00000086758 0.757820319600557
ENSG00000086827 0.69820871826141
ENSG00000086848 0.523018027864383
ENSG00000086967 0.334694722794261
ENSG00000086991 0.505041934630296
ENSG00000087008 0.513929315125229
ENSG00000087053 0.51553134455425
ENSG00000087074 0.662374454964853
ENSG00000087076 0.688783493056914
ENSG00000087077 0.953782745251435
ENSG00000087085 0.862941636658575
ENSG00000087086 0.837375317817328
ENSG00000087087 0.882919547635209
ENSG00000087088 0.826575281002289
ENSG00000087095 0.819324444035389
ENSG00000087111 0.411505850139782
ENSG00000087116 0.0461079601017015
ENSG00000087152 0.483473498924311
ENSG00000087157 0.285621426352665
ENSG00000087191 0.973769284752822
ENSG00000087206 0.899730790027726
ENSG00000087237 0.618653720044638
ENSG00000087245 0.886235777315033
ENSG00000087250 0.546999574326112
ENSG00000087253 0.0310080417850692
ENSG00000087258 0.867209880236076
ENSG00000087266 0.725020420841914
ENSG00000087274 0.770616421808309
ENSG00000087302 0.709621380333866
ENSG00000087303 0.281727085514433
ENSG00000087338 0.933327389238504
ENSG00000087365 0.966745665604399
ENSG00000087448 0.189677983456242
ENSG00000087460 0.88910907605757
ENSG00000087470 0.508056165943788
ENSG00000087494 0.471871009307302
ENSG00000087495 0.260161525983364
ENSG00000087510 0.420902313595104
ENSG00000087586 0.922662532644585
ENSG00000087842 0.253054497762336
ENSG00000087884 0.138016129588937
ENSG00000087903 0.615645241080982
ENSG00000087995 0.364862921503434
ENSG00000088002 0.583268140035204
ENSG00000088038 0.56191254127311
ENSG00000088053 0.512056925253966
ENSG00000088179 0.715948965152265
ENSG00000088205 0.979469863439215
ENSG00000088247 0.782290815798254
ENSG00000088256 0.745501662429102
ENSG00000088280 0.451516319416482
ENSG00000088298 0.0439508289136112
ENSG00000088305 0.835876830685335
ENSG00000088320 0.705603363974183
ENSG00000088325 0.65746482438076
ENSG00000088356 0.534496841959941
ENSG00000088367 0.430034168958019
ENSG00000088387 0.513526650636785
ENSG00000088448 0.49890417735645
ENSG00000088451 0.191584887426514
ENSG00000088538 0.605647657067912
ENSG00000088682 0.103700486648796
ENSG00000088727 0.333020788992303
ENSG00000088766 0.583607528675464
ENSG00000088782 0.0184909285443104
ENSG00000088808 0.416464375697472
ENSG00000088812 0.0511268853326584
ENSG00000088827 0.155370969040853
ENSG00000088832 0.780754938392333
ENSG00000088833 0.623586360028071
ENSG00000088876 0.0180221120327654
ENSG00000088882 0.0406489801083743
ENSG00000088888 0.545656400639661
ENSG00000088926 0.650271510912208
ENSG00000088930 0.319885298144292
ENSG00000088970 0.160369761047388
ENSG00000088986 0.942056580112976
ENSG00000088992 0.487131993419312
ENSG00000089006 0.499965485900991
ENSG00000089009 0.968707216898103
ENSG00000089012 0.0397832514582207
ENSG00000089022 0.766328045006385
ENSG00000089041 0.563819445243382
ENSG00000089048 0.368676729443978
ENSG00000089050 0.737175136043074
ENSG00000089053 0.736835747402814
ENSG00000089057 0.377912127103922
ENSG00000089063 0.471753086135686
ENSG00000089091 0.261458680871136
ENSG00000089094 0.549642779075252
ENSG00000089123 0.399031879522785
ENSG00000089127 0.502329701683138
ENSG00000089154 0.974249605964036
ENSG00000089157 0.984808044086009
ENSG00000089159 0.94274110974333
ENSG00000089169 0.65420036584945
ENSG00000089177 0.518180301653225
ENSG00000089195 0.0445922159202034
ENSG00000089199 0.758985170442126
ENSG00000089220 0.786245556309753
ENSG00000089225 0.207254288376802
ENSG00000089234 0.541995029969743
ENSG00000089248 0.567454930339043
ENSG00000089250 0.908782112492953
ENSG00000089280 0.87816235432174
ENSG00000089289 0.742073261927497
ENSG00000089335 0.247546622795412
ENSG00000089351 0.0368984480160145
ENSG00000089356 0.472216150297396
ENSG00000089486 0.316281450972722
ENSG00000089597 0.665515237974713
ENSG00000089639 0.22851497336662
ENSG00000089682 0.465002703604422
ENSG00000089685 0.784335776164563
ENSG00000089692 0.103369726533289
ENSG00000089693 0.418377032017579
ENSG00000089723 0.503989254610508
ENSG00000089737 0.891530815338066
ENSG00000089775 0.828654755467608
ENSG00000089818 0.468842397119223
ENSG00000089820 0.442206141208684
ENSG00000089847 0.185208407634519
ENSG00000089876 0.0128651304057708
ENSG00000089902 0.836296752223283
ENSG00000089916 0.639819491262181
ENSG00000090006 0.238575833227874
ENSG00000090013 0.203693583828994
ENSG00000090020 0.842526547094488
ENSG00000090054 0.685927451363882
ENSG00000090060 0.311593285857273
ENSG00000090061 0.777409946963335
ENSG00000090097 0.177126356116474
ENSG00000090104 0.418575488086883
ENSG00000090238 0.31188953187377
ENSG00000090263 0.975446094729697
ENSG00000090266 0.828919363560014
ENSG00000090273 0.723642733056454
ENSG00000090316 0.398577443885827
ENSG00000090339 0.781747218738855
ENSG00000090372 0.908376571829592
ENSG00000090376 0.480275192416102
ENSG00000090382 0.70941429573981
ENSG00000090402 0.746813198191461
ENSG00000090432 0.724715546300664
ENSG00000090447 0.272672886874288
ENSG00000090470 0.730988483795631
ENSG00000090487 0.864195648922585
ENSG00000090520 0.154349926945157
ENSG00000090534 0.106056073906191
ENSG00000090539 0.820449028428113
ENSG00000090554 0.609726073100862
ENSG00000090565 0.243183465445635
ENSG00000090581 0.0199261398281198
ENSG00000090615 0.81437454700245
ENSG00000090621 0.639747586889244
ENSG00000090659 0.513633069108731
ENSG00000090674 0.446448499211928
ENSG00000090686 0.366226228414307
ENSG00000090776 0.654082442677834
ENSG00000090861 0.457449868271189
ENSG00000090863 0.811167611969489
ENSG00000090889 0.491204657102426
ENSG00000090905 0.327846550315804
ENSG00000090924 0.456569758746448
ENSG00000090932 0.148957098974931
ENSG00000090971 0.0376951484681492
ENSG00000090975 0.521257808814901
ENSG00000090989 0.820653236847252
ENSG00000091009 0.385208982869502
ENSG00000091039 0.440805444023884
ENSG00000091073 0.891530815338066
ENSG00000091106 0.351405299064668
ENSG00000091127 0.0412184627420301
ENSG00000091128 0.480758389802234
ENSG00000091129 0.764728891752281
ENSG00000091136 0.658713084294934
ENSG00000091138 0.196439870687176
ENSG00000091140 0.934273650786346
ENSG00000091157 0.16460349052588
ENSG00000091164 0.237724485452307
ENSG00000091181 0.676036285822759
ENSG00000091317 0.229127598624038
ENSG00000091409 0.767262801854558
ENSG00000091428 0.606107845054705
ENSG00000091436 0.781473982121697
ENSG00000091483 0.649992521945215
ENSG00000091490 0.0905707481506195
ENSG00000091513 0.898471025413882
ENSG00000091536 0.287476559174423
ENSG00000091583 0.844790096754524
ENSG00000091592 0.722874794353493
ENSG00000091622 0.508588258303517
ENSG00000091640 0.0316235432174043
ENSG00000091651 0.73303344416194
ENSG00000091704 0.369723657113931
ENSG00000091732 0.334064840487339
ENSG00000091831 0.975077944340263
ENSG00000091844 0.432691754581747
ENSG00000091879 0.718252781261145
ENSG00000091972 0.185657090921641
ENSG00000092009 0.378869893351434
ENSG00000092010 0.935815280542102
ENSG00000092020 0.188869778304437
ENSG00000092051 0.563741788520611
ENSG00000092054 0.402552317621748
ENSG00000092067 0.861612843846711
ENSG00000092068 0.558527283395267
ENSG00000092094 0.73830834896055
ENSG00000092096 0.540093878349306
ENSG00000092098 0.591433600625856
ENSG00000092108 0.616321142186583
ENSG00000092140 0.0630141162664949
ENSG00000092148 0.299406932732021
ENSG00000092199 0.9875749243566
ENSG00000092200 0.659978601258614
ENSG00000092201 0.89807698945019
ENSG00000092203 0.758113689442137
ENSG00000092208 0.97649302239965
ENSG00000092295 0.327006707239907
ENSG00000092330 0.655094856248778
ENSG00000092345 0.700150136330691
ENSG00000092421 0.227266713452445
ENSG00000092439 0.190897481621242
ENSG00000092445 0.672274249030729
ENSG00000092470 0.367207004061159
ENSG00000092529 0.585638108167186
ENSG00000092531 0.912748357704122
ENSG00000092607 0.349774507886472
ENSG00000092621 0.720688901416229
ENSG00000092758 0.39641743652282
ENSG00000092820 0.951412777119453
ENSG00000092841 0.985299869996894
ENSG00000092847 0.883883066232556
ENSG00000092853 0.550442355702304
ENSG00000092871 0.0385925150423948
ENSG00000092929 0.182533564961287
ENSG00000092931 0.518088264055867
ENSG00000092964 0.79496899483439
ENSG00000092969 0.835827935711738
ENSG00000093000 0.578171558081476
ENSG00000093009 0.727456540996997
ENSG00000093010 0.83914704156648
ENSG00000093167 0.35140242288975
ENSG00000093217 0.563192439111377
ENSG00000094631 0.872890325698048
ENSG00000094796 0.965097617376698
ENSG00000094804 0.886445738084007
ENSG00000094841 0.02878188239896
ENSG00000094880 0.924212790925093
ENSG00000094916 0.935864175515698
ENSG00000094975 0.0344220614120868
ENSG00000095002 0.913473153783321
ENSG00000095015 0.942234902957858
ENSG00000095059 0.806951139540502
ENSG00000095066 0.760457771999862
ENSG00000095139 0.648390492516193
ENSG00000095261 0.916849783136411
ENSG00000095303 0.739300629307072
ENSG00000095319 0.251688314676545
ENSG00000095321 0.175837829753454
ENSG00000095370 0.454524798380138
ENSG00000095380 0.125018695136963
ENSG00000095397 0.709535095086343
ENSG00000095464 0.202718560531977
ENSG00000095485 0.0464789866660531
ENSG00000095539 0.53019408428343
ENSG00000095564 0.3931184638925
ENSG00000095574 0.654286651096973
ENSG00000095585 0.788425696897182
ENSG00000095627 0.469104129036712
ENSG00000095637 0.672044155037333
ENSG00000095713 0.388088033961873
ENSG00000095739 0.102222132741225
ENSG00000095752 0.548365757411903
ENSG00000095777 0.359559254955649
ENSG00000095787 0.585520184995571
ENSG00000095794 0.810721804857284
ENSG00000095906 0.399739418552479
ENSG00000095951 0.558092980982731
ENSG00000095970 0.0466745665604399
ENSG00000096006 0.0215339216069764
ENSG00000096060 0.698504964277908
ENSG00000096063 0.992475926415941
ENSG00000096070 0.577190782434625
ENSG00000096080 0.84052472935194
ENSG00000096088 0.382223513305185
ENSG00000096092 0.24844111319474
ENSG00000096093 0.272877095293427
ENSG00000096150 0.946488765660772
ENSG00000096155 0.95702994673324
ENSG00000096171 0.517668342517919
ENSG00000096264 0.0452278505769607
ENSG00000096384 0.985018004854983
ENSG00000096395 0.0404534002139874
ENSG00000096401 0.990338928452273
ENSG00000096433 0.812456138332509
ENSG00000096654 0.3799024401468
ENSG00000096696 0.876281335925726
ENSG00000096717 0.949874023538615
ENSG00000096746 0.597321130681884
ENSG00000096968 0.955002243416436
ENSG00000096996 0.672584875921814
ENSG00000097007 0.974330138861725
ENSG00000097021 0.294813681388847
ENSG00000097033 0.796850013230405
ENSG00000097046 0.755533760541181
ENSG00000099139 0.74333590271626
ENSG00000099194 0.825551362731676
ENSG00000099203 0.366464950932456
ENSG00000099204 0.600996882226389
ENSG00000099246 0.138709287744043
ENSG00000099250 0.872381242737658
ENSG00000099256 0.155005694826337
ENSG00000099260 0.391217312272063
ENSG00000099282 0.291672898378988
ENSG00000099284 0.311527133834171
ENSG00000099290 0.0442355702304391
ENSG00000099308 0.276489570989749
ENSG00000099326 0.646060790833055
ENSG00000099331 0.262356047445381
ENSG00000099341 0.973404010538305
ENSG00000099364 0.480611704881444
ENSG00000099365 0.246039507138666
ENSG00000099377 0.406236697691007
ENSG00000099381 0.825597381530355
ENSG00000099385 0.48831985366022
ENSG00000099399 0.924609703063701
ENSG00000099617 0.280087665811484
ENSG00000099622 0.991664845089219
ENSG00000099624 0.76755329552122
ENSG00000099769 0.271976852544264
ENSG00000099783 0.984960481356634
ENSG00000099785 0.190103657344025
ENSG00000099795 0.844675049757826
ENSG00000099797 0.474865107396371
ENSG00000099800 0.695507990013921
ENSG00000099804 0.829373799196972
ENSG00000099810 0.318665799979292
ENSG00000099814 0.477767167888082
ENSG00000099817 0.942703719469403
ENSG00000099821 0.619228955028129
ENSG00000099822 0.790542561636428
ENSG00000099849 0.443463029647611
ENSG00000099860 0.611256198156947
ENSG00000099866 0.497779592963726
ENSG00000099875 0.724292748587798
ENSG00000099889 0.258033156544448
ENSG00000099899 0.360683839348374
ENSG00000099901 0.682047491400237
ENSG00000099910 0.246985768686508
ENSG00000099917 0.917330104347626
ENSG00000099937 0.707423982696932
ENSG00000099940 0.839443287582978
ENSG00000099942 0.907939393242139
ENSG00000099949 0.907214597162941
ENSG00000099953 0.590130693388249
ENSG00000099954 0.387627845975081
ENSG00000099956 0.955865095891672
ENSG00000099957 0.0447532817155808
ENSG00000099958 0.200432001472602
ENSG00000099968 0.861647357945721
ENSG00000099977 0.146661911390803
ENSG00000099984 0.368576063321867
ENSG00000099985 0.477712520564651
ENSG00000099991 0.616378665684932
ENSG00000099992 0.380052001242508
ENSG00000099994 0.0315027438708712
ENSG00000099995 0.99191219613212
ENSG00000099998 0.0983450489524971
ENSG00000100003 0.458652109386684
ENSG00000100014 0.47229093084525
ENSG00000100023 0.978267622323719
ENSG00000100024 0.748616559864705
ENSG00000100028 0.919041428423511
ENSG00000100029 0.437687670413364
ENSG00000100030 0.9733867534888
ENSG00000100031 0.395586221971675
ENSG00000100033 0.455301365607851
ENSG00000100034 0.602900910021744
ENSG00000100038 0.621921054750866
ENSG00000100053 0.739703293795515
ENSG00000100055 0.319295682286214
ENSG00000100056 0.972023446577927
ENSG00000100060 0.303476720240218
ENSG00000100065 0.414169188113344
ENSG00000100068 0.393656308602064
ENSG00000100075 0.241057972181636
ENSG00000100077 0.350513684840257
ENSG00000100079 0.610079842615708
ENSG00000100083 0.860430735955638
ENSG00000100084 0.802884228207223
ENSG00000100092 0.504351652650108
ENSG00000100097 0.876540191668297
ENSG00000100099 0.72930592146892
ENSG00000100100 0.0126522934618792
ENSG00000100101 0.555259948689039
ENSG00000100105 0.240359061676695
ENSG00000100106 0.270970191323156
ENSG00000100109 0.992731905983594
ENSG00000100116 0.866649026127173
ENSG00000100122 0.542199238388882
ENSG00000100124 0.0334959330886667
ENSG00000100129 0.828485061147479
ENSG00000100138 0.967381300261157
ENSG00000100139 0.313931616065163
ENSG00000100142 0.866088172018269
ENSG00000100146 0.865973125021571
ENSG00000100147 0.489312134006742
ENSG00000100151 0.88018430528871
ENSG00000100154 0.116165828741041
ENSG00000100156 0.0926703558403608
ENSG00000100162 0.848511867097709
ENSG00000100167 0.130126781790361
ENSG00000100170 0.440589730905075
ENSG00000100197 0.360324317483692
ENSG00000100201 0.975612912874909
ENSG00000100206 0.72462926105314
ENSG00000100207 0.627227597473568
ENSG00000100209 0.0444138930753213
ENSG00000100211 0.621716846331727
ENSG00000100216 0.69339687762451
ENSG00000100218 0.457311811875151
ENSG00000100219 0.736142589247708
ENSG00000100220 0.418888991152886
ENSG00000100221 0.570230439134386
ENSG00000100225 0.530337893029302
ENSG00000100226 0.478097928003589
ENSG00000100227 0.409642088793272
ENSG00000100234 0.310739061906789
ENSG00000100239 0.436916855535486
ENSG00000100241 0.345678834804017
ENSG00000100242 0.649699152103634
ENSG00000100243 0.647110594677926
ENSG00000100246 0.184567020627927
ENSG00000100258 0.125018695136963
ENSG00000100266 0.786432507679387
ENSG00000100280 0.87924667226562
ENSG00000100281 0.18686796056189
ENSG00000100284 0.337539259787623
ENSG00000100285 0.528574797804903
ENSG00000100288 0.412725348304783
ENSG00000100290 0.453915049297638
ENSG00000100292 0.728699048561337
ENSG00000100294 0.354733033444162
ENSG00000100296 0.979559024861656
ENSG00000100297 0.98024355449201
ENSG00000100299 0.814969915210363
ENSG00000100300 0.453535394208534
ENSG00000100302 0.42299616893501
ENSG00000100304 0.272178184788486
ENSG00000100307 0.599343081648854
ENSG00000100311 0.833624785724969
ENSG00000100312 0.150294520311547
ENSG00000100316 0.960515870733195
ENSG00000100319 0.753037240712831
ENSG00000100320 0.822143095454493
ENSG00000100321 0.391064875001438
ENSG00000100324 0.959316505792616
ENSG00000100325 0.856507633368231
ENSG00000100330 0.364431495265816
ENSG00000100335 0.109153714292288
ENSG00000100342 0.557399822827625
ENSG00000100345 0.924040220430046
ENSG00000100346 0.624268013483508
ENSG00000100347 0.643121340067418
ENSG00000100348 0.716124411822229
ENSG00000100350 0.140532782641709
ENSG00000100351 0.850870330530021
ENSG00000100353 0.979067198950771
ENSG00000100354 0.385902141024609
ENSG00000100359 0.497911897009929
ENSG00000100360 0.1194878107707
ENSG00000100364 0.34583414824956
ENSG00000100365 0.678969984238561
ENSG00000100368 0.84020835011102
ENSG00000100372 0.0329724692536901
ENSG00000100373 0.524392839474926
ENSG00000100376 0.741483646069419
ENSG00000100379 0.771663349478262
ENSG00000100380 0.857278448246109
ENSG00000100385 0.857606332186698
ENSG00000100387 0.927750486073561
ENSG00000100393 0.974468195257763
ENSG00000100395 0.514708758527859
ENSG00000100401 0.71576201378263
ENSG00000100403 0.468894168267737
ENSG00000100410 0.860453745354978
ENSG00000100412 0.599161882629054
ENSG00000100413 0.0583432082005499
ENSG00000100417 0.406317230588695
ENSG00000100422 0.285540893454976
ENSG00000100425 0.716403400789222
ENSG00000100426 0.342595575292507
ENSG00000100427 0.229262778845158
ENSG00000100429 0.429898988736899
ENSG00000100439 0.203014806548475
ENSG00000100442 0.543220280484578
ENSG00000100448 0.809200308325951
ENSG00000100453 0.740301538178346
ENSG00000100461 0.533472923689327
ENSG00000100462 0.986220245970479
ENSG00000100473 0.198729305921469
ENSG00000100478 0.513006062976726
ENSG00000100479 0.856556528341828
ENSG00000100485 0.90242576592538
ENSG00000100490 0.373937253368001
ENSG00000100503 0.663579572255266
ENSG00000100504 0.696908687198721
ENSG00000100505 0.672173582908618
ENSG00000100519 0.960941544620978
ENSG00000100522 0.411715810908756
ENSG00000100526 0.525445519494714
ENSG00000100532 0.422662532644585
ENSG00000100554 0.311978693296212
ENSG00000100557 0.343651131487213
ENSG00000100564 0.418819962954867
ENSG00000100567 0.974333015036642
ENSG00000100568 0.754104301607207
ENSG00000100575 0.285178495415377
ENSG00000100577 0.836892120431196
ENSG00000100591 0.506324708643481
ENSG00000100592 0.71171811184869
ENSG00000100596 0.492139413950599
ENSG00000100599 0.693782285063448
ENSG00000100600 0.326641433025391
ENSG00000100603 0.994339687762451
ENSG00000100604 0.208097007627616
ENSG00000100605 0.477286846676867
ENSG00000100612 0.0498268542699693
ENSG00000100614 0.751613534128692
ENSG00000100625 0.036374984181038
ENSG00000100628 0.437992544954614
ENSG00000100632 0.850758159708241
ENSG00000100644 0.947981500442931
ENSG00000100647 0.143063816569068
ENSG00000100650 0.987753247201482
ENSG00000100664 0.586846101632517
ENSG00000100665 0.466262468218267
ENSG00000100678 0.354479930051426
ENSG00000100697 0.993272626868076
ENSG00000100711 0.573730744008928
ENSG00000100714 0.914010998492884
ENSG00000100721 0.826210006787773
ENSG00000100722 0.144162515387536
ENSG00000100726 0.674359475845883
ENSG00000100731 0.404027795354402
ENSG00000100739 0.595860033823817
ENSG00000100744 0.439729754604756
ENSG00000100749 0.652307842753765
ENSG00000100764 0.931912311179117
ENSG00000100784 0.911226861172789
ENSG00000100796 0.356524890417736
ENSG00000100802 0.0135611647357946
ENSG00000100804 0.947495426881881
ENSG00000100811 0.871711093981892
ENSG00000100813 0.996344381679916
ENSG00000100814 0.562617204127886
ENSG00000100815 0.395497060549234
ENSG00000100823 0.913616962529193
ENSG00000100836 0.663174031591905
ENSG00000100842 0.784330023814728
ENSG00000100852 0.563454171028865
ENSG00000100865 0.339523820480666
ENSG00000100867 0.984471531620667
ENSG00000100883 0.409063977634864
ENSG00000100884 0.408459980902199
ENSG00000100888 0.451657251987437
ENSG00000100889 0.797244049194096
ENSG00000100890 0.137803292645046
ENSG00000100897 0.423185996479562
ENSG00000100902 0.981437167082753
ENSG00000100906 0.96282543919191
ENSG00000100908 0.0432116519598256
ENSG00000100911 0.863301158523257
ENSG00000100916 0.576480367230014
ENSG00000100918 0.223412639063057
ENSG00000100926 0.0362254230853304
ENSG00000100934 0.466366010515295
ENSG00000100938 0.0394093487189517
ENSG00000100941 0.997523613396072
ENSG00000100949 0.265171822689569
ENSG00000100968 0.556850473418391
ENSG00000100979 0.362892741684978
ENSG00000100982 0.244782618699739
ENSG00000100983 0.783320486418702
ENSG00000100985 0.891447406265459
ENSG00000100991 0.69383693238688
ENSG00000100994 0.771395865210939
ENSG00000101000 0.305662613177483
ENSG00000101003 0.277780973527686
ENSG00000101004 0.879988725394324
ENSG00000101017 0.877584243163332
ENSG00000101019 0.0364670217783965
ENSG00000101040 0.359303275387996
ENSG00000101049 0.228422935769262
ENSG00000101057 0.807054681837531
ENSG00000101076 0.951881593630998
ENSG00000101082 0.425964381449822
ENSG00000101084 0.822591778741616
ENSG00000101096 0.226855420439249
ENSG00000101109 0.841324305978992
ENSG00000101126 0.0869093774807009
ENSG00000101132 0.605049412685082
ENSG00000101134 0.460527375432864
ENSG00000101138 0.672182211433371
ENSG00000101144 0.858581355483715
ENSG00000101146 0.924391113769975
ENSG00000101150 0.697081257693768
ENSG00000101152 0.430635289515767
ENSG00000101158 0.864880178552939
ENSG00000101160 0.308423741098239
ENSG00000101161 0.993416435613948
ENSG00000101162 0.965037217703432
ENSG00000101180 0.03266759471244
ENSG00000101181 0.533809436154669
ENSG00000101182 0.947771539673957
ENSG00000101188 0.358716535704835
ENSG00000101189 0.828695021916453
ENSG00000101191 0.215503158040059
ENSG00000101193 0.350292219371613
ENSG00000101197 0.419190989519219
ENSG00000101199 0.605538362421049
ENSG00000101200 0.176300893915164
ENSG00000101203 0.369277850001726
ENSG00000101204 0.732538742076138
ENSG00000101210 0.947334361086504
ENSG00000101213 0.687178587452975
ENSG00000101216 0.543743744319555
ENSG00000101220 0.2367839762543
ENSG00000101222 0.157321015634887
ENSG00000101224 0.828766926289389
ENSG00000101236 0.103519287628996
ENSG00000101246 0.286328965382359
ENSG00000101255 0.790378619666134
ENSG00000101265 0.57420243669539
ENSG00000101266 0.975034801716501
ENSG00000101280 0.439128634047008
ENSG00000101290 0.627374282394358
ENSG00000101298 0.519624141461787
ENSG00000101306 0.445879016578272
ENSG00000101307 0.712258832733171
ENSG00000101310 0.618000828338376
ENSG00000101327 0.0521508036032719
ENSG00000101331 0.492665753960493
ENSG00000101333 0.901275295958399
ENSG00000101335 0.569289929936379
ENSG00000101336 0.943865694136055
ENSG00000101337 0.525574947365999
ENSG00000101343 0.92858745297454
ENSG00000101346 0.344068176850243
ENSG00000101347 0.213645149043384
ENSG00000101349 0.816175032500777
ENSG00000101350 0.509689833296902
ENSG00000101361 0.361980994236145
ENSG00000101365 0.68685645586222
ENSG00000101367 0.858138424546427
ENSG00000101384 0.371322810368035
ENSG00000101391 0.368590444196454
ENSG00000101400 0.832534715431254
ENSG00000101405 0.230603076356692
ENSG00000101407 0.604439663602582
ENSG00000101412 0.942821642641019
ENSG00000101413 0.0349081349731365
ENSG00000101417 0.038054670332831
ENSG00000101421 0.603783895721402
ENSG00000101425 0.0401283924483151
ENSG00000101435 0.0395560336397418
ENSG00000101439 0.591672323144004
ENSG00000101440 0.517280058904062
ENSG00000101441 0.530041647012805
ENSG00000101442 0.649664638004625
ENSG00000101443 0.51371360200642
ENSG00000101444 0.798736783976254
ENSG00000101445 0.32467700555677
ENSG00000101447 0.435461511027255
ENSG00000101452 0.863243635024908
ENSG00000101457 0.01555435395359
ENSG00000101460 0.254204967729317
ENSG00000101463 0.0725946549165334
ENSG00000101464 0.448018890716858
ENSG00000101470 0.199436844951163
ENSG00000101473 0.576621299800969
ENSG00000101474 0.183364779512431
ENSG00000101489 0.0498009686957122
ENSG00000101493 0.795314135824484
ENSG00000101544 0.0373356266034675
ENSG00000101546 0.048348500362398
ENSG00000101557 0.845684587153852
ENSG00000101558 0.853073480516791
ENSG00000101596 0.539291425547336
ENSG00000101605 0.499680744584163
ENSG00000101608 0.42566238308349
ENSG00000101624 0.913418506459889
ENSG00000101638 0.807638545345774
ENSG00000101639 0.153915624532622
ENSG00000101654 0.248953072330047
ENSG00000101665 0.930733079462961
ENSG00000101670 0.707941694182073
ENSG00000101680 0.729685576558024
ENSG00000101695 0.169064437822851
ENSG00000101745 0.394007201941993
ENSG00000101746 0.374319784632022
ENSG00000101751 0.756330460993316
ENSG00000101752 0.114385476467137
ENSG00000101773 0.816485659391862
ENSG00000101782 0.261214206003152
ENSG00000101811 0.743942775623842
ENSG00000101825 0.0370307520622174
ENSG00000101843 0.972846032604319
ENSG00000101844 0.135907893374443
ENSG00000101846 0.946845411350537
ENSG00000101849 0.740051310960527
ENSG00000101850 0.187604261340758
ENSG00000101856 0.760515295498211
ENSG00000101868 0.898525672737313
ENSG00000101871 0.842842926335408
ENSG00000101882 0.360962828315367
ENSG00000101883 0.0207084594056672
ENSG00000101888 0.448326641433025
ENSG00000101890 0.789225273524235
ENSG00000101901 0.176562625832653
ENSG00000101911 0.788704685864176
ENSG00000101916 0.471350421647243
ENSG00000101935 0.180862507334246
ENSG00000101938 0.526121420600315
ENSG00000101940 0.524890417735645
ENSG00000101945 0.90618780271741
ENSG00000101955 0.482860873666893
ENSG00000101958 0.162362950265183
ENSG00000101966 0.90679755179991
ENSG00000101972 0.736197236571139
ENSG00000101977 0.714033432657241
ENSG00000101981 0.621179001622163
ENSG00000101986 0.462345117980695
ENSG00000101997 0.286412374454965
ENSG00000102001 0.765913875818272
ENSG00000102003 0.404444840717433
ENSG00000102007 0.699537511073273
ENSG00000102010 0.783996387524304
ENSG00000102021 0.445809988380253
ENSG00000102024 0.421831318093441
ENSG00000102030 0.849458128645552
ENSG00000102032 0.4978083547129
ENSG00000102034 0.225569770251148
ENSG00000102038 0.169910033248582
ENSG00000102043 0.519244486372683
ENSG00000102048 0.179516457472878
ENSG00000102054 0.930152092129635
ENSG00000102057 0.539581919213999
ENSG00000102076 0.194297120373673
ENSG00000102081 0.984934595782377
ENSG00000102096 0.545446439870687
ENSG00000102098 0.376361868823414
ENSG00000102100 0.196442746862093
ENSG00000102103 0.699813623865349
ENSG00000102104 0.360951323615697
ENSG00000102109 0.0606757860586049
ENSG00000102119 0.974761565099343
ENSG00000102125 0.14842788279012
ENSG00000102144 0.802475811368944
ENSG00000102145 0.909271062228921
ENSG00000102158 0.465362225469104
ENSG00000102172 0.601111929223088
ENSG00000102174 0.0429182821182453
ENSG00000102178 0.742355127069408
ENSG00000102189 0.863496738417644
ENSG00000102195 0.500109294646863
ENSG00000102218 0.193457277297776
ENSG00000102221 0.72743065542274
ENSG00000102225 0.740465480148641
ENSG00000102226 0.898865061377573
ENSG00000102230 0.469112757561464
ENSG00000102241 0.983369956627282
ENSG00000102243 0.140880799806721
ENSG00000102245 0.819361834309315
ENSG00000102265 0.476918696287433
ENSG00000102302 0.245803660795435
ENSG00000102309 0.485400536119005
ENSG00000102312 0.589748162124228
ENSG00000102316 0.235273984422637
ENSG00000102317 0.513506517412363
ENSG00000102349 0.434615915601523
ENSG00000102362 0.141286340470082
ENSG00000102384 0.798739660151172
ENSG00000102385 0.580886667203553
ENSG00000102387 0.470769434313917
ENSG00000102390 0.130014610968581
ENSG00000102393 0.675081395750164
ENSG00000102401 0.315332313249963
ENSG00000102409 0.50107281324421
ENSG00000102445 0.0360068337916039
ENSG00000102452 0.0429067774185755
ENSG00000102468 0.624345670206279
ENSG00000102471 0.142574866833101
ENSG00000102524 0.432122271948091
ENSG00000102539 0.567078151424857
ENSG00000102547 0.219745516043304
ENSG00000102554 0.639034295509716
ENSG00000102572 0.889370807975058
ENSG00000102575 0.357741512407819
ENSG00000102580 0.378435590938899
ENSG00000102595 0.388300870905765
ENSG00000102606 0.810992165299525
ENSG00000102678 0.379528537407531
ENSG00000102683 0.483608679145431
ENSG00000102699 0.514570702131821
ENSG00000102710 0.542348799484589
ENSG00000102738 0.956848747713441
ENSG00000102753 0.901327067106913
ENSG00000102755 0.918722173007674
ENSG00000102760 0.03266759471244
ENSG00000102763 0.104934365688384
ENSG00000102780 0.639017038460211
ENSG00000102781 0.297436752913565
ENSG00000102786 0.765962770791868
ENSG00000102802 0.034131567745424
ENSG00000102804 0.957587924667227
ENSG00000102805 0.0458203426099562
ENSG00000102837 0.196831030475949
ENSG00000102854 0.0422251239631389
ENSG00000102858 0.28828188815131
ENSG00000102871 0.858008996675142
ENSG00000102878 0.829362294497302
ENSG00000102879 0.239283372257567
ENSG00000102882 0.969739763693469
ENSG00000102893 0.539912679329506
ENSG00000102898 0.799829730444887
ENSG00000102900 0.9477456540997
ENSG00000102901 0.791120672794837
ENSG00000102904 0.543349708355863
ENSG00000102908 0.639324789176379
ENSG00000102910 0.470547968845273
ENSG00000102921 0.0463840728937771
ENSG00000102924 0.0312237549038782
ENSG00000102931 0.169593654007662
ENSG00000102934 0.160464674819664
ENSG00000102935 0.769201343748921
ENSG00000102962 0.2283797931455
ENSG00000102970 0.731100654617411
ENSG00000102974 0.754035273409188
ENSG00000102977 0.672858112538972
ENSG00000102978 0.910197190552341
ENSG00000102981 0.861632977071134
ENSG00000102984 0.123577731503319
ENSG00000102996 0.488498176505102
ENSG00000103005 0.419935918822839
ENSG00000103018 0.512603398488283
ENSG00000103021 0.450952589132661
ENSG00000103024 0.817207579296143
ENSG00000103034 0.321809459164069
ENSG00000103035 0.959253229944432
ENSG00000103042 0.501415078059387
ENSG00000103043 0.899164183568988
ENSG00000103044 0.390501144717617
ENSG00000103047 0.408068821113425
ENSG00000103051 0.671146788463087
ENSG00000103056 0.274182878705951
ENSG00000103066 0.522146546864394
ENSG00000103089 0.563888473441401
ENSG00000103091 0.0391332359268761
ENSG00000103111 0.205824829442827
ENSG00000103126 0.901148744262031
ENSG00000103145 0.293597059398764
ENSG00000103148 0.603893190368265
ENSG00000103150 0.628228506344842
ENSG00000103152 0.806419047180773
ENSG00000103154 0.888019005763855
ENSG00000103160 0.0244820008973666
ENSG00000103168 0.62738291091911
ENSG00000103174 0.57059858952382
ENSG00000103187 0.288819732860874
ENSG00000103194 0.672288629905316
ENSG00000103197 0.868702615018235
ENSG00000103202 0.737960331795538
ENSG00000103226 0.592845802510325
ENSG00000103248 0.478399926369922
ENSG00000103249 0.283800807629917
ENSG00000103253 0.22012229495749
ENSG00000103254 0.440379770136101
ENSG00000103257 0.376074251331669
ENSG00000103264 0.389396693549315
ENSG00000103266 0.913041727545702
ENSG00000103274 0.491952462580964
ENSG00000103275 0.971891142531724
ENSG00000103310 0.647116347027761
ENSG00000103313 0.292202114563799
ENSG00000103316 0.229211007696644
ENSG00000103319 0.317124170223536
ENSG00000103342 0.786421002979717
ENSG00000103343 0.645453917925473
ENSG00000103351 0.295253736151218
ENSG00000103363 0.8114494771114
ENSG00000103365 0.79556723921722
ENSG00000103415 0.873103162641939
ENSG00000103423 0.897631182337985
ENSG00000103429 0.291074653996157
ENSG00000103449 0.321685783642618
ENSG00000103479 0.852127218968949
ENSG00000103485 0.284876497049045
ENSG00000103490 0.773924022963381
ENSG00000103495 0.746097030637015
ENSG00000103496 0.927767743123066
ENSG00000103502 0.427229898413502
ENSG00000103507 0.387115886839774
ENSG00000103510 0.478566744515134
ENSG00000103512 0.636486004532852
ENSG00000103522 0.407936517067222
ENSG00000103528 0.71514076000046
ENSG00000103540 0.680813612360649
ENSG00000103546 0.263164252597186
ENSG00000103549 0.73769859987805
ENSG00000103569 0.390086975529504
ENSG00000103591 0.170744123974644
ENSG00000103642 0.837035929177069
ENSG00000103647 0.542702568999436
ENSG00000103653 0.881878372315091
ENSG00000103657 0.270630802682896
ENSG00000103671 0.817710909906697
ENSG00000103710 0.572577397867029
ENSG00000103723 0.669610911057167
ENSG00000103742 0.0226671345244532
ENSG00000103769 0.82019304886046
ENSG00000103811 0.443169659806031
ENSG00000103852 0.603084985216461
ENSG00000103876 0.33930523118694
ENSG00000103888 0.0441435326330806
ENSG00000103932 0.842840050160491
ENSG00000103942 0.346262698312261
ENSG00000103966 0.2654076690328
ENSG00000103978 0.499042233752488
ENSG00000103994 0.58539650947412
ENSG00000103995 0.0445116830225147
ENSG00000104064 0.725794111894709
ENSG00000104067 0.949287283855455
ENSG00000104081 0.268295348649923
ENSG00000104093 0.40200872056235
ENSG00000104112 0.31862265735553
ENSG00000104131 0.816741638959515
ENSG00000104133 0.266284902382623
ENSG00000104142 0.314360166127863
ENSG00000104147 0.401413352354437
ENSG00000104164 0.250946261547842
ENSG00000104177 0.34380069258292
ENSG00000104205 0.29198640144499
ENSG00000104218 0.134311616295257
ENSG00000104219 0.521746758550868
ENSG00000104221 0.911436821941763
ENSG00000104228 0.112398039599176
ENSG00000104237 0.03406829189724
ENSG00000104267 0.59131567745424
ENSG00000104290 0.688973320601466
ENSG00000104299 0.650861126770286
ENSG00000104312 0.919858262100068
ENSG00000104313 0.335940106533519
ENSG00000104320 0.786938714464859
ENSG00000104325 0.051992613982812
ENSG00000104327 0.301333969926715
ENSG00000104332 0.457570667617722
ENSG00000104341 0.308990347556977
ENSG00000104343 0.840248616559865
ENSG00000104356 0.713271246304115
ENSG00000104365 0.968459865855202
ENSG00000104368 0.812738003474419
ENSG00000104369 0.482981673013426
ENSG00000104375 0.877920755628674
ENSG00000104388 0.720286236927785
ENSG00000104408 0.989130934986942
ENSG00000104412 0.642925760173031
ENSG00000104413 0.0252096731514824
ENSG00000104415 0.121429228839981
ENSG00000104419 0.918595621311306
ENSG00000104427 0.521746758550868
ENSG00000104432 0.202891131027025
ENSG00000104435 0.783116277999563
ENSG00000104442 0.019788083432082
ENSG00000104447 0.307799611141151
ENSG00000104450 0.421023112941637
ENSG00000104472 0.416936068383935
ENSG00000104490 0.513267794894214
ENSG00000104517 0.732216610485383
ENSG00000104518 0.478753695884769
ENSG00000104522 0.279920847666272
ENSG00000104524 0.720435798023493
ENSG00000104529 0.940811196373719
ENSG00000104537 0.261579480217669
ENSG00000104549 0.181020696954706
ENSG00000104611 0.831700624705192
ENSG00000104613 0.640434992694516
ENSG00000104626 0.0253707389468598
ENSG00000104643 0.831306588741501
ENSG00000104660 0.152046110836277
ENSG00000104679 0.0541267357715627
ENSG00000104687 0.777248881167957
ENSG00000104689 0.306916625441493
ENSG00000104691 0.518024988207683
ENSG00000104695 0.892569114483266
ENSG00000104722 0.632735472440492
ENSG00000104723 0.701959250353769
ENSG00000104728 0.0552369392896998
ENSG00000104731 0.0408589408773484
ENSG00000104738 0.969547059973999
ENSG00000104755 0.77226447003601
ENSG00000104756 0.810618262560256
ENSG00000104760 0.358584231658633
ENSG00000104763 0.460599279805801
ENSG00000104765 0.864437247615651
ENSG00000104774 0.641479044189551
ENSG00000104783 0.26571254357405
ENSG00000104804 0.21404493735691
ENSG00000104805 0.688346314469461
ENSG00000104812 0.760434762600522
ENSG00000104814 0.7718014058743
ENSG00000104823 0.853864428619091
ENSG00000104824 0.990359061676695
ENSG00000104825 0.947952738693756
ENSG00000104826 0.509252654709449
ENSG00000104827 0.629114368219418
ENSG00000104833 0.891467539489882
ENSG00000104835 0.256954590950403
ENSG00000104852 0.99142612257107
ENSG00000104856 0.938628179611371
ENSG00000104859 0.50327596323098
ENSG00000104863 0.63641985250975
ENSG00000104866 0.31675889600902
ENSG00000104870 0.634976012701188
ENSG00000104872 0.343720159685231
ENSG00000104879 0.702931397475869
ENSG00000104880 0.228060537729663
ENSG00000104881 0.550623554722104
ENSG00000104883 0.0259459739303505
ENSG00000104884 0.94227804558162
ENSG00000104885 0.741558426617273
ENSG00000104886 0.282975345428608
ENSG00000104888 0.492427031442344
ENSG00000104892 0.216403400789222
ENSG00000104897 0.996416286052853
ENSG00000104899 0.181293933571864
ENSG00000104901 0.512735702534485
ENSG00000104903 0.429223087631297
ENSG00000104904 0.743965785023182
ENSG00000104907 0.513356956316655
ENSG00000104918 0.381375041704536
ENSG00000104921 0.380175676763958
ENSG00000104936 0.64191047042717
ENSG00000104938 0.623445427457116
ENSG00000104946 0.674094867753477
ENSG00000104953 0.636342195786979
ENSG00000104957 0.368817662014933
ENSG00000104960 0.226777763716478
ENSG00000104964 0.959166944696909
ENSG00000104969 0.950618952842236
ENSG00000104970 0.0333147340688671
ENSG00000104972 0.641191426697806
ENSG00000104973 0.894478894628456
ENSG00000104976 0.437779708010722
ENSG00000104980 0.658718836644769
ENSG00000104998 0.579457208269578
ENSG00000105011 0.884547462638488
ENSG00000105048 0.932012977301228
ENSG00000105053 0.373574855328402
ENSG00000105058 0.104845204265943
ENSG00000105063 0.376448154070938
ENSG00000105085 0.660760920836162
ENSG00000105088 0.108172938645437
ENSG00000105122 0.506474269739188
ENSG00000105127 0.784404804362582
ENSG00000105135 0.26397245774899
ENSG00000105136 0.0257590225607161
ENSG00000105141 0.256025586452066
ENSG00000105143 0.245633966475305
ENSG00000105146 0.0453342690489065
ENSG00000105171 0.883816914209455
ENSG00000105173 0.773374673554147
ENSG00000105176 0.683031143222006
ENSG00000105185 0.541043016072065
ENSG00000105186 0.493807595402722
ENSG00000105193 0.963645149043384
ENSG00000105197 0.81609162342817
ENSG00000105198 0.565562407243359
ENSG00000105202 0.984960481356634
ENSG00000105204 0.696894306324133
ENSG00000105205 0.718523141703386
ENSG00000105220 0.832560601005511
ENSG00000105221 0.892615133281946
ENSG00000105223 0.152569574671253
ENSG00000105227 0.709293496393277
ENSG00000105229 0.856150987678467
ENSG00000105245 0.169167980119879
ENSG00000105246 0.498455494069327
ENSG00000105248 0.252913565191381
ENSG00000105251 0.533182430022664
ENSG00000105254 0.21795365906973
ENSG00000105255 0.531430839497935
ENSG00000105258 0.834982340286007
ENSG00000105270 0.212578088149009
ENSG00000105281 0.469337099205025
ENSG00000105287 0.833118578939497
ENSG00000105289 0.420508277631412
ENSG00000105290 0.91084145373385
ENSG00000105298 0.999237813646875
ENSG00000105323 0.933686911103186
ENSG00000105325 0.749844686554457
ENSG00000105327 0.625826900288768
ENSG00000105329 0.930261386776498
ENSG00000105339 0.0475661807848506
ENSG00000105355 0.624702315896044
ENSG00000105357 0.247336662026438
ENSG00000105364 0.980088241046468
ENSG00000105369 0.809674877187331
ENSG00000105370 0.497259005303667
ENSG00000105371 0.722121236525121
ENSG00000105372 0.981175435165265
ENSG00000105373 0.205281232383429
ENSG00000105374 0.187903383532173
ENSG00000105376 0.464830133109375
ENSG00000105379 0.421989507713901
ENSG00000105383 0.418566859562131
ENSG00000105388 0.416360833400444
ENSG00000105392 0.896952405057466
ENSG00000105393 0.891993879499776
ENSG00000105397 0.873287237836656
ENSG00000105398 0.333653547474143
ENSG00000105401 0.950538419944547
ENSG00000105402 0.799602512626408
ENSG00000105404 0.92484842558185
ENSG00000105409 0.93540973987874
ENSG00000105426 0.786829419817996
ENSG00000105428 0.138085157786956
ENSG00000105429 0.196727488178921
ENSG00000105438 0.637432266080694
ENSG00000105443 0.867310546358187
ENSG00000105447 0.56517699980442
ENSG00000105464 0.792345923309672
ENSG00000105472 0.551748139114828
ENSG00000105479 0.191452583380311
ENSG00000105483 0.741866177333441
ENSG00000105486 0.851019891625729
ENSG00000105492 0.263960953049321
ENSG00000105497 0.318772218451237
ENSG00000105499 0.375999470783815
ENSG00000105501 0.377791327757389
ENSG00000105507 0.354917108638879
ENSG00000105509 0.181748369208822
ENSG00000105514 0.398459520714212
ENSG00000105516 0.461456379931202
ENSG00000105538 0.175219452146202
ENSG00000105549 0.283360752867546
ENSG00000105550 0.511593861092256
ENSG00000105552 0.342923459233097
ENSG00000105556 0.106803879384729
ENSG00000105559 0.227039495633966
ENSG00000105568 0.939266690443046
ENSG00000105576 0.528422360534278
ENSG00000105607 0.848163849932698
ENSG00000105609 0.52706480597324
ENSG00000105610 0.536731629870802
ENSG00000105612 0.366280875737739
ENSG00000105613 0.82358118291322
ENSG00000105617 0.228822724082788
ENSG00000105618 0.994388582736048
ENSG00000105619 0.781223754903878
ENSG00000105639 0.816781905408359
ENSG00000105640 0.984822424960596
ENSG00000105642 0.506137757273846
ENSG00000105647 0.917166162377331
ENSG00000105649 0.804000184075195
ENSG00000105650 0.401442114103611
ENSG00000105655 0.84739303505482
ENSG00000105656 0.449804995340597
ENSG00000105662 0.242470174066106
ENSG00000105664 0.491187400052922
ENSG00000105668 0.395799058915567
ENSG00000105669 0.639126333107074
ENSG00000105671 0.501958675118786
ENSG00000105676 0.256149261973516
ENSG00000105677 0.202080049700303
ENSG00000105679 0.309971123203829
ENSG00000105695 0.690293484888577
ENSG00000105697 0.0228138194452434
ENSG00000105698 0.887906834942074
ENSG00000105699 0.382163113631919
ENSG00000105700 0.847254978658782
ENSG00000105701 0.669173732469714
ENSG00000105705 0.346837933295751
ENSG00000105707 0.539855155831157
ENSG00000105711 0.684828752545415
ENSG00000105717 0.0521996985768687
ENSG00000105722 0.216158925921239
ENSG00000105723 0.842632965566434
ENSG00000105726 0.50126551696368
ENSG00000105737 0.492297603571059
ENSG00000105738 0.456213113056684
ENSG00000105750 0.0525563442666329
ENSG00000105755 0.249948228851486
ENSG00000105771 0.182231566594954
ENSG00000105793 0.141349616318266
ENSG00000105808 0.570195925035377
ENSG00000105810 0.879942706595644
ENSG00000105819 0.124820239067659
ENSG00000105821 0.0415520990324548
ENSG00000105825 0.456066428135893
ENSG00000105829 0.632554273420692
ENSG00000105835 0.773737071593746
ENSG00000105849 0.209635761208454
ENSG00000105851 0.899926369922113
ENSG00000105854 0.287723910217324
ENSG00000105855 0.426648911080176
ENSG00000105856 0.669104704271695
ENSG00000105865 0.527061929798323
ENSG00000105866 0.729766109455713
ENSG00000105875 0.170393230634714
ENSG00000105879 0.389172351905753
ENSG00000105880 0.644188400961793
ENSG00000105887 0.198108052139299
ENSG00000105894 0.951510567066647
ENSG00000105926 0.767728742191185
ENSG00000105928 0.73054842903326
ENSG00000105929 0.53140207774876
ENSG00000105953 0.840697299846987
ENSG00000105954 0.420053841994455
ENSG00000105963 0.641456034790212
ENSG00000105967 0.753037240712831
ENSG00000105971 0.675435165265011
ENSG00000105974 0.956727948366908
ENSG00000105976 0.938035687578376
ENSG00000105982 0.662014933100171
ENSG00000105989 0.207887046858642
ENSG00000105991 0.891116646149952
ENSG00000105993 0.37479722966832
ENSG00000105996 0.0468615179300744
ENSG00000105997 0.235831962356623
ENSG00000106003 0.204455770182119
ENSG00000106004 0.363232130325238
ENSG00000106012 0.187500719043729
ENSG00000106013 0.0341804627190207
ENSG00000106018 0.0927365078634622
ENSG00000106025 0.241871929683276
ENSG00000106028 0.845842776774312
ENSG00000106031 0.265580239527847
ENSG00000106049 0.410930615156291
ENSG00000106052 0.896052162308303
ENSG00000106066 0.149690523578882
ENSG00000106069 0.395652373994777
ENSG00000106070 0.840967660289228
ENSG00000106078 0.0206796976564927
ENSG00000106080 0.0470628501742962
ENSG00000106086 0.469299708931098
ENSG00000106089 0.937213101551984
ENSG00000106100 0.724125930442586
ENSG00000106105 0.528790510923712
ENSG00000106113 0.651505389951795
ENSG00000106123 0.643938173743974
ENSG00000106128 0.357891073503526
ENSG00000106144 0.879332957513144
ENSG00000106153 0.319105854741662
ENSG00000106178 0.502723737646829
ENSG00000106211 0.932130900472843
ENSG00000106236 0.34241150009779
ENSG00000106244 0.378277401318439
ENSG00000106245 0.988814555746022
ENSG00000106261 0.314351537603111
ENSG00000106263 0.94834389848253
ENSG00000106266 0.530519092049102
ENSG00000106268 0.277824116151448
ENSG00000106278 0.706656043993972
ENSG00000106290 0.865222443368116
ENSG00000106299 0.808550292794607
ENSG00000106305 0.902914715661348
ENSG00000106327 0.446698726429747
ENSG00000106331 0.486427330564536
ENSG00000106333 0.23615121777246
ENSG00000106341 0.396313894225791
ENSG00000106344 0.876430897021433
ENSG00000106348 0.319476881306013
ENSG00000106351 0.224269739188458
ENSG00000106355 0.647527640040957
ENSG00000106366 0.863246511199825
ENSG00000106367 0.748849530033018
ENSG00000106392 0.402586831720758
ENSG00000106397 0.79186272592354
ENSG00000106399 0.886626937103807
ENSG00000106400 0.800764487293059
ENSG00000106415 0.0241080981580976
ENSG00000106443 0.444915497980925
ENSG00000106459 0.756560554986712
ENSG00000106462 0.858561222259293
ENSG00000106479 0.236249007719653
ENSG00000106484 0.580455240965935
ENSG00000106511 0.964418840096179
ENSG00000106524 0.0487454125010067
ENSG00000106541 0.703998458370244
ENSG00000106546 0.869519448694792
ENSG00000106554 0.81017245544805
ENSG00000106571 0.799363790108259
ENSG00000106588 0.913208545690915
ENSG00000106591 0.835753155163884
ENSG00000106605 0.613456471968799
ENSG00000106609 0.38469127138436
ENSG00000106615 0.761734793663211
ENSG00000106617 0.520757354379264
ENSG00000106624 0.384357635093936
ENSG00000106628 0.842192910804063
ENSG00000106631 0.0338180646794215
ENSG00000106633 0.779840314768583
ENSG00000106635 0.0436229449730215
ENSG00000106636 0.425138919248513
ENSG00000106638 0.955781686819066
ENSG00000106665 0.2087700325583
ENSG00000106682 0.166821021387237
ENSG00000106683 0.798121282543919
ENSG00000106688 0.476541917373247
ENSG00000106689 0.218675578974011
ENSG00000106714 0.0239211467884631
ENSG00000106723 0.34660208695252
ENSG00000106733 0.313367885781342
ENSG00000106771 0.0356329310523349
ENSG00000106772 0.45160835701384
ENSG00000106785 0.527243128818122
ENSG00000106789 0.616231980764142
ENSG00000106799 0.968062953716593
ENSG00000106803 0.716978635772713
ENSG00000106804 0.677462868581816
ENSG00000106809 0.443140898056856
ENSG00000106829 0.75543309441907
ENSG00000106852 0.0534307014415389
ENSG00000106868 0.0217007397521888
ENSG00000106927 0.742881467079302
ENSG00000106948 0.192853280565111
ENSG00000106952 0.277993810471578
ENSG00000106976 0.911891257578721
ENSG00000106991 0.805777660174181
ENSG00000106992 0.253871331438893
ENSG00000106993 0.451579595264666
ENSG00000107014 0.0318910274847275
ENSG00000107018 0.0396624521116876
ENSG00000107020 0.310520472613062
ENSG00000107099 0.128032926450455
ENSG00000107104 0.515324259960194
ENSG00000107105 0.427793628697323
ENSG00000107130 0.321418299375295
ENSG00000107140 0.729855270878154
ENSG00000107159 0.427744733723726
ENSG00000107164 0.292529998504389
ENSG00000107165 0.422858112538972
ENSG00000107175 0.972730985607621
ENSG00000107185 0.0224054026069649
ENSG00000107186 0.892661152080625
ENSG00000107187 0.685516158350686
ENSG00000107201 0.300919800738602
ENSG00000107223 0.710625165380058
ENSG00000107242 0.267898436511315
ENSG00000107262 0.76789268416148
ENSG00000107263 0.819939945467724
ENSG00000107281 0.722118360350203
ENSG00000107282 0.837507621863531
ENSG00000107290 0.539210892649647
ENSG00000107295 0.903895491308199
ENSG00000107317 0.795132936804685
ENSG00000107331 0.231885850369876
ENSG00000107338 0.64298328367138
ENSG00000107341 0.130339618734253
ENSG00000107371 0.611598462972124
ENSG00000107372 0.657168578364262
ENSG00000107404 0.900294520311547
ENSG00000107438 0.748093096029728
ENSG00000107447 0.683635139954672
ENSG00000107485 0.672754570241944
ENSG00000107518 0.214470611244693
ENSG00000107521 0.0506206785471865
ENSG00000107537 0.830305679870227
ENSG00000107551 0.501035422970283
ENSG00000107554 0.756295946894306
ENSG00000107560 0.701061883779524
ENSG00000107562 0.780271741006201
ENSG00000107566 0.348034422061412
ENSG00000107581 0.895333118578939
ENSG00000107593 0.133198536602202
ENSG00000107611 0.725739464571277
ENSG00000107614 0.740807744963818
ENSG00000107625 0.519750693158155
ENSG00000107643 0.956978175584726
ENSG00000107651 0.299777959296373
ENSG00000107669 0.0430160720654387
ENSG00000107679 0.298124158718837
ENSG00000107731 0.26398396244866
ENSG00000107736 0.533829569379091
ENSG00000107738 0.383569563166554
ENSG00000107742 0.344174595322189
ENSG00000107745 0.0771505159857802
ENSG00000107758 0.546130969501041
ENSG00000107771 0.210725831502169
ENSG00000107779 0.824093142048527
ENSG00000107789 0.48987874046548
ENSG00000107796 0.62260558438122
ENSG00000107807 0.606176873252724
ENSG00000107815 0.313839578467804
ENSG00000107816 0.425837829753454
ENSG00000107819 0.615311604790557
ENSG00000107829 0.299849863669309
ENSG00000107831 0.203549775083121
ENSG00000107833 0.104919984813796
ENSG00000107854 0.399932122271948
ENSG00000107859 0.453101091795999
ENSG00000107862 0.393690822701073
ENSG00000107863 0.218779121271039
ENSG00000107874 0.426818605400306
ENSG00000107882 0.142997664545967
ENSG00000107890 0.0364900311777361
ENSG00000107929 0.572787358636003
ENSG00000107937 0.961030706043419
ENSG00000107938 0.20549406932732
ENSG00000107949 0.621843398028095
ENSG00000107951 0.36153518712394
ENSG00000107954 0.0818012908273029
ENSG00000107957 0.462549326399834
ENSG00000107959 0.511079025782032
ENSG00000107960 0.0916205519954902
ENSG00000107968 0.862070155658587
ENSG00000107984 0.58710208120017
ENSG00000108001 0.0339848828246339
ENSG00000108010 0.915733827268439
ENSG00000108018 0.0125890176136952
ENSG00000108021 0.687762450961218
ENSG00000108039 0.233355575752695
ENSG00000108055 0.921926231865717
ENSG00000108061 0.534304138240471
ENSG00000108064 0.678432139528998
ENSG00000108091 0.493942775623842
ENSG00000108094 0.984586578617365
ENSG00000108100 0.43682194176321
ENSG00000108106 0.541928877946641
ENSG00000108107 0.982124572888025
ENSG00000108175 0.341016555262825
ENSG00000108176 0.544661244118222
ENSG00000108179 0.466463800462489
ENSG00000108187 0.527326537890728
ENSG00000108231 0.38844180347672
ENSG00000108242 0.199612291621127
ENSG00000108244 0.510161525983364
ENSG00000108255 0.765341517009698
ENSG00000108256 0.128792236628663
ENSG00000108262 0.917597588614949
ENSG00000108298 0.959848598152345
ENSG00000108309 0.645686888093786
ENSG00000108312 0.836072410579722
ENSG00000108342 0.413651476628203
ENSG00000108344 0.974065530769319
ENSG00000108349 0.530242979257026
ENSG00000108352 0.0340078922239735
ENSG00000108370 0.243692548406024
ENSG00000108375 0.585580584668837
ENSG00000108379 0.100292219371613
ENSG00000108381 0.333466596104509
ENSG00000108384 0.755254771574188
ENSG00000108387 0.294416769250239
ENSG00000108389 0.11574878337801
ENSG00000108395 0.839546829880006
ENSG00000108405 0.519747816983238
ENSG00000108406 0.528094476593688
ENSG00000108417 0.0693992245832423
ENSG00000108424 0.980197535693331
ENSG00000108433 0.728782457633943
ENSG00000108439 0.0265528468379333
ENSG00000108443 0.899063517446877
ENSG00000108465 0.83618745757642
ENSG00000108468 0.820178667985872
ENSG00000108469 0.772301860309937
ENSG00000108474 0.515551477778673
ENSG00000108479 0.167123019753569
ENSG00000108506 0.632318427077461
ENSG00000108509 0.143222006189528
ENSG00000108510 0.805679870226988
ENSG00000108511 0.52786725877521
ENSG00000108515 0.561368944213711
ENSG00000108518 0.854229702833608
ENSG00000108523 0.314596012471094
ENSG00000108528 0.533930235501202
ENSG00000108551 0.179873103162642
ENSG00000108556 0.0446296061941303
ENSG00000108557 0.588465388111043
ENSG00000108559 0.554063459923379
ENSG00000108561 0.95707596553192
ENSG00000108576 0.332390906685381
ENSG00000108578 0.751731457300307
ENSG00000108587 0.718008306393162
ENSG00000108588 0.234520426594264
ENSG00000108590 0.937886126482668
ENSG00000108591 0.407743813347753
ENSG00000108592 0.306922377791328
ENSG00000108599 0.658330553030913
ENSG00000108602 0.630149791189701
ENSG00000108604 0.883273317150056
ENSG00000108622 0.640429240344681
ENSG00000108639 0.420493896756825
ENSG00000108641 0.529587211375847
ENSG00000108651 0.230787151551409
ENSG00000108654 0.980093993396302
ENSG00000108669 0.789927060204093
ENSG00000108671 0.952620770584784
ENSG00000108679 0.816583449339055
ENSG00000108684 0.57221499982743
ENSG00000108688 0.753698760943846
ENSG00000108691 0.897590915889141
ENSG00000108700 0.301477778672588
ENSG00000108702 0.573621449362064
ENSG00000108733 0.419478607010964
ENSG00000108759 0.13050068452963
ENSG00000108771 0.0445807112205336
ENSG00000108773 0.904424707493011
ENSG00000108774 0.606697460912783
ENSG00000108784 0.317417540065117
ENSG00000108786 0.793073595563788
ENSG00000108788 0.672676913519173
ENSG00000108797 0.776049516227379
ENSG00000108798 0.206486349673842
ENSG00000108799 0.459302124918029
ENSG00000108813 0.975000287617492
ENSG00000108819 0.258924770768859
ENSG00000108821 0.818490353309327
ENSG00000108823 0.775126264078876
ENSG00000108826 0.833072560140818
ENSG00000108828 0.0389980557057558
ENSG00000108829 0.957984836805835
ENSG00000108830 0.241411741696483
ENSG00000108839 0.301149894731998
ENSG00000108840 0.88583311282659
ENSG00000108846 0.382439226423994
ENSG00000108848 0.983505136848403
ENSG00000108849 0.0504193463029648
ENSG00000108852 0.379286938714465
ENSG00000108854 0.952146201723404
ENSG00000108861 0.675383394116497
ENSG00000108878 0.535609921652995
ENSG00000108883 0.882281036803534
ENSG00000108924 0.529377250606873
ENSG00000108946 0.940201447291218
ENSG00000108947 0.502930822240885
ENSG00000108953 0.959356772241461
ENSG00000108961 0.51370209730675
ENSG00000108963 0.449350559703639
ENSG00000108984 0.764122018844698
ENSG00000109016 0.0994581286455517
ENSG00000109046 0.682476041462938
ENSG00000109047 0.349360338698358
ENSG00000109061 0.327740131843858
ENSG00000109062 0.929467562499281
ENSG00000109065 0.626471163470278
ENSG00000109066 0.0359032914945755
ENSG00000109072 0.869729409463766
ENSG00000109079 0.659972848908779
ENSG00000109083 0.790674865682631
ENSG00000109089 0.338364721988932
ENSG00000109099 0.195838750129428
ENSG00000109103 0.943857065611302
ENSG00000109107 0.719587326422844
ENSG00000109111 0.787893604537453
ENSG00000109113 0.509689833296902
ENSG00000109118 0.432749278080096
ENSG00000109132 0.403141933479827
ENSG00000109133 0.922561866522474
ENSG00000109158 0.665762589017614
ENSG00000109163 0.576227263837278
ENSG00000109171 0.516307911781963
ENSG00000109180 0.421374006281566
ENSG00000109189 0.598333544252827
ENSG00000109193 0.799867120718814
ENSG00000109205 0.440250342264815
ENSG00000109220 0.642695666179634
ENSG00000109255 0.717591261030131
ENSG00000109270 0.52784424937587
ENSG00000109272 0.527263262042544
ENSG00000109320 0.969788658667066
ENSG00000109321 0.265695286524545
ENSG00000109323 0.0910913358106787
ENSG00000109332 0.93931846159156
ENSG00000109339 0.887883825542734
ENSG00000109381 0.359858377147065
ENSG00000109390 0.821009882537016
ENSG00000109424 0.112904246384648
ENSG00000109436 0.379813278724359
ENSG00000109445 0.505266276273858
ENSG00000109452 0.428958479538892
ENSG00000109458 0.871564409061101
ENSG00000109466 0.758470335131901
ENSG00000109471 0.884058512902521
ENSG00000109472 0.739651522647001
ENSG00000109475 0.937992544954614
ENSG00000109501 0.311561647933181
ENSG00000109511 0.530234350732274
ENSG00000109519 0.143400329034411
ENSG00000109534 0.560526224962897
ENSG00000109536 0.91601569241035
ENSG00000109572 0.614727741282314
ENSG00000109576 0.43107246810322
ENSG00000109606 0.934362812208787
ENSG00000109610 0.805740269900254
ENSG00000109654 0.711479389330542
ENSG00000109670 0.858659012206486
ENSG00000109680 0.117603916199768
ENSG00000109684 0.577872435890061
ENSG00000109685 0.365213814843364
ENSG00000109686 0.419559139908653
ENSG00000109689 0.414180692813014
ENSG00000109705 0.637406380506437
ENSG00000109738 0.612573486269141
ENSG00000109743 0.366962529193175
ENSG00000109756 0.911566249813049
ENSG00000109758 0.65043832905742
ENSG00000109771 0.201476052967637
ENSG00000109787 0.46590869870342
ENSG00000109790 0.133658724588995
ENSG00000109805 0.57870940279104
ENSG00000109814 0.660752292311409
ENSG00000109819 0.785313675636497
ENSG00000109846 0.827458266701948
ENSG00000109854 0.326661566249813
ENSG00000109861 0.607799035906168
ENSG00000109906 0.954467274881789
ENSG00000109911 0.354060008513478
ENSG00000109917 0.197317104036999
ENSG00000109920 0.40942925184938
ENSG00000109929 0.323463259741604
ENSG00000109944 0.510995616709426
ENSG00000109956 0.310324892718676
ENSG00000109971 0.978788209983778
ENSG00000109991 0.537623244095213
ENSG00000110011 0.396495093245591
ENSG00000110025 0.447624854753167
ENSG00000110031 0.751213745815166
ENSG00000110046 0.705327251182108
ENSG00000110047 0.748280047399363
ENSG00000110048 0.524085088758758
ENSG00000110063 0.362840970536464
ENSG00000110066 0.420068222869042
ENSG00000110074 0.0356473119269222
ENSG00000110075 0.752372844306899
ENSG00000110076 0.332416792259638
ENSG00000110080 0.809059375754996
ENSG00000110090 0.828666260167278
ENSG00000110092 0.885611647357946
ENSG00000110104 0.0284827602075448
ENSG00000110107 0.979274283544828
ENSG00000110108 0.407200216288354
ENSG00000110148 0.856962069005189
ENSG00000110169 0.49733378585152
ENSG00000110171 0.388507955499822
ENSG00000110172 0.473841189125758
ENSG00000110195 0.50733136986459
ENSG00000110218 0.0469449270026806
ENSG00000110237 0.39968189505413
ENSG00000110244 0.50640524154117
ENSG00000110245 0.518076759356197
ENSG00000110315 0.0484606711841787
ENSG00000110318 0.382444978773829
ENSG00000110321 0.711197524188631
ENSG00000110324 0.752039208016475
ENSG00000110330 0.925015243727062
ENSG00000110344 0.205344508231613
ENSG00000110367 0.763615812059226
ENSG00000110375 0.510000460187987
ENSG00000110395 0.962592469023596
ENSG00000110400 0.679105164459682
ENSG00000110422 0.875619815694711
ENSG00000110427 0.375179760932341
ENSG00000110429 0.405649958007846
ENSG00000110435 0.804123859596645
ENSG00000110436 0.531511372395624
ENSG00000110442 0.452707055832307
ENSG00000110446 0.219593078772679
ENSG00000110448 0.782359843996272
ENSG00000110455 0.0218330437983916
ENSG00000110484 0.727908100459038
ENSG00000110492 0.780519092049102
ENSG00000110497 0.255473360867915
ENSG00000110514 0.807086319761623
ENSG00000110536 0.517993350283591
ENSG00000110619 0.371009307302033
ENSG00000110651 0.878823874552755
ENSG00000110675 0.0126120270130348
ENSG00000110680 0.607396371417724
ENSG00000110693 0.219345727729778
ENSG00000110696 0.666786507288227
ENSG00000110697 0.236056304000184
ENSG00000110700 0.928104255588408
ENSG00000110711 0.775920088356093
ENSG00000110713 0.87446934572773
ENSG00000110717 0.975960930039921
ENSG00000110721 0.408350686255335
ENSG00000110723 0.302843961758378
ENSG00000110756 0.407274996836208
ENSG00000110768 0.940537959756561
ENSG00000110777 0.772934618791776
ENSG00000110786 0.162173122720631
ENSG00000110799 0.78560416930316
ENSG00000110801 0.582960389319037
ENSG00000110841 0.670079727568712
ENSG00000110844 0.118972975460476
ENSG00000110848 0.331720757929614
ENSG00000110851 0.17561636428481
ENSG00000110876 0.661963161951657
ENSG00000110880 0.187224606251654
ENSG00000110881 0.650116197466665
ENSG00000110887 0.398387616341275
ENSG00000110888 0.493361788290517
ENSG00000110906 0.263253414019627
ENSG00000110911 0.333722575672162
ENSG00000110917 0.168920629076978
ENSG00000110921 0.690558092980983
ENSG00000110925 0.327380609979177
ENSG00000110931 0.73318012908273
ENSG00000110934 0.50187526604618
ENSG00000110944 0.668098043050586
ENSG00000110955 0.863597404539755
ENSG00000110958 0.759402215805156
ENSG00000110987 0.541707412477997
ENSG00000111011 0.290096754524223
ENSG00000111046 0.425389146466331
ENSG00000111049 0.620411062919202
ENSG00000111052 0.750428550062701
ENSG00000111057 0.931288181222029
ENSG00000111077 0.750048894973597
ENSG00000111087 0.810261616870492
ENSG00000111142 0.635229116093924
ENSG00000111144 0.296082074527444
ENSG00000111145 0.585152034606137
ENSG00000111181 0.303186226573555
ENSG00000111186 0.7457979084456
ENSG00000111196 0.56923240643803
ENSG00000111199 0.756209661646783
ENSG00000111203 0.340283130658874
ENSG00000111206 0.247394185524787
ENSG00000111215 0.511283234201171
ENSG00000111218 0.473792294152161
ENSG00000111224 0.396086676407312
ENSG00000111229 0.803249502421739
ENSG00000111231 0.153277113700947
ENSG00000111237 0.377293749496669
ENSG00000111241 0.21578502318197
ENSG00000111245 0.23488570080878
ENSG00000111247 0.366657654651925
ENSG00000111249 0.530844099814774
ENSG00000111252 0.639324789176379
ENSG00000111254 0.751656676752453
ENSG00000111261 0.341381829477341
ENSG00000111262 0.59507771424627
ENSG00000111266 0.448783953244901
ENSG00000111271 0.743226608069396
ENSG00000111275 0.922208097007628
ENSG00000111276 0.88707562039093
ENSG00000111300 0.0182407013264919
ENSG00000111305 0.545219222052208
ENSG00000111319 0.639491607321591
ENSG00000111321 0.730907950897942
ENSG00000111325 0.365182176919272
ENSG00000111328 0.616513845906053
ENSG00000111335 0.517987597933756
ENSG00000111341 0.528062838669597
ENSG00000111344 0.321058777510613
ENSG00000111348 0.500394035963691
ENSG00000111358 0.895977381760449
ENSG00000111361 0.758671667376123
ENSG00000111371 0.3588919823748
ENSG00000111412 0.0713492711772759
ENSG00000111424 0.919849633575315
ENSG00000111445 0.798848954798035
ENSG00000111450 0.482866626016728
ENSG00000111481 0.155457254288377
ENSG00000111530 0.731371015059652
ENSG00000111537 0.615058501397821
ENSG00000111540 0.242602478112309
ENSG00000111581 0.70579894386857
ENSG00000111596 0.557028796263274
ENSG00000111602 0.58496795941142
ENSG00000111605 0.997768088264056
ENSG00000111615 0.973245820917845
ENSG00000111639 0.82776026506828
ENSG00000111640 0.98115817811576
ENSG00000111641 0.532742375260294
ENSG00000111642 0.916136491756883
ENSG00000111652 0.792288399811323
ENSG00000111653 0.708749899333878
ENSG00000111664 0.699275779155785
ENSG00000111665 0.316350479170741
ENSG00000111667 0.310094798725279
ENSG00000111669 0.839690638625879
ENSG00000111670 0.177747609898644
ENSG00000111671 0.0354833699566273
ENSG00000111674 0.812136882916671
ENSG00000111676 0.949917166162377
ENSG00000111679 0.961191771838796
ENSG00000111696 0.507377388663269
ENSG00000111700 0.0435970593987644
ENSG00000111701 0.774933560359407
ENSG00000111704 0.449747471842248
ENSG00000111707 0.695456218865407
ENSG00000111713 0.0387909711116991
ENSG00000111716 0.862967522232832
ENSG00000111725 0.959026012125953
ENSG00000111726 0.731221453963944
ENSG00000111727 0.625757872090749
ENSG00000111728 0.318852751348926
ENSG00000111729 0.517786265689534
ENSG00000111731 0.0418138309499431
ENSG00000111732 0.744912046571024
ENSG00000111737 0.489467447452284
ENSG00000111752 0.816816419507369
ENSG00000111775 0.762430827993235
ENSG00000111783 0.465388111043361
ENSG00000111785 0.387668112423925
ENSG00000111786 0.986691938656941
ENSG00000111790 0.586058029705135
ENSG00000111796 0.411422441067176
ENSG00000111802 0.701188435475892
ENSG00000111816 0.232202229610796
ENSG00000111832 0.143000540720884
ENSG00000111843 0.513584174135134
ENSG00000111845 0.955100033363629
ENSG00000111859 0.846950104117532
ENSG00000111860 0.0253678627719423
ENSG00000111863 0.647205508450202
ENSG00000111875 0.78472405977842
ENSG00000111879 0.18529756905696
ENSG00000111880 0.379954211295314
ENSG00000111885 0.347565605549867
ENSG00000111886 0.378527628536257
ENSG00000111897 0.262082810828223
ENSG00000111907 0.771306703788498
ENSG00000111912 0.387265447935482
ENSG00000111913 0.316036976104739
ENSG00000111961 0.257512568884389
ENSG00000111962 0.521810034399052
ENSG00000111981 0.416645574717272
ENSG00000112029 0.360859286018338
ENSG00000112033 0.779247822735587
ENSG00000112038 0.738604594977048
ENSG00000112039 0.712560831099504
ENSG00000112041 0.368627834470381
ENSG00000112053 0.0208091255277781
ENSG00000112062 0.971537373016877
ENSG00000112077 0.174765016509244
ENSG00000112078 0.0491797149135422
ENSG00000112079 0.758660162676453
ENSG00000112081 0.604646748196638
ENSG00000112096 0.94137492665754
ENSG00000112110 0.848790856064702
ENSG00000112115 0.402494794123399
ENSG00000112116 0.0290896331151275
ENSG00000112118 0.867022928866442
ENSG00000112130 0.762666674336466
ENSG00000112137 0.462100643112712
ENSG00000112144 0.594318404068062
ENSG00000112146 0.503808055590709
ENSG00000112159 0.254990163481782
ENSG00000112164 0.423516756595069
ENSG00000112167 0.0305334729236893
ENSG00000112175 0.153944386281796
ENSG00000112182 0.332540467781089
ENSG00000112183 0.0288796723461534
ENSG00000112186 0.766256140633449
ENSG00000112200 0.673720965014208
ENSG00000112208 0.788681676464836
ENSG00000112210 0.510049355161584
ENSG00000112214 0.716952750198456
ENSG00000112218 0.499698001633667
ENSG00000112232 0.816088747253253
ENSG00000112234 0.506560554986712
ENSG00000112237 0.955074147789372
ENSG00000112238 0.0352360189137263
ENSG00000112242 0.636859907272121
ENSG00000112245 0.657778327446762
ENSG00000112246 0.407855984169533
ENSG00000112249 0.615133281945675
ENSG00000112280 0.365464042061182
ENSG00000112282 0.96967073549545
ENSG00000112290 0.741564178967108
ENSG00000112293 0.270630802682896
ENSG00000112294 0.823187146949529
ENSG00000112297 0.0259258407059284
ENSG00000112303 0.540821550603422
ENSG00000112304 0.121483876163413
ENSG00000112305 0.221019661531736
ENSG00000112306 0.939577317334131
ENSG00000112308 0.0478825600257705
ENSG00000112309 0.0426795596000966
ENSG00000112312 0.774812761012874
ENSG00000112319 0.36295889370808
ENSG00000112320 0.271352722587177
ENSG00000112335 0.725494989703294
ENSG00000112339 0.0501288526363019
ENSG00000112343 0.661402307842754
ENSG00000112357 0.626232440952129
ENSG00000112365 0.759448234603836
ENSG00000112394 0.506218290171535
ENSG00000112419 0.476329080429355
ENSG00000112425 0.288693181164506
ENSG00000112473 0.172550361822805
ENSG00000112474 0.926053542872263
ENSG00000112486 0.409086987034203
ENSG00000112493 0.745984859815235
ENSG00000112499 0.0479976070224687
ENSG00000112511 0.581614339457668
ENSG00000112514 0.332465687233235
ENSG00000112531 0.804520771735254
ENSG00000112541 0.682268956868881
ENSG00000112559 0.971264136399719
ENSG00000112561 0.395842201539329
ENSG00000112562 0.0264234189666479
ENSG00000112576 0.865766040427515
ENSG00000112578 0.8967108063644
ENSG00000112584 0.0375628444219464
ENSG00000112592 0.97013379965716
ENSG00000112599 0.196764878452848
ENSG00000112619 0.366252113988564
ENSG00000112624 0.113122835678375
ENSG00000112640 0.627607252562672
ENSG00000112651 0.910959376905466
ENSG00000112655 0.359363675061263
ENSG00000112658 0.943552191070052
ENSG00000112659 0.660007363007789
ENSG00000112667 0.342126758780962
ENSG00000112679 0.522877095293427
ENSG00000112685 0.816321717421567
ENSG00000112695 0.280539225273524
ENSG00000112699 0.722509520138977
ENSG00000112701 0.553784470956386
ENSG00000112715 0.824024113850508
ENSG00000112739 0.990799116439065
ENSG00000112742 0.81596794790672
ENSG00000112759 0.206066428135894
ENSG00000112769 0.55025540433267
ENSG00000112773 0.734799415561257
ENSG00000112782 0.24002542538627
ENSG00000112799 0.0396135571380909
ENSG00000112818 0.851370784965658
ENSG00000112851 0.877092417252448
ENSG00000112855 0.0488547071478699
ENSG00000112874 0.0258654410326618
ENSG00000112877 0.48646759701338
ENSG00000112893 0.0963662406092889
ENSG00000112936 0.326742099147502
ENSG00000112964 0.900648289826394
ENSG00000112972 0.796050436603353
ENSG00000112977 0.218094591640685
ENSG00000112981 0.0478451697518436
ENSG00000112983 0.843446923068073
ENSG00000112984 0.154884895479803
ENSG00000112992 0.0325899379896688
ENSG00000112996 0.841663694619252
ENSG00000113013 0.958652109386684
ENSG00000113048 0.984698749439146
ENSG00000113068 0.931227781548763
ENSG00000113070 0.712189804535153
ENSG00000113083 0.814716811817627
ENSG00000113100 0.575292506989105
ENSG00000113108 0.320382876405011
ENSG00000113119 0.0237629571680031
ENSG00000113140 0.787390273926899
ENSG00000113141 0.979314549993672
ENSG00000113161 0.702189344347166
ENSG00000113163 0.815625683091543
ENSG00000113194 0.772782181521151
ENSG00000113196 0.782503652742145
ENSG00000113209 0.02380034744193
ENSG00000113231 0.211217657413053
ENSG00000113240 0.467289262663798
ENSG00000113249 0.685861299340781
ENSG00000113262 0.500051771148514
ENSG00000113263 0.874063805064369
ENSG00000113269 0.580524269163953
ENSG00000113272 0.782630204438513
ENSG00000113273 0.616220476064472
ENSG00000113282 0.647547773265379
ENSG00000113300 0.493781709828465
ENSG00000113302 0.53673450604572
ENSG00000113312 0.635162964070823
ENSG00000113318 0.523018027864383
ENSG00000113319 0.0829776463685415
ENSG00000113327 0.704343599360339
ENSG00000113328 0.602230761265977
ENSG00000113356 0.191941533116278
ENSG00000113360 0.860459497704812
ENSG00000113361 0.851951772298984
ENSG00000113368 0.828611612843847
ENSG00000113369 0.110120109064553
ENSG00000113384 0.55738256577812
ENSG00000113387 0.749490917039611
ENSG00000113389 0.313152172662533
ENSG00000113396 0.212290470657264
ENSG00000113407 0.966644999482289
ENSG00000113430 0.515997284890878
ENSG00000113441 0.394772264470036
ENSG00000113448 0.877736680433957
ENSG00000113456 0.716903855224859
ENSG00000113460 0.982711312571185
ENSG00000113492 0.0207084594056672
ENSG00000113494 0.732328781307164
ENSG00000113520 0.552429792570265
ENSG00000113522 0.873221085813555
ENSG00000113525 0.572890900933031
ENSG00000113532 0.387288457334821
ENSG00000113552 0.77895157671909
ENSG00000113558 0.963832100413019
ENSG00000113569 0.688820883330841
ENSG00000113575 0.956587015795953
ENSG00000113578 0.700121374581517
ENSG00000113580 0.968925806191829
ENSG00000113583 0.45444426548245
ENSG00000113593 0.875369588476893
ENSG00000113594 0.776880730778523
ENSG00000113595 0.962969247937783
ENSG00000113597 0.280018637613465
ENSG00000113600 0.282293691973171
ENSG00000113615 0.563221200860551
ENSG00000113638 0.512528617940429
ENSG00000113643 0.759784747069178
ENSG00000113645 0.732507104152046
ENSG00000113648 0.391470415664799
ENSG00000113649 0.99362927255784
ENSG00000113657 0.498334694722794
ENSG00000113658 0.874417574579216
ENSG00000113712 0.919797862426801
ENSG00000113716 0.220651511142302
ENSG00000113719 0.0184765476697231
ENSG00000113721 0.934667686750037
ENSG00000113722 0.219270947181924
ENSG00000113732 0.0441981799565122
ENSG00000113734 0.554745113378815
ENSG00000113739 0.731638499326975
ENSG00000113749 0.0278931443494668
ENSG00000113758 0.771082362144936
ENSG00000113761 0.197498303056799
ENSG00000113763 0.352437845860034
ENSG00000113790 0.919642548981259
ENSG00000113805 0.568870008398431
ENSG00000113810 0.771269313514571
ENSG00000113811 0.0356444357520047
ENSG00000113812 0.759684080947067
ENSG00000113838 0.107252562671851
ENSG00000113845 0.0260034974286996
ENSG00000113851 0.416035825634772
ENSG00000113889 0.84289757365884
ENSG00000113905 0.348258763704973
ENSG00000113916 0.954125010066612
ENSG00000113924 0.573371222144246
ENSG00000113946 0.703285166990716
ENSG00000113966 0.118294198179957
ENSG00000113971 0.0341229392206716
ENSG00000114013 0.789487005441723
ENSG00000114019 0.904068061803247
ENSG00000114023 0.487287306864854
ENSG00000114026 0.460846630848702
ENSG00000114030 0.845782377101046
ENSG00000114054 0.70644320705008
ENSG00000114062 0.934046432967867
ENSG00000114098 0.431768502433244
ENSG00000114107 0.960711450627581
ENSG00000114113 0.0270360442240655
ENSG00000114115 0.757132913795285
ENSG00000114120 0.50329897263032
ENSG00000114124 0.354330368955718
ENSG00000114125 0.764570702131821
ENSG00000114126 0.420732619274974
ENSG00000114127 0.331211674969225
ENSG00000114166 0.913611210179358
ENSG00000114200 0.323500650015531
ENSG00000114204 0.197670873551846
ENSG00000114209 0.825171707642572
ENSG00000114251 0.248763244785495
ENSG00000114268 0.503966245211169
ENSG00000114270 0.677894294819434
ENSG00000114279 0.428268197558703
ENSG00000114302 0.903541721793353
ENSG00000114315 0.830377584243163
ENSG00000114316 0.785066324593596
ENSG00000114346 0.528258418563983
ENSG00000114349 0.159061101459946
ENSG00000114353 0.988837565145362
ENSG00000114354 0.901407600004602
ENSG00000114374 0.238857698369784
ENSG00000114383 0.324432530688786
ENSG00000114388 0.254084168382784
ENSG00000114391 0.96001254012264
ENSG00000114395 0.0424868558806272
ENSG00000114416 0.945694941383555
ENSG00000114423 0.799671540824427
ENSG00000114446 0.602797367724716
ENSG00000114450 0.657214597162941
ENSG00000114473 0.049660036124757
ENSG00000114480 0.678173283786427
ENSG00000114491 0.618495530424178
ENSG00000114503 0.972710852383199
ENSG00000114520 0.715514662739729
ENSG00000114529 0.282356967821355
ENSG00000114541 0.375076218635313
ENSG00000114544 0.553511234339228
ENSG00000114547 0.414312996859217
ENSG00000114554 0.830535773863623
ENSG00000114573 0.396503721770343
ENSG00000114626 0.367578030625511
ENSG00000114631 0.342661727315608
ENSG00000114638 0.446825278126115
ENSG00000114646 0.0294520311547267
ENSG00000114648 0.309841695332543
ENSG00000114650 0.547776141553825
ENSG00000114670 0.488990002415987
ENSG00000114686 0.83883066232556
ENSG00000114698 0.83445887645103
ENSG00000114735 0.217694803327159
ENSG00000114737 0.533562085111768
ENSG00000114738 0.353789648071237
ENSG00000114739 0.74303102817501
ENSG00000114742 0.929392781951427
ENSG00000114744 0.487882675072767
ENSG00000114745 0.775989116554112
ENSG00000114757 0.4992090518977
ENSG00000114767 0.213719929591238
ENSG00000114784 0.954473027231624
ENSG00000114796 0.380989634265598
ENSG00000114805 0.737459877359901
ENSG00000114812 0.687581251941418
ENSG00000114841 0.0235961390227908
ENSG00000114850 0.335502927946066
ENSG00000114853 0.39081464778362
ENSG00000114854 0.558653835091635
ENSG00000114857 0.187310891499177
ENSG00000114861 0.510003336362904
ENSG00000114867 0.90026863473729
ENSG00000114923 0.207987712980753
ENSG00000114933 0.658068821113425
ENSG00000114942 0.9747874506736
ENSG00000114948 0.326132350065002
ENSG00000114956 0.387717007397522
ENSG00000114978 0.729898413501916
ENSG00000114982 0.353939209166945
ENSG00000114993 0.207400973297592
ENSG00000115008 0.712874334165507
ENSG00000115009 0.571490203748231
ENSG00000115020 0.139756215413997
ENSG00000115041 0.211488017855294
ENSG00000115053 0.989113677937437
ENSG00000115073 0.26665017659714
ENSG00000115085 0.924497532241921
ENSG00000115091 0.716317115541699
ENSG00000115107 0.513811391953613
ENSG00000115109 0.0804926312398615
ENSG00000115112 0.335019730559934
ENSG00000115128 0.877170073975219
ENSG00000115129 0.179619999769906
ENSG00000115137 0.00878383819790384
ENSG00000115138 0.597726671345244
ENSG00000115145 0.777340918765316
ENSG00000115155 0.489648646472084
ENSG00000115159 0.426530987908561
ENSG00000115163 0.886077587694573
ENSG00000115165 0.0445950920951209
ENSG00000115170 0.922354781928418
ENSG00000115183 0.394697483922182
ENSG00000115194 0.419685691605021
ENSG00000115207 0.672383543677592
ENSG00000115211 0.908641179921998
ENSG00000115216 0.527467470461684
ENSG00000115221 0.531358935124999
ENSG00000115232 0.900938783493057
ENSG00000115233 0.977396141323731
ENSG00000115234 0.753244325306888
ENSG00000115239 0.438809378631171
ENSG00000115241 0.989306381656907
ENSG00000115252 0.720749301089495
ENSG00000115255 0.206733700716743
ENSG00000115257 0.70050102967062
ENSG00000115263 0.441461211905063
ENSG00000115266 0.654565640063966
ENSG00000115267 0.370813727407646
ENSG00000115268 0.98851255737969
ENSG00000115271 0.597272235708287
ENSG00000115274 0.778105981293358
ENSG00000115275 0.373560474453814
ENSG00000115286 0.973936102898034
ENSG00000115289 0.662383083489606
ENSG00000115290 0.644188400961793
ENSG00000115295 0.50744354068637
ENSG00000115297 0.555547566180785
ENSG00000115306 0.853208660737911
ENSG00000115307 0.673643308291437
ENSG00000115310 0.912690834205773
ENSG00000115317 0.734911586383037
ENSG00000115318 0.034537108408785
ENSG00000115325 0.798262215114874
ENSG00000115339 0.501872389871262
ENSG00000115350 0.706106694584738
ENSG00000115353 0.210504366033525
ENSG00000115355 0.437213101551984
ENSG00000115363 0.48956236122456
ENSG00000115364 0.97057385441953
ENSG00000115365 0.407047779017729
ENSG00000115368 0.0321613879269682
ENSG00000115380 0.642623761806698
ENSG00000115386 0.0501461096858066
ENSG00000115392 0.846596334602685
ENSG00000115414 0.959742179680399
ENSG00000115415 0.962785172743066
ENSG00000115419 0.144467389928786
ENSG00000115421 0.261496071145063
ENSG00000115425 0.514961861920595
ENSG00000115446 0.471804857284201
ENSG00000115457 0.290623094534117
ENSG00000115459 0.0254397671448787
ENSG00000115461 0.727039495633967
ENSG00000115464 0.443905960584899
ENSG00000115468 0.539098721827867
ENSG00000115474 0.357908330553031
ENSG00000115484 0.825945398695367
ENSG00000115486 0.44958640604687
ENSG00000115488 0.744095212894467
ENSG00000115504 0.220542216495438
ENSG00000115507 0.161439698116681
ENSG00000115514 0.690405655710358
ENSG00000115524 0.981920364468886
ENSG00000115525 0.373609369427411
ENSG00000115540 0.901045201965003
ENSG00000115541 0.727292599026702
ENSG00000115548 0.0504682412765615
ENSG00000115556 0.743620644033087
ENSG00000115561 0.816120385177345
ENSG00000115568 0.591617675820573
ENSG00000115590 0.295276745550557
ENSG00000115592 0.463998918558231
ENSG00000115593 0.322626292840625
ENSG00000115594 0.777519241610198
ENSG00000115596 0.0353942085341862
ENSG00000115598 0.0342264815177
ENSG00000115602 0.455939876439526
ENSG00000115604 0.13459060526225
ENSG00000115607 0.0950115622231682
ENSG00000115616 0.762212238699509
ENSG00000115641 0.952025402376871
ENSG00000115648 0.270515755686198
ENSG00000115652 0.512002277930535
ENSG00000115657 0.251044051495036
ENSG00000115661 0.917747149710657
ENSG00000115665 0.496488190425789
ENSG00000115677 0.60794284465204
ENSG00000115685 0.29498049953406
ENSG00000115687 0.41892925760173
ENSG00000115694 0.85673485118671
ENSG00000115705 0.135485095661578
ENSG00000115718 0.769664407910632
ENSG00000115738 0.776233591422096
ENSG00000115750 0.639554883169775
ENSG00000115756 0.528730111250446
ENSG00000115758 0.887498418103795
ENSG00000115760 0.260736760966855
ENSG00000115762 0.499065243151828
ENSG00000115806 0.930966049631274
ENSG00000115808 0.922587752096731
ENSG00000115816 0.682251699819376
ENSG00000115825 0.531453848897275
ENSG00000115827 0.0385867626925599
ENSG00000115839 0.683917005096582
ENSG00000115840 0.231296234511798
ENSG00000115841 0.0336685035837139
ENSG00000115844 0.626393506747506
ENSG00000115850 0.858900610899552
ENSG00000115866 0.735296993821976
ENSG00000115875 0.986093694274111
ENSG00000115884 0.742346498544656
ENSG00000115896 0.815220142428182
ENSG00000115902 0.0339762542998815
ENSG00000115904 0.942441987551915
ENSG00000115919 0.407930764717387
ENSG00000115935 0.74815924805283
ENSG00000115942 0.806246476685726
ENSG00000115944 0.70082891361121
ENSG00000115946 0.34579963415055
ENSG00000115947 0.776860597554101
ENSG00000115956 0.652664488443529
ENSG00000115963 0.179579733321062
ENSG00000115966 0.946549165334039
ENSG00000115970 0.0222328321119177
ENSG00000115977 0.126474039645195
ENSG00000115993 0.303709690408532
ENSG00000115998 0.515039518643366
ENSG00000116001 0.173321176700682
ENSG00000116014 0.0404706572634921
ENSG00000116016 0.729455482564628
ENSG00000116017 0.632286789153369
ENSG00000116030 0.963041152310719
ENSG00000116032 0.53374040795665
ENSG00000116039 0.412032190149676
ENSG00000116044 0.862268611727891
ENSG00000116062 0.827282820031983
ENSG00000116096 0.486346797666847
ENSG00000116106 0.751711324075885
ENSG00000116117 0.467752326825508
ENSG00000116120 0.86714948056281
ENSG00000116127 0.0273754328643251
ENSG00000116128 0.487669838128876
ENSG00000116132 0.334571047272811
ENSG00000116133 0.529702258372545
ENSG00000116141 0.669041428423511
ENSG00000116147 0.745938841016555
ENSG00000116157 0.500227217818479
ENSG00000116161 0.840173836012011
ENSG00000116171 0.661902762278391
ENSG00000116183 0.173536889819491
ENSG00000116191 0.427316183661026
ENSG00000116194 0.531773104313112
ENSG00000116198 0.524044822309914
ENSG00000116205 0.0384084398476778
ENSG00000116213 0.892149192945318
ENSG00000116218 0.77939163148146
ENSG00000116221 0.840530481701775
ENSG00000116237 0.312686232325905
ENSG00000116251 0.978333774346821
ENSG00000116260 0.510733884791937
ENSG00000116266 0.774657447567331
ENSG00000116285 0.505962310603882
ENSG00000116288 0.727542826244521
ENSG00000116299 0.0495679985273984
ENSG00000116329 0.828919363560014
ENSG00000116337 0.32621288296269
ENSG00000116350 0.982262629284062
ENSG00000116353 0.421394139505988
ENSG00000116396 0.281669562016084
ENSG00000116455 0.959793950828914
ENSG00000116459 0.790487914312997
ENSG00000116473 0.911606516261893
ENSG00000116478 0.974453814383176
ENSG00000116489 0.800169119085146
ENSG00000116521 0.491647588039714
ENSG00000116525 0.460095949195246
ENSG00000116539 0.497983801382865
ENSG00000116544 0.652089253460038
ENSG00000116560 0.959351019891626
ENSG00000116574 0.54634668261985
ENSG00000116584 0.716662256531793
ENSG00000116586 0.37974425052634
ENSG00000116604 0.913864313572094
ENSG00000116641 0.198973780789452
ENSG00000116649 0.793855915141335
ENSG00000116661 0.318496105659162
ENSG00000116667 0.0490272776429171
ENSG00000116670 0.178912460740212
ENSG00000116675 0.473179668894743
ENSG00000116678 0.861500673024931
ENSG00000116679 0.247057673059445
ENSG00000116688 0.0364929073526536
ENSG00000116690 0.516834251791857
ENSG00000116691 0.529802924494656
ENSG00000116698 0.32732021030591
ENSG00000116701 0.647030061780237
ENSG00000116703 0.482535865901221
ENSG00000116711 0.863640547163516
ENSG00000116717 0.859530493206475
ENSG00000116731 0.358296614166887
ENSG00000116741 0.908178115760288
ENSG00000116745 0.184923666317691
ENSG00000116747 0.687661784839107
ENSG00000116748 0.0402233062205911
ENSG00000116750 0.965244302297488
ENSG00000116752 0.977876462534946
ENSG00000116754 0.999657735184823
ENSG00000116761 0.768249329851244
ENSG00000116771 0.215342092244682
ENSG00000116774 0.285305047111745
ENSG00000116783 0.238745527548003
ENSG00000116785 0.0216230830294175
ENSG00000116786 0.168336765568735
ENSG00000116791 0.275221177851152
ENSG00000116793 0.0349512775968983
ENSG00000116809 0.767032707861161
ENSG00000116815 0.114161134823575
ENSG00000116824 0.698415802855466
ENSG00000116830 0.655227160294981
ENSG00000116833 0.554972331197294
ENSG00000116857 0.0243583253759161
ENSG00000116871 0.312412995708747
ENSG00000116898 0.792624912276665
ENSG00000116903 0.247753707389469
ENSG00000116906 0.290036354850957
ENSG00000116918 0.809686381887001
ENSG00000116922 0.818107822045306
ENSG00000116954 0.705275480033594
ENSG00000116957 0.392062907697795
ENSG00000116962 0.805789164873851
ENSG00000116977 0.558996099906812
ENSG00000116981 0.0337375317817328
ENSG00000116983 0.652074872585451
ENSG00000116984 0.659141634357635
ENSG00000116985 0.708065369703524
ENSG00000116990 0.417473913093499
ENSG00000116996 0.0227649244716467
ENSG00000117000 0.373574855328402
ENSG00000117009 0.431460751717076
ENSG00000117013 0.516494863151597
ENSG00000117016 0.395522946123491
ENSG00000117020 0.73055993373293
ENSG00000117036 0.030429930626661
ENSG00000117054 0.912431978463202
ENSG00000117090 0.668469069614938
ENSG00000117091 0.655161008271879
ENSG00000117114 0.214099584680342
ENSG00000117118 0.726737497267634
ENSG00000117122 0.261501823494898
ENSG00000117133 0.0299150953164368
ENSG00000117139 0.175268347119798
ENSG00000117143 0.339161422441067
ENSG00000117148 0.517688475742341
ENSG00000117151 0.513578421785299
ENSG00000117152 0.457265793076472
ENSG00000117153 0.889370807975058
ENSG00000117154 0.174695988311225
ENSG00000117155 0.896742444288492
ENSG00000117174 0.281626419392322
ENSG00000117215 0.0433238227816063
ENSG00000117222 0.914505700578686
ENSG00000117226 0.0294520311547267
ENSG00000117228 0.357706998308809
ENSG00000117245 0.31423936678133
ENSG00000117266 0.566827924207039
ENSG00000117280 0.158212629859298
ENSG00000117281 0.444383405621196
ENSG00000117298 0.18187492090519
ENSG00000117305 0.641174169648301
ENSG00000117308 0.309936609104819
ENSG00000117318 0.843909987229783
ENSG00000117322 0.69292230876313
ENSG00000117335 0.759543148376112
ENSG00000117360 0.973812427376583
ENSG00000117362 0.73674946215529
ENSG00000117385 0.113488109892891
ENSG00000117394 0.575214850266334
ENSG00000117395 0.980551305208178
ENSG00000117399 0.900668423050816
ENSG00000117400 0.648514168037643
ENSG00000117407 0.335546070569828
ENSG00000117408 0.688127725175734
ENSG00000117411 0.282702108811449
ENSG00000117419 0.500402664488444
ENSG00000117425 0.497233119729409
ENSG00000117448 0.531203621679456
ENSG00000117450 0.923076701832699
ENSG00000117461 0.884676890509773
ENSG00000117475 0.796309292345923
ENSG00000117477 0.360934066566192
ENSG00000117480 0.172259868156142
ENSG00000117481 0.49315470369646
ENSG00000117505 0.334898931213401
ENSG00000117519 0.400789222397349
ENSG00000117523 0.435757757043752
ENSG00000117525 0.737209650142083
ENSG00000117528 0.751912656320107
ENSG00000117533 0.671489053278264
ENSG00000117560 0.946290309591468
ENSG00000117569 0.596199422464077
ENSG00000117586 0.388260604456921
ENSG00000117592 0.550948562487776
ENSG00000117593 0.459969397498878
ENSG00000117594 0.0408963311512753
ENSG00000117595 0.147487373592112
ENSG00000117597 0.371334315067705
ENSG00000117600 0.107056982777465
ENSG00000117601 0.5428118636463
ENSG00000117614 0.924129381852487
ENSG00000117616 0.455537211951082
ENSG00000117625 0.852538511982145
ENSG00000117632 0.791330633563811
ENSG00000117640 0.037896480712371
ENSG00000117643 0.459083535624303
ENSG00000117650 0.795478077794779
ENSG00000117676 0.944253977749911
ENSG00000117682 0.692815890291184
ENSG00000117697 0.633046099331577
ENSG00000117707 0.456966670885057
ENSG00000117713 0.846987494391459
ENSG00000117724 0.739588246798817
ENSG00000117748 0.911848114954959
ENSG00000117751 0.750813957501639
ENSG00000117758 0.819709851474327
ENSG00000117859 0.694719918086538
ENSG00000117862 0.536055728765201
ENSG00000117868 0.0547278563293105
ENSG00000117877 0.836823092233177
ENSG00000117899 0.11791741926577
ENSG00000117906 0.824872585451157
ENSG00000117971 0.579057419956052
ENSG00000117983 0.312033340619643
ENSG00000117984 0.813661255622922
ENSG00000118007 0.85143693698876
ENSG00000118046 0.910815568159593
ENSG00000118058 0.941564754202092
ENSG00000118113 0.209834217277758
ENSG00000118137 0.944366148571692
ENSG00000118160 0.298374385936655
ENSG00000118162 0.2338013828649
ENSG00000118181 0.982029659115749
ENSG00000118193 0.197990128967683
ENSG00000118194 0.412360074090266
ENSG00000118200 0.28222753995007
ENSG00000118217 0.649296487615191
ENSG00000118231 0.359875634196569
ENSG00000118245 0.0415147087585279
ENSG00000118246 0.308265551477779
ENSG00000118257 0.684262146086676
ENSG00000118260 0.956828614489019
ENSG00000118263 0.0524700590191093
ENSG00000118271 0.911560497463214
ENSG00000118308 0.423651936816189
ENSG00000118363 0.674066106004303
ENSG00000118402 0.611871699589282
ENSG00000118407 0.509218140610439
ENSG00000118412 0.641806928130141
ENSG00000118418 0.245783527571013
ENSG00000118432 0.258418563983387
ENSG00000118473 0.416976334832779
ENSG00000118482 0.18277803982927
ENSG00000118495 0.48802648381864
ENSG00000118496 0.373054267668343
ENSG00000118503 0.897493125941947
ENSG00000118507 0.512217991049344
ENSG00000118508 0.3042647921676
ENSG00000118513 0.922124687935021
ENSG00000118515 0.915239125182637
ENSG00000118518 0.272865590593758
ENSG00000118520 0.64326514881329
ENSG00000118523 0.585382128599533
ENSG00000118526 0.181567170189022
ENSG00000118564 0.225333923907916
ENSG00000118579 0.934233384337502
ENSG00000118640 0.826762232371924
ENSG00000118655 0.52004981534957
ENSG00000118680 0.23725854511568
ENSG00000118689 0.83917005096582
ENSG00000118690 0.0261904487983341
ENSG00000118702 0.0467349662337065
ENSG00000118705 0.772462926105314
ENSG00000118707 0.322390446497394
ENSG00000118729 0.370986297902693
ENSG00000118733 0.374521116876244
ENSG00000118762 0.723168164195074
ENSG00000118777 0.318266011665765
ENSG00000118785 0.752116864739246
ENSG00000118804 0.30459267610819
ENSG00000118816 0.0434158603789648
ENSG00000118855 0.0212146661911391
ENSG00000118873 0.345526397533392
ENSG00000118894 0.0377670528410856
ENSG00000118898 0.769537856214264
ENSG00000118922 0.423976944581862
ENSG00000118939 0.590979164988898
ENSG00000118946 0.241086733930811
ENSG00000118960 0.0554095097847471
ENSG00000118965 0.0316954475903407
ENSG00000118971 0.658983444737175
ENSG00000118972 0.698907628766351
ENSG00000118985 0.0712917476789268
ENSG00000118997 0.0389175228080671
ENSG00000119004 0.492173928049608
ENSG00000119013 0.941789095845653
ENSG00000119041 0.748780501835
ENSG00000119042 0.457142117555021
ENSG00000119048 0.621489628513248
ENSG00000119121 0.363289653823587
ENSG00000119125 0.43607701245959
ENSG00000119138 0.340665661922895
ENSG00000119139 0.68698013138367
ENSG00000119185 0.636805259948689
ENSG00000119203 0.613847631757573
ENSG00000119242 0.216092773898137
ENSG00000119280 0.0361190046133846
ENSG00000119285 0.339650372177034
ENSG00000119314 0.525629594689431
ENSG00000119318 0.774778246913864
ENSG00000119326 0.245720251722829
ENSG00000119328 0.506712992257337
ENSG00000119333 0.031114460257015
ENSG00000119335 0.942545529848943
ENSG00000119383 0.69289929936379
ENSG00000119392 0.156567457806514
ENSG00000119396 0.477030867109214
ENSG00000119397 0.227051000333636
ENSG00000119401 0.839382887909711
ENSG00000119402 0.478230232049792
ENSG00000119403 0.0338899690523579
ENSG00000119408 0.299360913933342
ENSG00000119411 0.16241184523878
ENSG00000119414 0.826747851497337
ENSG00000119421 0.84006166519023
ENSG00000119431 0.481859964795619
ENSG00000119471 0.515646391550949
ENSG00000119487 0.645120281635048
ENSG00000119508 0.168569735737049
ENSG00000119509 0.134527329414066
ENSG00000119514 0.571444184949552
ENSG00000119523 0.289179254725555
ENSG00000119535 0.894964968189505
ENSG00000119537 0.199577777522118
ENSG00000119541 0.629726993476835
ENSG00000119547 0.0246516952174963
ENSG00000119559 0.30226585059997
ENSG00000119574 0.025948850105268
ENSG00000119596 0.321677155117866
ENSG00000119599 0.493609139333418
ENSG00000119614 0.0312151263791259
ENSG00000119630 0.514703006178024
ENSG00000119638 0.832586486579768
ENSG00000119640 0.441006776268106
ENSG00000119650 0.388392908503124
ENSG00000119655 0.731603985227966
ENSG00000119669 0.405339331116761
ENSG00000119673 0.0374966923988449
ENSG00000119681 0.657867488869203
ENSG00000119684 0.632712463041152
ENSG00000119685 0.44801601454194
ENSG00000119688 0.123183695539628
ENSG00000119689 0.878576523509854
ENSG00000119698 0.0396480712371004
ENSG00000119699 0.399725037677891
ENSG00000119703 0.638344013529527
ENSG00000119705 0.315648692490883
ENSG00000119707 0.934244889037172
ENSG00000119711 0.893895031120213
ENSG00000119715 0.4387317219084
ENSG00000119718 0.462687382795872
ENSG00000119720 0.0326589661876877
ENSG00000119723 0.415892016888899
ENSG00000119725 0.37181463627892
ENSG00000119729 0.589820066497164
ENSG00000119760 0.794626730019213
ENSG00000119772 0.82030521968224
ENSG00000119777 0.056594493850738
ENSG00000119782 0.30913415630285
ENSG00000119787 0.0252067969765649
ENSG00000119812 0.541655641329483
ENSG00000119820 0.183456817109789
ENSG00000119844 0.275155025828051
ENSG00000119862 0.486487730237802
ENSG00000119865 0.0191064299766455
ENSG00000119866 0.196025701499062
ENSG00000119878 0.432723392505839
ENSG00000119888 0.547597818708943
ENSG00000119906 0.476751878142221
ENSG00000119912 0.324826566652478
ENSG00000119917 0.866654778477008
ENSG00000119919 0.311233763992591
ENSG00000119922 0.162943937598509
ENSG00000119927 0.107655227160295
ENSG00000119929 0.626928475282153
ENSG00000119938 0.255657436062632
ENSG00000119943 0.0283562085111768
ENSG00000119950 0.679165564132948
ENSG00000119953 0.997353919075943
ENSG00000119965 0.554693342230301
ENSG00000119969 0.405523406311478
ENSG00000119973 0.186146040657609
ENSG00000119979 0.58823241794273
ENSG00000119986 0.16751705571726
ENSG00000120008 0.912029313974759
ENSG00000120049 0.806459313629618
ENSG00000120051 0.0295958399005994
ENSG00000120053 0.830967200101241
ENSG00000120054 0.812645965877061
ENSG00000120063 0.87322683816339
ENSG00000120068 0.408212629859298
ENSG00000120071 0.193517676971043
ENSG00000120075 0.5104146293761
ENSG00000120088 0.648042475351181
ENSG00000120093 0.330058328827326
ENSG00000120094 0.715937460452595
ENSG00000120129 0.554273420692353
ENSG00000120137 0.506836667778788
ENSG00000120149 0.779250698910505
ENSG00000120156 0.872481908859769
ENSG00000120159 0.188852521254933
ENSG00000120162 0.251783228448821
ENSG00000120210 0.488874955419289
ENSG00000120215 0.287761300491251
ENSG00000120217 0.018666375214275
ENSG00000120242 0.209673151482381
ENSG00000120251 0.679487695723703
ENSG00000120253 0.574533196810897
ENSG00000120254 0.521674854177932
ENSG00000120256 0.0206653167819054
ENSG00000120262 0.0445030544977623
ENSG00000120265 0.746525580699716
ENSG00000120289 0.470950633333717
ENSG00000120327 0.416064587383946
ENSG00000120332 0.471160594102691
ENSG00000120333 0.939180405195522
ENSG00000120334 0.771844548498062
ENSG00000120337 0.341088459635761
ENSG00000120341 0.0209069154749715
ENSG00000120370 0.0245769146696425
ENSG00000120437 0.839845952071421
ENSG00000120438 0.986542377561234
ENSG00000120451 0.488109892891246
ENSG00000120457 0.644999482288515
ENSG00000120458 0.0301969604583472
ENSG00000120471 0.57903728673163
ENSG00000120498 0.864583932536441
ENSG00000120500 0.889784977163171
ENSG00000120509 0.133089241955339
ENSG00000120526 0.0151977082638258
ENSG00000120533 0.505910539455368
ENSG00000120549 0.175725658931674
ENSG00000120594 0.528045581620092
ENSG00000120616 0.688504504089921
ENSG00000120656 0.891041865602098
ENSG00000120658 0.357870940279104
ENSG00000120659 0.830084214401583
ENSG00000120669 0.0394611198674659
ENSG00000120675 0.376695505113839
ENSG00000120685 0.576503376629353
ENSG00000120686 0.498984710254139
ENSG00000120688 0.884441044166542
ENSG00000120690 0.701838451007236
ENSG00000120693 0.958841936931236
ENSG00000120694 0.716544333360178
ENSG00000120696 0.210858135548372
ENSG00000120697 0.408851140690972
ENSG00000120699 0.905373845215771
ENSG00000120705 0.673045063908607
ENSG00000120708 0.460343300238147
ENSG00000120709 0.451266092198663
ENSG00000120725 0.270397832514582
ENSG00000120727 0.286941590639776
ENSG00000120729 0.478627144188401
ENSG00000120733 0.0344278137619217
ENSG00000120738 0.864422866741064
ENSG00000120742 0.515841971445335
ENSG00000120756 0.036185156636486
ENSG00000120798 0.562904821619632
ENSG00000120800 0.389419702948655
ENSG00000120802 0.801152770906916
ENSG00000120805 0.615524441734449
ENSG00000120833 0.443986493482588
ENSG00000120837 0.77828430413824
ENSG00000120860 0.73711186019489
ENSG00000120868 0.68884389273018
ENSG00000120875 0.360600430275768
ENSG00000120885 0.897898666605308
ENSG00000120889 0.791831087999448
ENSG00000120896 0.845471750209961
ENSG00000120899 0.940348132212009
ENSG00000120903 0.0898689614707608
ENSG00000120907 0.349055464157108
ENSG00000120910 0.480752637452399
ENSG00000120915 0.0282727994385707
ENSG00000120925 0.10063448418679
ENSG00000120937 0.651442114103611
ENSG00000120948 0.843740292909654
ENSG00000120949 0.812594194728547
ENSG00000120963 0.036996237963208
ENSG00000120992 0.405414111664615
ENSG00000121022 0.958217806974149
ENSG00000121039 0.5448223099136
ENSG00000121053 0.681613188987702
ENSG00000121057 0.719958352987195
ENSG00000121058 0.919970432921849
ENSG00000121060 0.712270337432841
ENSG00000121067 0.721482725693446
ENSG00000121068 0.145833573014576
ENSG00000121075 0.044241322580274
ENSG00000121152 0.707720228713429
ENSG00000121207 0.758289136112102
ENSG00000121211 0.0186289849403481
ENSG00000121236 0.461027829868501
ENSG00000121281 0.648462396889129
ENSG00000121297 0.15819824898471
ENSG00000121310 0.833570138401537
ENSG00000121350 0.0351296004417805
ENSG00000121351 0.669636796631424
ENSG00000121361 0.589195936540077
ENSG00000121380 0.566370612395163
ENSG00000121390 0.374892143440595
ENSG00000121410 0.140049585255577
ENSG00000121413 0.0427083213492712
ENSG00000121417 0.517492895847954
ENSG00000121440 0.608607241057972
ENSG00000121454 0.11293588430874
ENSG00000121481 0.945597151436362
ENSG00000121486 0.511291862725924
ENSG00000121542 0.499306841844894
ENSG00000121552 0.787603110870791
ENSG00000121570 0.658911540364239
ENSG00000121577 0.0434848885769837
ENSG00000121579 0.60734460026921
ENSG00000121594 0.479311673818755
ENSG00000121621 0.40622231681642
ENSG00000121634 0.46389825243612
ENSG00000121653 0.791756307451594
ENSG00000121671 0.730240678317092
ENSG00000121680 0.185124998561913
ENSG00000121690 0.0193681618941338
ENSG00000121691 0.899710656803304
ENSG00000121716 0.430960297281439
ENSG00000121741 0.84054773875128
ENSG00000121743 0.445798483680584
ENSG00000121749 0.410116657654652
ENSG00000121753 0.253063126287088
ENSG00000121764 0.591447981500443
ENSG00000121766 0.336814463708425
ENSG00000121769 0.286852429217335
ENSG00000121774 0.898358854592101
ENSG00000121775 0.0295498211019201
ENSG00000121807 0.137915463466826
ENSG00000121851 0.375349455252471
ENSG00000121853 0.104606481747794
ENSG00000121858 0.650921526443552
ENSG00000121864 0.205729915670551
ENSG00000121871 0.039765994408716
ENSG00000121879 0.867123594988553
ENSG00000121892 0.724082787818824
ENSG00000121898 0.0230381610888048
ENSG00000121900 0.37023274007432
ENSG00000121903 0.022773552996399
ENSG00000121904 0.530260236306531
ENSG00000121905 0.123514455655135
ENSG00000121931 0.925438041439928
ENSG00000121957 0.665092440261847
ENSG00000121966 0.875291931754122
ENSG00000121989 0.822266770975944
ENSG00000122012 0.499214804247535
ENSG00000122025 0.767530286121881
ENSG00000122026 0.990684069442367
ENSG00000122033 0.017550419346303
ENSG00000122034 0.717605641904718
ENSG00000122068 0.371199134846585
ENSG00000122085 0.462083386063207
ENSG00000122122 0.72326307796735
ENSG00000122126 0.700578686393392
ENSG00000122133 0.601238480919456
ENSG00000122136 0.0442384464053566
ENSG00000122140 0.953443356611176
ENSG00000122145 0.0182550822010791
ENSG00000122176 0.386411223984998
ENSG00000122180 0.873951634242588
ENSG00000122188 0.361023227988633
ENSG00000122194 0.91565329437075
ENSG00000122203 0.350082258602639
ENSG00000122218 0.995001207993465
ENSG00000122223 0.181564294014105
ENSG00000122224 0.478434440468932
ENSG00000122254 0.284620517481391
ENSG00000122257 0.862838094361547
ENSG00000122299 0.146098181106982
ENSG00000122304 0.038923275157902
ENSG00000122359 0.475825749818801
ENSG00000122367 0.375916061711209
ENSG00000122375 0.040229058570426
ENSG00000122386 0.44151010687866
ENSG00000122406 0.992007109904396
ENSG00000122417 0.197515560106303
ENSG00000122420 0.221405068970675
ENSG00000122481 0.425429412915176
ENSG00000122484 0.229006799277505
ENSG00000122512 0.571602374570012
ENSG00000122515 0.67732193601086
ENSG00000122543 0.0350260581447521
ENSG00000122545 0.182901715350721
ENSG00000122548 0.363131464203127
ENSG00000122565 0.946727488178921
ENSG00000122566 0.976234166657079
ENSG00000122574 0.0207142117555021
ENSG00000122584 0.0236853004452319
ENSG00000122585 0.766445968178001
ENSG00000122592 0.219222052208327
ENSG00000122641 0.736156970122295
ENSG00000122643 0.209604123284362
ENSG00000122644 0.196704478779581
ENSG00000122678 0.219515422049907
ENSG00000122679 0.774910550960067
ENSG00000122691 0.703026311248145
ENSG00000122692 0.266891775290206
ENSG00000122705 0.64594286766144
ENSG00000122707 0.335482794721644
ENSG00000122728 0.401286800658069
ENSG00000122729 0.626143279529688
ENSG00000122735 0.528080095719101
ENSG00000122741 0.100168543850163
ENSG00000122756 0.807926162837519
ENSG00000122778 0.121092716374639
ENSG00000122779 0.762192105475087
ENSG00000122783 0.0294146408807998
ENSG00000122786 0.421046122340976
ENSG00000122824 0.29431322695321
ENSG00000122852 0.168282118245303
ENSG00000122859 0.230666352204876
ENSG00000122861 0.807629916821021
ENSG00000122862 0.883394116496589
ENSG00000122863 0.411129071225596
ENSG00000122873 0.394826911793468
ENSG00000122877 0.274346820676246
ENSG00000122882 0.524792627788452
ENSG00000122884 0.473079002772633
ENSG00000122952 0.647915923654813
ENSG00000122958 0.501975932168291
ENSG00000122965 0.042967177091842
ENSG00000122966 0.506316080118729
ENSG00000122971 0.739159696736117
ENSG00000122986 0.0191121823264804
ENSG00000123064 0.280547853798277
ENSG00000123066 0.792555884078646
ENSG00000123080 0.665408819502767
ENSG00000123091 0.918420174641341
ENSG00000123094 0.263917810425559
ENSG00000123095 0.386836897872781
ENSG00000123096 0.411853867304794
ENSG00000123104 0.437989668779697
ENSG00000123106 0.64029406012356
ENSG00000123124 0.828971134708528
ENSG00000123131 0.54477629111492
ENSG00000123136 0.639891395635117
ENSG00000123143 0.886304805513052
ENSG00000123144 0.904718077334591
ENSG00000123146 0.502427491630331
ENSG00000123154 0.866723806675027
ENSG00000123159 0.907743813347753
ENSG00000123171 0.0889974804707723
ENSG00000123178 0.290571323385603
ENSG00000123179 0.0237859665673428
ENSG00000123191 0.749605964036309
ENSG00000123200 0.887892454067487
ENSG00000123201 0.264225561141726
ENSG00000123213 0.024858779811553
ENSG00000123219 0.774640190517827
ENSG00000123240 0.864388352642054
ENSG00000123268 0.882784367414089
ENSG00000123297 0.196756249928096
ENSG00000123329 0.177669953175872
ENSG00000123342 0.0372061987321821
ENSG00000123349 0.739188458485291
ENSG00000123358 0.944665270763107
ENSG00000123360 0.196402480413249
ENSG00000123364 0.142405172512972
ENSG00000123374 0.975532379977221
ENSG00000123384 0.937089426030533
ENSG00000123388 0.678506920076851
ENSG00000123395 0.804483381461327
ENSG00000123405 0.867658563523199
ENSG00000123411 0.744506505907663
ENSG00000123415 0.355256497279139
ENSG00000123416 0.842759517262802
ENSG00000123444 0.0449804995340597
ENSG00000123453 0.874777096443897
ENSG00000123454 0.759954441389308
ENSG00000123472 0.398945594275261
ENSG00000123473 0.0339273593262848
ENSG00000123485 0.401145868087114
ENSG00000123496 0.0834234534807469
ENSG00000123500 0.561064069672461
ENSG00000123505 0.35394496151678
ENSG00000123552 0.15462891591215
ENSG00000123560 0.583368806157315
ENSG00000123561 0.0458145902601213
ENSG00000123562 0.911077300077082
ENSG00000123570 0.0313531827751637
ENSG00000123572 0.0313790683494207
ENSG00000123584 0.52969650602271
ENSG00000123595 0.329396808596312
ENSG00000123609 0.912607425133167
ENSG00000123610 0.188444104416654
ENSG00000123612 0.480326963564616
ENSG00000123636 0.405143751222374
ENSG00000123685 0.263768249329851
ENSG00000123700 0.845635692180256
ENSG00000123737 0.817342759517263
ENSG00000123739 0.0499534059663372
ENSG00000123836 0.767475638798449
ENSG00000123838 0.36499234937472
ENSG00000123843 0.0413709000126552
ENSG00000123892 0.529857571818088
ENSG00000123908 0.919190989519219
ENSG00000123933 0.248976081729386
ENSG00000123975 0.490606412719596
ENSG00000123983 0.744814256623831
ENSG00000123989 0.769839854580596
ENSG00000123992 0.751912656320107
ENSG00000123999 0.65444771689235
ENSG00000124006 0.45565225894778
ENSG00000124019 0.716343001115956
ENSG00000124067 0.0427687210225377
ENSG00000124074 0.158206877509463
ENSG00000124089 0.107931339952371
ENSG00000124092 0.506643964059318
ENSG00000124102 0.657151321314757
ENSG00000124107 0.461669216875093
ENSG00000124120 0.597237721609277
ENSG00000124126 0.207004061158983
ENSG00000124145 0.741101114805398
ENSG00000124151 0.941599268301101
ENSG00000124155 0.541612498705721
ENSG00000124157 0.362001127460568
ENSG00000124159 0.493758700429125
ENSG00000124160 0.210538880132534
ENSG00000124164 0.854937241863301
ENSG00000124171 0.836972653328885
ENSG00000124172 0.68557943419887
ENSG00000124177 0.230870560624015
ENSG00000124181 0.970151056706665
ENSG00000124193 0.946382347188827
ENSG00000124198 0.42550419346303
ENSG00000124201 0.183922757446417
ENSG00000124205 0.143808745872689
ENSG00000124207 0.741733873287238
ENSG00000124208 0.680019788083432
ENSG00000124209 0.312162768490929
ENSG00000124212 0.550212261708908
ENSG00000124214 0.911733067958261
ENSG00000124216 0.801871814636279
ENSG00000124217 0.112679904741087
ENSG00000124222 0.558392103174147
ENSG00000124225 0.324441159213539
ENSG00000124226 0.551526673646184
ENSG00000124228 0.270881029900714
ENSG00000124233 0.353530792328666
ENSG00000124249 0.42626062746632
ENSG00000124253 0.770268404643297
ENSG00000124256 0.666507518321234
ENSG00000124257 0.455781686819066
ENSG00000124275 0.767009698461822
ENSG00000124279 0.105923769859988
ENSG00000124299 0.389669930166473
ENSG00000124333 0.767498648197789
ENSG00000124334 0.678084122363986
ENSG00000124356 0.864796769480333
ENSG00000124357 0.905474511337881
ENSG00000124370 0.417750025885574
ENSG00000124380 0.931233533898598
ENSG00000124383 0.381208223559324
ENSG00000124422 0.884789061331554
ENSG00000124440 0.369085146282256
ENSG00000124444 0.422118935585187
ENSG00000124459 0.0326273282635957
ENSG00000124466 0.103622829926025
ENSG00000124469 0.354957375087723
ENSG00000124479 0.360203518137159
ENSG00000124486 0.760276572980062
ENSG00000124490 0.544672748817892
ENSG00000124491 0.798081016095075
ENSG00000124493 0.360102852015048
ENSG00000124496 0.429479067198951
ENSG00000124507 0.294480045098423
ENSG00000124508 0.315890291183949
ENSG00000124523 0.497359671425777
ENSG00000124535 0.296588281312916
ENSG00000124557 0.717139701568091
ENSG00000124562 0.992818191231118
ENSG00000124568 0.0444196454251562
ENSG00000124570 0.398229426720815
ENSG00000124571 0.207093222581425
ENSG00000124575 0.875018695136963
ENSG00000124587 0.672800589040623
ENSG00000124588 0.591367448602754
ENSG00000124602 0.575853361098009
ENSG00000124608 0.0187986792604779
ENSG00000124610 0.764110514145028
ENSG00000124613 0.211387351733183
ENSG00000124614 0.982950035089334
ENSG00000124635 0.3680871135859
ENSG00000124641 0.796013046329426
ENSG00000124659 0.278059962494679
ENSG00000124664 0.165903521588569
ENSG00000124678 0.533260086745435
ENSG00000124688 0.525928716880846
ENSG00000124701 0.524070707884171
ENSG00000124702 0.0894058973090507
ENSG00000124713 0.659803154588649
ENSG00000124731 0.338557425708402
ENSG00000124733 0.218503008478964
ENSG00000124762 0.964637429389906
ENSG00000124766 0.410755168486327
ENSG00000124767 0.600286467021778
ENSG00000124782 0.796315044695758
ENSG00000124783 0.937434567020628
ENSG00000124784 0.0350893339929361
ENSG00000124787 0.632352941176471
ENSG00000124788 0.967237491515284
ENSG00000124789 0.847907870365044
ENSG00000124795 0.86499234937472
ENSG00000124802 0.709943511924621
ENSG00000124813 0.872758021651845
ENSG00000124827 0.266975184362812
ENSG00000124831 0.202054164126045
ENSG00000124839 0.400455586106925
ENSG00000124875 0.360882295417678
ENSG00000124882 0.45006097490825
ENSG00000124900 0.433097295245108
ENSG00000124935 0.0455356012931282
ENSG00000124939 0.0507069637947101
ENSG00000124942 0.729889784977163
ENSG00000125037 0.527343794940233
ENSG00000125084 0.734943224307129
ENSG00000125107 0.698924885815856
ENSG00000125122 0.0318162469368737
ENSG00000125124 0.138775439767145
ENSG00000125144 0.494129726993477
ENSG00000125148 0.802852590283131
ENSG00000125149 0.149509324559082
ENSG00000125166 0.867891533691513
ENSG00000125170 0.52490767478515
ENSG00000125207 0.385487971836495
ENSG00000125246 0.496557218623808
ENSG00000125249 0.86109513236157
ENSG00000125266 0.794114770883906
ENSG00000125304 0.359875634196569
ENSG00000125347 0.837096328850335
ENSG00000125351 0.818901646322523
ENSG00000125352 0.0189942591548648
ENSG00000125354 0.136977830443736
ENSG00000125355 0.547290067992775
ENSG00000125356 0.98411776210582
ENSG00000125363 0.351796458853442
ENSG00000125378 0.844695182982248
ENSG00000125384 0.199661186594724
ENSG00000125386 0.498015439306957
ENSG00000125388 0.323840038655791
ENSG00000125398 0.714769733436109
ENSG00000125409 0.488052369392897
ENSG00000125414 0.608221833619033
ENSG00000125430 0.273003646989795
ENSG00000125445 0.939468022687268
ENSG00000125447 0.799648531425087
ENSG00000125449 0.552697276837588
ENSG00000125450 0.770573279184547
ENSG00000125457 0.119956627282245
ENSG00000125458 0.532454757768548
ENSG00000125459 0.0320520932801049
ENSG00000125462 0.348701694642261
ENSG00000125482 0.233378585152035
ENSG00000125484 0.967024654571392
ENSG00000125485 0.0454119257716777
ENSG00000125492 0.425725658931674
ENSG00000125498 0.495573566802039
ENSG00000125503 0.132698082166565
ENSG00000125510 0.307233004682413
ENSG00000125520 0.040976864048964
ENSG00000125522 0.613114207153622
ENSG00000125531 0.673332681400352
ENSG00000125538 0.720680272891476
ENSG00000125571 0.670600315228771
ENSG00000125618 0.578024873160686
ENSG00000125629 0.592236053427825
ENSG00000125630 0.845025943097755
ENSG00000125633 0.129594689430632
ENSG00000125648 0.341795998665455
ENSG00000125650 0.356300548774174
ENSG00000125651 0.964795619010366
ENSG00000125656 0.541710288652915
ENSG00000125657 0.501668181452123
ENSG00000125675 0.527637164781813
ENSG00000125676 0.911491469265195
ENSG00000125686 0.936804684713706
ENSG00000125691 0.949793490640927
ENSG00000125703 0.25760173030683
ENSG00000125726 0.0371860655077599
ENSG00000125730 0.906811932674498
ENSG00000125731 0.512942787128542
ENSG00000125733 0.862754685288941
ENSG00000125734 0.0466227954119258
ENSG00000125735 0.70454493160456
ENSG00000125740 0.480419001161975
ENSG00000125743 0.980893570023355
ENSG00000125744 0.61120730318335
ENSG00000125746 0.336624636163873
ENSG00000125753 0.915273639281647
ENSG00000125755 0.867900162216265
ENSG00000125775 0.163455896733816
ENSG00000125779 0.884596357612085
ENSG00000125780 0.210639546254645
ENSG00000125798 0.617281784609013
ENSG00000125810 0.766497739326515
ENSG00000125813 0.0753787922366287
ENSG00000125814 0.583003531942799
ENSG00000125817 0.9491463512845
ENSG00000125818 0.728026023630653
ENSG00000125820 0.0518373005372695
ENSG00000125826 0.823980971226746
ENSG00000125827 0.591295544229818
ENSG00000125834 0.423930925783182
ENSG00000125835 0.993747195729455
ENSG00000125841 0.109550626430897
ENSG00000125844 0.244023308521531
ENSG00000125845 0.874547002450501
ENSG00000125846 0.341468114724865
ENSG00000125848 0.0386471623658264
ENSG00000125850 0.539193635600143
ENSG00000125851 0.50900242749163
ENSG00000125861 0.390282555423891
ENSG00000125863 0.361581205922619
ENSG00000125864 0.649215954717502
ENSG00000125868 0.621153116047906
ENSG00000125870 0.989668779696506
ENSG00000125871 0.027786725877521
ENSG00000125872 0.0192358578479309
ENSG00000125877 0.709011631251366
ENSG00000125885 0.532866050781744
ENSG00000125895 0.510920836161572
ENSG00000125898 0.186114402733517
ENSG00000125901 0.834709103668849
ENSG00000125910 0.292486855880627
ENSG00000125912 0.234109133581068
ENSG00000125931 0.640046709080659
ENSG00000125944 0.973772160927739
ENSG00000125945 0.034942649072146
ENSG00000125952 0.952940026000621
ENSG00000125962 0.499488040864693
ENSG00000125965 0.504909630584094
ENSG00000125966 0.0458088379102864
ENSG00000125967 0.268522566468402
ENSG00000125968 0.621877912127104
ENSG00000125970 0.959569609185352
ENSG00000125971 0.408914416539156
ENSG00000125977 0.689712497555251
ENSG00000125991 0.350413018718146
ENSG00000125998 0.042440837081948
ENSG00000126001 0.381352032305197
ENSG00000126003 0.498374961171639
ENSG00000126010 0.0545639143590157
ENSG00000126012 0.0096639477226447
ENSG00000126016 0.884320244820009
ENSG00000126062 0.379396233361328
ENSG00000126067 0.887993120189597
ENSG00000126070 0.802360764372246
ENSG00000126088 0.825252240540261
ENSG00000126091 0.240709955016624
ENSG00000126107 0.159138758182718
ENSG00000126214 0.841804627190207
ENSG00000126215 0.546944927002681
ENSG00000126216 0.562269186962874
ENSG00000126217 0.97853798276596
ENSG00000126218 0.843682769411304
ENSG00000126226 0.199551891947861
ENSG00000126231 0.486087941924276
ENSG00000126247 0.547249801543931
ENSG00000126254 0.264101885620276
ENSG00000126259 0.52428642100298
ENSG00000126261 0.684227631987667
ENSG00000126262 0.381061538638534
ENSG00000126264 0.280772195441838
ENSG00000126266 0.537140046709081
ENSG00000126267 0.36371532771137
ENSG00000126337 0.181190391274836
ENSG00000126351 0.939686611980994
ENSG00000126353 0.309453411718687
ENSG00000126368 0.610517021203162
ENSG00000126391 0.546059065128105
ENSG00000126432 0.185982098687314
ENSG00000126453 0.349564547117498
ENSG00000126456 0.873623750301998
ENSG00000126457 0.93124216242335
ENSG00000126458 0.776745550557403
ENSG00000126460 0.486829995052979
ENSG00000126461 0.321593746045259
ENSG00000126467 0.687923516756595
ENSG00000126500 0.48052541963392
ENSG00000126522 0.446767754627765
ENSG00000126524 0.186574590720309
ENSG00000126545 0.213990290033479
ENSG00000126549 0.444702661037034
ENSG00000126550 0.36962299099182
ENSG00000126561 0.940906110145995
ENSG00000126562 0.153987528905558
ENSG00000126581 0.877817213331646
ENSG00000126583 0.949813623865349
ENSG00000126602 0.95846515801705
ENSG00000126603 0.129424995110503
ENSG00000126698 0.967295015013633
ENSG00000126705 0.509451110778753
ENSG00000126709 0.039734356484624
ENSG00000126733 0.0266793985343013
ENSG00000126746 0.152077748760369
ENSG00000126749 0.998803511234339
ENSG00000126752 0.418656020984572
ENSG00000126756 0.760247811230888
ENSG00000126759 0.40136445738084
ENSG00000126767 0.908805121892293
ENSG00000126768 0.486392816465526
ENSG00000126773 0.456520863772851
ENSG00000126775 0.433974528594931
ENSG00000126777 0.757480930960297
ENSG00000126778 0.685544920099861
ENSG00000126785 0.219460774726476
ENSG00000126787 0.334038954913082
ENSG00000126803 0.921635738199054
ENSG00000126804 0.392255611417264
ENSG00000126821 0.0426738072502617
ENSG00000126838 0.342782526662141
ENSG00000126856 0.0222040703627432
ENSG00000126858 0.268142911379298
ENSG00000126861 0.0474137435142256
ENSG00000126870 0.0314711059467793
ENSG00000126883 0.787393150101817
ENSG00000126890 0.376390630572589
ENSG00000126895 0.651030821090415
ENSG00000126934 0.90122927715972
ENSG00000126945 0.962698887495542
ENSG00000126947 0.148203541146558
ENSG00000126952 0.0152724888116796
ENSG00000126953 0.183324513063586
ENSG00000126970 0.496709655894433
ENSG00000127022 0.938651189010711
ENSG00000127054 0.836834596932847
ENSG00000127074 0.297761760679237
ENSG00000127081 0.524387087125091
ENSG00000127124 0.403576235892362
ENSG00000127125 0.765125803890889
ENSG00000127129 0.116421808308694
ENSG00000127152 0.499114138125424
ENSG00000127184 0.288181222029199
ENSG00000127191 0.974304253287468
ENSG00000127241 0.773058294313227
ENSG00000127311 0.468526017878303
ENSG00000127314 0.756100366999919
ENSG00000127318 0.711165886264539
ENSG00000127328 0.130983881915763
ENSG00000127329 0.875921814061044
ENSG00000127334 0.589190184190242
ENSG00000127337 0.911442574291598
ENSG00000127399 0.493925518574338
ENSG00000127412 0.426309522439917
ENSG00000127415 0.377538224364653
ENSG00000127418 0.0201993764452779
ENSG00000127445 0.959353896066543
ENSG00000127452 0.462365251205117
ENSG00000127463 0.189117129347338
ENSG00000127472 0.303816108880478
ENSG00000127481 0.239760817293865
ENSG00000127483 0.264038609772092
ENSG00000127511 0.882577282820032
ENSG00000127526 0.124575764199676
ENSG00000127527 0.267467010273697
ENSG00000127528 0.237666961953958
ENSG00000127533 0.379606194130302
ENSG00000127540 0.71512925530079
ENSG00000127554 0.604341873655388
ENSG00000127564 0.625165380057754
ENSG00000127578 0.011947630607103
ENSG00000127580 0.397743353159766
ENSG00000127586 0.525658356438605
ENSG00000127588 0.91146270751602
ENSG00000127603 0.86168187204473
ENSG00000127616 0.964585658241392
ENSG00000127666 0.668437431690846
ENSG00000127743 0.107822045305507
ENSG00000127774 0.515275364986597
ENSG00000127824 0.964674819663833
ENSG00000127831 0.315996709655894
ENSG00000127837 0.321070282210283
ENSG00000127838 0.332416792259638
ENSG00000127863 0.531563143544138
ENSG00000127870 0.243968661198099
ENSG00000127884 0.875087723334982
ENSG00000127914 0.869053508358164
ENSG00000127920 0.82529825933894
ENSG00000127922 0.709359648416378
ENSG00000127928 0.902540812922079
ENSG00000127946 0.746626246821827
ENSG00000127947 0.928029475040554
ENSG00000127948 0.520754478204347
ENSG00000127952 0.346340355035032
ENSG00000127955 0.922636647070328
ENSG00000127980 0.193181164505701
ENSG00000127989 0.56923240643803
ENSG00000127990 0.492064633402745
ENSG00000127993 0.833998688464238
ENSG00000128011 0.416884297235421
ENSG00000128016 0.786495783527571
ENSG00000128040 0.216742789429482
ENSG00000128045 0.528531655181142
ENSG00000128050 0.868219417632103
ENSG00000128052 0.903297246925369
ENSG00000128059 0.516624291022883
ENSG00000128159 0.488601718802131
ENSG00000128185 0.358218957444116
ENSG00000128191 0.876033984882825
ENSG00000128218 0.189168900495853
ENSG00000128228 0.10875680215368
ENSG00000128242 0.515761438547647
ENSG00000128245 0.977772920237917
ENSG00000128266 0.777680307405575
ENSG00000128268 0.315726349213654
ENSG00000128271 0.706963794710139
ENSG00000128272 0.916424109248628
ENSG00000128274 0.48519057535003
ENSG00000128276 0.352883652972239
ENSG00000128283 0.459051897700211
ENSG00000128285 0.427911551868938
ENSG00000128309 0.566338974471071
ENSG00000128311 0.104592100873207
ENSG00000128313 0.553071179576857
ENSG00000128322 0.529150032788394
ENSG00000128335 0.382775738889336
ENSG00000128340 0.629934078070892
ENSG00000128342 0.360410602731216
ENSG00000128394 0.385873379275434
ENSG00000128408 0.656113022169556
ENSG00000128422 0.522902980867684
ENSG00000128487 0.0326388329632655
ENSG00000128512 0.231301986861633
ENSG00000128513 0.664232463961528
ENSG00000128524 0.0208321349271177
ENSG00000128534 0.868524292173353
ENSG00000128563 0.782474890992971
ENSG00000128564 0.519713302884228
ENSG00000128567 0.0799173962563707
ENSG00000128573 0.176692053703938
ENSG00000128578 0.590967660289228
ENSG00000128581 0.0358889106199883
ENSG00000128585 0.604252712232947
ENSG00000128590 0.4171115150539
ENSG00000128591 0.88426272132166
ENSG00000128594 0.813186686761542
ENSG00000128595 0.318165345543655
ENSG00000128596 0.233217519356657
ENSG00000128602 0.297140506897067
ENSG00000128604 0.755746597485073
ENSG00000128607 0.380673255024678
ENSG00000128609 0.976642583495358
ENSG00000128626 0.983001806237848
ENSG00000128641 0.248901301181533
ENSG00000128645 0.0274358325375916
ENSG00000128652 0.188133477525569
ENSG00000128654 0.569551661853867
ENSG00000128655 0.299596760276573
ENSG00000128656 0.65259546024551
ENSG00000128683 0.885407438938806
ENSG00000128699 0.404905028704226
ENSG00000128708 0.836374408946054
ENSG00000128709 0.646046409958468
ENSG00000128710 0.408166611060618
ENSG00000128713 0.0802797942959699
ENSG00000128714 0.375930442585796
ENSG00000128731 0.398335845192761
ENSG00000128739 0.825393173111216
ENSG00000128789 0.650113321291748
ENSG00000128791 0.488098388191576
ENSG00000128805 0.0350231819698347
ENSG00000128829 0.426375674463018
ENSG00000128833 0.411681296809747
ENSG00000128849 0.531100079382428
ENSG00000128872 0.389126333107074
ENSG00000128881 0.481641375501893
ENSG00000128886 0.216875093475685
ENSG00000128908 0.589917856444358
ENSG00000128917 0.294531816246937
ENSG00000128918 0.744253402514927
ENSG00000128928 0.588626453906421
ENSG00000128944 0.195194486947918
ENSG00000128951 0.88158500247351
ENSG00000128965 0.0303724071283119
ENSG00000128989 0.406173421842823
ENSG00000129028 0.224266863013541
ENSG00000129038 0.308774634438168
ENSG00000129048 0.286584944950012
ENSG00000129055 0.502758251745838
ENSG00000129071 0.31348293277804
ENSG00000129083 0.826532138378528
ENSG00000129084 0.969316965980603
ENSG00000129103 0.0472785632931052
ENSG00000129116 0.24095155370969
ENSG00000129151 0.53749094004901
ENSG00000129152 0.949025551937967
ENSG00000129158 0.185254426433198
ENSG00000129159 0.752280806709541
ENSG00000129167 0.745478653029763
ENSG00000129170 0.240491365722898
ENSG00000129173 0.365708516929166
ENSG00000129187 0.801808538788095
ENSG00000129194 0.18389687187216
ENSG00000129195 0.230703742478803
ENSG00000129204 0.232475466227954
ENSG00000129214 0.926743824852452
ENSG00000129219 0.890682343737417
ENSG00000129221 0.0298834573923448
ENSG00000129235 0.135203230519667
ENSG00000129244 0.0444541595241656
ENSG00000129245 0.988204806663522
ENSG00000129250 0.622021720872977
ENSG00000129255 0.214709333762842
ENSG00000129292 0.501757342874564
ENSG00000129315 0.92607942844652
ENSG00000129317 0.345287675015244
ENSG00000129347 0.24489478952152
ENSG00000129351 0.99207038575258
ENSG00000129354 0.678380368380483
ENSG00000129355 0.333003531942799
ENSG00000129422 0.352489617008548
ENSG00000129451 0.204723254449443
ENSG00000129455 0.139491607321591
ENSG00000129460 0.0437236110951324
ENSG00000129465 0.431892177954694
ENSG00000129467 0.144297695608656
ENSG00000129472 0.126511429919122
ENSG00000129473 0.430796355311145
ENSG00000129474 0.234598083317035
ENSG00000129484 0.425751544505931
ENSG00000129514 0.243819100102392
ENSG00000129515 0.777461718111849
ENSG00000129518 0.379312824288722
ENSG00000129521 0.601646897757734
ENSG00000129534 0.418385660542332
ENSG00000129535 0.120598014288837
ENSG00000129538 0.416041577984607
ENSG00000129559 0.976780639891396
ENSG00000129562 0.654183108799945
ENSG00000129566 0.520702707055832
ENSG00000129596 0.274858779811553
ENSG00000129625 0.624728201470301
ENSG00000129636 0.186284097053646
ENSG00000129646 0.11913691743077
ENSG00000129654 0.534430689936839
ENSG00000129657 0.0419518873459808
ENSG00000129673 0.69090035779616
ENSG00000129675 0.784019396923643
ENSG00000129680 0.0378677189631965
ENSG00000129682 0.575660657378539
ENSG00000129691 0.916680088816281
ENSG00000129696 0.439810287502445
ENSG00000129744 0.474715546300664
ENSG00000129757 0.48928049608265
ENSG00000129810 0.258205727039496
ENSG00000129824 0.965474396290885
ENSG00000129910 0.59566445392943
ENSG00000129925 0.206437454700245
ENSG00000129932 0.0365533070259201
ENSG00000129946 0.435711738245073
ENSG00000129951 0.762226619574096
ENSG00000129965 0.372036101747564
ENSG00000129968 0.660637245314711
ENSG00000129988 0.269782331082247
ENSG00000129990 0.544051495035722
ENSG00000129991 0.876183545978532
ENSG00000129993 0.791097663395497
ENSG00000130005 0.712307727706768
ENSG00000130024 0.196534784459452
ENSG00000130037 0.612280116427561
ENSG00000130038 0.349547290067993
ENSG00000130045 0.0196787887852188
ENSG00000130055 0.115774668952267
ENSG00000130066 0.945717950782895
ENSG00000130119 0.237871170373097
ENSG00000130147 0.604341873655388
ENSG00000130159 0.856999459279115
ENSG00000130164 0.781965808032581
ENSG00000130165 0.121130106648566
ENSG00000130175 0.367244394335086
ENSG00000130176 0.527916153748806
ENSG00000130177 0.672354781928418
ENSG00000130193 0.482679674647093
ENSG00000130202 0.70222961079601
ENSG00000130203 0.853214413087746
ENSG00000130204 0.727741282313825
ENSG00000130208 0.535069200768514
ENSG00000130222 0.85281462477422
ENSG00000130226 0.226786392241231
ENSG00000130227 0.424431380218819
ENSG00000130234 0.62353171270464
ENSG00000130254 0.730769894501904
ENSG00000130255 0.977534197719769
ENSG00000130287 0.306836092543804
ENSG00000130294 0.441303022284603
ENSG00000130299 0.55271741006201
ENSG00000130304 0.036400869755295
ENSG00000130305 0.201481805317472
ENSG00000130307 0.365147662820262
ENSG00000130311 0.868564558622197
ENSG00000130312 0.838594815982329
ENSG00000130313 0.598621161744573
ENSG00000130332 1
ENSG00000130338 0.52629686727028
ENSG00000130340 0.159521289446739
ENSG00000130347 0.146581378493114
ENSG00000130348 0.156610600430276
ENSG00000130349 0.0292737083098446
ENSG00000130363 0.0214533887092877
ENSG00000130368 0.494296545138689
ENSG00000130382 0.724194958640605
ENSG00000130385 0.406242450040842
ENSG00000130396 0.898010837427089
ENSG00000130402 0.910407151321315
ENSG00000130413 0.0289199387949978
ENSG00000130414 0.954464398706872
ENSG00000130427 0.241710863887898
ENSG00000130429 0.621386086216219
ENSG00000130449 0.0233833020788992
ENSG00000130475 0.185789394967844
ENSG00000130477 0.172674037344255
ENSG00000130479 0.425929867350813
ENSG00000130489 0.552979141979499
ENSG00000130508 0.508501973055993
ENSG00000130511 0.13657804213021
ENSG00000130513 0.441786219670736
ENSG00000130518 0.172242611106637
ENSG00000130520 0.999447774415849
ENSG00000130522 0.765232222362835
ENSG00000130528 0.0438156486924909
ENSG00000130529 0.36109513236157
ENSG00000130544 0.535678949851014
ENSG00000130545 0.432306347142808
ENSG00000130558 0.389296027427204
ENSG00000130559 0.328948125309189
ENSG00000130560 0.500563730283821
ENSG00000130561 0.362944512833492
ENSG00000130589 0.421218692836024
ENSG00000130592 0.358227585968868
ENSG00000130595 0.224747184224756
ENSG00000130598 0.609579388180072
ENSG00000130635 0.350467666041578
ENSG00000130638 0.580863657804213
ENSG00000130640 0.656101517469886
ENSG00000130643 0.052956132580159
ENSG00000130649 0.273282635956788
ENSG00000130656 0.7784424937587
ENSG00000130669 0.767139126333107
ENSG00000130684 0.284698174204162
ENSG00000130699 0.852967062044845
ENSG00000130700 0.487776256600821
ENSG00000130702 0.694728546611291
ENSG00000130703 0.519606884412282
ENSG00000130706 0.956986804109479
ENSG00000130707 0.741256428250941
ENSG00000130713 0.861040485038138
ENSG00000130714 0.0392396543988219
ENSG00000130720 0.0352647806629008
ENSG00000130723 0.331936471048423
ENSG00000130724 0.796151102725463
ENSG00000130725 0.984831053485349
ENSG00000130726 0.925829201228702
ENSG00000130733 0.76277596898333
ENSG00000130741 0.29871952692675
ENSG00000130748 0.235072652178415
ENSG00000130749 0.500836966900979
ENSG00000130755 0.0358055015473821
ENSG00000130758 0.86354563339124
ENSG00000130762 0.502266425834954
ENSG00000130764 0.145402146776958
ENSG00000130766 0.0313531827751637
ENSG00000130770 0.843720159685231
ENSG00000130772 0.88941395059882
ENSG00000130775 0.0394841292668055
ENSG00000130779 0.619884722909308
ENSG00000130787 0.608592860183385
ENSG00000130803 0.311515629134501
ENSG00000130810 0.135600142658276
ENSG00000130811 0.821835344738326
ENSG00000130813 0.797264182418518
ENSG00000130816 0.892258487592181
ENSG00000130818 0.603821285995329
ENSG00000130821 0.0420583058179266
ENSG00000130822 0.465598071812335
ENSG00000130826 0.547937207349202
ENSG00000130827 0.222040703627432
ENSG00000130829 0.476838163389745
ENSG00000130830 0.505674693112136
ENSG00000130844 0.447170419116209
ENSG00000130876 0.440647254403424
ENSG00000130881 0.388533841074079
ENSG00000130921 0.0232596265574487
ENSG00000130935 0.0332543343956006
ENSG00000130939 0.499617468735979
ENSG00000130948 0.930203863278149
ENSG00000130950 0.411672668284994
ENSG00000130956 0.750900242749163
ENSG00000130957 0.76963276998654
ENSG00000130985 0.879945582770562
ENSG00000130988 0.209972273673796
ENSG00000130997 0.412017809275089
ENSG00000131013 0.406475420209155
ENSG00000131015 0.359058800520012
ENSG00000131016 0.575974160444542
ENSG00000131018 0.997595517769009
ENSG00000131019 0.524666076092084
ENSG00000131023 0.755254771574188
ENSG00000131037 0.277553755709207
ENSG00000131042 0.484960481356634
ENSG00000131043 0.134363387443771
ENSG00000131051 0.997371176125447
ENSG00000131055 0.320825807342299
ENSG00000131061 0.119390020823506
ENSG00000131067 0.107140391850071
ENSG00000131069 0.224123054267668
ENSG00000131080 0.548647622553813
ENSG00000131089 0.226398108627374
ENSG00000131095 0.359386684460602
ENSG00000131096 0.317595862909999
ENSG00000131097 0.043562545299755
ENSG00000131100 0.796550891038989
ENSG00000131115 0.273006523164713
ENSG00000131116 0.510270820630227
ENSG00000131127 0.504788831237561
ENSG00000131142 0.352771482150458
ENSG00000131143 0.798636117854143
ENSG00000131148 0.324648243807595
ENSG00000131149 0.85078116910758
ENSG00000131153 0.715120626776038
ENSG00000131165 0.848221373431047
ENSG00000131171 0.469653478445945
ENSG00000131174 0.618760138516584
ENSG00000131183 0.711036458393254
ENSG00000131187 0.457262916901554
ENSG00000131196 0.765833342920583
ENSG00000131203 0.724626384878223
ENSG00000131236 0.678449396578502
ENSG00000131238 0.49829442827395
ENSG00000131242 0.344347165817236
ENSG00000131263 0.806974148939842
ENSG00000131264 0.238406138907744
ENSG00000131269 0.622634346130394
ENSG00000131323 0.863401824645368
ENSG00000131368 0.835592089368507
ENSG00000131370 0.435654214746724
ENSG00000131373 0.0300042567388778
ENSG00000131374 0.278022572220752
ENSG00000131375 0.24286133385488
ENSG00000131378 0.515468068706066
ENSG00000131381 0.282287939623336
ENSG00000131386 0.027533622484785
ENSG00000131400 0.486171350996882
ENSG00000131408 0.887826302044385
ENSG00000131435 0.327673979820757
ENSG00000131437 0.74532333958422
ENSG00000131446 0.752680595023067
ENSG00000131459 0.579615397890038
ENSG00000131462 0.899307992314861
ENSG00000131467 0.922659656469668
ENSG00000131469 0.85161813600856
ENSG00000131470 0.774064955534336
ENSG00000131471 0.851330518516814
ENSG00000131473 0.673393081073619
ENSG00000131475 0.166012816235432
ENSG00000131477 0.587455850715017
ENSG00000131480 0.773058294313227
ENSG00000131482 0.0467867373822206
ENSG00000131495 0.926936528571922
ENSG00000131503 0.839690638625879
ENSG00000131504 0.445177229898414
ENSG00000131507 0.236502111112389
ENSG00000131508 0.947250952013898
ENSG00000131558 0.355339906351745
ENSG00000131584 0.193181164505701
ENSG00000131620 0.508237364963588
ENSG00000131626 0.823540916464376
ENSG00000131634 0.506937333900899
ENSG00000131652 0.882473740523004
ENSG00000131653 0.179579733321062
ENSG00000131668 0.215839670505401
ENSG00000131669 0.329267380725026
ENSG00000131686 0.171497681803017
ENSG00000131697 0.509146236237503
ENSG00000131711 0.840887127391539
ENSG00000131721 0.307494736599901
ENSG00000131724 0.255876025356358
ENSG00000131725 0.428348730456391
ENSG00000131730 0.611920594562879
ENSG00000131737 0.104597853223042
ENSG00000131738 0.57516307911782
ENSG00000131746 0.477991509531644
ENSG00000131747 0.946327699865395
ENSG00000131748 0.393587280404045
ENSG00000131759 0.940031752971089
ENSG00000131771 0.500882985699658
ENSG00000131773 0.702318772218451
ENSG00000131778 0.823169889900024
ENSG00000131779 0.0325065289170626
ENSG00000131788 0.866413179783942
ENSG00000131791 0.920033708770033
ENSG00000131808 0.538937656032489
ENSG00000131828 0.720622749393127
ENSG00000131831 0.349535785368323
ENSG00000131844 0.458548567089656
ENSG00000131864 0.504449442597301
ENSG00000131871 0.176263503641237
ENSG00000131873 0.214490744469116
ENSG00000131876 0.980465019960654
ENSG00000131899 0.504084168382784
ENSG00000131910 0.736024666076092
ENSG00000131931 0.887535808377722
ENSG00000131941 0.170168888991153
ENSG00000131943 0.0296619919237008
ENSG00000131944 0.538080555907088
ENSG00000131966 0.560347902118015
ENSG00000131979 0.855052288859999
ENSG00000131981 0.909219291080406
ENSG00000132002 0.80288710438214
ENSG00000132004 0.54498049953406
ENSG00000132005 0.759100217438824
ENSG00000132010 0.405414111664615
ENSG00000132016 0.815711968339067
ENSG00000132024 0.593222581424512
ENSG00000132031 0.765341517009698
ENSG00000132109 0.834691846619344
ENSG00000132128 0.715816661106062
ENSG00000132141 0.037211951082017
ENSG00000132153 0.963357531551639
ENSG00000132155 0.96113137216553
ENSG00000132170 0.900300272661382
ENSG00000132182 0.155949080199261
ENSG00000132196 0.813356381081672
ENSG00000132205 0.497043292184857
ENSG00000132207 0.893124216242335
ENSG00000132254 0.712572335799174
ENSG00000132256 0.690451674509037
ENSG00000132274 0.286938714464859
ENSG00000132275 0.137688245648347
ENSG00000132286 0.278638073653087
ENSG00000132294 0.492032995478653
ENSG00000132300 0.990747345290551
ENSG00000132305 0.994710714326802
ENSG00000132313 0.836607379114368
ENSG00000132323 0.246488190425789
ENSG00000132326 0.579626902589708
ENSG00000132329 0.774507886471624
ENSG00000132330 0.664994650314654
ENSG00000132334 0.746028002438996
ENSG00000132341 0.982745826670195
ENSG00000132356 0.94365573336708
ENSG00000132357 0.477042371808884
ENSG00000132359 0.398226550545898
ENSG00000132361 0.0471778971709944
ENSG00000132376 0.801198789705595
ENSG00000132382 0.982256876934228
ENSG00000132383 0.954064610393346
ENSG00000132386 0.381139195361305
ENSG00000132388 0.606593918615755
ENSG00000132406 0.425426536740258
ENSG00000132424 0.229533139287399
ENSG00000132432 0.44945122582575
ENSG00000132434 0.495300330184881
ENSG00000132436 0.0327768893593033
ENSG00000132437 0.88318990807745
ENSG00000132463 0.0442930937287882
ENSG00000132465 0.380995386615432
ENSG00000132466 0.262784597508082
ENSG00000132467 0.269644274686209
ENSG00000132470 0.834539409348719
ENSG00000132471 0.256779144280439
ENSG00000132475 0.445971054175631
ENSG00000132478 0.363258015899495
ENSG00000132485 0.237373592112378
ENSG00000132507 0.680871135858998
ENSG00000132510 0.391648738509681
ENSG00000132518 0.862101793582679
ENSG00000132522 0.891611348235754
ENSG00000132530 0.397429850093763
ENSG00000132535 0.956515111423016
ENSG00000132541 0.349308567549844
ENSG00000132554 0.0260811541514709
ENSG00000132561 0.833075436315735
ENSG00000132570 0.174857054106603
ENSG00000132581 0.0483945191610773
ENSG00000132589 0.648114379724117
ENSG00000132591 0.503005602788739
ENSG00000132600 0.516034675164805
ENSG00000132603 0.880868834919064
ENSG00000132604 0.820365619355507
ENSG00000132612 0.77735817581482
ENSG00000132622 0.0497434451973631
ENSG00000132623 0.0346722886299053
ENSG00000132635 0.235547221039795
ENSG00000132639 0.881205347384406
ENSG00000132640 0.503572209247478
ENSG00000132646 0.979800623554722
ENSG00000132661 0.31393449224008
ENSG00000132664 0.515016509244026
ENSG00000132669 0.588865176424569
ENSG00000132670 0.779932352365941
ENSG00000132671 0.0851807963553111
ENSG00000132676 0.992415526742674
ENSG00000132677 0.485892362029889
ENSG00000132680 0.361955108661888
ENSG00000132688 0.364037459302125
ENSG00000132692 0.458056741178772
ENSG00000132693 0.814854868213665
ENSG00000132694 0.861210179358268
ENSG00000132698 0.820017602190495
ENSG00000132703 0.782175768801555
ENSG00000132704 0.510762646541112
ENSG00000132716 0.380322361684748
ENSG00000132718 0.282391481920364
ENSG00000132740 0.24702891131027
ENSG00000132744 0.125087723334982
ENSG00000132746 0.65975713578997
ENSG00000132768 0.500238722518149
ENSG00000132773 0.906141783918731
ENSG00000132780 0.892712923229139
ENSG00000132781 0.335313100401514
ENSG00000132792 0.996074021237676
ENSG00000132819 0.490189367356565
ENSG00000132821 0.0290177287421912
ENSG00000132824 0.592647346441021
ENSG00000132825 0.281701199940176
ENSG00000132837 0.0366453446232786
ENSG00000132840 0.336394542170477
ENSG00000132842 0.820221810609634
ENSG00000132849 0.808406484048734
ENSG00000132855 0.282788394058973
ENSG00000132872 0.253034364537914
ENSG00000132874 0.0258251745838175
ENSG00000132879 0.201795308383475
ENSG00000132881 0.40896618768767
ENSG00000132906 0.860091347315378
ENSG00000132911 0.179758056165944
ENSG00000132912 0.706679053393311
ENSG00000132915 0.299438570656113
ENSG00000132938 0.965474396290885
ENSG00000132950 0.290922216725532
ENSG00000132952 0.361926346912714
ENSG00000132953 0.517590685795147
ENSG00000132963 0.952433819215149
ENSG00000132964 0.884564719687993
ENSG00000132965 0.221787600234696
ENSG00000132970 0.143687946526156
ENSG00000132972 0.0275825174583818
ENSG00000133019 0.435786518792927
ENSG00000133020 0.212301975356933
ENSG00000133026 0.855771332589363
ENSG00000133027 0.51476340585129
ENSG00000133028 0.0316666858411661
ENSG00000133030 0.734494541020007
ENSG00000133048 0.360629192024942
ENSG00000133055 0.515488201930489
ENSG00000133056 0.617598163849933
ENSG00000133059 0.295754190586855
ENSG00000133063 0.332129174767893
ENSG00000133069 0.682545069660957
ENSG00000133083 0.372484785034687
ENSG00000133101 0.892131935895813
ENSG00000133103 0.535586912253656
ENSG00000133104 0.275661232613523
ENSG00000133105 0.0364094982800474
ENSG00000133107 0.726947458036608
ENSG00000133111 0.244400087435717
ENSG00000133112 0.884961631826601
ENSG00000133115 0.395859458588834
ENSG00000133119 0.723890084099355
ENSG00000133121 0.829310523348788
ENSG00000133124 0.805521680606528
ENSG00000133131 0.520475489237353
ENSG00000133134 0.179182821182453
ENSG00000133135 0.673853269060411
ENSG00000133142 0.404882019304886
ENSG00000133169 0.529167289837899
ENSG00000133193 0.0289113102702454
ENSG00000133216 0.86063206819986
ENSG00000133226 0.958344358670517
ENSG00000133243 0.761007121409096
ENSG00000133246 0.243557368184904
ENSG00000133247 0.200141507805939
ENSG00000133250 0.0439163148146018
ENSG00000133256 0.309810057408451
ENSG00000133265 0.450969846182165
ENSG00000133275 0.307667307094948
ENSG00000133313 0.424172524476249
ENSG00000133316 0.143785736473349
ENSG00000133318 0.838568930408072
ENSG00000133321 0.2966515571611
ENSG00000133392 0.31333624785725
ENSG00000133393 0.0235645010986988
ENSG00000133398 0.679225963806215
ENSG00000133401 0.280562234672864
ENSG00000133422 0.505231762174848
ENSG00000133424 0.0481184063690017
ENSG00000133454 0.191789095845653
ENSG00000133466 0.0343012620655538
ENSG00000133477 0.0285891786794906
ENSG00000133488 0.213383417125896
ENSG00000133561 0.0386788002899184
ENSG00000133606 0.164206578387271
ENSG00000133612 0.0386557908905788
ENSG00000133619 0.499767029831686
ENSG00000133627 0.717829983548279
ENSG00000133636 0.683868110122985
ENSG00000133639 0.36655123617998
ENSG00000133661 0.752136997963668
ENSG00000133665 0.493784586003382
ENSG00000133703 0.806263733735231
ENSG00000133704 0.932527812611452
ENSG00000133706 0.75266621414848
ENSG00000133710 0.0469305461280933
ENSG00000133731 0.888384279978371
ENSG00000133739 0.345684587153852
ENSG00000133740 0.638735173318301
ENSG00000133742 0.531557391194303
ENSG00000133773 0.540013345451617
ENSG00000133789 0.332796447348742
ENSG00000133794 0.710003911597888
ENSG00000133800 0.0490991820158535
ENSG00000133805 0.499930971801981
ENSG00000133808 0.0441406564581632
ENSG00000133812 0.530855604514444
ENSG00000133816 0.0185254426433198
ENSG00000133818 0.7205853591192
ENSG00000133835 0.908744722219026
ENSG00000133858 0.316456897642687
ENSG00000133872 0.320457656952865
ENSG00000133874 0.0319370462834068
ENSG00000133878 0.345583921031741
ENSG00000133884 0.848520495622462
ENSG00000133895 0.817693652857192
ENSG00000133935 0.907111054865913
ENSG00000133937 0.419047180773346
ENSG00000133943 0.482285638683402
ENSG00000133958 0.332126298592975
ENSG00000133961 0.676269255991072
ENSG00000133997 0.856168244727971
ENSG00000134001 0.737278678340102
ENSG00000134013 0.306211962586717
ENSG00000134014 0.534010768398891
ENSG00000134020 0.467461833158845
ENSG00000134046 0.887604836575741
ENSG00000134049 0.603550925553088
ENSG00000134056 0.839037746919617
ENSG00000134057 0.829229990451099
ENSG00000134058 0.914272730410373
ENSG00000134061 0.0397947561578905
ENSG00000134070 0.319039702718561
ENSG00000134072 0.706351169452721
ENSG00000134077 0.020035434474983
ENSG00000134086 0.970470312122502
ENSG00000134107 0.896831605710933
ENSG00000134108 0.142111802671391
ENSG00000134109 0.140331450397487
ENSG00000134115 0.514760529676373
ENSG00000134121 0.2892195211744
ENSG00000134138 0.551187285005925
ENSG00000134152 0.549018649118165
ENSG00000134153 0.506629583184731
ENSG00000134160 0.383722000437179
ENSG00000134184 0.65912437730813
ENSG00000134186 0.111563948873115
ENSG00000134193 0.0408100459037517
ENSG00000134198 0.521418874610278
ENSG00000134200 0.361880328114035
ENSG00000134201 0.544842443138022
ENSG00000134202 0.747722069465377
ENSG00000134207 0.161810724681032
ENSG00000134215 0.713823471888266
ENSG00000134216 0.334527904649049
ENSG00000134222 0.216820446152253
ENSG00000134240 0.701286225423085
ENSG00000134242 0.668540973987874
ENSG00000134243 0.661129071225596
ENSG00000134245 0.499813048630366
ENSG00000134247 0.438326181245039
ENSG00000134248 0.735751429458934
ENSG00000134250 0.786653973148031
ENSG00000134255 0.378245763394347
ENSG00000134256 0.231696022825324
ENSG00000134258 0.0405540663360983
ENSG00000134259 0.870241368599073
ENSG00000134262 0.138251975932168
ENSG00000134265 0.422331772529078
ENSG00000134278 0.52270452479838
ENSG00000134283 0.148870813727408
ENSG00000134287 0.401761369519449
ENSG00000134291 0.0549349409233672
ENSG00000134294 0.524482000897367
ENSG00000134308 0.957493010894951
ENSG00000134313 0.387553065427227
ENSG00000134318 0.77383486154094
ENSG00000134323 0.514967614270429
ENSG00000134333 0.860591801751015
ENSG00000134339 0.546792489732056
ENSG00000134352 0.925722782756756
ENSG00000134363 0.716610485383279
ENSG00000134365 0.511881478584002
ENSG00000134369 0.122335223938979
ENSG00000134371 0.89482403561855
ENSG00000134375 0.414312996859217
ENSG00000134376 0.391913346602087
ENSG00000134389 0.4914146178714
ENSG00000134419 0.963645149043384
ENSG00000134438 0.485000747805479
ENSG00000134440 0.345008686048251
ENSG00000134443 0.740807744963818
ENSG00000134444 0.03484773529987
ENSG00000134452 0.316379240919916
ENSG00000134453 0.985193451524948
ENSG00000134460 0.738693756399489
ENSG00000134470 0.568772218451237
ENSG00000134480 0.881150700060975
ENSG00000134489 0.299104934365688
ENSG00000134490 0.0333665052173813
ENSG00000134504 0.12304563914359
ENSG00000134508 0.504052530458692
ENSG00000134516 0.69697771539674
ENSG00000134531 0.329250123675521
ENSG00000134532 0.681768502433244
ENSG00000134538 0.560299007144418
ENSG00000134539 0.793999723887208
ENSG00000134545 0.543571173824507
ENSG00000134551 0.513952324524568
ENSG00000134569 0.692994213136066
ENSG00000134571 0.591321429804075
ENSG00000134574 0.776886483128358
ENSG00000134575 0.362317506701488
ENSG00000134588 0.0186146040657609
ENSG00000134590 0.280772195441838
ENSG00000134594 0.474419300284166
ENSG00000134595 0.349599061216507
ENSG00000134602 0.789748737359211
ENSG00000134627 0.400921526443552
ENSG00000134640 0.721649543838658
ENSG00000134644 0.320276457933066
ENSG00000134684 0.243148951346625
ENSG00000134686 0.935047341839141
ENSG00000134690 0.71206900518862
ENSG00000134697 0.385735322879396
ENSG00000134698 0.93590731813946
ENSG00000134709 0.554420105613143
ENSG00000134717 0.0333003531942799
ENSG00000134748 0.285431598808113
ENSG00000134755 0.545803085560451
ENSG00000134757 0.25527490479861
ENSG00000134758 0.299268876335983
ENSG00000134759 0.440785310799462
ENSG00000134760 0.699042808987471
ENSG00000134762 0.213242484554941
ENSG00000134765 0.55677281669562
ENSG00000134769 0.859795101298881
ENSG00000134779 0.540165782722242
ENSG00000134809 0.280375283303229
ENSG00000134812 0.324599348833999
ENSG00000134815 0.0440917614845664
ENSG00000134817 0.0244992579468713
ENSG00000134824 0.635999930971802
ENSG00000134830 0.261429919121961
ENSG00000134852 0.622798288100689
ENSG00000134853 0.907634518700889
ENSG00000134871 0.839612981903107
ENSG00000134874 0.213081418759563
ENSG00000134882 0.186321487327573
ENSG00000134884 0.509546024551029
ENSG00000134899 0.658500247351043
ENSG00000134900 0.143377319635071
ENSG00000134905 0.0333636290424638
ENSG00000134909 0.787640501144718
ENSG00000134910 0.424350847321131
ENSG00000134954 0.955577478399926
ENSG00000134982 0.97105992798058
ENSG00000134986 0.258803971422326
ENSG00000134987 0.191147708839061
ENSG00000134996 0.776817454930339
ENSG00000135002 0.4629721241127
ENSG00000135018 0.402552317621748
ENSG00000135045 0.501461096858067
ENSG00000135046 0.983231900231245
ENSG00000135047 0.885395934239137
ENSG00000135048 0.517305944478319
ENSG00000135049 0.342808412236399
ENSG00000135052 0.84148537177437
ENSG00000135063 0.267967464709334
ENSG00000135069 0.388007501064185
ENSG00000135074 0.436681009192255
ENSG00000135077 0.0320089506563431
ENSG00000135083 0.39657562614328
ENSG00000135090 0.604008237364964
ENSG00000135093 0.108805697127276
ENSG00000135094 0.234255818501858
ENSG00000135097 0.0372464651810265
ENSG00000135100 0.935798023492597
ENSG00000135108 0.0235156061251021
ENSG00000135111 0.541431299685922
ENSG00000135114 0.0817552720286237
ENSG00000135116 0.391904718077335
ENSG00000135124 0.177454240057063
ENSG00000135144 0.282799898758643
ENSG00000135148 0.63801325341402
ENSG00000135164 0.129240919915786
ENSG00000135185 0.523072675187814
ENSG00000135205 0.158088954337847
ENSG00000135218 0.798693641352493
ENSG00000135222 0.629419242760668
ENSG00000135226 0.746922492838324
ENSG00000135245 0.0265470944880984
ENSG00000135249 0.849604813566342
ENSG00000135250 0.816715753385258
ENSG00000135269 0.789832146431817
ENSG00000135272 0.638177195384314
ENSG00000135298 0.108702154830248
ENSG00000135299 0.27645505689074
ENSG00000135312 0.755720711910816
ENSG00000135315 0.113088321579365
ENSG00000135316 0.993209351019892
ENSG00000135318 0.821541974896745
ENSG00000135324 0.132413340849737
ENSG00000135333 0.389911528859539
ENSG00000135334 0.180445461971215
ENSG00000135336 0.697667997376929
ENSG00000135338 0.514587959181326
ENSG00000135341 0.954881444069903
ENSG00000135346 0.806407542481104
ENSG00000135362 0.376264078876221
ENSG00000135363 0.942024942188884
ENSG00000135365 0.818795227850577
ENSG00000135372 0.905209903245476
ENSG00000135373 0.108391527939163
ENSG00000135374 0.247693307716202
ENSG00000135387 0.804566790533933
ENSG00000135392 0.167097134179312
ENSG00000135404 0.769583875012943
ENSG00000135406 0.431926692053704
ENSG00000135407 0.048785678949851
ENSG00000135409 0.348365182176919
ENSG00000135413 0.384501443839809
ENSG00000135414 0.778456874633288
ENSG00000135423 0.355552743295636
ENSG00000135424 0.761274605676419
ENSG00000135437 0.689422003888589
ENSG00000135439 0.260848931788636
ENSG00000135441 0.86821078910735
ENSG00000135443 0.568427077461143
ENSG00000135446 0.948781077069983
ENSG00000135447 0.191369174307705
ENSG00000135451 0.702744446106234
ENSG00000135454 0.655117865648117
ENSG00000135457 0.953863278149124
ENSG00000135472 0.549196971963047
ENSG00000135473 0.433220970766558
ENSG00000135476 0.208775784908135
ENSG00000135480 0.465460015416298
ENSG00000135482 0.222411730191783
ENSG00000135486 0.975486361178541
ENSG00000135503 0.832206831490664
ENSG00000135506 0.704924586693664
ENSG00000135517 0.71188780616882
ENSG00000135521 0.427681457875542
ENSG00000135525 0.23492021490779
ENSG00000135535 0.242429907617262
ENSG00000135537 0.0268375881547612
ENSG00000135541 0.040076621299801
ENSG00000135547 0.650052921618481
ENSG00000135549 0.192470749301089
ENSG00000135577 0.0443477410522198
ENSG00000135587 0.472181636198387
ENSG00000135596 0.618875185513282
ENSG00000135597 0.60813554837151
ENSG00000135604 0.895088643710956
ENSG00000135605 0.847841718341943
ENSG00000135617 0.401988587337928
ENSG00000135622 0.393713832100413
ENSG00000135624 0.853893190368265
ENSG00000135625 0.0274674704616836
ENSG00000135631 0.702678294083133
ENSG00000135636 0.206365550327309
ENSG00000135638 0.231365262709817
ENSG00000135655 0.902759402215805
ENSG00000135677 0.870063045754191
ENSG00000135678 0.525692870537615
ENSG00000135679 0.967919144970721
ENSG00000135697 0.493620644033088
ENSG00000135698 0.714899161307394
ENSG00000135709 0.109153714292288
ENSG00000135720 0.104643872021721
ENSG00000135722 0.512755835758907
ENSG00000135723 0.838045466573095
ENSG00000135740 0.422958778661083
ENSG00000135744 0.8694878107707
ENSG00000135750 0.5930557632793
ENSG00000135763 0.39730905074723
ENSG00000135766 0.24349409233672
ENSG00000135775 0.727174675855087
ENSG00000135778 0.0411091680951669
ENSG00000135801 0.881323270556022
ENSG00000135821 0.746200572934044
ENSG00000135823 0.817578605860494
ENSG00000135824 0.0354315988081131
ENSG00000135828 0.226303194855098
ENSG00000135829 0.984534807468851
ENSG00000135837 0.0843294485797448
ENSG00000135838 0.324938737474258
ENSG00000135842 0.5006097490825
ENSG00000135845 0.717053416320567
ENSG00000135862 0.482233867534888
ENSG00000135899 0.669751843628122
ENSG00000135900 0.985101413927589
ENSG00000135902 0.716705399155555
ENSG00000135903 0.80292161848115
ENSG00000135905 0.280254483956696
ENSG00000135914 0.29449442597301
ENSG00000135916 0.454268818812485
ENSG00000135917 0.508013023320026
ENSG00000135919 0.315409969972734
ENSG00000135924 0.449526006373604
ENSG00000135929 0.356671575338526
ENSG00000135930 0.848828246338629
ENSG00000135931 0.412636186882341
ENSG00000135932 0.560592376985999
ENSG00000135940 0.799332152184167
ENSG00000135945 0.287594482346038
ENSG00000135951 0.783559208936851
ENSG00000135960 0.713527225871769
ENSG00000135966 0.721315907548233
ENSG00000135968 0.432237318944789
ENSG00000135972 0.833259511510452
ENSG00000135973 0.431613188987701
ENSG00000135974 0.511907364158259
ENSG00000135999 0.69990278528779
ENSG00000136002 0.939140138746678
ENSG00000136003 0.469201918983905
ENSG00000136011 0.337809620229864
ENSG00000136014 0.119864589684886
ENSG00000136021 0.975135467838612
ENSG00000136026 0.321179576857146
ENSG00000136040 0.376117393955431
ENSG00000136044 0.355964036308832
ENSG00000136045 0.989872988115645
ENSG00000136048 0.716153173571404
ENSG00000136051 0.505936425029625
ENSG00000136052 0.0295095546530758
ENSG00000136068 0.793056338514283
ENSG00000136098 0.375179760932341
ENSG00000136099 0.430396566997619
ENSG00000136100 0.365136158120592
ENSG00000136108 0.252513776877855
ENSG00000136110 0.689281071317633
ENSG00000136111 0.795305507299732
ENSG00000136122 0.518047997607022
ENSG00000136141 0.0373758930523119
ENSG00000136143 0.820774036193785
ENSG00000136146 0.939588822033801
ENSG00000136152 0.526639132085457
ENSG00000136153 0.560129312824289
ENSG00000136155 0.326719089748162
ENSG00000136156 0.401453618803281
ENSG00000136158 0.933606378205497
ENSG00000136160 0.40835643860517
ENSG00000136161 0.527079186847827
ENSG00000136167 0.720047514409636
ENSG00000136169 0.629758631400927
ENSG00000136193 0.285730720999528
ENSG00000136197 0.724712670125746
ENSG00000136205 0.583003531942799
ENSG00000136213 0.701217197225066
ENSG00000136231 0.943442896423189
ENSG00000136235 0.352529883457392
ENSG00000136237 0.190546588281313
ENSG00000136238 0.968966072640674
ENSG00000136240 0.0358860344450708
ENSG00000136243 0.273354540329725
ENSG00000136244 0.686056879235168
ENSG00000136247 0.515283993511349
ENSG00000136250 0.510679237468506
ENSG00000136261 0.203098215621081
ENSG00000136267 0.886940440169809
ENSG00000136270 0.340418310879994
ENSG00000136271 0.8805121892293
ENSG00000136273 0.855279506678478
ENSG00000136274 0.224456690558093
ENSG00000136279 0.160732159086987
ENSG00000136280 0.338206532368473
ENSG00000136286 0.322390446497394
ENSG00000136295 0.445367057442965
ENSG00000136305 0.589152793916315
ENSG00000136319 0.390532782641709
ENSG00000136327 0.344306899368392
ENSG00000136352 0.760535428722633
ENSG00000136371 0.50996306991406
ENSG00000136381 0.557138090910137
ENSG00000136404 0.695902025977612
ENSG00000136425 0.520210881144948
ENSG00000136436 0.951806813083144
ENSG00000136448 0.673309672001012
ENSG00000136449 0.188297419495864
ENSG00000136450 0.984529055119016
ENSG00000136451 0.275551937966659
ENSG00000136457 0.429499200423373
ENSG00000136463 0.266054808389227
ENSG00000136485 0.46652995248559
ENSG00000136487 0.519069039702719
ENSG00000136488 0.460101701545081
ENSG00000136490 0.0465422625142371
ENSG00000136492 0.601316137642227
ENSG00000136504 0.843070144153887
ENSG00000136518 0.896981166806641
ENSG00000136521 0.825419058685473
ENSG00000136522 0.838718491503779
ENSG00000136527 0.990209500580987
ENSG00000136531 0.275270072824749
ENSG00000136535 0.303951289101598
ENSG00000136536 0.181903682654364
ENSG00000136541 0.406023860747115
ENSG00000136542 0.0402146776958388
ENSG00000136560 0.864604065760863
ENSG00000136573 0.648413501915532
ENSG00000136574 0.768925230956846
ENSG00000136603 0.947161790591457
ENSG00000136628 0.983108224709794
ENSG00000136630 0.524559657620138
ENSG00000136631 0.213041152310719
ENSG00000136634 0.84814946905811
ENSG00000136636 0.232297143383072
ENSG00000136643 0.57900277263262
ENSG00000136682 0.184060813842455
ENSG00000136689 0.214027680307406
ENSG00000136695 0.333875012942787
ENSG00000136697 0.0307319289929936
ENSG00000136699 0.332022756295947
ENSG00000136709 0.525247063425409
ENSG00000136710 0.376232440952129
ENSG00000136715 0.764881329022906
ENSG00000136717 0.881239861483416
ENSG00000136718 0.192660576845641
ENSG00000136731 0.672121811760104
ENSG00000136732 0.242754915382934
ENSG00000136738 0.603079232866626
ENSG00000136750 0.729947308475512
ENSG00000136754 0.892212468793502
ENSG00000136758 0.433456817109789
ENSG00000136770 0.68699163608334
ENSG00000136783 0.143052311869399
ENSG00000136807 0.946270176367046
ENSG00000136810 0.73942718100344
ENSG00000136811 0.597364273305645
ENSG00000136813 0.193040231934745
ENSG00000136816 0.0524384210950173
ENSG00000136819 0.382979947308476
ENSG00000136824 0.807678811794618
ENSG00000136826 0.512566008214356
ENSG00000136827 0.587251642295878
ENSG00000136828 0.41382404712325
ENSG00000136830 0.0380057753592342
ENSG00000136842 0.156343116162953
ENSG00000136848 0.201939117129347
ENSG00000136854 0.808918443184041
ENSG00000136861 0.686456667548694
ENSG00000136866 0.514070247696184
ENSG00000136867 0.411301641720643
ENSG00000136868 0.376146155704605
ENSG00000136869 0.895097272235708
ENSG00000136872 0.792837749220557
ENSG00000136874 0.248725854511568
ENSG00000136875 0.995866936643619
ENSG00000136877 0.539696966210697
ENSG00000136878 0.89358152805421
ENSG00000136881 0.155698852981443
ENSG00000136888 0.335241196028578
ENSG00000136891 0.960559013356956
ENSG00000136897 0.844439203414595
ENSG00000136908 0.771352722587177
ENSG00000136925 0.213472578548337
ENSG00000136928 0.577127506586441
ENSG00000136929 0.00830926933652397
ENSG00000136930 0.896313894225791
ENSG00000136931 0.888364146753949
ENSG00000136933 0.16769825473706
ENSG00000136935 0.507558587683068
ENSG00000136936 0.730269440066267
ENSG00000136937 0.992639868386236
ENSG00000136938 0.589388640259546
ENSG00000136940 0.198067785690455
ENSG00000136942 0.96951254587499
ENSG00000136944 0.389971928532806
ENSG00000136950 0.288618400616652
ENSG00000136960 0.458174664350387
ENSG00000136982 0.452612142060032
ENSG00000136986 0.618219417632103
ENSG00000136997 0.975955177690086
ENSG00000136999 0.583791603870181
ENSG00000137033 0.273274007432036
ENSG00000137038 0.0242461545541354
ENSG00000137040 0.323474764441274
ENSG00000137054 0.882798748288676
ENSG00000137055 0.454634093027002
ENSG00000137070 0.364526409038092
ENSG00000137073 0.0364411362041394
ENSG00000137074 0.705071271614454
ENSG00000137075 0.34647841143107
ENSG00000137076 0.812749508174089
ENSG00000137077 0.531471105946779
ENSG00000137078 0.588614949206751
ENSG00000137090 0.484946100482047
ENSG00000137098 0.682228690420037
ENSG00000137100 0.639505988196178
ENSG00000137101 0.611532310949023
ENSG00000137103 0.468042820492171
ENSG00000137106 0.781574648243808
ENSG00000137124 0.767481391148284
ENSG00000137135 0.490586279495174
ENSG00000137154 0.970806824587844
ENSG00000137161 0.496692398844928
ENSG00000137166 0.0302458554319439
ENSG00000137168 0.904600154162976
ENSG00000137171 0.151033697265333
ENSG00000137177 0.593403780444312
ENSG00000137185 0.345109352170362
ENSG00000137193 0.762511360890924
ENSG00000137197 0.799300514260075
ENSG00000137198 0.386152368242427
ENSG00000137200 0.534551489283372
ENSG00000137203 0.909909573060595
ENSG00000137207 0.41009652443023
ENSG00000137210 0.482461085353367
ENSG00000137218 0.699014047238297
ENSG00000137221 0.504064035158362
ENSG00000137251 0.033231324996261
ENSG00000137252 0.323282060721805
ENSG00000137261 0.274182878705951
ENSG00000137265 0.657243358912116
ENSG00000137266 0.349043959457438
ENSG00000137267 0.740617917419266
ENSG00000137269 0.334041831087999
ENSG00000137270 0.378714579905892
ENSG00000137273 0.397355069545909
ENSG00000137275 0.935982098687314
ENSG00000137285 0.753477295475202
ENSG00000137288 0.406829189724002
ENSG00000137309 0.851178081246189
ENSG00000137310 0.191731572347304
ENSG00000137312 0.688061573152633
ENSG00000137313 0.632085456909147
ENSG00000137331 0.555904211870549
ENSG00000137332 0.839374259384959
ENSG00000137337 0.78125539282797
ENSG00000137338 0.222495139264389
ENSG00000137345 0.464637429389906
ENSG00000137384 0.515885114069097
ENSG00000137392 0.279992752039208
ENSG00000137393 0.132209132430598
ENSG00000137394 0.290137020973067
ENSG00000137397 0.699960308786139
ENSG00000137403 0.661160709149688
ENSG00000137404 0.414261225710703
ENSG00000137409 0.494086584369715
ENSG00000137411 0.266989565237399
ENSG00000137413 0.652756526040888
ENSG00000137440 0.637092877440434
ENSG00000137462 0.817909365976001
ENSG00000137463 0.0241512407818594
ENSG00000137474 0.723731894478895
ENSG00000137478 0.297479895537327
ENSG00000137486 0.973708885079555
ENSG00000137492 0.589391516434464
ENSG00000137496 0.215816661106062
ENSG00000137497 0.773737071593746
ENSG00000137500 0.700955465307578
ENSG00000137501 0.192416101977658
ENSG00000137502 0.482742950495277
ENSG00000137504 0.691469840429816
ENSG00000137509 0.72684391573958
ENSG00000137547 0.935438501627915
ENSG00000137561 0.0331134018246454
ENSG00000137563 0.375625568044546
ENSG00000137574 0.471117451478929
ENSG00000137575 0.965531919789234
ENSG00000137601 0.680684184489364
ENSG00000137642 0.269342276319877
ENSG00000137648 0.307618412121352
ENSG00000137656 0.902750773691053
ENSG00000137672 0.862075908008421
ENSG00000137673 0.663386868535797
ENSG00000137674 0.0303235121547152
ENSG00000137693 0.867437098054555
ENSG00000137699 0.908278781882399
ENSG00000137709 0.661983295176079
ENSG00000137710 0.727235075528353
ENSG00000137713 0.84398189160272
ENSG00000137714 0.421851451317863
ENSG00000137720 0.0313100401514018
ENSG00000137726 0.786938714464859
ENSG00000137731 0.0463294255703455
ENSG00000137745 0.752410234580826
ENSG00000137752 0.903829339285098
ENSG00000137757 0.66616237733114
ENSG00000137764 0.8848954798035
ENSG00000137767 0.412575787209075
ENSG00000137801 0.879473890084099
ENSG00000137802 0.76526098411201
ENSG00000137804 0.518033616732435
ENSG00000137806 0.719866315389837
ENSG00000137807 0.926277884515825
ENSG00000137809 0.514547692732481
ENSG00000137812 0.688956063551961
ENSG00000137814 0.198392793456127
ENSG00000137815 0.622148272569345
ENSG00000137818 0.994661819353206
ENSG00000137819 0.0326963564616146
ENSG00000137822 0.841968569160502
ENSG00000137824 0.418578364261801
ENSG00000137825 0.788307773725567
ENSG00000137831 0.278272799438571
ENSG00000137834 0.737232659541423
ENSG00000137841 0.900334786760392
ENSG00000137842 0.606171120902889
ENSG00000137843 0.564046663061861
ENSG00000137845 0.556715293197271
ENSG00000137857 0.568683057028796
ENSG00000137869 0.95610381840982
ENSG00000137872 0.516998193762152
ENSG00000137875 0.63691743077047
ENSG00000137876 0.179835712888715
ENSG00000137877 0.0788848494610048
ENSG00000137878 0.504941268508186
ENSG00000137880 0.377463443816799
ENSG00000137936 0.758432944857975
ENSG00000137942 0.284053911022653
ENSG00000137944 0.0391044741777016
ENSG00000137947 0.940184190241714
ENSG00000137948 0.0321268738279587
ENSG00000137955 0.830800381956029
ENSG00000137960 0.654185984974862
ENSG00000137962 0.292311409210663
ENSG00000137975 0.255133972227655
ENSG00000137992 0.562421624233499
ENSG00000137996 0.653003877083789
ENSG00000138002 0.0403210961677845
ENSG00000138018 0.522005614293439
ENSG00000138029 0.908152230186031
ENSG00000138030 0.818582390906685
ENSG00000138031 0.660407151321315
ENSG00000138032 0.719178909584565
ENSG00000138035 0.411264251446716
ENSG00000138036 0.0448251860885172
ENSG00000138039 0.802772057385442
ENSG00000138061 0.926076552271603
ENSG00000138069 0.853372602708206
ENSG00000138071 0.788414192197513
ENSG00000138073 0.467237491515284
ENSG00000138075 0.7233867534888
ENSG00000138078 0.276627627385787
ENSG00000138079 0.0778436741408866
ENSG00000138080 0.828669136342196
ENSG00000138081 0.722173007673635
ENSG00000138083 0.358480689361604
ENSG00000138085 0.0429614247420071
ENSG00000138092 0.927506011205578
ENSG00000138095 0.985702534485337
ENSG00000138100 0.32621288296269
ENSG00000138101 0.855377296625672
ENSG00000138107 0.616154324041371
ENSG00000138109 0.246821826716214
ENSG00000138115 0.368463892500086
ENSG00000138119 0.494937932145281
ENSG00000138131 0.393374443460153
ENSG00000138134 0.762534370290264
ENSG00000138138 0.0438702960159225
ENSG00000138160 0.781479734471532
ENSG00000138161 0.521226170890809
ENSG00000138162 0.494506505907663
ENSG00000138166 0.466006488650614
ENSG00000138175 0.615176424569437
ENSG00000138180 0.897754857859436
ENSG00000138182 0.140555792041049
ENSG00000138185 0.69959791074654
ENSG00000138190 0.311990197995881
ENSG00000138193 0.848350801302332
ENSG00000138207 0.773012275514548
ENSG00000138246 0.415923654812991
ENSG00000138279 0.936117278908434
ENSG00000138303 0.664045512591894
ENSG00000138311 0.307799611141151
ENSG00000138315 0.0221379183396417
ENSG00000138326 0.965413996617618
ENSG00000138347 0.35544632482369
ENSG00000138356 0.771950966970007
ENSG00000138363 0.726717364043212
ENSG00000138376 0.906351744687705
ENSG00000138378 0.825939646345532
ENSG00000138379 0.175538707562039
ENSG00000138380 0.245400996306991
ENSG00000138385 0.854525948850105
ENSG00000138386 0.10192301054981
ENSG00000138395 0.0274991083857756
ENSG00000138398 0.68777107948597
ENSG00000138400 0.510385867626926
ENSG00000138411 0.505041934630296
ENSG00000138413 0.50157039150493
ENSG00000138430 0.402014472912185
ENSG00000138433 0.559289469748392
ENSG00000138434 0.354468425351756
ENSG00000138435 0.44511395405023
ENSG00000138439 0.351054405724739
ENSG00000138442 0.531781732837864
ENSG00000138443 0.924370980545553
ENSG00000138448 0.904116956776843
ENSG00000138449 0.121288296269026
ENSG00000138459 0.523826233016187
ENSG00000138468 0.523127322511246
ENSG00000138495 0.766604157798461
ENSG00000138587 0.411347660519322
ENSG00000138592 0.887774530895871
ENSG00000138593 0.206914899736542
ENSG00000138594 0.351014139275894
ENSG00000138600 0.0246229334683218
ENSG00000138606 0.0178236559634611
ENSG00000138613 0.411727315608426
ENSG00000138617 0.49095155370969
ENSG00000138621 0.750572358808573
ENSG00000138622 0.824938737474258
ENSG00000138623 0.862222592929212
ENSG00000138629 0.115699888404413
ENSG00000138639 0.445876140403355
ENSG00000138640 0.29529687877498
ENSG00000138641 0.455586106924679
ENSG00000138642 0.686240954429885
ENSG00000138646 0.936962874334165
ENSG00000138660 0.695375685967718
ENSG00000138663 0.858653259856651
ENSG00000138668 0.989726303194855
ENSG00000138669 0.441420945456219
ENSG00000138674 0.539371958445025
ENSG00000138675 0.210420956960919
ENSG00000138684 0.0907778327446762
ENSG00000138685 0.904741086733931
ENSG00000138686 0.414566100251953
ENSG00000138688 0.364296315044696
ENSG00000138696 0.890225031925542
ENSG00000138698 0.507354379263929
ENSG00000138709 0.0405598186859332
ENSG00000138722 0.489047525914336
ENSG00000138735 0.629324328988392
ENSG00000138741 0.815355322649302
ENSG00000138750 0.510443391125275
ENSG00000138755 0.268131406679629
ENSG00000138756 0.100660369761047
ENSG00000138757 0.841344439203415
ENSG00000138758 0.0234293208775785
ENSG00000138760 0.113335672622266
ENSG00000138764 0.218048572842006
ENSG00000138767 0.281209374029291
ENSG00000138768 0.862518838945709
ENSG00000138769 0.514544816557564
ENSG00000138771 0.454179657390044
ENSG00000138772 0.21313031373316
ENSG00000138778 0.629453756859677
ENSG00000138785 0.6328850335362
ENSG00000138792 0.390863542757216
ENSG00000138794 0.81423936678133
ENSG00000138795 0.827245429758056
ENSG00000138796 0.660056257981385
ENSG00000138798 0.805484290332601
ENSG00000138801 0.214131222604434
ENSG00000138802 0.127860355955408
ENSG00000138813 0.178104255588408
ENSG00000138814 0.884898355978417
ENSG00000138823 0.345037447797425
ENSG00000138829 0.605909388985401
ENSG00000138834 0.787013495012713
ENSG00000138835 0.753471543125367
ENSG00000138867 0.212480298201815
ENSG00000138942 0.816333222121236
ENSG00000138964 0.327975978187089
ENSG00000139053 0.510917959986655
ENSG00000139055 0.378130716397648
ENSG00000139083 0.769583875012943
ENSG00000139112 0.877984031476858
ENSG00000139116 0.0245567814452204
ENSG00000139117 0.0232682550822011
ENSG00000139131 0.474939887944225
ENSG00000139132 0.033947492550707
ENSG00000139133 0.400096064242243
ENSG00000139146 0.301903452560371
ENSG00000139151 0.742122156901094
ENSG00000139154 0.350464789866661
ENSG00000139155 0.0507874966923988
ENSG00000139163 0.14283659875059
ENSG00000139168 0.718485751429459
ENSG00000139174 0.121489628513248
ENSG00000139178 0.0433899748047077
ENSG00000139180 0.968566284327148
ENSG00000139182 0.047290067992775
ENSG00000139187 0.527691812105245
ENSG00000139190 0.531146098181107
ENSG00000139192 0.126358992648497
ENSG00000139193 0.719107005211629
ENSG00000139197 0.898738509681205
ENSG00000139209 0.50857387742893
ENSG00000139211 0.313480056603122
ENSG00000139218 0.525465652719136
ENSG00000139219 0.889442712347994
ENSG00000139220 0.709480447762911
ENSG00000139233 0.10191150585014
ENSG00000139266 0.0366453446232786
ENSG00000139269 0.337674440008744
ENSG00000139287 0.432519184086699
ENSG00000139289 0.217985296993822
ENSG00000139291 0.349593308866672
ENSG00000139318 0.504722679214459
ENSG00000139323 0.0464588534416309
ENSG00000139324 0.0217381300261157
ENSG00000139329 0.264815176999804
ENSG00000139343 0.96746758550868
ENSG00000139350 0.333869260592952
ENSG00000139351 0.347254978658782
ENSG00000139352 0.866588626453906
ENSG00000139372 0.777936286973229
ENSG00000139405 0.27692962575212
ENSG00000139410 0.402431518275215
ENSG00000139428 0.0168256232671046
ENSG00000139433 0.027818363801613
ENSG00000139436 0.666452870997803
ENSG00000139437 0.166044454159524
ENSG00000139496 0.376882456483474
ENSG00000139505 0.543036205289861
ENSG00000139514 0.019230105498096
ENSG00000139515 0.807624164471186
ENSG00000139517 0.149411534611889
ENSG00000139531 0.665489352400456
ENSG00000139546 0.951274720723416
ENSG00000139547 0.422766074941614
ENSG00000139549 0.433166323443126
ENSG00000139567 0.587199871147364
ENSG00000139574 0.354704271694987
ENSG00000139579 0.485075528353332
ENSG00000139610 0.117301917833435
ENSG00000139613 0.937040531056937
ENSG00000139618 0.907597128426962
ENSG00000139625 0.693445772598106
ENSG00000139626 0.785903291494575
ENSG00000139629 0.508565248904177
ENSG00000139631 0.495196787887852
ENSG00000139636 0.232912644815407
ENSG00000139637 0.222339825818847
ENSG00000139641 0.471980303954165
ENSG00000139644 0.51713625015819
ENSG00000139645 0.40401916682965
ENSG00000139648 0.0787611739395543
ENSG00000139651 0.0297223915969674
ENSG00000139684 0.593024125355208
ENSG00000139687 0.967283510313963
ENSG00000139714 0.130411523107189
ENSG00000139718 0.554305058616445
ENSG00000139719 0.258976541917373
ENSG00000139722 0.656728523601891
ENSG00000139726 0.612196707354954
ENSG00000139734 0.215675728535107
ENSG00000139737 0.499082500201332
ENSG00000139746 0.482297143383072
ENSG00000139780 0.0312784022273099
ENSG00000139797 0.0437494966693894
ENSG00000139842 0.968094591640685
ENSG00000139874 0.667554445991187
ENSG00000139880 0.540533933111676
ENSG00000139899 0.0290004716926865
ENSG00000139908 0.399305116139943
ENSG00000139910 0.465353596944352
ENSG00000139921 0.373586360028071
ENSG00000139926 0.135669170856295
ENSG00000139946 0.535722092474776
ENSG00000139970 0.679168440307866
ENSG00000139973 0.298808688349191
ENSG00000139988 0.419021295199089
ENSG00000139990 0.510434762600522
ENSG00000139998 0.0845767996226458
ENSG00000140006 0.19197317104037
ENSG00000140009 0.920076851393794
ENSG00000140015 0.0373154933790453
ENSG00000140022 0.155149503572209
ENSG00000140044 0.318432829810978
ENSG00000140057 0.179188573532288
ENSG00000140092 0.700607448142566
ENSG00000140093 0.543272051633092
ENSG00000140105 0.597953889163723
ENSG00000140153 0.19539581919214
ENSG00000140199 0.447627730928084
ENSG00000140259 0.987948827095869
ENSG00000140262 0.887547313077392
ENSG00000140263 0.707619562591319
ENSG00000140264 0.53592054854408
ENSG00000140279 0.0305421014484417
ENSG00000140284 0.826491871929683
ENSG00000140285 0.383698991037839
ENSG00000140287 0.712092014587959
ENSG00000140297 0.736142589247708
ENSG00000140299 0.826025931593056
ENSG00000140307 0.769871492504688
ENSG00000140319 0.977396141323731
ENSG00000140320 0.529270832134927
ENSG00000140326 0.358615869582725
ENSG00000140332 0.70442125608311
ENSG00000140350 0.734514674244429
ENSG00000140365 0.486142589247708
ENSG00000140367 0.118112999160157
ENSG00000140368 0.922173582908618
ENSG00000140374 0.497874506736002
ENSG00000140379 0.707786380736531
ENSG00000140382 0.831214551144142
ENSG00000140386 0.0898948470450179
ENSG00000140391 0.574766166979211
ENSG00000140395 0.711847539719976
ENSG00000140396 0.93432542193486
ENSG00000140398 0.352089828695022
ENSG00000140400 0.384363387443771
ENSG00000140403 0.482584760874817
ENSG00000140416 0.808742996514076
ENSG00000140443 0.941162089713648
ENSG00000140455 0.844281013794135
ENSG00000140459 0.696393851888496
ENSG00000140463 0.738242196937449
ENSG00000140464 0.941331784033778
ENSG00000140465 0.873310247235996
ENSG00000140479 0.559689258061918
ENSG00000140481 0.932887334476133
ENSG00000140497 0.596222431863416
ENSG00000140505 0.753178173283786
ENSG00000140521 0.822663683114552
ENSG00000140522 0.697009353320832
ENSG00000140525 0.659196281681067
ENSG00000140538 0.630201562338215
ENSG00000140543 0.408764855443449
ENSG00000140545 0.51776900864003
ENSG00000140553 0.625861414387777
ENSG00000140557 0.345422855236364
ENSG00000140564 0.90325122812669
ENSG00000140575 0.891458910965129
ENSG00000140577 0.339595724853603
ENSG00000140600 0.873750301998366
ENSG00000140612 0.341105716685266
ENSG00000140632 0.147513259166369
ENSG00000140650 0.323097985527088
ENSG00000140678 0.429772437040531
ENSG00000140682 0.745280196960458
ENSG00000140688 0.509051322465227
ENSG00000140694 0.703276538465963
ENSG00000140718 0.0324633862933008
ENSG00000140740 0.954012839244831
ENSG00000140743 0.829258752200274
ENSG00000140750 0.816013966705399
ENSG00000140795 0.527122329471589
ENSG00000140798 0.0324576339434659
ENSG00000140807 0.465629709736427
ENSG00000140829 0.964108213205094
ENSG00000140830 0.228141070627351
ENSG00000140835 0.0358687773955661
ENSG00000140836 0.396817224836346
ENSG00000140848 0.166964830133109
ENSG00000140854 0.624906524315183
ENSG00000140859 0.9337386822517
ENSG00000140905 0.784344404689316
ENSG00000140931 0.288057546507748
ENSG00000140932 0.0317759804880294
ENSG00000140937 0.154203242024367
ENSG00000140939 0.77445611532311
ENSG00000140941 0.929024631561993
ENSG00000140943 0.640748495760518
ENSG00000140945 0.651404723829684
ENSG00000140948 0.0346924218543275
ENSG00000140950 0.488253701637119
ENSG00000140961 0.436105774208764
ENSG00000140968 0.413398373235467
ENSG00000140983 0.308786139137838
ENSG00000140986 0.0489611256198157
ENSG00000140987 0.806289619309488
ENSG00000140988 0.988141530815338
ENSG00000140990 0.810391044741777
ENSG00000140992 0.936767294439779
ENSG00000140993 0.0311748599302815
ENSG00000141002 0.314063920111365
ENSG00000141012 0.623629502651833
ENSG00000141013 0.393987068717571
ENSG00000141026 0.934181613188988
ENSG00000141027 0.942209017383601
ENSG00000141030 0.835715764889958
ENSG00000141040 0.0343386523394807
ENSG00000141052 0.430871135858998
ENSG00000141068 0.570290838807653
ENSG00000141076 0.0352705330127357
ENSG00000141084 0.486421578214701
ENSG00000141086 0.509292921158293
ENSG00000141101 0.513739487580677
ENSG00000141127 0.0244331059237699
ENSG00000141179 0.0141881708677995
ENSG00000141198 0.864100735150309
ENSG00000141200 0.026480942464997
ENSG00000141232 0.826448729305922
ENSG00000141252 0.0414600614350962
ENSG00000141255 0.0348247259005304
ENSG00000141258 0.69105854741662
ENSG00000141279 0.390391850070754
ENSG00000141293 0.794666996468057
ENSG00000141298 0.511038759333188
ENSG00000141316 0.0251003785046191
ENSG00000141367 0.950144383980856
ENSG00000141376 0.508326526386029
ENSG00000141378 0.541718917177667
ENSG00000141380 0.794390883675982
ENSG00000141384 0.690653006753259
ENSG00000141385 0.261309119775428
ENSG00000141391 0.528071467194349
ENSG00000141401 0.863027921906099
ENSG00000141404 0.15043832905742
ENSG00000141425 0.270866649026127
ENSG00000141429 0.208140150251378
ENSG00000141433 0.384331749519679
ENSG00000141434 0.891363997192853
ENSG00000141441 0.522980637590456
ENSG00000141447 0.527378309039243
ENSG00000141448 0.699192370083179
ENSG00000141452 0.0486792604779052
ENSG00000141456 0.971977427779248
ENSG00000141458 0.412256531793238
ENSG00000141480 0.976702983168624
ENSG00000141503 0.593636750612625
ENSG00000141504 0.586526846216679
ENSG00000141505 0.323632954061734
ENSG00000141506 0.725995444138931
ENSG00000141510 0.976392356277539
ENSG00000141519 0.489202839359879
ENSG00000141522 0.934808619320993
ENSG00000141526 0.276434923666318
ENSG00000141527 0.601100424523418
ENSG00000141540 0.482069925564593
ENSG00000141542 0.496393276653513
ENSG00000141543 0.988791546346683
ENSG00000141551 0.798466423534014
ENSG00000141552 0.572847758309269
ENSG00000141556 0.639704444265482
ENSG00000141562 0.507224951392644
ENSG00000141564 0.338341712589593
ENSG00000141568 0.223858446175263
ENSG00000141569 0.42672369162803
ENSG00000141570 0.939594574383636
ENSG00000141574 0.0462230070983997
ENSG00000141576 0.0166645574717272
ENSG00000141577 0.496948378412582
ENSG00000141579 0.521824415273639
ENSG00000141582 0.860565916176758
ENSG00000141622 0.103979475615789
ENSG00000141639 0.674138010377239
ENSG00000141644 0.762850749531183
ENSG00000141646 0.96810034399052
ENSG00000141655 0.699163608334004
ENSG00000141665 0.589630238952612
ENSG00000141682 0.496715408244268
ENSG00000141696 0.0403210961677845
ENSG00000141698 0.0271194532966717
ENSG00000141699 0.143731089149918
ENSG00000141736 0.951898850680503
ENSG00000141738 0.84833066807791
ENSG00000141741 0.404404574268589
ENSG00000141744 0.533225572646426
ENSG00000141750 0.0226498774749485
ENSG00000141753 0.250149561095708
ENSG00000141756 0.137553065427227
ENSG00000141759 0.199738843317495
ENSG00000141837 0.231440043257671
ENSG00000141867 0.785405713233856
ENSG00000141905 0.858213205094281
ENSG00000141934 0.138205957133489
ENSG00000141959 0.839765419173732
ENSG00000141965 0.386980706618654
ENSG00000141968 0.937333900898517
ENSG00000141971 0.033636865659622
ENSG00000141977 0.120218359199733
ENSG00000141985 0.855328401652075
ENSG00000142025 0.0193854189436385
ENSG00000142039 0.0291701660128162
ENSG00000142082 0.78032926450455
ENSG00000142089 0.504233729478492
ENSG00000142149 0.23943868570311
ENSG00000142156 0.249229185122122
ENSG00000142166 0.881915762589018
ENSG00000142168 0.928621967073549
ENSG00000142173 0.603363974183454
ENSG00000142178 0.545915256382232
ENSG00000142182 0.482279886333567
ENSG00000142185 0.43762439456518
ENSG00000142186 0.536222546910413
ENSG00000142192 0.962365251205117
ENSG00000142207 0.178443644228667
ENSG00000142208 0.97073204403999
ENSG00000142224 0.489858607241058
ENSG00000142227 0.322968557655802
ENSG00000142230 0.709523590386673
ENSG00000142235 0.0279334107983111
ENSG00000142252 0.836969777153967
ENSG00000142273 0.719676487845285
ENSG00000142279 0.335425271223295
ENSG00000142303 0.188838140380345
ENSG00000142319 0.549240114586809
ENSG00000142330 0.475161353412869
ENSG00000142347 0.51974494080832
ENSG00000142405 0.503681503894341
ENSG00000142449 0.152066244060699
ENSG00000142453 0.724488328482185
ENSG00000142459 0.0405511901611808
ENSG00000142507 0.917174790902084
ENSG00000142512 0.468422475581275
ENSG00000142515 0.748455494069327
ENSG00000142528 0.502194521462017
ENSG00000142534 0.958373120419691
ENSG00000142541 0.98146305265701
ENSG00000142546 0.233976829534865
ENSG00000142549 0.114837035929177
ENSG00000142552 0.207228402802545
ENSG00000142556 0.46249755525132
ENSG00000142599 0.708698128185364
ENSG00000142611 0.595215770642307
ENSG00000142619 0.448053404815867
ENSG00000142627 0.817848966302735
ENSG00000142632 0.4895853706239
ENSG00000142634 0.167448027519242
ENSG00000142655 0.746971387811921
ENSG00000142657 0.705410660254714
ENSG00000142669 0.525166530527721
ENSG00000142675 0.673859021410246
ENSG00000142676 0.968940187066417
ENSG00000142677 0.843996272477307
ENSG00000142684 0.206926404436212
ENSG00000142686 0.724948516468978
ENSG00000142687 0.475089449039933
ENSG00000142694 0.538425696897182
ENSG00000142698 0.279509554653076
ENSG00000142731 0.666113482357543
ENSG00000142733 0.594071053025161
ENSG00000142748 0.359283142163574
ENSG00000142765 0.161856743479711
ENSG00000142784 0.22710277148215
ENSG00000142789 0.547502904936667
ENSG00000142794 0.364333705318623
ENSG00000142798 0.857643722460625
ENSG00000142856 0.908773483968201
ENSG00000142864 0.702566123261352
ENSG00000142867 0.885838865176425
ENSG00000142871 0.328024873160686
ENSG00000142875 0.92640731238711
ENSG00000142892 0.701573842914831
ENSG00000142910 0.515583115702765
ENSG00000142920 0.297405114989473
ENSG00000142937 0.921164045512592
ENSG00000142945 0.528669711577179
ENSG00000142949 0.812404367183995
ENSG00000142961 0.192588672472705
ENSG00000142973 0.439252309568459
ENSG00000143006 0.192628938921549
ENSG00000143013 0.905112113298282
ENSG00000143032 0.038080555907088
ENSG00000143033 0.434492240080073
ENSG00000143036 0.0253707389468598
ENSG00000143067 0.366208971364803
ENSG00000143079 0.772077518666375
ENSG00000143093 0.666821021387237
ENSG00000143105 0.483162872033226
ENSG00000143106 0.94847907870365
ENSG00000143119 0.763748116105429
ENSG00000143126 0.247014530435683
ENSG00000143127 0.547856674451513
ENSG00000143147 0.511294738900841
ENSG00000143149 0.861992498935815
ENSG00000143153 0.537666386718975
ENSG00000143155 0.203748231152426
ENSG00000143156 0.838741500903119
ENSG00000143158 0.223513305185168
ENSG00000143162 0.381357784655032
ENSG00000143164 0.444964392954522
ENSG00000143171 0.769129439375985
ENSG00000143178 0.0321843973263078
ENSG00000143179 0.535034686669504
ENSG00000143183 0.166392471324536
ENSG00000143184 0.692798633241679
ENSG00000143185 0.677494506505908
ENSG00000143190 0.947377503710266
ENSG00000143195 0.0251348926036286
ENSG00000143196 0.437894755007421
ENSG00000143198 0.335059997008778
ENSG00000143199 0.625772252965336
ENSG00000143207 0.232990301538178
ENSG00000143217 0.498075838980223
ENSG00000143222 0.113502490767479
ENSG00000143224 0.645916982087183
ENSG00000143226 0.555087378193992
ENSG00000143228 0.265367402583956
ENSG00000143248 0.239432933353275
ENSG00000143252 0.746145925610612
ENSG00000143256 0.748026944006627
ENSG00000143257 0.49627247730698
ENSG00000143258 0.778681216276849
ENSG00000143278 0.453952439571565
ENSG00000143294 0.318962045995789
ENSG00000143314 0.950463639396694
ENSG00000143318 0.502436120155083
ENSG00000143319 0.770794744653191
ENSG00000143320 0.413245935964842
ENSG00000143321 0.449344807353804
ENSG00000143322 0.894697483922182
ENSG00000143333 0.779794295969904
ENSG00000143337 0.438631055786289
ENSG00000143344 0.188927301802786
ENSG00000143355 0.282437500719044
ENSG00000143363 0.503301848805237
ENSG00000143365 0.14624774220269
ENSG00000143367 0.288491848920284
ENSG00000143368 0.993102932547946
ENSG00000143369 0.415204611083628
ENSG00000143373 0.130888968143487
ENSG00000143374 0.275085997630032
ENSG00000143375 0.413852808872424
ENSG00000143376 0.145172052783562
ENSG00000143379 0.955646506597945
ENSG00000143382 0.955295613258016
ENSG00000143384 0.882255151229277
ENSG00000143387 0.531531505620046
ENSG00000143390 0.314063920111365
ENSG00000143393 0.346682619850209
ENSG00000143398 0.53653029762658
ENSG00000143401 0.311003669999195
ENSG00000143409 0.372953601546232
ENSG00000143412 0.110853533668504
ENSG00000143416 0.691150585013978
ENSG00000143418 0.604664005246143
ENSG00000143420 0.431383094994305
ENSG00000143436 0.973950483772621
ENSG00000143437 0.904899276354391
ENSG00000143442 0.709385533990635
ENSG00000143450 0.554972331197294
ENSG00000143457 0.369827199410959
ENSG00000143458 0.155598186859332
ENSG00000143469 0.0287387397751982
ENSG00000143473 0.686721275641099
ENSG00000143476 0.51180382186123
ENSG00000143479 0.386445738084007
ENSG00000143486 0.57701533576466
ENSG00000143493 0.674163895951496
ENSG00000143498 0.712437155578054
ENSG00000143499 0.830803258130946
ENSG00000143507 0.338528663959227
ENSG00000143512 0.0479861023227989
ENSG00000143514 0.916240034053911
ENSG00000143520 0.900222615938611
ENSG00000143537 0.827668227470922
ENSG00000143543 0.0394611198674659
ENSG00000143545 0.488851946019949
ENSG00000143546 0.811734218428228
ENSG00000143549 0.920160260466401
ENSG00000143553 0.22109444207959
ENSG00000143556 0.555510175906858
ENSG00000143569 0.505349685346464
ENSG00000143570 0.480769894501904
ENSG00000143575 0.847881984790787
ENSG00000143590 0.391870203978325
ENSG00000143614 0.671854327492781
ENSG00000143621 0.966932616974034
ENSG00000143622 0.674788025908584
ENSG00000143624 0.772074642491458
ENSG00000143627 0.614814026529837
ENSG00000143630 0.0150884136169625
ENSG00000143631 0.402722011941878
ENSG00000143632 0.957961827406496
ENSG00000143641 0.103585439652098
ENSG00000143643 0.0447331484911586
ENSG00000143669 0.768945364181268
ENSG00000143674 0.405350835816431
ENSG00000143702 0.487252792765845
ENSG00000143727 0.845618435130751
ENSG00000143740 0.180580642192336
ENSG00000143742 0.177566410878844
ENSG00000143748 0.231014369369888
ENSG00000143751 0.0419058685473016
ENSG00000143753 0.63344876382002
ENSG00000143756 0.207562039092969
ENSG00000143761 0.890794514559197
ENSG00000143768 0.601954648473902
ENSG00000143771 0.239030268864831
ENSG00000143772 0.825111307969305
ENSG00000143774 0.304092221672553
ENSG00000143776 0.511173939554308
ENSG00000143793 0.523998803511234
ENSG00000143799 0.960636670079728
ENSG00000143801 0.890593182314976
ENSG00000143811 0.282975345428608
ENSG00000143815 0.7229582034261
ENSG00000143819 0.327110249536936
ENSG00000143839 0.311624923781365
ENSG00000143842 0.376692628938922
ENSG00000143845 0.49784286881191
ENSG00000143847 0.369116784206348
ENSG00000143850 0.249160156924104
ENSG00000143851 0.554543781134593
ENSG00000143858 0.303298397395336
ENSG00000143862 0.40864980844675
ENSG00000143867 0.585359119200193
ENSG00000143869 0.0187267748875416
ENSG00000143870 0.382882157361282
ENSG00000143878 0.82672196592308
ENSG00000143882 0.035374075309764
ENSG00000143889 0.258775209673151
ENSG00000143891 0.0237859665673428
ENSG00000143921 0.01151045201965
ENSG00000143924 0.10997630031868
ENSG00000143933 0.95532437500719
ENSG00000143947 0.97571357899702
ENSG00000143970 0.242570840188217
ENSG00000143977 0.968321809459164
ENSG00000143995 0.854802061642181
ENSG00000144015 0.103648715500282
ENSG00000144021 0.894685979222512
ENSG00000144028 0.969532679099412
ENSG00000144029 0.857767397982076
ENSG00000144031 0.541040139897148
ENSG00000144034 0.449842385614524
ENSG00000144035 0.57170591686704
ENSG00000144036 0.301897700210536
ENSG00000144048 0.137740016796862
ENSG00000144057 0.0310943270325928
ENSG00000144061 0.805351986286398
ENSG00000144063 0.37276377400168
ENSG00000144115 0.225497865878211
ENSG00000144118 0.378711703730974
ENSG00000144134 0.0102104209569609
ENSG00000144136 0.377052150803603
ENSG00000144182 0.541307624164471
ENSG00000144191 0.526857721379183
ENSG00000144218 0.392761818202736
ENSG00000144224 0.21705054014565
ENSG00000144227 0.0153213837852763
ENSG00000144228 0.0277838497026035
ENSG00000144229 0.0109984928843433
ENSG00000144230 0.0423660565340942
ENSG00000144231 0.897731848460096
ENSG00000144233 0.028344703811507
ENSG00000144278 0.0380776797321706
ENSG00000144283 0.706860252413111
ENSG00000144285 0.940143923792869
ENSG00000144290 0.414522957628191
ENSG00000144320 0.536792029544069
ENSG00000144355 0.0243065542274019
ENSG00000144357 0.0410861586958272
ENSG00000144362 0.0327510037850462
ENSG00000144366 0.268404643296787
ENSG00000144381 0.984112009755985
ENSG00000144395 0.445275019845607
ENSG00000144407 0.324872585451157
ENSG00000144445 0.529814429194326
ENSG00000144451 0.350551075114184
ENSG00000144455 0.0509917051115381
ENSG00000144460 0.0265269612636762
ENSG00000144476 0.523512729950185
ENSG00000144481 0.475828625993718
ENSG00000144485 0.474171949241265
ENSG00000144524 0.794307474603375
ENSG00000144535 0.45813727407646
ENSG00000144554 0.424972101103301
ENSG00000144560 0.441930028416608
ENSG00000144566 0.921652995248559
ENSG00000144567 0.128703075206222
ENSG00000144579 0.169774853027462
ENSG00000144580 0.243810471577639
ENSG00000144583 0.0397861276331381
ENSG00000144589 0.509333187607138
ENSG00000144591 0.614770883906076
ENSG00000144596 0.723352239389791
ENSG00000144597 0.603191403688407
ENSG00000144619 0.576871527018787
ENSG00000144635 0.252539662452112
ENSG00000144645 0.545224974402043
ENSG00000144647 0.0336397418345394
ENSG00000144648 0.723225687693423
ENSG00000144655 0.279624601649774
ENSG00000144659 0.556068153840844
ENSG00000144668 0.685343587855639
ENSG00000144674 0.661940152552318
ENSG00000144677 0.196549165334039
ENSG00000144681 0.145922734437018
ENSG00000144712 0.257276722541158
ENSG00000144713 0.89000069028198
ENSG00000144724 0.714807123710036
ENSG00000144730 0.513926438950311
ENSG00000144736 0.321593746045259
ENSG00000144744 0.718557655802395
ENSG00000144746 0.363467976668469
ENSG00000144747 0.508430068683057
ENSG00000144791 0.27709932007225
ENSG00000144802 0.460898401997216
ENSG00000144810 0.739082040013345
ENSG00000144820 0.0304471876761657
ENSG00000144821 0.489409923953935
ENSG00000144824 0.406872332347764
ENSG00000144827 0.511271729501501
ENSG00000144837 0.364353838543045
ENSG00000144843 0.549593884101656
ENSG00000144848 0.685191150585014
ENSG00000144852 0.712345117980695
ENSG00000144857 0.309016233131234
ENSG00000144867 0.651706722196017
ENSG00000144868 0.20209443057489
ENSG00000144891 0.794549073296442
ENSG00000144893 0.0323454631216852
ENSG00000144895 0.861414387777407
ENSG00000144909 0.0382444978773829
ENSG00000144935 0.830613430586395
ENSG00000145012 0.572669435464387
ENSG00000145016 0.484842558185019
ENSG00000145020 0.659653593492942
ENSG00000145022 0.52347246350134
ENSG00000145040 0.409043844410442
ENSG00000145041 0.203598670056718
ENSG00000145050 0.497189977105648
ENSG00000145088 0.735239470323627
ENSG00000145107 0.0206854500063276
ENSG00000145113 0.706480597324007
ENSG00000145147 0.730381610888048
ENSG00000145191 0.570799921768042
ENSG00000145192 0.574303102817501
ENSG00000145194 0.0351353527916154
ENSG00000145214 0.769655779385879
ENSG00000145216 0.646601511717537
ENSG00000145220 0.870724565985205
ENSG00000145241 0.9057247385557
ENSG00000145242 0.193943350858826
ENSG00000145287 0.406397763486384
ENSG00000145293 0.530775071616755
ENSG00000145321 0.68900208235064
ENSG00000145332 0.490991820158535
ENSG00000145335 0.922858112538972
ENSG00000145349 0.346694124549879
ENSG00000145354 0.514441274260535
ENSG00000145358 0.121377457691467
ENSG00000145362 0.683767444000874
ENSG00000145365 0.207938818007156
ENSG00000145384 0.0363347177321936
ENSG00000145386 0.826831260569943
ENSG00000145390 0.698315136733356
ENSG00000145391 0.425274099469633
ENSG00000145414 0.305392252735242
ENSG00000145423 0.135508105060917
ENSG00000145425 0.994339687762451
ENSG00000145431 0.551917833434958
ENSG00000145491 0.0297080107223801
ENSG00000145494 0.987813646874748
ENSG00000145495 0.385263630192934
ENSG00000145506 0.184414583357301
ENSG00000145526 0.49422751694067
ENSG00000145545 0.807707573543793
ENSG00000145555 0.667292714073699
ENSG00000145592 0.924638464812876
ENSG00000145604 0.85068050298547
ENSG00000145623 0.594479469863439
ENSG00000145632 0.27554043326699
ENSG00000145649 0.560549234362237
ENSG00000145675 0.970884481310615
ENSG00000145681 0.402690374017786
ENSG00000145687 0.187322396198847
ENSG00000145692 0.604856708965612
ENSG00000145703 0.905503273087056
ENSG00000145708 0.690264723139402
ENSG00000145715 0.927845399845837
ENSG00000145723 0.0300272661382175
ENSG00000145725 0.47105992798058
ENSG00000145730 0.740241138505079
ENSG00000145734 0.555628099078474
ENSG00000145736 0.840162331312341
ENSG00000145741 0.677816638096662
ENSG00000145777 0.497730697990129
ENSG00000145779 0.643624670677972
ENSG00000145780 0.12121639189609
ENSG00000145781 0.492435659967097
ENSG00000145782 0.889997814107063
ENSG00000145794 0.140227908100459
ENSG00000145817 0.0406518562832917
ENSG00000145819 0.432792420703858
ENSG00000145824 0.210285776739798
ENSG00000145832 0.331220303493977
ENSG00000145833 0.96951254587499
ENSG00000145839 0.0480263687716432
ENSG00000145861 0.198225975310915
ENSG00000145863 0.525899955131671
ENSG00000145864 0.822384694147559
ENSG00000145868 0.722969708125769
ENSG00000145879 0.109239999539812
ENSG00000145888 0.371179001622163
ENSG00000145901 0.915118325836104
ENSG00000145907 0.912946813773426
ENSG00000145911 0.207895675383394
ENSG00000145912 0.388864601189586
ENSG00000145916 0.297997607022469
ENSG00000145920 0.654761219958353
ENSG00000145936 0.190149676142704
ENSG00000145945 0.318726199652558
ENSG00000145979 0.147291793697726
ENSG00000145982 0.688449856766489
ENSG00000145990 0.457185260178783
ENSG00000145996 0.499608840211226
ENSG00000146007 0.163142393667813
ENSG00000146013 0.516693319220902
ENSG00000146021 0.671466043878925
ENSG00000146038 0.0425271223294716
ENSG00000146047 0.366260742513317
ENSG00000146054 0.181446370842489
ENSG00000146063 0.221367678696748
ENSG00000146067 0.314918144061849
ENSG00000146070 0.261924621207763
ENSG00000146072 0.357701245958974
ENSG00000146085 0.901030821090415
ENSG00000146090 0.019040277953544
ENSG00000146094 0.710636670079728
ENSG00000146109 0.28545748438237
ENSG00000146112 0.234621092716375
ENSG00000146122 0.260825922389296
ENSG00000146143 0.845578168681907
ENSG00000146151 0.388522336374409
ENSG00000146192 0.196169510244935
ENSG00000146197 0.329995052979142
ENSG00000146216 0.111845814015025
ENSG00000146223 0.592385614523533
ENSG00000146232 0.886068959169821
ENSG00000146242 0.495720251722829
ENSG00000146243 0.437667537188942
ENSG00000146247 0.229228264746149
ENSG00000146263 0.0462345117980695
ENSG00000146276 0.886232901140116
ENSG00000146278 0.463694044016981
ENSG00000146282 0.413470277608403
ENSG00000146376 0.0432058996099907
ENSG00000146410 0.139928785909044
ENSG00000146414 0.105319773127323
ENSG00000146425 0.808722863289654
ENSG00000146426 0.215065979452606
ENSG00000146457 0.983522393897907
ENSG00000146463 0.30644493275503
ENSG00000146469 0.724565985204956
ENSG00000146476 0.1443379620575
ENSG00000146477 0.375441492849829
ENSG00000146535 0.901318438582161
ENSG00000146540 0.350099515652144
ENSG00000146555 0.377296625671587
ENSG00000146556 0.187704927462869
ENSG00000146576 0.0419864014449903
ENSG00000146587 0.497397061699704
ENSG00000146592 0.821168072157476
ENSG00000146618 0.354888346889704
ENSG00000146648 0.976156509934308
ENSG00000146670 0.295242231451548
ENSG00000146674 0.814322775853936
ENSG00000146676 0.0411120442700843
ENSG00000146678 0.602196247166968
ENSG00000146701 0.70518919478607
ENSG00000146707 0.512384809194556
ENSG00000146729 0.782342586946768
ENSG00000146731 0.804903302999275
ENSG00000146733 0.625964956684806
ENSG00000146757 0.425791810954775
ENSG00000146776 0.159144510532553
ENSG00000146809 0.346981742041624
ENSG00000146826 0.434138470565226
ENSG00000146828 0.0330846400754708
ENSG00000146830 0.394731998021192
ENSG00000146834 0.232455333003532
ENSG00000146859 0.348520495622462
ENSG00000146872 0.591025183787577
ENSG00000146904 0.287882099837784
ENSG00000146909 0.281727085514433
ENSG00000146918 0.394780892994788
ENSG00000146938 0.376781790361363
ENSG00000146950 0.362052898609082
ENSG00000146963 0.994753856950564
ENSG00000147010 0.441587763601431
ENSG00000147041 0.143782860298432
ENSG00000147044 0.888847344140081
ENSG00000147050 0.597045017889808
ENSG00000147065 0.877414548843202
ENSG00000147081 0.67908503123526
ENSG00000147082 0.0304903302999275
ENSG00000147099 0.27226447003601
ENSG00000147100 0.260966854960251
ENSG00000147119 0.291592365481299
ENSG00000147123 0.9379407738061
ENSG00000147124 0.142238354367759
ENSG00000147127 0.52221845123733
ENSG00000147130 0.798814440699026
ENSG00000147133 0.921238826060446
ENSG00000147140 0.912526892235478
ENSG00000147144 0.136526270981696
ENSG00000147145 0.517996226458508
ENSG00000147155 0.184848885769837
ENSG00000147162 0.941708562947964
ENSG00000147164 0.464602915290896
ENSG00000147166 0.566013966705399
ENSG00000147168 0.821564984296085
ENSG00000147202 0.134731537833205
ENSG00000147206 0.279613096950104
ENSG00000147223 0.291123548969754
ENSG00000147224 0.765609001277022
ENSG00000147231 0.367414088655216
ENSG00000147246 0.617031557391194
ENSG00000147255 0.546070569827775
ENSG00000147257 0.466797436752914
ENSG00000147274 0.984658482990302
ENSG00000147316 0.643964059318232
ENSG00000147364 0.580239527847126
ENSG00000147378 0.19526063897102
ENSG00000147381 0.621124354298731
ENSG00000147400 0.514438398085618
ENSG00000147403 0.988549947653616
ENSG00000147408 0.322456598520496
ENSG00000147416 0.508663038851371
ENSG00000147419 0.577737255668941
ENSG00000147421 0.893104083017913
ENSG00000147437 0.332370773460959
ENSG00000147439 0.0447187676165714
ENSG00000147443 0.743002266425835
ENSG00000147457 0.517461257923862
ENSG00000147459 0.647375202770332
ENSG00000147465 0.236542377561234
ENSG00000147481 0.547888312375605
ENSG00000147488 0.047416619689143
ENSG00000147509 0.868987356335063
ENSG00000147526 0.675205071271614
ENSG00000147533 0.49639615282843
ENSG00000147536 0.29466412029314
ENSG00000147548 0.520607793283556
ENSG00000147570 0.317000494702086
ENSG00000147571 0.797620828108282
ENSG00000147573 0.122317966889474
ENSG00000147576 0.636969201918984
ENSG00000147586 0.836150067302493
ENSG00000147588 0.00626143279529688
ENSG00000147592 0.511777936286973
ENSG00000147596 0.473429896112562
ENSG00000147601 0.895097272235708
ENSG00000147604 0.968954567941004
ENSG00000147642 0.400179473314849
ENSG00000147647 0.112455563097525
ENSG00000147649 0.257380264838186
ENSG00000147650 0.175924115000978
ENSG00000147654 0.378892902750774
ENSG00000147655 0.0301969604583472
ENSG00000147669 0.846840809470669
ENSG00000147676 0.177828142796332
ENSG00000147677 0.889750463064162
ENSG00000147679 0.328070891959365
ENSG00000147684 0.812867431345705
ENSG00000147689 0.584211525408129
ENSG00000147724 0.00899667514179542
ENSG00000147789 0.261148053980051
ENSG00000147813 0.28330035319428
ENSG00000147852 0.328591479619425
ENSG00000147853 0.331988242196937
ENSG00000147854 0.126505677569287
ENSG00000147862 0.321346395002358
ENSG00000147869 0.378104830823391
ENSG00000147872 0.356148111503549
ENSG00000147873 0.0419864014449903
ENSG00000147874 0.0558495645471175
ENSG00000147883 0.427413973608219
ENSG00000147889 0.952223858446175
ENSG00000147894 0.194386281796114
ENSG00000147905 0.435142255611417
ENSG00000147955 0.120114816902705
ENSG00000147996 0.0391332359268761
ENSG00000148019 0.0380431656331611
ENSG00000148053 0.752516653052772
ENSG00000148082 0.591761484566445
ENSG00000148090 0.928607586198962
ENSG00000148110 0.0177316183661026
ENSG00000148143 0.513448993914014
ENSG00000148153 0.0250744929303621
ENSG00000148154 0.375818271764016
ENSG00000148175 0.763693468781997
ENSG00000148180 0.82014703006178
ENSG00000148187 0.284629146006144
ENSG00000148200 0.514608092405748
ENSG00000148204 0.0358227585968868
ENSG00000148218 0.345115104520197
ENSG00000148229 0.832399535210133
ENSG00000148248 0.10531114460257
ENSG00000148291 0.222190264723139
ENSG00000148296 0.341749979866776
ENSG00000148297 0.903182199928671
ENSG00000148300 0.467225986815614
ENSG00000148303 0.978037528330323
ENSG00000148308 0.741403113171731
ENSG00000148331 0.2856271787025
ENSG00000148334 0.783662751233879
ENSG00000148335 0.421434405954833
ENSG00000148337 0.521298075263745
ENSG00000148341 0.745835298719527
ENSG00000148344 0.77752787013495
ENSG00000148346 0.50654042176229
ENSG00000148356 0.15264147904419
ENSG00000148377 0.65090139321913
ENSG00000148384 0.812355472210398
ENSG00000148396 0.760768398890947
ENSG00000148400 0.944682527812611
ENSG00000148408 0.665610151746989
ENSG00000148429 0.569951450167393
ENSG00000148444 0.47057385441953
ENSG00000148468 0.411750325007766
ENSG00000148481 0.0801072238009227
ENSG00000148484 0.43652857192163
ENSG00000148498 0.89813451294854
ENSG00000148516 0.795886494633058
ENSG00000148541 0.628639799358038
ENSG00000148572 0.593170810275998
ENSG00000148584 0.387486913404126
ENSG00000148602 0.366479331807043
ENSG00000148604 0.559982627903499
ENSG00000148606 0.216627742432784
ENSG00000148634 0.0309677753362248
ENSG00000148660 0.862579238618976
ENSG00000148672 0.46732090058789
ENSG00000148677 0.242009986079313
ENSG00000148680 0.0117693077622209
ENSG00000148688 0.830512764464284
ENSG00000148690 0.117626925599107
ENSG00000148700 0.253382381702926
ENSG00000148702 0.23147455735668
ENSG00000148719 0.205252470634254
ENSG00000148730 0.508809723772161
ENSG00000148734 0.0315315056200458
ENSG00000148737 0.662981327872436
ENSG00000148773 0.709699037056638
ENSG00000148795 0.919970432921849
ENSG00000148798 0.289225273524235
ENSG00000148824 0.185694481195568
ENSG00000148834 0.196241414617871
ENSG00000148835 0.804673209005879
ENSG00000148840 0.439562936459544
ENSG00000148841 0.0255490617917419
ENSG00000148843 0.434725210248386
ENSG00000148848 0.548797183649521
ENSG00000148908 0.511783688636808
ENSG00000148925 0.141473291839717
ENSG00000148926 0.674393989944893
ENSG00000148935 0.245084617066071
ENSG00000148943 0.632137228057662
ENSG00000148948 0.408874150090312
ENSG00000148965 0.500514835310224
ENSG00000148985 0.14984008467459
ENSG00000149016 0.505159857801912
ENSG00000149021 0.391533691512983
ENSG00000149043 0.0219941095937691
ENSG00000149084 0.100148410625741
ENSG00000149089 0.726728868742881
ENSG00000149091 0.843113286777649
ENSG00000149100 0.954516169855386
ENSG00000149115 0.254535727844825
ENSG00000149124 0.217128196868421
ENSG00000149131 0.572330046824128
ENSG00000149136 0.983568412696587
ENSG00000149177 0.822387570322477
ENSG00000149179 0.329776463685415
ENSG00000149187 0.615774668952267
ENSG00000149231 0.20923309672001
ENSG00000149243 0.623540341229392
ENSG00000149257 0.743767328953878
ENSG00000149260 0.0417591836265114
ENSG00000149262 0.610991590064541
ENSG00000149269 0.960651050954315
ENSG00000149273 0.946831030475949
ENSG00000149292 0.099814774335316
ENSG00000149294 0.870123445427457
ENSG00000149295 0.784470956385684
ENSG00000149300 0.0313819445243382
ENSG00000149308 0.369755295038023
ENSG00000149311 0.954521922205221
ENSG00000149313 0.411195223248697
ENSG00000149346 0.254722679214459
ENSG00000149357 0.136845526397533
ENSG00000149380 0.111578329747702
ENSG00000149403 0.463538730571438
ENSG00000149418 0.206805605089679
ENSG00000149428 0.523627776946883
ENSG00000149451 0.517107488409015
ENSG00000149474 0.353766638671897
ENSG00000149476 0.524430229748852
ENSG00000149480 0.911160709149688
ENSG00000149485 0.735829086181705
ENSG00000149489 0.0439191909895192
ENSG00000149499 0.263221776095535
ENSG00000149503 0.762324409521289
ENSG00000149516 0.45019615512937
ENSG00000149527 0.737039955821953
ENSG00000149532 0.467450328459176
ENSG00000149534 0.697072629169016
ENSG00000149541 0.842615708516929
ENSG00000149547 0.20004947020858
ENSG00000149554 0.865832192450616
ENSG00000149557 0.907277873011125
ENSG00000149571 0.0239499085376376
ENSG00000149575 0.0464588534416309
ENSG00000149582 0.521996985768686
ENSG00000149591 0.578663383992361
ENSG00000149596 0.0473332106165369
ENSG00000149599 0.591099964335431
ENSG00000149600 0.489315010181659
ENSG00000149636 0.727862081660358
ENSG00000149639 0.127558357589075
ENSG00000149657 0.0513368461016325
ENSG00000149658 0.517055717260501
ENSG00000149679 0.485935504653651
ENSG00000149742 0.197619102403332
ENSG00000149743 0.485276860597554
ENSG00000149761 0.0360039576166864
ENSG00000149781 0.521102495369358
ENSG00000149782 0.937405805271453
ENSG00000149792 0.851546231635623
ENSG00000149798 0.231307739211468
ENSG00000149806 0.968951691766086
ENSG00000149809 0.749442022066014
ENSG00000149823 0.157323891809804
ENSG00000149922 0.186404896400179
ENSG00000149923 0.911770458232188
ENSG00000149925 0.921250330760116
ENSG00000149927 0.133304955074148
ENSG00000149929 0.202062792650798
ENSG00000149930 0.438947435027209
ENSG00000149948 0.53191116070915
ENSG00000149968 0.766569643699451
ENSG00000149970 0.62538396935148
ENSG00000149972 0.474537223455782
ENSG00000150048 0.220815453112596
ENSG00000150051 0.507788681676465
ENSG00000150054 0.575968408094707
ENSG00000150093 0.956540996997273
ENSG00000150281 0.270642307382566
ENSG00000150316 0.900352043809896
ENSG00000150337 0.786285822758597
ENSG00000150347 0.515982904016291
ENSG00000150361 0.455243842109502
ENSG00000150394 0.0446813773426445
ENSG00000150403 0.511772183937138
ENSG00000150433 0.509566157775451
ENSG00000150455 0.255533760541181
ENSG00000150457 0.386402595460246
ENSG00000150459 0.915011907364158
ENSG00000150471 0.0458721137584703
ENSG00000150477 0.0201159673726717
ENSG00000150510 0.177600924977853
ENSG00000150526 0.569689718249905
ENSG00000150527 0.569689718249905
ENSG00000150540 0.548779926600016
ENSG00000150593 0.830265413421383
ENSG00000150594 0.54574843823702
ENSG00000150625 0.396690673139978
ENSG00000150627 0.0241339837323547
ENSG00000150628 0.0369128288906018
ENSG00000150630 0.481811069822022
ENSG00000150636 0.859803729823633
ENSG00000150637 0.440773806099792
ENSG00000150656 0.320112515962771
ENSG00000150667 0.0344364422866741
ENSG00000150672 0.87618642215345
ENSG00000150681 0.35281462477422
ENSG00000150687 0.79679824208189
ENSG00000150712 0.0348132212008605
ENSG00000150722 0.0313992015738429
ENSG00000150753 0.872967982420819
ENSG00000150760 0.744727971376307
ENSG00000150764 0.50731986516492
ENSG00000150768 0.720622749393127
ENSG00000150773 0.278911310270245
ENSG00000150776 0.417715511786565
ENSG00000150779 0.0493292760092498
ENSG00000150782 0.678072617664316
ENSG00000150787 0.778750244474868
ENSG00000150867 0.401752740994696
ENSG00000150873 0.0278557540755399
ENSG00000150907 0.895701268968374
ENSG00000150938 0.388910619988265
ENSG00000150961 0.227663625591054
ENSG00000150977 0.0714096708505425
ENSG00000150990 0.133129508404183
ENSG00000150991 0.973772160927739
ENSG00000150995 0.883558058466884
ENSG00000151005 0.585195177229898
ENSG00000151012 0.245751889646921
ENSG00000151025 0.377595747863002
ENSG00000151065 0.398545805961735
ENSG00000151067 0.693851313261467
ENSG00000151090 0.915293772506069
ENSG00000151092 0.146604387892454
ENSG00000151116 0.819810517596438
ENSG00000151135 0.0324892718675579
ENSG00000151150 0.786075861989623
ENSG00000151151 0.708516929165564
ENSG00000151164 0.442836023515606
ENSG00000151208 0.26649198697668
ENSG00000151224 0.394723369496439
ENSG00000151233 0.371846274203012
ENSG00000151239 0.307451593976139
ENSG00000151240 0.520090081798415
ENSG00000151247 0.909483899172812
ENSG00000151276 0.792682435775014
ENSG00000151292 0.466032374224871
ENSG00000151304 0.250629882306922
ENSG00000151320 0.693025851060158
ENSG00000151327 0.0191869628743342
ENSG00000151332 0.874495231301987
ENSG00000151338 0.149471934285155
ENSG00000151348 0.787260846055614
ENSG00000151364 0.438642560485959
ENSG00000151366 0.837021548302482
ENSG00000151388 0.154979809252079
ENSG00000151414 0.393083949793491
ENSG00000151422 0.70880454665731
ENSG00000151445 0.678403377779823
ENSG00000151461 0.836633264688625
ENSG00000151465 0.0422682665869007
ENSG00000151466 0.348586647645563
ENSG00000151470 0.430796355311145
ENSG00000151474 0.0368265436430782
ENSG00000151490 0.765988656366126
ENSG00000151491 0.909400490100206
ENSG00000151498 0.941389307532127
ENSG00000151500 0.0439278195142716
ENSG00000151502 0.540677741857549
ENSG00000151503 0.284154577144764
ENSG00000151532 0.505686197811806
ENSG00000151552 0.696885677799381
ENSG00000151576 0.366171581090876
ENSG00000151577 0.642304506390861
ENSG00000151611 0.0168716420657839
ENSG00000151615 0.468462742030119
ENSG00000151617 0.616925138919248
ENSG00000151623 0.39342333843375
ENSG00000151632 0.356947688130601
ENSG00000151640 0.532587061814751
ENSG00000151650 0.743197846320222
ENSG00000151655 0.568038793847287
ENSG00000151657 0.392120431196144
ENSG00000151665 0.105426191599268
ENSG00000151689 0.433692663453021
ENSG00000151692 0.248377837346556
ENSG00000151693 0.808691225365562
ENSG00000151694 0.683085790545438
ENSG00000151702 0.673223386753489
ENSG00000151704 0.582782066474155
ENSG00000151718 0.376583334292058
ENSG00000151725 0.917959986654548
ENSG00000151726 0.470329379551547
ENSG00000151729 0.894429999654859
ENSG00000151746 0.607548808688349
ENSG00000151748 0.669162227770044
ENSG00000151778 0.385824484301837
ENSG00000151779 0.030892994788371
ENSG00000151789 0.515013633069109
ENSG00000151790 0.733746735541469
ENSG00000151834 0.730830294175171
ENSG00000151835 0.212161042785978
ENSG00000151846 0.890032328206072
ENSG00000151849 0.695315286294451
ENSG00000151876 0.531879522785058
ENSG00000151882 0.257374512488351
ENSG00000151892 0.551753891464663
ENSG00000151914 0.764231313491561
ENSG00000151923 0.485803200607448
ENSG00000151929 0.655647081832929
ENSG00000151962 0.0294779167289838
ENSG00000151967 0.404766972308188
ENSG00000152034 0.0274358325375916
ENSG00000152049 0.153084409981477
ENSG00000152056 0.529118394864302
ENSG00000152061 0.054014564949782
ENSG00000152082 0.248504389042924
ENSG00000152086 0.0284223605342783
ENSG00000152102 0.528361960861012
ENSG00000152104 0.775218301676235
ENSG00000152127 0.0802912989956397
ENSG00000152133 0.380454665730951
ENSG00000152137 0.802677143613166
ENSG00000152147 0.809841695332543
ENSG00000152192 0.226536165023412
ENSG00000152193 0.238135778465503
ENSG00000152208 0.656046870146455
ENSG00000152213 0.0198312260558438
ENSG00000152214 0.617474488328482
ENSG00000152217 0.831732262629284
ENSG00000152219 0.037738291091911
ENSG00000152223 0.0262508484716006
ENSG00000152229 0.465649842960849
ENSG00000152234 0.988751279897838
ENSG00000152240 0.35484808044086
ENSG00000152242 0.425889600901968
ENSG00000152253 0.438970444426548
ENSG00000152256 0.746016497739327
ENSG00000152266 0.603358221833619
ENSG00000152270 0.681877797080107
ENSG00000152284 0.358739545104175
ENSG00000152291 0.777533622484785
ENSG00000152332 0.171652995248559
ENSG00000152348 0.702333153093038
ENSG00000152359 0.056188953187377
ENSG00000152377 0.209966521323961
ENSG00000152380 0.0327452514352113
ENSG00000152382 0.6557247385557
ENSG00000152402 0.833581643101207
ENSG00000152404 0.153720044638235
ENSG00000152409 0.484135019155325
ENSG00000152413 0.844545621886541
ENSG00000152422 0.867324927232775
ENSG00000152430 0.203052196822402
ENSG00000152439 0.0334355334154002
ENSG00000152455 0.839543953705088
ENSG00000152457 0.558556045144441
ENSG00000152463 0.116873367770734
ENSG00000152464 0.902862944512833
ENSG00000152465 0.365472670585934
ENSG00000152467 0.205341632056695
ENSG00000152484 0.561440848586648
ENSG00000152492 0.472161502973965
ENSG00000152495 0.644775140644953
ENSG00000152503 0.472109731825451
ENSG00000152518 0.494152736392816
ENSG00000152520 0.437598508990923
ENSG00000152527 0.0262077058478388
ENSG00000152556 0.861195798483681
ENSG00000152558 0.525321843973263
ENSG00000152578 0.744799875749244
ENSG00000152582 0.491227666501766
ENSG00000152583 0.455338755881778
ENSG00000152592 0.258896009019685
ENSG00000152595 0.589210317414664
ENSG00000152601 0.258254622013092
ENSG00000152661 0.884400777717698
ENSG00000152669 0.203955315746482
ENSG00000152670 0.32668745182407
ENSG00000152672 0.0334240287157304
ENSG00000152684 0.731258844237871
ENSG00000152689 0.285819882421969
ENSG00000152700 0.50168256232671
ENSG00000152760 0.0249738268082512
ENSG00000152766 0.0236536625211399
ENSG00000152778 0.648051103875933
ENSG00000152782 0.518433405045961
ENSG00000152785 0.459264734644102
ENSG00000152795 0.836489455942753
ENSG00000152804 0.46747909020835
ENSG00000152818 0.837340803718319
ENSG00000152822 0.771674854177932
ENSG00000152894 0.712684506620955
ENSG00000152904 0.672133316459774
ENSG00000152910 0.136940440169809
ENSG00000152932 0.12008605515353
ENSG00000152942 0.702928521300951
ENSG00000152944 0.930324662624682
ENSG00000152952 0.377834470381151
ENSG00000152954 0.0228454573693354
ENSG00000152969 0.374509612176574
ENSG00000152977 0.325396049286133
ENSG00000152990 0.506321832468563
ENSG00000153002 0.0297281439468023
ENSG00000153006 0.335781916913059
ENSG00000153015 0.873871101344899
ENSG00000153029 0.0306226343461304
ENSG00000153037 0.227956995432634
ENSG00000153044 0.766969432012977
ENSG00000153046 0.750394035963691
ENSG00000153048 0.696304690466055
ENSG00000153060 0.0348908779236318
ENSG00000153064 0.339164298615985
ENSG00000153066 0.14388640259546
ENSG00000153071 0.80074147789372
ENSG00000153086 0.387748645321614
ENSG00000153094 0.749795791580861
ENSG00000153107 0.60315401341448
ENSG00000153113 0.824840947527065
ENSG00000153130 0.309323983847402
ENSG00000153132 0.184679191449707
ENSG00000153140 0.498630940739292
ENSG00000153147 0.939557184109709
ENSG00000153162 0.529874828867592
ENSG00000153165 0.0317270855144326
ENSG00000153179 0.496384648128761
ENSG00000153187 0.987842408623923
ENSG00000153201 0.932898839175803
ENSG00000153207 0.418402917591836
ENSG00000153208 0.710697069752994
ENSG00000153233 0.461979843766179
ENSG00000153234 0.720967890383222
ENSG00000153237 0.364647208384625
ENSG00000153246 0.280547853798277
ENSG00000153250 0.454455770182119
ENSG00000153253 0.170091232268382
ENSG00000153291 0.0253621104221074
ENSG00000153310 0.400193854189436
ENSG00000153317 0.778986090818099
ENSG00000153339 0.265505458979993
ENSG00000153347 0.0275796412834643
ENSG00000153391 0.603809781295659
ENSG00000153443 0.385965416872793
ENSG00000153487 0.915592894697484
ENSG00000153558 0.230082488696633
ENSG00000153560 0.826448729305922
ENSG00000153561 0.221327412247903
ENSG00000153563 0.875685967717813
ENSG00000153574 0.842175653754559
ENSG00000153684 0.168080786001081
ENSG00000153707 0.702678294083133
ENSG00000153714 0.0218790625970709
ENSG00000153721 0.0278988966993017
ENSG00000153767 0.893055188044316
ENSG00000153774 0.32841603294946
ENSG00000153786 0.495829546369692
ENSG00000153814 0.0283044373626626
ENSG00000153815 0.511311995950346
ENSG00000153820 0.189942591548648
ENSG00000153822 0.132496749922343
ENSG00000153823 0.570354114655837
ENSG00000153827 0.584697598969179
ENSG00000153879 0.81331323845791
ENSG00000153885 0.295012137458152
ENSG00000153896 0.479866775577824
ENSG00000153904 0.515629134501444
ENSG00000153914 0.867566525925841
ENSG00000153922 0.24347108293738
ENSG00000153933 0.781275526052392
ENSG00000153944 0.328433289998965
ENSG00000153975 0.0443132269532104
ENSG00000153976 0.261355138574108
ENSG00000154001 0.721088689729755
ENSG00000154016 0.677862656895342
ENSG00000154027 0.685490272776429
ENSG00000154040 0.488650613775727
ENSG00000154079 0.0236450339963875
ENSG00000154080 0.0374305403757435
ENSG00000154096 0.519989415676304
ENSG00000154102 0.4295365906973
ENSG00000154114 0.0347183074285846
ENSG00000154118 0.317408911540364
ENSG00000154124 0.473895836449189
ENSG00000154127 0.286780524844399
ENSG00000154133 0.569399224583242
ENSG00000154134 0.441406564581632
ENSG00000154143 0.0310109179599867
ENSG00000154144 0.189772897228518
ENSG00000154146 0.198936390515526
ENSG00000154162 0.496330000805329
ENSG00000154174 0.748383589696391
ENSG00000154175 0.416527651545656
ENSG00000154188 0.573957961827407
ENSG00000154217 0.0785569655204151
ENSG00000154222 0.0238406138907744
ENSG00000154229 0.974450938208258
ENSG00000154237 0.175328746793065
ENSG00000154252 0.0166990715707366
ENSG00000154258 0.0192157246235087
ENSG00000154262 0.520929924874311
ENSG00000154269 0.514127771194533
ENSG00000154274 0.108129796021675
ENSG00000154277 0.72012229495749
ENSG00000154305 0.324501558886805
ENSG00000154309 0.0345083466596105
ENSG00000154310 0.921115150538995
ENSG00000154316 0.0405598186859332
ENSG00000154319 0.030240103082109
ENSG00000154328 0.281321544851072
ENSG00000154330 0.4341672323144
ENSG00000154342 0.237209650142083
ENSG00000154358 0.291462937610014
ENSG00000154359 0.18638188700084
ENSG00000154370 0.366047905569425
ENSG00000154380 0.76963276998654
ENSG00000154415 0.621434981189816
ENSG00000154447 0.215278816396498
ENSG00000154473 0.672676913519173
ENSG00000154478 0.012321533346372
ENSG00000154518 0.335799173962564
ENSG00000154545 0.480764142152069
ENSG00000154553 0.24547002450501
ENSG00000154556 0.758694676775463
ENSG00000154582 0.902215805156406
ENSG00000154589 0.364604065760863
ENSG00000154620 0.341867903038391
ENSG00000154639 0.299775083121455
ENSG00000154640 0.224603375478883
ENSG00000154642 0.195807112205336
ENSG00000154646 0.0325841856398339
ENSG00000154654 0.176033409647841
ENSG00000154655 0.30177977703892
ENSG00000154678 0.202988920974218
ENSG00000154710 0.790168658897159
ENSG00000154719 0.975216000736301
ENSG00000154721 0.419406702638028
ENSG00000154723 0.868541549222858
ENSG00000154727 0.782684851761945
ENSG00000154734 0.326425719906582
ENSG00000154736 0.23771010457772
ENSG00000154743 0.323023204979234
ENSG00000154764 0.141499177413974
ENSG00000154767 0.722492263089472
ENSG00000154781 0.0283504561613419
ENSG00000154803 0.40214390078347
ENSG00000154813 0.0201332244221765
ENSG00000154822 0.6356864279058
ENSG00000154832 0.630569712727649
ENSG00000154839 0.374204737635324
ENSG00000154845 0.453529641858699
ENSG00000154856 0.0228166956201608
ENSG00000154889 0.257288227240828
ENSG00000154914 0.023521358474937
ENSG00000154917 0.596556068153841
ENSG00000154920 0.430669803614777
ENSG00000154928 0.605567124170224
ENSG00000154930 0.134763175757297
ENSG00000154945 0.476987724485452
ENSG00000154957 0.403797701361006
ENSG00000154978 0.416792259638062
ENSG00000155011 0.506244175745792
ENSG00000155034 0.775005464732343
ENSG00000155085 0.0296217254748565
ENSG00000155087 0.788900265758562
ENSG00000155090 0.60936655123618
ENSG00000155093 0.586929510705123
ENSG00000155096 0.244083708194798
ENSG00000155097 0.475912035066325
ENSG00000155100 0.0504883745009837
ENSG00000155111 0.899092279196052
ENSG00000155158 0.0316494287916614
ENSG00000155189 0.118072732711313
ENSG00000155229 0.631165080935562
ENSG00000155252 0.226058719987115
ENSG00000155304 0.333774346820676
ENSG00000155307 0.0845279046490491
ENSG00000155313 0.693822551512293
ENSG00000155324 0.747834240287157
ENSG00000155329 0.760080993085675
ENSG00000155330 0.022741915072307
ENSG00000155363 0.892511590984917
ENSG00000155366 0.425909734126391
ENSG00000155367 0.427923056568608
ENSG00000155368 0.36297039840775
ENSG00000155380 0.301069361834309
ENSG00000155393 0.333095569540157
ENSG00000155428 0.520159109996434
ENSG00000155438 0.315993833480977
ENSG00000155463 0.943463029647611
ENSG00000155465 0.0545236479101713
ENSG00000155495 0.681610312812784
ENSG00000155506 0.439933963023895
ENSG00000155508 0.718042820492171
ENSG00000155511 0.822235133051852
ENSG00000155561 0.342497785345314
ENSG00000155622 0.349443747770964
ENSG00000155629 0.435999355736818
ENSG00000155636 0.105158707331945
ENSG00000155657 0.898764395255462
ENSG00000155659 0.510104002485015
ENSG00000155660 0.729743100056373
ENSG00000155666 0.0533674255933549
ENSG00000155744 0.386517642456944
ENSG00000155749 0.236643043683345
ENSG00000155754 0.135732446704479
ENSG00000155755 0.037522577973102
ENSG00000155760 0.70008398430759
ENSG00000155792 0.623991900691432
ENSG00000155827 0.272278850910597
ENSG00000155846 0.214415963921262
ENSG00000155849 0.225026173191749
ENSG00000155858 0.536757515445059
ENSG00000155868 0.918604249836058
ENSG00000155875 0.159377480700866
ENSG00000155876 0.4964076575281
ENSG00000155886 0.37912299674417
ENSG00000155890 0.366243485463812
ENSG00000155897 0.721287145799059
ENSG00000155903 0.538497601270119
ENSG00000155906 0.0327740131843858
ENSG00000155926 0.672803465215541
ENSG00000155957 0.842446014196799
ENSG00000155959 0.674681607436638
ENSG00000155961 0.414692651948321
ENSG00000155962 0.0508622772402526
ENSG00000155966 0.282782641709138
ENSG00000155974 0.794083132959814
ENSG00000155975 0.251625038828361
ENSG00000155980 0.753868455263975
ENSG00000156006 0.536622335223939
ENSG00000156009 0.500701786679859
ENSG00000156011 0.183310132188999
ENSG00000156030 0.0279506678478158
ENSG00000156049 0.455508450201907
ENSG00000156050 0.0375570920721115
ENSG00000156052 0.919659806030764
ENSG00000156076 0.107488409015083
ENSG00000156096 0.741086733930811
ENSG00000156103 0.296153978900381
ENSG00000156113 0.769802464306669
ENSG00000156127 0.70785540893455
ENSG00000156136 0.695556884987517
ENSG00000156194 0.168333889393817
ENSG00000156218 0.163133765143061
ENSG00000156234 0.566281450972722
ENSG00000156239 0.0385234868443759
ENSG00000156253 0.207812266310788
ENSG00000156256 0.256494402963611
ENSG00000156261 0.766609910148296
ENSG00000156265 0.255113839003233
ENSG00000156269 0.273670919570645
ENSG00000156273 0.759902670240793
ENSG00000156284 0.280677281669562
ENSG00000156298 0.387136020064196
ENSG00000156299 0.789797632332808
ENSG00000156304 0.213783205439422
ENSG00000156313 0.480899322373189
ENSG00000156345 0.55928084122364
ENSG00000156374 0.606832641133903
ENSG00000156384 0.176165713694044
ENSG00000156395 0.515283993511349
ENSG00000156427 0.21564984296085
ENSG00000156453 0.236709195706446
ENSG00000156463 0.198424431380219
ENSG00000156466 0.504656527191358
ENSG00000156467 0.966785932053244
ENSG00000156469 0.21342368357474
ENSG00000156471 0.634101655526283
ENSG00000156475 0.961168762439456
ENSG00000156482 0.871153116047906
ENSG00000156502 0.0330990209500581
ENSG00000156504 0.0377613004912507
ENSG00000156508 0.98492021490779
ENSG00000156509 0.0289602052438421
ENSG00000156510 0.42890383221546
ENSG00000156515 0.766402825554239
ENSG00000156531 0.0423085330357451
ENSG00000156587 0.822447969995743
ENSG00000156603 0.547359096190794
ENSG00000156639 0.0292909653593493
ENSG00000156650 0.685654214746724
ENSG00000156671 0.032578433289999
ENSG00000156675 0.601422556114173
ENSG00000156697 0.860862162193256
ENSG00000156709 0.77907525224054
ENSG00000156711 0.95581044856824
ENSG00000156735 0.666734736139713
ENSG00000156738 0.587573773886633
ENSG00000156795 0.94350904844629
ENSG00000156802 0.366804339572715
ENSG00000156804 0.275344853372603
ENSG00000156831 0.293876048365757
ENSG00000156853 0.303580262537246
ENSG00000156858 0.531114460257015
ENSG00000156873 0.436882341436477
ENSG00000156876 0.120080302803695
ENSG00000156885 0.305898459520714
ENSG00000156886 0.4335574832319
ENSG00000156925 0.0473073250422798
ENSG00000156928 0.331876071375157
ENSG00000156931 0.529216184811495
ENSG00000156958 0.0468672702799093
ENSG00000156966 0.432340861241817
ENSG00000156970 0.708177540525305
ENSG00000156973 0.860125861414388
ENSG00000156976 0.99002542538627
ENSG00000156983 0.676490721459716
ENSG00000156990 0.0312036216794561
ENSG00000157005 0.52025402376871
ENSG00000157017 0.114995225549637
ENSG00000157020 0.826641433025391
ENSG00000157064 0.583777222995594
ENSG00000157077 0.906814808849415
ENSG00000157087 0.65557805363491
ENSG00000157103 0.531160479055694
ENSG00000157106 0.7029860447993
ENSG00000157110 0.962908848264516
ENSG00000157119 0.417922596380621
ENSG00000157131 0.488219187538109
ENSG00000157150 0.192246407657528
ENSG00000157152 0.770176367045938
ENSG00000157168 0.856182625602559
ENSG00000157191 0.29651637693998
ENSG00000157193 0.624221994684829
ENSG00000157212 0.721551753891465
ENSG00000157216 0.729852394703236
ENSG00000157224 0.39126620724566
ENSG00000157227 0.867241518160168
ENSG00000157240 0.59722334073469
ENSG00000157259 0.508053289768871
ENSG00000157322 0.0406576086331266
ENSG00000157349 0.998081591330058
ENSG00000157350 0.715301825795838
ENSG00000157353 0.0173232015278241
ENSG00000157368 0.0227447912472245
ENSG00000157379 0.160343875473131
ENSG00000157388 0.598460095949195
ENSG00000157399 0.609412570034859
ENSG00000157404 0.924612579238619
ENSG00000157445 0.0574084513523774
ENSG00000157450 0.77549441446831
ENSG00000157456 0.557661554745113
ENSG00000157483 0.397349317196075
ENSG00000157500 0.90869582724543
ENSG00000157510 0.401433485578859
ENSG00000157514 0.758478963656654
ENSG00000157540 0.721804857284201
ENSG00000157542 0.693563695769722
ENSG00000157551 0.153498579169591
ENSG00000157554 0.607220924747759
ENSG00000157557 0.934569896802844
ENSG00000157578 0.35253275963231
ENSG00000157593 0.0350461913691743
ENSG00000157601 0.810989289124607
ENSG00000157613 0.863283901473752
ENSG00000157625 0.547238296844261
ENSG00000157654 0.495636842650223
ENSG00000157680 0.784522727534198
ENSG00000157734 0.0395359004153197
ENSG00000157764 0.861316597830214
ENSG00000157766 0.788583886517642
ENSG00000157782 0.347715166645575
ENSG00000157823 0.55414111664615
ENSG00000157827 0.321858354137665
ENSG00000157833 0.0264694377653271
ENSG00000157851 0.222998469874944
ENSG00000157870 0.516417206428826
ENSG00000157873 0.928521300951439
ENSG00000157881 0.425432289090093
ENSG00000157890 0.0232279886333567
ENSG00000157911 0.712414146178714
ENSG00000157916 0.450857675360385
ENSG00000157927 0.144878682941982
ENSG00000157933 0.842069235282613
ENSG00000157954 0.632663568067556
ENSG00000157978 0.46424914577605
ENSG00000157985 0.205298489432933
ENSG00000158006 0.49691674048849
ENSG00000158008 0.53499442022066
ENSG00000158014 0.177793628697323
ENSG00000158019 0.862403791949011
ENSG00000158022 0.219886448614259
ENSG00000158042 0.955393403205209
ENSG00000158050 0.454214171489053
ENSG00000158055 0.0272977761415538
ENSG00000158062 0.145753040116888
ENSG00000158089 0.310132188999206
ENSG00000158092 0.965687233234776
ENSG00000158104 0.326138102414836
ENSG00000158106 0.163513420232165
ENSG00000158109 0.0472124112700038
ENSG00000158125 0.0526944006626707
ENSG00000158158 0.0453112596495669
ENSG00000158161 0.569039702718561
ENSG00000158163 0.0237773380425904
ENSG00000158169 0.854060008513478
ENSG00000158186 0.516031798989887
ENSG00000158195 0.361940727787301
ENSG00000158234 0.503744779742525
ENSG00000158246 0.241052219831801
ENSG00000158270 0.0474022388145557
ENSG00000158290 0.989418552478688
ENSG00000158301 0.158747598393944
ENSG00000158315 0.513883296326549
ENSG00000158373 0.365789049826854
ENSG00000158402 0.769670160260466
ENSG00000158406 0.45147317679272
ENSG00000158411 0.429191449707205
ENSG00000158417 0.511987897055947
ENSG00000158423 0.127239102173238
ENSG00000158428 0.110220775186664
ENSG00000158445 0.863617537764177
ENSG00000158458 0.482417942729605
ENSG00000158467 0.495412501006661
ENSG00000158470 0.836860482507104
ENSG00000158473 0.775192416101978
ENSG00000158477 0.442033570713637
ENSG00000158480 0.659719745516043
ENSG00000158483 0.532190149676143
ENSG00000158485 0.456621529894962
ENSG00000158486 0.561216506943086
ENSG00000158488 0.54137665236249
ENSG00000158517 0.787298236329541
ENSG00000158526 0.161275756146386
ENSG00000158528 0.612432553698186
ENSG00000158545 0.199287283855455
ENSG00000158552 0.320857445266391
ENSG00000158555 0.298940992395394
ENSG00000158560 0.7568222869042
ENSG00000158571 0.746252344082558
ENSG00000158578 0.797143383071985
ENSG00000158615 0.0397286041347891
ENSG00000158623 0.408905788014404
ENSG00000158636 0.330806134305864
ENSG00000158669 0.060485958514053
ENSG00000158691 0.675814820354115
ENSG00000158710 0.461732492723277
ENSG00000158711 0.37381357784655
ENSG00000158716 0.129065473245821
ENSG00000158717 0.108492194061274
ENSG00000158747 0.128740465480149
ENSG00000158748 0.446859792225124
ENSG00000158769 0.799985043890429
ENSG00000158773 0.250788071927382
ENSG00000158786 0.0424350847321131
ENSG00000158792 0.0454550683954395
ENSG00000158793 0.0955551592825669
ENSG00000158796 0.849156130279219
ENSG00000158805 0.156826313549085
ENSG00000158806 0.0541267357715627
ENSG00000158813 0.837731963507093
ENSG00000158815 0.209457438363572
ENSG00000158825 0.717395681135744
ENSG00000158828 0.453584289182131
ENSG00000158850 0.754127311006546
ENSG00000158856 0.708801670482392
ENSG00000158859 0.142025517423868
ENSG00000158864 0.975328171558081
ENSG00000158865 0.0332226964715086
ENSG00000158869 0.659029463535854
ENSG00000158874 0.784744193002842
ENSG00000158887 0.1115121777246
ENSG00000158941 0.803844870629652
ENSG00000158966 0.118642215344968
ENSG00000158985 0.575787209074907
ENSG00000158987 0.183589121155992
ENSG00000159023 0.953428975736588
ENSG00000159055 0.416720355265126
ENSG00000159069 0.198919133466021
ENSG00000159082 0.799567998527398
ENSG00000159086 0.888666145120282
ENSG00000159110 0.870155083351549
ENSG00000159111 0.837398327216668
ENSG00000159128 0.366896377170074
ENSG00000159131 0.771761139425455
ENSG00000159140 0.305815050448108
ENSG00000159164 0.285057696068844
ENSG00000159166 0.433166323443126
ENSG00000159173 0.55570000345141
ENSG00000159176 0.419527501984561
ENSG00000159184 0.212862829465837
ENSG00000159189 0.201185559300974
ENSG00000159197 0.228224479699957
ENSG00000159199 0.765013633069109
ENSG00000159200 0.632749853315079
ENSG00000159202 0.837913162526892
ENSG00000159208 0.423525385119821
ENSG00000159210 0.558855167335857
ENSG00000159212 0.0539340320520933
ENSG00000159214 0.197650740327424
ENSG00000159216 0.886931811645057
ENSG00000159217 0.886166749117014
ENSG00000159224 0.479872527927658
ENSG00000159228 0.434210374938162
ENSG00000159231 0.173853269060411
ENSG00000159248 0.0378303286892696
ENSG00000159251 0.869240459727799
ENSG00000159259 0.83756514536188
ENSG00000159263 0.555921468920054
ENSG00000159267 0.544457035699083
ENSG00000159307 0.517930074435407
ENSG00000159314 0.582238469414756
ENSG00000159322 0.16227666501766
ENSG00000159335 0.254932639983433
ENSG00000159339 0.549418437431691
ENSG00000159346 0.390084099354586
ENSG00000159348 0.25033938864026
ENSG00000159352 0.979973194049769
ENSG00000159363 0.493517101736059
ENSG00000159374 0.445062182901715
ENSG00000159377 0.960573394231544
ENSG00000159388 0.710751717076426
ENSG00000159399 0.77272753419772
ENSG00000159403 0.784839106775118
ENSG00000159409 0.331999746896607
ENSG00000159423 0.782595690339504
ENSG00000159433 0.0600976749001967
ENSG00000159445 0.0134691271384361
ENSG00000159450 0.0370681423361443
ENSG00000159459 0.166576546519253
ENSG00000159461 0.781335925725659
ENSG00000159479 0.935357968730226
ENSG00000159496 0.409489651522647
ENSG00000159556 0.522785057696069
ENSG00000159579 0.395732906892466
ENSG00000159588 0.201309234822425
ENSG00000159592 0.161031281278402
ENSG00000159593 0.97793973838313
ENSG00000159625 0.0110243784586003
ENSG00000159640 0.19557701821194
ENSG00000159650 0.0199635301020467
ENSG00000159674 0.0479285788244498
ENSG00000159685 0.556056649141174
ENSG00000159692 0.945461971215241
ENSG00000159713 0.516399949379321
ENSG00000159720 0.484143647680077
ENSG00000159723 0.286038471715696
ENSG00000159733 0.0305334729236893
ENSG00000159763 0.150990554641571
ENSG00000159788 0.80177977703892
ENSG00000159792 0.0349541537718158
ENSG00000159840 0.830489755064944
ENSG00000159842 0.163398373235467
ENSG00000159882 0.232064173214758
ENSG00000159884 0.0228195717950783
ENSG00000159899 0.641358244843018
ENSG00000159917 0.117618297074355
ENSG00000159921 0.722713728558116
ENSG00000159958 0.0181860540030603
ENSG00000160007 0.474655146627397
ENSG00000160013 0.299478837104957
ENSG00000160014 0.95532437500719
ENSG00000160049 0.818602524131108
ENSG00000160050 0.0387046858641755
ENSG00000160055 0.568798104025494
ENSG00000160058 0.491529664868099
ENSG00000160062 0.23882893662061
ENSG00000160072 0.891476168014634
ENSG00000160075 0.0230611704881444
ENSG00000160087 0.117370946031454
ENSG00000160094 0.530550729973194
ENSG00000160097 0.027850001725705
ENSG00000160111 0.34554077840798
ENSG00000160113 0.864862921503434
ENSG00000160124 0.0241253552076023
ENSG00000160131 0.196923068073308
ENSG00000160145 0.486818490353309
ENSG00000160179 0.817653386408348
ENSG00000160180 0.653622254691041
ENSG00000160181 0.423027806859102
ENSG00000160182 0.804411477088391
ENSG00000160183 0.302743295636267
ENSG00000160185 0.535503503181049
ENSG00000160190 0.542207866913634
ENSG00000160191 0.864302067394531
ENSG00000160193 0.278019696045835
ENSG00000160194 0.817339883342345
ENSG00000160199 0.63160801187285
ENSG00000160200 0.834683218094592
ENSG00000160201 0.966389019914635
ENSG00000160202 0.7507909481023
ENSG00000160207 0.0828453423223387
ENSG00000160208 0.882465111998251
ENSG00000160209 0.711600188677075
ENSG00000160211 0.815726349213654
ENSG00000160213 0.717686174802407
ENSG00000160216 0.196442746862093
ENSG00000160219 0.460944420795895
ENSG00000160221 0.0269641398511292
ENSG00000160223 0.49344807353804
ENSG00000160224 0.903024010308211
ENSG00000160226 0.618627834470381
ENSG00000160233 0.0301164275606585
ENSG00000160255 0.942030694538719
ENSG00000160256 0.0287157303758585
ENSG00000160271 0.680212491802901
ENSG00000160282 0.606228644401238
ENSG00000160284 0.180399443172536
ENSG00000160285 0.788497601270119
ENSG00000160293 0.791330633563811
ENSG00000160294 0.715508910389894
ENSG00000160298 0.339210317414664
ENSG00000160299 0.508205727039496
ENSG00000160305 0.732348914531586
ENSG00000160307 0.838948585497176
ENSG00000160310 0.707375087723335
ENSG00000160318 0.0275911459831341
ENSG00000160321 0.49395715649843
ENSG00000160323 0.459189954096248
ENSG00000160325 0.376681124239252
ENSG00000160339 0.451927612429678
ENSG00000160345 0.509620805098883
ENSG00000160349 0.302372269071916
ENSG00000160352 0.525103254679537
ENSG00000160360 0.218370704432761
ENSG00000160392 0.0292535750854224
ENSG00000160396 0.0226182395508565
ENSG00000160408 0.0323167013725107
ENSG00000160410 0.3158327676856
ENSG00000160439 0.524415848874265
ENSG00000160445 0.284260995616709
ENSG00000160447 0.191173594413318
ENSG00000160460 0.432110767248421
ENSG00000160469 0.180014035733597
ENSG00000160471 0.360192013437489
ENSG00000160472 0.414819203644689
ENSG00000160505 0.0310281750094914
ENSG00000160539 0.0232538742076138
ENSG00000160551 0.282129750002876
ENSG00000160563 0.780481701775175
ENSG00000160570 0.374127080912553
ENSG00000160584 0.416352204875692
ENSG00000160602 0.285828510946722
ENSG00000160606 0.0211341332934504
ENSG00000160613 0.781488362996284
ENSG00000160633 0.64250871481
ENSG00000160654 0.677787876347488
ENSG00000160678 0.823883181279553
ENSG00000160679 0.181627569862289
ENSG00000160683 0.669740338928452
ENSG00000160685 0.707573543792639
ENSG00000160688 0.847948136813888
ENSG00000160691 0.965195407323892
ENSG00000160695 0.734552064518356
ENSG00000160710 0.63998918558231
ENSG00000160712 0.674290447647864
ENSG00000160714 0.218761864221534
ENSG00000160716 0.496528456874633
ENSG00000160741 0.21564984296085
ENSG00000160752 0.762010906455287
ENSG00000160753 0.240491365722898
ENSG00000160767 0.0440543712106395
ENSG00000160783 0.6803275387996
ENSG00000160789 0.945507990013921
ENSG00000160791 0.927088965842547
ENSG00000160801 0.502421739280496
ENSG00000160803 0.965229921422901
ENSG00000160808 0.431920939703869
ENSG00000160813 0.0320866073791144
ENSG00000160818 0.222549786587821
ENSG00000160856 0.503368000828338
ENSG00000160862 0.445663303459463
ENSG00000160867 0.791741926577007
ENSG00000160868 0.444780317759805
ENSG00000160870 0.194708413386869
ENSG00000160877 0.586935263054958
ENSG00000160882 0.186842074987632
ENSG00000160883 0.690704777901773
ENSG00000160908 0.481888726544794
ENSG00000160917 0.682999505297914
ENSG00000160932 0.201349501271269
ENSG00000160948 0.808389226999229
ENSG00000160949 0.424037344255128
ENSG00000160951 0.248403722920813
ENSG00000160953 0.239001507115657
ENSG00000160957 0.178984365113149
ENSG00000160959 0.392920007823196
ENSG00000160963 0.342828545460821
ENSG00000160972 0.127725175734287
ENSG00000160973 0.579684426088057
ENSG00000160991 0.114454504665156
ENSG00000160993 0.396443322097077
ENSG00000160999 0.776877854603606
ENSG00000161011 0.947400513109605
ENSG00000161013 0.439761392528848
ENSG00000161016 0.989053278264171
ENSG00000161021 0.795101298880593
ENSG00000161036 0.0220947757158799
ENSG00000161040 0.870514605216231
ENSG00000161055 0.0298374385936655
ENSG00000161057 0.95350663245936
ENSG00000161180 0.205850715017084
ENSG00000161202 0.880411523107189
ENSG00000161203 0.875401226400985
ENSG00000161204 0.578229081579825
ENSG00000161217 0.682996629122997
ENSG00000161265 0.00840130693388249
ENSG00000161267 0.277717697679502
ENSG00000161270 0.793073595563788
ENSG00000161277 0.203239148192036
ENSG00000161281 0.310175331622968
ENSG00000161298 0.0211456379931202
ENSG00000161381 0.036153518712394
ENSG00000161395 0.512600522313365
ENSG00000161405 0.931132867776487
ENSG00000161509 0.266434463478331
ENSG00000161513 0.586544103266184
ENSG00000161526 0.574029866200343
ENSG00000161533 0.912308302941752
ENSG00000161542 0.704001334545162
ENSG00000161547 0.990448223099136
ENSG00000161558 0.526342886068959
ENSG00000161609 0.238403262732826
ENSG00000161610 0.508303516986689
ENSG00000161618 0.0336828844583012
ENSG00000161634 0.146046409958468
ENSG00000161638 0.824584967959411
ENSG00000161640 0.564317023504101
ENSG00000161642 0.445450466515572
ENSG00000161647 0.898019465951841
ENSG00000161653 0.0163798161548993
ENSG00000161654 0.210334671713395
ENSG00000161664 0.510339848828246
ENSG00000161677 0.197400513109605
ENSG00000161681 0.858981143797241
ENSG00000161682 0.49891568205612
ENSG00000161692 0.619395773173341
ENSG00000161714 0.741374351422556
ENSG00000161791 0.0283590846860943
ENSG00000161798 0.639641168417298
ENSG00000161800 0.968675578974011
ENSG00000161813 0.252674842673232
ENSG00000161835 0.142692790004717
ENSG00000161847 0.343774807008663
ENSG00000161849 0.0756203909296948
ENSG00000161850 0.10438501627915
ENSG00000161888 0.545472325444944
ENSG00000161905 0.219912334188516
ENSG00000161911 0.58294600844445
ENSG00000161912 0.0203374328413157
ENSG00000161914 0.0420698105175964
ENSG00000161920 0.766388444679652
ENSG00000161921 0.167137400628157
ENSG00000161940 0.222880546703328
ENSG00000161944 0.656855075298259
ENSG00000161955 0.707654076690328
ENSG00000161956 0.429375524901922
ENSG00000161960 0.808254046778109
ENSG00000161970 0.8819128864141
ENSG00000161973 0.189275318967798
ENSG00000161980 0.0367661439698117
ENSG00000161981 0.870994926427446
ENSG00000161996 0.0371429228839981
ENSG00000162004 0.016581148399121
ENSG00000162009 0.66676062171397
ENSG00000162032 0.0461913691743077
ENSG00000162040 0.476142129059721
ENSG00000162062 0.257946871296925
ENSG00000162063 0.197098514743273
ENSG00000162066 0.71484739015888
ENSG00000162078 0.191418069281301
ENSG00000162104 0.289426605768456
ENSG00000162105 0.818809608725164
ENSG00000162129 0.430399443172536
ENSG00000162139 0.376123146305266
ENSG00000162144 0.406161917143153
ENSG00000162174 0.29649336754064
ENSG00000162188 0.782089483554032
ENSG00000162191 0.84990105958284
ENSG00000162194 0.0265931132867776
ENSG00000162222 0.108210328919364
ENSG00000162227 0.851088919823748
ENSG00000162231 0.878700199031304
ENSG00000162236 0.879151758493344
ENSG00000162244 0.982153334637199
ENSG00000162267 0.0343098905903061
ENSG00000162298 0.142724427928809
ENSG00000162300 0.0496427790752522
ENSG00000162302 0.675092900449834
ENSG00000162337 0.59332612372154
ENSG00000162344 0.491518160168429
ENSG00000162366 0.174655721862381
ENSG00000162367 0.862274364077726
ENSG00000162368 0.744121098468724
ENSG00000162373 0.523311397705963
ENSG00000162374 0.251849380471923
ENSG00000162378 0.478005890406231
ENSG00000162384 0.208151654951048
ENSG00000162385 0.968741730997112
ENSG00000162396 0.0113522623991901
ENSG00000162399 0.0386385338410741
ENSG00000162402 0.417793168509336
ENSG00000162407 0.286438260029222
ENSG00000162408 0.472112608000368
ENSG00000162409 0.941559001852257
ENSG00000162419 0.684029175918363
ENSG00000162430 0.532541043016072
ENSG00000162433 0.126721390688096
ENSG00000162434 0.938096087251642
ENSG00000162437 0.51258326526386
ENSG00000162438 0.185703109720321
ENSG00000162441 0.0326762232371924
ENSG00000162458 0.119812818536372
ENSG00000162482 0.383678857813417
ENSG00000162493 0.0319629318576639
ENSG00000162510 0.648936965750509
ENSG00000162511 0.707018442033571
ENSG00000162512 0.796130969501041
ENSG00000162517 0.688789245406749
ENSG00000162520 0.094459336639017
ENSG00000162521 0.945211743997423
ENSG00000162526 0.17982996053888
ENSG00000162543 0.444777441584887
ENSG00000162545 0.549358037758424
ENSG00000162551 0.557074815061953
ENSG00000162552 0.18247316528802
ENSG00000162571 0.20750451559462
ENSG00000162572 0.192160122410004
ENSG00000162576 0.522931742616859
ENSG00000162591 0.346487039955822
ENSG00000162594 0.313894225791236
ENSG00000162599 0.0306485199203875
ENSG00000162604 0.483433232475466
ENSG00000162607 0.728914761680146
ENSG00000162613 0.624538373925749
ENSG00000162614 0.583489605503848
ENSG00000162616 0.129401985711163
ENSG00000162618 0.373551845929062
ENSG00000162620 0.0208120017026956
ENSG00000162624 0.0672909883687486
ENSG00000162627 0.401232153334637
ENSG00000162631 0.021372855811599
ENSG00000162639 0.045268117025805
ENSG00000162642 0.583903774691962
ENSG00000162645 0.615208062493529
ENSG00000162650 0.191395059881962
ENSG00000162664 0.89980557057558
ENSG00000162670 0.0406058374846125
ENSG00000162676 0.252663337973562
ENSG00000162688 0.693129393357186
ENSG00000162692 0.764613844755583
ENSG00000162695 0.0330328689269567
ENSG00000162702 0.685490272776429
ENSG00000162704 0.646319646575626
ENSG00000162706 0.507411902762278
ENSG00000162711 0.418517964588534
ENSG00000162714 0.12882962690259
ENSG00000162722 0.509715718871159
ENSG00000162728 0.562666099101483
ENSG00000162729 0.464942303931156
ENSG00000162733 0.240295785828511
ENSG00000162734 0.852647806629008
ENSG00000162735 0.855158707331945
ENSG00000162736 0.765376031108708
ENSG00000162738 0.393814498222524
ENSG00000162739 0.417335856697461
ENSG00000162747 0.408554894674475
ENSG00000162755 0.024548152920468
ENSG00000162761 0.423715212664373
ENSG00000162772 0.789745861184294
ENSG00000162775 0.990160605607391
ENSG00000162777 0.0342638717916269
ENSG00000162783 0.0591629180520243
ENSG00000162813 0.388663268945364
ENSG00000162836 0.353602696701603
ENSG00000162849 0.225141220188447
ENSG00000162851 0.597657643147226
ENSG00000162852 0.0175072767225412
ENSG00000162882 0.387383371107097
ENSG00000162889 0.883819790384372
ENSG00000162891 0.0297942959699037
ENSG00000162892 0.503195430333291
ENSG00000162894 0.153064276757055
ENSG00000162896 0.279748277171224
ENSG00000162909 0.766589776923873
ENSG00000162910 0.843116162952566
ENSG00000162923 0.487954579445704
ENSG00000162924 0.972739614132373
ENSG00000162928 0.78715155140875
ENSG00000162931 0.142641018856203
ENSG00000162946 0.952497095063333
ENSG00000162959 0.397780743433693
ENSG00000162961 0.16972020570403
ENSG00000162972 0.385131326146731
ENSG00000162975 0.117655687348282
ENSG00000162980 0.436108650383682
ENSG00000162989 0.650636785126724
ENSG00000162992 0.693442896423189
ENSG00000162994 0.402768030740558
ENSG00000162998 0.252769756445508
ENSG00000162999 0.416751993189218
ENSG00000163001 0.0287444921250331
ENSG00000163002 0.0224859355046537
ENSG00000163012 0.030119303735576
ENSG00000163013 0.570103887438018
ENSG00000163017 0.961781387696874
ENSG00000163026 0.577829293266299
ENSG00000163029 0.279230565686083
ENSG00000163032 0.541644136629813
ENSG00000163040 0.0286783401019316
ENSG00000163041 0.811311420715362
ENSG00000163050 0.245398120132074
ENSG00000163060 0.155552168060653
ENSG00000163064 0.384553214988323
ENSG00000163069 0.57140104232579
ENSG00000163071 0.391018856202759
ENSG00000163072 0.474965773518482
ENSG00000163083 0.675084271925081
ENSG00000163092 0.0337864267553296
ENSG00000163093 0.0227850576960688
ENSG00000163098 0.122464651810264
ENSG00000163106 0.615993258245993
ENSG00000163110 0.447458036607954
ENSG00000163114 0.243450949712958
ENSG00000163125 0.139336293876048
ENSG00000163126 0.0198858733792754
ENSG00000163131 0.604347626005223
ENSG00000163132 0.800816258441573
ENSG00000163138 0.404223375248789
ENSG00000163141 0.43121915302401
ENSG00000163155 0.187287882099838
ENSG00000163156 0.771697863577271
ENSG00000163157 0.0396797091611923
ENSG00000163159 0.869789809137033
ENSG00000163161 0.914462557954925
ENSG00000163162 0.85813554837151
ENSG00000163166 0.0299007144418495
ENSG00000163171 0.504285500627006
ENSG00000163191 0.564317023504101
ENSG00000163206 0.423951059007605
ENSG00000163207 0.742127909250929
ENSG00000163209 0.587122214424592
ENSG00000163214 0.178849184892028
ENSG00000163216 0.331335350490675
ENSG00000163220 0.750005752349835
ENSG00000163221 0.29650487224031
ENSG00000163235 0.847375778005315
ENSG00000163251 0.270780363778604
ENSG00000163254 0.521706492102024
ENSG00000163263 0.0359550626430897
ENSG00000163273 0.455816200918075
ENSG00000163281 0.392687037654882
ENSG00000163283 0.658482990301538
ENSG00000163285 0.0211801520921296
ENSG00000163286 0.334717732193601
ENSG00000163288 0.425090024274916
ENSG00000163291 0.526849092854431
ENSG00000163295 0.209929131050034
ENSG00000163297 0.301029095385465
ENSG00000163319 0.846650981926117
ENSG00000163320 0.548679260477905
ENSG00000163322 0.56532368472521
ENSG00000163344 0.360959952140449
ENSG00000163346 0.703848897274537
ENSG00000163347 0.759479872527928
ENSG00000163348 0.426551121132983
ENSG00000163349 0.528059962494679
ENSG00000163359 0.379364595437236
ENSG00000163362 0.531801866062286
ENSG00000163374 0.302360764372246
ENSG00000163377 0.0359521864681722
ENSG00000163382 0.474580366079544
ENSG00000163394 0.518476547669723
ENSG00000163395 0.0330041071777821
ENSG00000163399 0.956423073825658
ENSG00000163406 0.0354517320325353
ENSG00000163430 0.64315297799151
ENSG00000163431 0.506413870065922
ENSG00000163435 0.902589707895675
ENSG00000163440 0.357994615800555
ENSG00000163444 0.488388881858239
ENSG00000163453 0.493148951346625
ENSG00000163462 0.182637107258315
ENSG00000163463 0.207398097122675
ENSG00000163464 0.806522589477802
ENSG00000163466 0.714815752234788
ENSG00000163467 0.0224600499303966
ENSG00000163468 0.85611359740454
ENSG00000163472 0.124293899057765
ENSG00000163479 0.0458232187848736
ENSG00000163481 0.267461257923862
ENSG00000163482 0.126416516146846
ENSG00000163485 0.380077886816765
ENSG00000163492 0.0381409555803546
ENSG00000163499 0.567383025966107
ENSG00000163501 0.205281232383429
ENSG00000163507 0.348724704041601
ENSG00000163508 0.0254714050689707
ENSG00000163510 0.902704754892374
ENSG00000163512 0.696022825324145
ENSG00000163513 0.883210041301872
ENSG00000163516 0.374429079278885
ENSG00000163517 0.285483369956627
ENSG00000163519 0.723194049769331
ENSG00000163520 0.800626430897021
ENSG00000163527 0.527645793306566
ENSG00000163528 0.386741984100505
ENSG00000163530 0.13941395059882
ENSG00000163531 0.843392275744642
ENSG00000163535 0.249582954636969
ENSG00000163536 0.512399190069143
ENSG00000163539 0.454369484934596
ENSG00000163541 0.855607390619068
ENSG00000163545 0.509911298765546
ENSG00000163554 0.579701683137562
ENSG00000163558 0.945073687601385
ENSG00000163563 0.47326307796735
ENSG00000163565 0.458050988828937
ENSG00000163568 0.496810322016544
ENSG00000163577 0.617238641985251
ENSG00000163581 0.342857307209995
ENSG00000163584 0.0490617917419266
ENSG00000163586 0.226343461303943
ENSG00000163590 0.0340193969236433
ENSG00000163596 0.0259948689039473
ENSG00000163599 0.845601178081246
ENSG00000163600 0.346202298638994
ENSG00000163602 0.753966245211169
ENSG00000163605 0.199661186594724
ENSG00000163606 0.0179070650360672
ENSG00000163608 0.192401721103071
ENSG00000163611 0.375884423787117
ENSG00000163618 0.72963380540951
ENSG00000163624 0.515307002910689
ENSG00000163625 0.474097168693411
ENSG00000163629 0.816592077863807
ENSG00000163630 0.0312064978543735
ENSG00000163631 0.966811817627501
ENSG00000163634 0.993042532874679
ENSG00000163635 0.812096616467827
ENSG00000163636 0.937681918063529
ENSG00000163644 0.0308268427652696
ENSG00000163655 0.746324248455494
ENSG00000163659 0.487597933755939
ENSG00000163660 0.287203322557265
ENSG00000163661 0.587918914876727
ENSG00000163666 0.757561463857986
ENSG00000163681 0.535837139471474
ENSG00000163682 0.996971387811921
ENSG00000163683 0.497699060066037
ENSG00000163684 0.833417701130912
ENSG00000163694 0.035842891821309
ENSG00000163697 0.287165932283338
ENSG00000163703 0.376580458117141
ENSG00000163714 0.977166047330334
ENSG00000163719 0.0968695712198433
ENSG00000163728 0.452465457139241
ENSG00000163734 0.458534186215069
ENSG00000163735 0.396566997618527
ENSG00000163736 0.782425996019374
ENSG00000163737 0.728704800911172
ENSG00000163739 0.59381219728259
ENSG00000163743 0.865023987298812
ENSG00000163749 0.129353090737566
ENSG00000163754 0.461628950426249
ENSG00000163755 0.458908088954338
ENSG00000163781 0.816592077863807
ENSG00000163785 0.644421371130107
ENSG00000163788 0.457061584657333
ENSG00000163792 0.0379942706595644
ENSG00000163794 0.188044316103128
ENSG00000163795 0.187725060687291
ENSG00000163798 0.325099803269636
ENSG00000163803 0.0387104382140104
ENSG00000163806 0.391378378067441
ENSG00000163807 0.0362081660358256
ENSG00000163808 0.28627144188401
ENSG00000163810 0.255947929729294
ENSG00000163812 0.467099435119246
ENSG00000163814 0.705151804512143
ENSG00000163815 0.723562200158765
ENSG00000163817 0.149535210133339
ENSG00000163818 0.378792236628663
ENSG00000163820 0.799731940497693
ENSG00000163823 0.877653271361351
ENSG00000163832 0.0456909147386707
ENSG00000163840 0.117324927232775
ENSG00000163848 0.754121558656711
ENSG00000163864 0.489783826693204
ENSG00000163867 0.417120143578652
ENSG00000163873 0.233275042855006
ENSG00000163874 0.289409348718952
ENSG00000163875 0.833262387685369
ENSG00000163877 0.774565409969973
ENSG00000163879 0.165259258407059
ENSG00000163882 0.91897527640041
ENSG00000163884 0.07700383106499
ENSG00000163888 0.575723933226723
ENSG00000163900 0.0229432473165288
ENSG00000163902 0.998374961171639
ENSG00000163904 0.518548452042659
ENSG00000163909 0.728808343208201
ENSG00000163914 0.566925714154232
ENSG00000163918 0.839661876876704
ENSG00000163923 0.0226470013000311
ENSG00000163930 0.735765810333521
ENSG00000163931 0.899693399753799
ENSG00000163932 0.963035399960884
ENSG00000163933 0.0139954671483301
ENSG00000163935 0.385953912173123
ENSG00000163938 0.970855719561441
ENSG00000163939 0.748541779316851
ENSG00000163946 0.240787611739396
ENSG00000163947 0.352078323995352
ENSG00000163950 0.568073307946296
ENSG00000163956 0.676614396981167
ENSG00000163959 0.0277896020524384
ENSG00000163960 0.855618895318738
ENSG00000163961 0.369628743341655
ENSG00000163975 0.415385810103427
ENSG00000163993 0.778229656814809
ENSG00000163995 0.0277723450029337
ENSG00000164007 0.0396135571380909
ENSG00000164008 0.674474522842581
ENSG00000164010 0.516727833319911
ENSG00000164011 0.0259344692306807
ENSG00000164022 0.777763716478181
ENSG00000164024 0.418256232671046
ENSG00000164031 0.518735403412294
ENSG00000164032 0.84846584829903
ENSG00000164035 0.106731975011792
ENSG00000164039 0.344991428998746
ENSG00000164040 0.52146201723404
ENSG00000164045 0.821726050091462
ENSG00000164047 0.172492838324456
ENSG00000164050 0.815910424408371
ENSG00000164053 0.20813727407646
ENSG00000164054 0.0358400156463916
ENSG00000164056 0.648634967384176
ENSG00000164061 0.419418207337697
ENSG00000164062 0.630877463443817
ENSG00000164068 0.488837565145362
ENSG00000164070 0.427442735357394
ENSG00000164076 0.0365216691018281
ENSG00000164077 0.131838105866246
ENSG00000164078 0.905816776153059
ENSG00000164080 0.642218221143337
ENSG00000164081 0.0318680180853879
ENSG00000164082 0.170255174238677
ENSG00000164086 0.428478158327677
ENSG00000164089 0.473245820917845
ENSG00000164091 0.509198007386017
ENSG00000164093 0.768594470841339
ENSG00000164096 0.0267340458577329
ENSG00000164104 0.802216955626373
ENSG00000164105 0.886598175354632
ENSG00000164106 0.0191927152241691
ENSG00000164107 0.68917177667077
ENSG00000164109 0.822488236444588
ENSG00000164111 0.469339975379943
ENSG00000164114 0.440992395393518
ENSG00000164116 0.441688429723542
ENSG00000164117 0.0351669907157074
ENSG00000164118 0.174825416182511
ENSG00000164128 0.148186284097054
ENSG00000164129 0.0716915359924529
ENSG00000164134 0.403806329885758
ENSG00000164136 0.276713912633311
ENSG00000164144 0.195648922584876
ENSG00000164151 0.326926174342219
ENSG00000164161 0.37987943074746
ENSG00000164162 0.738069626442402
ENSG00000164163 0.442766995317587
ENSG00000164164 0.867811000793824
ENSG00000164167 0.730804408600913
ENSG00000164171 0.780196960458347
ENSG00000164172 0.221223869950875
ENSG00000164176 0.0297741627454815
ENSG00000164182 0.032515157441815
ENSG00000164190 0.25233833020789
ENSG00000164197 0.0136790879074102
ENSG00000164209 0.403881110433612
ENSG00000164219 0.0458663614086354
ENSG00000164220 0.781226631078796
ENSG00000164221 0.175941372050483
ENSG00000164237 0.181762750083409
ENSG00000164244 0.328582851094672
ENSG00000164251 0.447964243393426
ENSG00000164252 0.609309027737831
ENSG00000164258 0.841053945536752
ENSG00000164265 0.0415837369565467
ENSG00000164266 0.545282497900392
ENSG00000164270 0.778960205243842
ENSG00000164283 0.487707228402803
ENSG00000164284 0.0282008950656343
ENSG00000164287 0.166268795803086
ENSG00000164292 0.615780421302102
ENSG00000164299 0.388234718882664
ENSG00000164304 0.3038362421049
ENSG00000164305 0.960162101218348
ENSG00000164307 0.469955476812278
ENSG00000164309 0.0725745216921112
ENSG00000164325 0.0145850830064081
ENSG00000164327 0.317679271982605
ENSG00000164329 0.522603858676269
ENSG00000164330 0.246580228023147
ENSG00000164331 0.535411465583691
ENSG00000164332 0.376675371889417
ENSG00000164342 0.717202977416275
ENSG00000164344 0.320443276078278
ENSG00000164347 0.260762646541112
ENSG00000164362 0.896155704605331
ENSG00000164366 0.0461597312502157
ENSG00000164398 0.498343323247547
ENSG00000164399 0.724511337881525
ENSG00000164400 0.671489053278264
ENSG00000164402 0.13456759586291
ENSG00000164403 0.514564949781986
ENSG00000164404 0.859432703259281
ENSG00000164405 0.917502674842673
ENSG00000164418 0.865023987298812
ENSG00000164434 0.0330645068510487
ENSG00000164438 0.684575649152679
ENSG00000164440 0.211795768571461
ENSG00000164442 0.767432496174687
ENSG00000164463 0.0263285051943719
ENSG00000164465 0.0317500949137723
ENSG00000164466 0.324852452226735
ENSG00000164483 0.203768364376848
ENSG00000164485 0.0288681676464836
ENSG00000164494 0.412564282509405
ENSG00000164506 0.449166484508922
ENSG00000164508 0.464358440422913
ENSG00000164509 0.508113689442137
ENSG00000164512 0.0208695252010446
ENSG00000164520 0.0204668607126011
ENSG00000164535 0.0282469138643136
ENSG00000164543 0.366976910067763
ENSG00000164548 0.173398833423453
ENSG00000164574 0.282075102679445
ENSG00000164576 0.275172282877555
ENSG00000164587 0.981612613752718
ENSG00000164588 0.53267909941211
ENSG00000164591 0.315087838381979
ENSG00000164597 0.696940325122813
ENSG00000164600 0.0402089253460038
ENSG00000164609 0.899857341724094
ENSG00000164610 0.516261892983284
ENSG00000164611 0.661712934733839
ENSG00000164615 0.504193463029648
ENSG00000164619 0.430701441538869
ENSG00000164620 0.516509244026185
ENSG00000164626 0.506416746240839
ENSG00000164627 0.400127702166335
ENSG00000164649 0.244503629732746
ENSG00000164651 0.0451904603030338
ENSG00000164654 0.0430448338146133
ENSG00000164663 0.804696218405219
ENSG00000164674 0.0374190356760737
ENSG00000164675 0.173395957248536
ENSG00000164683 0.603588315827015
ENSG00000164687 0.448323765258108
ENSG00000164690 0.670611819928441
ENSG00000164692 0.755441722943823
ENSG00000164695 0.572120086055154
ENSG00000164708 0.684126965865556
ENSG00000164713 0.021283694389158
ENSG00000164715 0.780602501121708
ENSG00000164733 0.892209592618585
ENSG00000164736 0.0317242093395152
ENSG00000164741 0.208830432231567
ENSG00000164742 0.680580642192336
ENSG00000164743 0.339164298615985
ENSG00000164749 0.507685139379436
ENSG00000164751 0.606530642767571
ENSG00000164754 0.824119027622784
ENSG00000164756 0.033326238768537
ENSG00000164758 0.750693158155106
ENSG00000164761 0.35921986631539
ENSG00000164776 0.763969581574073
ENSG00000164778 0.217743698300756
ENSG00000164794 0.277904649049137
ENSG00000164815 0.781589029118395
ENSG00000164816 0.0442010561314297
ENSG00000164818 0.513434613039427
ENSG00000164822 0.0273754328643251
ENSG00000164825 0.701257463673911
ENSG00000164828 0.581384245464272
ENSG00000164830 0.038454458646357
ENSG00000164867 0.9107177782124
ENSG00000164877 0.37134006741754
ENSG00000164879 0.352673692203265
ENSG00000164880 0.719613211997101
ENSG00000164885 0.94495576442977
ENSG00000164889 0.108057891648739
ENSG00000164896 0.325775704375237
ENSG00000164902 0.187978164080027
ENSG00000164904 0.735443678742766
ENSG00000164916 0.190914738670747
ENSG00000164919 0.67924322085572
ENSG00000164920 0.526961263676212
ENSG00000164924 0.976392356277539
ENSG00000164929 0.529354241207533
ENSG00000164930 0.202983168624383
ENSG00000164938 0.595730605952532
ENSG00000164941 0.758280507587349
ENSG00000164944 0.899736542377561
ENSG00000164946 0.0341200630457542
ENSG00000164949 0.869335373500075
ENSG00000164951 0.700601695792731
ENSG00000164953 0.0242173928049608
ENSG00000164967 0.134840832480068
ENSG00000164970 0.108210328919364
ENSG00000164972 0.351365032615824
ENSG00000164975 0.619887599084226
ENSG00000164978 0.50064426318151
ENSG00000164985 0.390705353136756
ENSG00000165006 0.0384602109961919
ENSG00000165023 0.169237008317898
ENSG00000165025 0.958039484129267
ENSG00000165028 0.507903728673163
ENSG00000165029 0.863597404539755
ENSG00000165030 0.773932651488133
ENSG00000165055 0.356271787025
ENSG00000165059 0.706670424868559
ENSG00000165060 0.385781341678075
ENSG00000165061 0.103168394289067
ENSG00000165084 0.517188021306704
ENSG00000165092 0.526380276342886
ENSG00000165097 0.0403642387915463
ENSG00000165113 0.165748208143026
ENSG00000165119 0.984063114782389
ENSG00000165124 0.288362421048999
ENSG00000165125 0.696940325122813
ENSG00000165131 0.0344163090622519
ENSG00000165140 0.80725889025667
ENSG00000165156 0.332862599371843
ENSG00000165168 0.396115438156487
ENSG00000165169 0.621742731905984
ENSG00000165175 0.417511303367426
ENSG00000165185 0.111175665259258
ENSG00000165188 0.186220821205462
ENSG00000165195 0.78795400421072
ENSG00000165197 0.562482023906766
ENSG00000165209 0.201418529469288
ENSG00000165215 0.662595920433497
ENSG00000165219 0.458597462063253
ENSG00000165233 0.0252298063759046
ENSG00000165238 0.483879039587672
ENSG00000165240 0.313583598900151
ENSG00000165259 0.403625130865959
ENSG00000165264 0.991069476881306
ENSG00000165271 0.464240517251297
ENSG00000165272 0.36400869755295
ENSG00000165280 0.952111687624395
ENSG00000165282 0.050091462362375
ENSG00000165283 0.917476789268416
ENSG00000165288 0.0314394680226873
ENSG00000165304 0.644107868064104
ENSG00000165312 0.0779040738141531
ENSG00000165322 0.512750083409073
ENSG00000165325 0.183784701050379
ENSG00000165355 0.398750014380875
ENSG00000165359 0.404697944110169
ENSG00000165376 0.265189079739073
ENSG00000165383 0.0143003416895802
ENSG00000165389 0.0929033260086745
ENSG00000165392 0.777427204012839
ENSG00000165406 0.0441003900093188
ENSG00000165409 0.764389503112021
ENSG00000165410 0.372082120546243
ENSG00000165416 0.292432208557196
ENSG00000165417 0.86760104002485
ENSG00000165443 0.0292737083098446
ENSG00000165449 0.418664649509325
ENSG00000165457 0.0429758056165944
ENSG00000165458 0.858736668929258
ENSG00000165462 0.830630687635899
ENSG00000165471 0.689214919294532
ENSG00000165474 0.432953486499235
ENSG00000165476 0.0240448223099136
ENSG00000165487 0.0993919766224503
ENSG00000165494 0.67752614443
ENSG00000165495 0.43951116531103
ENSG00000165496 0.528163504791707
ENSG00000165501 0.212601097548348
ENSG00000165502 0.196733240528756
ENSG00000165507 0.530038770837887
ENSG00000165516 0.154715201159674
ENSG00000165527 0.952246867845515
ENSG00000165533 0.0278586302504573
ENSG00000165553 0.68791776440676
ENSG00000165556 0.83818639914405
ENSG00000165566 0.0403671149664638
ENSG00000165572 0.325217726441251
ENSG00000165583 0.167985872228805
ENSG00000165584 0.334237410982386
ENSG00000165588 0.192338445254887
ENSG00000165609 0.295762819111607
ENSG00000165617 0.252367091957064
ENSG00000165626 0.167039610680963
ENSG00000165629 0.993298512442333
ENSG00000165630 0.874132833262388
ENSG00000165632 0.697644987977589
ENSG00000165637 0.984534807468851
ENSG00000165644 0.599642203840269
ENSG00000165646 0.202036907076541
ENSG00000165660 0.55167911091681
ENSG00000165671 0.586549855616019
ENSG00000165672 0.902563822321418
ENSG00000165675 0.204303332911494
ENSG00000165678 0.5007909481023
ENSG00000165682 0.0393662060951899
ENSG00000165684 0.58649233211767
ENSG00000165688 0.27037769929016
ENSG00000165689 0.448087918914877
ENSG00000165695 0.140734114885931
ENSG00000165698 0.207386592423005
ENSG00000165699 0.892595000057523
ENSG00000165702 0.931049458703881
ENSG00000165704 0.750353769514847
ENSG00000165714 0.0306053772966257
ENSG00000165716 0.404870514605216
ENSG00000165724 0.139940290608714
ENSG00000165730 0.0112889865510061
ENSG00000165731 0.943980741132753
ENSG00000165732 0.959227344370175
ENSG00000165752 0.39063344876382
ENSG00000165775 0.118532920698105
ENSG00000165792 0.380385637532932
ENSG00000165795 0.194742927485878
ENSG00000165801 0.141274835770412
ENSG00000165802 0.162604548958249
ENSG00000165804 0.392016888899115
ENSG00000165805 0.0429269106429977
ENSG00000165806 0.852593159305576
ENSG00000165813 0.222112608000368
ENSG00000165816 0.0320751026794446
ENSG00000165821 0.178673738222064
ENSG00000165828 0.28482472590053
ENSG00000165841 0.792363180359177
ENSG00000165863 0.0236565386960573
ENSG00000165868 0.484974862231221
ENSG00000165879 0.431187515099918
ENSG00000165886 0.521833043798392
ENSG00000165887 0.585776164563224
ENSG00000165891 0.0560106303424949
ENSG00000165898 0.0335649612866856
ENSG00000165905 0.0304874541250101
ENSG00000165912 0.784174710369186
ENSG00000165915 0.413683114552295
ENSG00000165916 0.967933525845308
ENSG00000165917 0.600430275767651
ENSG00000165923 0.481908859769216
ENSG00000165934 0.732535865901221
ENSG00000165943 0.677273041037264
ENSG00000165949 0.202491342713498
ENSG00000165966 0.491066600706389
ENSG00000165970 0.416067463558864
ENSG00000165973 0.216613361558197
ENSG00000165985 0.0279966866464951
ENSG00000165995 0.308432369622991
ENSG00000165997 0.0335016854385016
ENSG00000166002 0.127486453216139
ENSG00000166004 0.0558610692467873
ENSG00000166006 0.481845583921032
ENSG00000166012 0.78891464663315
ENSG00000166016 0.277861506425375
ENSG00000166024 0.0167019477456541
ENSG00000166025 0.538736323788268
ENSG00000166033 0.738449281531506
ENSG00000166035 0.82142405172513
ENSG00000166037 0.515583115702765
ENSG00000166068 0.178639224123054
ENSG00000166086 0.252749623221086
ENSG00000166090 0.0378878521876186
ENSG00000166091 0.215552053013656
ENSG00000166111 0.0285805501547382
ENSG00000166123 0.0414312996859217
ENSG00000166126 0.0355380172800589
ENSG00000166128 0.678193417010849
ENSG00000166130 0.139252884803442
ENSG00000166133 0.509474120178093
ENSG00000166135 0.70178955603364
ENSG00000166136 0.958827556056649
ENSG00000166140 0.194694032512281
ENSG00000166143 0.265232222362835
ENSG00000166145 0.288316402250319
ENSG00000166147 0.808363341424972
ENSG00000166148 0.2772229955937
ENSG00000166164 0.865009606424224
ENSG00000166165 0.67456656043994
ENSG00000166166 0.0269008640029452
ENSG00000166167 0.941438202505724
ENSG00000166169 0.779175918362651
ENSG00000166170 0.604175055510176
ENSG00000166171 0.540815798253587
ENSG00000166173 0.304388467689051
ENSG00000166181 0.166777878763475
ENSG00000166189 0.715339216069764
ENSG00000166192 0.576279034985792
ENSG00000166197 0.968307428584577
ENSG00000166199 0.447627730928084
ENSG00000166200 0.853545173203254
ENSG00000166206 0.759661071547727
ENSG00000166224 0.0291126425144672
ENSG00000166225 0.802113413329345
ENSG00000166226 0.815677454240057
ENSG00000166228 0.942404597277988
ENSG00000166233 0.190532207406726
ENSG00000166257 0.455448050528641
ENSG00000166261 0.137740016796862
ENSG00000166263 0.53330035319428
ENSG00000166266 0.98913381116186
ENSG00000166272 0.535238895088644
ENSG00000166278 0.672576247397062
ENSG00000166289 0.20004947020858
ENSG00000166292 0.313054382715339
ENSG00000166295 0.0136704593826578
ENSG00000166311 0.183551730882065
ENSG00000166313 0.885413191288641
ENSG00000166323 0.182174043096605
ENSG00000166326 0.114296315044696
ENSG00000166333 0.942171627109674
ENSG00000166337 0.903167819054084
ENSG00000166340 0.151327067106913
ENSG00000166341 0.520328804316563
ENSG00000166347 0.525646851738935
ENSG00000166348 0.511119292230876
ENSG00000166349 0.273268255082201
ENSG00000166387 0.522425535831387
ENSG00000166394 0.318671552329126
ENSG00000166401 0.405799519103554
ENSG00000166402 0.707202517228288
ENSG00000166407 0.78140207774876
ENSG00000166411 0.666737612314631
ENSG00000166426 0.038954913081994
ENSG00000166432 0.299406932732021
ENSG00000166441 0.974804707723105
ENSG00000166444 0.381188090334902
ENSG00000166451 0.699761852716835
ENSG00000166452 0.210978934894905
ENSG00000166454 0.421883089241955
ENSG00000166471 0.500684529630354
ENSG00000166473 0.0307348051679111
ENSG00000166477 0.490356185501777
ENSG00000166478 0.225604284350157
ENSG00000166479 0.405022951875841
ENSG00000166482 0.507147294669873
ENSG00000166483 0.697331484911586
ENSG00000166484 0.879010825922389
ENSG00000166501 0.957941694182073
ENSG00000166503 0.236102322798863
ENSG00000166507 0.504866487960332
ENSG00000166508 0.936203564155958
ENSG00000166510 0.0398263940819825
ENSG00000166526 0.601503089011861
ENSG00000166529 0.425570345486131
ENSG00000166548 0.326906041117797
ENSG00000166557 0.21298362881237
ENSG00000166569 0.547088735748553
ENSG00000166573 0.483611555320348
ENSG00000166575 0.5474425052634
ENSG00000166579 0.931210524499258
ENSG00000166582 0.0248501512868007
ENSG00000166589 0.0435251550258281
ENSG00000166592 0.454380989634266
ENSG00000166595 0.225414456805605
ENSG00000166596 0.191041290367115
ENSG00000166598 0.927160870215483
ENSG00000166603 0.781496991521036
ENSG00000166619 0.322865015358774
ENSG00000166634 0.0275134892603629
ENSG00000166669 0.22321705916867
ENSG00000166670 0.224456690558093
ENSG00000166681 0.776017878303287
ENSG00000166685 0.530608253471543
ENSG00000166689 0.441924276066773
ENSG00000166710 0.912644815407094
ENSG00000166716 0.307606907421682
ENSG00000166736 0.20258050413594
ENSG00000166741 0.503388134052761
ENSG00000166743 0.533392390791638
ENSG00000166747 0.796939174652846
ENSG00000166762 0.0446727488178921
ENSG00000166780 0.12321533346372
ENSG00000166783 0.502588557425708
ENSG00000166788 0.119427411097433
ENSG00000166794 0.782526662141485
ENSG00000166796 0.306361523682424
ENSG00000166797 0.0381467079301895
ENSG00000166800 0.309835942982708
ENSG00000166803 0.452344657792708
ENSG00000166813 0.0190690397027186
ENSG00000166816 0.468373580607678
ENSG00000166819 0.682593964634553
ENSG00000166821 0.0426019028773254
ENSG00000166825 0.620465710242634
ENSG00000166828 0.777956420197651
ENSG00000166833 0.612725923539766
ENSG00000166845 0.0380086515341517
ENSG00000166847 0.192772747667422
ENSG00000166848 0.770613545633391
ENSG00000166851 0.96266724957145
ENSG00000166855 0.384259845146742
ENSG00000166862 0.509192255036182
ENSG00000166863 0.481324996260973
ENSG00000166866 0.473938979072951
ENSG00000166869 0.185234293208776
ENSG00000166886 0.817267978969409
ENSG00000166887 0.459940635749704
ENSG00000166888 0.917307094948286
ENSG00000166889 0.365837944800451
ENSG00000166896 0.185700233545403
ENSG00000166900 0.807874391689005
ENSG00000166902 0.842946468632436
ENSG00000166908 0.667082753304725
ENSG00000166912 0.204096248317438
ENSG00000166913 0.967838612073032
ENSG00000166922 0.611077875312065
ENSG00000166923 0.489789579043039
ENSG00000166925 0.908554894674474
ENSG00000166927 0.395100148410626
ENSG00000166930 0.533481552214079
ENSG00000166938 0.0213239608380023
ENSG00000166946 0.310874242127909
ENSG00000166947 0.703089587096329
ENSG00000166949 0.973222811518505
ENSG00000166963 0.754492585221063
ENSG00000166971 0.823817029256451
ENSG00000166974 0.742291851221224
ENSG00000166979 0.0392712923229139
ENSG00000166986 0.845451616985539
ENSG00000166987 0.0352417712635612
ENSG00000166997 0.240396451950622
ENSG00000167004 0.930595023066923
ENSG00000167005 0.995225549637027
ENSG00000167034 0.736053427825267
ENSG00000167037 0.0509054198640145
ENSG00000167074 0.505666064587384
ENSG00000167081 0.761219958352987
ENSG00000167083 0.651508266126713
ENSG00000167085 0.992576592538052
ENSG00000167088 0.935380978129566
ENSG00000167103 0.0682056119924989
ENSG00000167106 0.381073043338204
ENSG00000167107 0.216829074677006
ENSG00000167110 0.971957294554826
ENSG00000167114 0.0424293323822782
ENSG00000167118 0.264694377653271
ENSG00000167130 0.336748311685323
ENSG00000167131 0.109004153196581
ENSG00000167157 0.515177575039404
ENSG00000167173 0.481848460095949
ENSG00000167182 0.452292886644194
ENSG00000167193 0.968249905086228
ENSG00000167196 0.361538063298858
ENSG00000167202 0.269250238722518
ENSG00000167207 0.519069039702719
ENSG00000167208 0.168912000552226
ENSG00000167210 0.0330299927520392
ENSG00000167216 0.0279305346233937
ENSG00000167220 0.12664948631516
ENSG00000167232 0.394283314734069
ENSG00000167244 0.744411592135387
ENSG00000167257 0.386842650222616
ENSG00000167258 0.996059640363088
ENSG00000167264 0.123042762968673
ENSG00000167272 0.862979026932502
ENSG00000167280 0.384110284051035
ENSG00000167283 0.855403182199929
ENSG00000167286 0.595719101252862
ENSG00000167291 0.549944777441585
ENSG00000167306 0.204254437937898
ENSG00000167315 0.0644176896262123
ENSG00000167323 0.546634300111596
ENSG00000167325 0.753583713947147
ENSG00000167333 0.392370658413962
ENSG00000167346 0.281954303332911
ENSG00000167363 0.466230830294175
ENSG00000167371 0.0299064667916844
ENSG00000167377 0.336670654962552
ENSG00000167378 0.03484773529987
ENSG00000167380 0.287755548141416
ENSG00000167384 0.487922941521612
ENSG00000167393 0.206129703984077
ENSG00000167395 0.268654870514605
ENSG00000167397 0.523391930603652
ENSG00000167414 0.657312387110135
ENSG00000167434 0.133086365780421
ENSG00000167460 0.226145005234638
ENSG00000167461 0.547117497497728
ENSG00000167468 0.715669976185272
ENSG00000167470 0.302283107649475
ENSG00000167487 0.223984997871631
ENSG00000167491 0.682976495898575
ENSG00000167508 0.809830190632874
ENSG00000167513 0.805843812197283
ENSG00000167515 0.728362536095995
ENSG00000167522 0.590012770216633
ENSG00000167524 0
ENSG00000167525 0.0498412351445566
ENSG00000167526 0.977885091059698
ENSG00000167528 0.0294491549798093
ENSG00000167531 0.743292760092498
ENSG00000167535 0.176341160364009
ENSG00000167548 0.771188780616882
ENSG00000167550 0.355685047341839
ENSG00000167552 0.985811829132201
ENSG00000167553 0.57872090749071
ENSG00000167565 0.726818030165323
ENSG00000167566 0.0284367414088655
ENSG00000167578 0.34176723691628
ENSG00000167580 0.351698668906248
ENSG00000167588 0.541414042636417
ENSG00000167600 0.0326388329632655
ENSG00000167601 0.83366792834873
ENSG00000167604 0.516788232993178
ENSG00000167613 0.458724013759621
ENSG00000167615 0.266259016808366
ENSG00000167617 0.029029233441861
ENSG00000167618 0.615277090691547
ENSG00000167632 0.0392137688245648
ENSG00000167633 0.48442263664707
ENSG00000167641 0.192732481218578
ENSG00000167642 0.615101644021583
ENSG00000167654 0.460932916096225
ENSG00000167656 0.516020294290218
ENSG00000167657 0.785138228966533
ENSG00000167658 0.983082339135537
ENSG00000167670 0.888226090357911
ENSG00000167671 0.268413271821539
ENSG00000167674 0.565113723956236
ENSG00000167685 0.0456477721149089
ENSG00000167693 0.112817961137125
ENSG00000167695 0.109021410246086
ENSG00000167699 0.248533150792099
ENSG00000167700 0.526092658851141
ENSG00000167701 0.0321700164517205
ENSG00000167702 0.358299490341805
ENSG00000167705 0.0252700728247489
ENSG00000167711 0.756603697610474
ENSG00000167720 0.390348707446992
ENSG00000167721 0.288724819088598
ENSG00000167748 0.423988449281532
ENSG00000167749 0.388102414836461
ENSG00000167751 0.554837150976174
ENSG00000167754 0.278822148847804
ENSG00000167755 0.559370002646081
ENSG00000167759 0.234690120914394
ENSG00000167766 0.438067325502468
ENSG00000167767 0.345161123318876
ENSG00000167768 0.81846446773507
ENSG00000167770 0.872015968523142
ENSG00000167771 0.515862104669758
ENSG00000167774 0.987787761300491
ENSG00000167775 0.485995904326918
ENSG00000167778 0.0374736829995053
ENSG00000167779 0.341301296579653
ENSG00000167785 0.0329609645540203
ENSG00000167791 0.425527202862369
ENSG00000167792 0.904456345417103
ENSG00000167797 0.50529791419795
ENSG00000167815 0.826644309200308
ENSG00000167840 0.35187699175113
ENSG00000167842 0.718341942683586
ENSG00000167851 0.0666496013621564
ENSG00000167858 0.118282693480287
ENSG00000167861 0.14437247615651
ENSG00000167862 0.28311915417448
ENSG00000167863 0.756589316735887
ENSG00000167880 0.760526800197881
ENSG00000167881 0.327921330863658
ENSG00000167889 0.213904004785955
ENSG00000167900 0.962135157211721
ENSG00000167930 0.0349714108213205
ENSG00000167941 0.390204898701119
ENSG00000167962 0.201726280185456
ENSG00000167964 0.167609093314619
ENSG00000167965 0.508910389894272
ENSG00000167967 0.680025540433267
ENSG00000167968 0.470999528307314
ENSG00000167971 0.335997630031868
ENSG00000167977 0.470202827855179
ENSG00000167978 0.989053278264171
ENSG00000167984 0.0144585313100402
ENSG00000167985 0.34286305955983
ENSG00000167986 0.9825818846999
ENSG00000167987 0.778698473326354
ENSG00000167994 0.77459129554423
ENSG00000167995 0.185380978129566
ENSG00000167996 0.80771044971871
ENSG00000168000 0.383785276285363
ENSG00000168002 0.923033559208937
ENSG00000168003 0.840021398741386
ENSG00000168004 0.387449523130199
ENSG00000168005 0.0200555676994052
ENSG00000168010 0.513123986148342
ENSG00000168026 0.441423821631136
ENSG00000168028 0.995274444610623
ENSG00000168032 0.627175826325054
ENSG00000168036 0.971594896515226
ENSG00000168040 0.881165080935562
ENSG00000168056 0.412946813773426
ENSG00000168062 0.589310983536775
ENSG00000168065 0.273366045029394
ENSG00000168066 0.990876773161837
ENSG00000168067 0.452882502502272
ENSG00000168071 0.333944041140806
ENSG00000168077 0.11215644090611
ENSG00000168078 0.706052047261306
ENSG00000168081 0.0510779903590617
ENSG00000168090 0.95830696839659
ENSG00000168092 0.688274410096524
ENSG00000168096 0.0220947757158799
ENSG00000168101 0.346996122916211
ENSG00000168118 0.825568619781181
ENSG00000168135 0.593162181751245
ENSG00000168137 0.250808205151805
ENSG00000168140 0.282506528917063
ENSG00000168148 0.926191599268301
ENSG00000168172 0.0248530274617181
ENSG00000168175 0.726409613327044
ENSG00000168209 0.233565536521669
ENSG00000168214 0.789581919213999
ENSG00000168229 0.496033754788831
ENSG00000168237 0.283987758999551
ENSG00000168243 0.799196971963047
ENSG00000168256 0.284695298029245
ENSG00000168259 0.717254748564789
ENSG00000168263 0.194832088908319
ENSG00000168264 0.0335908468609427
ENSG00000168267 0.0258769457323317
ENSG00000168268 0.475612912874909
ENSG00000168280 0.75437178587453
ENSG00000168282 0.743548739660151
ENSG00000168283 0.919021295199089
ENSG00000168286 0.58741846044109
ENSG00000168291 0.791856973573705
ENSG00000168298 0.636983582793571
ENSG00000168301 0.130152667364618
ENSG00000168303 0.0210392195211744
ENSG00000168306 0.683370531862266
ENSG00000168309 0.69417632102714
ENSG00000168310 0.754181958329978
ENSG00000168314 0.0814561498372085
ENSG00000168329 0.506839543953705
ENSG00000168334 0.0326186997388433
ENSG00000168374 0.266727833319911
ENSG00000168384 0.336124181728236
ENSG00000168385 0.160450293945077
ENSG00000168386 0.353487649704904
ENSG00000168393 0.755487741742502
ENSG00000168394 0.834781008041785
ENSG00000168395 0.330961447751406
ENSG00000168397 0.683192209017384
ENSG00000168398 0.70969616088172
ENSG00000168404 0.395787554215897
ENSG00000168411 0.168440307865763
ENSG00000168412 0.795469449270027
ENSG00000168418 0.412017809275089
ENSG00000168421 0.406412144360971
ENSG00000168434 0.703661945904902
ENSG00000168438 0.926197351618136
ENSG00000168439 0.884213826348063
ENSG00000168447 0.64809999884953
ENSG00000168453 0.512442332692905
ENSG00000168454 0.027755087953429
ENSG00000168461 0.253951864336582
ENSG00000168468 0.30473936102898
ENSG00000168476 0.510575695171477
ENSG00000168477 0.604456920652086
ENSG00000168484 0.709578237710105
ENSG00000168487 0.719414755927796
ENSG00000168488 0.489582494448982
ENSG00000168490 0.877986907651776
ENSG00000168491 0.030582367897286
ENSG00000168495 0.825329897263032
ENSG00000168496 0.559525316091623
ENSG00000168497 0.593794940233085
ENSG00000168502 0.20347211836035
ENSG00000168515 0.0506753258706181
ENSG00000168517 0.140049585255577
ENSG00000168522 0.734506045719676
ENSG00000168530 0.227367379574556
ENSG00000168538 0.551086618883814
ENSG00000168539 0.396391550948562
ENSG00000168542 0.335077254058283
ENSG00000168546 0.217608518079636
ENSG00000168556 0.699948804086469
ENSG00000168564 0.50355782837289
ENSG00000168566 0.722961079601017
ENSG00000168582 0.458117140852038
ENSG00000168591 0.306168819962955
ENSG00000168594 0.527927658448476
ENSG00000168610 0.964249145776049
ENSG00000168612 0.5161986171351
ENSG00000168615 0.529374374431955
ENSG00000168621 0.72028048457795
ENSG00000168646 0.453670574429655
ENSG00000168653 0.990770354689891
ENSG00000168672 0.517472762623532
ENSG00000168676 0.0233717973792294
ENSG00000168679 0.510417505551018
ENSG00000168685 0.767176516607034
ENSG00000168702 0.386034445070811
ENSG00000168710 0.722477882214885
ENSG00000168724 0.0195263515145937
ENSG00000168734 0.482947158914417
ENSG00000168743 0.405753500304875
ENSG00000168758 0.531465353596944
ENSG00000168763 0.703311052564973
ENSG00000168765 0.580915428952727
ENSG00000168769 0.397084709103669
ENSG00000168772 0.521102495369358
ENSG00000168779 0.459986654548383
ENSG00000168781 0.219849058340332
ENSG00000168785 0.511731917488294
ENSG00000168795 0.216705399155555
ENSG00000168802 0.529336984158029
ENSG00000168807 0.682194176321027
ENSG00000168811 0.715100493551616
ENSG00000168818 0.371236525120512
ENSG00000168824 0.114581056361524
ENSG00000168826 0.511021502283683
ENSG00000168827 0.131869743790338
ENSG00000168830 0.198732182096386
ENSG00000168872 0.551296579652788
ENSG00000168875 0.0187555366367161
ENSG00000168878 0.0461971215241426
ENSG00000168883 1
ENSG00000168884 0.626335983249157
ENSG00000168890 0.0499562821412547
ENSG00000168894 0.119180060054532
ENSG00000168899 0.416619689143015
ENSG00000168906 0.616352780110675
ENSG00000168907 0.0448769572370313
ENSG00000168916 0.0248357704122134
ENSG00000168917 0.10377526719665
ENSG00000168918 0.894406990255519
ENSG00000168924 0.168023262502732
ENSG00000168925 0.678823299317771
ENSG00000168938 0.680005407208845
ENSG00000168939 0.026975644550799
ENSG00000168952 0.446218405218532
ENSG00000168955 0.0490675440917615
ENSG00000168959 0.686059755410085
ENSG00000168961 0.154134213826348
ENSG00000168993 0.533553456587016
ENSG00000168995 0.474074159294072
ENSG00000169006 0.0420439249433394
ENSG00000169016 0.80307980810161
ENSG00000169018 0.69540732389181
ENSG00000169019 0.615558955833458
ENSG00000169020 0.809384383520668
ENSG00000169021 0.905178265321384
ENSG00000169026 0.530976403860977
ENSG00000169031 0.76850243324398
ENSG00000169032 0.940342379862174
ENSG00000169035 0.50702649532334
ENSG00000169045 0.967274881789211
ENSG00000169047 0.941369174307705
ENSG00000169057 0.686085640984342
ENSG00000169062 0.783976254299881
ENSG00000169064 0.524211640455126
ENSG00000169067 0.596858066520173
ENSG00000169071 0.840688671322235
ENSG00000169083 0.972014818053175
ENSG00000169087 0.147119223202678
ENSG00000169093 0.385154335546071
ENSG00000169100 0.983715097617377
ENSG00000169105 0.365498556160191
ENSG00000169118 0.295593124791477
ENSG00000169122 0.0469736887518551
ENSG00000169126 0.49255645931363
ENSG00000169129 0.489458818927532
ENSG00000169131 0.322580274041946
ENSG00000169136 0.368607701245959
ENSG00000169139 0.707792133086366
ENSG00000169155 0.636258786714373
ENSG00000169169 0.420278183638016
ENSG00000169174 0.0376520058443874
ENSG00000169180 0.557442965451387
ENSG00000169181 0.0157700670723991
ENSG00000169184 0.530746309867581
ENSG00000169188 0.314317023504101
ENSG00000169194 0.41725819997469
ENSG00000169213 0.571303252378597
ENSG00000169217 0.998193762151839
ENSG00000169220 0.535753730398868
ENSG00000169228 0.191107442390216
ENSG00000169231 0.384743042532875
ENSG00000169241 0.694809079508979
ENSG00000169242 0.660392770446728
ENSG00000169245 0.562076483243405
ENSG00000169248 0.569589052127794
ENSG00000169249 0.838054095097847
ENSG00000169251 0.142399420163137
ENSG00000169252 0.913499039357578
ENSG00000169260 0.0232337409831916
ENSG00000169271 0.799924644217163
ENSG00000169282 0.688251400697185
ENSG00000169288 0.843280104922861
ENSG00000169291 0.0256295946894306
ENSG00000169297 0.411511602489617
ENSG00000169299 0.502502272178185
ENSG00000169306 0.315122352480988
ENSG00000169313 0.0256526040887703
ENSG00000169344 0.301932214309545
ENSG00000169347 0.666570794169418
ENSG00000169371 0.596199422464077
ENSG00000169372 0.707018442033571
ENSG00000169375 0.630891844318404
ENSG00000169385 0.0320319600556827
ENSG00000169393 0.430856754984411
ENSG00000169398 0.965094741201781
ENSG00000169403 0.388162814509727
ENSG00000169410 0.396771206037666
ENSG00000169413 0.528755996824703
ENSG00000169418 0.827883940589731
ENSG00000169427 0.509301549683046
ENSG00000169429 0.793637325847609
ENSG00000169435 0.58697840567872
ENSG00000169439 0.907766822747092
ENSG00000169469 0.207823771010458
ENSG00000169474 0.502867546392701
ENSG00000169499 0.346975989691789
ENSG00000169504 0.468267162135732
ENSG00000169508 0.535980948217347
ENSG00000169509 0.614552294612349
ENSG00000169519 0.0240390699600787
ENSG00000169551 0.102317046513501
ENSG00000169554 0.801066485659392
ENSG00000169562 0.672843731664385
ENSG00000169564 0.887409256681354
ENSG00000169567 0.563853959342391
ENSG00000169575 0.45489582494449
ENSG00000169583 0.169262893892155
ENSG00000169592 0.504650774841523
ENSG00000169594 0.448159823287813
ENSG00000169598 0.727554330944191
ENSG00000169599 0.352153104543206
ENSG00000169604 0.563045754190587
ENSG00000169612 0.166596679743675
ENSG00000169621 0.576526386028693
ENSG00000169627 0.5118153265609
ENSG00000169629 0.517245544805053
ENSG00000169635 0.547361972365711
ENSG00000169641 0.508870123445427
ENSG00000169660 0.120658413962104
ENSG00000169676 0.232230991359971
ENSG00000169679 0.696442746862093
ENSG00000169682 0.477286846676867
ENSG00000169683 0.0175245337720459
ENSG00000169684 0.0445088068475972
ENSG00000169689 0.58448188585037
ENSG00000169692 0.0966308487016946
ENSG00000169696 0.319658080325813
ENSG00000169704 0.366490836506713
ENSG00000169710 0.93400904269394
ENSG00000169714 0.855288135203231
ENSG00000169727 0.833337168233223
ENSG00000169738 0.450032213159075
ENSG00000169740 0.326788117946181
ENSG00000169744 0.467421566710001
ENSG00000169750 0.782331082247098
ENSG00000169752 0.52163171155417
ENSG00000169756 0.549717559623106
ENSG00000169760 0.221031166231406
ENSG00000169764 0.562551052104785
ENSG00000169783 0.102903786196661
ENSG00000169800 0.737330449488616
ENSG00000169813 0.982973044488674
ENSG00000169814 0.392462696011321
ENSG00000169826 0.74361776785817
ENSG00000169836 0.181092601327642
ENSG00000169851 0.531554515019385
ENSG00000169855 0.415443333601776
ENSG00000169856 0.377958145902601
ENSG00000169857 0.305147777867259
ENSG00000169860 0.156863703823012
ENSG00000169862 0.77517803522739
ENSG00000169871 0.192755490617917
ENSG00000169877 0.263840153702788
ENSG00000169891 0.714562648842052
ENSG00000169896 0.691699934423212
ENSG00000169900 0.022494564029406
ENSG00000169902 0.496862093165058
ENSG00000169903 0.359961919444093
ENSG00000169905 0.164853717743698
ENSG00000169908 0.613344301147019
ENSG00000169918 0.0339906351744688
ENSG00000169919 0.863292529998504
ENSG00000169925 0.218770492746287
ENSG00000169926 0.267550419346303
ENSG00000169933 0.0218991958214931
ENSG00000169946 0.349432243071295
ENSG00000169951 0.14466584599809
ENSG00000169953 0.102800243899633
ENSG00000169955 0.521479274283545
ENSG00000169957 0.343576350939359
ENSG00000169967 0.858693526305496
ENSG00000169976 0.840139321913001
ENSG00000169981 0.0762876635105441
ENSG00000169989 0.0194314377423177
ENSG00000169992 0.154022043004567
ENSG00000170004 0.961344209109421
ENSG00000170011 0.328853211536913
ENSG00000170017 0.569341701084893
ENSG00000170027 0.617330679582609
ENSG00000170035 0.873853844295395
ENSG00000170037 0.108063643998573
ENSG00000170074 0.52131533231325
ENSG00000170075 0.0362886989335143
ENSG00000170085 0.326362444058398
ENSG00000170091 0.49114425742916
ENSG00000170100 0.032077978854362
ENSG00000170113 0.023647910171305
ENSG00000170128 0.210021168647392
ENSG00000170142 0.911085928601834
ENSG00000170144 0.961154381564869
ENSG00000170145 0.397234270199376
ENSG00000170153 0.105354287226332
ENSG00000170162 0.400800727097019
ENSG00000170166 0.781589029118395
ENSG00000170175 0.325278126114518
ENSG00000170178 0.415221868133132
ENSG00000170180 0.648876566077243
ENSG00000170185 0.362840970536464
ENSG00000170214 0.624492355127069
ENSG00000170234 0.0316839428906708
ENSG00000170236 0.129315700463639
ENSG00000170242 0.726757630492056
ENSG00000170248 0.93074458416263
ENSG00000170260 0.865337490364814
ENSG00000170262 0.130702016773852
ENSG00000170264 0.238745527548003
ENSG00000170265 0.18914876727143
ENSG00000170266 0.849213653777568
ENSG00000170275 0.033915854626615
ENSG00000170276 0.737364963587626
ENSG00000170290 0.399069269796712
ENSG00000170291 0.500845595425731
ENSG00000170293 0.0169924414123169
ENSG00000170296 0.934938047192278
ENSG00000170298 0.0495593700026461
ENSG00000170310 0.810273121570161
ENSG00000170312 0.972998469874944
ENSG00000170315 0.927971951542205
ENSG00000170322 0.717970916119235
ENSG00000170323 0.441648163274698
ENSG00000170325 0.495208292587522
ENSG00000170340 0.494897665696437
ENSG00000170345 0.969270947181924
ENSG00000170348 0.524576914669643
ENSG00000170364 0.341226516031799
ENSG00000170365 0.962721896894882
ENSG00000170367 0.0433870986297903
ENSG00000170369 0.143587280404045
ENSG00000170370 0.19057247385557
ENSG00000170373 0.445361305093131
ENSG00000170381 0.0458030855604514
ENSG00000170396 0.428348730456391
ENSG00000170412 0.110594677925933
ENSG00000170421 0.908917292714074
ENSG00000170423 0.192237779132776
ENSG00000170425 0.307388318127955
ENSG00000170430 0.424293323822782
ENSG00000170442 0.11697978624268
ENSG00000170445 0.910165552628249
ENSG00000170458 0.416510394496152
ENSG00000170465 0.139836748311685
ENSG00000170469 0.287525454148019
ENSG00000170471 0.702620770584784
ENSG00000170473 0.337458726889935
ENSG00000170476 0.384225331047733
ENSG00000170477 0.399454677235651
ENSG00000170482 0.179844341413467
ENSG00000170484 0.0266448844352918
ENSG00000170485 0.740051310960527
ENSG00000170486 0.351045777199986
ENSG00000170498 0.544707262916902
ENSG00000170502 0.764812300824887
ENSG00000170515 0.876758780962023
ENSG00000170516 0.350430275767651
ENSG00000170523 0.120376548820193
ENSG00000170525 0.697227942614558
ENSG00000170540 0.929821332014128
ENSG00000170542 0.658103335212434
ENSG00000170545 0.539081464778362
ENSG00000170558 0.852575902256072
ENSG00000170571 0.03360522773553
ENSG00000170577 0.245239930511614
ENSG00000170579 0.78375191265632
ENSG00000170581 0.809505182867201
ENSG00000170584 0.0209155439997239
ENSG00000170604 0.18795227850577
ENSG00000170606 0.941665420324202
ENSG00000170608 0.439847677776372
ENSG00000170619 0.535592664603491
ENSG00000170624 0.500900242749163
ENSG00000170631 0.0322735587487489
ENSG00000170632 0.0316034099929821
ENSG00000170633 0.174356599670966
ENSG00000170634 0.66208396129819
ENSG00000170638 0.0413593953129854
ENSG00000170653 0.690143923792869
ENSG00000170677 0.546838508530735
ENSG00000170689 0.838997480470772
ENSG00000170734 0.747230243554492
ENSG00000170743 0.119450420496773
ENSG00000170745 0.499522554963703
ENSG00000170759 0.882640558668216
ENSG00000170775 0.513515145937115
ENSG00000170776 0.760141392758942
ENSG00000170777 0.469020719964105
ENSG00000170779 0.141709138182948
ENSG00000170786 0.50608886230025
ENSG00000170788 0.132698082166565
ENSG00000170791 0.503995006960343
ENSG00000170802 0.483007558587683
ENSG00000170819 0.321605250744929
ENSG00000170820 0.76974494080832
ENSG00000170832 0.683462569459624
ENSG00000170835 0.519106429976645
ENSG00000170836 0.821795078289481
ENSG00000170854 0.386011435671472
ENSG00000170855 0.432306347142808
ENSG00000170860 0.981250215713119
ENSG00000170871 0.66878257268094
ENSG00000170873 0.149512200734
ENSG00000170876 0.567972641824185
ENSG00000170881 0.161626649486315
ENSG00000170889 0.992608230462144
ENSG00000170890 0.239343771930834
ENSG00000170891 0.523889508864371
ENSG00000170892 0.368458140150251
ENSG00000170893 0.391573957961827
ENSG00000170899 0.806255105210478
ENSG00000170906 0.828467804097974
ENSG00000170917 0.0222903556102668
ENSG00000170927 0.1907421681757
ENSG00000170948 0.618659472394473
ENSG00000170950 0.482210858135548
ENSG00000170954 0.358328252090979
ENSG00000170955 0.517533162296798
ENSG00000170956 0.538897389583645
ENSG00000170961 0.6397073204404
ENSG00000170962 0.513121109973424
ENSG00000170967 0.186025241311076
ENSG00000170989 0.672219601707297
ENSG00000171016 0.299605388801325
ENSG00000171017 0.101971905523406
ENSG00000171033 0.386143739717675
ENSG00000171049 0.11462995133512
ENSG00000171051 0.331686243830605
ENSG00000171053 0.514107637970111
ENSG00000171055 0.511881478584002
ENSG00000171056 0.33776935378102
ENSG00000171084 0.023737071593746
ENSG00000171094 0.935366597254979
ENSG00000171097 0.704639845376836
ENSG00000171100 0.102483864658713
ENSG00000171103 0.475653179323754
ENSG00000171105 0.939844801601454
ENSG00000171109 0.227097019132316
ENSG00000171116 0.0233717973792294
ENSG00000171119 0.543289308682597
ENSG00000171124 0.140869295107051
ENSG00000171126 0.351692916556413
ENSG00000171130 0.53857525799289
ENSG00000171132 0.961554169878395
ENSG00000171135 0.508053289768871
ENSG00000171148 0.913286202413686
ENSG00000171150 0.181158753350744
ENSG00000171155 0.295386040197421
ENSG00000171159 0.178596081499292
ENSG00000171160 0.128168106671575
ENSG00000171163 0.499597335511556
ENSG00000171169 0.0274732228115185
ENSG00000171174 0.61265401916683
ENSG00000171189 0.480836046525005
ENSG00000171195 0.864077725750969
ENSG00000171199 0.0370192473625476
ENSG00000171201 0.486556758435821
ENSG00000171204 0.528430989059031
ENSG00000171206 0.524300801877567
ENSG00000171209 0.303916775002589
ENSG00000171219 0.331611463282751
ENSG00000171222 0.766644424247305
ENSG00000171223 0.890670839037747
ENSG00000171234 0.720875852785863
ENSG00000171236 0.0344795849104359
ENSG00000171241 0.944049769330772
ENSG00000171243 0.614373971767467
ENSG00000171246 0.800586164448177
ENSG00000171262 0.119778304437363
ENSG00000171291 0.226789268416148
ENSG00000171295 0.441236870261502
ENSG00000171298 0.588980223421268
ENSG00000171302 0.607134639500236
ENSG00000171303 0.459141059122652
ENSG00000171307 0.0363232130325238
ENSG00000171310 0.290384372015969
ENSG00000171311 0.835367747724946
ENSG00000171314 0.79155785138229
ENSG00000171316 0.608845963576121
ENSG00000171345 0.851189585945859
ENSG00000171346 0.938602294037114
ENSG00000171357 0.121564409061101
ENSG00000171360 0.87645678259569
ENSG00000171365 0.306234971986056
ENSG00000171368 0.377426053542872
ENSG00000171385 0.384616490836507
ENSG00000171388 0.211372970858596
ENSG00000171401 0.784177586544103
ENSG00000171402 0.0363145845077714
ENSG00000171403 0.608385775589328
ENSG00000171408 0.219282451881594
ENSG00000171421 0.829606769365286
ENSG00000171425 0.203699336178829
ENSG00000171428 0.602633425754421
ENSG00000171431 0.853758010147145
ENSG00000171435 0.527315033191059
ENSG00000171443 0.0231071892868237
ENSG00000171444 0.966923988449282
ENSG00000171446 0.405813899978141
ENSG00000171448 0.361575453572784
ENSG00000171450 0.445801359855501
ENSG00000171453 0.992383888818582
ENSG00000171456 0.306488075378792
ENSG00000171462 0.219360108604365
ENSG00000171475 0.258565248904177
ENSG00000171476 0.162935309073757
ENSG00000171490 0.975822873643884
ENSG00000171492 0.517300192128484
ENSG00000171497 0.601367908790741
ENSG00000171502 0.0188475742340746
ENSG00000171503 0.838663844180348
ENSG00000171509 0.0558898309959618
ENSG00000171517 0.532316701372511
ENSG00000171522 0.218183753063126
ENSG00000171530 0.463369036251309
ENSG00000171532 0.26381426812853
ENSG00000171533 0.289797632332808
ENSG00000171552 0.940955005119591
ENSG00000171557 0.70500799576627
ENSG00000171560 0.851784954153772
ENSG00000171564 0.610105728189966
ENSG00000171566 0.906987379344462
ENSG00000171570 0.34176723691628
ENSG00000171574 0.0285719216299858
ENSG00000171587 0.514898586072411
ENSG00000171596 0.7381846734391
ENSG00000171603 0.82002335454033
ENSG00000171604 0.35422682665869
ENSG00000171606 0.370934526754179
ENSG00000171608 0.76152195671932
ENSG00000171611 0.0296850013230405
ENSG00000171617 0.40994983950944
ENSG00000171621 0.32806513960953
ENSG00000171631 0.114860045328517
ENSG00000171634 0.467070673370072
ENSG00000171643 0.0323771010457772
ENSG00000171649 0.0313992015738429
ENSG00000171681 0.94008640029452
ENSG00000171700 0.871314181843283
ENSG00000171703 0.88861149779685
ENSG00000171711 0.657597128426962
ENSG00000171720 0.94539581919214
ENSG00000171722 0.408736093694274
ENSG00000171723 0.777965048722403
ENSG00000171724 0.031862265735553
ENSG00000171729 0.309096766028923
ENSG00000171735 0.531356058950081
ENSG00000171747 0.144605446324824
ENSG00000171759 0.717085054244659
ENSG00000171766 0.327394990853764
ENSG00000171772 0.160197190552341
ENSG00000171777 0.524703466366011
ENSG00000171786 0.183059904971181
ENSG00000171791 0.952278505769607
ENSG00000171792 0.11731917488294
ENSG00000171793 0.6082822332923
ENSG00000171794 0.330760115507185
ENSG00000171806 0.190765177575039
ENSG00000171812 0.277027415699313
ENSG00000171813 0.0288681676464836
ENSG00000171819 0.458649233211767
ENSG00000171824 0.931834654456345
ENSG00000171840 0.564043786886943
ENSG00000171843 0.678040979740224
ENSG00000171847 0.787847585738774
ENSG00000171848 0.749726763382842
ENSG00000171853 0.506839543953705
ENSG00000171855 0.668201585347615
ENSG00000171858 0.99349409233672
ENSG00000171860 0.21034042406323
ENSG00000171861 0.696925944248225
ENSG00000171862 0.90494529515307
ENSG00000171863 0.95364181268048
ENSG00000171864 0.04045052403907
ENSG00000171865 0.0278298685012828
ENSG00000171867 0.944860850657494
ENSG00000171873 0.181791511832584
ENSG00000171877 0.0209701913231555
ENSG00000171885 0.605035031810495
ENSG00000171914 0.306623255599913
ENSG00000171916 0.185691605020651
ENSG00000171940 0.724376157660404
ENSG00000171951 0.29716064012149
ENSG00000171953 0.66383555182292
ENSG00000171956 0.158629675222328
ENSG00000171960 0.959837093452675
ENSG00000171988 0.29389618159018
ENSG00000171989 0.430876888208833
ENSG00000171992 0.311570276457933
ENSG00000172000 0.0561199249893582
ENSG00000172005 0.514593711531161
ENSG00000172007 0.376097260731009
ENSG00000172009 0.403846596334603
ENSG00000172016 0.699359188228391
ENSG00000172020 0.498061458105636
ENSG00000172023 0.0549867120718814
ENSG00000172037 0.320601465698738
ENSG00000172046 0.839026242219947
ENSG00000172053 0.899589857456771
ENSG00000172057 0.418031891027485
ENSG00000172058 0.0304673209005879
ENSG00000172059 0.500253103392736
ENSG00000172061 0.0485728420059594
ENSG00000172062 0.955203575660657
ENSG00000172071 0.586897872781031
ENSG00000172073 0.375959204334971
ENSG00000172081 0.44335085882583
ENSG00000172113 0.260581447521312
ENSG00000172115 0.860243784586003
ENSG00000172116 0.589296602662188
ENSG00000172137 0.0737278678340102
ENSG00000172156 0.643785736473349
ENSG00000172164 0.286792029544069
ENSG00000172167 0.0264090380920606
ENSG00000172171 0.10113206244751
ENSG00000172172 0.977367379574556
ENSG00000172175 0.782138378527629
ENSG00000172179 0.362648266816995
ENSG00000172183 0.362930131958905
ENSG00000172201 0.552866971157718
ENSG00000172215 0.0230007708148779
ENSG00000172216 0.962517688475742
ENSG00000172232 0.468103220165438
ENSG00000172236 0.349955706906271
ENSG00000172238 0.0315257532702109
ENSG00000172239 0.285204380989634
ENSG00000172243 0.825289630814188
ENSG00000172262 0.520699830880915
ENSG00000172269 0.384990393575776
ENSG00000172270 0.863177483001806
ENSG00000172273 0.386333567262227
ENSG00000172288 0.0779184546887404
ENSG00000172296 0.207096098756342
ENSG00000172301 0.659751383440135
ENSG00000172315 0.183911252746747
ENSG00000172318 0.109107695493609
ENSG00000172331 0.779624601649774
ENSG00000172336 0.8582822332923
ENSG00000172340 0.842848678685243
ENSG00000172346 0.166447118647968
ENSG00000172348 0.495749013472003
ENSG00000172349 0.902304966578848
ENSG00000172350 0.386060330645069
ENSG00000172354 0.891959365400766
ENSG00000172361 0.137023849242416
ENSG00000172366 0.507475178610462
ENSG00000172367 0.733116853234546
ENSG00000172379 0.636299053163217
ENSG00000172380 0.831720757929614
ENSG00000172399 0.568266011665766
ENSG00000172403 0.589351249985619
ENSG00000172409 0.894409866430437
ENSG00000172426 0.397754857859436
ENSG00000172428 0.0243295636267415
ENSG00000172461 0.206935032960965
ENSG00000172465 0.857390619067889
ENSG00000172466 0.919464226136377
ENSG00000172468 0.102800243899633
ENSG00000172482 0.177730352849139
ENSG00000172493 0.48909929706285
ENSG00000172500 0.760440514950357
ENSG00000172508 0.027723450029337
ENSG00000172530 0.941455459555228
ENSG00000172531 0.967352538511982
ENSG00000172534 0.940494817132799
ENSG00000172543 0.498167876577582
ENSG00000172554 0.384602109961919
ENSG00000172572 0.743284131567745
ENSG00000172575 0.210970306370152
ENSG00000172590 0.845911804972331
ENSG00000172594 0.400389434083823
ENSG00000172602 0.495228425811944
ENSG00000172613 0.828318243002266
ENSG00000172638 0.893198996790189
ENSG00000172661 0.491782768260835
ENSG00000172667 0.374647668572612
ENSG00000172680 0.826356691708563
ENSG00000172716 0.0338497026035135
ENSG00000172724 0.528566169280151
ENSG00000172725 0.521879062597071
ENSG00000172731 0.526567227712521
ENSG00000172732 0.553399063517447
ENSG00000172738 0.0321815211513903
ENSG00000172757 0.893690822701073
ENSG00000172766 0.0435050218014059
ENSG00000172771 0.0280053151712475
ENSG00000172775 0.393854764671368
ENSG00000172785 0.136543528031201
ENSG00000172794 0.340628271648969
ENSG00000172795 0.800318680180854
ENSG00000172803 0.0248961700854799
ENSG00000172809 0.962224318634162
ENSG00000172819 0.782207406725647
ENSG00000172828 0.525057235880857
ENSG00000172830 0.401744112469944
ENSG00000172840 0.0255893282405863
ENSG00000172845 0.900510233430356
ENSG00000172850 0.992720401283924
ENSG00000172867 0.263405851290252
ENSG00000172889 0.378447095638568
ENSG00000172890 0.709138182947734
ENSG00000172893 0.9959791074654
ENSG00000172901 0.0166559289469748
ENSG00000172915 0.371164620747575
ENSG00000172932 0.0271108247719193
ENSG00000172936 0.853519287628996
ENSG00000172939 0.790033478676039
ENSG00000172943 0.197538569505643
ENSG00000172955 0.599455252470634
ENSG00000172965 0.519805340481587
ENSG00000172977 0.956998308809148
ENSG00000172985 0.36233763992591
ENSG00000173011 0.0267800646564121
ENSG00000173020 0.926369922113183
ENSG00000173039 0.976021329713188
ENSG00000173040 0.514633977980005
ENSG00000173064 0.519011516204369
ENSG00000173068 0.536720125171132
ENSG00000173080 0.0248875415607276
ENSG00000173083 0.463665282267806
ENSG00000173110 0.392140564420566
ENSG00000173113 0.682786668354023
ENSG00000173120 0.26210869640248
ENSG00000173137 0.0184621667951358
ENSG00000173141 0.287482311524258
ENSG00000173145 0.037401778626569
ENSG00000173153 0.760984112009756
ENSG00000173156 0.597942384464054
ENSG00000173163 0.60762646541112
ENSG00000173166 0.46933134685519
ENSG00000173171 0.570653236847252
ENSG00000173175 0.232167715511787
ENSG00000173193 0.0228339526696656
ENSG00000173198 0.524970950633334
ENSG00000173207 0.804684713705549
ENSG00000173208 0.455462431403228
ENSG00000173209 0.403800577535923
ENSG00000173210 0.298273719814544
ENSG00000173212 0.312407243358912
ENSG00000173218 0.290321096167785
ENSG00000173221 0.543530907375663
ENSG00000173226 0.496186192059456
ENSG00000173230 0.775672737313192
ENSG00000173239 0.0181659207786381
ENSG00000173250 0.0259833642042774
ENSG00000173258 0.176994052070271
ENSG00000173267 0.59927980580067
ENSG00000173269 0.297954464398707
ENSG00000173272 0.522595230151517
ENSG00000173273 0.78406829189724
ENSG00000173275 0.0215598071812335
ENSG00000173276 0.0343587855639029
ENSG00000173281 0.0191553249502422
ENSG00000173327 0.78813520323052
ENSG00000173334 0.564656412144361
ENSG00000173369 0.337012919777729
ENSG00000173372 0.702298638994029
ENSG00000173391 0.330058328827326
ENSG00000173402 0.8454947596093
ENSG00000173404 0.514372246062517
ENSG00000173406 0.933373408037183
ENSG00000173418 0.0175590478710553
ENSG00000173421 0.160044753281716
ENSG00000173432 0.216449419587902
ENSG00000173451 0.0409394737750371
ENSG00000173456 0.106475995444139
ENSG00000173457 0.138119671885965
ENSG00000173464 0.0288480344220614
ENSG00000173465 0.761915992683011
ENSG00000173467 0.179159811783113
ENSG00000173473 0.927316183661026
ENSG00000173480 0.285788244497877
ENSG00000173482 0.658741846044109
ENSG00000173486 0.679177068832618
ENSG00000173503 0.82500488949736
ENSG00000173511 0.691628030050276
ENSG00000173517 0.506206785471865
ENSG00000173530 0.782043464755353
ENSG00000173531 0.545777199986194
ENSG00000173535 0.276920997227367
ENSG00000173540 0.71624808734368
ENSG00000173542 0.317900737451249
ENSG00000173545 0.435616824472797
ENSG00000173546 0.400723070374248
ENSG00000173548 0.124383060480206
ENSG00000173559 0.301995490157729
ENSG00000173575 0.288701809689258
ENSG00000173578 0.603168394289067
ENSG00000173581 0.462132281036804
ENSG00000173585 0.046142474200711
ENSG00000173588 0.382813129163263
ENSG00000173597 0.702206601396671
ENSG00000173598 0.042161848114955
ENSG00000173599 0.724197834815522
ENSG00000173614 0.375145246833331
ENSG00000173621 0.0347643262272638
ENSG00000173638 0.310592376985999
ENSG00000173641 0.38082856847022
ENSG00000173660 0.980278068591019
ENSG00000173674 0.397475868892443
ENSG00000173692 0.923188872654479
ENSG00000173699 0.0247322281151851
ENSG00000173702 0.280740557517746
ENSG00000173714 0.0312525166530528
ENSG00000173726 0.790191668296499
ENSG00000173744 0.684331174284695
ENSG00000173757 0.845385464962437
ENSG00000173762 0.605221983180129
ENSG00000173786 0.293315194256854
ENSG00000173801 0.894346590582253
ENSG00000173805 0.92981845583921
ENSG00000173812 0.232754455194947
ENSG00000173818 0.0304586923758355
ENSG00000173821 0.223832560601006
ENSG00000173838 0.0683925633621334
ENSG00000173846 0.729771861805548
ENSG00000173848 0.141634357635094
ENSG00000173868 0.434262146086676
ENSG00000173889 0.820267829408313
ENSG00000173894 0.849616318266012
ENSG00000173898 0.594606021559807
ENSG00000173905 0.51384878222754
ENSG00000173914 0.549766454596703
ENSG00000173915 0.208050988828937
ENSG00000173917 0.345258913266069
ENSG00000173918 0.198044776291115
ENSG00000173926 0.10576270406461
ENSG00000173933 0.964398706871757
ENSG00000173960 0.0353539420853419
ENSG00000173976 0.0352273903889739
ENSG00000173991 0.49532333958422
ENSG00000173992 0.590165207487259
ENSG00000174007 0.121987206773967
ENSG00000174010 0.494457610934067
ENSG00000174013 0.0353942085341862
ENSG00000174015 0.179700532667595
ENSG00000174016 0.0433266989565237
ENSG00000174021 0.876914094407566
ENSG00000174059 0.634794813681389
ENSG00000174080 0.504009387834931
ENSG00000174099 0.19287628996445
ENSG00000174106 0.351721678305588
ENSG00000174123 0.141568205611992
ENSG00000174125 0.368357474028141
ENSG00000174130 0.257256589316736
ENSG00000174132 0.0154134213826348
ENSG00000174165 0.362541848345049
ENSG00000174173 0.134466929740799
ENSG00000174175 0.654355679294992
ENSG00000174197 0.754535727844825
ENSG00000174227 0.0453112596495669
ENSG00000174231 0.981422786208166
ENSG00000174233 0.748633816914209
ENSG00000174238 0.676516607033973
ENSG00000174243 0.963734310465825
ENSG00000174282 0.0280685910194314
ENSG00000174292 0.38377664776061
ENSG00000174306 0.615110272546335
ENSG00000174307 0.942062332462811
ENSG00000174353 0.520159109996434
ENSG00000174365 0.0421503434152851
ENSG00000174371 0.617845514892834
ENSG00000174373 0.509198007386017
ENSG00000174405 0.635732446704479
ENSG00000174417 0.445907778327447
ENSG00000174429 0.495740384947251
ENSG00000174437 0.797195154220499
ENSG00000174442 0.300678202045536
ENSG00000174444 0.985239470323627
ENSG00000174446 0.536886943316345
ENSG00000174460 0.339118279817305
ENSG00000174469 0.389304655951956
ENSG00000174483 0.765174698864486
ENSG00000174485 0.485049642779075
ENSG00000174498 0.0246401905178265
ENSG00000174500 0.331433140437869
ENSG00000174516 0.501671057627041
ENSG00000174547 0.978816971732953
ENSG00000174562 0.175852210628042
ENSG00000174574 0.0317932375375341
ENSG00000174576 0.456086561360316
ENSG00000174579 0.570224686784552
ENSG00000174599 0.0301106752108236
ENSG00000174611 0.0228569620690052
ENSG00000174640 0.531957179507829
ENSG00000174652 0.291831087999448
ENSG00000174669 0.406837818248755
ENSG00000174672 0.263808515778696
ENSG00000174684 0.790971111699129
ENSG00000174697 0.609395312985355
ENSG00000174705 0.0355754075539858
ENSG00000174718 0.216958502548291
ENSG00000174720 0.548915106821136
ENSG00000174738 0.734600959491952
ENSG00000174744 0.795109927405345
ENSG00000174748 0.9880034744193
ENSG00000174775 0.93700314078301
ENSG00000174780 0.333354425282728
ENSG00000174791 0.660182809677753
ENSG00000174792 0.030892994788371
ENSG00000174799 0.242288975046306
ENSG00000174804 0.555426766834252
ENSG00000174808 0.658261524832894
ENSG00000174827 0.86525120511729
ENSG00000174840 0.0522054509267036
ENSG00000174842 0.333688061573153
ENSG00000174851 0.262522865590594
ENSG00000174876 0.196155129370348
ENSG00000174886 0.813940244589915
ENSG00000174891 0.174132258027404
ENSG00000174903 0.702134697023734
ENSG00000174915 0.221583391815557
ENSG00000174917 0.188061573152633
ENSG00000174943 0.782144130877463
ENSG00000174951 0.750868604825071
ENSG00000174953 0.902931972710852
ENSG00000174963 0.0473389629663718
ENSG00000174989 0.424106372453147
ENSG00000174992 0.294413893075321
ENSG00000174996 0.648240931420485
ENSG00000175003 0.108213205094281
ENSG00000175029 0.919582149307992
ENSG00000175054 0.947673749726763
ENSG00000175061 0.036932962115024
ENSG00000175063 0.584200020708459
ENSG00000175073 0.806168819962955
ENSG00000175084 0.791552099032455
ENSG00000175087 0.346058489893121
ENSG00000175093 0.0197305599337329
ENSG00000175097 0.18264285960815
ENSG00000175104 0.975909158891407
ENSG00000175110 0.945551132637683
ENSG00000175115 0.685792271142762
ENSG00000175121 0.0211456379931202
ENSG00000175130 0.322749968362076
ENSG00000175137 0.290752522405403
ENSG00000175164 0.482869502191645
ENSG00000175166 0.977824691386431
ENSG00000175175 0.253350743778834
ENSG00000175182 0.506917200676476
ENSG00000175183 0.561938426847367
ENSG00000175189 0.526846216679514
ENSG00000175197 0.910093648255312
ENSG00000175198 0.438475742340746
ENSG00000175203 0.833808860919686
ENSG00000175206 0.628191116070915
ENSG00000175213 0.884806318381059
ENSG00000175215 0.143291034387547
ENSG00000175216 0.801638844467965
ENSG00000175220 0.806252229035561
ENSG00000175221 0.887090001265517
ENSG00000175224 0.453840268749784
ENSG00000175264 0.510391619976761
ENSG00000175279 0.744880408646932
ENSG00000175283 0.584487638200205
ENSG00000175294 0.200897941809229
ENSG00000175305 0.367342184282279
ENSG00000175309 0.408022802314746
ENSG00000175311 0.515925380517942
ENSG00000175324 0.863180359176724
ENSG00000175325 0.22495714499373
ENSG00000175334 0.92035296418587
ENSG00000175336 0.408353562430253
ENSG00000175344 0.568887265447935
ENSG00000175348 0.501869513696345
ENSG00000175352 0.0276630503560705
ENSG00000175354 0.727174675855087
ENSG00000175356 0.332848218497256
ENSG00000175376 0.178800289918432
ENSG00000175387 0.973973493171961
ENSG00000175390 0.923824507311237
ENSG00000175416 0.560241483646069
ENSG00000175426 0.590579376675372
ENSG00000175445 0.859251504239482
ENSG00000175449 0.0177920180393691
ENSG00000175455 0.27004981534957
ENSG00000175463 0.407850231819698
ENSG00000175467 0.994193002841661
ENSG00000175470 0.684785609921653
ENSG00000175482 0.807023043913439
ENSG00000175497 0.395643745470025
ENSG00000175505 0.356366700797276
ENSG00000175513 0.41975471980304
ENSG00000175518 0.0295066784781583
ENSG00000175535 0.843265724048274
ENSG00000175538 0.145399270602041
ENSG00000175544 0.0202396428941223
ENSG00000175548 0.0437897631182338
ENSG00000175550 0.888525212549326
ENSG00000175556 0.200337087700326
ENSG00000175564 0.379873678397625
ENSG00000175567 0.252424615455414
ENSG00000175573 0.355449200998608
ENSG00000175575 0.953860401974207
ENSG00000175581 0.858883353850048
ENSG00000175582 0.769509094465089
ENSG00000175591 0.514366493712682
ENSG00000175592 0.776938254276872
ENSG00000175595 0.981727660749416
ENSG00000175602 0.949117589535325
ENSG00000175606 0.506600821435556
ENSG00000175634 0.730111250445807
ENSG00000175643 0.400162216265344
ENSG00000175646 0.483493632148733
ENSG00000175662 0.154229127598624
ENSG00000175676 0.182263204519046
ENSG00000175699 0.0446957582172317
ENSG00000175711 0.0362225469104129
ENSG00000175727 0.318231497566756
ENSG00000175745 0.848802360764372
ENSG00000175756 0.464136974954269
ENSG00000175785 0.0318277516365435
ENSG00000175787 0.0346809171546577
ENSG00000175792 0.966144545046652
ENSG00000175793 0.964669067313998
ENSG00000175832 0.371762865130406
ENSG00000175866 0.818884389273018
ENSG00000175879 0.134789061331554
ENSG00000175893 0.0322304161249871
ENSG00000175895 0.934072318542124
ENSG00000175899 0.93576063321867
ENSG00000175906 0.754901002059341
ENSG00000175920 0.022805190920491
ENSG00000175931 0.875306312628709
ENSG00000175938 0.0332255726464261
ENSG00000175946 0.121342943592458
ENSG00000176009 0.584444495576443
ENSG00000176014 0.248118981603985
ENSG00000176020 0.00312064978543735
ENSG00000176022 0.376062746631999
ENSG00000176029 0.157853107994616
ENSG00000176046 0.416357957225527
ENSG00000176049 0.628145097272236
ENSG00000176058 0.398916832526087
ENSG00000176087 0.0131872619965256
ENSG00000176095 0.385111192922309
ENSG00000176101 0.516083570138402
ENSG00000176102 0.56920939703869
ENSG00000176105 0.871636313434038
ENSG00000176108 0.849961459256106
ENSG00000176124 0.666970582482944
ENSG00000176136 0.287378769227229
ENSG00000176148 0.468459865855202
ENSG00000176153 0.700564305518804
ENSG00000176155 0.844680802107661
ENSG00000176165 0.58884216702523
ENSG00000176170 0.640903809206061
ENSG00000176171 0.867020052691524
ENSG00000176194 0.502625947699635
ENSG00000176208 0.31873482817731
ENSG00000176222 0.0152494794123399
ENSG00000176248 0.720507702396429
ENSG00000176256 0.0247724945640294
ENSG00000176261 0.0154709448809839
ENSG00000176293 0.198864486142589
ENSG00000176302 0.298259338939957
ENSG00000176340 0.634107407876117
ENSG00000176358 0.296237387972987
ENSG00000176383 0.618679605618895
ENSG00000176386 0.575965531919789
ENSG00000176390 0.303324282969593
ENSG00000176393 0.0523636405471635
ENSG00000176396 0.537114161134824
ENSG00000176401 0.529457783504562
ENSG00000176406 0.64450765637763
ENSG00000176407 0.276317000494702
ENSG00000176410 0.528537407530976
ENSG00000176422 0.0232049792340171
ENSG00000176428 0.496764303217865
ENSG00000176438 0.0251233879039588
ENSG00000176444 0.883158270153358
ENSG00000176463 0.0427428354482806
ENSG00000176473 0.148002208902337
ENSG00000176476 0.492007109904396
ENSG00000176485 0.238788670171765
ENSG00000176533 0.787833204864187
ENSG00000176542 0.0492660001610658
ENSG00000176619 0.58293450374478
ENSG00000176623 0.0316005338180647
ENSG00000176641 0.0635404562763889
ENSG00000176658 0.354968879787393
ENSG00000176678 0.538534991544046
ENSG00000176679 0.504227977128657
ENSG00000176681 0.515160317989899
ENSG00000176692 0.278741615950116
ENSG00000176697 0.74577489904626
ENSG00000176714 0.150964669067314
ENSG00000176720 0.200233545403297
ENSG00000176746 0.0187181463627892
ENSG00000176749 0.806378780731929
ENSG00000176771 0.504757193313469
ENSG00000176774 0.179171316482783
ENSG00000176783 0.553609024286421
ENSG00000176788 0.0151718226895687
ENSG00000176797 0.0284194843593608
ENSG00000176871 0.0785368322959929
ENSG00000176884 0.881700049470209
ENSG00000176887 0.218813635370049
ENSG00000176890 0.893863393196121
ENSG00000176894 0.100959491952463
ENSG00000176896 0.160913358106787
ENSG00000176903 0.948844352918167
ENSG00000176915 0.123100286467022
ENSG00000176919 0.200043717858745
ENSG00000176928 0.154122709126678
ENSG00000176945 0.031393449224008
ENSG00000176946 0.21128956178599
ENSG00000176953 0.0953049320647485
ENSG00000176956 0.189223547819284
ENSG00000176974 0.800031062689109
ENSG00000176986 0.248211019201344
ENSG00000176994 0.0215684357059859
ENSG00000177000 0.657197340113436
ENSG00000177030 0.407062159892316
ENSG00000177045 0.227157418805582
ENSG00000177047 0.0394582436925484
ENSG00000177051 0.495452767455506
ENSG00000177082 0.246117163861437
ENSG00000177084 0.873511579480218
ENSG00000177096 0.0113982811978693
ENSG00000177098 0.0244043441745953
ENSG00000177103 0.394720493321522
ENSG00000177105 0.738213435188274
ENSG00000177106 0.232481218577789
ENSG00000177138 0.347577110249537
ENSG00000177143 0.645612107545933
ENSG00000177150 0.0300330184880524
ENSG00000177156 0.74085088758758
ENSG00000177169 0.706017533162297
ENSG00000177189 0.923344186100022
ENSG00000177191 0.433917005096582
ENSG00000177200 0.314486717824231
ENSG00000177225 0.01711324075885
ENSG00000177238 0.40460590651281
ENSG00000177239 0.356720470312123
ENSG00000177243 0.0215914451053255
ENSG00000177272 0.583852003543447
ENSG00000177283 0.24239826969317
ENSG00000177301 0.77319059835943
ENSG00000177302 0.761685898689615
ENSG00000177303 0.476032834412858
ENSG00000177311 0.230091117221385
ENSG00000177324 0.0287761300491251
ENSG00000177370 0.81360660829949
ENSG00000177374 0.567713786081614
ENSG00000177380 0.713225227505436
ENSG00000177383 0.526774312306577
ENSG00000177414 0.245823794019857
ENSG00000177425 0.806030763566917
ENSG00000177426 0.84458013598555
ENSG00000177427 0.228428688119097
ENSG00000177432 0.308826405586682
ENSG00000177455 0.799398304207269
ENSG00000177463 0.811745723127898
ENSG00000177468 0.317785690454551
ENSG00000177469 0.287718157867489
ENSG00000177479 0.890101356404091
ENSG00000177485 0.765401916682965
ENSG00000177511 0.520550269785207
ENSG00000177519 0.328651879292691
ENSG00000177542 0.191081556815959
ENSG00000177548 0.447501179231716
ENSG00000177551 0.304181383094994
ENSG00000177556 0.685924575188965
ENSG00000177565 0.717248996214954
ENSG00000177575 0.319180635289516
ENSG00000177576 0.902638602869272
ENSG00000177595 0.681587303413444
ENSG00000177600 0.967496347257855
ENSG00000177602 0.42177667077001
ENSG00000177606 0.974836345647197
ENSG00000177613 0.244282164264102
ENSG00000177628 0.749186042498361
ENSG00000177646 0.723412639063057
ENSG00000177663 0.524513638821459
ENSG00000177666 0.317500949137723
ENSG00000177673 0.0307635669170856
ENSG00000177674 0.32433761691651
ENSG00000177683 0.029555573451755
ENSG00000177688 0.931544160789683
ENSG00000177689 0.0390728362536096
ENSG00000177694 0.106614051840177
ENSG00000177697 0.731166806640513
ENSG00000177700 0.92701706146961
ENSG00000177706 0.136652822678064
ENSG00000177707 0.64250871481
ENSG00000177731 0.702836483703593
ENSG00000177733 0.352268151539904
ENSG00000177791 0.428590329149458
ENSG00000177807 0.513011815326561
ENSG00000177830 0.0218848149469058
ENSG00000177853 0.0404160099400605
ENSG00000177854 0.351563488685128
ENSG00000177875 0.140199146351284
ENSG00000177879 0.766989565237399
ENSG00000177885 0.976562050597669
ENSG00000177889 0.904720953509509
ENSG00000177917 0.0451300606297673
ENSG00000177938 0.390268174549303
ENSG00000177946 0.0312496404781353
ENSG00000177951 0.591407715051599
ENSG00000177954 0.989999539812013
ENSG00000177963 0.795846228184213
ENSG00000177971 0.409340090426939
ENSG00000177981 0.155770757354379
ENSG00000178028 0.683531597657643
ENSG00000178035 0.868607701245959
ENSG00000178038 0.533895721402193
ENSG00000178053 0.223763532402987
ENSG00000178057 0.17267978969409
ENSG00000178075 0.0373212457288803
ENSG00000178078 0.698930638165691
ENSG00000178093 0.4970174066106
ENSG00000178096 0.324136284672289
ENSG00000178104 0.876888208833308
ENSG00000178105 0.0323540916464376
ENSG00000178127 0.973878579399685
ENSG00000178149 0.177189631964658
ENSG00000178150 0.192597300997457
ENSG00000178175 0.517305944478319
ENSG00000178177 0.0288279011976392
ENSG00000178184 0.594798725279277
ENSG00000178188 0.816445392943017
ENSG00000178209 0.791183948643021
ENSG00000178234 0.0287761300491251
ENSG00000178235 0.573854419530378
ENSG00000178252 0.672489962149538
ENSG00000178279 0.209563856835517
ENSG00000178307 0.51539616433313
ENSG00000178342 0.497627155693101
ENSG00000178343 0.0212635611647358
ENSG00000178363 0.171345244532391
ENSG00000178372 0.22214424592446
ENSG00000178386 0.229717214482116
ENSG00000178394 0.778666835402262
ENSG00000178395 0.124193232935654
ENSG00000178403 0.483275042855006
ENSG00000178409 0.337444346015347
ENSG00000178445 0.763526650636785
ENSG00000178467 0.0395157671908975
ENSG00000178473 0.18433692663453
ENSG00000178498 0.602489617008548
ENSG00000178502 0.518243577501409
ENSG00000178537 0.0993085675498441
ENSG00000178538 0.555398005085077
ENSG00000178562 0.864000069028198
ENSG00000178567 0.815320808550293
ENSG00000178568 0.902888830087091
ENSG00000178573 0.719308337455851
ENSG00000178585 0.686931236410073
ENSG00000178607 0.725469104129037
ENSG00000178685 0.306436304230278
ENSG00000178691 0.579992176804225
ENSG00000178695 0.284255243266875
ENSG00000178718 0.614880178552939
ENSG00000178726 0.586564236490606
ENSG00000178732 0.448223099135997
ENSG00000178741 0.796234511798069
ENSG00000178750 0.031983065082086
ENSG00000178764 0.585853821285995
ENSG00000178772 0.521741006201033
ENSG00000178773 0.173723841189126
ENSG00000178789 0.0353194279863324
ENSG00000178802 0.264633977980005
ENSG00000178814 0.118645091519886
ENSG00000178826 0.0300100090887127
ENSG00000178828 0.203006178023723
ENSG00000178860 0.405974965773518
ENSG00000178882 0.17689338594816
ENSG00000178896 0.923168739430057
ENSG00000178913 0.907346901209144
ENSG00000178917 0.34163205669516
ENSG00000178919 0.0440227332865476
ENSG00000178921 0.539498510141393
ENSG00000178922 0.090041531965808
ENSG00000178927 0.547479895537327
ENSG00000178934 0.529618849299939
ENSG00000178950 0.450503905845538
ENSG00000178951 0.694095788129451
ENSG00000178952 0.987922941521612
ENSG00000178965 0.0301969604583472
ENSG00000178966 0.860614811150355
ENSG00000178971 0.506623830834896
ENSG00000178974 0.46874460717203
ENSG00000178982 0.954849806145811
ENSG00000178988 0.885752579928901
ENSG00000178996 0.192252160007363
ENSG00000178997 0.0227678006465641
ENSG00000178999 0.876833561509877
ENSG00000179010 0.161120442700843
ENSG00000179041 0.430126206555378
ENSG00000179046 0.0297252677718848
ENSG00000179051 0.169806490951554
ENSG00000179071 0.0384055636727603
ENSG00000179083 0.265977151666456
ENSG00000179085 0.413116508093556
ENSG00000179091 0.938196753373753
ENSG00000179094 0.652115139034296
ENSG00000179097 0.475520875277551
ENSG00000179115 0.182087757849081
ENSG00000179134 0.369620114816903
ENSG00000179142 0.289075712428527
ENSG00000179151 0.865472670585934
ENSG00000179152 0.0352906662371579
ENSG00000179163 0.458361615720022
ENSG00000179168 0.0626603467516481
ENSG00000179172 0.0181429113792984
ENSG00000179218 0.937569747241748
ENSG00000179222 0.93712681630446
ENSG00000179242 0.0393547013955201
ENSG00000179256 0.0249565697587464
ENSG00000179262 0.876002346958733
ENSG00000179271 0.421281968684207
ENSG00000179295 0.960213872366862
ENSG00000179304 0.0354229702833607
ENSG00000179331 0.0334269048906478
ENSG00000179335 0.827814912391712
ENSG00000179344 0.377656147536269
ENSG00000179348 0.857827797655342
ENSG00000179361 0.519209972273674
ENSG00000179363 0.0301969604583472
ENSG00000179364 0.476070224686785
ENSG00000179387 0.0232509980326964
ENSG00000179388 0.141470415664799
ENSG00000179403 0.329362294497302
ENSG00000179407 0.435493148951347
ENSG00000179409 0.987347706538121
ENSG00000179455 0.806220591111469
ENSG00000179456 0.234969109881387
ENSG00000179477 0.255050563155049
ENSG00000179526 0.38562890440745
ENSG00000179546 0.558193647104842
ENSG00000179562 0.831203046444473
ENSG00000179564 0.0321470070523809
ENSG00000179583 0.803632033685761
ENSG00000179588 0.137921215816661
ENSG00000179603 0.264852567273731
ENSG00000179604 0.187365538822609
ENSG00000179632 0.129261053140208
ENSG00000179639 0.521154266517873
ENSG00000179674 0.0335678374616031
ENSG00000179676 0.0315976576431472
ENSG00000179698 0.030614005821378
ENSG00000179715 0.396506597945261
ENSG00000179761 0.02878188239896
ENSG00000179772 0.0443851313261467
ENSG00000179776 0.828315366827349
ENSG00000179820 0.016270521508036
ENSG00000179833 0.356179749427641
ENSG00000179841 0.687080797505781
ENSG00000179855 0.0193854189436385
ENSG00000179862 0.543870296015923
ENSG00000179886 0.0409854925737164
ENSG00000179889 0.204835425271223
ENSG00000179912 0.491244923551271
ENSG00000179913 0.370724565985205
ENSG00000179914 0.0398465273064047
ENSG00000179915 0.808852291160939
ENSG00000179918 0.0393460728707677
ENSG00000179934 0.449920042337295
ENSG00000179941 0.425550212261709
ENSG00000179943 0.354031246764303
ENSG00000179950 0.996864969339975
ENSG00000179954 0.165817236341045
ENSG00000179958 0.535601293128243
ENSG00000179979 0.584522152299214
ENSG00000179981 0.0187008893132845
ENSG00000180008 0.0204869939370233
ENSG00000180011 0.627463443816799
ENSG00000180043 0.352020800497003
ENSG00000180089 0.0256727373131924
ENSG00000180090 0.477352998699969
ENSG00000180096 0.293246166058835
ENSG00000180104 0.672098802360764
ENSG00000180113 0.0367517630952244
ENSG00000180138 0.407985412040819
ENSG00000180176 0.74240977439284
ENSG00000180182 0.918581240436718
ENSG00000180185 0.39108500822586
ENSG00000180198 0.870618147513259
ENSG00000180205 0.0288883008709058
ENSG00000180209 0.038986551006086
ENSG00000180210 0.902342356852774
ENSG00000180219 0.135024907674785
ENSG00000180228 0.793864543666088
ENSG00000180233 0.108857468275791
ENSG00000180245 0.516057684564144
ENSG00000180251 0.0344134328873345
ENSG00000180263 0.0641991003324858
ENSG00000180304 0.414212330737106
ENSG00000180318 0.344050919800739
ENSG00000180329 0.0238521185904442
ENSG00000180332 0.0233085215310454
ENSG00000180340 0.568225745216921
ENSG00000180353 0.823161261375272
ENSG00000180357 0.384912736853004
ENSG00000180370 0.93668676154209
ENSG00000180398 0.51555435395359
ENSG00000180432 0.020941429573981
ENSG00000180447 0.398485406288469
ENSG00000180509 0.232579008524982
ENSG00000180530 0.844597393035055
ENSG00000180532 0.508775209673151
ENSG00000180535 0.572071191081557
ENSG00000180537 0.0290321096167785
ENSG00000180543 0.519350904844629
ENSG00000180549 0.0306887863692318
ENSG00000180573 0.219863439214919
ENSG00000180596 0.503828188815131
ENSG00000180613 0.0276659265309879
ENSG00000180616 0.599941326031684
ENSG00000180626 0.0286955971514364
ENSG00000180628 0.316439640593182
ENSG00000180644 0.307595402722012
ENSG00000180660 0.536234051610083
ENSG00000180667 0.311276906616353
ENSG00000180720 0.226740373442551
ENSG00000180739 0.739231601109053
ENSG00000180767 0.367045938265782
ENSG00000180772 0.674048848954798
ENSG00000180801 0.252453377204588
ENSG00000180806 0.130187181463628
ENSG00000180815 0.0153760311087079
ENSG00000180817 0.241949586406047
ENSG00000180818 0.201717651660703
ENSG00000180846 0.281082822332923
ENSG00000180855 0.515824714395831
ENSG00000180871 0.862774818513363
ENSG00000180875 0.437198720677397
ENSG00000180879 0.969935343587856
ENSG00000180884 0.258780962022986
ENSG00000180891 0.39500523463835
ENSG00000180900 0.670787266598405
ENSG00000180902 0.0365072882272408
ENSG00000180914 0.521743882375951
ENSG00000180938 0.218249905086228
ENSG00000180957 0.197449408083202
ENSG00000180964 0.0211657712175424
ENSG00000180992 0.831459026012126
ENSG00000180999 0.540637475408704
ENSG00000181016 0.0211082477191933
ENSG00000181019 0.607850807054682
ENSG00000181026 0.759819261168187
ENSG00000181029 0.0322131590754823
ENSG00000181031 0.531810494587039
ENSG00000181038 0.385657666156625
ENSG00000181061 0.27304391343864
ENSG00000181072 0.479544643987069
ENSG00000181085 0.287315493379045
ENSG00000181090 0.85078116910758
ENSG00000181092 0.25824599348834
ENSG00000181104 0.67639580768744
ENSG00000181135 0.400444081407255
ENSG00000181143 0.260342725003164
ENSG00000181163 0.986171350996882
ENSG00000181191 0.404349926945157
ENSG00000181218 0.217723565076334
ENSG00000181220 0.164315873034134
ENSG00000181222 0.966774427353574
ENSG00000181240 0.0254253862702914
ENSG00000181274 0.521870434072319
ENSG00000181374 0.394199905661463
ENSG00000181392 0.204113505366942
ENSG00000181408 0.0243870871250906
ENSG00000181409 0.466584599809022
ENSG00000181418 0.0970795319888174
ENSG00000181444 0.420119994017556
ENSG00000181449 0.220375398350226
ENSG00000181467 0.298104025494414
ENSG00000181472 0.416964830133109
ENSG00000181481 0.121049573750877
ENSG00000181523 0.0456247627155693
ENSG00000181541 0.112323259051322
ENSG00000181544 0.63347177321936
ENSG00000181552 0.0258970789567538
ENSG00000181555 0.49427353573935
ENSG00000181610 0.857442390216403
ENSG00000181619 0.448303632033686
ENSG00000181625 0.884124664925622
ENSG00000181634 0.273035284913887
ENSG00000181690 0.423634679766685
ENSG00000181704 0.265281117336432
ENSG00000181722 0.378910159800278
ENSG00000181751 0.226656964369945
ENSG00000181754 0.0321556355771333
ENSG00000181788 0.53984077495657
ENSG00000181789 0.829158086078163
ENSG00000181790 0.77441009652443
ENSG00000181817 0.57485820457657
ENSG00000181826 0.0235731296234512
ENSG00000181827 0.51337421336616
ENSG00000181852 0.753431276676522
ENSG00000181856 0.889465721747334
ENSG00000181885 0.211347085284339
ENSG00000181894 0.346990370566376
ENSG00000181896 0.336414675394899
ENSG00000181904 0.0401715350720769
ENSG00000181929 0.681601684288032
ENSG00000181938 0.701199940175562
ENSG00000181965 0.516566767524534
ENSG00000181982 0.0229691328907859
ENSG00000181984 0.765255231762175
ENSG00000181991 0.959276239343772
ENSG00000182004 0.949278655330703
ENSG00000182010 0.0340596633724877
ENSG00000182013 0.252283682884458
ENSG00000182022 0.363792984434141
ENSG00000182040 0.026570103887438
ENSG00000182048 0.541825335649613
ENSG00000182054 0.560575119936494
ENSG00000182087 0.036717248996215
ENSG00000182108 0.10908468609427
ENSG00000182117 0.357379114368219
ENSG00000182132 0.251642295877866
ENSG00000182149 0.308219532679099
ENSG00000182150 0.375110732734322
ENSG00000182154 0.837665811483991
ENSG00000182158 0.462457288802476
ENSG00000182165 0.473274582667019
ENSG00000182168 0.320840188216887
ENSG00000182173 0.471318783723151
ENSG00000182175 0.0301279322603283
ENSG00000182179 0.274223145154796
ENSG00000182180 0.974209339515192
ENSG00000182185 0.793087976438375
ENSG00000182195 0.920249421888842
ENSG00000182196 0.691861000218589
ENSG00000182197 0.537531206497854
ENSG00000182199 0.911580630687636
ENSG00000182220 0.256474269739188
ENSG00000182224 0.684250641387007
ENSG00000182230 0.542331542435085
ENSG00000182240 0.493059789924184
ENSG00000182247 0.20163136641318
ENSG00000182253 0.0829747701936241
ENSG00000182255 0.713429435924575
ENSG00000182256 0.719800163366735
ENSG00000182261 0.0359234247189977
ENSG00000182287 0.583898022342127
ENSG00000182307 0.835379252424615
ENSG00000182310 0.0251924161019777
ENSG00000182318 0.571815211513903
ENSG00000182325 0.463486959422924
ENSG00000182326 0.493091427848276
ENSG00000182333 0.745541928877947
ENSG00000182346 0.0226441251251136
ENSG00000182359 0.036343346256946
ENSG00000182362 0.0446353585439652
ENSG00000182389 0.326063321866983
ENSG00000182400 0.0480407496462305
ENSG00000182446 0.634208073998228
ENSG00000182463 0.522442792880892
ENSG00000182473 0.807241633207165
ENSG00000182481 0.949068694561728
ENSG00000182492 0.726021329713188
ENSG00000182504 0.328841706837243
ENSG00000182511 0.872214424592446
ENSG00000182512 0.196767754627765
ENSG00000182521 0.0303493977289723
ENSG00000182533 0.703670574429655
ENSG00000182541 0.34412857652351
ENSG00000182544 0.40558955833458
ENSG00000182551 0.171166921687509
ENSG00000182552 0.0337749220556597
ENSG00000182566 0.138542469598831
ENSG00000182568 0.678984365113149
ENSG00000182575 0.628852636301929
ENSG00000182578 0.753675751544506
ENSG00000182580 0.705407784079797
ENSG00000182591 0.0190316494287917
ENSG00000182601 0.450897941809229
ENSG00000182606 0.705016624291023
ENSG00000182621 0.923974068406944
ENSG00000182628 0.412552777809735
ENSG00000182631 0.370644033087516
ENSG00000182636 0.860401974206463
ENSG00000182645 0.111515053899518
ENSG00000182667 0.394355219107005
ENSG00000182670 0.381536107499914
ENSG00000182674 0.661672668284994
ENSG00000182687 0.649679018879212
ENSG00000182704 0.536124756963219
ENSG00000182712 0.0330501259764614
ENSG00000182718 0.982472590053037
ENSG00000182732 0.154577144763636
ENSG00000182742 0.424382485245223
ENSG00000182752 0.7436062631585
ENSG00000182759 0.466481057511994
ENSG00000182768 0.520883906075632
ENSG00000182771 0.419633920456506
ENSG00000182774 0.970139552006995
ENSG00000182791 0.151390342955097
ENSG00000182795 0.481048883468897
ENSG00000182809 0.5544459911874
ENSG00000182827 0.268053749956857
ENSG00000182866 0.975742340746195
ENSG00000182871 0.413901703846021
ENSG00000182872 0.96685783642618
ENSG00000182890 0.543700601695793
ENSG00000182899 0.94163378240011
ENSG00000182901 0.568320658989197
ENSG00000182919 0.360091347315378
ENSG00000182923 0.827360476754754
ENSG00000182934 0.260224801831548
ENSG00000182944 0.970729167865073
ENSG00000182952 0.508530734805168
ENSG00000182963 0.472843156429401
ENSG00000182968 0.1821567860471
ENSG00000182973 0.190500569482634
ENSG00000182979 0.945893397452859
ENSG00000182983 0.581528054210145
ENSG00000182985 0.503353619953751
ENSG00000183010 0.703259281416459
ENSG00000183011 0.404387317219084
ENSG00000183020 0.774763866039277
ENSG00000183023 0.411635278011068
ENSG00000183024 0.0374104071513213
ENSG00000183032 0.396696425489813
ENSG00000183034 0.80958571576489
ENSG00000183036 0.508910389894272
ENSG00000183044 0.685694481195568
ENSG00000183048 0.567863347177322
ENSG00000183049 0.417885206106695
ENSG00000183054 0.444728546611291
ENSG00000183067 0.0273207855408935
ENSG00000183072 0.675305737393725
ENSG00000183087 0.205356012931282
ENSG00000183091 0.638436051126885
ENSG00000183092 0.689378861264827
ENSG00000183117 0.390673715212664
ENSG00000183137 0.309197432151034
ENSG00000183155 0.743603386983583
ENSG00000183161 0.829411189470899
ENSG00000183207 0.980433382036562
ENSG00000183214 0.470867224261111
ENSG00000183230 0.034036653973148
ENSG00000183242 0.217867373822206
ENSG00000183246 0.0224600499303966
ENSG00000183250 0.411333279644735
ENSG00000183255 0.494083708194798
ENSG00000183258 0.992706020409337
ENSG00000183273 0.0311432220061895
ENSG00000183283 0.953158615294348
ENSG00000183287 0.422003888588488
ENSG00000183291 0.18106096340355
ENSG00000183305 0.574987632447855
ENSG00000183311 0.981750670148756
ENSG00000183317 0.439919582149308
ENSG00000183336 0.5118153265609
ENSG00000183337 0.725676188723093
ENSG00000183354 0.343231209949264
ENSG00000183386 0.947193428515549
ENSG00000183395 0.699106084835655
ENSG00000183421 0.321708793041958
ENSG00000183426 0.516607033973378
ENSG00000183431 0.989875864290563
ENSG00000183454 0.781836380161296
ENSG00000183475 0.482078554089346
ENSG00000183479 0.442085341862151
ENSG00000183486 0.487362087412708
ENSG00000183495 0.870218359199733
ENSG00000183496 0.120304644447257
ENSG00000183506 0.503089011861345
ENSG00000183508 0.260871941187975
ENSG00000183513 0.0351008386926059
ENSG00000183520 0.301589949494368
ENSG00000183527 0.0474079911643907
ENSG00000183530 0.0327567561348811
ENSG00000183542 0.499833181854788
ENSG00000183570 0.224427928808918
ENSG00000183574 0.898128760598705
ENSG00000183579 0.0556654893524005
ENSG00000183580 0.523708309844572
ENSG00000183598 0.0308383474649394
ENSG00000183605 0.197075505343933
ENSG00000183607 0.0293341079831111
ENSG00000183617 0.840576500500454
ENSG00000183625 0.83636865659622
ENSG00000183629 0.0235587487488639
ENSG00000183638 0.366830225146973
ENSG00000183640 0.451844203357071
ENSG00000183648 0.91583449339055
ENSG00000183662 0.0366884872470404
ENSG00000183665 0.0357278448246109
ENSG00000183668 0.260693618343093
ENSG00000183671 0.533521818662924
ENSG00000183684 0.903507207694343
ENSG00000183688 0.338318703190253
ENSG00000183690 0.810825347154313
ENSG00000183691 0.375789510014841
ENSG00000183695 0.0278039829270257
ENSG00000183696 0.283185306197582
ENSG00000183709 0.0207400973297592
ENSG00000183715 0.210018292472475
ENSG00000183726 0.731710403699911
ENSG00000183734 0.373157809965371
ENSG00000183735 0.905741995605205
ENSG00000183741 0.0177172374915153
ENSG00000183742 0.0259747356795251
ENSG00000183751 0.724885240620794
ENSG00000183753 0.282052093280105
ENSG00000183762 0.0236364054716352
ENSG00000183763 0.680091692456368
ENSG00000183765 0.892658275905707
ENSG00000183770 0.364011573727868
ENSG00000183773 0.0320866073791144
ENSG00000183785 0.361092256186652
ENSG00000183791 0.352797367724716
ENSG00000183795 0.394755007420531
ENSG00000183798 0.023058294313227
ENSG00000183813 0.496361638729421
ENSG00000183814 0.321930258510602
ENSG00000183826 0.369576972193141
ENSG00000183828 0.170703857525799
ENSG00000183831 0.0158132096961609
ENSG00000183833 0.490520127472072
ENSG00000183840 0.498826520633679
ENSG00000183853 0.744359820986873
ENSG00000183856 0.529081004590375
ENSG00000183862 0.497693307716202
ENSG00000183864 0.538402687497843
ENSG00000183873 0.737974712670126
ENSG00000183878 0.475195867511879
ENSG00000183891 0.119401525523176
ENSG00000183918 0.714965313330496
ENSG00000183943 0.153889738958364
ENSG00000183955 0.677468620931651
ENSG00000183963 0.227744158488743
ENSG00000183971 0.0301164275606585
ENSG00000183979 0.0140127241978348
ENSG00000184007 0.675383394116497
ENSG00000184009 0.948073538040289
ENSG00000184012 0.347395911229737
ENSG00000184014 0.504616260742513
ENSG00000184033 0.459923378700199
ENSG00000184047 0.770107338847919
ENSG00000184056 0.390406230945341
ENSG00000184060 0.367304794008352
ENSG00000184076 0.704524798380138
ENSG00000184083 0.497405690224457
ENSG00000184110 0.985343012620655
ENSG00000184113 0.57389756215414
ENSG00000184117 0.560949022675763
ENSG00000184144 0.722060836851854
ENSG00000184156 0.817618872309338
ENSG00000184160 0.336150067302493
ENSG00000184162 0.197273961413237
ENSG00000184164 0.23010837427089
ENSG00000184166 0.371739855731066
ENSG00000184182 0.197619102403332
ENSG00000184185 0.659397613925289
ENSG00000184203 0.577754512718445
ENSG00000184205 0.378898655100609
ENSG00000184208 0.383837047433877
ENSG00000184209 0.8440940624245
ENSG00000184216 0.937736565386961
ENSG00000184220 0.84694147559278
ENSG00000184226 0.509203759735852
ENSG00000184254 0.606720470312123
ENSG00000184258 0.312824288721943
ENSG00000184260 0.228765200584439
ENSG00000184270 0.377377158569276
ENSG00000184271 0.540361362616629
ENSG00000184281 0.481310615386385
ENSG00000184292 0.494210259891166
ENSG00000184302 0.438426847367149
ENSG00000184304 0.891714890532783
ENSG00000184305 0.0280542101448442
ENSG00000184307 0.0285517884055637
ENSG00000184347 0.101997791097663
ENSG00000184349 0.434069442367207
ENSG00000184357 0.762491227666502
ENSG00000184363 0.615179300744354
ENSG00000184368 0.0320866073791144
ENSG00000184371 0.516348178230807
ENSG00000184381 0.0428607586198962
ENSG00000184384 0.371590294635359
ENSG00000184402 0.872194291368024
ENSG00000184408 0.765821838220913
ENSG00000184432 0.867796619919237
ENSG00000184436 0.761150930154968
ENSG00000184445 0.397237146374294
ENSG00000184451 0.793645954372361
ENSG00000184465 0.0345112228345279
ENSG00000184470 0.553295521220419
ENSG00000184481 0.629212158166611
ENSG00000184486 0.791684403078658
ENSG00000184489 0.940799691674049
ENSG00000184494 0.870249997123825
ENSG00000184500 0.742084766627167
ENSG00000184502 0.373471313031373
ENSG00000184507 0.130290723760656
ENSG00000184508 0.20459095040324
ENSG00000184515 0.184057937667537
ENSG00000184524 0.412063828073768
ENSG00000184557 0.824308855167336
ENSG00000184571 0.0165351296004418
ENSG00000184575 0.523285512131706
ENSG00000184584 0.272764924471647
ENSG00000184588 0.789576166864164
ENSG00000184611 0.0336081039104474
ENSG00000184613 0.270026805950231
ENSG00000184634 0.9679651637694
ENSG00000184640 0.420197650740327
ENSG00000184672 0.818985055395129
ENSG00000184677 0.504604756042843
ENSG00000184678 0.975339676257751
ENSG00000184697 0.4866027772345
ENSG00000184702 0.142925760173031
ENSG00000184708 0.741946710231129
ENSG00000184719 0.0273754328643251
ENSG00000184743 0.04557874391689
ENSG00000184752 0.814529860447993
ENSG00000184787 0.770415089564087
ENSG00000184792 0.369778304437363
ENSG00000184828 0.105897884285731
ENSG00000184838 0.499499545564363
ENSG00000184840 0.491857548808688
ENSG00000184845 0.69929303620529
ENSG00000184860 0.381849610565916
ENSG00000184863 0.508942027818364
ENSG00000184867 0.400101816592078
ENSG00000184895 0.818818237249917
ENSG00000184897 0.961367218508761
ENSG00000184900 0.98613971307279
ENSG00000184905 0.335494299421314
ENSG00000184916 0.286743134570472
ENSG00000184922 0.286173651936816
ENSG00000184937 0.852236513615812
ENSG00000184956 0.518726774887542
ENSG00000184967 0.577573313698646
ENSG00000184979 0.337291908744722
ENSG00000184983 0.970893109835368
ENSG00000184984 0.0464272155175389
ENSG00000184990 0.64684598658552
ENSG00000184992 0.371964197374628
ENSG00000185000 0.384512948539478
ENSG00000185002 0.235049642779075
ENSG00000185008 0.144024458991498
ENSG00000185009 0.286006833791604
ENSG00000185010 0.868742881467079
ENSG00000185013 0.213682539317311
ENSG00000185019 0.458027979429597
ENSG00000185022 0.604399397153737
ENSG00000185024 0.696083224997411
ENSG00000185033 0.0148238055245568
ENSG00000185043 0.774922055659737
ENSG00000185046 0.485610496887979
ENSG00000185049 0.578841706837243
ENSG00000185053 0.395689764268704
ENSG00000185070 0.824461292437961
ENSG00000185085 0.674037344255128
ENSG00000185088 0.838246798817317
ENSG00000185100 0.386184006166519
ENSG00000185104 0.875392597876232
ENSG00000185115 0.390760000460188
ENSG00000185122 0.874020662440607
ENSG00000185129 0.614135249249318
ENSG00000185130 0.18681043706354
ENSG00000185133 0.825209097916499
ENSG00000185149 0.532031960055683
ENSG00000185164 0.336636140863543
ENSG00000185187 0.664031131717307
ENSG00000185189 0.0318277516365435
ENSG00000185201 0.103571058777511
ENSG00000185222 0.341099964335431
ENSG00000185231 0.140006442631815
ENSG00000185236 0.464102460855259
ENSG00000185238 0.20522370888508
ENSG00000185245 0.87321533346372
ENSG00000185246 0.51465123502951
ENSG00000185247 0.944308625073342
ENSG00000185252 0.199934423211882
ENSG00000185272 0.15962195556885
ENSG00000185291 0.621239401295429
ENSG00000185298 0.0445404447716892
ENSG00000185303 0.38131464203127
ENSG00000185305 0.600407266368311
ENSG00000185313 0.530703167243819
ENSG00000185324 0.501294278712854
ENSG00000185338 0.886304805513052
ENSG00000185339 0.221640915313906
ENSG00000185344 0.0399586981281854
ENSG00000185345 0.917810425558841
ENSG00000185347 0.043372717755203
ENSG00000185359 0.95957248536027
ENSG00000185361 0.497342414376273
ENSG00000185379 0.719719630469047
ENSG00000185386 0.853792524246155
ENSG00000185414 0.8380627236226
ENSG00000185418 0.426654663430011
ENSG00000185420 0.436496933997538
ENSG00000185432 0.0400564880753788
ENSG00000185436 0.0331709253229944
ENSG00000185437 0.0429873103162642
ENSG00000185453 0.0275595080590421
ENSG00000185479 0.366513845906053
ENSG00000185482 0.112964646057915
ENSG00000185483 0.353827038345164
ENSG00000185499 0.921684633172651
ENSG00000185504 0.632384579100563
ENSG00000185507 0.823399983893421
ENSG00000185513 0.795670781514249
ENSG00000185515 0.778839405897309
ENSG00000185518 0.415598647047319
ENSG00000185519 0.116298132787244
ENSG00000185527 0.833570138401537
ENSG00000185532 0.905477387512799
ENSG00000185551 0.803059674877187
ENSG00000185559 0.205623497198606
ENSG00000185565 0.479800623554722
ENSG00000185567 0.200975598532
ENSG00000185591 0.97653904119833
ENSG00000185594 0.216075516848633
ENSG00000185608 0.995691489973654
ENSG00000185614 0.0451214321050149
ENSG00000185615 0.693474534347281
ENSG00000185619 0.183405045961275
ENSG00000185621 0.0278471255507875
ENSG00000185624 0.889980557057558
ENSG00000185627 0.962241575683667
ENSG00000185630 0.738897964818628
ENSG00000185633 0.752375720481817
ENSG00000185640 0.105348534876497
ENSG00000185650 0.474281243888128
ENSG00000185651 0.840570748150619
ENSG00000185652 0.283987758999551
ENSG00000185658 0.272969132890786
ENSG00000185664 0.329836863358682
ENSG00000185666 0.571268738279587
ENSG00000185668 0.146443322097077
ENSG00000185670 0.784514099009445
ENSG00000185684 0.407214597162941
ENSG00000185686 0.101684288031661
ENSG00000185697 0.441084432990877
ENSG00000185721 0.597033513190138
ENSG00000185722 0.559648991613074
ENSG00000185736 0.534148824794929
ENSG00000185737 0.0245078864716237
ENSG00000185742 0.205752925069891
ENSG00000185745 0.17891533691513
ENSG00000185760 0.373563350628732
ENSG00000185761 0.0334988092635842
ENSG00000185774 0.353824162170247
ENSG00000185787 0.895019615512937
ENSG00000185800 0.866533979130475
ENSG00000185803 0.517846665362801
ENSG00000185808 0.480436258211479
ENSG00000185811 0.916481632746977
ENSG00000185813 0.662797252677719
ENSG00000185825 0.900176597139932
ENSG00000185838 0.0220401283924483
ENSG00000185875 0.0334182763658955
ENSG00000185880 0.118903947262457
ENSG00000185883 0.554911931524028
ENSG00000185885 0.580038195602904
ENSG00000185894 0.382036561935551
ENSG00000185896 0.256244175745792
ENSG00000185897 0.483660450293945
ENSG00000185904 0.0244244773990175
ENSG00000185917 0.59118049723312
ENSG00000185920 0.821081786909953
ENSG00000185924 0.0408100459037517
ENSG00000185946 0.714390078347005
ENSG00000185947 0.0502266425834954
ENSG00000185950 0.832500201332244
ENSG00000185960 0.551630215943213
ENSG00000185963 0.600427399592734
ENSG00000185966 0.43511637003716
ENSG00000185972 0.395830696839659
ENSG00000185973 0.516923413214298
ENSG00000185974 0.693649981017246
ENSG00000185985 0.0238348615409395
ENSG00000185989 0.267167888082282
ENSG00000186001 0.307094948286375
ENSG00000186009 0.48986723576581
ENSG00000186010 0.983321061653685
ENSG00000186049 0.0275940221580516
ENSG00000186051 0.398945594275261
ENSG00000186063 0.529472164379149
ENSG00000186073 0.0256784896630273
ENSG00000186074 0.417902463156199
ENSG00000186081 0.708945479228265
ENSG00000186111 0.54280035894663
ENSG00000186115 0.476970467435948
ENSG00000186130 0.39672231106407
ENSG00000186141 0.685705985895238
ENSG00000186150 0.402316471278517
ENSG00000186153 0.762551627339768
ENSG00000186184 0.900101816592078
ENSG00000186187 0.120986297902693
ENSG00000186190 0.030740557517746
ENSG00000186197 0.408235639258637
ENSG00000186204 0.52846550315804
ENSG00000186222 0.476455632125723
ENSG00000186231 0.176844490974563
ENSG00000186260 0.580495507414779
ENSG00000186265 0.351603755133972
ENSG00000186272 0.0263515145937115
ENSG00000186298 0.895212319232406
ENSG00000186300 0.0323310822470979
ENSG00000186310 0.17251009537396
ENSG00000186318 0.780217093682769
ENSG00000186326 0.0144671598347925
ENSG00000186340 0.837421336616008
ENSG00000186350 0.953319681089725
ENSG00000186395 0.686614857169154
ENSG00000186407 0.018603099366091
ENSG00000186416 0.520763106729099
ENSG00000186431 0.58864946330576
ENSG00000186432 0.670908065944938
ENSG00000186439 0.479734471531621
ENSG00000186442 0.0781715580814763
ENSG00000186448 0.592305081625844
ENSG00000186462 0.0523003646989795
ENSG00000186468 0.947593216829075
ENSG00000186469 0.561906788923275
ENSG00000186471 0.476901439237929
ENSG00000186472 0.416622565317932
ENSG00000186480 0.427376583334292
ENSG00000186487 0.3448850105268
ENSG00000186496 0.488524062079359
ENSG00000186501 0.41725819997469
ENSG00000186510 0.36076724842098
ENSG00000186526 0.800215137883826
ENSG00000186566 0.207636819640823
ENSG00000186575 0.887409256681354
ENSG00000186583 0.430497233119729
ENSG00000186591 0.847134179312249
ENSG00000186625 0.152080624935286
ENSG00000186628 0.16567630377009
ENSG00000186635 0.185823909066854
ENSG00000186638 0.52690661635278
ENSG00000186642 0.372352480988484
ENSG00000186652 0.380238952612142
ENSG00000186654 0.423157234730387
ENSG00000186660 0.781123088781767
ENSG00000186666 0.0176108190195695
ENSG00000186716 0.931555665489352
ENSG00000186732 0.224180577766017
ENSG00000186792 0.041756307451594
ENSG00000186795 0.576558023952785
ENSG00000186810 0.628881398051104
ENSG00000186812 0.133854304483381
ENSG00000186818 0.4523762957168
ENSG00000186827 0.59315642940141
ENSG00000186832 0.474577489904626
ENSG00000186834 0.891801175780306
ENSG00000186838 0.188702960159225
ENSG00000186847 0.470113666432738
ENSG00000186866 0.0511729041313377
ENSG00000186868 0.933942890670839
ENSG00000186871 0.246539961574303
ENSG00000186891 0.484716006488651
ENSG00000186895 0.282955212204185
ENSG00000186908 0.440379770136101
ENSG00000186918 0.042814739821217
ENSG00000186951 0.807230128507495
ENSG00000186976 0.402408508875876
ENSG00000186977 0.319399224583242
ENSG00000186980 0.582457058708482
ENSG00000186998 0.438518884964508
ENSG00000187003 0.585750278988967
ENSG00000187021 0.765111423016302
ENSG00000187024 0.0281404953923678
ENSG00000187045 0.181164505700579
ENSG00000187048 0.0412443483162872
ENSG00000187049 0.0211341332934504
ENSG00000187051 0.523414940002991
ENSG00000187054 0.0228885999930972
ENSG00000187079 0.820049240114587
ENSG00000187091 0.887225181486637
ENSG00000187094 0.51771148514168
ENSG00000187097 0.694791822459475
ENSG00000187098 0.873077277067682
ENSG00000187109 0.9945784102806
ENSG00000187122 0.156351744687705
ENSG00000187134 0.40119476306071
ENSG00000187140 0.0730203288043166
ENSG00000187147 0.162978451697518
ENSG00000187164 0.722331197294095
ENSG00000187170 0.38473729018304
ENSG00000187173 0.193695999815925
ENSG00000187175 0.276345762243877
ENSG00000187189 0.664261225710703
ENSG00000187191 0.510270820630227
ENSG00000187210 0.629401985711163
ENSG00000187223 0.373514455655135
ENSG00000187231 0.187998297304449
ENSG00000187239 0.851180957421107
ENSG00000187240 0.102049562246178
ENSG00000187243 0.279840314768583
ENSG00000187244 0.437733689212043
ENSG00000187266 0.89175228080671
ENSG00000187268 0.0318248754616261
ENSG00000187323 0.765476697230819
ENSG00000187325 0.841761484566445
ENSG00000187391 0.803099941326032
ENSG00000187446 0.481698899000242
ENSG00000187475 0.506152138148434
ENSG00000187486 0.33088954337847
ENSG00000187498 0.885804351077415
ENSG00000187514 0.843731664384901
ENSG00000187516 0.17031845008686
ENSG00000187522 0.260650475719331
ENSG00000187531 0.51947458036608
ENSG00000187535 0.135680675555965
ENSG00000187554 0.423263653202333
ENSG00000187555 0.949546139598026
ENSG00000187566 0.0216719780030142
ENSG00000187581 0.324564834734989
ENSG00000187583 0.163522048756917
ENSG00000187595 0.310733309556954
ENSG00000187601 0.289728604134789
ENSG00000187607 0.0571467194348892
ENSG00000187608 0.445717950782895
ENSG00000187609 0.366643273777338
ENSG00000187621 0.273521358474937
ENSG00000187626 0.614224410671759
ENSG00000187672 0.669018419024171
ENSG00000187678 0.492211318323535
ENSG00000187682 0.466895226700107
ENSG00000187688 0.555918592745136
ENSG00000187699 0.385611647357946
ENSG00000187713 0.379934078070892
ENSG00000187730 0.276713912633311
ENSG00000187733 0.182625602558645
ENSG00000187735 0.74875749243566
ENSG00000187736 0.593352009295797
ENSG00000187741 0.946014196799393
ENSG00000187742 0.236257636244406
ENSG00000187758 0.604908480114127
ENSG00000187764 0.344301147018557
ENSG00000187766 0.424785149733666
ENSG00000187772 0.0196500270360442
ENSG00000187778 0.893408957559163
ENSG00000187790 0.619367011424167
ENSG00000187792 0.0356271787025
ENSG00000187796 0.857971606401215
ENSG00000187800 0.0254656527191358
ENSG00000187801 0.0177172374915153
ENSG00000187837 0.48443414134674
ENSG00000187838 0.450587314918144
ENSG00000187840 0.792153219590203
ENSG00000187848 0.839253460038426
ENSG00000187855 0.403472693595334
ENSG00000187866 0.0254771574188056
ENSG00000187889 0.0250112170821781
ENSG00000187908 0.400559128403953
ENSG00000187954 0.269580998838025
ENSG00000187955 0.22200906570334
ENSG00000187957 0.316658229886909
ENSG00000187961 0.0292104324616606
ENSG00000187969 0.51757630492056
ENSG00000188004 0.0371975702074297
ENSG00000188010 0.0403441055671242
ENSG00000188011 0.154959676027657
ENSG00000188015 0.335649612866856
ENSG00000188021 0.731678765775819
ENSG00000188026 0.0229489996663637
ENSG00000188033 0.127705042509865
ENSG00000188037 0.538261754926888
ENSG00000188042 0.508795342897574
ENSG00000188050 0.397107718503008
ENSG00000188064 0.135743951404149
ENSG00000188120 0.796133845675959
ENSG00000188130 0.856493252493644
ENSG00000188153 0.755260523924023
ENSG00000188157 0.261789440986643
ENSG00000188171 0.584525028474132
ENSG00000188186 0.00919225503618228
ENSG00000188191 0.642330391965118
ENSG00000188229 0.728857238181797
ENSG00000188243 0.580970076276159
ENSG00000188257 0.77019650027036
ENSG00000188266 0.513845906052622
ENSG00000188282 0.038422820722265
ENSG00000188283 0.0333693813922988
ENSG00000188290 0.171842822793111
ENSG00000188312 0.467979544643987
ENSG00000188313 0.946063091772989
ENSG00000188315 0.392077288572382
ENSG00000188321 0.0255030429930627
ENSG00000188322 0.446416861287836
ENSG00000188338 0.0436689637717007
ENSG00000188342 0.924230047974598
ENSG00000188343 0.390342955097157
ENSG00000188368 0.0325640524154117
ENSG00000188372 0.343478560992165
ENSG00000188375 0.0245510290953855
ENSG00000188379 0.186022365136158
ENSG00000188386 0.0258251745838175
ENSG00000188389 0.988426272132166
ENSG00000188396 0.589089518068131
ENSG00000188404 0.772497440204323
ENSG00000188419 0.530274617181118
ENSG00000188425 0.0279190299237238
ENSG00000188428 0.440118038218612
ENSG00000188486 0.984733263538155
ENSG00000188487 0.497670298316862
ENSG00000188488 0.83073135375801
ENSG00000188517 0.473288963541607
ENSG00000188522 0.029529687877498
ENSG00000188523 0.0346607839302355
ENSG00000188529 0.919127713671035
ENSG00000188536 0.865317357140392
ENSG00000188554 0.692677833895146
ENSG00000188559 0.388191576258902
ENSG00000188566 0.314124319784632
ENSG00000188603 0.890337202747322
ENSG00000188612 0.963748691340413
ENSG00000188613 0.433732929901865
ENSG00000188620 0.0237658333429206
ENSG00000188629 0.0272402526432047
ENSG00000188636 0.0365475546760852
ENSG00000188641 0.354131912886414
ENSG00000188643 0.0312553928279702
ENSG00000188677 0.169734586578617
ENSG00000188687 0.851485831962357
ENSG00000188690 0.657965278816397
ENSG00000188716 0.0166473004222225
ENSG00000188735 0.022836828844583
ENSG00000188738 0.0225520875277551
ENSG00000188739 0.508510601580746
ENSG00000188747 0.185087608287986
ENSG00000188761 0.380532322453722
ENSG00000188763 0.617667192047952
ENSG00000188770 0.0337432841315677
ENSG00000188778 0.666559289469748
ENSG00000188779 0.128291782193026
ENSG00000188783 0.484833929660266
ENSG00000188784 0.0549579503227068
ENSG00000188786 0.175348880017487
ENSG00000188818 0.526535589788429
ENSG00000188822 0.0445548256462765
ENSG00000188827 0.443399753799427
ENSG00000188846 0.986361178541434
ENSG00000188878 0.735955637878073
ENSG00000188906 0.433246856340815
ENSG00000188910 0.749611716386144
ENSG00000188917 0.0481673013425985
ENSG00000188976 0.381377917879454
ENSG00000188986 0.774870284511223
ENSG00000188994 0.519373914243969
ENSG00000188996 0.446508898885195
ENSG00000189007 0.034315642940141
ENSG00000189013 0.290263572669435
ENSG00000189030 0.467956535244647
ENSG00000189037 0.111630100896216
ENSG00000189042 0.515511211329828
ENSG00000189043 0.975072191990428
ENSG00000189050 0.367595287675015
ENSG00000189052 0.488814555746022
ENSG00000189056 0.422812093740293
ENSG00000189057 0.0215799404056557
ENSG00000189058 0.699060066036976
ENSG00000189060 0.427710219624717
ENSG00000189064 0.0394726245671357
ENSG00000189067 0.327725750969271
ENSG00000189077 0.0250917499798668
ENSG00000189079 0.645019615512937
ENSG00000189091 0.987899932122272
ENSG00000189114 0.540286582068775
ENSG00000189129 0.0257158799369542
ENSG00000189143 0.322413455896734
ENSG00000189159 0.2409860678087
ENSG00000189171 0.640915313905731
ENSG00000189180 0.512160467550995
ENSG00000189182 0.109579388180072
ENSG00000189184 0.0234120638280738
ENSG00000189190 0.028128990692698
ENSG00000189195 0.072807491860425
ENSG00000189221 0.917108638878982
ENSG00000189241 0.439893696575051
ENSG00000189266 0.658744722219026
ENSG00000189269 0.390156003727523
ENSG00000189283 0.705597611624349
ENSG00000189298 0.403047019707551
ENSG00000189299 0.0410171304978084
ENSG00000189306 0.0390527030291874
ENSG00000189308 0.242688763359832
ENSG00000189319 0.513034824725901
ENSG00000189334 0.183988909469518
ENSG00000189337 0.15729513006063
ENSG00000189367 0.668224594746954
ENSG00000189369 0.511093406656619
ENSG00000189403 0.943552191070052
ENSG00000189410 0.0209644389733206
ENSG00000189430 0.15370278758873
ENSG00000196072 0.253388134052761
ENSG00000196083 0.756419622415757
ENSG00000196090 0.626203679202954
ENSG00000196091 0.23612820837312
ENSG00000196092 0.653846596334603
ENSG00000196101 0.166401099849288
ENSG00000196104 0.408928797413743
ENSG00000196116 0.533585094511108
ENSG00000196126 0.589262088563178
ENSG00000196132 0.30959722046456
ENSG00000196136 0.802521830167623
ENSG00000196139 0.174020087205624
ENSG00000196150 0.893794364998102
ENSG00000196152 0.26724842097997
ENSG00000196154 0.813088896814349
ENSG00000196155 0.513325318392563
ENSG00000196159 0.488503928854937
ENSG00000196177 0.854807813992016
ENSG00000196182 0.406179174192658
ENSG00000196184 0.504377538224365
ENSG00000196187 0.630635864750751
ENSG00000196188 0.577616456322408
ENSG00000196189 0.565174123629503
ENSG00000196199 0.447498303056799
ENSG00000196214 0.0148295578743917
ENSG00000196218 0.894783769169706
ENSG00000196220 0.158482990301538
ENSG00000196230 0.981750670148756
ENSG00000196233 0.678432139528998
ENSG00000196235 0.861517930074435
ENSG00000196236 0.377817213331646
ENSG00000196247 0.213383417125896
ENSG00000196262 0.837332175193567
ENSG00000196263 0.762821987782009
ENSG00000196275 0.0345514892833723
ENSG00000196277 0.384852337179738
ENSG00000196284 0.796893155854166
ENSG00000196290 0.948720677396717
ENSG00000196296 0.30149791189701
ENSG00000196305 0.787488063874093
ENSG00000196313 0.805932973619724
ENSG00000196323 0.673781364687475
ENSG00000196329 0.629350214562649
ENSG00000196338 0.165682056119925
ENSG00000196344 0.617796619919237
ENSG00000196345 0.47761185444254
ENSG00000196352 0.657013264918719
ENSG00000196353 0.186560209845722
ENSG00000196358 0.0216662256531793
ENSG00000196361 0.574334740741593
ENSG00000196363 0.622010216173307
ENSG00000196365 0.675987390849162
ENSG00000196367 0.897464364192773
ENSG00000196368 0.411223984997872
ENSG00000196371 0.271899195821493
ENSG00000196372 0.250071904372936
ENSG00000196378 0.225796988069626
ENSG00000196388 0.152506298823069
ENSG00000196391 0.386509013932191
ENSG00000196396 0.923378700199031
ENSG00000196405 0.734353608449051
ENSG00000196406 0.0298662003428401
ENSG00000196407 0.0281146098181107
ENSG00000196411 0.270590536234052
ENSG00000196415 0.843222581424512
ENSG00000196417 0.518059502306692
ENSG00000196418 0.36934112584991
ENSG00000196419 0.958387501294279
ENSG00000196420 0.32729720090657
ENSG00000196422 0.308584806893616
ENSG00000196431 0.431440618492654
ENSG00000196433 0.757081142646771
ENSG00000196437 0.0218618055475662
ENSG00000196449 0.0337921791051645
ENSG00000196453 0.498947319980212
ENSG00000196455 0.491175895353252
ENSG00000196456 0.173804374086814
ENSG00000196459 0.590076046064817
ENSG00000196465 0.182317851842478
ENSG00000196470 0.956506482898264
ENSG00000196475 0.14175228080671
ENSG00000196482 0.714217507851957
ENSG00000196497 0.907818593895606
ENSG00000196498 0.91830800381956
ENSG00000196502 0.696376594838992
ENSG00000196504 0.996876474039645
ENSG00000196505 0.039360453745355
ENSG00000196507 0.0290493666662832
ENSG00000196510 0.583294025609461
ENSG00000196511 0.0525879821907249
ENSG00000196517 0.577009583414825
ENSG00000196526 0.507066761772184
ENSG00000196531 0.629821907249111
ENSG00000196535 0.802680019788083
ENSG00000196544 0.171742156671
ENSG00000196547 0.64248570541066
ENSG00000196549 0.98426444702661
ENSG00000196550 0.0205790315343818
ENSG00000196553 0.182861448901876
ENSG00000196557 0.270622174158144
ENSG00000196565 0.636011435671472
ENSG00000196569 0.417893834631447
ENSG00000196576 0.465900070178668
ENSG00000196581 0.373267104612234
ENSG00000196584 0.624866257866338
ENSG00000196586 0.805245567814452
ENSG00000196588 0.681368714119718
ENSG00000196591 0.964781238135778
ENSG00000196611 0.77269302009871
ENSG00000196616 0.620442700843294
ENSG00000196628 0.965339216069764
ENSG00000196632 0.0259919927290298
ENSG00000196639 0.416360833400444
ENSG00000196642 0.395721402192796
ENSG00000196646 0.447084133868685
ENSG00000196652 0.252128369438916
ENSG00000196653 0.420295440687521
ENSG00000196655 0.165595770872401
ENSG00000196663 0.429522209822713
ENSG00000196664 0.540505171362502
ENSG00000196683 0.248518769917511
ENSG00000196684 0.501509991831663
ENSG00000196689 0.807799611141151
ENSG00000196693 0.223852693825428
ENSG00000196696 0.0338985975771103
ENSG00000196700 0.927655572301285
ENSG00000196705 0.302852590283131
ENSG00000196712 0.484871319934193
ENSG00000196724 0.0344048043625821
ENSG00000196730 0.892908503123526
ENSG00000196734 0.454277447337237
ENSG00000196735 0.65430103197156
ENSG00000196743 0.131907134064265
ENSG00000196747 0.197547198030395
ENSG00000196754 0.660427284545737
ENSG00000196767 0.604957375087723
ENSG00000196776 0.841962816810667
ENSG00000196781 0.948248984710254
ENSG00000196782 0.721517239792455
ENSG00000196787 0.19288779466412
ENSG00000196792 0.848264516054808
ENSG00000196793 0.4101080291299
ENSG00000196811 0.335793421612729
ENSG00000196812 0.630017487143498
ENSG00000196814 0.030987908560647
ENSG00000196821 0.520625050333061
ENSG00000196839 0.70926761081902
ENSG00000196843 0.480177402468909
ENSG00000196862 0.507549959158316
ENSG00000196865 0.0427457116231981
ENSG00000196867 0.119010365734403
ENSG00000196873 0.0406604848080441
ENSG00000196876 0.462014357865188
ENSG00000196878 0.540272201194188
ENSG00000196890 0.65417735645011
ENSG00000196911 0.688438352066819
ENSG00000196912 0.0297195154220499
ENSG00000196914 0.650058673968316
ENSG00000196923 0.720435798023493
ENSG00000196924 0.955876600591342
ENSG00000196935 0.220128047307325
ENSG00000196937 0.462281842132511
ENSG00000196954 0.876295716800313
ENSG00000196961 0.304003060250112
ENSG00000196968 0.390354459796827
ENSG00000196975 0.266860137366114
ENSG00000196976 0.315861529434774
ENSG00000196981 0.526101287375893
ENSG00000196998 0.555415262134582
ENSG00000197006 0.0475000287617492
ENSG00000197008 0.517446877049275
ENSG00000197019 0.145361880328114
ENSG00000197020 0.0298058006695735
ENSG00000197024 0.118599072721207
ENSG00000197043 0.98894110744239
ENSG00000197045 0.438432599716984
ENSG00000197050 0.586546979441102
ENSG00000197061 0.498625188389457
ENSG00000197062 0.188659817535463
ENSG00000197063 0.752254921135284
ENSG00000197070 0.0559674877187331
ENSG00000197079 0.101238480919456
ENSG00000197081 0.788615524441734
ENSG00000197093 0.0382272408278782
ENSG00000197102 0.924857054106603
ENSG00000197110 0.0343731664384901
ENSG00000197111 0.979737347706538
ENSG00000197114 0.671480424753512
ENSG00000197121 0.040197420646334
ENSG00000197122 0.976593688521761
ENSG00000197123 0.0254742812438881
ENSG00000197128 0.0376836437684794
ENSG00000197142 0.76927037194694
ENSG00000197150 0.5446411108938
ENSG00000197153 0.559479297292944
ENSG00000197157 0.706520863772851
[truncated: 101,152 more chars]
