# Supplementary material for: Prioritizing target-disease associations with novel safety and efficacy scoring methods
Source: Sci Rep. 2019 Jul 8;9:9852. doi: 10.1038/s41598-019-46293-7 (PMC6614395; doi:10.1038/s41598-019-46293-7)
Supplement: Supplementary file 3 — Supplementary Figures [file 41598_2019_46293_MOESM3_ESM.zip › Intermediate Files/clinical_trials_without_result.txt]

ENSG00000001626
ENSG00000001630
ENSG00000002726
ENSG00000005381
ENSG00000005844
ENSG00000006071
ENSG00000006283
ENSG00000007171
ENSG00000007314
ENSG00000007402
ENSG00000007908
ENSG00000010322
ENSG00000011422
ENSG00000011677
ENSG00000012504
ENSG00000012779
ENSG00000015520
ENSG00000022355
ENSG00000025434
ENSG00000028137
ENSG00000036473
ENSG00000036828
ENSG00000037280
ENSG00000038210
ENSG00000042445
ENSG00000043591
ENSG00000047597
ENSG00000047849
ENSG00000050628
ENSG00000051382
ENSG00000055118
ENSG00000057149
ENSG00000057252
ENSG00000059377
ENSG00000062485
ENSG00000065989
ENSG00000066468
ENSG00000067191
ENSG00000068366
ENSG00000069431
ENSG00000069535
ENSG00000069696
ENSG00000070915
ENSG00000072042
ENSG00000072694
ENSG00000073734
ENSG00000073756
ENSG00000074803
ENSG00000075043
ENSG00000075239
ENSG00000075624
ENSG00000076685
ENSG00000077092
ENSG00000078018
ENSG00000080511
ENSG00000080644
ENSG00000080824
ENSG00000081181
ENSG00000081248
ENSG00000081320
ENSG00000081479
ENSG00000082175
ENSG00000082482
ENSG00000082556
ENSG00000082701
ENSG00000084207
ENSG00000084676
ENSG00000087085
ENSG00000088002
ENSG00000088247
ENSG00000088386
ENSG00000088832
ENSG00000089250
ENSG00000090013
ENSG00000090020
ENSG00000091831
ENSG00000093010
ENSG00000094755
ENSG00000095303
ENSG00000095321
ENSG00000099937
ENSG00000099960
ENSG00000100197
ENSG00000100300
ENSG00000100346
ENSG00000100385
ENSG00000100644
ENSG00000100739
ENSG00000100906
ENSG00000100985
ENSG00000101162
ENSG00000101180
ENSG00000101204
ENSG00000101266
ENSG00000101294
ENSG00000101336
ENSG00000101405
ENSG00000101856
ENSG00000101981
ENSG00000102001
ENSG00000102287
ENSG00000102468
ENSG00000102539
ENSG00000102755
ENSG00000103512
ENSG00000103546
ENSG00000104267
ENSG00000104321
ENSG00000104365
ENSG00000104368
ENSG00000105650
ENSG00000105675
ENSG00000105851
ENSG00000106348
ENSG00000106366
ENSG00000106483
ENSG00000106546
ENSG00000108576
ENSG00000108684
ENSG00000108691
ENSG00000108773
ENSG00000108878
ENSG00000109158
ENSG00000109320
ENSG00000110090
ENSG00000110195
ENSG00000110203
ENSG00000110881
ENSG00000110955
ENSG00000111142
ENSG00000111275
ENSG00000111319
ENSG00000111424
ENSG00000111725
ENSG00000111886
ENSG00000112033
ENSG00000112038
ENSG00000112164
ENSG00000112715
ENSG00000113161
ENSG00000113302
ENSG00000113327
ENSG00000113389
ENSG00000113448
ENSG00000113525
ENSG00000113580
ENSG00000113749
ENSG00000113851
ENSG00000114013
ENSG00000114115
ENSG00000114166
ENSG00000114200
ENSG00000114573
ENSG00000114770
ENSG00000114854
ENSG00000115138
ENSG00000115232
ENSG00000115252
ENSG00000115353
ENSG00000116329
ENSG00000116962
ENSG00000117115
ENSG00000117394
ENSG00000117400
ENSG00000117480
ENSG00000117594
ENSG00000117601
ENSG00000117971
ENSG00000118260
ENSG00000118432
ENSG00000120437
ENSG00000120457
ENSG00000120659
ENSG00000120903
ENSG00000120907
ENSG00000120937
ENSG00000121053
ENSG00000121207
ENSG00000121361
ENSG00000121594
ENSG00000121764
ENSG00000121879
ENSG00000122194
ENSG00000122787
ENSG00000122861
ENSG00000123454
ENSG00000124588
ENSG00000125384
ENSG00000125538
ENSG00000125675
ENSG00000126218
ENSG00000126351
ENSG00000126522
ENSG00000126803
ENSG00000126895
ENSG00000128052
ENSG00000128271
ENSG00000128602
ENSG00000128655
ENSG00000128918
ENSG00000129214
ENSG00000129749
ENSG00000130037
ENSG00000130649
ENSG00000130707
ENSG00000130985
ENSG00000131203
ENSG00000131408
ENSG00000131747
ENSG00000131759
ENSG00000132170
ENSG00000132639
ENSG00000133019
ENSG00000133731
ENSG00000133742
ENSG00000134460
ENSG00000134489
ENSG00000134640
ENSG00000134684
ENSG00000135002
ENSG00000135046
ENSG00000135312
ENSG00000135318
ENSG00000135437
ENSG00000135898
ENSG00000135914
ENSG00000136160
ENSG00000136531
ENSG00000136869
ENSG00000136928
ENSG00000137193
ENSG00000137252
ENSG00000137752
ENSG00000137869
ENSG00000138061
ENSG00000138109
ENSG00000138685
ENSG00000138735
ENSG00000139053
ENSG00000139131
ENSG00000139514
ENSG00000139626
ENSG00000139874
ENSG00000139988
ENSG00000140009
ENSG00000140443
ENSG00000140505
ENSG00000140522
ENSG00000140564
ENSG00000140992
ENSG00000141401
ENSG00000141837
ENSG00000142166
ENSG00000142168
ENSG00000142192
ENSG00000142208
ENSG00000142319
ENSG00000142515
ENSG00000142619
ENSG00000142623
ENSG00000142920
ENSG00000143171
ENSG00000143226
ENSG00000143257
ENSG00000143799
ENSG00000143839
ENSG00000143878
ENSG00000144285
ENSG00000144481
ENSG00000144852
ENSG00000144891
ENSG00000145321
ENSG00000145335
ENSG00000145384
ENSG00000145545
ENSG00000145626
ENSG00000145863
ENSG00000145864
ENSG00000145888
ENSG00000146276
ENSG00000146648
ENSG00000146674
ENSG00000147246
ENSG00000147434
ENSG00000147955
ENSG00000148408
ENSG00000148680
ENSG00000148795
ENSG00000149295
ENSG00000149311
ENSG00000149418
ENSG00000149534
ENSG00000150337
ENSG00000150594
ENSG00000150995
ENSG00000151012
ENSG00000151067
ENSG00000151090
ENSG00000151366
ENSG00000151577
ENSG00000151617
ENSG00000151623
ENSG00000151632
ENSG00000151834
ENSG00000152234
ENSG00000152402
ENSG00000152661
ENSG00000152904
ENSG00000153253
ENSG00000153904
ENSG00000153956
ENSG00000154589
ENSG00000155368
ENSG00000155511
ENSG00000156110
ENSG00000156113
ENSG00000156738
ENSG00000157184
ENSG00000157219
ENSG00000157326
ENSG00000157388
ENSG00000157445
ENSG00000158125
ENSG00000158748
ENSG00000159110
ENSG00000159164
ENSG00000159189
ENSG00000159228
ENSG00000159339
ENSG00000159403
ENSG00000159640
ENSG00000159899
ENSG00000160182
ENSG00000160255
ENSG00000160439
ENSG00000160712
ENSG00000160716
ENSG00000160752
ENSG00000160791
ENSG00000160801
ENSG00000160868
ENSG00000160882
ENSG00000160951
ENSG00000161638
ENSG00000161905
ENSG00000162009
ENSG00000162496
ENSG00000162572
ENSG00000162692
ENSG00000162747
ENSG00000163106
ENSG00000163285
ENSG00000163288
ENSG00000163399
ENSG00000163485
ENSG00000163631
ENSG00000163939
ENSG00000164082
ENSG00000164270
ENSG00000164305
ENSG00000164867
ENSG00000164879
ENSG00000165029
ENSG00000165092
ENSG00000165168
ENSG00000165349
ENSG00000165457
ENSG00000165629
ENSG00000165995
ENSG00000166148
ENSG00000166206
ENSG00000166311
ENSG00000166405
ENSG00000166710
ENSG00000166736
ENSG00000166825
ENSG00000166828
ENSG00000167434
ENSG00000167535
ENSG00000167552
ENSG00000167723
ENSG00000168135
ENSG00000168412
ENSG00000168447
ENSG00000168539
ENSG00000168621
ENSG00000168830
ENSG00000168959
ENSG00000169083
ENSG00000169252
ENSG00000169297
ENSG00000169313
ENSG00000169418
ENSG00000169432
ENSG00000169676
ENSG00000170214
ENSG00000170425
ENSG00000170542
ENSG00000170890
ENSG00000171105
ENSG00000171189
ENSG00000171385
ENSG00000171522
ENSG00000171608
ENSG00000171759
ENSG00000171791
ENSG00000171873
ENSG00000172115
ENSG00000172216
ENSG00000172572
ENSG00000172977
ENSG00000173207
ENSG00000173369
ENSG00000173372
ENSG00000173503
ENSG00000173826
ENSG00000174437
ENSG00000175344
ENSG00000175390
ENSG00000176387
ENSG00000176435
ENSG00000176697
ENSG00000176884
ENSG00000177606
ENSG00000178035
ENSG00000178394
ENSG00000178726
ENSG00000178999
ENSG00000179097
ENSG00000179142
ENSG00000179218
ENSG00000179546
ENSG00000179639
ENSG00000180176
ENSG00000180616
ENSG00000180720
ENSG00000180914
ENSG00000181072
ENSG00000181104
ENSG00000182256
ENSG00000182326
ENSG00000182389
ENSG00000183185
ENSG00000183207
ENSG00000183454
ENSG00000183873
ENSG00000184156
ENSG00000184160
ENSG00000184254
ENSG00000184588
ENSG00000184611
ENSG00000184845
ENSG00000184984
ENSG00000185313
ENSG00000185527
ENSG00000186297
ENSG00000186350
ENSG00000186868
ENSG00000186951
ENSG00000187266
ENSG00000187486
ENSG00000187730
ENSG00000188229
ENSG00000188257
ENSG00000188488
ENSG00000188778
ENSG00000189058
ENSG00000189091
ENSG00000196126
ENSG00000196218
ENSG00000196396
ENSG00000196433
ENSG00000196591
ENSG00000196639
ENSG00000196664
ENSG00000196689
ENSG00000196876
ENSG00000197081
ENSG00000197448
ENSG00000197594
ENSG00000197632
ENSG00000197635
ENSG00000198049
ENSG00000198130
ENSG00000198216
ENSG00000198650
ENSG00000198668
ENSG00000198785
ENSG00000198793
ENSG00000198822
ENSG00000198848
ENSG00000198963
ENSG00000203747
ENSG00000203857
ENSG00000204231
ENSG00000204435
ENSG00000204490
ENSG00000204681
ENSG00000205359
ENSG00000205362
ENSG00000206240
ENSG00000206289
ENSG00000206306
ENSG00000206395
ENSG00000206406
ENSG00000206439
ENSG00000206466
ENSG00000206511
ENSG00000213341
ENSG00000213722
ENSG00000214021
ENSG00000214078
ENSG00000215021
ENSG00000223919
ENSG00000223952
ENSG00000224398
ENSG00000224774
ENSG00000225635
ENSG00000226275
ENSG00000226634
ENSG00000226979
ENSG00000227317
ENSG00000227322
ENSG00000228080
ENSG00000228128
ENSG00000228278
ENSG00000228321
ENSG00000228333
ENSG00000228716
ENSG00000228849
ENSG00000228875
ENSG00000228978
ENSG00000229074
ENSG00000229314
ENSG00000230108
ENSG00000230279
ENSG00000230700
ENSG00000231321
ENSG00000231408
ENSG00000232569
ENSG00000232632
ENSG00000232810
ENSG00000232960
ENSG00000233076
ENSG00000235712
ENSG00000236884
ENSG00000237051
ENSG00000237112
ENSG00000238130
ENSG00000239732
ENSG00000240857
ENSG00000244067
ENSG00000253293
ENSG00000253729
ENSG00000259207
ENSG00000259753
ENSG00000262243
ENSG00000264813
ENSG00000265203
ENSG00000268089
ENSG00000272532
ENSG00000273079
ENSG00000273686
ENSG00000273944
ENSG00000274286
ENSG00000274418
ENSG00000274504
ENSG00000274542
ENSG00000274779
ENSG00000275211
ENSG00000275474
ENSG00000275565
ENSG00000276155
ENSG00000276341
ENSG00000276582
ENSG00000276684
ENSG00000276747
ENSG00000276825
ENSG00000276826
ENSG00000276996
ENSG00000277893
ENSG00000277956
ENSG00000278149
ENSG00000278284
ENSG00000280549
ENSG00000280606
ENSG00000280905
ENSG00000280908
ENSG00000280949
ENSG00000281028
ENSG00000281151
ENSG00000281459
ENSG00000282088
ENSG00000282966
ENSG00000283187
ENSG00000283228
ENSG00000283284
ENSG00000283321
