# Supplementary material for: Prioritizing target-disease associations with novel safety and efficacy scoring methods
Source: Sci Rep. 2019 Jul 8;9:9852. doi: 10.1038/s41598-019-46293-7 (PMC6614395; doi:10.1038/s41598-019-46293-7)
Supplement: Supplementary file 3 — Supplementary Figures [file 41598_2019_46293_MOESM3_ESM.zip › Intermediate Files/Disease_class.xlsx]

## Sheet: Sheet1
EFO:0000249	Alzheimer's disease	Neurodegenerative diseases
EFO:0000253	amyotrophic lateral sclerosis	Neurodegenerative diseases
EFO:0002508	Parkinson's disease	Neurodegenerative diseases
EFO:0004720	prion disease	Neurodegenerative diseases
EFO:0003782	motor neuron disease	Neurodegenerative diseases
EFO:0008525	spinal muscular atrophy	Neurodegenerative diseases
EFO:0009056	Spinocerebellar ataxia type 38	Neurodegenerative diseases
EFO:0009057	Spinocerebellar ataxia type 40	Neurodegenerative diseases
EFO:0009058	Spinocerebellar ataxia type 41	Neurodegenerative diseases
EFO:0009059	Spinocerebellar ataxia type 42	Neurodegenerative diseases
EFO:0009060	Spinocerebellar ataxia type 43	Neurodegenerative diseases
EFO:0006792	Lewy body dementia	Neurodegenerative diseases
EFO:1001902	neuromuscular disease	Neurodegenerative diseases
EFO:0004197	hepatitis B infection	Infectious diseases: Viral
EFO:1001488	influenza A (H1N1)	Infectious diseases: Viral
EFO:0000769	Epstein-Barr virus infection	Infectious diseases: Viral
EFO:0001062	cytomegalovirus infection	Infectious diseases: Viral
EFO:0001668	human papilloma virus infection	Infectious diseases: Viral
EFO:1002022	Herpes simplex infection	Infectious diseases: Viral
EFO:0003047	hepatitis C infection	Infectious diseases: Viral
EFO:1002025	measles	Infectious diseases: Viral
EFO:0005681	Staphylococcus aureus infection	Infectious diseases: Bacterial
EFO:0007342	legionellosis	Infectious diseases: Bacterial
EFO:1001235	Vibrio infectious disease	Infectious diseases: Bacterial
EFO:1001418	Salmonella Infections	Infectious diseases: Bacterial
EFO:0005585	shigellosis	Infectious diseases: Bacterial
EFO:1000961	Helicobacter pylori infectious disease	Infectious diseases: Bacterial
EFO:1001318	Escherichia coli Infections	Infectious diseases: Bacterial
EFO:0000270	asthma	Immune diseases
EFO:0000685	rheumatoid arthritis	Immune diseases
EFO:0002690	systemic lupus erythematosus	Immune diseases
EFO:0003767	inflammatory bowel disease	Immune diseases
EFO:0004599	acute graft vs. host disease	Immune diseases
EFO:0006812	autoimmune thyroid disease	Immune diseases
EFO:0003885	multiple sclerosis	Immune diseases
EFO:0004237	Graves disease	Immune diseases
EFO:0005576	pernicious anemia	Immune diseases
EFO:0006803	vasculitis	Immune diseases
EFO:0007290	Goodpasture syndrome	Immune diseases
EFO:1001993	scleroderma	Immune diseases
EFO:0001359	type I diabetes mellitus	Endocrine and metabolic diseases
EFO:0001360	type II diabetes mellitus	Endocrine and metabolic diseases
EFO:0003095	non-alcoholic fatty liver disease	Endocrine and metabolic diseases
EFO:0003099	Cushing syndrome	Endocrine and metabolic diseases
EFO:0004593	gestational diabetes	Endocrine and metabolic diseases
EFO:0005596	vitamin metabolic disorder	Endocrine and metabolic diseases
EFO:0005769	calcium metabolic disease	Endocrine and metabolic diseases
EFO:0000318	cardiomyopathy	Cardiovascular diseases
EFO:0000378	coronary artery disease	Cardiovascular diseases
EFO:0000465	endocarditis	Cardiovascular diseases
EFO:0001666	aortic aneurysm	Cardiovascular diseases
EFO:0003144	heart failure	Cardiovascular diseases
EFO:0003763	cerebrovascular disorder	Cardiovascular diseases
EFO:0004265	peripheral arterial disease	Cardiovascular diseases
EFO:0005207	congenital heart disease	Cardiovascular diseases
EFO:0009609	myocarditis	Cardiovascular diseases
EFO:1001161	rheumatic heart disease	Cardiovascular diseases
EFO:0000182	hepatocellular carcinoma	Cancers: Specific types
EFO:0000222	acute myeloid leukemia	Cancers: Specific types
EFO:0000292	bladder carcinoma	Cancers: Specific types
EFO:0000305	breast carcinoma	Cancers: Specific types
EFO:0000681	renal cell carcinoma	Cancers: Specific types
EFO:0000702	small cell lung carcinoma	Cancers: Specific types
EFO:0000756	melanoma	Cancers: Specific types
EFO:0001663	prostate carcinoma	Cancers: Specific types
EFO:0003060	non-small cell lung carcinoma	Cancers: Specific types
EFO:0004193	basal cell carcinoma	Cancers: Specific types
EFO:0005543	glioma	Cancers: Specific types
EFO:0005842	colorectal cancer	Cancers: Specific types
EFO:1001512	endometrial carcinoma	Cancers: Specific types
EFO:0002618	pancreatic carcinoma	Cancers: Specific types
EFO:0000178	gastric carcinoma	Cancers: Specific types
EFO:0002892	thyroid carcinoma	Cancers: Specific types
EFO:0000589	metabolic disease
EFO:0000001	experimental factor
EFO:0000002	CS57511
EFO:0000003	CS57512
EFO:0000004	CS57515
EFO:0000005	CS57520
EFO:0000006	CS57521
EFO:0000007	CS57537
EFO:0000008	CS57541
EFO:0000009	CS57543
EFO:0000010	CS57544
EFO:0000011	CS57548
EFO:0000012	CS57549
EFO:0000013	CS57551
EFO:0000014	CS57556
EFO:0000015	CS57560
EFO:0000016	CS57563
EFO:0000017	CS57569
EFO:0000018	CS57570
EFO:0000019	CS57572
EFO:0000020	CS57580
EFO:0000021	CS57581
EFO:0000022	CS57583
EFO:0000023	CS57586
EFO:0000024	CS57587
EFO:0000025	CS57591
EFO:0000026	CS57595
EFO:0000027	CS57596
EFO:0000028	CS57598
EFO:0000029	CS57601
EFO:0000030	CS57603
EFO:0000031	CS57606
EFO:0000032	CS57610
EFO:0000033	CS57615
EFO:0000034	CS57616
EFO:0000035	CS57618
EFO:0000036	CS57619
EFO:0000037	CS57620
EFO:0000038	CS57621
EFO:0000039	CS57622
EFO:0000040	CS57624
EFO:0000041	CS57625
EFO:0000042	CS57626
EFO:0000043	CS57627
EFO:0000044	CS57628
EFO:0000045	CS57629
EFO:0000046	CS57630
EFO:0000047	CS57631
EFO:0000048	CS57637
EFO:0000049	CS57641
EFO:0000050	CS57644
EFO:0000051	CS57646
EFO:0000052	CS57648
EFO:0000053	CS57655
EFO:0000054	CS57658
EFO:0000055	CS57660
EFO:0000056	CS57663
EFO:0000057	CS57664
EFO:0000058	CS57666
EFO:0000059	CS57671
EFO:0000060	CS57677
EFO:0000061	CS57691
EFO:0000062	CS57692
EFO:0000063	CS57699
EFO:0000064	CS57701
EFO:0000065	CS57704
EFO:0000066	CS57705
EFO:0000067	CS57706
EFO:0000068	CS57709
EFO:0000069	CS57710
EFO:0000070	CS57714
EFO:0000071	CS57715
EFO:0000072	CS57716
EFO:0000073	CS57717
EFO:0000074	CS57719
EFO:0000075	CS57722
EFO:0000076	CS57727
EFO:0000077	CS57731
EFO:0000078	CS57732
EFO:0000079	CS57733
EFO:0000080	CS57735
EFO:0000081	CS57737
EFO:0000082	CS57740
EFO:0000083	CS57742
EFO:0000084	CS57743
EFO:0000085	CS57750
EFO:0000086	CS57751
EFO:0000087	CS57752
EFO:0000088	CS57753
EFO:0000089	CS57758
EFO:0000090	CS57769
EFO:0000091	obsolete_Arbisopsis thaliana
EFO:0000093	obsolete_B-precursor acute lymphoblastic leukemia
EFO:0000094	B-cell acute lymphoblastic leukemia
EFO:0000095	chronic lymphocytic leukemia
EFO:0000096	neoplasm of mature B-cells
EFO:0000097	obsolete_B-lymphocyte
EFO:0000098	BY4741
EFO:0000099	obsolete_BY4741
EFO:0000100	BY5251
EFO:0000102	obsolete_B lymphocyte
EFO:0000103	obsolete_Becker's muscular dystrophy
EFO:0000105	obsolete_CNS brain cerebellum MMHCC
EFO:0000106	obsolete_CNS brain hippocampus MMHCC
EFO:0000107	obsolete_hypothalamus
EFO:0000108	obsolete_olfactory lobe
EFO:0000109	obsolete_CNS brain striatum MMHCC
EFO:0000110	obsolete_spinal cord
EFO:0000111	CS57770
EFO:0000112	CS57771
EFO:0000113	CS57776
EFO:0000114	CS57777
EFO:0000115	CS57778
EFO:0000116	CS57779
EFO:0000117	CS57783
EFO:0000118	CS57785
EFO:0000119	CS57789
EFO:0000120	CS57790
EFO:0000121	CS57801
EFO:0000122	CS57803
EFO:0000123	CS57807
EFO:0000124	CS57810
EFO:0000125	CS57811
EFO:0000126	CS57812
EFO:0000127	CS57813
EFO:0000128	CS57816
EFO:0000129	CS57820
EFO:0000130	CS57822
EFO:0000131	CS57823
EFO:0000132	CS57824
EFO:0000133	CS57825
EFO:0000134	CS57826
EFO:0000135	CS57827
EFO:0000136	CS57828
EFO:0000137	CS57834
EFO:0000138	CS57835
EFO:0000139	CS57836
EFO:0000140	CS57840
EFO:0000141	CS57842
EFO:0000142	CS57843
EFO:0000143	CS57847
EFO:0000144	CS57848
EFO:0000145	CS57850
EFO:0000146	CS57854
EFO:0000147	CS57858
EFO:0000148	CS57859
EFO:0000149	CS57867
EFO:0000150	CS57870
EFO:0000151	CS57871
EFO:0000152	CS57873
EFO:0000153	CS57874
EFO:0000154	CS57875
EFO:0000155	CS57876
EFO:0000156	CS57883
EFO:0000157	CS57884
EFO:0000158	CS57886
EFO:0000159	CS57890
EFO:0000160	CS57896
EFO:0000161	CS57901
EFO:0000162	CS57904
EFO:0000163	CS57905
EFO:0000164	CS57908
EFO:0000165	CS57923
EFO:0000166	CS57924
EFO:0000167	CS8581
EFO:0000168	obsolete_CTL sensitivity
EFO:0000169	obsolete_chronic lymphocytic leukemia
EFO:0000170	obsolete_DEL cells
EFO:0000172	obsolete_Daudi Burkitt's lymphoma cell line
EFO:0000173	obsolete_Ewing family tumor
EFO:0000174	Ewing sarcoma
EFO:0000175	FUM1
EFO:0000176	Fischer 344
EFO:0000179	Goto-Kakizaki
EFO:0000180	HIV-1 infection
EFO:0000181	head and neck squamous cell carcinoma
EFO:0000183	Hodgkins lymphoma
EFO:0000184	obsolete_infiltrating ductal carcinoma
EFO:0000185	obsolete_infiltrating lobular carcinoma
EFO:0000186	invasive ductal carcinoma
EFO:0000187	Kaposi's sarcoma cell
EFO:0000188	obsolete_liver carcinoma
EFO:0000189	obsolete_liver heptocellular carcinoma
EFO:0000190	obsolete_lymphoblastic leukemia MOLT-4
EFO:0000191	MALT lymphoma
EFO:0000192	obsolete_MELAS syndrome
EFO:0000193	obsolete_MMHCC part
EFO:0000194	obsolete_malignant peripheral nerve sheath tumor class
EFO:0000195	metabolic syndrome
EFO:0000196	metastatic prostate cancer
EFO:0000197	mucinous carcinoma
EFO:0000198	myelodysplastic syndrome
EFO:0000199	oral squamous cell carcinoma
EFO:0000200	plasma cell neoplasm
EFO:0000201	obsolete_precursor T lymphoblastic leukemia
EFO:0000202	obsolete_promyelocytic leukemia
EFO:0000203	monoclonal gammopathy
EFO:0000204	obsolete_Scott syndrome
EFO:0000205	stage I endometrioid carcinoma
EFO:0000206	stage II endometrioid carcinoma
EFO:0000207	obsolete_T-cell lymphoblastic lymphoma
EFO:0000209	T-cell acute lymphoblastic leukemia
EFO:0000210	obsolete_T lymphocyte
EFO:0000211	unspecified peripheral T-cell lymphoma
EFO:0000212	obsolete_Wilms tumor
EFO:0000213	obsolete_abdominal cavity
EFO:0000214	obsolete_abdominal skin
EFO:0000216	acinar cell carcinoma
EFO:0000217	gastritis
EFO:0000218	acute erythroleukemia
EFO:0000219	obsolete_acute lymphoblastic leukemia
EFO:0000220	acute lymphoblastic leukemia
EFO:0000221	acute monocytic leukemia
EFO:0000223	acute myelomonocytic leukemia
EFO:0000224	acute promyelocytic leukemia
EFO:0000225	acute quadriplegic myopathy
EFO:0000226	obsolete_adaxial cells
EFO:0000227	obsolete_adductor mandibulae complex
EFO:0000228	adenocarcinoma
EFO:0000229	obsolete_adenohypophyseal placode
EFO:0000230	obsolete_adenohypophysis
EFO:0000231	adenoid cystic carcinoma
EFO:0000232	adenoma
EFO:0000233	adenosquamous lung carcinoma
EFO:0000235	obsolete_adipose tissue MMHCC
EFO:0000236	obsolete_adipose tissue brown MMHCC
EFO:0000237	obsolete_adrenal cortex
EFO:0000239	adrenal gland pheochromocytoma
EFO:0000240	obsolete_adult eye primordium
EFO:0000241	obsolete_adult foregut precursor
EFO:0000242	obsolete_adult hindgut precursor
EFO:0000243	obsolete_Malpighian tubule
EFO:0000244	adult midgut precursor
EFO:0000245	obsolete_adult muscle precursor primordium
EFO:0000246	age
EFO:0000247	obsolete_Aicardi syndrome
EFO:0000248	alveolar rhabdomyosarcoma
EFO:0000250	obsolete_amnioserosa
EFO:0000251	obsolete_amnioserosa anlage in statu nascendi
EFO:0000252	obsolete_amygdala
EFO:0000254	anal pad specific anlage
EFO:0000255	angioimmunoblastic T-cell lymphoma
EFO:0000256	obsolete_anlage in statu nascendi
EFO:0000257	obsolete_antennal primordium
EFO:0000258	antennal primordium2
EFO:0000259	obsolete_anterior endoderm anlage
EFO:0000260	anterior endoderm anlage in statu nascendi
EFO:0000261	anterior endoderm primordium
EFO:0000262	obsolete_anterior midgut primordium
EFO:0000263	anterior spiracle specific anlage
EFO:0000264	antibody
EFO:0000265	obsolete_aorta
EFO:0000266	aortic stenosis
EFO:0000267	obsolete_apical meristem
EFO:0000268	obsolete_apoptotic amnioserosa
EFO:0000269	array design
EFO:0000271	obsolete_astrocytic tumor
EFO:0000272	astrocytoma
EFO:0000273	atmosphere
EFO:0000274	atopic eczema
EFO:0000275	atrial fibrillation
EFO:0000276	obsolete_atrioventricular node
EFO:0000277	obsolete_cardiac atrium
EFO:0000278	pancreatitis
EFO:0000279	azoospermia
EFO:0000280	Barrett's esophagus
EFO:0000281	basal-like carcinoma
EFO:0000283	behavioral stimulus
EFO:0000284	benign prostatic hyperplasia
EFO:0000286	obsolete_biomaterial factor
EFO:0000287	biopsy number
EFO:0000288	biopsy site
EFO:0000289	bipolar disorder
EFO:0000290	obsolete_bladder
EFO:0000291	obsolete_bladder MMHCC
EFO:0000293	obsolete_bladder mucosa
EFO:0000294	bladder tumor
EFO:0000295	obsolete_blastocyst
EFO:0000296	obsolete_blood
EFO:0000298	obsolete_bone
EFO:0000299	obsolete_bone MMHCC
EFO:0000301	obsolete_bone marrow MMHCC
EFO:0000302	obsolete_brain
EFO:0000304	breast adenocarcinoma
EFO:0000306	breast tumor luminal
EFO:0000307	obsolete_bronchial epithelium
EFO:0000308	bronchoalveolar adenocarcinoma
EFO:0000309	Burkitts lymphoma
EFO:0000310	obsolete_calpainopathy
EFO:0000311	cancer
EFO:0000312	cancer site
EFO:0000313	carcinoma
EFO:0000315	cardiac mesoderm primordium
EFO:0000317	obsolete_cardiac ventricle
EFO:0000319	cardiovascular disease
EFO:0000321	obsolete_cell factor
EFO:0000322	obsolete_cell line
EFO:0000323	cell property
EFO:0000324	cell type
EFO:0000325	cellular modification
EFO:0000326	central nervous system cancer
EFO:0000327	obsolete_cerebellum
EFO:0000328	obsolete_cerebral cortex
EFO:0000329	obsolete_cerebrospinal fluid
EFO:0000330	childhood acute myeloid leukemia
EFO:0000331	chondroblastoma
EFO:0000332	chondromyxoid fibroma
EFO:0000333	chondrosarcoma
EFO:0000334	obsolete_chordoma
EFO:0000335	chromophobe renal cell carcinoma
EFO:0000336	chromosomal aberration
EFO:0000337	chronic gastritis
EFO:0000338	obsolete_chronic granulomatous disease
EFO:0000339	chronic myelogenous leukemia
EFO:0000340	obsolete_chronic myeloid leukemia
EFO:0000341	chronic obstructive pulmonary disease
EFO:0000342	chronic pancreatitis
EFO:0000343	obsolete_cingulate cortex
EFO:0000344	circular visceral mesoderm primordium
EFO:0000345	obsolete_circular visceral muscle fibers
EFO:0000346	obsolete_classical Hodgkin's lymphoma
EFO:0000347	classifier prediction
EFO:0000348	clear cell adenocarcinoma
EFO:0000349	clear cell renal carcinoma
EFO:0000350	clear cell sarcoma of the kidney
EFO:0000351	obsolete_clinical factor
EFO:0000352	clinical history
EFO:0000353	obsolete_clinical history age
EFO:0000354	obsolete_clinical information
EFO:0000355	clinical treatment protocol
EFO:0000356	obsolete_clypeo-labral primordium
EFO:0000357	obsolete_cochlea structure
EFO:0000359	obsolete_cockayne syndrome
EFO:0000360	obsolete_colorectal tumor
EFO:0000361	obsolete_colon
EFO:0000362	obsolete_colon adenocarcinoma
EFO:0000363	obsolete_colon carcinoma
EFO:0000364	colon mucinous adenocarcinoma
EFO:0000365	colorectal adenocarcinoma
EFO:0000367	obsolete_common variable immunodeficiency
EFO:0000368	minor histocompatibility congenic strain
EFO:0000369	compound based treatment
EFO:0000370	chemically induced mutation
EFO:0000371	obsolete_congenital bilateral absence of the vas deferens
EFO:0000372	obsolete_congestive cardiomyopathy
EFO:0000373	congestive heart failure
EFO:0000374	obsolete_conjunctiva structure
EFO:0000375	array control spike calibration
EFO:0000376	obsolete_conventional clear cell renal carcinoma
EFO:0000377	obsolete_cornea structure
EFO:0000379	obsolete_corpus allatum
EFO:0000380	obsolete_corpus cardiacum
EFO:0000381	obsolete_corpus striatum
EFO:0000382	obsolete_corpus uteri
EFO:0000383	obsolete_cortex
EFO:0000384	Crohn's disease
EFO:0000386	crystal cell specific anlage
EFO:0000387	obsolete_cultivar
EFO:0000388	electrical current
EFO:0000389	cutaneous melanoma
EFO:0000390	obsolete_cystic fibrosis
EFO:0000391	damage intensity
EFO:0000392	obsolete_damage response
EFO:0000393	Robertsonian translocation
EFO:0000394	dedifferentiated chondrosarcoma
EFO:0000395	delivery method
EFO:0000397	dermal neurofibroma
EFO:0000398	dermatomyositis
EFO:0000399	developmental stage
EFO:0000400	diabetes mellitus
EFO:0000401	diabetic nephropathy
EFO:0000402	diffuse gastric adenocarcinoma
EFO:0000403	diffuse large B-cell lymphoma
EFO:0000404	diffuse scleroderma
EFO:0000405	digestive system disease
EFO:0000407	dilated cardiomyopathy
EFO:0000408	disease
EFO:0000409	disease free survival
EFO:0000410	disease staging
EFO:0000411	obsolete_disease state
EFO:0000412	distant metastasis free survival
EFO:0000413	dorsal apodeme specific anlage
EFO:0000414	obsolete_ectoderm
EFO:0000415	dorsal ectoderm anlage in statu nascendi
EFO:0000416	dorsal ectoderm primordium
EFO:0000417	obsolete_dorsal epidermis primordium
EFO:0000418	obsolete_dorsal histoblast nest abdominal
EFO:0000419	obsolete_dorsal imaginal precursor
EFO:0000420	obsolete_dorsal mesothoracic disc
EFO:0000421	obsolete_dorsal metathoracic disc
EFO:0000422	obsolete_dorsal pharyngeal muscle primordium
EFO:0000423	dorsal prothoracic pharyngeal muscle
EFO:0000424	obsolete_dorsal ridge
EFO:0000426	obsolete_dorsal trunk specific anlage
EFO:0000427	obsolete_dorsomedial neurosecretory cell
EFO:0000428	dose
EFO:0000429	obsolete_Duchenne muscular dystrophy
EFO:0000430	ductal adenocarcinoma
EFO:0000431	obsolete_ductal breast carcinoma
EFO:0000432	ductal carcinoma in situ
EFO:0000433	duration
EFO:0000434	ecotype
EFO:0000435	ectoderm anlage in statu nascendi
EFO:0000436	obsolete_plant embryo
EFO:0000437	embryonal rhabdomyosarcoma
EFO:0000438	obsolete_embryonic anal pad
EFO:0000439	obsolete_embryonic antennal sense organ
EFO:0000440	obsolete_embryonic brain
EFO:0000441	obsolete_embryonic central brain
EFO:0000442	obsolete_embryonic central brain glia
EFO:0000443	obsolete_embryonic central brain mushroom body
EFO:0000444	obsolete_embryonic central brain neuron
EFO:0000445	obsolete_embryonic central brain pars intercerebralis
EFO:0000446	obsolete_embryonic central brain surface glia
EFO:0000447	embryonic central nervous system
EFO:0000448	embryonic corpus allatum
EFO:0000449	embryonic corpus cardiacum
EFO:0000450	embryonic cuprophilic cell
EFO:0000451	obsolete_embryonic dorsal apodeme
EFO:0000452	obsolete_embryonic dorsal epidermis
EFO:0000453	obsolete_embryonic epipharynx
EFO:0000454	obsolete_embryonic esophageal ganglion
EFO:0000455	obsolete_embryonic esophagus
EFO:0000456	obsolete_embryonic foregut
EFO:0000457	obsolete_embryonic foregut sensory structure
EFO:0000458	obsolete_embryonic frontal ganglion
EFO:0000459	obsolete_embryonic ganglion mother cell
EFO:0000460	obsolete_embryonic gastric caecum
EFO:0000463	obsolete_Emery-Dreifuss muscular dystrophy
EFO:0000464	emphysema
EFO:0000466	endometrioid carcinoma
EFO:0000468	obsolete_environment
EFO:0000469	environmental factor
EFO:0000470	environmental stress
EFO:0000472	epigenetic factor
EFO:0000473	epigenetic status
EFO:0000474	epilepsy
EFO:0000476	obsolete_epithelial cell of lung
EFO:0000478	esophageal adenocarcinoma
EFO:0000479	essential thrombocythemia
EFO:0000480	event death
EFO:0000481	obsolete_event distant metastases
EFO:0000482	event free survival time
EFO:0000483	exercise
EFO:0000484	obsolete_experiment type
EFO:0000485	obsolete_experimental design
EFO:0000487	exposure
EFO:0000488	external control ratio
EFO:0000489	extra-adrenal sympathetic paraganglioma
EFO:0000490	extraction protocol
EFO:0000491	obsolete_facioscapulohumeral muscular dystrophy
EFO:0000492	obsolete_familial combined hyperlipidemia
EFO:0000493	family history
EFO:0000494	feature extraction
EFO:0000495	fetal growth restriction
EFO:0000497	fibromatosis
EFO:0000499	follicular thyroid adenoma
EFO:0000500	ganglioneuroma
EFO:0000501	follicular thyroid carcinoma
EFO:0000502	ganglioneuroblastoma
EFO:0000503	gastric adenocarcinoma
EFO:0000504	gastric intestinal type adenocarcinoma
EFO:0000505	obsolete_gastrointestinal stromal tumor
EFO:0000506	gene knock out
EFO:0000507	generation
EFO:0000508	genetic disorder
EFO:0000509	obsolete_genetic factor
EFO:0000510	genetic modification
EFO:0000511	genetic trait
EFO:0000512	reproductive system disease
EFO:0000513	genotype
EFO:0000514	germ cell tumor
EFO:0000515	obsolete_brain tumor glioblastoma
EFO:0000516	glaucoma
EFO:0000518	obsolete_glial cell (sensu Vertebrata)
EFO:0000519	glioblastoma multiforme
EFO:0000520	obsolete_glioma
EFO:0000523	growth condition
EFO:0000524	head and neck disorder
EFO:0000525	obsolete_hematological neoplasm
EFO:0000526	obsolete_hemopoietic progenitor cell
EFO:0000529	obsolete_hereditary spastic paraplegia
EFO:0000530	obsolete_hippocampus
EFO:0000532	host
EFO:0000533	obsolete_Huntington's disease
EFO:0000534	hydrostatic pressure
EFO:0000535	obsolete_hyperglycemia
EFO:0000536	hyperplasia
EFO:0000537	hypertension
EFO:0000538	hypertrophic cardiomyopathy
EFO:0000540	immune system disease
EFO:0000541	immunoprecipitate
EFO:0000542	individual
EFO:0000543	obsolete_individual genetic characteristic
EFO:0000544	infection
EFO:0000545	infertility
EFO:0000546	injury
EFO:0000547	obsolete_inner cell mass
EFO:0000548	instrument
EFO:0000549	insulinoma
EFO:0000551	intracranial hemorrhage
EFO:0000552	invasive ductal and lobular carcinoma
EFO:0000553	invasive lobular carcinoma
EFO:0000554	irradiate
EFO:0000555	irritable bowel syndrome
EFO:0000556	ischemia
EFO:0000557	juvenile dermatomyositis
EFO:0000558	Kaposi's sarcoma
EFO:0000559	keratinizing squamous cell carcinoma
EFO:0000561	knock in expression
EFO:0000562	labelling
EFO:0000563	large cell neuroendocrine carcinoma
EFO:0000564	leiomyosarcoma
EFO:0000565	leukemia
EFO:0000568	light
EFO:0000569	liposarcoma
EFO:0000570	obsolete_lobular breast carcinoma
EFO:0000571	lung adenocarcinoma
EFO:0000572	lymphoblast
EFO:0000574	lymphoma
EFO:0000577	obsolete_material type
EFO:0000579	media
EFO:0000580	medullary breast carcinoma
EFO:0000584	infectious meningitis
EFO:0000586	mesenchymal stem cell
EFO:0000588	mesothelioma
EFO:0000591	obsolete_mitochondrial disorder
EFO:0000592	obsolete_mixed lobular and ductal breast carcinoma
EFO:0000595	monophasic synovial sarcoma
EFO:0000596	obsolete_motoneuron
EFO:0000597	129 mouse strain
EFO:0000598	129S6
EFO:0000599	129/Sv
EFO:0000600	129X1/SvJ
EFO:0000601	129xC57BL/6
EFO:0000602	BALB/c
EFO:0000603	BALB/cByJ
EFO:0000604	C57BL/10
EFO:0000605	obsolete_C57BL/6
EFO:0000606	C57BL/6J
EFO:0000607	obsolete_mouse strain
EFO:0000612	myocardial infarction
EFO:0000613	myxoid liposarcoma
EFO:0000614	narcolepsy with cataplexy
EFO:0000616	neoplasm
EFO:0000617	obsolete_nerve cell
EFO:0000618	nervous system disease
EFO:0000621	neuroblastoma
EFO:0000622	neurofibroma
EFO:0000625	nevus
EFO:0000626	obsolete_nucleic acid extracted
EFO:0000627	number of injections
EFO:0000629	observational design
EFO:0000630	oligoastrocytoma
EFO:0000631	obsolete_oligoastroglioma
EFO:0000632	oligodendroglioma
EFO:0000633	operator variation
EFO:0000635	organism part
EFO:0000636	obsolete_organism status
EFO:0000637	osteosarcoma
EFO:0000638	overall survival
EFO:0000639	papillary cystadenocarcinoma
EFO:0000640	papillary renal cell carcinoma
EFO:0000641	papillary thyroid carcinoma
EFO:0000643	pathogen
EFO:0000644	pathogen test
EFO:0000645	obsolete_percent oxygen
EFO:0000646	obsolete_percent oxygen concentration
EFO:0000647	experiment performer
EFO:0000648	period of infection
EFO:0000649	periodontitis
EFO:0000650	whooping cough
EFO:0000651	phenotype
EFO:0000652	obsolete_phenotypic factor
EFO:0000653	phyllodes tumor
EFO:0000657	obsolete_platform
EFO:0000658	plexiform neurofibroma
EFO:0000659	obsolete_ploidy
EFO:0000660	polycystic ovary syndrome
EFO:0000661	obsolete_polymorphonuclear leukocyte
EFO:0000662	polyp
EFO:0000663	pool
EFO:0000665	obsolete_porphyria
EFO:0000666	portal hypertension
EFO:0000668	preeclampsia
EFO:0000669	obsolete_pretreatment
EFO:0000671	obsolete_progeria syndrome
EFO:0000672	prognostic subgroup
EFO:0000673	prostate adenocarcinoma
EFO:0000674	obsolete_protocol
EFO:0000675	obsolete_protocol factor
EFO:0000676	psoriasis
EFO:0000677	mental or behavioural disorder
EFO:0000678	pterygium
EFO:0000679	obsolete_rat strain
EFO:0000682	obsolete_renal clear cell carcinoma
EFO:0000683	replicate
EFO:0000684	respiratory system disease
EFO:0000686	risk status
EFO:0000687	obsolete_sample factor
EFO:0000688	sampling site
EFO:0000689	sampling time
EFO:0000690	obsolete_sarcoidosis
EFO:0000691	sarcoma
EFO:0000692	schizophrenia
EFO:0000693	schwannoma
EFO:0000694	severe acute respiratory syndrome
EFO:0000695	obsolete_sex
EFO:0000696	shear stressing
EFO:0000697	obsolete_sickle cell disease
EFO:0000698	signet ring cell carcinoma
EFO:0000699	Sjogren syndrome
EFO:0000700	integumental cell
EFO:0000701	skin disease
EFO:0000705	spindle cell tumor
EFO:0000706	spondyloarthropathy
EFO:0000707	squamous cell carcinoma
EFO:0000708	squamous cell lung carcinoma
EFO:0000710	obsolete_strain
EFO:0000711	obsolete_strain factor
EFO:0000712	stroke
EFO:0000713	subarachnoid hemorrhage
EFO:0000714	survival time
EFO:0000715	survival probability
EFO:0000716	obsolete_syndrome
EFO:0000717	systemic scleroderma
EFO:0000718	exposure temperature
EFO:0000719	temporal measurement
EFO:0000720	test result
EFO:0000721	time
EFO:0000722	obsolete_time before disease progression
EFO:0000723	obsolete_time to development of distant metastases
EFO:0000724	timepoint
EFO:0000726	transfection
EFO:0000727	treatment
EFO:0000728	obsolete_tumor
EFO:0000729	ulcerative colitis
EFO:0000730	undifferentiated sarcoma
EFO:0000731	uterine fibroid
EFO:0000732	vehicle role
EFO:0000733	obsolete_virus strain
EFO:0000734	vitamin B12 deficiency
EFO:0000735	washing
EFO:0000736	well-differentiated liposarcoma
EFO:0000737	well-differentiated sarcoma
EFO:0000738	obsolete_white blood cell
EFO:0000746	proteomic profiling
EFO:0000747	antigen profiling
EFO:0000748	ChIP-Chip
EFO:0000749	comparative genomic hybridization by array
EFO:0000750	genotyping
EFO:0000751	methylation profiling
EFO:0000752	metabolomic profiling
EFO:0000753	microRNA profiling by array
EFO:0000754	obsolete_re-sequencing
EFO:0000755	obsolete_colorectal carcinoma
EFO:0000757	obsolete_muscular dystrophy
EFO:0000758	obsolete_limb-girdle muscular dystrophy
EFO:0000759	lipoma
EFO:0000760	malignant peripheral nerve sheath tumor
EFO:0000761	obsolete_normal
EFO:0000762	hepatocellular adenoma
EFO:0000763	viral disease
EFO:0000764	HIV infection
EFO:0000765	AIDS
EFO:0000766	obsolete_hereditary leiomyomatosis and renal cell cancer
EFO:0000767	idiopathic cardiomyopathy
EFO:0000768	idiopathic pulmonary fibrosis
EFO:0000770	malignant pleural mesothelioma
EFO:0000771	bacterial disease
EFO:0000772	pneumococcal infection
EFO:0000773	temporal lobe epilepsy
EFO:0000774	obsolete_tuberculosis
EFO:0000775	Whipple's disease
EFO:0000776	Aeromonas hydrophila infection
EFO:0000777	human granulocytic anaplasmosis
EFO:0000778	anthrax infection
EFO:0000779	Drosophila C virus infection
EFO:0000780	Enterococcus faecalis infection
EFO:0000781	Pectobacterium carotovorum infection
EFO:0000782	Hibiscus chlorotic ringspot virus infection
EFO:0000783	myositis
EFO:0000786	anatomy basic component
EFO:0000787	animal component
EFO:0000788	fungal component
EFO:0000789	plant component
EFO:0000790	obsolete_adipose tissue
EFO:0000791	obsolete_cardiovascular system
EFO:0000792	craniofacial tissue
EFO:0000793	obsolete_digestive system component
EFO:0000795	animal developmental tissue
EFO:0000796	obsolete_animal fluid
EFO:0000797	obsolete_gland
EFO:0000798	obsolete_haemopoietic system
EFO:0000799	obsolete_appendage
EFO:0000800	obsolete_liver and biliary system
EFO:0000801	obsolete_muscular system
EFO:0000802	obsolete_nervous system
EFO:0000803	obsolete_renal system
EFO:0000804	obsolete_respiratory system structure
EFO:0000805	obsolete_sensory system
EFO:0000806	obsolete_skeletal system
EFO:0000807	obsolete_integumental system
EFO:0000808	animal body part
EFO:0000809	obsolete_animal reproductive system
EFO:0000810	obsolete_fat body sensu invertebrata
EFO:0000811	fat body sensu amphibia
EFO:0000813	obsolete_white fat
EFO:0000814	obsolete_artery
EFO:0000815	obsolete_heart
EFO:0000816	obsolete_vein
EFO:0000817	obsolete_blood vessel
EFO:0000818	obsolete_carotid artery
EFO:0000819	obsolete_myocardium
EFO:0000820	obsolete_pericardium
EFO:0000821	obsolete_endocardium
EFO:0000825	obsolete_mouth structure
EFO:0000826	obsolete_ear
EFO:0000827	obsolete_eye structure
EFO:0000828	obsolete_nose structure
EFO:0000830	obsolete_taste system
EFO:0000831	obsolete_cranium
EFO:0000832	obsolete_retina structure
EFO:0000833	obsolete_tongue
EFO:0000834	obsolete_intestine
EFO:0000835	obsolete_esophagus
EFO:0000836	obsolete_pharynx structure
EFO:0000837	obsolete_stomach
EFO:0000838	obsolete_larynx
EFO:0000839	obsolete_tooth
EFO:0000840	obsolete_large intestine
EFO:0000841	obsolete_small intestine
EFO:0000843	obsolete_ascending colon
EFO:0000844	obsolete_transverse colon
EFO:0000845	obsolete_descending colon
EFO:0000846	obsolete_sigmoid colon
EFO:0000847	obsolete_anal region
EFO:0000848	obsolete_rectum
EFO:0000849	obsolete_appendix
EFO:0000850	obsolete_caecum
EFO:0000851	obsolete_duodenum
EFO:0000852	obsolete_adrenal medulla
EFO:0000853	obsolete_gall bladder
EFO:0000854	obsolete_mammary gland
EFO:0000855	obsolete_pancreas
EFO:0000856	obsolete_islet of Langerhans
EFO:0000857	obsolete_pituitary
EFO:0000858	obsolete_prostate
EFO:0000859	obsolete_salivary gland
EFO:0000860	obsolete_thymus
EFO:0000861	obsolete_thyroid
EFO:0000863	obsolete_hatching gland
EFO:0000864	obsolete_neurohemal organ
EFO:0000865	obsolete_pineal gland
EFO:0000867	obsolete_meninges
EFO:0000868	obsolete_bone marrow
EFO:0000869	obsolete_spleen
EFO:0000870	obsolete_lymphatic system
EFO:0000871	obsolete_lymph
EFO:0000872	obsolete_lymph node
EFO:0000873	obsolete_lymph vessel
EFO:0000874	obsolete_antenna
EFO:0000875	obsolete_fin
EFO:0000876	obsolete_vertebrate limb
EFO:0000877	obsolete_autopod
EFO:0000878	obsolete_zeugopod
EFO:0000879	obsolete_stylopod
EFO:0000881	obsolete_digit
EFO:0000882	obsolete_forelimb
EFO:0000883	obsolete_hindlimb
EFO:0000884	invertebrate limb
EFO:0000885	obsolete_wing
EFO:0000886	obsolete_haltere
EFO:0000887	obsolete_liver
EFO:0000889	smooth muscle
EFO:0000890	invertebrate ganglion
EFO:0000891	obsolete_peripheral nervous system
EFO:0000893	obsolete_sympathetic nervous system
EFO:0000894	obsolete_parasympathetic nervous system
EFO:0000895	obsolete_enteric nervous system
EFO:0000896	obsolete_ventral nerve cord
EFO:0000897	pharyngeal nervous system
EFO:0000898	obsolete_somatic nervous system
EFO:0000899	obsolete_ganglion
EFO:0000900	obsolete_dorsal root ganglion
EFO:0000901	obsolete_body ganglion
EFO:0000902	obsolete_cranial ganglion
EFO:0000903	obsolete_trigeminal ganglion
EFO:0000904	obsolete_basal ganglion
EFO:0000905	obsolete_globus pallidus
EFO:0000906	obsolete_accumbens nucleus
EFO:0000907	obsolete_caudate nucleus
EFO:0000908	obsolete_central nervous system
EFO:0000909	obsolete_forebrain
EFO:0000910	obsolete_thalamus
EFO:0000911	obsolete_diencephalon
EFO:0000912	obsolete_telencephalon
EFO:0000913	obsolete_frontal lobe
EFO:0000914	obsolete_parietal lobe
EFO:0000915	obsolete_occipital lobe
EFO:0000916	obsolete_visual cortex
EFO:0000917	obsolete_temporal lobe
EFO:0000918	obsolete_epithalamus
EFO:0000919	obsolete_midbrain
EFO:0000920	obsolete_tectum
EFO:0000921	obsolete_tegmentum
EFO:0000922	obsolete_substantia nigra
EFO:0000923	obsolete_hindbrain
EFO:0000924	obsolete_medulla oblongata
EFO:0000925	obsolete_mushroom body
EFO:0000926	obsolete_pars intercerebralis
EFO:0000927	obsolete_pronephros
EFO:0000928	obsolete_mesonephros
EFO:0000929	obsolete_kidney
EFO:0000930	obsolete_ureter
EFO:0000931	obsolete_urethra
EFO:0000932	obsolete_bronchus
EFO:0000933	obsolete_gill
EFO:0000934	obsolete_lung
EFO:0000935	obsolete_trachea
EFO:0000936	obsolete_spiracle
EFO:0000937	obsolete_diaphragm
EFO:0000938	sensory bristle
EFO:0000939	obsolete_sensillum
EFO:0000940	obsolete_chordotonal organ
EFO:0000941	obsolete_lateral line system
EFO:0000942	obsolete_axial skeleton structure
EFO:0000943	obsolete_craniofacial skeleton bone
EFO:0000944	obsolete_exoskeleton
EFO:0000945	obsolete_limb bone
EFO:0000946	obsolete_pectoral girdle
EFO:0000947	obsolete_pelvic girdle
EFO:0000948	obsolete_joint
EFO:0000949	cartilage
EFO:0000950	obsolete_median fin skeleton
EFO:0000951	obsolete_paired fin skeleton
EFO:0000953	obsolete_dermis
EFO:0000954	obsolete_epidermis
EFO:0000955	obsolete_feather
EFO:0000956	obsolete_nail
EFO:0000958	obsolete_hair
EFO:0000959	obsolete_pharyngeal arch
EFO:0000960	obsolete_scale
EFO:0000961	obsolete_adult segment
EFO:0000962	obsolete_skin
EFO:0000963	obsolete_tail
EFO:0000964	obsolete_head
EFO:0000965	obsolete_thorax
EFO:0000966	obsolete_trunk
EFO:0000967	obsolete_neck
EFO:0000968	obsolete_abdomen
EFO:0000969	obsolete_female reproductive system
EFO:0000970	obsolete_male reproductive system
EFO:0000971	obsolete_hermaphrodite gonad
EFO:0000972	obsolete_unfertilized egg
EFO:0000973	obsolete_animal ovary
EFO:0000974	obsolete_oviduct
EFO:0000975	obsolete_uterus
EFO:0000976	obsolete_vagina
EFO:0000977	obsolete_spermathecum
EFO:0000978	obsolete_vulva
EFO:0000979	obsolete_cervix
EFO:0000980	obsolete_endometrium
EFO:0000981	obsolete_ductus deferens
EFO:0000982	obsolete_epididymus
EFO:0000984	obsolete_testis
EFO:0000985	obsolete_ejaculatory duct
EFO:0000986	obsolete_seminal vesicle
EFO:0000987	obsolete_penis
EFO:0000988	gametophyte
EFO:0000989	root structure
EFO:0000990	obsolete_meristem
EFO:0000991	seed structure
EFO:0000992	shoot
EFO:0000993	obsolete_leaf
EFO:0000994	plant fluid
EFO:0000995	gall tissue
EFO:0000996	obsolete_vascular tissue
EFO:0000997	storage organ
EFO:0000998	plant reproductive system structure
EFO:0000999	plant developmental tissue
EFO:0001004	pollen tube
EFO:0001005	plant sperm
EFO:0001006	obsolete_thallus
EFO:0001007	obsolete_phyllid_v2
EFO:0001008	obsolete_rhizome
EFO:0001009	obsolete_apical root meristem
EFO:0001010	lateral root meristem
EFO:0001011	obsolete_taproot
EFO:0001012	obsolete_root hair
EFO:0001013	obsolete_root nodule
EFO:0001014	obsolete_root cap
EFO:0001015	obsolete_tuber
EFO:0001016	obsolete_cambium
EFO:0001017	obsolete_apical shoot meristem
EFO:0001018	lateral shoot meristem
EFO:0001019	obsolete_radicle
EFO:0001020	obsolete_endosperm
EFO:0001021	obsolete_seed coat
EFO:0001022	obsolete_cotyledon
EFO:0001023	obsolete_bud
EFO:0001024	obsolete_flower structure
EFO:0001025	obsolete_petal
EFO:0001026	obsolete_sepal
EFO:0001027	obsolete_tepal
EFO:0001028	obsolete_fruit
EFO:0001029	obsolete_inflorescence
EFO:0001030	RNAi profiling by array
EFO:0001031	tiling path by array
EFO:0001032	transcription profiling
EFO:0001033	translation profiling
EFO:0001034	obsolete_male inflorescence
EFO:0001035	obsolete_female inflorescence
EFO:0001036	obsolete_phyllid
EFO:0001037	leaf vascular tissue
EFO:0001038	obsolete_stomatal complex
EFO:0001039	seedhead
EFO:0001040	obsolete_stem
EFO:0001041	obsolete_bark
EFO:0001042	obsolete_xylem
EFO:0001043	obsolete_wood parenchyma
EFO:0001044	obsolete_phloem
EFO:0001045	apoplasm
EFO:0001046	nectar
EFO:0001047	sap
EFO:0001048	bulb
EFO:0001049	obsolete_corm
EFO:0001050	obsolete_stamen
EFO:0001051	obsolete_carpel
EFO:0001052	obsolete_plant ovary
EFO:0001053	obsolete_stigma
EFO:0001054	leprosy
EFO:0001055	borderline leprosy
EFO:0001056	tuberculoid leprosy
EFO:0001057	lepromatous leprosy
EFO:0001058	sensory system disease
EFO:0001059	cataract
EFO:0001060	celiac disease
EFO:0001061	cervical carcinoma
EFO:0001063	deafness
EFO:0001064	Down syndrome
EFO:0001065	endometriosis
EFO:0001066	experimental autoimmune encephalomyelitis
EFO:0001067	parasitic infection
EFO:0001068	malaria
EFO:0001069	nutritional disorder
EFO:0001070	folate deficiency
EFO:0001071	lung carcinoma
EFO:0001072	memory impairment
EFO:0001073	obesity
EFO:0001074	morbid obesity
EFO:0001075	ovarian carcinoma
EFO:0001076	Pseudomonas infection
EFO:0001077	Pseudomonas aeruginosa CF5 infection
EFO:0001078	Pseudomonas aeruginosa PA14 infection
EFO:0001079	obsolete_Rett syndrome
EFO:0001080	267B1
EFO:0001081	267B1 Ki-ras
EFO:0001082	293T
EFO:0001083	293TsiLL
EFO:0001084	3T3-L1
EFO:0001085	600MPE
EFO:0001086	A549
EFO:0001087	AU565
EFO:0001088	obsolete_Beas2B
EFO:0001089	BEAS-2B
EFO:0001090	BJABK3
EFO:0001091	BL41K3
EFO:0001092	BT20
EFO:0001093	BT474
EFO:0001095	BT483
EFO:0001096	BT549
EFO:0001098	C2C12
EFO:0001099	Caco-2
EFO:0001100	CAMA1
EFO:0001101	CC531
EFO:0001102	CFT-2
EFO:0001103	CSBwt-rescued fibroblasts
EFO:0001104	obsolete_GLI56
EFO:0001105	obsolete_GLI60
EFO:0001106	obsolete_GLI72
EFO:0001107	GM06985
EFO:0001108	GM06993
EFO:0001109	GM06994
EFO:0001110	GM07000
EFO:0001111	GM07022
EFO:0001112	GM07034
EFO:0001113	GM07055
EFO:0001114	GM07056
EFO:0001115	GM07345
EFO:0001116	GM07357
EFO:0001117	GM11829
EFO:0001118	GM11830
EFO:0001119	GM11831
EFO:0001120	GM11832
EFO:0001121	GM11839
EFO:0001122	GM11881
EFO:0001123	GM11882
EFO:0001124	GM11992
EFO:0001125	GM11993
EFO:0001126	GM11994
EFO:0001127	GM11995
EFO:0001128	GM12003
EFO:0001129	GM12004
EFO:0001130	GM12005
EFO:0001131	GM12006
EFO:0001132	GM12043
EFO:0001133	GM12044
EFO:0001134	GM12056
EFO:0001135	GM12057
EFO:0001136	GM12144
EFO:0001137	GM12145
EFO:0001138	GM12146
EFO:0001139	GM12154
EFO:0001140	GM12155
EFO:0001141	GM12156
EFO:0001142	GM12234
EFO:0001143	GM12236
EFO:0001144	GM12239
EFO:0001145	GM12248
EFO:0001146	GM12249
EFO:0001147	GM12716
EFO:0001148	GM12717
EFO:0001149	GM12750
EFO:0001150	GM12751
EFO:0001151	GM12760
EFO:0001152	GM12761
EFO:0001153	GM12762
EFO:0001154	GM12763
EFO:0001155	GM12812
EFO:0001156	GM12813
EFO:0001157	GM12814
EFO:0001158	GM12815
EFO:0001159	GM12872
EFO:0001160	GM12873
EFO:0001161	GM12874
EFO:0001162	GM12875
EFO:0001163	obsolete_GM12891
EFO:0001164	obsolete_GM12892
EFO:0001165	obsolete_H209
EFO:0001166	H720
EFO:0001167	HBL100
EFO:0001168	HCC1007
EFO:0001169	HCC1143
EFO:0001170	HCC1187
EFO:0001171	HCC1428
EFO:0001172	HCC1500
EFO:0001173	HCC1569
EFO:0001174	HCC1937
EFO:0001175	HCC1954
EFO:0001176	HCC202
EFO:0001177	HCC2157
EFO:0001178	HCC2185
EFO:0001179	HCC3153
EFO:0001180	HCC38
EFO:0001181	HCC70
EFO:0001182	HEK293
EFO:0001183	HEK-293H
EFO:0001184	HEK293T
EFO:0001185	HeLa
EFO:0001186	HepaRG
EFO:0001187	HepG2
EFO:0001188	HMEC
EFO:0001189	HMEC S1
EFO:0001190	HMEC184
EFO:0001191	HMT3522S1
EFO:0001192	HS578T
EFO:0001193	HT-29
EFO:0001194	IB3-1
EFO:0001195	IMR-32
EFO:0001196	IMR-90
EFO:0001197	Kin-S49
EFO:0001198	L3055
EFO:0001199	LY2
EFO:0001200	MCF 10A
EFO:0001202	MCF12A
EFO:0001203	MCF-7
EFO:0001205	MDAMB134VI
EFO:0001206	MDAMB157
EFO:0001207	obsolete_MDAMB-157
EFO:0001208	MDAMB175VII
EFO:0001209	MDAMB231
EFO:0001211	MDAMB361
EFO:0001212	MDAMB415
EFO:0001213	MDAMB435
EFO:0001214	MDAMB436
EFO:0001215	MDAMB453
EFO:0001216	MDAMB468
EFO:0001218	Met5A
EFO:0001219	MM1
EFO:0001220	MOLT-4
EFO:0001221	NCI-H929
EFO:0001222	NIH3T3
EFO:0001223	NIH3T3-L1
EFO:0001224	PAC2
EFO:0001225	PC12
EFO:0001226	R18
EFO:0001227	R28
EFO:0001228	R43
EFO:0001229	R46
EFO:0001230	R8
EFO:0001231	RAW264.7
EFO:0001232	RKO
EFO:0001233	S2
EFO:0001234	S49
EFO:0001236	SKBR3
EFO:0001237	SKGT4
EFO:0001239	SUM1315MO2
EFO:0001240	SUM149PT
EFO:0001241	SUM159PT
EFO:0001242	SUM185PE
EFO:0001243	SUM190PT
EFO:0001244	SUM225CWN
EFO:0001245	SUM44PE
EFO:0001246	SUM52PE
EFO:0001247	T47D
EFO:0001249	TERV
EFO:0001250	TERV-AntiSenseB56
EFO:0001251	TERV-ST
EFO:0001252	TERV-ST110
EFO:0001253	THP-1
EFO:0001254	U266
EFO:0001255	U373
EFO:0001256	obsolete_U87
EFO:0001257	U937
EFO:0001258	UACC812
EFO:0001259	UBOC1
EFO:0001260	WI38
EFO:0001261	ZF4
EFO:0001262	ZR751
EFO:0001263	ZR7530
EFO:0001264	ZR75B
EFO:0001265	obsolete_female
EFO:0001266	obsolete_male
EFO:0001267	obsolete_hermaphrodite
EFO:0001268	mating type
EFO:0001269	mating type h minus
EFO:0001270	mating type alpha
EFO:0001271	mixed sex population
EFO:0001272	adult
EFO:0001273	blastula 128-cell
EFO:0001274	blastula 1k-cell
EFO:0001275	mating type a
EFO:0001276	blastula 256-cell
EFO:0001277	blastula 30%-epiboly
EFO:0001278	blastula 512-cell
EFO:0001279	blastula dome
EFO:0001280	blastula high
EFO:0001281	blastula oblong
EFO:0001282	obsolete_blastula stage
EFO:0001283	blastula sphere
EFO:0001284	cleavage 16-cell
EFO:0001285	cleavage 2-cell
EFO:0001286	cleavage 32-cell
EFO:0001287	cleavage 4-cell
EFO:0001288	cleavage 64-cell
EFO:0001289	cleavage 8-cell
EFO:0001290	obsolete_cleavage stage
EFO:0001291	gastrula 50%-epiboly
EFO:0001292	gastrula 75%-epiboly
EFO:0001293	gastrula 90%-epiboly
EFO:0001294	gastrula bud
EFO:0001295	gastrula germ-ring
EFO:0001296	obsolete_gastrula stage
EFO:0001297	gastrula shield
EFO:0001298	hatching stage
EFO:0001299	hatching pec-fin
EFO:0001300	obsolete_juvenile stage
EFO:0001301	juvenile days 30-44
EFO:0001302	juvenile days 45-89
EFO:0001303	obsolete_larval stage
EFO:0001304	larval day 4
EFO:0001305	larval day 5
EFO:0001306	larval day 6
EFO:0001307	larval day 14-20
EFO:0001308	larval day 21-29
EFO:0001309	larval day 7-13
EFO:0001310	obsolete_pharyngula stage
EFO:0001311	pharyngula high-pec
EFO:0001312	pharyngula prim-15
EFO:0001313	pharyngula prim-25
EFO:0001314	pharyngula prim-5
EFO:0001315	segmentation stage
EFO:0001316	segmentation 1-4 somites
EFO:0001317	segmentation 5-9 somites
EFO:0001318	segmentation 10-13 somites
EFO:0001319	segmentation 14-19 somites
EFO:0001320	segmentation 20-25 somites
EFO:0001321	segmentation 26+ somites
EFO:0001322	fertilized egg stage
EFO:0001323	obsolete_fetus
EFO:0001324	obsolete_Drosophila melanogaster strain
EFO:0001325	Canton S
EFO:0001326	SALK_049497
EFO:0001327	A/J
EFO:0001328	B6.Cg-Tg(SOD1-G93A)1Gur/J
EFO:0001329	C3H/HeJ
EFO:0001330	obsolete_C57BL/6J
EFO:0001331	129P1/ReJ
EFO:0001332	129S1/SvImJ
EFO:0001333	obsolete_jejunum
EFO:0001334	obsolete_ileum
EFO:0001335	obsolete_behavioural disease
EFO:0001336	CBA/CaJ
EFO:0001337	BDC2.5/NOD
EFO:0001338	TBP-71Q-16
EFO:0001339	CB6F1
EFO:0001340	B6C3F1
EFO:0001341	TBP-105Q
EFO:0001342	Wistar
EFO:0001343	Wistar-Furth
EFO:0001344	Copenhagen
EFO:0001345	Wistar-Kyoto
EFO:0001346	Syracuse High Avoidance
EFO:0001347	Syracuse Low Avoidance
EFO:0001348	Okamoto-Aoki
EFO:0001349	Dahl salt-resistant
EFO:0001350	Dahl salt-sensitive
EFO:0001351	WKY
EFO:0001352	Sprague Dawley
EFO:0001353	Lewis
EFO:0001354	SALK_037727
EFO:0001355	infant
EFO:0001356	familial amyotrophic lateral sclerosis
EFO:0001357	sporadic amyotrophic lateral sclerosis
EFO:0001358	post-traumatic stress disorder
EFO:0001361	pulmonary arterial hypertension
EFO:0001362	obsolete_pulmonary arterial hypertension
EFO:0001363	obsolete_inner ear structure
EFO:0001364	obsolete_organ of corti
EFO:0001365	age-related macular degeneration
EFO:0001366	obsolete_dentate gyrus
EFO:0001367	obsolete_embryo stage
EFO:0001368	obsolete_intercostal muscle
EFO:0001369	vertebral column structure
EFO:0001370	obsolete_intervertebral disc
EFO:0001371	obsolete_vertebra
EFO:0001372	neonate
EFO:0001373	obsolete_precentral gyrus
EFO:0001376	synovial sarcoma
EFO:0001378	multiple myeloma
EFO:0001379	endocrine system disease
EFO:0001380	hypopituitarism
EFO:0001381	obsolete_Peyer's patch
EFO:0001382	puberty
EFO:0001383	obsolete_postcentral gyrus
EFO:0001384	obsolete_prefrontal cortex
EFO:0001385	obsolete_tibialis anterior muscle
EFO:0001386	obsolete_uvula
EFO:0001387	obsolete_submandibular gland
EFO:0001388	obsolete_laryngopharynx
EFO:0001389	obsolete_lacrimal gland
EFO:0001390	obsolete_corpus callosum
EFO:0001391	obsolete_somatosensory cortex
EFO:0001392	obsolete_subthalamic nucleus
EFO:0001393	obsolete_synovial membrane
EFO:0001394	obsolete_pons
EFO:0001395	obsolete_axilla
EFO:0001396	obsolete_femur
EFO:0001397	obsolete_inguinal region
EFO:0001398	obsolete_humerus
EFO:0001399	obsolete_pulmonary artery
EFO:0001400	obsolete_scapula
EFO:0001401	obsolete_tonsil
EFO:0001402	obsolete_trigeminal nerve
EFO:0001403	obsolete_corneal limbus
EFO:0001404	seminiferous tubules
EFO:0001405	obsolete_back
EFO:0001406	obsolete_extraembryonic tissue
EFO:0001407	obsolete_placenta
EFO:0001408	cervical neck region
EFO:0001409	obsolete_ankle
EFO:0001410	obsolete_arm
EFO:0001411	obsolete_leg
EFO:0001412	obsolete_deltoid
EFO:0001413	obsolete_gastrocnemius
EFO:0001414	embryonic gonadal ridge
EFO:0001415	obsolete_umbilical cord
EFO:0001416	cervical adenocarcinoma
EFO:0001417	obsolete_sciatic nerve
EFO:0001418	obsolete_biceps femoris
EFO:0001420	obsolete_sepsis
EFO:0001421	liver disease
EFO:0001422	cirrhosis of liver
EFO:0001423	encephalomyelitis
EFO:0001424	obsolete_masseter muscle
EFO:0001425	ischemic cardiomyopathy
EFO:0001426	study design
EFO:0001427	case control design
EFO:0001428	cross sectional design
EFO:0001429	family based design
EFO:0001430	population based design
EFO:0001431	twin design
EFO:0001432	obsolete_race
EFO:0001444	measurement
EFO:0001451	instrument design
EFO:0001456	DNA assay
EFO:0001457	RNA assay
EFO:0001458	protein assay
EFO:0001460	uninfected
EFO:0001461	control
EFO:0001485	obsolete_antibiotic
EFO:0001639	cancer cell line
EFO:0001640	B cell derived cell line
EFO:0001641	epithelial cell derived cell line
EFO:0001642	lymphoid neoplasm
EFO:0001643	kidney derived cell line
EFO:0001644	obsolete_stria vascularis
EFO:0001645	coronary heart disease
EFO:0001646	anatomical modifier
EFO:0001647	tissue modifier
EFO:0001648	geometric modifier
EFO:0001649	obsolete_anlage
EFO:0001650	placode
EFO:0001651	precursor
EFO:0001652	obsolete_primordium
EFO:0001653	apical
EFO:0001654	basal
EFO:0001655	distal
EFO:0001656	dorsal
EFO:0001657	lateral
EFO:0001658	left
EFO:0001659	right
EFO:0001660	medial
EFO:0001661	proximal
EFO:0001662	ventral
EFO:0001664	obsolete_foreskin
EFO:0001667	CEM/C1
EFO:0001669	influenza infection
EFO:0001670	obsolete_mediastinal lymph node
EFO:0001674	placebo
EFO:0001675	simian immunodeficiency virus infection
EFO:0001695	size
EFO:0001696	area
EFO:0001702	temperature
EFO:0001703	derived mass unit
EFO:0001715	volume
EFO:0001721	femtometer
EFO:0001728	array manufacturer
EFO:0001729	biomaterial provider
EFO:0001730	biosequence provider
EFO:0001731	consortium member
EFO:0001732	consultant
EFO:0001733	curator
EFO:0001734	data analyst
EFO:0001735	data coder
EFO:0001736	funder
EFO:0001737	hardware manufacturer
EFO:0001738	institution
EFO:0001739	investigator
EFO:0001740	software manufacturer
EFO:0001741	submitter
EFO:0001742	publication status
EFO:0001743	cell component comparison design
EFO:0001744	cell cycle design
EFO:0001745	cell type comparison design
EFO:0001746	development or differentiation design
EFO:0001747	imprinting design
EFO:0001748	genotype design
EFO:0001749	innate behavior design
EFO:0001750	organism part comparison design
EFO:0001751	organism status design
EFO:0001752	sex design
EFO:0001753	species design
EFO:0001754	strain or line design
EFO:0001755	compound treatment design
EFO:0001756	disease state design
EFO:0001757	dose response design
EFO:0001758	genetic modification design
EFO:0001759	growth condition design
EFO:0001760	injury design
EFO:0001761	pathogenicity design
EFO:0001762	stimulus or stress design
EFO:0001763	all pairs
EFO:0001764	array platform variation design
EFO:0001765	dye swap design
EFO:0001766	obsolete_ex vivo design
EFO:0001767	hardware variation design
EFO:0001768	obsolete_in vitro design
EFO:0001769	obsolete_in vivo design
EFO:0001770	loop design
EFO:0001771	normalization testing design
EFO:0001772	operator variation design
EFO:0001773	optimization design
EFO:0001774	quality control testing design
EFO:0001775	reference design
EFO:0001776	replicate design
EFO:0001777	self vs self design
EFO:0001778	software variation design
EFO:0001779	time series design
EFO:0001780	clinical history design
EFO:0001781	obsolete_disease state design
EFO:0001782	obsolete_family history design
EFO:0001783	RNA stability design
EFO:0001784	genotyping design
EFO:0001785	operon identification design
EFO:0001786	secreted protein identification design
EFO:0001787	translational bias design
EFO:0001794	submitted
EFO:0001795	in preparation
EFO:0001796	published
EFO:0001799	ethnic group
EFO:0001824	hormone role
EFO:0001899	drug role
EFO:0001901	aerial part
EFO:0001902	obsolete_articular cartilage
EFO:0001903	nervous system developmental tissue
EFO:0001904	obsolete_basal plate
EFO:0001905	obsolete_blood plasma
EFO:0001906	obsolete_capillary
EFO:0001907	dorsal skin
EFO:0001908	caudal
EFO:0001909	obsolete_caudal fin
EFO:0001910	brain structure developmental tissue
EFO:0001911	obsolete_caudal ganglionic eminence
EFO:0001912	obsolete_caudate putamen
EFO:0001913	obsolete_cervix epithelium
EFO:0001914	obsolete_brain ventricle
EFO:0001915	obsolete_choroid plexus
EFO:0001916	obsolete_conjunctival epithelium
EFO:0001917	obsolete_corneal epithelium
EFO:0001918	obsolete_decidua basalis
EFO:0001919	obsolete_dorsal raphe nucleus
EFO:0001920	obsolete_entorhinal cortex
EFO:0001921	obsolete_extraocular muscle
EFO:0001922	obsolete_female accessory gland
EFO:0001923	obsolete_floor of mouth
EFO:0001924	obsolete_flower bud
EFO:0001925	obsolete_gum
EFO:0001926	obsolete_gynoecium
EFO:0001927	obsolete_head capsule
EFO:0001928	obsolete_hindlimb muscle
EFO:0001929	obsolete_hip
EFO:0001930	obsolete_hypoblast
EFO:0001931	obsolete_hypocotyl
EFO:0001932	obsolete_hypopharynx
EFO:0001933	obsolete_wing disc
EFO:0001934	obsolete_vomeronasal organ
EFO:0001935	obsolete_ventral tegmental area
EFO:0001936	obsolete_ventral striatum
EFO:0001937	obsolete_vastus lateralis
EFO:0001938	obsolete_quadricep muscle
EFO:0001939	obsolete_urine
EFO:0001940	obsolete_umbilical vein
EFO:0001941	blood component
EFO:0001942	obsolete_umbilical cord blood
EFO:0001943	obsolete_thigh
EFO:0001944	obsolete_superior temporal gyrus
EFO:0001945	obsolete_superior cervical ganglion
EFO:0001946	obsolete_soleus muscle
EFO:0001947	obsolete_shoot apex
EFO:0001948	shoot component
EFO:0001949	obsolete_muscle
EFO:0001950	obsolete_midgut
EFO:0001951	obsolete_inferior parietal lobule
EFO:0001952	obsolete_internal carotid artery
EFO:0001953	obsolete_external carotid artery
EFO:0001954	division of carotid artery
EFO:0001955	heart component
EFO:0001956	obsolete_interventricular septum
EFO:0001957	obsolete_knee joint
EFO:0001958	joint component
EFO:0001960	obsolete_lateral root
EFO:0001961	obsolete_lateral ventricle
EFO:0001962	obsolete_brain stem
EFO:0001963	obsolete_locus coeruleus
EFO:0001964	obsolete_male accessory gland
EFO:0001965	obsolete_mandible
EFO:0001966	obsolete_ligament
EFO:0001967	medial collateral ligament
EFO:0001968	obsolete_medial geniculate nucleus
EFO:0001969	obsolete_medulla of thymus
EFO:0001970	obsolete_myometrium
EFO:0001971	obsolete_nucleus of terminal stria
EFO:0001972	obsolete_olfactory epithelium
EFO:0001973	obsolete_olfactory system
EFO:0001974	obsolete_optic disc
EFO:0001975	obsolete_oral cavity
EFO:0001976	obsolete_oropharynx
EFO:0001977	obsolete_palatine tonsil
EFO:0001978	obsolete_perirhinal cortex
EFO:0001979	obsolete_plantaris muscle
EFO:0001980	obsolete_pleura
EFO:0001981	obsolete_mesoderm
EFO:0001982	obsolete_presomitic mesoderm
EFO:0001983	leaf component
EFO:0001984	obsolete_rosette leaf
EFO:0001985	obsolete_pulmonary alveolus
EFO:0001986	lung structure
EFO:0001987	obsolete_cerebral peduncle
EFO:0001988	obsolete_lateral geniculate nucleus
EFO:0001990	obsolete_orbitofrontal cortex
EFO:0001991	obsolete_superior frontal gyrus
EFO:0001992	obsolete_seedling
EFO:0002009	fibroblast derived cell line
EFO:0002012	organization role
EFO:0002028	microarray wash station
EFO:0002029	software
EFO:0002032	Ara-C-resistant murine leukemia
EFO:0002033	Ara-C-sensitive parental cell line
EFO:0002034	G1E
EFO:0002035	murine neuroblastoma cholinergic cell line
EFO:0002037	4T1
EFO:0002038	66cl4
EFO:0002039	67NR
EFO:0002040	B117H
EFO:0002041	B117P
EFO:0002042	B140H
EFO:0002043	B140P
EFO:0002044	BC-1
EFO:0002045	BC-2
EFO:0002046	BC-3
EFO:0002047	BC-5
EFO:0002048	BCBL-1
EFO:0002049	BCKN-1
EFO:0002050	BeWo
EFO:0002051	D4 glioblastoma derived primary cell line
EFO:0002052	EcR-RKO/KLF4
EFO:0002053	F9 mouse embryonal carcinoma cell line
EFO:0002054	Fu97
EFO:0002055	G1E-ER4
EFO:0002056	HaCaT
EFO:0002057	HCC1008
EFO:0002058	obsolete_HL60
EFO:0002059	HT1080
EFO:0002060	IBL4
EFO:0002061	ITM
EFO:0002062	ITM-E6E7
EFO:0002063	ITM-E6E7-ST
EFO:0002064	ITM-ST
EFO:0002065	ITV
EFO:0002066	JEG3
EFO:0002067	K562
EFO:0002068	Kc
EFO:0002069	KELLY
EFO:0002070	LbetaT2
EFO:0002071	LNCAP
EFO:0002072	MCF-7aro
EFO:0002073	mIMCD-3
EFO:0002074	PC-3
EFO:0002075	PEL-5
EFO:0002076	R1
EFO:0002077	Ramos
EFO:0002078	S1
EFO:0002079	SK-MEL-2
EFO:0002080	obsolete_SKMEL5
EFO:0002081	SN56.B5.G4
EFO:0002082	obsolete_ssMCF7
EFO:0002083	SW480
EFO:0002084	T84
EFO:0002085	T98G
EFO:0002086	TIVE
EFO:0002087	fibrosarcoma
EFO:0002090	technical replicate
EFO:0002091	biological replicate
EFO:0002092	dye swap replicate
EFO:0002094	1A2
EFO:0002095	22Rv1
EFO:0002096	5637
EFO:0002097	639V
EFO:0002098	647V
EFO:0002099	769P
EFO:0002100	A101D
EFO:0002101	A172
EFO:0002102	A204
EFO:0002103	A375
EFO:0002104	A427
EFO:0002105	A498
EFO:0002106	A673
EFO:0002107	A7
EFO:0002108	ACHN
EFO:0002109	AGS
EFO:0002110	AN3CA
EFO:0002111	ARH77
EFO:0002112	AsPC1
EFO:0002113	BDCM
EFO:0002114	obsolete_BE2C
EFO:0002115	BFTC905
EFO:0002116	BHT101
EFO:0002117	BM1604
EFO:0002118	BV173
EFO:0002119	C32TG
EFO:0002120	C33A
EFO:0002121	C3A
EFO:0002122	C4I
EFO:0002123	C4II
EFO:0002124	CA46
EFO:0002125	CAL54
EFO:0002126	CAL62
EFO:0002127	CCFSTTG1
EFO:0002128	CCRFCEM
EFO:0002129	obsolete_CEMC1
EFO:0002130	CESS
EFO:0002131	CGTHW1
EFO:0002132	CHL1
EFO:0002133	CHP212
EFO:0002134	CMLT1
EFO:0002135	COLO201
EFO:0002136	COLO320DM
EFO:0002137	COLO320HSR
EFO:0002138	COLO668
EFO:0002139	COLO704
EFO:0002140	COLO829
EFO:0002141	CORL105
EFO:0002142	CORL23
EFO:0002143	CORL279
EFO:0002144	CORL88
EFO:0002145	CROAP2
EFO:0002146	CROAP5
EFO:0002147	CaHPV10
EFO:0002148	CaOv3
EFO:0002149	Caki1
EFO:0002150	Caki2
EFO:0002151	Calu1
EFO:0002152	Calu6
EFO:0002153	Capan1
EFO:0002154	Capan2
EFO:0002155	ChaGoK1
EFO:0002156	D283Med
EFO:0002157	D341Med
EFO:0002158	DB
EFO:0002159	DBTRG05MG
EFO:0002160	DG75
EFO:0002161	DKMG
EFO:0002162	DMS114
EFO:0002163	DMS153
EFO:0002164	DMS273
EFO:0002165	DMS53
EFO:0002166	DMS79
EFO:0002167	DOHH2
EFO:0002168	DU4475
EFO:0002169	Daudi
EFO:0002170	Detroit562
EFO:0002171	DoTc2
EFO:0002172	EB1
EFO:0002173	EB2
EFO:0002174	EB3
EFO:0002175	EFM19
EFO:0002176	EM2
EFO:0002177	ES2
EFO:0002178	FaDu
EFO:0002179	G401
EFO:0002180	G402
EFO:0002181	GA10
EFO:0002182	GCT
EFO:0002183	GDM1
EFO:0002184	H4
EFO:0002185	HCC1395
EFO:0002186	HCC1599
EFO:0002187	HCC2218
EFO:0002188	HCT15
EFO:0002189	HCT8
EFO:0002190	HDMYZ
EFO:0002191	HEC1A
EFO:0002192	HEC1B
EFO:0002193	9217-02-01
EFO:0002194	HH
EFO:0002195	HMCB
EFO:0002196	HOS
EFO:0002197	HPAC
EFO:0002198	HPAFII
EFO:0002199	HSSultan
EFO:0002200	HT
EFO:0002201	obsolete_HT1080
EFO:0002202	HT1197
EFO:0002203	HT1376
EFO:0002204	HT3
EFO:0002205	Hep3B
EFO:0002206	obsolete_HepG2
EFO:0002207	HuNS1
EFO:0002208	HuPT4
EFO:0002209	HuT78
EFO:0002210	J82
EFO:0002211	JAR
EFO:0002212	JM1
EFO:0002213	JRT3T35
EFO:0002214	JVM3
EFO:0002215	Jiyoye
EFO:0002216	obsolete_K562
EFO:0002217	KATOIII
EFO:0002218	KG1
EFO:0002219	KHOS240S
EFO:0002220	KLE
EFO:0002221	KPL1
EFO:0002222	KU812
EFO:0002223	KYSE30
EFO:0002224	Kasumi2
EFO:0002225	L428
EFO:0002226	LS1034
EFO:0002227	LS174T
EFO:0002228	MC116
EFO:0002229	MCCAR
EFO:0002230	MCIXC
EFO:0002231	MEC1
EFO:0002232	MEG01
EFO:0002233	MESSA
EFO:0002234	MG63
EFO:0002235	MHHPREB1
EFO:0002236	MIA Paca-2
EFO:0002237	MJ
EFO:0002238	ML2
EFO:0002239	MOLT16
EFO:0002240	obsolete_MOLT4
EFO:0002241	MT3
EFO:0002242	MV4II
EFO:0002243	Malme3M
EFO:0002244	NALM1
EFO:0002245	NALM6
EFO:0002246	NAMALWA
EFO:0002247	NC37
EFO:0002248	NCI-H1048
EFO:0002249	NCI-H1092
EFO:0002250	NCI-H1155
EFO:0002251	NCI-H1355
EFO:0002252	NCI-H1395
EFO:0002253	NCI-H1436
EFO:0002254	NCI-H1437
EFO:0002255	NCI-H1563
EFO:0002256	NCI-H1573
EFO:0002257	NCI-H1581
EFO:0002258	NCI-H1618
EFO:0002259	NCI-H1623
EFO:0002260	NCI-H1650
EFO:0002261	NCI-H1651
EFO:0002262	NCI-H1666
EFO:0002263	NCI-H1694
EFO:0002264	NCI-H1703
EFO:0002265	NCI-H1770
EFO:0002266	NCI-H1792
EFO:0002267	NCI-H1793
EFO:0002268	NCI-H1838
EFO:0002269	NCI-H187
EFO:0002270	NCI-H1930
EFO:0002271	NCI-H1975
EFO:0002272	NCI-H1993
EFO:0002273	NCI-H2009
EFO:0002274	NCI-H2030
EFO:0002275	NCI-H2052
EFO:0002276	NCI-H2081
EFO:0002277	NCI-H2087
EFO:0002278	NCI-H2107
EFO:0002279	NCI-H2122
EFO:0002280	NCI-H2126
EFO:0002281	NCI-H2170
EFO:0002282	NCI-H2171
EFO:0002283	NCI-H2195
EFO:0002284	NCI-H2228
EFO:0002285	NCI-H226
EFO:0002286	NCI-H23
EFO:0002287	NCI-H2347
EFO:0002288	NCI-H2405
EFO:0002289	NCI-H295R
EFO:0002290	obsolete_NCI-H322
EFO:0002291	NCI-H358
EFO:0002292	NCI-H441
EFO:0002293	NCI-H446
EFO:0002294	NCI-H508
EFO:0002295	NCI-H522
EFO:0002296	NCI-H524
EFO:0002297	NCI-H630
EFO:0002298	NCI-H650
EFO:0002299	NCI-H661
EFO:0002300	NCI-H69
EFO:0002301	NCI-H716
EFO:0002302	NCI-H720
EFO:0002303	NCI-H747
EFO:0002304	NCI-H748
EFO:0002305	NCI-H810
EFO:0002306	NCI-H82
EFO:0002307	NCI-H838
EFO:0002308	OE19
EFO:0002309	OE21
EFO:0002310	OE33
EFO:0002311	OV90
EFO:0002312	P3HR1
EFO:0002313	PLB985
EFO:0002314	RCHACV
EFO:0002315	RD
EFO:0002316	RDES
EFO:0002317	REC1
EFO:0002318	RKOE6
EFO:0002319	RL
EFO:0002320	RL952
EFO:0002321	RPMI6666
EFO:0002322	RPMI8226
EFO:0002323	RWPE1
EFO:0002324	Raji
EFO:0002325	SCaBER
EFO:0002326	SEM
EFO:0002327	SH4
EFO:0002328	SHP77
EFO:0002329	SJRH30
EFO:0002330	SJSA1
EFO:0002331	SKLMS1
EFO:0002332	SKMEL1
EFO:0002333	SKMEL3
EFO:0002334	SKMES1
EFO:0002335	obsolete_SKNAS
EFO:0002336	obsolete_SKNDZ
EFO:0002337	SKNEP1
EFO:0002338	SKNFI
EFO:0002339	SKO007
EFO:0002340	SKOV3
EFO:0002341	SKUT1
EFO:0002342	SNB19
EFO:0002343	SNU1
EFO:0002344	SNU16
EFO:0002345	SNU182
EFO:0002346	SNU387
EFO:0002347	SNU398
EFO:0002348	SNU423
EFO:0002349	SNU449
EFO:0002350	SNU475
EFO:0002351	SNU5
EFO:0002352	SR
EFO:0002353	ST486
EFO:0002354	SUDHL10
EFO:0002355	SUDHL16
EFO:0002356	SUDHL5
EFO:0002357	SUDHL6
EFO:0002358	SW1088
EFO:0002359	SW1116
EFO:0002360	SW1353
EFO:0002361	SW1417
EFO:0002362	SW1463
EFO:0002363	SW1573
EFO:0002364	SW1783
EFO:0002365	SW1990
EFO:0002366	SW403
EFO:0002367	SW48
EFO:0002368	SW620
EFO:0002369	SW684
EFO:0002370	SW756
EFO:0002371	SW780
EFO:0002372	SW837
EFO:0002373	SW872
EFO:0002374	SW900
EFO:0002375	SW948
EFO:0002376	SW954
EFO:0002377	SW962
EFO:0002378	SW982
EFO:0002379	SiHa
EFO:0002380	TANOUE
EFO:0002381	obsolete_THP1
EFO:0002382	TT
EFO:0002383	Toledo
EFO:0002384	obsolete_U266B1
EFO:0002385	UACC893
EFO:0002386	UMC11
EFO:0002387	obsolete_UMUC3
EFO:0002389	WIDR
EFO:0002390	WM115
EFO:0002391	obsolete_Wi38
EFO:0002392	Y79
EFO:0002393	obsolete_YAPC
EFO:0002394	ovarian cancer cell lines
EFO:0002422	benign neoplasm
EFO:0002423	osteoma
EFO:0002424	fibroma
EFO:0002425	neoplasm of immature B and T cells
EFO:0002426	neoplasm of mature T-cells or NK-cells
EFO:0002427	myeloid neoplasm
EFO:0002428	chronic myeloproliferative disorder
EFO:0002429	polycythemia vera
EFO:0002430	primary myelofibrosis
EFO:0002431	tumour of cranial and spinal nerves
EFO:0002433	cumulus-oocyte complex
EFO:0002439	mesophyll cell
EFO:0002443	obsolete_oocyte
EFO:0002451	HUVEC cell
EFO:0002454	obsolete_hippocampus CA1
EFO:0002455	obsolete_hippocampus CA2
EFO:0002456	obsolete_hippocampus CA3
EFO:0002457	obsolete_hippocampus CA4
EFO:0002458	obsolete_nucleus accumbens core
EFO:0002459	obsolete_nucleus accumbens shell
EFO:0002460	hypertrophy
EFO:0002461	skeletal system disease
EFO:0002462	foetal structure
EFO:0002463	obsolete_geniculate nucleus
EFO:0002464	obsolete_hair follicle
EFO:0002465	obsolete_inferior colliculus
EFO:0002466	obsolete_middle temporal gyrus
EFO:0002467	obsolete_motor cortex
EFO:0002468	obsolete_oculomotor nucleus
EFO:0002469	obsolete_paraventricular nucleus
EFO:0002470	obsolete_periaqueductal gray
EFO:0002471	obsolete_posterior cingulate cortex
EFO:0002472	obsolete_somatomotor cortex
EFO:0002473	stamen abscission zone
EFO:0002474	obsolete_superior colliculus
EFO:0002475	obsolete_suprachiasmatic nucleus
EFO:0002476	obsolete_supraoptic nucleus
EFO:0002495	obsolete_accelerated neurological senescence
EFO:0002496	actinic keratosis
EFO:0002497	acute hypotension
EFO:0002498	aggressive insulitis
EFO:0002499	anaplastic astrocytoma
EFO:0002500	anaplastic oligoastrocytoma
EFO:0002501	anaplastic oligodendroglioma
EFO:0002502	benign insulitis
EFO:0002503	cardiac hypertrophy
EFO:0002504	serous cystadenoma
EFO:0002505	obsolete_multiple system atrophy
EFO:0002506	osteoarthritis
EFO:0002507	ovarian adenoma benign
EFO:0002509	progressive external ophthalmoplegia
EFO:0002510	serous cystadenofibroma
EFO:0002511	simple cystadenoma
EFO:0002512	obsolete_supranuclear palsy, progressive
EFO:0002513	obsolete_alveolus
EFO:0002514	obsolete_corneal stroma
EFO:0002515	obsolete_ductus arteriosus
EFO:0002516	obsolete_inferior ganglion of vagus nerve
EFO:0002517	pancreatic ductal adenocarcinoma
EFO:0002518	raphe magnus
EFO:0002519	vegetative apex
EFO:0002520	neurointermediate lobe
EFO:0002521	obsolete_cerebral hemisphere
EFO:0002522	BTBR mouse
EFO:0002523	obsolete_preoptic area
EFO:0002524	obsolete_abdominal aorta
EFO:0002525	obsolete_thoracic aorta
EFO:0002527	obsolete_descending thoracic aorta
EFO:0002528	substantia nigra and ventral tegmental area
EFO:0002529	INS-1
EFO:0002534	fetal blood cell
[truncated: 7,966 more rows]
