# Supplementary material for: Prioritizing target-disease associations with novel safety and efficacy scoring methods
Source: Sci Rep. 2019 Jul 8;9:9852. doi: 10.1038/s41598-019-46293-7 (PMC6614395; doi:10.1038/s41598-019-46293-7)
Supplement: Supplementary file 3 — Supplementary Figures [file 41598_2019_46293_MOESM3_ESM.zip › Intermediate Files/Disease_Perturbations.txt]

DO_ID	EFO_ID	signature_up	signature_down
DOID:2841	EFO_0000270	RPL22,TRDV3,RPL24,RPL23,RUNX3,SRRM1,DDX39A,CD7,RPL27,NCBP2-AS2,RPL29,PFN1,CALM1,LEF1,SF3B5,CYFIP2,RPL11,SATB1,ZNF394,CCNI,RPL10,RPLP0P6,RPL13,RPL12,IL2RG,RPS4Y1,UXT,RPL36AL,TRBC1,SNRPD2,MXI1,C19ORF53,RPL15,RPL14,SPOCK2,RPL17,RPL19,CCNL1,RPL18,PRKCH,SNHG1,JUND,HLA-DRB5,GADD45B,BCL11B,CAMLG,DNTTIP2,MIF,TMA7,HLA-A,SNHG8,HLA-B,SNHG6,EIF1,COMMD6,RPS26,SNHG16,RPS14P3,RPS29,QARS,RPS21,RPS20,PSME1,SF1,IT…	MX1,IL1R2,ACSL1,MX2,MCEMP1,RBP7,MYL6,RUFY1,SDPR,LAP3,IFI27,VIM,TNFSF8,MYL9,CALM2,C2ORF88,IFITM2,IFITM3,ATP6V0D1,FGL2,AQP9,IGHV3-23,C3AR1,GLRX,DCAF6,ASAH1,ACTB,PDCD10,GNG5,IFI16,CYP1B1,CHST15,B2M,S100A12,EGR1,RPL41,PPBP,TALDO1,IFI44,FTH1P5,RPS27,TREML1,MYL12A,VNN2,BANK1,PLBD1,TAGLN2,PPT1,IGKV4-1,CD302,APOBEC3A,ATP6V1B2,SPARC,SAMSN1,IFI30,BLOC1S5,MT2A,RASSF2,PRDX6,GNG11,MRPL3,LGALS3,PLAC8,TCL1A,LGA…
CUI:C0011854	EFO_1000897	LOC100420758,LOC101928767,LINC00893,LOC100286909,PRKXP1,STARD9,LOC283357,KIAA1586,C20ORF197,EID2,GPR160,SPINT2,FLJ44896,RPL28,SPIN2B,EMC3-AS1,CHIC2,PON2,SMA5,BACH2,TMEM71,CH25H,LOC100510542,ZEB1-AS1,LOC100507492,TMEM68,GNG8,PSMD3,TMEM69,ANO10,PROK2,LOC100510697,C19ORF24,HLA-DRB4,ZNF256,ZNF134,ANAPC15,LINC00540,POP5,ZNF22,ZXDB,PTPN20B,RPL36,TMEM200A,JUNB,SLC19A2,ZNF367,DUSP5,CENPV,GPR18,UBE2Q2L,PC…	C9ORF135,IL1R1,PLEKHA2,LRRC37A2,EPR1,SCAMP3,MFSD11,DDX39A,SOAT2,TTTY15,VIM,LOC100505764,LOC494150,PFN2,BCOR,TARS2,VIPR1,CERK,C14ORF142,TRANK1,NOD2,AQP3,TOB2,RPS4Y1,UHMK1,PNP,C12ORF79,LOC646870,KIAA0355,RACGAP1,ST3GAL5,CPNE2,SLAMF6,S100A11,LINC00672,USP3-AS1,EDEM1,ARRDC2,KLF10,TNFSF14,OMG,VASP,GJB6,SNAI3,CTAGE8,EZR,FANK1,BEX1,CDCA4,NCAPG2,NGLY1,LPAR2,LOC729580,IKZF3,ANKRD20A3,RASSF2,TSPAN5,HOXC6,F…
CUI:C0011882	EFO_1000783	CMA1,AHNAK2,HPCAL1,RBP7,SDPR,PSMC4,MYL2,TEK,UQCRC2,RTCA,MXRA7,IGTP,ACOT7,NBL1,EPAS1,ABCB1A,IFITM3,CPNE6,RPL13,CRABP2,AVIL,CISD3,RETN,AQP1,LY6C1,CAPNS1,SPOCK2,TCEB2,SEPHS2,GM12508,RAB11FIP5,COX8B,EGR1,ATP6AP2,TNNC1,KLF10,NR1D1,USMG5,PLA2G4B,RPS27RT,RPS26,EHD4,RPS29,CSF2RB2,RPS28,SDC1,SFXN3,MRAP2,LXN,CFD,CTBP1,ECI2,ENO1B,RPL34,LYPD2,H2-L,LRPAP1,C3,RPS15,LGALS3,PRDX5,TMEM88,PDK4,RPL36,PIEZO2,PROM1,B…	LUM,GM3150,RPL22,AMFR,HSPE1,COL1A2,MYL6,COL1A1,SFRP2,CCDC80,MARCKS,MGP,CRISPLD2,RBP4,CD9,RPL28,RPL22L1,MYL9,EIF1B,CALM2,PFN1,HSPA1B,VIT,STX16,GM20249,KDELR2,TAGLN,SERPINE2,WBP5,RNF7,ASAH1,ACTB,C4B,BSG,GPBP1,NNAT,SNCG,SERPINF1,PTGDS,S100A11,GSTK1,GADD45A,MANF,SLC6A13,IGF1,IGF2,BC052688,GM2710,SDC2,CD302,CRYAB,ITM2A,ITM2C,ATF5,GPM6A,RPL6,GABARAP,SPARC,MAGED1,UGT8A,RPL32,LDLRAD3,PCBP1,HSPH1,GNG11,GN…
DOID:9884	EFO_0000757	NIPSNAP3A,NIPSNAP3B,HOMER2,CADM2,HOMER3,ADHFE1,ZFYVE21,SCAMP3,LARP6,GCAT,HOTTIP,SFRP2,HIST1H4C,CD9,MYL4,UQCRC1,PSMC1,MXRA5,LINC00520,CYFIP1,ADH1C,SERPINE2,FZD10,RNF5,TMEM70,UBE2L6,ADCY7,GNG2,EXOSC7,HERC1,ZMIZ2,TP53INP2,ST3GAL6,WLS,PPARGC1B,PPP1R27,GABARAPL3,ICMT,HLA-DRB5,IL17RD,COX7A2L,COQ10A,MLLT11,TMEM99,KLHDC8B,NDUFAF1,HLA-DRB4,TMEM9B,HLA-DRB3,HLA-DRB1,CUTA,RNH1,NPY6R,BEX2,IFI27L1,MAGED2,TFRC,…	POLR2J2,ACTN3,NBEAL1,DICER1,MTURN,SRRM1,ARMC1,MGP,LOC100506295,RPL26,RPL28,RPL29,PFN1,SKAP2,MT1E,AHCYL1,ENPEP,SF3B6,SAMD8,RPL11,ADH1B,KIAA0485,PPP1R3A,GLRX,CBLB,SLC5A3,AQP4,AQP1,EXOSC8,EXOSC10,DHX33,SCAF8,MSANTD2,SNRPD2,DHX36,PSMD3,BBX,MXI1,PLCE1,GBP1,TCEB2,CYP1B1,LOC100506966,CCNL1,ZNF148,LOC100509558,EGR1,PRKCI,ABCA1,GADD45B,GINM1,TNNC2,GADD45A,EDEM3,ABCA5,TMEM192,ZNF12,ABCA9,ELL2,CBFA2T2,RPS27…
CUI:C0010481	EFO_0000349	SSB,LUM,ATP6V1E1,RPL21,RPL24,RPL23,DEK,PPA1,SEPP1,HSPE1,EID1,ASS1,MYL6,PSMC6,ARMC1,LAP3,RBP1,SLPI,SUB1,RPL26,SPARCL1,RPL22L1,CALM2,MTPN,SF3B6,WBP5,ATP5A1,GLRX,ABAT,MYL12B,SULT2A1,PDCD10,RPL36AL,GTF2IP1,UGP2,GPBP1,SNRPD2,ST3GAL5,SPOCK1,RPL15,RPL17,IARS2,RPL19,MEST,COX8A,HLA-DRB5,GINM1,DNTTIP2,USMG5,TMA7,NR1D2,SNHG6,GBAS,COMMD6,RPS14P3,STAG2,RPS29,RPS21,RPS20,RPS23,RPS25,RPS24,HLA-DRB1,RPL6,BEX4,RP…	CHGA,ECH1,PPP2R1A,C20ORF24,SRRM1,SRRM2,PTRHD1,SCD,MGP,FDX1,SOAT1,HSPA1A,MT1H,MYL9,RPL29,MT1E,HSPA1B,MT1F,AHCYL1,IFITM2,EPAS1,ZNF275,IFITM3,IFITM1,TAGLN,RPL10,RPL13,DCAF6,RPS4Y1,TOB1,C4A,BSG,GNG5,CAPNS1,LOC100506966,FDFT1,MT1HL1,HOXA5,LONP1,EGR1,JUND,GABARAPL1,RPL41,SURF4,TMEM50A,HLA-A,COX7A2L,EIF1,VAT1,FOSL2,RPS26,POR,JTB,CSNK2B,STAR,CYSTM1,VAMP3,ATF4,GABARAP,PNMT,CUTA,PHB2,RPL3,DANCR,WFDC1,MTFR1…
CUI:C2363142	EFO_1000560	DUT,LRRN3,PPA1,PSMB9,NISCH,CD5,DDX39A,WDR82,KARS,RPL26,HNRNPC,SIK1,RPL29,VPS28,SLAMF1,IFITM3,AHNAK,RPLP0P6,RPL12,UQCR10,AQP3,TOB1,ZNF706,PI4KAP1,CAPNS1,MYC,RPL15,CPNE3,RABAC1,SLC12A7,S100A10,RPL18,S100A12,FIS1,STAT5B,F8A1,TSPYL2,HLA-J,FZD6,GADD45B,ATP6AP1,HLA-C,ANK1,COX7A2L,RPS14P3,QARS,PLSCR3,CSNK2B,BIN1,TAGLN2,ATF4,RPL5,GABARAP,CUTA,PHB2,RPL30,RPL32,RPL35,CTBP1,PIEZO1,PCBP1,PTTG1IP,ENO1,RPL7,RP…	TRDV3,RPL21,RPL24,SS18L2,CNBP,RPL23,CD2,LPAR6,YME1L1,HECA,CALM2,CALM1,RPL11,POMP,ZNF394,IFITM1,RPL13,HNRNPU,ARPC5L,RGPD8,RPS4Y1,MYL12B,RNF4,RPL36AL,UGP2,TRBC1,PSMD6,PIP4K2A,STOM,RPL14,RPL17,RPL19,B2M,CCNL1,GBP2,MT1HL1,GSTK1,TSPYL1,RPL41,CAMLG,PPBP,TMA7,HLA-A,HLA-B,EIF1,HLA-E,RPS27,PTP4A2,RPS26,RPS29,PIK3R1,RPL27A,TRAJ17,TDP2,NOL11,RPS20,RPS23,ITM2B,KDM7A,RPS25,RPS24,HLA-DRB1,SET,RPL6,RPL31,ARL6IP…
CUI:C0235272	NA	CHGB,RPL22,PLEKHA1,RSAD2,ACSL6,RGD1562409,DCLK1,SCD,RRAGA,MGP,CD9,SUB1,PSMC1,CALM2,RPL29,VPS29,CALM1,ATF3,IFITM3,POMP,MYCBP2,WBP4,RPL12,ATP5A1,MYL12B,LOC100366233,BSG,SV2B,NNAT,DHX36,DPYSL4,RPL15,SNCG,RPL17,TCEB1,HNRNPA3-PS1,RPL19,B2M,RAB11FIP3,CCNL1,GABARAPL2,TALDO1,COX7A2L,FOSL1,MYL12A,RPS29,TAGLN3,HPRT1,CRYAB,RPS23,RPS25,RT1-DA,ATP6V1B2,CRYAA,PTP4A1,RPS24,CUTA,PHB2,RPL4,RPL35,NRARP,RPL9,C3,RPS…	SLC12A5,RPL21,RPL24,L7RN6,PPP2R1A,MYL6,MT1A,RBP1,VIM,RPL26,HSPA1A,GCS1,HNRNPF,BAX,SPARCL1,RPL28,RPL27,ACOT7,PFN1,TP53,SLC23A3,STXBP1,RPL10,FOXG1,HNRNPU,PRPSAP2,ACTB,SV2A,CAPNS1,APBB2,RPL18,PTGDS,EGR1,COX8A,MIF,IQSEC1,PTOV1,RPE65,RGD1563956,COPZ1,SLC6A6,RPS26,TCN2,PRKAR1B,RPL27A,UNC119,SDC1,RGD1311739,VAMP2,RPS21,ITM2B,RPL5,CDS1,RPL6,GABARAP,RPL31,RPL3,RPL30,CTBP1,PITPNA,SLC6A1,ENO2,HIF1A,RPL8,CYB…
DOID:5419	EFO_0000692	SLC12A5,RPL22,RPL21,RPL24,RPL23,HPCAL1,ETNPPL,LOC100288656,VIM,RPL26,MT1G,MT1H,RPL27,MT1E,MT1F,CYFIP1,IFITM2,IFITM3,IFITM1,RPL13,DCAF6,HERC2P9,C4A,RPL15,STOM,RPL14,RPL17,RPL19,MT1HL1,TSPYL1,RPL41,HLA-DRB5,PLK2,NR2F1,FAM220A,RPS14P3,RPS29,RPS28,RPS21,RPS23,RPS24,HLA-DRB1,RPL5,GPM6A,RPL6,NECAB2,RPL31,RPL3,LOC115110,RPL4,ANAPC16,BEX1,RPL32,RPL35,MT1M,RPL34,MT1X,PTTG1IP,RPL9,WDR47,RPL7,C3,HSPH1,RPS16…	CHGA,ATP6V1E1,CCK,SEPP1,SOX10,MTURN,LARP6,DYNC1LI2,SST,SCD,FEZ1,CD9,UQCRC1,PFN2,LINC00520,APP,AMER2,ATP6V0D1,WBP2,CCNI,PLEKHB1,ATP5A1,C1ORF198,SLAIN1,GNG3,PREX1,SPOCK3,MXI1,CAPNS1,TP53INP2,PIP4K2A,NKX2-2,APBB1,SPOCK1,LOC100506725,PTGDS,FIS1,COX8A,PAQR8,PAQR6,GDF1,CAMLG,TALDO1,USMG5,OMG,PRKCB,IQSEC1,HLA-A,SNHG6,AIF1L,EIF1,HDHD2,FTH1P5,FA2H,PTP4A2,KIAA1598,BIN1,VAMP1,PRR18,CRYAB,RPS25,ATF4,ATP6V1B2…
CUI:C0238528	NA	GBP7,GM3150,GBP2B,IFRD1,MX1,RSAD2,MX2,TTC39C,COL1A2,CPEB2,RRAGA,VIM,TNFSF9,RIN2,CPEB4,ATF3,SGMS1,SERPINE1,SLC23A2,3110043O21RIK,MNDAL,BACH1,SSFA2,CH25H,PNP,SLAMF7,GBP3,HOXA7,CCNL1,GBP2,IL17RA,MSR1,EGR1,EGR2,DAXX,GADD45B,SLC11A2,PLK2,A630072M18RIK,IRGM1,IFI47,ELL2,IFI44,EIF1,EHD1,PARP14,EIF6,PNP2,OSER1,IL1RN,SPARC,ZFP622,BCL10,JMJD1C,IFIT2,IFIT1,IFIT3,HELZ2,ZC3H12A,ZC3H12C,CCRN4L,IER2,BCL2A1D,JUNB…	PLEKHA6,AP1B1,PPP2R1A,PISD,SEPP1,H2-AA,HNRNPL,NINJ1,SPATA13,B230219D22RIK,ZSCAN26,PFN1,CGGBP1,SF3B4,RPL11,EI24,CERK,C3AR1,TIFA,XYLT2,AKAP8,ASAH1,NAA60,MTA2,ZMIZ2,CAPNS1,AP2S1,RABAC1,SEPHS2,B2M,NCSTN,PEA15A,LOC630855,ELANE,ABCA1,H2-EB1,PRKCD,ATP6AP1,FZD7,MIF4GD,TCL1B3,VASP,CSF2RB2,GM9905,LGMN,HBP1,RPS23,ITM2C,FCRLS,GABARAP,SPI1,PPP1R18,CTBP1,ENO1B,RPL34,PITPNA,PDGFB,PDGFA,ICAM1,RPL8,INPP5D,RPS15,R…
CUI:C0005586	EFO_0000289	WSB2,RPL22,RPL24,MCTS1,WDR75,MRPS18B,PPA1,HSPE1,GPR160,RRAGD,WDR82,KARS,SERBP1,MTHFD1,YME1L1,UQCRC2,RPL26,TMEM126A,PSMC1,RPL22L1,RPL27,PFN2,EIF1B,RPL29,MTPN,SF3B5,RB1,RPL13,RPL12,RPS4Y1,MYL12B,UHMK1,UXT,DPYSL2,GNG5,SNRPD2,IFI16,PEG10,RPL15,SLAMF7,RPL17,CHAC2,TMEM192,MIF,USMG5,COMMD8,COX7A2L,EIF1,COMMD6,PTP4A2,RPS26,RPS14P3,CSNK2B,GPR183,RPS21,RPS20,TLR10,APOBEC3B,APOBEC3C,LPGAT1,PHB2,RPL3,RPL30,R…	MX1,ACSL1,RPL23,C20ORF24,MYL6,HNRNPK,RRAGA,HIST1H4C,DDX39B,LAP3,PSMC5,C19ORF43,HSPA1A,HNRNPF,PFN1,ASB2,HSPA1B,IFITM2,IFITM3,RPL11,IFITM1,RPLP0P6,IGHV3-23,ARPC5L,GHITM,IL2RG,DCAF6,UBE2L6,CLECL1,ACTB,SNRPD3,GPBP1,C19ORF53,RPL14,FDFT1,EGR2,RPL41,HLA-DRB5,HLA-J,HLA-C,HLA-A,HLA-B,HLA-G,HLA-E,FTH1P5,MYL12A,STAG3,PSME2,HYOU1,IGKV4-1,CYSTM1,RPS23,ITM2C,PLA1A,RPS24,GTSF1,HLA-DRB1,SET,RPL6,ANP32B,MAGED1,IF…
DOID:14504	EFO_1001380	WFDC21,CELA1,SEPP1,MFSD12,SRRM2,RRAGC,CD9,VIM,ZG16,TMCC2,EAR12,RAN,ATF3,PRSS2,IFITM2,ATP6V0D1,LRP1,SERPINE2,HNRNPU,ASAH1,MYB,PABPN1,WFDC17,TRY5,IFITM6,ELANE,NFE2,CELA2A,ATP6AP2,AMY2A4,ERDR1,CEL,PPBP,PRG2,GPR137B,VAT1,KEL,TREML1,SLC6A9,CLPS,CSNK2B,LGMN,PRR13,FERMT3,ATF5,MS4A7,CELA3B,GLTP,GABARAP,GNS,MGST1,GM19831,LIPA,GNG11,LGALS3,PRDX5,LGALS1,FTH1,REG1,APOE,CTSB,APOBEC1,RPS16-PS2,ANXA1,ANXA3,DUSP…	IGKV6-23,G730007D18RIK,IGKV6-25,AW112010,RPL22,RPL21,DEK,H2-AA,UBAC1,PSMB9,IGLV1,CD2,MYL6,MARCO,SUB1,RPL26,GM13826,RPL22L1,RPL27,TRIM10,PFN1,CALM1,STX16,IGKV6-15,RPL11,CMAS,HPGD,RPL13,RPL12,IL2RG,MNDAL,AQP1,IL27RA,MYL12B,A130071D04RIK,RPL36AL,RPL17,GM6402,RPL19,B2M,LOC100039111,GM3373,GM12508,CCNL1,RPL18,SNCA,LOC630855,GM1070,H2-EB1,GM12191,USMG5,TMA7,PRKCB,IFI47,RPS27RT,PTP4A3,FAM220A,RPS29,FAM1…
CUI:C0238461	EFO_1000595	LUM,ACTN1,DKK1,C20ORF24,C12ORF75,TM4SF1,COL1A2,COL1A1,SFRP2,MARCKS,LAP3,KARS,IFI27,SLPI,VIM,HSPA1A,PSMC1,RPL28,RPL22L1,MXRA5,RPL29,RAN,CALM1,IFITM2,IFITM3,IFITM1,RALA,RPLP0P6,SERPINE1,GLRX,RPS4Y1,ACTB,DPYSL2,GNG5,SNRPD2,IFI16,SPOCK1,SERPINF1,PSMD2,S100A16,CYP1B1,B2M,S100A10,MEST,S100A11,HLA-DRB5,MIF,USMG5,HLA-C,TMA7,HLA-A,HLA-B,FTH1P5,MLLT11,RPS26,GJB2,PSME2,SNAI2,TAGLN2,HLA-DRB1,LXN,MS4A7,CFD,SP…	RPL21,RPL24,ASS1,MGP,SPINT2,CD9,FNDC1,MT1G,MT1H,MXRA7,CPVL,MT1E,MT1F,ATF3,LRP2,CCNI,ASAH1,STX12,TOB1,C4A,RPL36AL,GTF2IP1,TRBC1,MAL2,PTGDS,EGR1,NDFIP1,EGR2,GABARAPL2,RPL41,ATP6AP2,GADD45A,ARRDC3,SNHG8,GBAS,COMMD6,JTB,SDC2,IGKV4-1,CYSTM1,CRYAB,ITM2A,ITM2B,RPL5,BEX5,RPL6,BEX4,RPL3,BEX2,ANAPC16,RPL30,BEX1,RPL34,MGST1,RPL9,RPL7,SNHG19,LIPG,RPS18,GJA1,PRDX5,C7,PRDX1,C10ORF32,IER2,ZBED2,LINC00657,COX3,T…
CUI:C0004153	EFO_0003914	DEFB13,OLFR836,NOBOX,BAX,SPARCL1,ENTHD2,SLC6A19OS,LETMD1,ANKLE1,SERPINE1,OLFR829,2210407C18RIK,GHITM,BACH1,TPGS2,PPOX,SULT2A2,TEX10,PMM1,PLK2,HIST2H4,FANCD2OS,FAM220A,TBL2,HYOU1,AMY1,ATP5C1,A730008H23RIK,GATA2,SMC5,TEX29,GATA1,OPLAH,GLE1,NETO2,BLOC1S2,LRRC26,ANXA1,PSG28,GMIP,OLFR915,RNF146,HEATR5B,CENPK,AGO3,HOXD9,ANKRD60,ZFP128,THY1,SIGLECG,ACAT3,MS4A4C,KLK1B3,P2RY13,SF3A3,CDKN2A,CSNK2A1,GATB,FM…	SRRM3,ZFP954,B3GALNT1,ENTPD5,ARL14,FRS2,ZFP959,PISD,MARCO,SOAT2,POLR3H,LRRN2,PCDHB4,ALPK1,ZFYVE9,1700045I11RIK,RNF6,MTMR7,CHORDC1,OLFR389,SLAMF9,CEP97,A730049H05RIK,GBP3,HES5,1700063H04RIK,5430402E10RIK,ANKDD1B,ATP6AP1,BROX,4932422M17RIK,SRPK1,DMRTC1A,STAG1,PLEKHS1,PIK3R1,PNOC,SPATS2L,OLFR298,CEP63,ADCK5,TTLL12,TEX13A,NODAL,PRR14,OLFR1413,OLFR726,TMEM186,RCBTB1,ANAPC11,MBD3L2,FAM134C,8030474K03RI…
CUI:C1522378	NA	STARD7,TRDV3,CNBP,RPL23,ZNF160,C20ORF24,RUNX3,PSMB9,CHFR,CD2,MYL6,HNRNPK,LAP3,WDR82,VOPP1,RPL26,HSPA1A,LOC728825,MXRA7,RPL27,CALM2,PFN1,CALM1,TMEM87A,IFITM2,IFITM3,ATP6V0D1,POMP,IFITM1,FGL2,AQP9,C3AR1,UQCR10,ATP5A1,ARPC5L,MYL12B,ACTB,PDCD10,SCAF8,TRBC1,GNG5,STOM,SF3B1,B2M,GBP2,ZNF148,PRKCH,RABGAP1L,NAA50,HLA-DRB5,HLA-J,TMEM50A,KIR2DS2,KIR2DS5,HLA-C,TMA7,PRKCB,HLA-A,HLA-B,HLA-G,COQ10B,HLA-E,HLA-F,…	RPL22,LRRN3,RPL24,HIST1H4C,CD7,KARS,VIM,UQCRC1,RPL28,SIK1,RPL29,RAN,RPL11,SATB1,RPLP0P6,RPL13,CCNH,RPL12,RPS4Y1,PNP,SNRPD2,RPL15,RPL14,SPOCK2,RPL17,RPL19,S100A10,RPL18,S100A12,GABARAPL1,RPL41,GADD45A,PPBP,TALDO1,MIF,EIF1,RPS26,RPS14P3,TRAJ17,TAGLN2,RPS20,HLA-DRB4,ATF4,RPS24,RPL5,RPL31,PHB2,RPL3,RPL4,ANP32B,RPL32,PCBP1,ATP5C1,ENO1,RPL8,RPS16,RPS15,RPS18,RPS17,LGALS2,FTH1,JUNB,RPS12,IER3,RPS14,RPS1…
CUI:C0206701	EFO_0003825	SS18L1,LUM,DEK,EPR1,HN1,HSPE1,C20ORF24,TM4SF1,COL1A2,COL1A1,SCD,MTHFD2,IFI27,LOC100508591,VOPP1,FNDC1,MT1G,MT1H,LOC728825,RPL27,RIN2,MXRA5,MT1E,RALA,CRABP2,LOC284454,DCAF6,C3ORF17,RACGAP1,STK38L,E2F3,S100A16,MAL2,SEPHS2,B2M,MEST,SLC12A8,MT1HL1,COX8A,PRKCI,HLA-C,TMA7,C1ORF186,HLA-A,HLA-B,COX7A2L,FTH1P5,VANGL2,PARP12,CSNK2B,NET1,SDC1,LOC100129361,RPS21,CFB,CUTA,SPARC,SPON1,RPL30,ANP32B,CDCA4,ARL6IP…	RPL24,RPL23,RFX3,BBIP1,ACSL5,WDR77,DYNC1LI2,ST5,SNTN,SPATA18,MARCKS,IFT88,SLPI,ORAI3,SPARCL1,RPL28,NEIL2,PFN2,AHCYL1,STAU1,IFITM3,STX18,C1ORF194,RPL13,C1ORF192,RPL12,AQP3,EPB41L4A-AS1,GTF2IP1,MYB,IFI16,MXI1,RPL14,RPL17,RPL19,FDFT1,EGR1,INSR,JUND,JAG1,PAQR7,DNAH12,GABARAPL1,RPL41,GADD45A,LRRC75A-AS1,PARP16,AR,VNN1,SNHG12,MYO5C,SERPING1,FBXL3,RPS20,RPS23,RPS25,RPL5,SLC22A5,FANK1,GABARAP,RPL31,RPL3,…
CUI:C0729958	NA	RPL21,RPL24,PPA1,SEPP1,RUNX3,PSMB9,EML4,CD2,WDR82,LPAR6,KARS,SERBP1,YME1L1,RPL26,HECA,RPL27,CPVL,RPL29,CYFIP1,IFITM2,IFITM3,SATB1,IFITM1,RPLP0P6,FGL2,RPL13,RPL12,IL2RG,PDCD10,TRBC1,MXI1,RPL15,STOM,SPOCK2,GBP1,RPL19,B2M,GBP2,RPL18,S100A12,RPL41,XBP1,XRCC5,KLF10,PPBP,RAB27A,HLA-C,PRKCB,HLA-A,HLA-B,HLA-G,EIF1,HLA-E,HLA-F,RPS27,PARP12,RPS14P3,RPS29,RPL27A,TRAJ17,PRKAR1A,LGMN,RPS21,PSME1,CD302,ITM2A,R…	MX1,RPL23,ZNF160,C20ORF24,MYL6,MARCO,SCGB1A1,RBP4,IFI27,CD9,VIM,HSPA1A,ACOT2,GLA,CALM2,PFN1,RAN,CES1,ATP6V0D1,POMP,HPGD,GLRX,AQP3,RPS4Y1,STX12,ACTB,RPL36AL,UGP2,ZNF706,CAPNS1,S100A10,FDFT1,S100A11,EGR2,HLA-DRB5,STAC,ATP6AP1,NCKAP1L,TALDO1,VASP,BACE1,VAT1,CYP27A1,RPS26,VAMP8,PLBD1,PSME2,TAGLN2,HLA-DRB1,IL1RN,SPI1,TXN,MGST3,IFI30,MT2A,SCPEP1,LGALS3,PRDX1,PDGFD,FTH1,TSPAN3,LTA4H,DECR1,RHOA,ANXA1,ANX…
DOID:2377	EFO_0003885	RPL22,RPL21,ACSL1,ITGB2-AS1,LOC100507025,SDPR,CRISPLD2,NINJ1,VIM,RPL27,C2ORF88,IFITM2,IFITM3,CCNI,FGL2,AQP9,DCAF6,TOB1,GNG5,PREX1,C10ORF54,CHST15,RPL19,PROK2,S100A11,IL17RA,EGR1,EGR2,PRR11,CYP4F3,PPBP,TALDO1,HLA-C,TMA7,HLA-B,HLA-G,HLA-E,VASP,C9ORF64,FTH1P5,RPS14P3,RPS29,BIN2,TDP2,PTPLAD2,GRB2,ITM2B,CDC42SE1,GABARAP,SPARC,ICAM3,PCBP1,PTTG1IP,DEDD2,GNG11,RPS17,GNG10,RASSF3,PRKAR2B,FTH1,HIST1H3H,FAM…	MX1,RPL24,RSAD2,MX2,DEK,PPA1,C20ORF24,PSMB9,CCT6A,HNRNPK,HIST1H4C,LAP3,XRN1,PSMC5,UQCRC2,HSPA1A,GSAP,CPVL,RAN,CDK17,RPL11,RPLP0P6,RPL12,GLRX,UBE2L6,TMEM71,PSMB10,ACTB,HERC5,RPL36AL,FRAT2,SNRPD3,TRBC1,IFI16,GBP1,RPL17,SHOC2,GBP3,GBP2,GBP5,EPSTI1,ZNF266,ZRANB2,GABARAPL2,ARRDC3,CMC1,USMG5,COX7A2L,IFI44,RPS26,VAMP8,PRKAR1A,PSME2,PPT1,PSME1,HLA-DRB4,HLA-DRB3,RPS25,ATP6V1B2,RPS24,HLA-DRB1,RPL6,RPL3,RPL…
DOID:12858	EFO_0000533	WSB1,ATP6V1E1,RPL21,RPL24,PLEKHA5,PISD,SMARCA2,EID1,NISCH,RRAGA,MARCKS,VOPP1,RUFY3,UQCRC2,RPL28,RPL22L1,SUCLG1,PFN2,ASTN1,CALM1,VPS28,MTPN,KDELR1,WBP2,SATB1,RPL10,RPL13,MYCBP2,PDHB,RNASET2A,ATP5A1,AQP4,STX12,GNG3,DHX36,PABPN1,PSMD1,CLPTM1,RABAC1,RPL19,B2M,CCNL2,PTGDS,NDFIP1,CREBBP,JUND,ZRANB2,ABCA1,GABARAPL1,RPL41,TMEM50B,SLC6A15,BROX,ALG2,COX7A2L,EIF1,BC005537,RPS27RT,RPS26,MIR686,RPS28,PRKAR1B,…	CHGB,WSB2,HOMER3,GPR37L1,HPCAL1,CCK,PCDHGA10,HNRNPM,MAPK12,IFT88,FEZ1,TEF,SPARCL1,CALM2,CDK16,AHCYL1,APP,STXBP1,ITIH3,CERK,TMEM70,LY6C1,PARD6A,BSG,SPOCK2,RNF112,NTSR2,PRKCG,PAQR7,PRKCD,PLK3,RMDN3,NR1D2,ANK1,SLC6A9,JTB,KITL,KCNMA1,GRB2,CYSTM1,SPRR1B,ITM2B,GPM6B,CRHR1,PPP1R17,DOC2B,SCHIP1,ARL6IP1,STMN3,SLC6A1,ENO2,ADH7,INPP5A,FAM134A,TSPAN9,STMN1,STMN2,FTH1,INPP5K,INPP5J,SCN1B,MYBPC3,GABBR1,GSTM1,D…
CUI:C0009319	EFO_0003872	AW112010,GBP2B,ANKFY1,CIDEB,MOGS,KRT8,PPP2R1A,SOX13,HN1,H2-AA,PSMB9,COL1A1,ETHE1,UQCRC2,IGTP,CALM2,CALM1,ADAMDEC1,PRSS2,POMP,AHNAK,TAGLN,PLEKHB2,WBP5,SLC35B1,H2-DMA,CALML4,AQP4,LY6C1,PSMB10,PNP,ACTB,MUC3,CPNE3,RPL19,S100A10,GBP2,TRY5,FDFT1,S100A11,DMPK,RPL41,H2-EB1,COG6,TMEM50B,AMY2A4,SLC34A2,KLF10,BROX,USMG5,AMY2A5,IFI47,AKR1C13,SQLE,CDCP1,MEP1B,CYSTM1,PRR13,PTP4A1,RPS24,CDC42SE1,RPL6,MACF1,BCL1…	IMP3,RPL21,ECH1,WDR83OS,SLC12A2,GOLPH3L,HPCAL1,CELA1,PPA1,SLC51A,SCAMP1,ATG12,IFI27,CD9,ZG16,RPL22L1,HSPA1B,AHCYL1,APP,STXBP1,ABCB1A,IGKV6-15,KDELR1,EI24,HPGD,RPL13,IGKV4-91,PDHB,AQP8,ITLN1,FAM120A,SPDEF,GNG5,SNRPD2,TGOLN1,CLPTM1,RPL14,ST3GAL6,TCEB2,LY6G6C,RABAC1,RPL18,JUND,GSTK1,GINM1,STARD10,PLK3,TALDO1,CMBL,OCEL1,COX7A2L,ARFGAP2,EIF1,PTP4A2,RPS27RT,RPS26,MYL12A,RPL27A,JTB,PLBD1,IGKV4-59,IGKV4-…
CUI:C0043116	NA	CHGB,CHGA,WSB2,STARD7,RPL21,RPL23,HPCAL1,PCDHGA10,EID1,MARCKS,WDR82,PSMC2,CD9,B230219D22RIK,UQCRC1,GM13826,RPL28,RPL22L1,RPL27,ASTN1,BC031181,RPL11,RPL10,RPL13,SERPINE2,RPL12,HNRNPU,ATP5A1,PDXP,SV2A,SPOCK1,S100A16,NUP88,RPL19,GM12508,LOC630855,NDFIP1,RPL41,GM10335,EIF1,SQLE,RPS27RT,MLLT11,BCAN,LPHN1,FASN,GM2710,RNF208,PKIA,LGMN,GM20253,LXN,RPL5,RPL6,RPL4,RPL35,CTBP1,STMN3,SLC6A1,RPL7,RPL8,PPP4C,S…	CAR2,APLP1,MOG,GPR37L1,ATP1B3,SEPP1,AGT,SDHA,GM16374,EEF1A2,PPIA,PINK1,FEZ1,PSMC5,ISCU,SPARCL1,SNRNP27,TMCC2,SQSTM1,GM4076,GRINA,TPRGL,YPEL3,APP,NDRG4,ITIH3,PLEKHB1,CD81,RPS6-PS4,RNF7,ATP1A2,HBB-B1,NDRG1,EFNB3,LAPTM4B,LAPTM4A,LAMP1,PIP4K2A,CFL1,SPP1,NTSR2,COX8A,NSF,GPLD1,PAQR7,GABARAPL2,GABARAPL1,MAP2K1,GOT1,PRNP,TNK2,DESI1,OMG,KCNAB2,EEF2,SDCBP,FA2H,QDPR,RCAN2,EIF5,MAG,SLCO1A4,MAL,GJB6,VAMP1,MAP…
DOID:2377	EFO_0003885	RPL21,RPS6,ALYREF,LOC101927151,ATP1B3,HUWE1,HSPE1,HNRNPK,SDPR,PSMC5,GOLGA8G,LOC100130429,RPL26,HSPA1A,FAU,RPL28,SRSF5,SBDS,SRSF7,SIK1,YPEL5,RGS18,VIPR2,RPL10,RPLP0P6,ODC1,RPL13,CCNH,RPL12,TUBB1,CIB1,DCAF6,AQP3,RPS4Y1,TOB1,IFNL2,SNRPD2,SNX27,RPL15,RPS5,RPS2,RPL17,RPL19,B2M,CCNL1,RPL41,INTS4,ARRDC3,LRRC75A-AS1,WFDC21P,FTH1P5,RPS27,RPS14P3,RGCC,RPL27A,GPR183,ITPA,PPT1,PSME1,KLRB1,ITM2B,EZR,ND3,RPS25…	RPL22,RPL24,PIH1D1,RPL23,SYTL1,C20ORF24,DDX39A,DDX39B,WDR82,C19ORF43,VIM,RPL27,LINC00520,SKAP1,CDK17,HSPA1B,SF3B5,STAU1,RPL11,LOC100289079,SMA4,RNF4,EPB41L4A-AS1,SCAF8,TRBC1,MXI1,C19ORF53,CAPNS1,TP53INP2,SPOCK2,PRKCH,ZNF266,GABARAPL3,JUND,PRR11,TSPYL2,HLA-DRB5,KLF10,TMA7,EIF1,DUS1L,ATF4,PHB2,ANAPC16,RPL34,C14ORF166,HIF1A,WDR47,RPL7,RPL8,C12ORF57,ZC3H12A,BLOC1S2,POM121C,RPL37,IER2,RPL39,COX1,JUNB,…
CUI:C0268631	NA	RPL21,CADM1,AMFR,HPCAL1,AP1AR,PISD,MAPK8IP3,PEX14,SCAMP1,PCDHGA10,ATG12,NECAP1,RRAGC,TEF,RUFY3,RPL28,EIF1B,NGEF,ASTN1,TPRGL,STX1A,AHCYL1,STXBP1,BC031181,ATP6V0D1,RPL13,UBE2L3,MYL12B,NAA60,ACTB,ASNA1,GNG3,BSG,SNRPD2,HERC1,ZMIZ2,PSMD6,NNAT,PSMD4,APBB1,CLPTM1,SPOCK2,TCEB2,RABAC1,PTGDS,SNCB,TSPYL4,PRKCG,JUND,PLK3,GDF1,SLC6A15,BROX,ALG2,CTPS,ARFGAP2,EIF1,RPS27,PTP4A2,RPS27RT,RPS26,MYL12A,BCAN,PRKAR1B,…	PPA1,CCK,UBAC1,EID1,NISCH,PSMC6,SST,FEZ1,VOPP1,CALM2,CALM3,VPS29,CALM1,VPS28,MTPN,APP,PLEKHB2,PSMD7,PSMD1,EGR1,RPL41,COG6,PLK2,ERDR1,USMG5,LPHN1,INPP4A,PRKAR1A,TAGLN3,RPS23,SPRR1B,ATP6V1B2,RPS24,GM10221,MAGED1,UGT8A,SLC6A1,ARPP19,LPAR1,HSPH1,PRDX6,PRDX5,STMN1,D230025D16RIK,TSPAN7,RPL37,RPS11,ARGLU1,TRP53INP2,AKIRIN2,H3F3A,ATPIF1,GM9292,GM19286,RHOB,CLDN11,PTMA,VSNL1,ALDOC,RAPGEF4,SGK1,COX7C,COX7B…
CUI:C0023493	EFO_0000209	CCNJL,SND1,FOXH1,RFX3,C20ORF27,RPL13AP17,ZFYVE20,LNPEP,SCAMP2,C12ORF75,PCDHGA10,EID2,CABYR,NECAP2,TEP1,NINJ2,TRIM14,CEP83,NEIL2,EPHA1,STX1A,PLCD3,LEF1,MYCBP2,GPATCH3,PDHB,FNBP1L,LMF2,RBM15B,CHST12,DCANP1,PSMD3,GBP1,ZNF821,ARVCF,HES6,GBP5,PRKCH,EGR1,NAPSB,NTNG1,HLA-J,EXOC6B,COMMD4,BAZ1A,C10ORF35,PRKCA,IL17RD,MSH5-SAPCD1,FA2H,GJB1,SQLE,CCNY,VAMP5,ITM2A,PRR15,ANAPC13,GLTP,BAP1,RNPEPL1,OXTR,TEX264,TE…	STARD4,LUM,SMARCA1,IFRD1,FBXO3,FBXO2,MRPS18A,FRS2,ZFYVE26,HSPE1,TM4SF1,PM20D2,MT1A,MT1B,TMCC1,TTTY18,MT1H,MT1E,HSPA1B,RNF2,SLC46A2,SAMD8,FGL1,CCNH,ZAN,MTMR9,ITIH2,SLAIN1,SDAD1,ASAH1,PNN,CD2AP,ABRA,CHORDC1,PSMD6,CYP1B1,CHST15,HES4,PROK2,MT1HL1,HES5,SNCB,GABARAPL1,DNASE2B,ARRDC2,COMMD3,GPN1,FOSL2,PLEKHS1,VNN1,VNN2,TBL2,WNK4,PLBD1,RAD18,PTPLAD1,PRR18,OR6A2,LCORL,OSER1,VEZT,MS4A7,CDS1,MS4A5,C9ORF72,C…
CUI:C0702166	EFO_0003894	ENTPD3,ACTN4,SCAF11,CADM1,ACTN1,SLC12A2,PSMB9,MTUS1,ASS1,TMCC1,NINJ1,SCGB1A1,KIAA0247,SLPI,PSG7,TRIM14,TNFSF9,TRIM16,MYL9,MXRA5,SKAP2,TMEM87A,PRSS2,IFITM3,WBP2,IFITM1,HPGD,TAGLN,TRIM16L,CRABP2,AQP3,TFPI,UBE2L6,ASAH1,FAM169A,AQP4,PSMB10,NCLN,IFI16,FLRT2,HOXA4,FAM63B,SPOCK2,STAT6,GBP1,TBL1X,CYP1B1,EXPH5,GBP2,PRSS3,HOXA5,EGR1,GABARAPL1,PRKCD,PLK2,NR2F2,HLA-C,PRKCB,PTK6,DOPEY2,ZNF37A,HOXB5,PPT1,PRKD2…	TEX30,LINC00893,KRT5,SFMBT1,RPL21,RPL23,CKMT1A,ACSL6,DKK1,CCT6B,SCD,HIST1H4C,MGP,CCP110,SUB1,VIM,PON2,ATP5A1,NOLC1,PRKAA1,CHEK1,PSMD6,PEG10,S100A10,OMD,NCKAP1L,FOXF1,XRCC4,PLA2G4A,AMMECR1,PHKA2,ABCA8,PDZK1,DHFR,FERMT2,F13B,CRYAB,SIM1,PTGFR,SPARC,GLDC,HHLA1,MRPL19,MGST3,MT1X,TWIST1,PRKDC,SMC4,SMC2,PRDX4,PRDX6,LGALS1,PRDX2,INPP5F,PDK4,LINC00894,MYBL2,GABRA3,SEC13,ANXA2,KCNB1,PTGES3,ANXA5,TSC22D3,KR…
DOID:9538	EFO_0001378	AW112010,IL1R2,DEK,SEPP1,HMBS,2310065H11RIK,SLPI,VIM,TMCC2,NEIL1,RAN,APP,ADAMDEC1,IFITM2,IFITM3,IFITM1,WBP5,ASAH1,AQP1,PNP,C4B,VPREB1,MUCL1,GBP2,ATP6AP2,ERDR1,PPBP,USMG5,CSF2RB2,SERPING1,CHST1,PNP2,PROL1,ITM2B,ITM2C,EZH2,SPARC,RPL3,GM10221,ANP32B,NCAPG2,H2-L,PLA2G7,CFP,C2,C3,LGALS3,LGALS1,STMN1,PRDX2,PRDX1,FTH1,APOE,TSPAN3,CD14,CTSB,IGH-VJ558,TRAV9D-3,TPI1,AKR1A1,TIMM23,LILRB4,COX6C,H19,PTMA,KLHL…	IGKV6-23,IGKV6-25,PLEKHA2,2410006H16RIK,RPL21,H2-AA,IGLV1,CD2,LOC100505088,GPD1L,CCM2,RPL27,PFN1,IGKV6-15,RPL11,RPL13,MYCBP2,RPL12,H2-DMA,IL2RG,MNDAL,BACH2,ADCY7,MYL12B,A130071D04RIK,PXDC1,RABAC1,CCNL1,IGKV6-20,LOC630855,NAPSA,H2-EB1,GM12191,PRKCB,MIF4GD,ELL3,1500012F01RIK,RPS12L2,RPS27RT,PTP4A3,FAM111A,BANK1,PSME2,GM2397,BTK,RPS21,EZR,IGKV4-55,RPS24,MACF1,PPP1R18,VARS,IGKV4-72,RPL32,6330407A03RI…
CUI:C0011860	EFO_0001360	ACVR1,IL1R1,AHNAK2,EML1,DCLK1,TM4SF1,MTUS1,SFRP4,LOC730101,RBP4,CD9,TEK,HSPA1A,MT1G,ASF1A,MPPE1,COL9A3,GSAP,NBL1,CPVL,CES1,ADH1C,FGL2,ADH1B,SERPINE2,ADH1A,ATP5A1,PRCP,SFRP1,RPS4Y1,PEG10,FLRT2,SUSD5,SPOCK1,STOM,TBL1X,S100A10,MEST,PRSS3,F8A1,HLA-J,ST8SIA1,STAC,TNNC2,SLC6A15,RAB27B,ABCA8,HLA-A,IFI44,EIF5,MYLPF,PLSCR1,RNF144A,SERPING1,SDC1,CRYAB,PKIG,ITM2B,PTGES,ATF5,CFB,MOXD1,CFD,PDE1A,TXN,GDE1,GNS,…	WSB1,WSB2,SCAF11,HOMER3,CACNA2D1,ACTN1,HOMER1,MAPK8IP3,PRKAB2,DES,HIST1H4C,RRAGD,TNFSF4,TRIM14,MXRA5,SIK1,LEF1,ZFYVE9,HERC2P2,TAGLN,RALA,SERPINE1,GLS,ADCY7,PNN,PNP,PABPN1,CPNE1,CLPTM1,PXDC1,GBP1,GSTT2B,HES1,FZD2,TSPYL4,EGR2,EGR3,PRKCI,PHC2,GADD45B,PLK3,FZD7,XRCC4,KLF10,LOC155060,CSNK1E,PTK7,NUAK1,EHD1,SQLE,MLLT11,AIMP1,SNAI2,HOXB2,ITM2A,C5ORF30,HOXB7,POM121,GPM6B,MTRR,TCERG1,TRIO,SCHIP1,MRPL19,MP…
DOID:9970	EFO_0001073	SNORA30,LUM,OPTC,RFX2,DES,COL1A2,COL1A1,MYL1,RBP1,SNORA28,ARMC5,MYL4,SNORD87,SNORA24,ASB5,CDA,ASF1B,SNORA20,SNORA21,EXOC3L,LCAT,CRHBP,GNAT3,SERPINF1,S100A13,MVB12A,SNORA73A,SNORA73B,MUC4,SNORA3,S100A11,PROK1,ABCA1,TNNC2,STFA1,EIF6,RNU1B6,SERPING1,SNORA74A,SNORA44,POP7,4932418E24RIK,LYPD2,TMEM182,LYPD3,PDGFB,ISLR,GJA1,BLOC1S1,ADH1,OLFR1418,SNORA33,SNORA34,SNORA31,GSTM5,GSTM3,ANXA2,SNORD8,GSTM1,EMP…	CAR4,B230217C12RIK,GEN1,GM10551,SRD5A2,CRYBB2,CRYBB1,CACNA2D1,DIO2,PCDH20,H2-M10.3,CRYBB3,ZFP959,GM16498,TAS2R108,KATNAL2,LIX1,FNDC1,MIR140,UPRT,MIR680-2,VIP,SLC25A40,ODC1,DGKB,GM10048,PROS1,NOL8,ZFP607,SFRP1,CTGF,TMEM123,CHORDC1,CHEK1,TCEAL5,VPREB1,DNAJC21,PIP4K2A,SYNDIG1,ZFP442,A630033H20RIK,AI504432,GRIFIN,BIVM,OSBPL8,ZFP456,ABCA6,ISG15,TOPORS,CCNA2,EHD4,MIP,ZFP322A,SCN2A1,1810022K09RIK,MALAT1…
DOID:2841	EFO_0000270	KRT1,SS18L1,C2ORF76,NIPSNAP3A,POLR2J2,POLR2J3,BTBD18,GLCE,TNRC6C-AS1,MCEMP1,TMEM170B,TCEB3-AS1,PLGLA,LACTB2,LOC100509683,SLPI,NINJ2,FAR2,POP1,ZNF831,NAIP,CDA,EIF5A2,CCNJ,RETN,TSIX,LOC646626,CYB5D1,SLAIN1,TOB1,RGPD5,GPR155,FLJ12120,TMEM68,LOC100506162,CPNE2,SUSD4,CCDC77,CHAC2,ZNF700,LOC145474,OR7D2,S100A12,ELANE,CHST7,AFAP1L2,ST8SIA1,ZNF383,KIR2DS2,COG5,CYP4F3,RAB39B,STAM,PARP15,SNHG3,HDHD1,NNT-AS…	CDK18,HEXIM2,LOC101928525,HES7,SRRM5,TRDV3,LRRN3,ACTN3,GPR37L1,ISLR2,LOC340357,RBP5,HGC6.3,SDPR,SPANXA1,CPVL,SKAP2,LOC388780,C2ORF88,ATP6V0D1,FGL2,CLEC10A,RPS4Y1,WWC2-AS2,IFNL1,LOC100507375,TP53INP2,ST3GAL5,SNCG,HES4,HOXA6,CDR1,PPP1R26,NAPSB,HLA-DRB5,ARRDC3,ACTL6B,PPBP,CYP4F8,LOC100233156,FTH1P5,TYMSOS,RPS26,KIAA1598,IDH1-AS1,CHST2,PRR19,HAMP,HLA-DRB3,HLA-DRB1,LST1,MS4A7,SPON2,GCC1,SPATC1L,LOC283…
DOID:891	NA	TMEM88B,RBFOX3,CADM3,IFITM10,4921507L20RIK,GPR37L1,CACNA2D3,9130015G15RIK,VWA5B2,AI314604,L1CAM,SST,FNDC5,IL23A,NINJ2,XLR3B,D12ERTD673E,TECPR1,ACOT4,AMER2,4930564C03RIK,AMER3,RAMP3,TMEM63C,PHYHIP,DPYSL2,5830400J07RIK,CHST11,SNCG,4930532J02RIK,SPOCK2,MAL2,RNF112,NTSR2,HOXA5,SAMD12,OMD,ACTL6B,PRKCE,RPL3L,D7ERTD316E,ATP4A,SNHG11,RNF208,VAMP1,FAT2,HOXB5,LOC100503244,0610040J01RIK,HOXB8,HOXB6,NECAB3,A…	TTC39A,CASP8AP2,LUM,WSB1,ESCO2,HOMER1,NBEAL1,MYO7A,DEFB11,ISLR2,IFT80,LARP4,BB211804,GTPBP4,ZFYVE16,MEX3C,RRAGA,MEX3B,SPINT2,PCDHB3,RBP1,VIM,ACOT1,ZSCAN29,PI4K2A,MTMR4,SGMS2,KDELR1,GM166,GT(ROSA)26SOR,PPP1R3B,SNX33,CALML4,CLDN2,PRKAA1,AQP1,ASCL1,CHEK2,PLCE1,1500009C09RIK,MEST,2010107G23RIK,ZFP960,EXOSC1,6720407P12RIK,ST6GAL2,ABCA4,SLC6A15,MANF,SLC16A12,BAZ1A,FLI1,AA407881,BTD,LATS1,ZZZ3,PPFIBP2,B…
DOID:12858	EFO_0000533	TTC39A,PLEKHA2,ARL15,SLC12A2,EBF3,SEPP1,EREG,MTUS1,EID1,COL1A2,COL1A1,SDPR,MGP,RBP1,CTH,AGTR2,PLCD1,ZFP9,CDA,PON3,SERPINE2,NDNF,LY6C1,GPR153,BAIAP2L1,FAM132A,SRPX2,HOXA9,STAT6,S100A16,HMCN1,HOXA2,CYP1B1,MEST,WNT10A,AW551984,OMD,TSLP,GADD45A,ERDR1,PPBP,GADD45G,ZFP618,RAET1A,CNKSR3,PLSCR2,SNAI1,SIM2,RGL3,MOXD1,TDRKH,5330406M23RIK,VARS,DANCR,MTCL1,MGST2,ISLR,IFIT1,RBPJ,HELZ2,GPR176,GJA1,RASSF5,ARSJ,…	STARD4,AHNAK2,CADM1,SYTL2,ACSL6,SOX11,CCDC80,OSTM1,FEZ1,TRIM16,MYL9,SLC35B3,RAMP3,LRP2,TAGLN,SERPINE1,FOXG1,AQP5,ARXES2,HS6ST1,APCDD1,SSFA2,2900073C17RIK,5730471H19RIK,HERC3,LSM12,FLRT2,PPARGC1A,GM3373,ST8SIA2,FOXF1,NR2F1,NUAK1,AIF1L,CAR5B,SLC6A6,AR,BTC,NCEH1,GJB3,VAMP7,KLHDC8A,TNNT2,PRKAR1B,PKIA,CHST1,GM6756,SSPN,SPRR1A,CRYAB,ITM2A,GPM6B,BEX1,PDE1B,TWIST2,PDGFB,PPL,MGST1,LYPD6,ENO3,SOX21,TXNDC16…
DOID:0050908	EFO_0000198	COL24A1,SYTL1,PPA1,C20ORF24,LAP3,SPINT2,KIAA0125,MT1G,MT1H,GLA,MT1E,MT1F,PRSS2,CYFIP1,IFITM2,PRSS1,IFITM3,RPL11,IFITM1,DCAF6,ASAH1,RPS4Y1,TOB1,PNP,HOXA9,B2M,CCNL1,PROK2,FDFT1,MT1HL1,NFE2,EGR1,SNHG1,HLA-DRB5,ATP6AP2,COMMD3,PPBP,TALDO1,HLA-C,RAB27B,ERLIN1,C1ORF186,HLA-A,SNHG8,HLA-B,SNHG6,LATS2,EIF5,VAMP8,SNHG12,PPT1,RPS21,RPS20,ITM2A,GAPT,ITM2C,RPS24,HLA-DRB1,LST1,CFD,SPARC,ZBTB8A,SPON1,RPL30,BEX1,…	RPL22,RPL21,RPL24,EBF1,DEK,SEPP1,DDX39A,HIST1H4C,LOC100508591,CD9,RPL26,LOC728825,RPL28,CALM2,RPL29,LEF1,CYFIP2,RPLP0P6,MYCBP2,ATP5A1,GLRX,LOC284454,BACH2,CRHBP,DPYSL2,VPREB3,MYB,RACGAP1,VPREB1,RPL15,RPL14,RPL17,CHST15,E2F8,RPL41,EDEM1,ARRDC3,KLF10,MIF,PRG2,TMA7,FTH1P5,RPS26,MYL12A,RPS14P3,STAG2,MYO5C,LGMN,PSME1,RPS23,EZH2,RPS25,RPL5,CDC42SE2,RPL6,PHB2,TCERG1,ANP32B,MAGED1,SCHIP1,ARL6IP1,C14ORF16…
CUI:C0011860	EFO_0001360	MOGS,KRT7,SLC50A1,CCK,EID1,NISCH,SST,SPINT1,ADPRH,ZG16,SPARCL1,RPL28,SUCLG1,CDK14,CALM1,STXBP1,PRSS1,1810009J06RIK,PDHB,RNASET2A,ARXES2,ASAH1,AQP4,MYL12B,GNG5,VTI1B,CLPTM1,SPOCK2,TCEB2,FDFT1,S100A11,NDFIP1,H2-D1,GLNS-PS1,EDEM1,EDEM2,KLF10,MANF,ELL2,COPZ2,EIF1,ARFGAP3,SQLE,EIF5,TCN2,WDR61,CTAGE5,SFXN1,GORASP2,ITM2B,ITM2C,PTP4A1,CDC42SE2,SPI1,HPN,ENO1B,TEX261,PCBP1,PTTG1IP,GNS,HSPH1,FAM134B,ADH1,TS…	ZFP954,GAMT,CHGA,IL1R1,RPL21,AP1S1,SERPIND1,CELA1,GRIN2C,SYTL4,NECAP2,TEF,RPL22L1,CALM2,PRSS2,RPL10,ASCL2,TMEM70,LY6C1,STOM,RPL19,RPL18,TRY5,SMCP,LOC100503923,CELA2A,JUND,RPL41,PRPF38A,SLC6A18,AMY2A4,CEL,AMY2A5,RPS27RT,RPS28,CLPS,RNF208,RPS23,SPRR1B,AMY1,GRB7,IGKV4-55,RPS24,RPL5,GLTP,RPL6,INS2,GABARAP,RPL3,GM10221,SCOC,RPL34,NUMA1,AAAS,CYB5R3,ANPEP,GALR3,STMN2,PPY,CD14,PRKACB,PROM1,BANP,RPS13,BRA…
DOID:684	EFO_0000182	TM4SF4,HFE2,TM4SF5,C20ORF24,COL1A2,MYL6,COL1A1,MT1B,MGP,IFI27,PSMC2,SLPI,VIM,MT1H,SPARCL1,RPL27,CALM2,HCP5,MT1F,CES1,IFITM3,PON1,WBP2,AQP9,PON2,C4BPA,GLRX,MYL12B,SLC5A6,PSMB10,ACTB,CREB3L3,STOM,RPL17,RPL19,B2M,S100A10,SDS,GSTK1,RPL41,XBP1,TMED9,HLA-DRB5,SLC11A2,HLA-A,HLA-B,PDZK1,COX7A2L,HLA-H,HLA-E,HLA-F,RPS27,AIMP2,CYP27A1,MYL12A,RPS29,FASN,PSME2,VAMP5,RPS25,CES2,CFB,RPL6,RPL31,SPARC,RPL4,RPL30,…	ITPK1-AS1,GAMT,ECH1,ACSL1,TM4SF1,ASS1,CDAN1,SCD,CYP2C9,MT1A,CYP2C8,XPNPEP3,PPP1R3C,RBP4,CYP1A2,MT1G,HNRNPD,MT1E,CCNI,VIPR1,ADH1C,SERPINE1,ADH1B,ADH1A,GHITM,LRP3,ITIH2,GABPB2,SULT2A1,WDR72,LOC100128288,CYP2D6,AKT1,AP2S1,HABP2,EGR1,JUND,GADD45B,SERPINF2,MIF,GADD45G,SLC16A12,C8ORF4,FERMT2,VNN1,HAMP,ATF5,GLDC,ANP32B,SLC22A1,MT1X,PTTG1IP,ENO1,LRRC37BP1,LIPC,ENO3,GBA3,ADH4,PRDX4,PRDX3,MT2A,C5,C6,RPS19,…
CUI:C0043207	NA	TRHR,MYO7A,EML2,RBP7,DYNC1LI1,HNRNPL,ARMC7,LOC100505088,D030063E12,XLR3B,D630024D03RIK,C030034I22RIK,ZFP9,PI4K2B,HSPA1B,SLC23A3,VIT,TEX40,2700038G22RIK,LSM11,5730471H19RIK,NFS1,6030422H21RIK,SAMD14,HES5,MYH7B,AU020745,MCAM,FIBCD1,C79557,SLC6A11,C030044M21RIK,OCEL1,PKIB,PRR16,GM6756,SCN2B,CAPSL,4831440E17RIK,AARD,ZBTB3,D330050G23RIK,AI605517,LGALS3,SPZ1,BLOC1S2,AP1S3,C030014I23RIK,SMCO3,2010315B03…	IGKV6-23,LUM,ACTN2,WDR83OS,CACNA2D1,SLC12A2,ISL1,BB211804,AA408396,FRAS1,TMEM79,9130230N09RIK,PPP1R3E,LOC624295,GUF1,OLFR154,MYL9,2610027H17RIK,IDO1,TRIM13,TMEM87A,CHIC1,TMEM63A,GM11772,TAGLN,CALML4,2310035P21RIK,IPW,MTMR7,C77949,STRIP2,GPR155,BC001981,LSM12,DDX26B,GNG7,ABI3BP,CHST15,GM3373,NXF7,D15WSU126E,SAMD5,GM8267,EGR1,EGR2,H2-EB1,PLA2G4E,PRG4,IGF2,ASTX,B230303O12RIK,6330415B21RIK,FA2H,SULT2…
DOID:1969	EFO_1000632	GAMT,RBFOX1,RPL22,ACTN3,FBXO3,RPL24,CNBP,RPL23,HOMER1,DEK,SEPP1,C20ORF24,COL1A2,MYL5,PSMC6,HNRNPK,MYL1,RRAGD,PPP1R3C,FEZ2,PSMC2,VIM,HSPA1A,PSMC1,RPL28,MXRA7,ALPK3,RPL27,PFN2,CALM2,CALM1,ITIH4,CCNI,CCDC69,RPLP0P6,RPL12,PPP1R3A,DCAF6,TOB1,MYL12B,PCMT1,PSMD7,RPL36AL,RNF115,GTF2IP1,UGP2,PSMD6,RPL17,FDFT1,SH3BGR,SRPK3,NAA50,RPL41,ST13,TNNC2,TMA7,RPL3L,PTP4A2,PTP4A3,MLLT11,RPS26,MYL12A,RPS14P3,RPS29,MY…	ECH1,ACSL1,ACTN2,ASS1,MYL2,MYL3,UQCRC2,GPD1L,UQCRC1,MT1H,SPARCL1,PREB,SUCLG1,MT1E,MT1F,EPAS1,IFITM3,RETSAT,SMPX,UQCR10,ATP5A1,GHITM,UQCR11,TMEM70,AQP1,BSG,GNG5,B2M,S100A10,MT1HL1,COX8A,HLA-DRB5,TNNC1,HLA-C,IGF2,GBAS,EIF1,RPS27,TNNT1,PPP1R1A,CRYAB,OGDH,HLA-DRB1,GABARAP,PHB2,RPL32,ECI2,MT1X,PTTG1IP,ATP5C1,MRPL12,RPL8,RPS15,MT2A,FTH1,PDK4,GLUL,A2M,CYB5R1,PDK2,SEC31B,TSC22D3,SIRT2,RHOB,CS,ALDH6A1,MGL…
DOID:8893	EFO_0000676	GAMT,SECTM1B,RBFOX1,EGF,9330159F19RIK,2310015D24RIK,HSPA1L,ACTN3,ACTN2,DHDH,ACSL6,HFE2,ISL1,DES,SFRP4,PM20D2,MAPK12,MYL1,RRAGD,SCGB1A1,MYL2,PPP1R3C,NEURL2,LEP,ASB5,ALPK3,ALPK2,ASB4,HRASLS,4930512H18RIK,ASB2,ATF3,PRKAA2,PON1,PLEKHB1,SMPX,CALML4,2310065F04RIK,APOL6,ABRA,STRIP2,HOXA9,NNAT,ZDBF2,FSD2,RILP,IFITM6,BVES,SKINT10,HOXA5,COX8B,SRPK3,PPP1R27,FZD4,DTNA,DDIT4L,PHKA1,CMBL,RPL3L,IL22RA2,MYLPF,BA…	IGKV6-23,COL24A1,DCLK3,CACNA2D3,IL1F10,DEPDC1A,A030014E15RIK,KRTAP4-13,RBP1,SLPI,RBP2,LEF1,WFDC12,SCT,CRABP1,5430421N21RIK,AA763521,ALOX8,KRTAP7-1,LY6G6D,PTGDS,KRTAP16-1,SLC34A2,C030009J22RIK,PLA2G4D,KRTAP9-1,KRTAP16-6,CTPS,STFA3,MC1R,GM7969,GJB6,PADI3,GM6756,TAGLN3,SPRR1B,PADI1,SPON1,SLC45A2,AU015723,ENO1,BRIP1,TRPM1,A030003K21RIK,LRAT,GM11559,GSDMC4,PRL2C3,9130409I23RIK,KRTAP31-1,GSDMC,2310076G…
DOID:0050156	EFO_0000768	KRT5,MX1,RSAD2,SERPIND1,SYTL1,DAW1,DLEC1,RFX2,C12ORF75,SFRP4,ARMC3,COL1A1,SPATA17,SFRP2,SNTN,CCDC80,SPATA18,MGP,SCGB1A1,CRISPLD1,FNDC1,LOC100505764,PIH1D3,LRRN1,NBL1,MXRA5,EPHA3,C1ORF194,IGHV3-23,AQP3,CLDN3,HS6ST2,RPS4Y1,CLDN1,BSG,PTGFRN,MS4A14,CCDC78,PTGDS,EPSTI1,CHST9,CFAP53,ADGB,DNASE2B,COG7,TMEM190,PPBP,IFI44,MOV10,BPIFB1,PLEKHS1,PPP1R1B,CYP2S1,HLA-DRB4,PRR15,CAPS2,APOBEC3B,FANK1,SPI1,WDR49,Z…	IFRD1,IL1R2,LRRN3,ACSL1,CCK,SNORA28,CTH,AGTR1,SPARCL1,FGL1,C3AR1,C4BPA,TSIX,FLJ35700,TFPI,RGPD2,TMEM71,CH25H,C10ORF54,KDR,MS4A15,CHST15,CCNL1,PROK2,S100A12,NFE2,EGR1,EGR3,GADD45B,TNNC1,CYP4F3,CBFA2T3,SNHG5,NUAK1,FAM13A-AS1,VNN1,VNN2,PIK3R1,LOC100510692,GPR183,PRR16,RGL4,CRYAB,VGLL3,APOBEC3A,GPM6B,MT1M,ICAM3,TMEM97,TMTC1,RXFP1,SAMSN1,ANKRD20A3,RASSF2,SOX17,IER2,FAM65B,FFAR2,JUNB,SLC19A2,GPIHBP1,IE…
DOID:10283	NA	PPA1,HSPE1,TM4SF1,COL1A2,PSMC5,PSG5,VOPP1,PSMC3,VIM,RPL28,GLA,MT1E,RAN,EPAS1,TAGLN,SERPINE1,PON2,MYL12B,ACTB,PSMD8,GNG5,SNRPD2,C19ORF53,CAPNS1,PSMD1,AP2S1,PSMD2,B2M,MEST,SF3B2,PTGDS,S100A11,COX8A,PRR11,RPL41,HLA-J,TALDO1,HLA-C,PBX3,HLA-B,HLA-G,COPZ2,EXT1,MLLT11,RPL27A,PSME2,RPS20,RPS23,CUTA,RPL31,SPON2,OXTR,RPL4,RPL30,RPL32,ARL6IP1,PIEZO1,MT1X,TRIOBP,RPS15,MT2A,GNG11,RPS18,PTDSS1,LGALS1,RPS19,IER…	LUM,WSB1,RPL22,ACTN4,RPL21,ACTN1,DKK3,ASS1,COL1A1,HNRNPK,SCD,MTHFD2,WDR82,KARS,RPL26,ITGBL1,MT1H,LOC728825,MXRA7,MXRA8,RPL27,MYL9,CALM2,MXRA5,AHCYL1,APP,CYFIP1,IFITM2,STAU1,IFITM3,RPL11,WBP2,CCNI,LRP1,RPL13,RPL12,WBP5,RPS4Y1,CREB3L1,DPYSL2,GTF2IP1,BSG,MXI1,SPOCK1,RPL15,RPL19,RPL18,FDFT1,MT1HL1,JAG1,GABARAPL2,PHC2,TMED9,ATP6AP2,FOXF1,FZD7,TMA7,IGF2,COX7A2L,EIF1,FTH1P5,RPS27,BACE2,RPS26,MYL12A,RPS2…
CUI:C0015802	NA	LUM,RPL22,RPL21,CMA1,RPL24,RPL23,P8,LOC100362543,SCAMP2,SEPP1,RGD1562409,COL1A2,SFRP4,MYL6,COL1A1,HNRNPK,DDX39B,MYL1,MGP,NINJ1,IGH-6,CD9,VIM,RPL26,RT1-BA,HNRNPF,SPARCL1,RPL28,RPL27,CALM2,RPL29,PFN1,CDO1,CD200,CYFIP2,LOC100302372,IFITM3,RPL11,AHNAK,RPL10,SERPINE2,RPL12,ARPC5L,AKAP8,MYL12B,LOC100366233,C4B,MILR1,BSG,DDX26B,RPL15,SNCG,RPL14,RPL17,RPL19,SLC12A7,B2M,S100A10,RAB11FIP3,RPL18,EGR1,ARSB,R…	ACTN2,CACNA2D1,RSAD2,NUP210,DES,HMBS,MYL2,MYL3,TLN1,EAR11,ASB2,POMP,RT1-A2,UQCR11,ACTB,MCART1,LOC100134871,COX8B,GABARAPL2,ARRDC1,PLK1,LOC688018,MIF,PRG2,RMDN3,PTP4A2,MYL12A,RPS29,MYLPF,PPP1R1A,TNNT3,BIN1,PKIA,PADI4,RGD1311739,CRYAB,MGST3,ATP5C1,TRIOBP,GATA1,LOC24906,PRDX3,GNG10,PCBP4,LGALS1,SNRNP70,PRDX2,COX3,LTA4H,COX1,LGALS9,RPS14,SCN1B,PDK2,GSTM2,TPI1,HBA1,MYBPC1,NME1,FXYD1,SLC7A5,MMP14,AGO2,…
DOID:3498	EFO_0002517	LUM,RPL24,H2-AA,COL1A2,MYL6,COL1A1,CD9,RBP1,RBP2,VIM,UQCRC1,SPARCL1,RPL28,RPL27,MYL9,EAR12,TPRGL,POMP,RPL13,SERPINE2,1810009J06RIK,ATP5A1,2210407C18RIK,RNASET2B,PRAP1,MUC3,GNG5,CAPNS1,ABI3BP,SERPINF1,RPL14,RPL19,S100A10,GM12508,RPL18,LOC630855,S100A11,FZD1,GM10335,TMA7,EIF1,RPS27RT,VAMP8,FAT1,SERPING1,PSME1,PRR13,RPL6,CFD,GABARAP,RPL3,RPL14-PS1,RPL34,TMEM98,RPL9,ISLR,CFP,RPL7,LYPD8,RPL8,C3,CYB5R3…	GAMT,SPINK3,RPL23,CELA1,SEPP1,EEF1A1,NUPR1,ERP27,ZG16,GM4076,PRSS2,PRSS1,RPL10,RPL12,RPS6-PS4,RRBP1,PRSS3,TRY5,SLC39A5,CELA2A,CPA2,PDIA2,CPA1,RPL41,EDEM1,EDEM2,AMY2A4,CEL,GM12191,CLPS,REEP5,SYCN,GM6756,AMY1,RPS24,PNLIP,RPL5,HAMP2,CELA3B,ERO1LB,CPB1,CUZD1,VTN,PRDX4,FAM134B,RPL39-PS,REG1,REG2,SLC38A5,RPL17-PS9,GGH,ASNS,MT1,PYCR1,GP2,DAP,CTRL,PAH,LOC100044627,PABPC4,TFF2,SERPINI2,CTRC,PNLIPRP2,MCFD2…
DOID:9074	EFO_0002690	TMEM194A,ACVR1,NIPSNAP3A,IL1R1,ZNF283,CCZ1B,YOD1,ZFYVE26,MAPK13,CLNS1A,IFI27,FDX1,SUB1,CYP20A1,ZSCAN25,TFAM,POLR3K,LEF1,OR8G2,SLC35B3,CHIC2,KDELR2,PNKP,TESK2,NOLC1,NAIF1,TMEM74,ADCY3,CBLB,HS6ST1,TMEM70,PRPSAP2,C16ORF96,PDCD11,MTHFD1L,FLRT2,C19ORF52,ST3GAL5,SLAMF8,TYW1,SDS,SNUPN,PHC3,ALG9,STAC,PHKA1,KIAA0391,HDHD1,FERMT2,ZZZ3,ADCK2,KLHDC8B,SNORD104,LINC00667,ZNF138,XKR4,CFB,TFRC,ZBTB2,PDGFC,WDR41,…	UNC13D,RPL21,GLYCTK,RPL24,LOC400743,MED9,C7ORF25,PISD,NYX,MTURN,WDR77,HOTTIP,GSTZ1,HIST1H4C,RHEBL1,WDR82,CD7,ARMC7,CD6,DNM1P35,RBP1,CCDC42B,RPL28,SIK2,OR2AT4,NCBP2-AS2,PGAP2,PON3,MYCBP2,ITLN2,SMA4,CCDC102A,DPCD,C16ORF93,MTA1,SV2B,IFT74,FAM120B,OXER1,HOXA3,XRRA1,SPOCK2,SNORA73A,ZNF701,HES4,ZNF148,SNORA10,PHC1,SNORA51,ZNF143,LINC00672,HLA-DRB5,COG7,ST6GAL1,STARD10,SLC6A16,IGFL3,GADD45G,KLF17,PGA5,R…
CUI:C0423704	NA	ENTPD1,LUM,RPL22,MX1,AP1S1,RPL24,CACNA2D1,CNBP,PLEKHA1,MX2,COL1A2,DYNC1LI2,COL1A1,HNRNPK,SCD,MYL1,MGP,NINJ1,VIM,UQCRC2,RPL26,HNRNPF,STX1A,APP,ATF3,IFITM3,AHNAK,RPL10,RALA,ADCY2,TPRG1L,LOC100366233,RPL17,LOC100134871,SF3B1,B2M,S100A10,RAB11FIP3,PTGDS,BATF3,RPL41,TNNC2,GADD45A,EAF1,NR2F6,RGD621098,RGD1563956,DHFR,MYL12A,EHD4,MYLPF,TNNT3,PSME4,BIN1,SERPING1,VAMP2,RPS23,PRR13,RPS25,PLA1A,RT1-DA,PTP4A…	CHGB,IFITM10,ECH1,CKMT1B,FBXO2,EBF1,PPP2R1A,HSPE1,L1CAM,MAPK8IP2,CCT6A,SST,CPEB1,CRISPLD2,SCN10A,FEZ1,PSMC5,SPARCL1,PLCD4,CALM2,PFN1,TP53,CALM1,STXBP1,POMP,MYCBP2,UQCR11,ASCL2,BSG,SV2B,PSMD4,CAPNS1,PSMD1,APBB1,SNCG,SPOCK2,RABAC1,RNF112,DRGX,NGFR,SIGMAR1,FIS1,COX8A,MIF,TMA7,CYP4F6,IQSEC1,PTOV1,COX7A2L,OLR1523,RPS29,INPP4A,PRKAR1B,CSNK2B,GORASP1,FAT1,VAMP1,UNC119,PSME2,RPS21,TAGLN3,CRYAB,GABARAP,FO…
DOID:9206	EFO_0000280	ARL14,SLC12A2,TM4SF4,SYTL2,KRT8,KRT7,ACSL5,MYO7B,C12ORF75,LOC730102,AZGP1,CAPN13,GPR160,FAR2,TLN2,TMEM63A,AHCYL2,CCDC68,ADH1C,CALML4,MST1R,IL2RG,ITLN1,MUC1,CREB3L1,MUC2,FLRT3,KIAA1324,PLCE1,APOL1,MUC6,FER1L4,FER1L6,C9ORF152,FZD5,EDEM3,VPS13C,PRKCA,KIAA1244,PDZK1,CMBL,IL17RB,XKR9,BPIFB1,ACER2,PLEKHS1,VNN1,CYP2S1,MEP1B,DPCR1,HOXB5,NOSTRIN,MEP1A,CYSTM1,CHST5,MRAP2,CFTR,HOXB6,CFB,HHLA2,NAPEPLD,MS4A8,…	KRT1,GBP6,KRTDAP,KRT5,KRT4,AHNAK2,YOD1,DKK1,BTBD11,EREG,RBP7,RRAGD,LPAR6,PPP1R3C,TMEM79,SLPI,CDA,SPRR3,SAMD9,KRT16P3,CRABP2,CWH43,AQP3,SNORD116-21,SRPX2,CAPNS2,SUSD4,S100A16,S100A12,S100A11,PRKCH,IGFL1,ELL2,AIF1L,VAT1,RAET1E,SULT2B1,EHD3,GJB2,GJB5,GJB6,FAT2,SPRR1A,CRYAB,SPRR1B,PADI1,HSPA4L,MOXD1,IL1RN,GLTP,BEX4,FLG,IL20RB,LPAR3,LYPD3,PPL,IKZF2,ADH7,TP53AIP1,IL36A,SOX2,GJA1,RNF217,GRPEL2,TPRG1,ANK…
CUI:C0919628	NA	IQCF6,FLJ25694,PLEKHA3,DNAAF3,LRRC37A2,PLEKHA5,ISL1,ARHGAP22-IT1,MEX3B,HSPA1A,PFN2,TLN1,CPEB3,LOC100129380,PRINS,RNF7,AQP3,RGPD2,DNM1P46,SNX27,MUC4,NUMBL,TSPYL4,PRR11,CCDC37-AS1,TMEM190,C10ORF35,CMBL,LOC100510697,NANOG,LOC388882,XKR4,FAM89A,CSTF3,SCARNA2,LYPD4,NRARP,FGF14-IT1,WFDC3,GSPT1,FAM134C,GUCD1,SYNCRIP,NDUFB2-AS1,ZNF280B,CYP2R1,LOC100507273,HOXC6,LOC100507279,IER3,GPR18,HYMAI,COLCA1,NSUN6,…	IQCF4,KRTDAP,RPL22,PIH1D2,ZPBP,CCT6B,HIST3H3,MYL6,CABYR,WDR82,C10ORF62,KARS,PSMC5,RPL26,SEPT7P9,RPL27,CALM2,SPANXA1,CCDC83,HRASLS,ROPN1,C2ORF88,SPRR3,TEX40,IFITM3,RPL11,POMP,CLPB,C1ORF194,RPL13,RPL12,CISD1,TPTE,AKAP4,RGPD5,NPIPB15,RNF114,ACTB,LOC401052,EPB41L4A-AS1,RPL17,MS4A14,TCEB1,B2M,RAB11FIP5,SMCP,GABARAPL2,RPL41,CMC2,MIF,USMG5,C12ORF50,TMA7,BAZ1A,SNHG6,FTH1P5,RPS27,RPS14P3,RPS29,RPS28,CSNK2…
DOID:8712	EFO_0003092	CHGB,ENTPD4,SLC12A2,GPR37L1,CCK,PCDHGA10,EID1,NISCH,SST,SUCLG1,CALM2,CALM3,CDK16,STX1A,CALM1,APP,STXBP1,ATP6V0D1,WBP2,CPNE6,LRP1,SCX,LY6C1,HERC1,PSMD3,SPOCK1,CLPTM1,RABAC1,SNCB,PRKCG,PAQR7,RPL41,XBP1,TMED9,COG6,PLK2,PRKCE,ERDR1,PRKCB,ANK3,ALG2,PTOV1,D17WSU92E,LPHN1,MIR686,AIMP1,RNF208,PRKAR1A,BIN1,VAMP2,TAGLN3,ITM2B,GABARAP,ISCA1,SCHIP1,PCBP1,ENO2,ATXN7L3B,HSPH1,PPP3R1,FAM134A,TSPAN7,PCBP2,FTH1,F…	RPL21,HPCAL1,AP1AR,PISD,MAPK8IP1,MARCKS,XPNPEP1,WDR82,PSMC2,RUFY3,UQCRC2,SPARCL1,RPL22L1,HNRNPD,NGEF,ASTN1,RAN,CYFIP2,SSNA1,RPL10,RPL13,FOXG1,RNASET2A,ARXES2,RNF5,AQP4,APCDD1,STX12,MYL12B,NAA60,ACTB,ASNA1,GNG3,1110051M20RIK,BSG,PSMD6,NNAT,DHX36,PSMD4,PSMD1,TCEB2,RPL19,RPL18,SNCA,PTGDS,JUND,PLK3,SLC6A15,USMG5,IGF2,ARFGAP2,SLC6A6,SQLE,RPS27RT,MLLT11,RPS26,RPS28,PRKAR1B,SFXN1,JTB,RPS23,RPL5,RPL6,MAC…
DOID:0050156	EFO_0000768	EPHA5,TMEM52B,CADM1,ZNF281,AFAP1,ARMC9,MALL,SFRP4,KIAA1217,MGP,SPINT2,PCDHB3,RBP1,TTTY15,LACC1,CRISPLD1,TNFSF4,FNDC1,ITGBL1,TNFSF9,GSAP,CPEB4,CDO1,ASB1,FGL2,CBLB,STATH,KIAA1211,RBM26-AS1,FNBP1L,SFRP1,RPS4Y1,CRACR2A,LRP8,TOB1,CLDN1,NTN4,FLRT2,SUSD5,HOXA3,SYNDIG1,PTGFRN,CYP1B1,CHST15,HES1,WLS,SAMD3,PTGDS,PROSER2,EGR3,FZD8,PLA2G4A,NUAK1,IL17RD,BACE2,RPL27A,HECW2,CFD,SLC22A4,OXTR,CFI,PCDH10,GATA6,PDG…	C2ORF74,SYTL2,EPR1,PSG1,ISL2,SYTL5,EREG,PSMB9,RUNX2,PSG9,SST,LOC730101,NEIL3,DEPDC1B,LPAR6,PCDHB7,KIF20A,MXRA5,CES1,PRKAA2,ZNF273,SYNPO2,NDNF,RAD54B,CCDC102B,NEURL1B,KNSTRN,HERC3,FLRT3,IFI16,GBP2,GTSE1,SAMD11,HTATSF1P2,PLK4,PRR11,PAQR5,FOXF2,TSLP,PLK2,IFI44,GPR137C,TPX2,LOC100506870,PTPLAD2,TAGLN3,SSX2IP,LINC00302,LXN,CDCA3,CDCA8,PLA2G5,SMC4,IFIT2,IFIT1,PCDH18,C5,CEP70,PRKAR2B,PDK4,PIEZO2,PDK1,RA…
CUI:C0024623	EFO_0003897	LUM,RPL24,RPL23,ACTN1,KRT7,HSPE1,COL1A2,ASS1,CCT6A,COL1A1,HNRNPK,DDX39B,MGP,SPINT2,CD9,SLPI,MT1H,RPL28,MYL9,NBL1,CALM2,PFN1,IDO1,HSPA1B,IFITM3,RPL11,KDELR2,CCNI,IFITM1,TAGLN,PON3,RPL13,RPL12,PON2,PRCP,ACTB,LOC728830,BSG,CAPNS1,LOC100133662,STOM,CPNE1,AP2S1,RPL17,TCEB1,RPL19,B2M,S100A10,PRSS3,RPL18,S100A11,RPL41,ATP6AP1,XRCC6,HLA-C,HLA-A,RPS26P8,EIF1,RPS27,PTP4A2,CYP27A1,HSPG2,RPS29,RPL27A,CSNK2B,…	STARD3,CHGA,MX1,IL1R2,SST,IL23A,KIAA0125,IFI27,GPD1L,MT1G,TLN2,AHNAK,HPGD,ADH1C,GUSBP11,PDXDC1,PDHB,ATP5A1,MST1R,RNF5,PSMB10,PNP,RPL36AL,PRSS8,ARFIP2,GNAT1,NCSTN,COX8A,JUND,XBP1,PRKCD,MANF,PTK6,PUM2,PGA3,ATP4B,ATP4A,MYLPF,PRKAR1A,TCN1,LGMN,TAGLN2,EZR,ATF4,CES2,RPS24,CFD,RPL3,RPL4,MT1M,RPL34,MT1X,XPC,MGST1,LGALS4,LIPF,MT2A,CD79A,LGALS3,C7,ANPEP,RASSF7,TSPAN8,GLUL,LGALS9,RPS14,FUCA1,CHKB,ITPK1,SSR4…
DOID:12858	EFO_0000533	ACSL1,RPL23,HN1,PISD,C20ORF24,C14ORF159,MYL6,VIM,LOC728825,RPL28,CPVL,PFN1,IFITM2,RPL11,FGL2,AQP9,PRCP,MYL12B,FRAT1,RPL36AL,FRAT2,RPL19,S100A10,S100A12,NFE2,HLA-J,HLA-C,HLA-B,HLA-G,COMMD8,FTH1P5,VNN2,TDP2,PLBD1,HLA-DRB4,RPS24,RPL6,LPGAT1,RPL34,GMFG,ICAM3,PTTG1IP,RPL9,IFI30,CFP,MARC1,PPP3R1,PPP4C,RPS18,LGALS1,FTH1,ARL6IP5,LTA4H,FAM65B,CD14,LYN,ANXA1,ANXA2,ANXA3,H3F3B,HBA1,GNB2L1,NBPF10,LILRB3,LYZ,…	RPL22,IMP3,MX1,RPL21,RSAD2,ACTN1,MX2,PSMB9,RUFY1,NISCH,HIST1H4C,LAP3,WDR82,KARS,MYL4,HSPA1A,CALM2,OPTN,CALM1,LEF1,ATP6V0D1,SATB1,PANK2,CCNI,IFITM1,EPB42,RPL13,TESK2,UBE2L6,RPS4Y1,PNN,PSMB10,ACTB,HERC5,NUAK2,IFI16,MXI1,CAPNS1,PIP4K2A,RPL14,STAT6,FAM63A,GBP1,B2M,RPL18,SNCA,S100A11,FIS1,GSTK1,GABARAPL2,RPL41,HLA-DRB5,ST13,BCL11B,CYP4F3,SYNRG,PPBP,HLA-A,IFI44,EIF1,VASP,HLA-F,RPS27,PARP12,RPS26,MYL12A…
CUI:C0085786	EFO_0000768	ATP6V1E1,ACTN1,JMJD8,DKK3,HNRNPC,APP,TAGLN,SYNPO2,DPYSL3,SPOCK1,XBP1,ST13,FOXF1,FZD7,CSNK1E,EIF1,BACE2,QARS,FAT1,SPATS2L,SERPING1,MRVI1,CRYAB,RPL5,GABARAP,CUTA,SPON2,PHB2,RPL3,ECI1,WFDC1,PTTG1IP,TMEM98,CD1C,MYLK,RPL8,C3,ADH5,SOX4,AP1S2,GLUL,SOX9,A2M,RPS13,CTSA,TSC22D1,MYOF,AKR1A1,PRSS12,ADAM30,LHFPL2,VEGFB,FAM210B,CALU,PABPC1,GARS,GAS6,AVPI1,LIMS2,SERPINA3,SDC3,TNFRSF11B,LRRC32,MAP1LC3B,QSOX1,TME…	SSB,ZNF165,IL1R1,HN1,DKK1,PSMB9,PSMC6,LAP3,PPA2,FEZ2,IDO1,MTPN,SF3B6,IFITM1,TUBAL3,SERPINE1,PON2,WBP5,UQCR10,ADARB1,TMEM70,UBE2L6,ANTXR2,PSMB10,FAM120A,HERC6,SNRPD3,UGP2,SNRPD2,SNRPD1,PEG10,MTHFD1L,S100A13,CYP1B1,RPL17,MEST,GBP2,C3ORF14,SNCA,TMEM50A,HLA-G,UCHL3,VAMP8,ADCK2,WDR61,TAGLN2,PSME1,VAMP5,PKIG,ATP6V1B1,MOXD1,GMFB,ARL6IP1,MRPL17,IFI35,C9ORF78,ENO1,MRPL13,IFIT1,ICAM1,ANAPC11,LIPA,RBPJ,IFIT…
DOID:1826	EFO_0000474	RPL21,FBXO3,RPL24,AP1AR,SEPP1,HSPE1,EML2,SST,SCD,FEZ1,PSMC5,PSMC2,RPL26,SPARCL1,RPL22L1,RPL27,CALM2,RPL29,RPL11,RETSAT,SERPINE2,UQCR10,PDHB,LOC503175,CISD1,MTMR6,SSFA2,DPYSL2,RPL36AL,RPL17,NDFIP1,TSPYL1,NDFIP2,PBX3,TMA7,ANK2,RGD1562629,VAMP1,RPS21,RPS20,RPS25,PTP4A1,RPL5,GPM6A,RPL6,GPM6B,RPL31,BEX2,RPL30,RPL32,RPL34,ENO2,RPL9,RPL7,RPS16,MT2A,RPS18,LOC100360150,RPS19,STMN1,RPL37,SNRPEL1,TSPAN3,RPL…	PRELID1,CKMT1B,RPL23,SYTL2,HPCAL1,EID1,SLC5A7,DYNC1LI2,HNRNPL,DDX39B,VIM,RPL28,PON2,GNG3,LOC100360491,CAPNS1,PIP4K2A,SNCG,S100A16,S100A10,SNCB,ABCA2,TSPYL4,RPL41,EIF1,MLLT11,SLC6A8,PRKAR1B,FASN,RNF208,BIN1,PPT1,HPRT1,ACSBG1,ATF4,OGDH,LXN,SCHIP1,TTYH2,RPL35,CTBP1,ATP5C1,ENO1,SLC6A1,RPL8,GCSH,PRDX5,PRDX2,EPB41L3,STMN2,COX2,LOC294154,DUSP3,RGD1566401,ANXA5,LOC306766,GLUD1,BHLHE41,RAPGEF2,GARS,GPI,LO…
DOID:1883	EFO_0003047	ATP6V1E1,ACSL3,STARD7,IMP3,CNBP,PPA1,DKK1,TM4SF1,CDC20,MTUS1,MARCKS,KARS,SERBP1,HSPA1A,CCDC86,C19ORF48,ASF1A,CYP1A1,RPL29,RAN,HSPA1B,ATP6V0D1,KDELR2,RPLP0P6,DCAF6,ITIH2,DPYSL2,FLRT3,BSG,PEG10,MYC,STOM,MAL2,IARS2,SEPHS2,RPL19,SNHG1,XBP1,TALDO1,VAT1,FTH1P5,SNHG16,SNHG15,NET1,PPT1,PTPLAD1,PRR13,ITM2B,PTP4A1,RPL5,RPL6,GABARAP,PHB2,RPL3,DANCR,CFI,CFH,ANP32A,TFRC,MPHOSPH10,TXNDC12,ENO1,MGST1,RPL8,HSPH1…	ACVR1,ACOT9,ACTN4,RPL21,RPL24,RPL23,LARP6,MYL6,HIST1H4C,NINJ1,VIM,TBPL1,MT1H,RPL28,RPL27,MT1E,MT1F,TES,RPL11,TAGLN,SERPINE1,GLRX,RGPD8,UACA,CLDN1,MYL12B,RGPD5,ACTB,NUAK2,RPL36AL,UGP2,GNG5,SNRPD2,MSANTD3,PSMD2,FDFT1,MT1HL1,COX8A,JUND,FZD5,GADD45B,GADD45A,PLK2,KLF10,USMG5,TMA7,C8ORF4,NR2F6,SNHG6,NUAK1,RPS27,RPS26,FERMT2,EIF5,RPS28,TAGLN2,RPS21,RPS20,RPS23,RPS25,RPS24,RPL31,RPL30,RPL32,ARL6IP1,RPL35…
DOID:0050156	EFO_0000768	KRT5,DDIAS,SERPIND1,SYTL1,MCEMP1,C12ORF75,COL1A2,COL1A1,MARCO,SFRP2,LOC730101,MGP,FNDC1,ITGBL1,KIF20A,LRRN1,ZSCAN26,PRSS2,PRSS1,IGHV3-23,NDNF,FLJ35700,IL2RG,AQP3,HS6ST2,CLDN2,RPS4Y1,CLDN1,ITLN1,CRACR2B,TRBC1,PTGFRN,MS4A14,PTGDS,LINC00996,NAPSB,DNASE2B,TNFSF15,TMEM190,ZNF260,PPBP,IGFL2,BPIFB1,NNT-AS1,GJB2,TRMT13,HLA-DRB4,FREM3,APOBEC3B,ZBED8,CDCA7,NAPEPLD,SPATC1L,IFIT1,CD1C,LGALS2,HOXC6,FFAR4,LTA4…	LRRN4,IL1R1,IFRD1,IL1R2,ACSL1,CCK,SYTL5,LOC100127886,AZGP1,SDPR,CRISPLD2,CTH,AGTR1,MT1H,SPARCL1,SIK1,CDA,MT1E,HSPA1B,MT1F,ATF3,ENPEP,FGL1,VIPR1,SERPINE1,TSIX,TFPI,RGPD2,TMEM71,CH25H,FLRT3,C10ORF54,MYC,SPOCK1,CCNL1,PROK2,S100A12,MT1HL1,NFE2,EGR1,EGR3,GADD45B,SERPINF2,CYP4F3,FOXF1,KLF10,SLC16A10,FOSL2,ARC,VNN1,VNN2,LOC100510692,GPR183,PRR16,RGL4,CRYAB,VGLL3,APOBEC3A,GPM6B,MT1M,MT1X,TMTC1,SAMSN1,CFP…
CUI:C0277580	NA	ACVR1,IL1R1,IFRD1,ECH1,P8,CD3EAP,RUNX3,ATG13,PPP1R3C,RBP2,RBCK1,EPHA2,AKAP1,PBLD1,RGD1309748,PPP1R3B,TOB1,C4A,BAIAP2L1,SEPHS1,NRBF2,HES1,SULT2A6,ABCB1B,SDS,KLF13,GABARAPL1,XBP1,EDEM1,TMEM50B,FZD7,KLF10,NR1D1,NR0B2,BAZ1A,NR1D2,KLF15,ELL2,VASN,COQ10B,NPLOC4,EHD3,PRKCZ,POR,LOC366772,HAMP,GNE,RT1-DA,NEDD4L,TWIST2,PPAN,GATA6,UGT1A7C,CYP3A18,SLC6A5,WDR45,ADH4,HSPH1,PRDX6,FAM134B,GALR3,ANKH,MYO18A,GLUL,…	LUM,ACSL3,ARL15,CNBP,GLCE,SLC12A2,MMD2,CELA1,COL1A2,MT1A,XRN2,MGP,IFI27,VIM,SIK3,ASF1B,RAN,PARG,IFITM3,SERPINE2,AQP8,LOC100361467,HNRNPR,ARNTL,MTMR7,DCAF7,HERC3,HERC2,MYC,TBL1X,STXBP6,HES6,SAMD11,EGR1,TSPYL4,LIX1L,DNASE2B,SLC34A2,TNFSF13,AMY2A3,PRKCE,LOC100362449,PLA2G4A,SNF8,COMMD2,LOC100362324,CLPX,SLC6A6,ADCK3,FASN,FAT1,ADCK5,SSX2IP,RPS25,VGLL4,OLR416,SLC45A3,GLDC,CDCA3,ANP32A,MLC1,DIXDC1,BRCC…
DOID:0050851	NA	RBFOX1,GM17501,GBP2B,PCGF5,HOMER1,MYO7A,H2-AA,HSPA1A,GM715,EAR12,CDO1,HSPA1B,LOC100038947,ABCB1A,CCDC68,SGMS1,SERPINE1,DLL4,NEURL1B,DDX26B,9130008F23RIK,ST3GAL5,A930013F10RIK,6030422H21RIK,E2F7,SNCA,LOC100503214,PRKCH,GADD45B,ARRDC2,SLC6A13,BAZ1A,CTPS,KLF15,TNNT2,HECW2,PKIA,NET1,SERPING1,FREM1,FREM2,PPP1R18,EDA2R,ICAM1,HSPH1,LGALS3,RUSC2,PRKAR2B,CCRN4L,PDK4,AGMO,D9ERTD720E,HIST1H3D,BANP,GPIHBP1,S…	SDR42E1,IGKV6-23,B3GALNT1,EGF,TMEM52B,HAGHL,ADHFE1,AARSD1,KRT7,DKK3,PSMB9,AI314604,ASS1,MYL7,FNDC5,AI844685,GLOD5,HIST1H4H,ASTN2,CYFIP2,LRP2,TESK2,SLC5A1,SLC5A2,SNX31,SFRP1,NRADD,TMEM72,EXOSC5,FLRT3,PRSS8,SNCG,PPARGC1A,EGR1,AI448005,MTERF4,STARD10,PAQR3,TNFSF13,SERPINF2,SLC34A1,SLC16A12,PDZK1,CMBL,AW552393,ATP4A,VNN1,BCAM,CYP2A5,CYP2S1,PPP1R1A,LYPD6B,WNK4,F13B,0610040J01RIK,PRKCQ,ATP6V1B1,PLA1A,H…
DOID:3042	EFO_1000668	MGC10814,CCZ1B,CKMT1A,DNM1P41,SOX15,CIDEA,LOC100508591,TMEM79,CYP1A1,ULK3,ACOT2,TTTY14,LOC494150,EPHA2,PM20D1,SNORA21,RIN1,EHF,ZNF395,LOC100506606,NOD2,RGPD2,MUC1,LOC100507375,S100A14,SLC12A8,A1BG-AS1,ELANE,LOC100509558,PLA2G4F,SURF6,IL36G,CYP4F8,MIF4GD,ALOX15B,VASP,DOPEY2,GJB2,RPL27A,LOC100289641,ADCK5,SPRR1A,SPRR1B,CFB,LOC100505666,LOC729218,ZMYND19,TXN,MT1X,TMEM91,PLA2G7,ALKBH4,CYB5R2,LGALS2,Z…	B3GALNT1,NIPSNAP3A,LUM,C2ORF74,GIN1,CRNKL1,DKK1,SFRP2,MGP,PLGLA,PSG7,ITGBL1,AGTR1,LRRN1,ZSCAN26,LINC00520,CDO1,C2ORF88,ENPEP,ATF1,GORAB,WBP5,TRANK1,CH25H,CRHBP,LOC100507376,SUSD5,HMCN1,POF1B,GBP3,FKTN,E2F8,PTGDS,CHST7,TBC1D8B,STAC,ABCA6,OMD,ARRDC3,BHMT2,PPBP,THAP10,NNT-AS1,BTC,PLSCR4,FBXL2,MEIS3P1,PLBD2,FAT4,CD302,VGLL3,ZFPM2,HLA-DRB3,SIM1,TMEM183A,PTGFR,GMFB,PDGFC,LIPC,TXNDC16,PCDH18,SMC2,C5,PTP…
DOID:10632	NA	4930433I11RIK,ZFP831,ZFP830,OLFR1206,DEPDC1A,CD2,SFRP2,OLFR834,MIR301,CYP2C68,XPNPEP3,CYP2C65,CYP2A22,OLFR152,SNORD87,RPL22L1,GM8159,PCDHB9,OLFR392,SNORD82,ZFP600,FGL2,OLFR829,UBE2L6,GM13154,MUC1,OLFR822,OLFR1318,IFT74,SKINT11,GBP2,GM6642,GBP5,CHST9,SNORD58B,MIR29B-1,OMD,MIR181B-1,VMN1R23,VMN1R22,SLC6A13,I830012O16RIK,IGF2,NR0B1,MASTL,GPR137B,TCL1B3,STFA3,MIR1839,RAET1B,OLFR1307,NOX4,IGSF1,A53005…	SECTM1B,ESCO2,TAAR5,HTR5B,VMN1R168,DSG1B,FLG2,SLC5A7,OLFR955,5530400C23RIK,OLFR399,MYL3,PIH1D3,OLFR270,OLFR151,VMN1R17,VMN1R174,VMN1R14,SVS1,FOXG1,CWH43,OLFR820,NWD2,PLAC9A,GNG8,GPR151,C87414,USP17LA,HOXA5,VMN1R142,GM20815,DNAH12,TNFSF18,ABCA1,PRKCD,V165-D-J-C MU,PRG3,OLFR1426,1700019M22RIK,OLFR739,OLFR738,RAET1D,VNN3,OLFR178,OLFR972,SSPO,IGKV4-59,PRKCQ,ACTRT2,OLFR293,NECAB3,CPHX2,CFI,OLFR609,OLF…
CUI:C0263361	NA	MX1,CKMT1A,PPA1,C20ORF24,MAPK13,ABCA12,LAP3,IFI27,SLPI,SUB1,RPL29,PFN1,RAN,PRSS2,EHF,IFITM3,ATP6V0D1,IFITM1,CRABP2,UQCR10,ARPC5L,CALML3,SLC5A1,ALOX12B,CALML5,AQP3,UBE2L6,CARHSP1,PNP,HERC6,PPP4R1,GNG5,IFI16,MICALL1,S100A14,PRSS8,AP2S1,B2M,PRSS3,S100A12,S100A11,TMED9,HLA-DRB5,HLA-J,SLC6A14,IL36G,HLA-G,UCHL3,FERMT1,SULT2B1,RPS26,EIF6,TCN1,TDP2,PLBD1,PSME2,TAGLN2,SPRR1A,SPRR1B,RPS25,TSTA3,IL1RN,GLTP,…	KRT1,ACSL1,AHNAK2,CIDEC,AZGP1,MGP,PPP1R3C,CD9,VIM,RPL26,HSPA1A,MT1H,SPARCL1,FAR2,MXRA7,HECA,MYL9,CALM2,MXRA5,SIK1,AHNAK,CCNI,TAGLN,RPLP0P6,ADH1B,RPS4Y1,SSFA2,UXT,DPYSL2,UGP2,SNRPD2,RPL15,RPL14,RPL17,RPL19,S100A10,MT1HL1,GABARAPL2,ST13,HLA-A,ALOX15B,VAT1,RPS27,RPS14P3,RPS29,RPL27A,GNPAT,RPS21,RPS20,ACSBG1,CRYAB,ITM2A,HLA-DRB1,SET,RPL5,CFD,GABARAP,CUTA,RPL31,RPL4,ANP32B,CFH,RPL34,PDGFC,MGST3,MT1X,P…
DOID:8712	EFO_0008514	GBP6,LUM,FNBP1,H2-AA,LGALS12,RBP4,VIM,EAR10,ENPEP,PRSS2,PRSS1,SERPINE1,H2-DMA,RETN,TFPI,MUC1,ABI3BP,SERPINF1,SPOCK2,PRSS3,ST3GAL4,SIGMAR1,4930466F19RIK,CELA2A,ABCA1,ABCA6,EDEM1,EDEM2,AMY2A4,GM10334,CEL,AMY2A5,BHLHA15,ABCA9,A530099J19RIK,5330417C22RIK,CLPS,TCN2,FASN,SFXN1,CHST1,CHST2,MUP20,CELA3B,CFD,RPL3,CFH,H2-L,EPS8,C3,SULT1A1,LIPE,ALCAM,ADH1,PRKAR2B,AGMO,CMKLR1,EMP1,GP2,AGTR1A,TMEM43,CP,PLXDC2…	EPM2A,SNRPN,CAR1,ACSL3,HSPA1L,HOMER1,CIDEA,HS3ST5,SFRP5,MAPK12,MYL2,MYL3,YIPF7,CDKN2AIPNL,OTUD1,6430571L13RIK,HRASLS,S100A8,ASB2,NAPB,ATF3,SATB1,GM561,KLHL38,NEXN,ARPC5L,UCP1,MRGPRH,ASB12,NRP,GLRX,KLHL30,HBB-B1,RASD2,SNRPD2,ASB11,CHAC1,CCRL2,SNCA,SH3BGR,PPP1R27,GADD45B,CISH,TNNC1,1500011K16RIK,GM12238,PPBP,SLC16A10,HBB-BT,DUSP26,FBXO32,CNKSR1,TMEM117,NDUFAF5,DDAH1,CDC42EP3,NDUFAF4,VGLL2,BEX1,EDA2…
DOID:2355	EFO_0004272	ATP6V1E1,MX1,SS18L2,PPA1,HSPE1,UBAC1,C20ORF24,PSMB9,HMBS,KARS,KIAA0125,UQCRC1,PSMC1,HIST1H4E,RAN,PRSS2,IFITM2,IFITM3,IFITM1,RPLP0P6,RPL12,DCAF6,UBE2L6,NEURL1B,ACTB,EPB41L4A-AS1,PDCD10,RPL36AL,MYB,SNRPD3,MEST,EPSTI1,NFE2,SNHG1,ZRANB2,COMMD3,TALDO1,MIF,USMG5,PRG2,RAB27B,C1ORF186,SNHG8,HLA-B,SNHG6,FAM136A,COX7A2L,IFI44,RPS26,VAMP8,CSNK2B,RPS21,NOL11,ITM2A,LST1,CFD,CUTA,RPL31,DANCR,ANP32B,TFRC,ECI2,R…	RPL21,ACSL1,HNRNPK,LOC100508591,CD9,VIM,RPL28,RPL27,SIK1,RPL11,CCNI,RPL13,MYCBP2,RGPD8,LOC284454,BACH2,RPS4Y1,MYL12B,RNF4,DPYSL2,VPREB1,RPL15,CHST15,RPL19,B2M,RPL18,ELANE,EGR1,GABARAPL3,KLF13,PRR11,EGR3,HLA-DRB5,GADD45B,EDEM1,ARRDC2,ARRDC3,KLF10,HLA-A,EIF1,FTH1P5,RPS27,MYL12A,RPS14P3,QARS,GPR183,ITM2B,EZH2,RPS25,HLA-DRB1,RPL5,CDC42SE2,RPL6,TCERG1,RPL4,RPL30,RPL32,RPL9,HIF1A,IFI30,ELK3,RPL7,RPS16,…
CUI:C0162671	EFO_0000192	RBFOX1,HNRNPK,MYL1,MYL2,VIM,UQCRC2,RPL26,HSPA1A,UQCRC1,ACOT2,PSMC1,SPARCL1,RPL28,RPL29,RPL11,RETSAT,RPL13,ATP5A1,TMEM70,TOB1,DPYSL2,PSMD8,GTF2IP1,UGP2,GNG5,PSMD4,CAPNS1,PSMD1,SERPINF1,PSMD2,S100A10,GBP2,NAA50,JUND,TSPYL1,HLA-DRB5,NR1D1,TMA7,MLLT11,RPS14P3,PSME2,PRKCQ,CRYAB,PADI2,HLA-DRB1,RPL5,CFD,GABARAP,RPL3,IPO13,ATP5C1,HIF1A,C3,FAM134C,FAM134B,PRDX1,RPL37,RPL36,RPL39,IER5,CYB5R1,SRP9,BTF3,GSTM…	STARD7,RPL21,ACTN3,TPM3,RPL24,UBAC1,RPSA,C20ORF24,DES,GPD1,PPP1R3C,FEZ2,UQCRQ,WBP1L,TMEM126B,FAU,PMP22,MT1H,RPL27,RPL13AP6,SNRNP25,CALM2,PTPN3,MT1E,SEPW1,CCDC69,RPLP0P6,RPL12,UQCR10,NDRG2,PPP1CC,PSMD7,MYL10,RPS2,RPS3,HMGN3,PCNT,FDFT1,COX8A,RPL41,GOT2,IGFBP6,TNNC1,TNNC2,GTF3A,EIF1,DUSP26,FTH1P5,RCAN2,RPS29,RPS28,ADCK3,JTB,PKIA,CASQ1,RPS21,RPS20,ATF4,TSG101,RPL6,RPL4,RPL32,UQCRB,TFRC,AK1,RPL35,RPL3…
CUI:C0033817	NA	WSB2,RPL22,ACTN4,IMP3,ARL14,CNBP,RPL23,SLC12A2,HPCAL1,KRT8,EREG,TM4SF1,MYL6,MEX3C,SPINT2,CD9,PSMC3,SUB1,CYP1A1,LOC728825,RPL28,HNRNPC,CALM2,PFN1,RAN,RPL11,POMP,RPLP0P6,RPL13,UQCR10,CSN3,CLDN3,MYL12B,ACTB,RAB11FIP1,PDCD10,RPL36AL,CAPNS1,MYC,S100A14,CYP1B1,DENR,B2M,APOL1,WWTR1,NDFIP1,JAG1,TSPYL1,XBP1,HLA-J,DNTTIP2,SLC6A14,HLA-C,TMA7,HLA-A,HLA-B,HLA-G,EIF1,FTH1P5,FA2H,EIF6,PLSCR1,HNRNPA1L2,PSME1,ITM…	RPL21,RPL24,AHNAK2,TM4SF4,HSPE1,CLNS1A,VOPP1,VIM,HSPA1A,RPL27,HSPA1B,APP,STAU1,PGAP3,AHNAK,RPL12,GTF2IP1,GNG5,PSMD3,RPL15,SEPHS2,RPL19,S100A10,SF3B2,S100A11,PRR11,RPL41,ALG5,CAMLG,RPS27,SQLE,RPS26,RPS28,RPL27A,JTB,PLBD1,RPS21,RPS20,RPS23,GRB7,SET,GABARAP,RPL30,ANP32B,MAGED1,RPL32,TFRC,PTTG1IP,TMEM97,C14ORF166,RPL7,RPS16,PRDX4,RPS15,MRPL3,RPS18,PTDSS1,RPS19,RPL39,LTA4H,RPL38,PRKACB,RPS11,RPS13,DUS…
DOID:5419	EFO_0000692	LRRC37A3,LUM,ARL14,CFAP70,LINC01186,KRT7,DCLK2,PSMB9,WDR78,NR2F2-AS1,MARCO,NEURL3,HSBP1L1,PSG8,ETHE1,RBP2,RFX6,CYP1A1,CPVL,ASB2,ENPEP,EPAS1,LRP2,COL12A1,C4BPB,BACH2,SFRP1,TMEM71,CLDN1,NTN4,STS,LOC100126784,CAPNS2,SV2B,C10ORF54,HOXA4,SPOCK2,S100A16,GBP1,GBP3,EXPH5,LINC01088,WNT10A,TNFSF15,ARRDC4,NR2F2,IGF1,C8ORF4,GDF6,DOPEY2,PPP1R1C,WNK4,FTCDNL1,XKR4,PTGES,PRR15,CFTR,MOXD1,SLC22A5,OXTR,PDE1A,TXK,L…	RBFOX1,C9ORF135,ENTPD3,RBFOX3,CACNA2D2,EBF3,TSPEAR,DKK1,RUNX3,DCLK1,TM4SF1,DES,HOTTIP,SFRP2,SST,SCD,SPATA13,SLPI,TEK,ASB5,CNTFR,CPNE9,LOC101926913,LRP4,KIAA0485,AKAP4,LRP8,AQP1,DLL3,C9ORF129,CRHBP,PREX1,MYL10,KDR,SYNDIG1,TUNAR,RPRML,PKNOX2,PROK2,CER1,PAQR9,EGR4,APOBEC3G,ST8SIA1,FOXF2,FOXF1,GDF3,HSPA12B,ERVH-4,SQLE,TNNT1,BTK,TAGLN3,SNAI1,NANOG,ACSBG1,HOXB9,NODAL,CHST6,TDGF1,SPON1,PPP1R17,PCDH10,WF…
DOID:9351	EFO_0000400	WSB1,ACOT8,RSPH6A,TTC39B,MAPK13,ST5,ZC2HC1B,AI844685,SKAP2,RSC1A1,ITIH4,IFITM3,TMEM63C,FGL1,FGL2,CPNE8,WDSUB1,AI195381,HS6ST1,SSFA2,MUC1,C4B,FBXL20,SV2C,MICALL1,EXPH5,MAGEA6,LOC100039111,XBP1,SERPINF2,ERDR1,GADD45G,NR0B2,IRGM1,SETMAR,TCL1B3,CLPX,RIIAD1,WDR60,PARD3BOS1,ZFP866,MOXD2,GM9222,CFI,NAPEPLD,POP4,AU014756,THUMPD1,GVIN1,IFI30,MIR1949,OPLAH,NAPRT,AP1S3,SOX9,GM20265,REG2,JUNB,PRL2C2,SOX8,SLC…	IGKV6-23,3110009E18RIK,IFRD1,GM17748,ZFYVE21,MTAP,COL1A1,SFRP2,HIST1H4B,HIST1H4C,SDPR,ST7,XPNPEP3,LACTB2,XLR3B,FNDC1,VIM,PARS2,HIST1H4J,RIN2,MYL9,VIP,CDO1,PTF1A,ITIH5,ENPEP,TAGLN,SERPINE2,ARXES2,ITIH2,TPGS2,CHORDC1,FAM120C,CHEK2,MYC,CHAC1,RIBC2,PPARGC1A,1810011O10RIK,TIPIN,ZFP960,EGR1,SNHG1,TSPYL4,INTS2,5430421B17,GADD45A,ARRDC3,KLF10,RAB27B,1810007D17RIK,1500012F01RIK,PIK3R1,TDP2,AKR1C14,4930442…
DOID:12205	EFO_0005547	MX1,RSAD2,LOC100293440,MCEMP1,WDHD1,CDC20,LOC731424,MARCO,LOC730101,DEPDC1B,GBP1P1,LAP3,MTHFD2,SCO2,IFI27,TTTY15,PSMC3,KIF20A,RIN2,L1TD1,IDO1,MT1E,MT1F,CES1,PGAP1,SAMD9,C3AR1,NCAPG,NCAPH,RPS4Y1,AKAP2,APOL6,HERC5,MILR1,CHEK1,RAD54L,GBP1,GBP3,HES4,TIPIN,E2F7,GBP5,E2F8,MT1HL1,GBP4,EPSTI1,APOL3,EGR1,BATF2,PLK4,EGR2,EGR3,PLA2G4A,MANF,MASTL,TUBG1,IFI44,PARP11,PARP12,TPX2,UCK2,PLSCR1,TNNT1,TCN2,TCN1,NET…	CCNJL,KRT1,LOC100286909,LRRN3,HCG27,CACNA2D3,SIGLEC17P,ISL2,SFRP2,SDPR,TMCC1,SLPI,NINJ2,MYL4,MYL9,HRASLS,SLC46A2,VIPR1,EPB42,TSIX,LOC101928893,ITLN1,NUAK2,KIAA1324,FLJ12120,MXI1,JAZF1,WLS,SNCA,HTATSF1P2,LINC01088,TIGD3,LOC101928307,PBX1,PTP4A3,CYP27A1,SLC6A8,TAGLN2,SDC2,CD302,AGAP7P,NECAB2,SLC45A4,CD1C,GUCD1,GNG11,DMBX1,LGALS2,C19ORF33,MICAL2,TSPAN5,FAM19A1,TSPAN2,IKBIP,STRADB,HBA1,AMPD2,PDZK1IP1…
DOID:5842	EFO_0003101	RNF44,TFAP2C,CD74,RPS8,RPL22,RPS9,CACNA2D2,RPL23,RPS7,MSH2,HIC2,EEF1A1,PLOD1,IFI27,CD9,ETHE1,CDK2AP1,RPL28,RPL27,FKBP4,RPL29,PFN1,SNRPB,SNORA21,IFITM3,RPL11,IFITM1,RPL10,GUSBP11,RPL12,FBL,ACTB,GTF2IP1,PDPN,CCND2,IGKC,FLNA,STOM,RPS5,RPL14,RPS2,RPL17,RPS3,RPL19,B2M,RPL18,ZNF146,GABARAPL1,RPL41,XBP1,NONO,MIF,HLA-C,TPTEP1,CYBA,ISG15,EEF2,TSPY3,RPS27,GGCT,RPS28,RPL27A,SERPING1,RPS21,RPS23,FTL,RPS24,RP…	TEX30,HSPA1L,CADM1,HPCAL1,UPF3A,MYL6,DDX39A,IFT88,SPINT2,PSMC5,RBP1,VIM,TBPL1,GAGE8,PSMC1,SPARCL1,OPTN,RAN,PDXK,SERPINE2,TPGS2,RNF6,MTMR6,TOB1,PCMT1,PSMD6,PSMD4,CAPNS1,SERPINF1,PSMD2,SMCP,GABARAPL2,ACTL6A,PLK2,GIGYF2,EIF5,TBL2,PRKAR1A,HPRT1,TSPYL5,HSPA4L,GABARAP,BAZ2B,VPS26A,CYB5R3,EPB41L3,PIP5K1B,CYB5R1,SRP9,GSTM3,PDHA2,ACR,SLC7A5,DAZL,ACRV1,CDKN3,ARF4,HIST2H2AA3,ARF1,ABHD2,PEA15,SERPINA5,LDHC,P…
CUI:C0001792	NA	GAMT,UNC13B,RPL22,ACTN3,RPL24,RPL23,ZNF160,SEPP1,HNRNPK,MTHFD2,MGP,FEZ2,YME1L1,RPL26,HSPA1A,MT1H,LOC728825,RPL28,GTF2IRD1,RPL27,RPL29,MT1E,CALM1,IFITM2,IFITM3,RPL11,POMP,AHNAK,IFITM1,RPLP0P6,RPL13,SMPX,UQCR11,GLRX,DCAF6,RPS4Y1,HERC2P9,TOB1,ACTB,RPL36AL,GTF2IP1,GNG5,RPL15,RPL17,RPL19,B2M,S100A10,GBP2,RPL18,FDFT1,MT1HL1,COX8A,NAA50,JUND,TSPYL1,TSPYL2,RPL41,ST13,TNNC2,KLF10,HLA-C,TMA7,ABCA8,HLA-A,HL…	ENDOG,ATP6V1E1,ECH1,CNBP,PPA1,UBAC1,MYL1,RRAGD,MYL2,PPP1R3C,LOC100508591,MYL3,UQCRC2,UQCRC1,SUCLG1,PFN2,CALM2,OPTN,RPL10,CCDC69,UQCR10,PDHB,ATP5A1,ARPC5L,GHITM,TMEM70,MYL12B,PARL,UGP2,PSMD6,VTI1B,SERPINF1,AAMDC,SH3BGR,TNNC1,PLA2G4C,ANK1,RMDN1,UCHL3,EIF1,AIMP2,MYL12A,SLC6A8,MYLPF,TNNT1,ADCK3,BIN1,PKIA,ATF4,RPL6,HDAC10,TFRC,ECI2,MGST3,PCBP1,MRPL15,ATP5C1,C14ORF166,ENO3,APOO,CYB5R1,DECR1,SEC31B,GSTM…
CUI:C0238463	EFO_0000641	CHGA,AHNAK2,SYTL1,EVA1A,SYTL5,C12ORF75,COL1A2,COL1A1,MYL1,MYL2,TMEM79,ETHE1,NGEF,PRSS2,CRABP2,IER5L,CLDN1,CH25H,FLRT3,ALOX5,ST3GAL5,SPOCK1,SPOCK2,CYP1B1,GBP3,S100A11,HLA-DRB5,TNNC2,LOC100507165,PTP4A3,MLLT11,CHST2,PRR15,CFB,HLA-DRB1,HPN,CFI,PDGFA,TMEM98,EPS8,C3,GJA4,C19ORF33,STMN2,LIPH,SFN,IER5,IER3,DUSP5,DUSP6,MYBPC2,DUSP4,RMI2,NR2F1-AS1,TESC,SPHK1,FN1,EMP3,TMEM173,TMC6,MYBPC1,CRLF1,COL3A1,FXYD5…	B3GALNT1,LOC100286909,BTBD11,LOC102724927,SDPR,CTH,AGTR1,MT1H,MT1F,LRP2,ADH1B,LOC100128727,LOC100287572,CWH43,RPS4Y1,WDR72,LOC100506966,CPNE3,PBX4,FHDC1,PLSCR4,GJB6,FREM2,ZFPM2,GPM6A,GLDC,BEX1,MT1M,C5ORF28,SCARNA2,SNHG19,FAR2P2,RASSF6,SOX9,PROM1,CCDC110,SHPRH,USP9Y,CCL21,BBOX1,TMEM171,LYVE1,OTOS,KBTBD7,MPPED2,ID1,PAX8,ID3,ID4,TFF3,CCL28,TFCP2L1,TNFRSF11B,VLDLR,HSPB11,LRRC2,LOC100510224,HSD11B2,LO…
DOID:1380	EFO_0007324	ASRGL1,DKK1,DKK4,ARMC3,CAPN13,SPINT2,KARS,VOPP1,KIAA0247,SLPI,UQCRC1,CALM1,CYFIP1,IFITM3,IFITM1,HPGD,C1ORF192,C4BPA,ABRACL,DCAF6,ACTB,GNG5,MUCL1,B2M,S100A10,HES6,MYH7B,NAPSB,TMED9,HLA-DRB5,TMEM50A,MANF,MIF,USMG5,HLA-C,C1ORF186,HLA-A,C8ORF4,HLA-B,BACE2,VAMP8,PIK3R1,MYO5C,FAT1,HOXB2,HLA-DRB1,BEX5,FANK1,CAPSL,CTBP2,TFRC,MGST2,WFDC2,ATP5C1,ENO1,F11R,RPL8,C3,HSPH1,SOX4,SCGB1D2,C14ORF2,SCP2,PRDX1,TSPAN…	LUM,WSB1,DUT,IL1R1,RPL22,RPL21,RPL24,ACSL5,SEPP1,COL1A2,SFRP4,NISCH,WDR82,DLX6-AS1,CDC16,CRISPLD1,HSPA1A,SPARCL1,MXRA7,RPL27,NBL1,RPL29,LETMD1,LINC00087,ATF3,RPL11,STX18,RPL13,NDNF,LOC284454,FAM169A,NTN4,EXOSC8,EPB41L4A-AS1,FAM156B,MSANTD2,SNRPD2,PI4KAP1,ST3GAL5,RPL15,RPL17,RPL19,SF3B1,CCNL2,EGR1,SNHG1,ZNF266,TSPYL4,JUND,ZRANB2,GABARAPL1,RPL41,ST13,CAMLG,NR2F2,TMA7,SNHG6,RPS27,RPS14P3,RPS29,RPL27…
CUI:C0007193	EFO_0000407	LUM,WSB1,POLR2J2,FNBP4,LRRN4,UPF3A,GDAP1,MTURN,HTR5A,SFRP4,NIN,MGP,CAPN11,TNFSF4,ASB7,ANKK1,MXRA5,ALPK1,NAIP,DAOA-AS1,HIST1H4G,CNTFR,RRN3,COL12A1,RETN,ABAT,CCDC102B,UACA,PNN,TMEM71,CH25H,RGPD5,LCE1B,RRN3P1,CEP95,HOXA1,SNCA,EGR1,EGR2,PRR11,ANKDD1A,GLIPR1L1,ABCA6,OMD,GADD45A,TEX11,TNFSF14,SNHG7,SLC6A11,GDF9,INPP4B,ACE2,LATS1,MYL12A,TNNT1,SNHG12,GPR183,PRKD3,CDC42SE1,BEX2,RSPH10B,TXK,GOLGA4,NKAIN2,L…	EPHA6,EPHA5,GAMT,ENDOG,HAGHL,CIDEA,ISL1,COMTD1,ETNPPL,MYL7,SCD,RBP4,MYL4,AGTR2,HSPA1A,CCM2,LRP2,ADH1C,ADH1A,AQP7,ADCY5,ITLN2,ADCY2,STATH,AQP3,RPS4Y1,AQP1,ITLN1,GPR153,ZSCAN10,DPYSL4,STXBP6,EXPH5,NGFR,CHST9,KRTAP9-3,CYP4F2,CEL,PRG4,NR2F6,GBGT1,GJB2,ADCK3,TCN2,SMTN,PPP1R1A,STRC,ADCK1,ZNF702P,SFXN2,ACSBG1,OCM2,NPFFR1,MGST1,GATA1,ART5,OPLAH,C3,OR8U1,ART3,GUCD1,LIPE,SOX18,C19ORF33,RASSF6,PRKAR2A,ALX4,…
CUI:C0007193	EFO_0000407	CDK19,FNBP1,KIAA1462,CRNKL1,COL1A2,SFRP4,COL1A1,ZFYVE16,MTHFD2L,MYL4,ITGBL1,ALPK3,MYL9,MXRA5,EPHA3,SLC46A3,TAGLN,FGL2,SERPINE2,FNBP1L,BACH2,RPS4Y1,FLRT2,PIP4K2A,SPOCK1,PLCE1,ST3GAL6,ZSCAN18,SNCA,SH3BGR,WWTR1,EGR1,RABGAP1L,FZD1,INSR,OMD,EXT1,INPP4B,ACE2,ABTB2,TNNT1,PIK3R1,PLBD1,NOX4,SSPN,CHST3,HSPA4L,SPARC,SPON1,ZBED8,BEX1,MTCL1,CFH,MEAF6,ACSM3,DIXDC1,TAPBPL,ENO2,SMC4,ISLR,MYLK,SUV420H1,EPS8,KIAA0…	RBFOX1,ENDOG,NIPSNAP3B,MX1,RSAD1,MX2,MTUS2,RECQL,REV1,ETNPPL,TM4SF1,LARP6,GCAT,ASS1,MYL7,SCD,AZGP1,CRISPLD2,IFI27,LACTB2,CD209,OBSL1,SIK1,AKAP1,ATF3,RAMP3,RETSAT,IFITM1,CCDC69,SLC5A1,WDR62,AQP3,C4A,IFI16,AAMDC,CYP1B1,MEST,NKX2-5,GADD45B,FOSL2,PTP4A3,EHD4,PLSCR1,ADCK3,PPP1R1A,RNF208,IGSF1,FBXL5,CES2,CFI,TFRC,UXS1,ICAM3,HIF1A,IFI30,IFIT1,ICAM1,OPLAH,C3,ART3,PTDSS1,SMCO4,KCNN2,CD14,APOD,SLC19A2,APOB…
DOID:3042	EFO_1000668	CCZ1B,ACSL5,MFSD12,RUNX3,PSMB9,CD2,CD5,LAP3,SCO2,LOC100508591,BAX,MT1H,TTTY14,TNFSF8,SKAP1,MT1E,RAN,MT1F,SLAMF1,CYFIP2,CLEC10A,IL2RG,UBE2L6,IL27RA,CH25H,PSMB10,PNP,TRBC1,SLAMF8,SPOCK2,APOL2,MT1HL1,EPSTI1,BATF3,NAPSB,NCKAP1L,VASP,LOC100507286,PARP12,BIN2,TRAJ17,GPR183,PSME2,PRKCQ,HLA-DRB4,FERMT3,TSTA3,TNFRSF6B,MT1M,GMFG,IFI35,ICAM3,TXN,PPAN,MT1X,SAMSN1,CD1D,IFI30,CD1C,ICAM1,CD1B,CD1A,MT2A,PLAC8,LG…	ACVR1,NIPSNAP3A,LUM,C2ORF74,LOC100286909,CRNKL1,DKK1,DKK2,TMEM170B,EREG,CYP39A1,FLG2,MARCO,SFRP2,ABCA12,SDPR,MGP,LOC653602,PLGLA,CRISPLD1,LOC100507263,AGTR1,LRRN1,ZNF711,CDO1,IDO1,HSPA1B,VIT,PANK1,VIPR1,AQP9,ADH1B,GORAB,TFPI,FNBP1L,NTN4,FLRT3,MSANTD2,SUSD5,HMCN1,LOC100506966,FKTN,E2F8,TSPYL4,CHST7,EGR3,TBC1D8B,ABCA6,OMD,ARRDC3,ZNF260,PPBP,STAM,IGF1,PRG4,ABCA9,C8ORF4,THAP10,NNT-AS1,BTC,PLSCR4,FAT4…
DOID:0050696	NA	SNORA30,WFDC21,KRTAP17-1,NPFF,OLFR29-PS1,DEFB13,MIR539,OLFR1441,LOC100505091,OLFR1201,BC005561,GDAP10,MIR665,FRAS1,MIR300,ASPHD1,MIR540,CAPN11,MIR680-3,SIK1,GM15455,DEFA-RS12,MIR667,OLFR700,2310057J18RIK,IFNL3,MIR674,MIR672,VPREB1,MIR365-2,OLFR389,MAGEB16-PS1,GM9911,WFDC18,PNET-PS,EGR1,4930466F19RIK,1700018F24RIK,EGR2,MIR194-1,MIR29B-2,TNFSF15,GADD45B,MIR181B-1,BACH2OS,MARS2,TCL1B1,MIR9-1,TCL1B5,…	CCNJL,TRHR,GBP7,GM10670,PEX10,DEFB11,EVA1A,ISL1,DSG1C,GM20917,COMTD1,SLC5A7,PPA2,PCDHB2,UPRT,PFN4,D16ERTD472E,2700046G09RIK,LIN9,PON1,SSNA1,PEX11A,PON3,GM166,GM20809,ALOX12B,AQP6,VMN1R179,CLDN1,GM20806,PNP,FRAT1,CHAC1,STOM,SNORA73A,SNORA73B,ZSCAN18,TRY4,HOXA5,VMN1R143,COX8B,PLK5,VMN1R142,GM20815,SLC35C1,FZD7,WDR53,SLC6A13,VMN1R149,I830012O16RIK,PRG4,COMMD2,VMN1R148,CMBL,NUAK1,MIR1839,VAT1,SCGB1C1…
DOID:3969	EFO_0000641	ENTPD1,AHNAK2,SNORD115-44,ZFYVE20,SYTL5,TTC39B,PC,ZC2HC1A,PLCD3,SNORD45B,SGMS2,CRABP2,NOD1,LRP4,ARNTL,SNORD116-21,PNP,MUC1,PEG10,CYP1B1,LONP1,FZD6,SLC34A2,PLK2,ERLIN1,ZNF702P,IGSF1,PRR15,VAMP4,PDE1A,SCARNA1,PPL,EPS8,LOC100129112,LIPH,C10ORF32,ZNF486,DUSP6,TESC,LYRM9,FN1,KLK10,BCORP1,KRT19,P4HA2,CLDN16,MMP16,DCSTAMP,SNORA62,TENM1,PCSK2,SNORA38B,ZCCHC12,GABRB2,ZNF594,SNORA14B,CITED1,COX7B,TMPRSS4,S…	OR2L8,NBPF22P,OR1J4,TAAR3,SNORD116-14,OR2L2,ROCK1P1,OR5R1,USP17L2,LINC00266-1,OR6T1,OR4K13,SLC5A8,LOC100134868,OR4K15,KRTAP4-12,KRTAP4-11,GAGE8,TNFSF8,ERVW-1,GAGE1,FLJ16171,OR2K2,SNORD116-24,SNORD116-20,LCE1B,LCE1C,SNORD116-19,OR5M10,KIAA1324,SNORD116-15,ABI3BP,GBP3,PPARGC1A,PKNOX2,PROK2,MUC7,OR8B12,KIR2DS1,KIR2DS4,OR4N5,OR2J3,OR4N4,ERVH-4,FAM90A7P,LINC00302,OR14J1,OR1G1,OR4M2,ISM1,MIR326,ANKRD20…
DOID:1380	EFO_0004230	STARD7,DEK,PPA1,C20ORF24,AFG3L2,ASS1,CCT6A,SST,MTHFD2,SPINT2,PSMC5,IFI27,CD9,VOPP1,SLPI,HSPA1A,UQCRC1,CALM2,HSPA1B,STAU1,POMP,IFITM1,RALA,ATP5A1,DCAF6,MUC1,PDCD10,GNG5,CPNE1,PSMD2,MAL2,TCEB1,IARS2,SEPHS2,MEST,HOXA5,PRKCI,TMEM50A,MIF,USMG5,HLA-C,SLC6A13,COMMD7,EIF1,FTH1P5,PNOC,CSNK2B,LYPD6B,NET1,ZFPM2,CFB,CUTA,PHB2,SPON1,RPL30,MAGED1,ARL6IP1,TFRC,COL13A1,TP53TG3B,MRPL15,ATP5C1,ENO1,ENO2,RPL8,PRDX6…	LUM,IL1R1,SLC35A1,RPL24,ASRGL1,ACSL5,IFT80,SEPP1,COL1A2,SFRP4,WDR82,DLX6-AS1,CDC16,CRISPLD1,VIM,SPARCL1,RPL28,RPL27,NBL1,RPL29,IFITM2,RPL11,STX18,RPL10,RPL13,RPL12,NDNF,LOC284454,FAM169A,APCDD1,NTN4,RGPD4,RPL36AL,KIAA1324,ST3GAL5,RPL17,RPL19,B2M,CCNL2,EGR1,RPL41,ST13,C1ORF186,C8ORF4,ARFGAP3,RPS27,RPS14P3,RPS29,RPL27A,FAT1,HOXB3,RPS20,RPS23,ITM2B,RPS25,RGL1,HLA-DRB1,RPL5,RPL31,RPL3,BEX2,BEX1,RPL32…
DOID:11612	EFO_0000660	SNORA30,STARD5,HEXIM1,LOC613037,HSPA1L,C9ORF131,HOMER1,ADPRM,SLPI,CTH,LRRN1,FSIP2,NAIP,SNORA20,SNORD82,ATF3,MIR30A,SPRR3,SNORA4,SNORD116-8,VLDLR-AS1,SNORD116-9,LRP2,HPGD,TIFA,CLDN1,SNORD116-4,CHORDC1,SNORA19,MYC,MAL2,HES1,SAMD12,ZNF267,EGR1,EGR2,EGR3,ABCA1,GADD45B,KLF10,NR1D1,NR1D2,GDF9,OCLM,LOC100506990,ANKRD20A4,GJB7,SNAI1,ZNF136,GPM6B,NPY6R,ANKRD20A2,ANKRD20A3,ICAM1,WDR44,LPAR1,ANKRD20A1,SCGB1…	NIPSNAP3A,ACOT9,SLC35A5,ESCO2,ENTPD5,MCTS1,EBF1,SYTL2,WDR76,PUS7L,PTRHD1,MALL,SFRP4,NUP93,NEIL3,DEPDC1B,MGP,PCDHB3,IFI27,CD9,MTHFD1,TEK,VPS25,MPPE1,SKAP2,TES,CES1,SNORD45A,SNORD116-6,C1ORF192,HERC2P3,CISD2,ATP5A1,NCAPH,GHITM,UQCR11,SNORD116-2,SFRP1,HERC2P9,SNORD116-21,DPYSL2,CDC23,KNSTRN,CHEK1,RACGAP1,AP2S1,HMCN1,MEST,ZNF266,PRR11,PLK1,ST8SIA4,COG4,MIF,ANK2,DHFR,SQLE,TPX2,PPT1,PTPLAD2,MRAP2,APOBE…
DOID:9206	EFO_0000280	LUM,ARL14,SLC12A2,TM4SF4,SYTL2,KRT8,ACSL5,C12ORF75,AZGP1,CAPN13,GPR160,IFI27,FAR2,TLN2,TMEM63A,CCDC68,ADH1C,SLC5A1,CALML4,MST1R,IL2RG,ANTXR2,STS,CREB3L1,FLRT3,KIAA1324,PLCE1,APOL1,MUC6,FER1L4,FER1L6,TBC1D8B,C9ORF152,ST6GAL1,EDEM3,SLC6A14,VPS13C,PRKCA,HNF1B,KIAA1244,PDZK1,CMBL,IL17RB,BPIFB1,ACER2,PLEKHS1,VNN1,MEP1B,FAT1,HOXB5,NOSTRIN,MEP1A,CYSTM1,CCSER1,CHST5,ITM2C,CES3,MRAP2,CFTR,HOXB6,CFB,HHLA2,…	KRT1,GBP6,KRT5,KRT4,AHNAK2,YOD1,DKK1,BTBD11,EREG,RBP7,RRAGD,PPP1R3C,TMEM79,CDA,CES1,SPRR3,PRKAA2,SAMD9,KRT16P3,CRABP2,CWH43,SYT14P1,AQP3,PARD6G,SNORD116-21,SRPX2,CAPNS2,S100A14,SUSD4,S100A16,S100A12,PRKCH,BCL11A,IGFL1,ELL2,AIF1L,RAET1E,SULT2B1,EHD3,GJB2,GJB5,GJB6,FAT2,PADI3,SPRR1A,CRYAB,SPRR1B,PADI1,IL1RN,GLTP,BEX4,FLG,IL20RB,C1ORF177,LPAR3,LYPD3,PPL,IKZF2,ANKRD20A2,ANKRD20A3,ADH7,TP53AIP1,IL36A,…
DOID:1380	EFO_0004230	STARD7,RSAD2,PPA1,DKK1,C20ORF24,ASS1,CCT6A,HIST1H4C,MTHFD2,KARS,CD9,SERBP1,SLPI,UQCRC1,PSMC1,HNRNPC,RPL22L1,RAN,CALM1,APP,CYFIP1,STAU1,IFITM3,IFITM1,RPLP0P6,ATP5A1,NOLC1,ABRACL,DCAF6,UBE2L6,ACTB,CYP4X1,FLRT3,SNRPD3,MAGEA3,IARS2,SEPHS2,B2M,MEST,MAGEA6,NAA50,HLA-DRB5,LRBA,MIF,USMG5,HLA-C,HLA-A,HLA-B,FTH1P5,PTP4A2,PIK3R1,CSNK2B,HNRNPA1L2,HLA-DRB1,SET,ARL6IP1,TFRC,MGST2,ATP5C1,ENO1,C14ORF166,F11R,IFI…	LUM,DUT,IL1R1,RPL22,RPL21,RPL24,ASRGL1,ACSL5,SEPP1,COL1A2,SFRP4,NISCH,WDR82,CDC16,VIM,SPARCL1,RPL27,NBL1,CCDC84,RPL11,STX18,RPL13,NDNF,RGPD8,LOC284454,FAM169A,APCDD1,NTN4,FAM156B,KIAA1324,PI4KAP1,ST3GAL5,RPL15,RPL14,RPL17,RPL19,SF3B1,CCNL2,EGR1,ZNF266,ZRANB2,GABARAPL1,RPL41,TMA7,C1ORF186,SNHG6,RPS27,RPS14P3,RPS29,RPS28,RPL27A,RPS21,HOXB3,RPS20,RPS23,ITM2B,RPS25,RGL1,RPS24,RPL5,RPL31,RPL3,TCERG1,R…
DOID:11981	EFO_0001074	ENTPD1,LRRN3,KRT7,DCLK2,TM4SF1,CD4,MGP,CD9,TNFSF4,TEK,ITGBL1,FAR2,EPHA2,SIK1,CDK15,HIST1H4E,ATF3,SYNPO2,C1ORF198,RPS4Y1,CLDN1,NTN4,STX11,STXBP6,GSTT2B,HES1,MEST,CCNL1,SLC12A8,GBP4,EGR1,EGR2,EGR3,GADD45B,GADD45A,ST8SIA4,FZD7,PLK2,ABCA9,GDF6,NUAK1,SLC6A6,RNF144B,RNU5D-1,TCN2,KIAA1598,NOX4,SNAI1,HOXB9,EZR,CFB,FLG,OXTR,PCDH10,MIR320A,GATA6,LGALSL,RAPH1,ICAM1,C3,ZC3H12A,CCRN4L,IER2,CMKLR1,JUNB,IER3,DU…	CDON,TMEM194A,ESCO2,HIST1H4L,MX2,MGC57346,EBF2,OR1J4,OR1J2,SNORD116-13,SEPP1,SFRP2,MT1A,XPNPEP2,RFX8,PCDHB2,RBP4,PCDHB5,PCDHB4,ZSCAN26,SNORA23,NAIP,PCDHB8,SNORD82,VIT,SNORD45B,IFITM1,SNORD116-23,SNORD116-25,SNORD116-24,SFRP1,CH25H,SNORD116-21,HERC6,NNAT,PEG10,SNORD79,SNORA73A,MIR30E,APOL4,SNHG1,HTATSF1P2,PLK4,APOBEC3F,DNAH11,APOBEC3G,XRCC2,RAB27B,ABCA8,PRG4,SCARNA9,CDCP1,RNF144A,WNK4,TRMT13,APOBE…
DOID:0060074	EFO_0000432	LUM,SLC12A2,HN1,HSPE1,C20ORF24,COL1A2,COL1A1,SFRP2,HNRNPK,AZGP1,GPR160,MGP,SPINT2,HSPA1A,RPL28,PFN2,CALM2,MXRA5,PFN1,RAN,KDELR2,CRABP2,SMA4,ABRACL,TOB1,C4A,MYL12B,MUC1,ACTB,KRTCAP2,GNG5,SNRPD2,S100A14,S100A16,MAL2,TCEB2,MUCL1,SEPHS2,RPL19,S100A11,COX8A,XBP1,HLA-DRB5,ATP6AP2,MIF,HLA-C,TMA7,HLA-A,C8ORF4,RPS27,VAMP8,PPP1R1B,JTB,SDC1,TAGLN2,PPT1,PTPLAD1,RPS24,HLA-DRB1,SPARC,MAGED1,TXN,PTTG1IP,F11R,GA…	RPL22,RPL21,ACSL1,EBF1,RPL23,CIDEC,PPA1,SEPP1,RBP7,SCD,RBP4,LEP,MTHFD1,VIM,RPL26,SPARCL1,MXRA7,RPL27,MYL9,RPL29,CDO1,CES1,EPAS1,RPL11,TAGLN,RPLP0P6,RPL13,ADH1B,RPL12,DCAF6,SFRP1,APCDD1,AQP1,DPYSL2,EPB41L4A-AS1,RPL36AL,UGP2,RPL15,SERPINF1,RPL14,S100A10,MEST,RPL18,EGR1,GABARAPL3,ABCA8,EIF1,HLA-E,RPS26,FERMT2,RPS29,PLSCR4,PIK3R1,QARS,PPP1R1A,SERPING1,RPS21,RPS20,CD302,CRYAB,ITM2A,RPS23,ITM2B,RPS25,R…
DOID:10283	NA	CDK19,LOC100506979,ENTPD5,RPL24,SS18L2,MYL2,COL9A2,TBPL1,GAGE8,LOC728825,RPL28,RPL22L1,RPL27,RPL29,RPL11,RPL13,RPL12,SMA4,SMA5,DCAF6,RPS4Y1,CREB3L1,DHX32,HMGN2P46,MAL2,SNHG1,PRR11,RPL41,MANF,C9ORF64,RPS26,SNHG16,RPS29,RPS28,RPL27A,QARS,JTB,PRR16,RPS21,SIM2,MON1B,RPS25,RPS24,RPL6,SPON2,RPL4,DANCR,HPN,RPL35,RPL34,ACSM1,ZNF490,TP53TG3B,MS4A8,TWIST1,RPL9,SNHG19,RPS16,PRDX4,RPS15,FAR2P2,ALCAM,RPS19,RP…	KRT5,STARD7,RPL22,RPL21,DEK,RBP7,MYL6,ST5,SCD,AZGP1,CRISPLD2,TMEM79,CD9,GPD1L,MT1H,SPARCL1,MXRA7,MYL9,PFN2,NBL1,PFN1,MT1E,CALM1,MT1F,ATF3,IFITM3,TAGLN,LOC100133660,SYNPO2,LINC01296,LOC284454,ANTXR2,APCDD1,STX12,TOB1,ACTB,DPYSL2,RPL36AL,NIPAL3,TP53INP2,SERPINF1,STOM,PIP4K2C,B2M,S100A10,LOC440983,FDFT1,MT1HL1,DUXAP10,PTGDS,EGR1,GABARAPL2,GABARAPL1,HLA-DRB5,GADD45A,FOXF1,HLA-A,HLA-B,EIF1,ALOX15B,VAN…
CUI:C0019693	EFO_0000764	SP110,MX1,LRRN3,CNBP,ZNF160,GATAD2A,DEK,PSMB9,MYL6,HNRNPK,NECAP2,WDR82,LPAR6,CLNS1A,PSMC5,PSMC1,MT1H,LOC728825,SIK1,PFN1,MT1E,OPTN,RAN,CALM1,TES,RPL11,IFITM1,RPLP0P6,UQCR10,UQCR11,GLRX,MYL12B,PSMB10,HERC6,ACTB,PDCD10,SNRPD3,UGP2,TRBC1,GNG5,IFI16,CAPNS1,STOM,SPOCK2,GBP1,B2M,GBP2,FDFT1,MT1HL1,ZNF146,JUND,GSTK1,PRR11,HLA-DRB5,HLA-J,SH2D1A,RAB27A,PRKCB,HLA-B,COMMD8,IFI44,HLA-E,PTP4A2,MYL12A,RPS29,PIK…	TRDV3,RPL21,RPL24,PPA1,RUNX3,HIST1H4C,CD7,VIM,MXRA7,HECA,RPL27,EIF1B,CDK17,ATP5A1,RPS4Y1,TOB1,UXT,SCAF8,PI4KAP1,RPL15,S100A10,MEST,CCNL1,RPL18,PRKCH,KLF11,COX8A,RPL41,ST13,GADD45B,BCL11B,GADD45A,HLA-C,HLA-A,HLA-G,EIF1,HLA-F,FTH1P5,RPS27,RPS14P3,JTB,TAGLN2,PPT1,HYOU1,RPS20,RPS23,ATF4,PTP4A1,RPL5,SPON2,PHB2,RPL3,RPL4,RPL35,RPL34,LYPD3,HIF1A,SAMSN1,RPL8,RPS16,RPS15,GNG11,RPS17,PTDSS1,RPS19,PRKAR2B,R…
DOID:848	EFO_1001154	EGF,LUM,LOC100506979,IL1R2,ASRGL1,C20ORF197,EREG,MAPK13,MTUS1,KMT2E-AS1,GBP1P1,LOC100507025,SDPR,LAP3,LINC00528,SNORA28,TTTY15,TNFSF4,NINJ2,MYL4,MXRA7,PLCD4,CPVL,IDO1,SNORA21,HSPA1B,CES1,C2ORF88,LINC00087,ADAMDEC1,PRSS2,LOC613266,UBE2L6,RPS4Y1,CH25H,LOC286087,GNG2,HERC5,VPREB3,SPOCK1,SLAMF8,GBP1,SLC12A7,OR7D2,NTNG2,EGR1,BATF2,LINC01088,EGR2,KIR2DS1,FZD6,KIR2DS2,GADD45B,KIR2DS5,C1ORF186,FN3KRP,PBX…	KRT1,LOC101928767,TMEM52B,LINC00893,HCG27,COL24A1,ZNF529-AS1,LOC100510678,PASK,EML6,IGLV@,LOC100288656,KIAA0125,SLPI,ALDH8A1,TMEM185AP1,ANKLE1,EPB42,IGHV3-23,HERC2P3,TSIX,MST1L,RRN3P1,KRTCAP3,RRN3P3,PEG10,SERPINF1,PPARGC1A,SNCA,LINC00996,C5ORF34,ANKDD1A,CYP4F3,LOC101928307,TPX2,TNNT1,FDPSP2,MYO5C,ST20,ZNF813,NANOG,FREM3,LOC729218,SLC22A5,ANP32A-IT1,TDRKH,LINC00540,NCAPG2,CDCA8,HPR,ICAM4,IGHV1-69,…
DOID:2841	EFO_0000270	SNORA30,SSTR5-AS1,MX1,CACNA2D2,SYTL2,ATG10,C12ORF75,SNORA2A,MYL6,LGALS12,FEZ1,IDO1,SNORD116-6,SNORD116-9,C4BPA,SMA4,SNORD116-1,FAM169A,LOC642947,TSEN54,CAPNS2,KIAA1324,WDR70,SAMD3,EPSTI1,SAMD12,PHC1,NDFIP2,KIR2DS2,KIR2DS4,KIR2DS5,PAFAH2,LOC389607,SLC16A14,FAM160A1,ANKRD20A4,PARGP1,FAT4,ZNF257,LOC100133315,TMEM181,C1ORF177,SLA2,KIAA0020,PLAC8,PDGFD,AP1S3,CMKLR1,MYBL1,CEP78,GSTM4,TCF19,FGFBP2,SNORD…	ZNF281,KIAA1586,RFX2,ORAI2,GLA,RPL22L1,LRRN1,CD200,CES1,SNORD45B,SNORD116-21,WLS,PROK2,EGR1,EGR2,EGR3,DAXX,NEBL,ZRANB1,C9ORF153,PLK2,CMBL,XAGE-4,CFD,CD1E,PLA2G7,CD1C,SULT1A2,FCRLA,RAVER2,MIR519B,PDK4,ERMAP,CGB,ZNF486,DUSP6,GPR15,JUN,SIGLEC14,LYVE1,IGLJ3,IL1B,KBTBD7,CEACAM6,RAPGEF2,SIGLEC5,IGHD,CD22,ZNF232,SNORA60,LRRC4,MIR520B,CTLA4,CTSH,CLIC2,CLIC1,IGHA1,HLA-DQA1,TMEM176A,ARG1,TMEM176B,FOS,CD180…
CUI:C0024117	EFO_0000341	POLR2J2,STARD7,ACTN2,WDR83OS,CNBP,CIDEC,PPA1,AFG3L2,MYL1,PPP1R3C,MYL3,HSPA1A,UQCRC1,PFN2,CALM2,RPL29,STX1A,HSPA1B,ATF3,RPLP0P6,RPL12,SMPX,UQCR10,GHITM,UQCR11,RPS4Y1,SLC5A5,TOB1,RNF115,UGP2,SERPINF1,SRPK3,COX8A,NAA50,TNNC1,TNNC2,PLA2G4C,TMA7,ANK1,ARFGAP2,FTH1P5,PTP4A2,MYLPF,ADCK3,SMTN,CSNK2B,BIN1,PKIA,CRYAB,PADI2,RPS25,ATF4,PHB2,TFRC,ARPP19,ENO3,RPS15,BLOC1S1,TSPAN7,KCNE1L,PNO1,APOD,CYB5R1,SEC31B,…	LUM,RPL22,RPL21,ACTN3,ACSL1,DEK,SEPP1,TM4SF1,COL1A2,COL1A1,HNRNPK,CRISPLD2,MYL2,FEZ2,SLPI,VIM,GPD1L,MT1G,PLCD1,MT1H,RPL27,NBL1,SIK1,MT1E,MT1F,IFITM3,RPL11,SATB1,CCNI,RPL13,PRCP,STATH,MYL12B,ACTB,BSG,MYC,RPL17,RPL19,B2M,S100A10,FDFT1,MT1HL1,EGR1,JUND,GABARAPL2,RPL41,HLA-DRB5,GADD45B,KLF10,HLA-C,HLA-A,HLA-B,HLA-G,GBAS,EIF1,VAT1,RPS27,RPS26,RPS29,RPS28,TNNT1,PPP1R1A,SERPING1,RPS21,RPS20,RPS23,ITM2B,…
CUI:C0024117	EFO_0000341	SND1,COL1A1,MTHFD2,RBP4,PSMC2,CD9,UQCRC1,ACOT2,PSMC1,GLA,ACOT7,ATF3,PDXK,HPGD,PDXDC1,RPL12,ATP5A1,PCMT1,PSMD8,PSMD6,ALOX5,CAPNS1,LOC100133662,STOM,AP2S1,RPL14,GBP1,S100A10,NCSTN,LOC100133665,F8A1,PRKCD,ATP6AP1,PLK3,PBX3,EIF1,LGMN,HYOU1,GMFB,RPL31,PHB2,RPL4,TFRC,ATP5C1,ENO1,LIPA,RPL8,ALCAM,LTA4H,LYN,FUCA1,GSTM1,RING1,ANXA5,ITPK1,SSR4,FN1,EMP3,JOSD1,MMP19,PI4KA,GARS,ARF4,SERPINA1,BTG2,ARF1,RPN2,ARP…	KRT5,MX1,RPL24,KRT8,PSMB9,SPINT2,SCGB1A1,IFI27,SLPI,VIM,MT1H,RPL28,PFN2,HSPA1B,IFITM3,RPL11,ADH1C,RPL13,NXF1,LOC728830,SERPINF1,S100A11,ARSB,RPL41,HLA-DRB5,GADD45A,IFI44,HLA-E,RPS27,ARC,RPS29,RPL27A,SERPING1,PSME2,RPS21,RPS23,RPS24,IL1RN,CDS1,CFD,RPL32,RPL35,MT1M,RPL34,TXN,HPR,WFDC2,RPL9,C2,ADH7,C3,IFIT3,HSPH1,LGALS3,RPS18,CYP2B6,RPS19,RPL23AP82,PRDX1,TSPAN8,FTH1,IER2,GLUL,APOE,TSPAN3,RPL39,RPL38…
CUI:C0276548	NA	MX1,LOC613037,RPL24,CADM1,ACTN1,UPF3A,L1CAM,MT1A,DDX39B,TMCC1,PSMC5,IFI27,VIM,MT1G,MT1H,RPL28,PFN1,MT1E,SNORA21,MT1F,AHCYL1,IFITM3,RPL11,WBP2,SATB1,AHNAK,CCNI,IFITM1,TAGLN,RPL13,MYCBP2,SERPINE2,PDHB,PRCP,RPS4Y1,HERC2P9,AQP1,C4A,GTF2IP1,BSG,SV2A,MXI1,STOM,TCEB2,SHOC2,RPL19,B2M,RPL18,SF3B2,PTGDS,COX8A,JUND,EGR3,RPL41,ST13,MIF,NR1D1,HLA-C,HLA-A,COX7A2L,ARFGAP2,HLA-F,PTP4A2,MLLT11,LPHN1,RPS28,PRKAR1B…	CHGB,ATP6V1E1,HPCAL1,PPP2R1A,CCK,SMARCA2,MAPK8IP1,DCLK1,MAPK11,EID1,GALNS,NISCH,ST5,HNRNPK,SPARCL1,TRIM16,PFN2,CDK14,CALM2,CALM3,STX1A,CALM1,CD200,HSPA1B,APP,STXBP1,IFITM2,ZFYVE9,CPNE6,RPL10,FOXG1,ATP5A1,ADCY6,ACTB,NNAT,PI4KAP2,RPL15,SNCG,SERPINF1,AP2S1,RPL17,TCEB1,TSPYL4,GADD45B,ATP6AP1,PLK3,NUAK1,RPS27,FOSL2,RPS29,PRKAR1A,TAGLN2,HYOU1,VAMP2,RPS23,HLA-DRB3,GPM6A,RPL31,ANP32A,CTBP1,MT1X,PPL,ENO2,…
DOID:12858	EFO_0000533	DEK,C20ORF24,MYL6,ZC3H11A,RPL27,CPVL,RALB,RPL11,RPLP0P6,RPL13,ASAH1,ADCY7,FAM120A,UGP2,RPL15,RPL17,SF3B1,S100A10,GBP2,SNCA,S100A12,GABARAPL2,RPL41,BAZ1A,VAMP7,TRAJ17,PRKAR1A,TDP2,PLBD1,PPT1,RPL5,CDC42SE1,RPL6,RPL31,RPL3,RPL4,RPL30,RPL9,HIF1A,VPS26A,RPL7,RPL8,SCPEP1,CYB5R4,PRKAR2B,RPL39,LTA4H,PRKACB,SRP9,LYN,DUSP6,ANXA1,ANXA2,DUSP1,ANXA5,H3F3B,C6ORF62,LYZ,KAT2B,DPYD,ITK,CRLF3,HIST2H2AA4,BTG1,ABHD3…	FNBP1,RPL22,ACTN1,MX2,GATAD2A,RUFY2,WDR82,KARS,VOPP1,HSPA1A,UQCRC1,RPL28,RPL29,PFN1,HSPA1B,IFITM2,IFITM3,WBP2,CCNI,IFITM1,EPB42,ATP5A1,IL2RG,UBE2L6,RPS4Y1,ACTB,NUAK2,AP2S1,CHST15,RPL19,S100A11,NFE2,JUND,HLA-DRB5,HLA-J,ATP6AP1,TALDO1,HLA-C,PRKCB,HLA-B,FTH1P5,RPS28,QARS,PSME2,RPS20,PSME1,RPS23,PRR13,PADI2,RPS25,CFD,GABARAP,CUTA,SPARC,MEPCE,RPL32,PPP1R11,CTBP1,ICAM3,PRF1,ENO1,IFI30,RPS16,PRDX6,RPL37…
DOID:12858	EFO_0000533	WSB1,GM3150,RPL22,RPL21,RPL23,AMFR,PPP2R1A,SCAMP1,EID1,CCT6A,DYNC1LI2,MYL6,HNRNPK,MARCKS,ZC2HC1A,RUFY3,VIM,ANP32E,GM13826,RPL28,RPL27,ACOT7,EIF1B,TPRGL,RAN,2700089E24RIK,RPL11,WBP2,RPL10,RPL13,PLEKHB2,WBP5,RNASET2A,ATP5A1,MSANTD4,ARXES2,MTMR7,DHX30,PRPSAP1,GNG3,GM6768,RPL15,RABAC1,B230214O09RIK,B2M,RPL18,NDFIP1,TSPYL4,GABARAPL1,ATP6AP1,SLC6A15,GM10335,INO80,GM12191,USMG5,SNHG8,EIF1,TCL1B3,RPS27RT…	CHGB,RBFOX1,AP1S1,FBXO2,HOMER1,HPCAL1,CACNA2D3,CCK,HPCAL4,DCLK1,SST,MAPK10,PSMC5,NSMF,SPARCL1,CALM2,NGEF,VIP,GM4596,STX1A,CDK17,MTPN,STXBP1,ITIH3,ADCY1,CPNE6,TRANK1,3110035E14RIK,PHYHIP,BSG,SV2B,NNAT,VTI1B,CALN1,LOC630855,PTGDS,EGR1,PRKCG,EGR3,TMA7,PRKCB,ARC,PPP1R1B,SNHG11,CHST1,SPARC,TTYH1,PDE1B,ENO1B,GDE1,STMN4,ICAM5,ENO2,ACTR3B,ARPP19,NLK,HSPH1,PPP3R1,8030474K03RIK,PGBD5,GJA1,STMN1,TSPAN7,FTH1…
CUI:C0270726	NA	WSB1,RPL21,H2-AA,SOX11,DKK3,MARCKS,CD9,RPL28,RPL22L1,EIF1B,H2-BL,IFITM3,AHNAK,LRP1,RPL13,FOXG1,RNASET2A,C4A,ACTB,GNG5,NNAT,CAPNS1,SERPINF1,QK,B2M,RPL18,PEA15A,S100A11,H2-D1,JUND,ABCA1,PRKCD,SURF4,COG6,TALDO1,MTHFS,LATS2,RPS27RT,RPS26,RPS28,SNHG11,SERPING1,LGMN,TAGLN2,CHST2,PTP4A1,RPL5,GLTP,RPL6,MACF1,SPARC,RPL3,ARL6IP1,RRP1,RPL34,PLA2G7,RPL7,RPL8,C3,CYB5R3,SOX4,PRDX6,RPS17,SOX2,LGALS1,PRDX1,FTH1,…	CHGB,ATP6V1E1,AP1S1,CNBP,PPP2R1A,CCK,PCDHGA10,ATG12,EML5,RRAGD,HIP1R,UQCRC1,SPARCL1,ASB6,ACOT7,PFN2,CALM2,CALM3,CALM1,AHCYL1,APP,STXBP1,SF3B6,ATP6V0D1,PDXK,POMP,SLC23A2,PLEKHB2,PDHB,ATP5A1,ADARB1,GHITM,ADCY2,ARXES2,AQP4,1110051M20RIK,BSG,PABPN1,PSMD1,APBB1,CLPTM1,TCEB2,RABAC1,WLS,NTSR2,FDFT1,PTGDS,TSPYL4,GABARAPL1,LRBA,ERDR1,USMG5,PUM2,OMP,INPP4A,SLC6A9,WDR61,KCNMA1,VAMP2,RPS23,TMEM9B,ITM2B,ITM2C…
DOID:9206	EFO_0000280	SLC35A3,LUM,ENTPD5,IL1R2,ENTPD6,SLC35A1,ARL14,SLC12A2,TM4SF4,KRT8,ACSL5,EML4,COL1A2,SST,LACTB2,ZG16,APP,SLC46A3,CCDC68,TAGLN,ADH1C,CALML4,MST1R,GLRX,CLDN3,SSFA2,DPYSL2,MUC2,KIAA1324,GMDS,SEPHS2,APOL1,MUC6,FZD5,MIA,TNFSF13,EDEM3,SLC6A14,PDZK1,PGA3,FA2H,GJB1,ACE2,BACE2,VNN1,MYO5C,TDP2,FAT1,PTPLAD1,MEP1A,CD302,CHST5,PADI2,LXN,PLEK2,MT1M,GATA6,TMEM97,DAZ3,SLC6A20,ADH6,EPS8,SULT1A2,LGALS4,SULT1A1,LIPF…	KRT1,AHNAK2,YOD1,DKK1,EREG,JMJD7,RRAGD,LPAR6,PPP1R3C,EPHA2,CDA,TRIM13,CES1,USP6NL,SAMD9,AHNAK,CRABP2,CWH43,FZD10,NOD2,AQP3,HERC6,MICALL1,CHAC1,SUSD4,LY6G6C,C3ORF14,S100A12,PRKCH,VAT1,SULT2B1,EHD3,CRYAB,HSPA4L,BEX4,FLG,LYPD3,PPL,WDR47,ADH7,IL36A,EPB41L3,ZNHIT6,TSPAN6,ZBED2,GLUL,DUSP5,ZNF365,FGFBP1,BBOX1,TMEM40,EMP1,IL18,KLK11,UBE2G1,KLK12,VAV3,PDZK1IP1,KLK13,KAT2B,PAX9,C12ORF29,CEACAM7,DPYD,BHLHE4…
DOID:3284	EFO_1000576	IGKV6-23,ENTPD4,RPL21,CNBP,ACTN1,HPCAL1,MTV43,NISCH,PSMC6,UQCRC2,RPL22L1,HNRNPD,RAN,AHCYL1,LEF1,SF3B6,H2-BL,AHNAK,RPL10,UQCR10,MTMR9,LY6C1,C4A,PSMB10,PSMD6,MYC,HES1,RPL19,B2M,SNHG1,XRCC6,SLC11A2,USMG5,CTPS,TUBG1,ARFGAP2,RPS26,RPS28,TNNT1,RPL27A,FASN,CTAGE5,TAGLN2,PPP1R21,RPS24,RPL5,RPL6,RPL3,VARS,GM10221,ENO1B,CDCA7,RPL34,PCBP1,ATP5C1,RPL7,RPL8,C3,LARP1,ADH5,RPS17,PLAC8,TSPAN9,RPS19,PCBP2,PRDX1,R…	NBEAL2,HN1,H2-AA,SMARCA4,SCAMP3,WDR78,CDC20,ATG12,CD5,CD4,HNRNPL,CD6,GPR162,ANP32E,RPL28,CALM3,TRIM11,CALM1,CYFIP2,WBP1,SATB1,SSNA1,CERK,RPL13,PDHB,CCNF,A430104N18RIK,EWSR1,RNF5,MYL12B,ADCY6,ACTB,MYB,GNG5,S100A13,RABAC1,S100A10,S100A11,IL17RA,A630038E17RIK,H2-D1,JUND,H2-EB1,SURF4,PLK1,COG6,PLK3,BROX,ERDR1,MIF4GD,EIF1,RPS27RT,PTP4A3,MYL12A,STAG2,EZR,EZH2,FERMT3,GABARAP,PPP1R18,ANP32B,ARL6IP1,GMFG,…
DOID:12858	EFO_0000533	SP110,MX1,ACSL1,CNBP,RSAD2,MX2,DEK,C20ORF24,KARS,ZC3H11A,SLPI,MPPE1,HECA,RPL27,CALM2,RPL11,IFITM1,FGL2,AQP9,RPS4Y1,MYL12B,FAM120A,HERC5,RPL36AL,PPP4R1,IFI16,MXI1,RPL15,GBP1,RPL17,SHOC2,SF3B1,B2M,GBP2,MT1HL1,GABARAPL2,PPBP,TMA7,HLA-F,PTP4A2,RPS26,STAG2,RPS29,PLSCR1,VNN2,PRKAR1A,TDP2,PPT1,INTS8,CD302,RPS23,FBXL5,RPS24,HLA-DRB1,SET,RPL5,CDC42SE1,LPGAT1,RPL4,RPL32,RPL9,HIF1A,IFIT2,VPS26A,IFIT1,RPL7,R…	SND1,FNBP1,ACTN4,IMP3,TRDV3,TRAP1,PIH1D1,CIDEB,GATAD2A,PPP2R1A,RUNX3,PSMB9,CD2,IFI27,MYL4,VIM,HSPA1A,PSMC1,RPL28,TLN1,CALM3,RPL29,PFN1,VPS28,IFITM2,IFITM3,ATP6V0D1,RPL13,RPL12,NOD1,AQP5,IL2RG,ACTB,TRBC1,CAPNS1,CPNE1,AP2S1,RPL14,RPL19,SLC12A7,S100A10,RPL18,SNCA,S100A11,JUND,GSTK1,CNTD2,RPL41,HLA-DRB5,HLA-J,TALDO1,MIF,HLA-C,HLA-A,HLA-B,HLA-G,PBX2,HLA-E,VASP,MYL12A,RPS14P3,RPS28,RPL27A,BIN2,TRAJ17,T…
CUI:C0004153	EFO_0003914	GAMT,RBFOX2,WFDC21,AP1S1,HPCAL1,PPP2R1A,ACSL5,H2-AA,COL1A2,GSTZ1,ASS1,IFT88,HIP1R,ETHE1,RPL22L1,CDO1,APP,ITIH4,H2-BL,WBP1,IFITM3,ITIH3,RETSAT,PLEKHB2,AQP8,LCAT,ITIH2,PNP,ACTB,KRTCAP2,BSG,PSMD3,STOM,TCEB2,RPL19,FDFT1,SIGMAR1,JUND,DMPK,H2-EB1,SURF4,SERPINF2,NR1D1,MTHFS,CMBL,1110004F10RIK,SQLE,MIR686,INPP4A,GJB2,RPS28,TCN2,FASN,CTAGE5,PRKAR1A,LGMN,TAGLN2,GRB7,PTP4A1,ATF5,RPS24,CFI,ARL6IP1,ENO1B,PCBP…	GBP7,1810058I24RIK,ENTPD5,ACSL1,SERPIND1,CIDEA,GM19491,PSMC6,CYP2C67,RBP4,FDX1,CYP1A2,SUCLG2,NGEF,RAN,HSPA1B,PRSS2,PEX11A,RPL13,AQP9,CISD1,UQCR11,CLDN2,MYL12B,NAA60,PRPSAP1,PSMD8,PSMD4,ST3GAL5,LONP2,CLPTM1,SEPHS2,B2M,CYP2C70,TRY5,NDFIP1,CELA2A,RPL41,STARD10,AMY2A4,ERDR1,CEL,TYSND1,AMY2A5,IGF1,AKR1C13,RPS26,POR,CYP2A5,JTB,SERPING1,HAMP,GNE,AMY1,ITM2B,GCDH,C4BP,RPL6,CFD,ISCA1,SLC22A1,CFH,SLC35D1,EC…
DOID:1485	EFO_0000390	IGKV6-23,IGKV6-25,KRTDAP,WFDC21,KRT5,KRT4,ACTN3,CD2,SFRP2,CD5,MYL1,NEURL3,CD6,MYL3,SLPI,CD207,ASB7,CALM4,2310042E22RIK,EAR12,LOC100038947,WFDC12,SPRR3,IGKV6-14,CRABP2,C3AR1,SMPX,CALML3,ALOX12B,GLRX,2310005G13RIK,A130071D04RIK,LCE1B,LCE1C,LCE1A1,2300002M23RIK,LCE1A2,CAPNS2,SLAMF9,S100A14,B230214O09RIK,WFDC17,IFITM6,EGR1,PINLYP,GM11783,SLC11A1,TNNC2,PRG4,HRNR,RPL3L,MYLPF,GJB2,BANK1,TNNT3,TREML4,GPR…	ZFP954,1700016K19RIK,GLYCAM1,MEIG1,CIDEC,SLC51A,DYNC1LI1,CTH,XLR3B,ZG16,HSPA1A,CYP1A1,ZFP7,VIP,HSPA1B,ADAMDEC1,PANK3,CCNJ,PEX11A,IFITM1,RETN,WDR63,ARXES2,SLC5A3,DLL1,ARXES1,MUC2,PRAP1,MUC3,CHORDC1,NNAT,CHEK2,D930016D06RIK,6030422H21RIK,SAMD12,1700003M02RIK,TNNC1,MIA,PLA2G4C,ARRDC3,SIAH2,PPBP,KLF15,BPIFB1,FAM220A,CYP2A5,GPR182,MEP1B,HECW2,5830436I19RIK,AMY1,CFTR,AI747448,CFD,BEX1,GM19710,LYPD8,HSP…
DOID:9074	EFO_0002690	WDR75,HN1,SCRIB,PRKAB2,WDR77,NUP93,ZNF839,IFI27,MIR125B2,SERBP1,ANP32E,HNRNPF,RTCA,CIAPIN1,MPPE1,L1TD1,SLC35B3,ITIH4,AHCYL2,STAU2,LRP1,GPATCH3,C14ORF142,NOD1,AKAP8,IWS1,ADCY3,PPOX,SLC5A6,RNF4,SAP130,SEPN1,PSMD5,HERC2,C10ORF105,HENMT1,C19ORF52,PTGFRN,PIP4K2C,CPNE3,EXOSC2,SDS,SURF1,ZNF260,ERLIN1,FN3KRP,FLI1,CCSAP,MOV10,ABTB1,SNHG11,MMP23B,TSHZ1,INTS5,INTS8,DHX29,ANAPC13,LTV1,UXS1,ZBTB2,BAZ2B,TAPBPL…	GBP6,ZNF165,ZNF283,ZFYVE20,MYL5,HOTTIP,PDCL3,MEX3C,FLJ41941,HIST1H4C,PLCD1,RPL28,ALPK2,SPATA19,LINC00883,CDA,OR5A1,LEF1,OR8G2,MAML3,SGMS2,STX18,IFITM1,LRP6,HECW1,ITLN2,TRMT2B,SMA4,CYB5D1,SLC5A3,DCAF5,WDR66,RRN3P2,HMGN2P46,KCNQ1OT1,DPYSL4,LY6G6C,MTA3,ATP6V1E2,ST3GAL2,GBP4,SMCP,YES1,PLK4,PRPF38B,HLA-DRB5,EPT1,SNHG9,TMEM198,FAM160A1,EHD2,INPP4B,STAG1,CNKSR2,SLC6A8,POR,TBL2,VNN3,XKR3,APOBEC3A,OR7C2,L…
DOID:2841	EFO_0000270	KRT1,KRT5,IL1R2,ENTPD8,CCK,CABYR,HGC6.3,AZGP1,PCDHB2,ZG16,LINC00520,DAND5,ASCL2,SNX31,TPRXL,ASCL3,SFRP1,ARNTL,MAGEA8,IFNL3,DHX35,WDR72,LOC100128164,SERPINF1,CPNE4,CYP1B1,PROK2,ELANE,HABP2,FMO9P,MCAM,STARD13,ACTL6B,NR2F1,C1ORF186,COPZ2,ALOX15B,SULT2B1,FAM111B,LOC154761,CHST1,ZNF812,MEP1A,XKR4,PNMT,WFDC1,SLC6A1,TNFSF11,TMEM200A,TPRG1,TPSAB1,GSTM3,C5ORF58,FOXD2,FOXD1,TSC22D3,PRSS16,PKDREJ,TMC7,KLK12…	KRT4,ACTN2,ARL14,C7ORF26,CFC1,DES,ZNF663P,COL1A1,ABCA10,IGLV@,MARCO,THEG,SST,ERICH1-AS1,SCGB1A1,CD207,L1TD1,CPVL,CD200,LRP2,CCDC68,ADH1C,CRABP2,ITLN2,PKD2L1,C4BPA,C4BPB,ITIH2,RPS4Y2,RPS4Y1,ASCL1,SV2B,NHLH1,PEG10,SLAMF7,MS4A14,PART1,GPR156,ALOXE3,MSR1,PLK5,FAM9A,CNTD1,EGR2,EGR3,NAPSB,HLA-DRB5,TMEM74B,ABCA6,ABCA4,SIAH3,CYP4F3,PLK2,SLC6A14,SLC6A13,NMBR,AVPR1A,KLF17,FAM160A1,KEL,VNN1,VNN3,WNK4,HOXB5,…
CUI:C0456891	NA	KRTDAP,IMP3,RPL21,SOX13,PCDHGA10,MYL7,DDX39B,SCGB1A1,HIP1R,MYL4,SPARCL1,RPL28,APP,SPRR3,H2-BL,PON1,RPL10,LRP1,RPL13,PLEKHB2,RNASET2A,LY6C1,UBE2L3,MYL12B,MUC1,KRTCAP2,GNG5,SNRPD2,PSMD3,STOM,PIP4K2C,TCEB2,EXOSC4,RALY,RPL18,JUND,NAPSA,SURF4,COG6,STARD10,PLK3,SLC34A2,ERDR1,PTOV1,COX7A2L,ARFGAP2,D17WSU92E,INPP4A,TCN2,RPL27A,FASN,SPRR1B,ITM2B,ITM2C,GCDH,RPL5,RPL6,BEX4,MAGED1,HBB-Y,ENO1B,RPL34,NEDD4L,WF…	WSB1,CNBP,DEK,KRT7,CDC20,EID1,GM19491,MARCKS,MYL1,SDPR,MYL2,TEF,CD9,MYL3,UQCRC2,RPL22L1,CALM2,CDO1,RAN,ATF3,IFITM3,KDELR1,AHNAK,WBP5,UQCR10,ATP5A1,ACTB,PSMD5,PLAC9A,PSMD6,NNAT,DAG1,RABAC1,S100A11,H2-D1,GABARAPL1,RPL41,TNNC1,TNNC2,PLK2,USMG5,IGF2,EIF1,VASP,LATS2,RPS27RT,MYL12A,VAMP8,RPS23,ATF4,PTP4A1,RPS24,CDC42SE1,GABARAP,GM9222,SPARC,RPL3,GM10221,ARL6IP1,TWIST2,F11R,SMC4,ENO3,HIF1A,RPL7,PRDX6,RP…
DOID:11722	Orphanet_206647	IAH1,ACOT9,SMARCA1,TYW3,MCTS1,KRT8,UPF3B,MYL6,SFRP2,LAP3,VIM,UQCRC2,HSPA1A,UQCRC1,PSMC1,GLA,SUCLG1,PFN2,CALM2,RAN,HSPA1B,MTMR1,CRABP2,WBP5,HS6ST2,MYL12B,ACTB,GNG5,PSMD2,IARS2,RPL19,B2M,S100A10,MEST,ANKS1A,GABARAPL3,GABARAPL2,ATP6AP2,ST13,FZD5,XRCC6,GADD45A,PLK2,MANF,IGF2,GBAS,COX7A2L,EIF1,HDHD1,COL2A1,MLLT11,STAG2,VAMP7,HPRT1,C5ORF30,FREM2,ANAPC13,RPL6,GPM6B,BEX4,SPARC,RPL3,BEX2,RPL30,MAGED1,BEX1…	DUT,RPL22,RPL21,SS18L2,RPL23,DEK,SOX11,COL1A2,CCAR1,AFG3L2,CCT6A,HIST1H4C,FEZ1,PCDHB2,SERBP1,RPL28,HIST1H4J,L1TD1,RPL29,RPLP0P6,RPL13,RPL12,DCAF6,FNBP1L,SFRP1,RPS4Y1,TOB1,PRTG,DPYSL2,EPB41L4A-AS1,RPL36AL,SEPHS1,SCAF8,SNRPD3,UGP2,SNRPD2,DPYSL3,RPL14,RPL17,FDFT1,ZNF146,SNHG1,PRR11,RPL41,FZD7,TERF1,SNHG6,RPS27,RPS26,SNHG16,RPS29,ALDH7A1,TDP2,FAT1,PTPLAD1,NOL11,RPS20,NANOG,RPS23,RPS25,SET,CUTA,RPL4,R…
DOID:8893	EFO_0000676	LUM,POLR2J2,ENTPD3,HOMER2,ARL15,KRT9,NBEAL2,PSG4,YOD1,DKK2,MEX3D,EREG,UPB1,CAPN15,LPAR6,ZC2HC1A,IFI27,GUF1,BAX,CYP1A1,HRASLS,CDA,RAMP3,STX17,CRABP1,GPATCH2,SLC5A1,TRMT2B,ALOX12B,CALML5,RPS4Y1,AQP1,NPIPB15,PABPN1,CHAC1,GBP1,CCNL2,MEST,ALOXE3,ELANE,EGR1,PINLYP,ZNF264,ABT1,OMD,CYP4F2,SLC6A14,NR1D1,IL36G,PRG2,RASSF9,VPS37B,PRG4,NR1D2,ELL3,KRTAP9-9,SQLE,EHD3,PLSCR1,LOC100510692,FAT1,SPATS2L,CTAGE9,IGK…	IL1R2,ECH1,CACNA2D2,CMA1,CKMT1A,CIDEA,SCAMP4,MAPK14,CD2,PC,SDPR,PLGLA,SOAT1,ORAI3,ACOT2,SERHL2,FAR2,MYL9,LMF1,IL2RG,ADCY8,ARNTL,PHYHIP,KIAA1324,ST3GAL5,SLAMF8,PTGDS,SH3BGR,CHST7,FZD3,STAC,NCKAP1L,DNAH17,MIA,PRKCB,PRRC2A,HDHD1,FA2H,SNHG17,BTC,VNN1,NANOG,ACSBG1,HOXB2,WDR5B,ATP6V1B1,APOBEC3B,SIM1,GPM6A,OSGEPL1,ACSM3,WFDC1,NEDD4L,TMEM97,CD1E,PLA2G7,CD1C,TMEM187,OPLAH,C3,PGBD5,MRPL2,KCNMB1,STMN2,IL20R…
CUI:C0042842	EFO_1001237	ECH1,KRT8,SEPP1,ASS1,HNRNPK,PC,MT1A,RBP4,FDX1,CTH,VIM,RT1-BA,HNRNPF,CYP1A1,RT1-BB,SPARCL1,CDO1,GALT,APP,GLS2,ITIH4,IFITM3,ITIH3,RPL10,AQP9,LCAT,CLDN3,ABAT,SULT2A1,C4B,BSG,PSMD2,CYP2D3,CYP2D2,RABAC1,SULT2A6,CYP2D1,SEPHS2,B2M,SULT2A2,SDS,RT1-CL,ATP6AP1,LOC299282,NR1D1,SLC6A13,NR1D2,GJB1,MYL12A,AKR1C14,SDC1,CYP2A1,HPD,PRKD3,GNE,RPS25,PLA1A,RT1-DA,PTP4A1,CFB,RPL6,RPL30,ECI1,PITPNB,GDE1,GNS,LIPA,CYP3A…	GAMT,RPL22,RPL21,TRAP1,RPL24,SERPIND1,ACSL5,ACSL4,HSPE1,UPB1,RGD1562409,MYL6,CYP3A23/3A1,AZGP1,CYP2C7,RBP1,UQCRC2,CYP1A2,RPL26,RPL28,RPL27,RPL29,RPL11,POMP,PON1,RPL12,SLC35B1,AQP8,C4BPA,C4BPB,UQCR11,TPRG1L,LOC287167,ACTB,RPL36AL,CAPNS1,TCEB2,RPL17,LOC100134871,RPL19,RAB11FIP3,RPL18,COX8A,GABARAPL2,RPL41,CYP4F1,ST6GAL1,TALDO1,MIF,CYP4F6,IGF1,AVPR1A,RGD1563956,COPZ1,RPS26,RPS29,ALDH7A1,RPL27A,FASN,…
DOID:10652	EFO_0000249	OR8H3,SNORD32A,OR8H1,POLR2J3,SP110,MX1,SNORD32B,RSAD2,MX2,GPR37L1,RFX4,SNORD116-13,ROCK1P1,TAS2R19,PSMB9,MT1A,MT1B,MGP,LOC100128175,MT1G,NHLRC1,MT1H,MT1E,MT1F,IFITM2,LOC442132,SNORD45B,PRSS1,IFITM3,IFITM1,ADH1C,SERPINE1,SNORD116-22,TPTE,IL2RG,MT1JP,UBE2L6,AQP1,C4A,SNORD116-4,APOL6,SNORD116-16,IFI16,MYC,C7ORF31,SNORD79,SNORD76,B2M,GBP3,GBP2,GBP5,MT1HL1,GBP4,CDR1,FER1L6,APOBEC3G,HLA-J,GADD45A,HLA-C…	DNAAF2,HOMER1,PCDH20,ZNF705A,DKK2,BTBD11,GRIN3A,HIST1H4B,SST,HIST1H4C,PCDHB3,ASF1A,ORAI2,DCHS2,PCDHB4,SPIN2A,SNORA23,LINC00643,CCDC68,NDNF,SLC5A3,SNORD116-21,CRHBP,RAB11FIP2,NNAT,C10ORF107,SNORD116-18,CPNE4,GSTT2B,MIR30D,SNHG1,ZNF143,TBC1D8B,SPHKAP,C9ORF153,ST8SIA4,SLC6A13,RAB27B,TMEM196,GPR137C,ACER3,OCLN,ZNF702P,GPR183,NET1,TRMT12,FREM2,RWDD2B,TFRC,SLC22A3,SLC22A2,OR7A10,MGST3,GSKIP,SCARNA4,RXF…
CUI:C0005586	EFO_0000289	ATP6V1E1,RPL21,RPL24,HPCAL1,CCK,ETNPPL,NISCH,HSPA1A,MT1G,UQCRC1,MT1H,SPARCL1,RPL28,MXRA7,RPL29,MT1E,MT1F,IFITM3,TAGLN,RPL13,RPL12,PON2,UQCR10,LOC728392,AP2S1,RPL14,TCEB2,RPL17,RPL19,NTSR2,MT1HL1,CNTD2,TSPYL2,RPL41,GADD45B,MIF,HLA-A,EIF1,FTH1P5,XKR8,RPS14P3,PRKCZ,RPL27A,TAGLN3,ITM2C,ATF4,RPL5,CUTA,RPL3,RPL4,RPL32,TFRC,RPL35,TTYH1,MLC1,MT1X,PTTG1IP,ENO1,RPL8,RPS16,RPS15,MT2A,RPS18,RPS17,RUSC2,RPS19…	RBFOX1,WSB2,HOMER1,LARP6,EID1,HNRNPK,ARMC1,MARCKS,FEZ1,FEZ2,RUFY3,POMP,GHITM,PCMT1,DPYSL2,GTF2IP1,UGP2,SV2A,SPOCK1,SNCA,NDFIP1,TSPYL4,GABARAPL3,GABARAPL2,TSPYL1,ATP6AP2,PLK2,PRKCB,ABCA8,PBX1,MLLT11,EHD3,KIAA1598,PRKAR1A,PPT1,HPRT1,SCHIP1,SLC6A1,RPL9,ARPP19,WDR47,SUV420H1,LIPA,HSPH1,KIAA1107,PRKAR2B,EPB41L3,STMN2,RPL39,PRKACB,ZNF365,SRP9,GABRA1,KCNB1,GPRC5B,BHLHE40,PMP2,RAPGEF4,RAPGEF5,OAZ1,LDHB,U…
DOID:8398	EFO_0002506	LUM,DEK,HN1,C20ORF24,C12ORF75,EID1,MYL6,PSMC6,DDX39A,MARCKS,WDR82,PSMC5,PSMC3,HNRNPC,MYL9,RAN,POMP,PCMT1,KNSTRN,RABAC1,S100A11,JAG1,PRR11,KLF10,TMA7,PTP4A2,FERMT2,EIF5,JTB,SNAI2,PPT1,CRYAB,CDCA3,MRPL18,ENO1,C14ORF166,SMC4,HIF1A,MYLK,EPS8,PRDX1,TIMM17A,SERPINH1,SRP9,CENPW,ANXA5,SSR3,ANXA6,TRMT5,EMP3,MRPL27,TUBB2A,CS,GAS1,CENPK,CDKN3,ARF4,ARPC1B,THY1,MRPL33,TRMT112,RAD51AP1,LDHB,LDHA,CSRP1,C19ORF10…	RPL21,RPL24,COL1A2,ASS1,RBP4,VIM,RPL26,MT1H,NBL1,RPL29,MT1E,MT1F,COL12A1,SERPINE2,RPL12,GLRX,RPS4Y1,SPOCK1,SERPINF1,S100A13,CYP1B1,RPL17,RPL19,CCNL1,MT1HL1,EGR1,RPL41,SNHG8,FTH1P5,RPS27,RPS14P3,RPS29,RPS21,RPS20,RPS23,ATF4,LXN,RPL6,RPL3,RPL30,RPL32,RPL34,MT1X,RPL9,RBPJ,C3,RPS16,RPS15,MT2A,LGALS3,RPS18,CCDC92,RPS19,FTH1,HMOX1,IER2,RPL36,RPL39,COX1,JUNB,IER5,IER3,SEC31B,CTSB,DUSP5,JUN,DUSP1,VEGFC,F…
DOID:0050908	EFO_0000198	DUT,STARD7,MX1,SLC35A1,PPA1,CDC20,HIST1H4C,DDX39B,WDR82,IFI27,ANP32E,UQCRC1,RPL27,MT1E,RAN,MT1F,CYFIP1,IFITM2,IFITM3,RPL11,IFITM1,RPL12,DCAF6,HNRNPR,RPS4Y1,NEURL1B,HOXA9,MYB,GNG5,IFI16,MYC,SEPHS2,RPL19,B2M,MT1HL1,NFE2,EGR1,MIR663AHG,COMMD3,PPBP,TALDO1,HLA-C,STAM,HLA-A,SNHG8,HLA-B,SNHG6,IFI44,HLA-F,RPS29,VAMP7,VAMP8,ADCK3,SNHG12,JTB,SNORD104,NET1,PPT1,RPS21,NOL11,RPS20,ITM2A,RPS23,RPS24,HLA-DRB1,C…	RPL22,RPL21,RPL24,EBF1,DEK,MCEMP1,MYL6,LOC100508591,CD9,VIM,UQCRC2,HSPA1A,RPL28,RPL29,RPLP0P6,RPL13,LOC284454,BACH2,CRHBP,EPB41L4A-AS1,RPL36AL,VPREB3,VPREB1,RPL15,RPL14,RPL17,CHST15,RABAC1,SHOC2,SF3B1,RPL18,ELANE,NAA50,XBP1,GADD45B,KLF10,MIF,PRG2,COX7A2L,FTH1P5,RPS26,MYL12A,RPS14P3,PIK3R1,QARS,HLA-DRB4,EZR,EZH2,RPS25,RPL6,RPL31,PHB2,RPL3,TCERG1,RPL4,ATP5C1,LDLRAD4,RPL9,HIF1A,ELK3,RPL7,MYLK,RPL8,G…
DOID:5842	EFO_0003101	RPL22,MX1,RPL21,CACNA2D2,RPL23,HSPE1,MTHFD2,IFI27,CD9,ETHE1,RPL28,RPL27,RPL29,PFN1,SNORA21,IFITM3,RPL11,IFITM1,RPL10,GUSBP11,RPL12,ASAH1,ACTB,DPYSL2,GTF2IP1,IFI16,STOM,S100A13,RPL14,RPL17,RPL19,B2M,RPL18,ZNF146,GABARAPL1,XBP1,MIF,HLA-C,HLA-A,TSPY3,HLA-F,VAMP8,RPS28,RPL27A,SERPING1,RPS21,RPS23,RPS24,SET,RPL5,RPL6,RPL31,PHB2,RPL4,RPL30,ANP32B,RPL35,RPL34,TXN,ENO1,RPL9,IFI30,RPL7,LIPA,RPL8,RPS16,RPS…	SMARCA1,TEX30,HSPA1L,CADM1,ZPBP,HPCAL1,UPF3A,SMARCA2,CCT6B,ST5,DDX39A,RRAGA,HIST1H4C,IFT88,SPINT2,KARS,PSMC5,RBP1,VIM,TBPL1,GAGE8,PSMC1,SPARCL1,CALM2,OPTN,RAN,TRIM13,RFPL3S,PDXK,SERPINE2,AQP5,TPGS2,RNF6,AKAP4,MTMR6,AKAP3,MYL12B,DHX30,PSMD6,PEG10,CAPNS1,SERPINF1,PSMD2,TCEB2,TCEB1,SHOC2,SF3B2,RAB11FIP5,PTGDS,SMCP,JUND,GABARAPL2,ALG8,ACTL6A,PLK2,TUBG1,AIMP2,RPS29,LOC81691,TBL2,CSNK2B,STAR,NDUFAF3,HP…
DOID:971	EFO_1001434	LUM,RPL21,RPL24,STARD9,RPL23,DKK3,COL1A2,MYL6,COL1A1,HNRNPK,SCD,MARCKS,MGP,LOC100508591,CD9,ZC3H11A,VIM,ZSCAN29,MYL9,NBL1,CALM2,MXRA5,CDO1,CALM1,RPL11,KDELR2,TAGLN,SERPINE1,COL12A1,TSIX,MYL12B,ACTB,DPYSL2,RPL17,RPL19,S100A10,EGR1,FZD1,JAG1,ZRANB2,PRR11,RPL41,HLA-C,C9ORF64,RPS14P3,RPL27A,FAT1,MEIS3P1,HNRNPA1L2,RPS25,ATF4,RPL5,RPL6,SPARC,RPL3,RPL30,RPL32,TXN,PTTG1IP,TWIST1,PALM2-AKAP2,RPL9,HIF1A,RP…	ACTN2,HFE2,MARCO,CCDC80,MYL1,MYL2,PPP1R3C,MYL3,SLPI,ITGBL1,ASB8,MT1H,ASB5,MT1E,APP,IFITM2,FGL2,RPL13,ANKRD19P,SMPX,NDNF,RPS4Y1,RPL36AL,GBP2,MT1HL1,CDR1,MIR663AHG,HLA-DRB5,TNNC1,TNNC2,TMA7,LOC285556,HLA-A,PRG4,TMEM196,SNHG6,COPZ2,HLA-E,COMMD6,COL2A1,RPS29,VAMP8,MYLPF,GJB2,RPS28,TNNT1,TNNT3,NET1,GJB6,SERPING1,LGMN,CHST2,RPS21,CRYAB,PAF1,HLA-DRB1,CFD,CFI,ANP32B,CFH,RPL35,RPL34,SCARNA2,MT1X,IFI30,SNH…
CUI:C0001430	EFO_0000232	STARD7,RPL22,LOC100286909,RPL21,RPL23,HPCAL1,HSPE1,MGP,IFI27,SOAT1,RPL26,HSPA1A,PSMC1,MT1H,RPL27,MYL9,PFN1,MT1E,ZNF275,IFITM3,TAGLN,TESK1,KIAA1210,UQCR11,DCAF6,RPS4Y1,RPL36AL,VPREB3,SPOCK1,MEST,FDFT1,MT1HL1,SIAH2,USMG5,TMA7,HLA-A,COX7A2L,FTH1P5,RPS27,RPS14P3,POR,RPL27A,KLHDC8B,PSME2,RPS21,HOXB2,PSME1,CYSTM1,RPS23,RPS25,RPS24,GABARAP,CUTA,RPL31,RPL35,RPL34,MT1X,RPL9,HIF1A,RPL8,RPS15,MT2A,RPS17,LGA…	CHGB,CHGA,LUM,SSTR5-AS1,IL1R1,ACTN4,ECH1,CNBP,PPA1,EID1,ASS1,SCD,WDR82,BRE,VIM,ACOT2,SPARCL1,SIK1,IFITM2,RPL11,KDELR2,RETSAT,CCDC69,ADH1B,RPL12,WBP5,ATP5A1,GLRX,TOB1,CLDN1,C4A,MYL12B,SULT2A1,GTF2IP1,PEG10,MYC,RPL14,S100A16,LOC100506966,JAZF1,S100A10,RPL18,PTGDS,EGR1,EGR3,MIR663AHG,RPL41,HLA-DRB5,HLA-J,GADD45B,STARD10,KLF10,HLA-C,IGF2,HLA-B,HLA-G,SNHG6,HLA-E,ARFGAP3,VAT1,FOSL2,RPS28,BIN1,STAR,PTPL…
CUI:C0392525	EFO_0004253	EGF,TMEM52B,GM3150,CIDEB,SLC51A,H2-AA,SLC5A8,DEPDC1B,LAP3,SPINT2,LOC100505088,CD9,POLR3E,ETHE1,CALM2,PFN1,HSPA1B,TMEM87A,ENPEP,CALML4,RNASET2B,ACTB,NUAK2,GNG5,RPL15,RPL17,SEPHS2,RPL19,EGR1,JUND,NAPSA,H2-EB1,SLC6A18,SERPINF2,GM10335,GADD45G,SLC6A13,HNF1B,PDZK1,NR2F6,CMBL,OCEL1,COPZ1,SQLE,ATP4A,RPS29,MEP1B,FAT1,MEP1A,FBXL5,RPL6,RPL4,ENO1B,RPL34,WFDC2,RPL9,C2,RPL8,TNS1,APOM,AKR1C21,CDK5RAP1,A730098P…	SLC12A3,IGKV6-23,B3GALNT1,ACSL1,AI314604,METTL7A1,ASS1,METTL7A2,XPNPEP1,PPA2,IFI27,METTL7A3,UQCRC2,ACOT3,TMEM126A,ACOT1,SUCLG1,TRIM17,CDA,PM20D1,CYFIP2,RETSAT,UQCR10,GHITM,GLRX,AQP3,TMEM70,FNBP1L,AQP1,AQP2,NEPN,FAM132A,CYP2D9,PSMD6,PRSS8,RABAC1,GM6402,MIR692-1,LOC630855,S100A11,SLC34A3,ARSB,SLC6A19,XBP1,STARD10,MANF,USMG5,4931406C07RIK,SLC6A8,VNN1,GJB2,CYP2A5,GM2710,NOX4,LGMN,F13B,HPD,SLC22A5,BEX…
CUI:C0011633	EFO_0000398	RBFOX1,ATP6V1E1,STARD7,MX1,RPL24,CNBP,RSAD2,GTPBP8,C20ORF24,PSMB9,MYL1,LAP3,MYL2,KARS,IFI27,FEZ2,PSMC2,HSPA1A,PSMC1,ASB8,MT1H,EIF1B,MT1E,OPTN,RAN,HSPA1B,IFITM2,IFITM3,IFITM1,TAGLN,RPL12,ATP5A1,GLRX,UBE2L6,RPL36AL,SNRPD3,GNG5,PSMD6,IFI16,PSMD4,RPL15,RPL14,PSMD2,GBP1,SF3B1,B2M,MT1HL1,GABARAPL3,GABARAPL2,RPL41,HLA-DRB5,TNNC2,PLA2G4C,CAMLG,HLA-C,TMA7,HLA-A,HLA-B,IFI44,HLA-E,PARP12,MYLPF,PLSCR1,JTB,TN…	GAMT,RPL22,HOMER2,RPL21,ACTN2,RPL23,UBAC1,DES,COL1A2,COL1A1,PPP1R3C,MYL3,VIM,RPL26,UQCRC1,RPL28,CEP85,RPL29,PFN1,CDK16,RPL11,CCNI,SMPX,UQCR10,ARAF,UQCR11,RPS4Y1,MYL12B,ACTB,UGP2,SNRPD2,CAPNS1,SERPINF1,E2F4,RPL19,S100A10,PTGDS,SRPK3,NDFIP1,COX8A,TNNC1,ANK1,GBAS,EIF1,RPS27,PTP4A3,RPS26,MYL12A,TNNT1,ADCK3,RPL27A,PPP1R1A,BIN1,PKIA,PRKCQ,RPS20,CRYAB,PADI2,PTP4A1,OGDH,RPS24,GABARAP,PHB2,IPO13,RPL32,RPL…
DOID:3008	EFO_0006318	MED1,HN1,HSPE1,C20ORF24,COL1A2,COL1A1,SFRP2,GPR160,LAP3,SPINT2,IFI27,HSPA1A,RPL28,PFN2,CALM2,MXRA5,PFN1,MT1E,RAN,HSPA1B,KDELR2,CRABP2,CALML5,DCAF6,TOB1,MUC1,ACTB,GNG5,SNRPD2,PSMD3,S100A16,MAL2,SEPHS2,RPL19,B2M,MAGEA6,S100A11,COX8A,XBP1,HLA-DRB5,HLA-J,COMMD3,MIF,HLA-C,HLA-A,SUCO,HLA-B,FTH1P5,MLLT11,VAMP8,PPP1R1B,JTB,SDC1,PSME2,TAGLN2,PPT1,PTPLAD1,TSPYL5,HLA-DRB1,RPL30,MAGED1,PTTG1IP,ATP5C1,GATA3,H…	LUM,RPL22,RPL21,ACSL1,RPL24,EBF1,CIDEC,SEPP1,RBP7,MYL6,CCDC80,SCD,MGP,RBP4,LEP,VIM,RPL26,SPARCL1,MXRA7,RPL27,MYL9,RPL29,CDO1,CES1,EPAS1,RPL11,TAGLN,RPL13,ADH1B,RPL12,SFRP1,APCDD1,AQP1,DPYSL2,EPB41L4A-AS1,RPL36AL,UGP2,RPL15,SERPINF1,RPL14,RPL17,MUCL1,S100A10,MEST,EGR1,IGF1,EIF1,COMMD6,RPS26,FERMT2,RPS14P3,RPS29,RPS28,PLSCR4,PIK3R1,RPL27A,QARS,PPP1R1A,SERPING1,RPS21,RPS20,CD302,CRYAB,ITM2A,RPS23,IT…
DOID:2841	EFO_0000270	UNC13A,WSB2,SCAF11,ZNF160,AFAP1,GOLPH3L,HIST1H4C,ZC2HC1A,IFI27,LOC100508591,TBPL1,RIN2,MT1E,CALM1,SPRR3,USP6NL,CHIC2,MYCBP2,PPP4R2,CSPP1,SUSD5,LOC100509558,C8ORF4,GBAS,TOPORS,WDR60,RPL27A,ZNF816,NET1,EZR,LXN,CDC42SE1,OXTR,OR7A10,BCL10,TXN,DMP1,TWIST1,DCUN1D1,SUV420H1,HSPH1,CD79B,TCL1A,MBTD1,RPL38,RPS11,SBSPON,HBA1,NME5,C6ORF62,LYZ,LOC57399,LYRM2,BST2,ICK,NME7,GIPC2,TFF3,PDZRN3,CRLF3,HIST2H2AA4,ME…	FNBP4,CKMT1A,SCAMP2,SCAMP4,CHFR,LARP6,NUP93,OSTM1,MTHFD2,SCO2,ETHE1,GPD1L,FAR2,CPVL,SF3B4,C3AR1,PNKP,ARAF,TM9SF4,NXF1,MUC1,DPYSL2,FAM168B,NUP85,CAPNS1,AKT1,PRSS8,ABCA7,ATP6AP1,NCKAP1L,ERLIN2,RMDN3,GPR137B,COPZ1,GJB1,VAMP7,SERPING1,PLBD1,ITPA,HYOU1,CHST4,RNH1,POP4,HPR,TAPBPL,TSKU,FAM134C,CYP2B6,TMEM8A,DUSP5,LYN,CCL20,TMEM43,FAM102A,JOSD1,CS,GPRC5A,FXYD1,MS4A4A,MMP12,SLC7A7,C16ORF62,BHLHE40,GPI,PEA…
DOID:12858	EFO_0000533	RPL21,PPP2R1A,GDAP1,EID1,NISCH,GM19491,MARCKS,DDX39B,IFI27,PSMC2,RUFY3,UQCRC2,RPL28,ASTN1,AHCYL1,WBP1,ATP6V0D1,KDELR1,RPL10,RPL13,MYCBP2,SCX,SLC35B2,PLEKHB2,SLC35B1,PDHB,RNASET2A,EWSR1,AQP4,STX12,LY6C1,UBE2L3,ACTB,ASNA1,PRPSAP1,GNG3,HERC1,PABPN1,PSMD1,CLPTM1,RABAC1,RPL19,B2M,NTSR2,PTGDS,NDFIP1,CREBBP,JUND,GABARAPL1,RPL41,BROX,ERDR1,IGF2,GBAS,RPS27RT,MLLT11,RPS26,MIR686,RPS28,PRKAR1B,RPS23,ITM2C,A…	CHGB,WSB2,HOMER3,HPCAL1,AP1AR,CCK,UBAC1,GRIN2C,HNRNPM,MAPK12,FEZ1,LEP,ACOT7,CALM2,NGEF,CALM3,CDK16,RAN,APP,STXBP1,SCT,ITIH3,CERK,UQCR11,PARD6A,BSG,ZMIZ2,CAPNS1,TCEB2,HES3,RNF112,SNCB,ABCA2,TSPYL4,PRKCG,XBP1,COG6,STARD10,PLK3,MANF,RMDN3,ANK1,RNF208,KITL,KCNMA1,CYSTM1,ITM2B,PTP4A1,CRHR1,PPP1R17,GM10221,SCHIP1,SCOC,STMN3,ENO2,HSPH1,INPP5A,PRDX5,TSPAN9,PCBP4,PCDHA2,STMN1,STMN2,IER2,INPP5J,BANP,SCN1B,…
CUI:C0155877	NA	SSB,KRT5,IL1R1,ACTN4,KRT4,RPL24,KRT8,KRT7,HSPE1,TM4SF1,MALL,RNF103,ASS1,MYL6,ST5,MT1B,MTHFD2,SCGB1A1,SPINT1,KARS,CD9,HSPA1A,PSMC1,RPL28,MYL9,CALM2,PFN1,IDO1,MT1E,RAN,CALM1,HSPA1B,CES1,IFITM3,ATP6V0D1,WBP2,CCNI,IFITM1,RPL10,FOXG1,AQP3,CLDN3,MYL12B,CH25H,MUC1,ACTB,RPL36AL,STOM,TCEB1,S100A10,MUC4,S100A11,ZNF146,TMEM184B,JUND,XBP1,TMED9,ST14,ST6GAL1,PLK3,MANF,MIF,HLA-C,HLA-A,EIF1,RPS27,MYL12A,RPS29,E…	LOC613037,SMARCA2,UBAC1,NISCH,MARCO,MT1A,IFI27,SLPI,ETHE1,VIM,SNORA21,RPL11,AHNAK,CCDC69,ADH1C,RPL12,ADH1A,AQP5,UQCR11,PPOX,ASAH1,BSG,SERPINF1,NCSTN,PTGDS,RPL41,HLA-J,PRKCD,ATP6AP1,PMM1,NR1D1,COMMD4,RPS28,RPL27A,SERPING1,RPS20,HLA-DRB4,HLA-DRB3,RPS24,PHB2,RPL3,ANAPC15,RPL30,MAGED2,RPL34,WFDC2,IFI30,ISLR,LIPA,ADH7,RPL8,RPS18,RPS17,LGALS1,CYP2B6,RPS19,RPSAP58,SNRNP70,PRDX1,TSPAN8,FTH1,APOE,LTA4H,RP…
DOID:3069	EFO_0000272	LRRN3,ETNPPL,DCLK1,SFRP2,MARCKS,HIST1H4C,RRAGD,LAP3,MTHFD2,KARS,CRISPLD1,VIM,SPARCL1,RIN2,PFN2,RAN,AHCYL1,MTPN,CYFIP1,MAML2,RPLP0P6,RPL12,PON2,ATP5A1,ABAT,AQP4,RPS4Y1,HERC2P9,RPL15,STOM,RPL17,CPNE3,CHST15,RPL19,SF3B1,B2M,HES6,SNHG1,LINC01088,GABARAPL2,RPL41,HLA-DRB5,HLA-C,PARD3,HLA-A,HLA-B,MLLT11,PIK3R1,PPT1,PTPLAD1,RPS20,HLA-DRB1,RPL5,GPM6A,RPL6,SPARC,RPL3,RPL4,RPL30,MAGED1,BEX1,RPL32,PITPNB,MT1…	FNBP1,ACSL1,PLEKHA1,SLC12A2,IFT80,SEPP1,SOX10,MTURN,MTUS1,LARP6,DYNC1LI2,SCD,FEZ1,CCP110,HSPA1A,TMCC3,CALM2,MT1E,CDK17,HSPA1B,APP,AMER2,STXBP1,PLEKHB1,STXBP3,DCAF6,SLAIN1,DPYSL2,PREX1,NIPAL3,SPOCK3,TP53INP2,PIP4K2A,SPOCK1,S100A13,LOC100506725,ANKS1B,PTGDS,FIS1,ST18,GABARAPL3,PAQR8,PAQR6,ARRDC2,ARRDC4,OMG,TMA7,ANK3,ABCA8,SNHG6,NUAK1,AIF1L,FTH1P5,PTP4A2,RPS26,KIAA1598,PRKAR1A,BIN1,PRR18,RPS25,GLTP,…
CUI:C0243026	NA	SERPIND1,ACSL5,UPB1,GSTZ1,ASS1,MT1A,RBP1,CTH,CYP1A2,CDO1,PRKAA2,ITIH4,AQP9,C4BPA,LOC100366119,C4BPB,CISD1,TPRG1L,FDFT1,SIGMAR1,SDS,COX8A,RPL41,EDEM1,ST6GAL1,SERPINF2,AMY2A3,USMG5,SQLE,CYP27A1,POR,ADCK3,FASN,SERPING1,CYP2A1,RPS21,HPD,HAMP,CD302,PEMT,PTP4A1,CFI,PTTG1IP,TMEM97,RPL9,HPX,CYB5R3,MARC1,SULT1A1,MT2A,FAM134B,RPS17,TDO2,ADH1,C9,PRDX1,MARC2,A2M,COX1,SKP1,SDF2L1,AASS,DUSP1,BBOX1,NCOA4,SSR4,F…	PRELID1,ECH1,UST5R,KRT8,SEPP1,MYL6,CYP3A23/3A1,PSMC4,RBP4,LACTB2,FDX1,UQCRC1,SUCLG2,PFN1,APP,PBLD1,GLS2,POMP,EI24,RETSAT,RPL10,UQCR10,AQP8,GHITM,RT1-A3,CLDN2,LOC287167,ACTB,LOC100360491,UGP2,CAPNS1,LONP2,RPL15,KDR,SERPINF1,CYP2D3,RPL17,LOC100134871,RABAC1,SULT2A6,LOC259245,SEPHS2,RPL19,B2M,RPL18,GABARAPL1,SURF4,CYP4F1,LOC299282,MIF,SLC6A13,CYP4F6,NR0B2,ACADSB,IGF1,CMBL,CLPX,RPS26,AKR1C12,FERMT2,M…
DOID:11727	EFO_0000491	C9ORF135,LUM,ATP6V1E1,ACTN2,COL1A2,SFRP4,CCDC80,RRAGD,MGP,CD9,FNDC1,VIM,SPARCL1,OPTN,CYFIP1,IFITM2,IFITM3,IFITM1,ADH1B,PDHB,GHITM,RPS4Y1,TOB1,PCMT1,ACTB,DPYSL2,ABRA,PSMD1,SERPINF1,STOM,RPL19,SF3B1,B2M,S100A10,COX8A,NAA50,GABARAPL2,HLA-DRB5,TNNC1,HLA-C,ABCA8,HLA-A,PHKA1,HLA-B,EIF1,HLA-E,COQ10A,PTP4A2,RPS26,MYLPF,TNNT1,SERPING1,LOC100129361,PPT1,CD302,ITM2A,ITM2B,HLA-DRB1,CFD,GABARAP,SPARC,RPL3,RPL…	RPL22,RPL21,ACTN3,ACSL1,RPL24,ADHFE1,HFE2,C12ORF75,PPP1R3C,MYL3,GPD1L,RPL26,UQCRC1,MT1H,LOC728825,ASB5,RPL27,RPL29,MT1E,ASB2,PRKAA2,RPL13,SMPX,CISD1,GLRX,AQP4,MYL12B,GNG5,MT1HL1,SH3BGR,KLF10,DDIT4L,TMA7,LOC285556,GPN3,GBAS,RPL3L,FTH1P5,MYL12A,RPS29,PIK3R1,PKIA,ADSSL1,RPS21,RPS20,CRYAB,RPS25,PTP4A1,RPS24,SET,RPL5,RPL6,NPY6R,RPL30,RPL32,MT1X,RPL9,IFIT1,RPL7,RPL8,ART3,MT2A,NFU1,TSPAN8,MYO18B,RPL37,P…
CUI:C0015695	EFO_0003934	1810058I24RIK,ECH1,SERPIND1,SEPP1,GSTZ1,ASS1,AZGP1,NINJ1,RBP4,RPL26,UQCRC1,GM13826,RPL28,SUCLG1,CDO1,IFITM2,ITIH4,IFITM3,ITIH3,PON1,RPL10,LRP1,AQP9,ATP5A1,LCAT,UQCR11,ITIH1,C4B,RPL36AL,CYP2D9,CREB3L3,RPL15,SERPINF1,CLPTM1,GM6402,RPL19,CYP2C70,GM12508,RPL18,LOC630855,SDS,COX8A,GABARAPL1,RPL41,STARD10,SERPINF2,MIF,USMG5,EIF1,GJB1,RPS26,RPS29,VAMP8,POR,GJB2,CYP2A5,AKR1C14,PTPLAD1,HPD,HAMP,RPS23,PEMT…	GBP7,GBP6,NIPSNAP3B,AW112010,GM3150,RSAD2,KRT8,PPA1,H2-AA,SERBP1,CTH,UQCRC2,TMEM126A,SUCLG2,RPL22L1,IGTP,RAN,CALM1,FGL1,WBP5,SLC35B1,RNASET2A,ITIH2,PNP,ACTB,GNG5,PABPN1,PSMD1,SEPHS2,B2M,GBP2,PPARGC1B,JUND,GSTK1,BHMT2,TALDO1,TMA7,CYP3A25,IGF1,DNASE2A,IFI47,PAFAH2,RPS27RT,CYP27A1,RPS28,GM2710,SERPING1,F13B,PNP2,RPS20,TLCD2,AMY1,ITM2B,SPARC,RPL3,CYP3A11,H2-L,ATP5C1,EPRS,IFIT1,HPX,ADH4,ADH5,C6,PLAC8,…
DOID:768	EFO_1001268	LUM,WSB1,SERPIND1,HPCAL1,SOX11,GTPBP2,EID1,COL1A1,NISCH,HNRNPK,MARCKS,SDPR,CLNS1A,RBP4,RBP1,RPL22L1,POMP,RNASET2A,ATP5A1,RNF5,ADCY7,MYB,GNG5,SERPINF1,RABAC1,RPL18,FDFT1,S100A11,NDFIP1,H2-D1,SERPINF2,PLK2,SQLE,RPS27RT,QARS,PRKAR1A,BIN1,ATF4,FERMT3,ATF5,RPL3,GM10221,TFRC,ATP5C1,HIF1A,MYLK,C3,PRDX4,ADH5,FAM134A,PLAC8,GJA1,HMOX1,TIMM17B,IER2,LTA4H,SERPINH1,BTF3,CSNK1A1,ANXA2,TPI1,ANXA5,SSR3,H3F3B,ANX…	RPL21,DEK,UBAC1,CDC20,PHF5A,HMBS,PSMC2,WDR81,TPRGL,RAN,RB1,SLC35B1,UQCR10,UQCR11,PNP,SNRPD2,GM6768,PSMD4,ST3GAL5,TCEB2,SNCA,NFE2,RPL41,GADD45A,CMC2,IRGM2,ANK1,ELL2,PTP4A3,ZFPM1,MIR686,VAMP8,SFXN1,JTB,PSME3,SSX2IP,RPS23,SPRR1B,RPL6,ANP32B,ARL6IP1,HBB-Y,MGST3,MRPL18,RPL8,HSPH1,LARP1,PPP4C,PTDSS2,LGALS1,FTH1,CCRN4L,PNO1,RPS11,CDR2,LYPLA2,JOSD2,ARF5,RAB5C,COX7C,GYPA,TIMM13,ADRB2,PNPO,RPS15A,NPM1,SF3A…
DOID:5419	EFO_0000692	CDON,ACOT9,PCGF5,MIR99AHG,CACNA2D1,EBF1,CKMT1A,CFAP70,EBF3,CACNA2D3,ACSL4,DKK1,DKK2,BTBD11,L1CAM,ASS1,FRAS1,PCDHB3,PCDHB2,RBP4,PCDHB6,PCDHB5,PCDHB4,ALPK2,CPEB3,LEF1,TES,STXBP1,CYFIP2,IFITM2,EPAS1,IFITM3,IFITM1,STXBP5,COL12A1,CRABP2,AKAP9,HECW1,MTMR7,CLDN1,GNG2,HOXA9,GNG3,MIR431,SV2C,NIPAL2,PLEKHG4B,PEG10,C2ORF80,SPOCK2,MAL2,SNCA,HOXA5,GTF2A1L,CUBN,FZD6,SLC6A15,ANK3,ABCA8,TMEM196,OCLN,LPHN2,WNK1,K…	POLR2J4,EPHA5,POLR2J3,ESCO2,CADM2,ACTN2,MMD2,DCLK2,LOC100134868,SPARCL1,LRRN1,SNORA22,MT1F,ADCY1,CPNE5,PLEKHB1,AQP7,PRCP,ADCY8,AQP4,ASCL1,SPOCK1,SUSD4,CHST15,HES6,APOL4,GPR158,CHST9,ST6GAL2,DTNA,STAC,SLC34A2,DDIT4L,MIR9-1,PRKCB,SLC6A11,PRKCA,FAM111B,BCAN,SLC6A9,PLSCR1,FAM135B,KLHDC8A,RNU5D-1,ZNF702P,ARHGAP19-SLIT1,IGSF9B,SNORA49,CRYAB,ZFPM2,ITM2C,SNORA41,SPON1,TTYH2,PCDH10,TTYH1,SLC22A3,MLC1,MGST…
DOID:14330	EFO_0002508	IL1R1,ACSL3,RPL24,ZNF160,PPA1,ACSL5,SEPP1,SST,WDR82,CCP110,HSPA1A,RPL27,SIK1,ALPK1,HSPA1B,SATB1,IFITM1,PON2,HERC2P3,HERC2P9,DPYSL2,CHORDC1,BSG,RPL19,ZNF146,JAG1,PRR11,RPL41,HLA-DRB5,CMC2,TMA7,ABCA8,FTH1P5,RPS21,RPS20,ITM2A,RPS23,PLA1A,RPL5,GPM6B,SCHIP1,STMN4,WDR47,HSPH1,BLOC1S5,GNG11,INPP5F,PRKAR2A,RPL37,A2M,SERPINH1,CD14,PRKACB,ARGLU1,IER3,CTSB,DUSP6,ANXA3,PTGES3,KLHL2,TCF12,FN1,SLC35E1,TF,MZT2B…	ATP6V1E1,FNBP1,STARD7,MX1,RPL21,DCLK1,RNF103,DYNC1LI2,NISCH,ST5,CPEB1,LAP3,CLNS1A,CD9,VOPP1,PSMC1,MT1H,SPARCL1,RPL28,MXRA7,PFN2,AHCYL1,IFITM3,TAGLN,PLEKHB1,RPL13,SERPINE2,RPL12,UQCR10,ATP5A1,LRP4,AQP1,C4A,ACTB,DPYSL3,NKX2-2,ST3GAL5,RPL15,SPOCK2,RPL17,WLS,MT1HL1,PTGDS,FIS1,GABARAPL2,PAQR6,GADD45A,GDF1,CYP4F3,CAMLG,HLA-C,ANK2,EIF1,HLA-E,VAT1,RPS27,RPS14P3,RPS29,RPL27A,QARS,FAT1,ACSBG1,CRYAB,TMEM9B,…
CUI:C0018802	EFO_0000373	LUM,RPL21,ACTN3,RPL24,HN1,PRKAB2,MYL6,SFRP2,MGP,PPP1R3C,RBP1,VIM,ITGBL1,GM13826,SPARCL1,RPL28,ASB5,RPL22L1,MYL9,PFN2,PFN1,APP,IFITM2,IFITM3,RPL10,SERPINE1,RPL13,RPL12,AQP1,LY6C1,PSMB10,RNASET2B,ACTB,DPYSL2,PSMD8,BSG,UGP2,SERPINF1,S100A13,TCEB2,RPL19,GM12508,LOC630855,S100A11,WWTR1,DDIT4L,USMG5,PHKA1,PTP4A2,PTP4A3,MYL12A,EHD4,RPS28,TNNT2,PRKAR1A,FAT1,ADSSL1,SERPING1,RPS25,SPARC,RPL3,RPL4,CFH,ENO1B…	ENDOG,ENTPD5,ECH1,ACSL1,ACTN2,IFT81,HSPE1,CCT6A,MYL7,SDPR,PPA2,MYL2,PSMC5,LOC100505088,UQCRC2,TMEM126A,UQCRC1,SUCLG2,SUCLG1,ALPK3,UQCR10,ATP5A1,UQCR11,APBB1,ANO10,1190007I07RIK,AAMDC,FSD2,PTGDS,COX8B,EGR1,PPP1R27,GSTK1,EIF1,RPL3L,ADCK3,TNNT3,GM3244,SSPN,PSME1,CRYAB,PKIG,PADI2,ANAPC13,CFD,GABARAP,ECI1,ECI2,MRPL18,HSPH1,APOO,GCSH,GJA1,2310040G24RIK,PRDX2,CMYA5,FASTK,PDK4,TSPAN3,ACAD11,DECR1,TRP53IN…
CUI:C0038220	EFO_0008526	CHGB,IFRD1,FBXO2,RPL23,HOMER1,LOC100362543,RGD1562409,DCLK1,HNRNPK,SST,MT1A,CD9,SERBP1,VIM,RPL26,HSPA1A,RPL27,NBL1,PFN1,CDO1,CALM1,HSPA1B,MGC112715,ATF3,CYFIP2,IFITM3,RPL11,RPL10,SERPINE2,RPL12,SLC35B1,ATP5A1,RT1-A2,AQP4,MYL12B,ACTB,BSG,NNAT,RPL15,RPL14,SPOCK2,RPL17,B2M,S100A10,RAB11FIP3,CCNL1,SNCA,NTSR2,PTGDS,EGR1,EGR2,GABARAPL2,RT1-CL,EGR4,ATP6AP1,NR2F1,COX7A2L,RGD1563956,PTP4A2,FOSL2,RPS26,ARC…	SLC12A5,RPL22,CKMT1B,PLEKHA1,PPP2R1A,CCK,HTR5B,HSPE1,MAPK8IP2,FEZ1,TEF,SUB1,SPARCL1,POLR3K,CALM2,CALM3,VPS29,STXBP1,POMP,FOXG1,UQCR11,MTMR7,RPL36AL,PSMD4,TMEM69,APBB1,TCEB2,LOC100134871,TCEB1,RPL19,HES5,SNCB,NGFR,COX8A,PRKCG,ZRANB2,NCAPH2,PRKCE,TMA7,PTOV1,SRPK2,PRKAR1B,VAMP2,RPL6,MGST3,ATP5C1,COPS7A,SLC6A1,RPL9,ALKBH7,RPS15,PPP3R1,BLOC1S2,COX3,ARL6IP4,TSPAN3,COX1,ATP6V1C1,RPS14,TPI1,FAM32A,GABRA5…
DOID:14250	EFO_0001064	SND1,LOC283112,MTHFD2,HSPA1A,RPL22L1,PFN1,HSPA1B,RPL10,RPL13,SLC35B1,LOC100996255,IL2RG,DCAF6,RPS4Y1,ACTB,EPB41L4A-AS1,PDCD10,ZNF706,CAPNS1,ZNF146,EGR1,SNHG1,JUND,PRR11,EGR3,MIR663AHG,TSPYL2,RPL41,XBP1,GADD45A,MANF,PRG2,STAM,SNHG8,CMBL,CDYL2,RPS26,MYL12A,RPS14P3,RPS29,VAMP7,SNHG15,RPS28,NET1,TAGLN2,HYOU1,RPS23,RPL31,PHB2,ANAPC16,MAGED1,BEX1,RPL32,TFRC,RPL34,ATP5C1,C14ORF166,HIF1A,PPFIBP1,GATA2,GA…	RPL22,RPL21,RPL24,RPL23,PPA1,GTPBP3,MFSD10,MYL6,HNRNPK,HIST1H4C,WDR82,IFI27,VIM,ZNF835,MT1H,RPL27,CALM2,RPL29,PRSS2,IFITM2,VIPR2,RPL11,SATB1,RPLP0P6,RGPD8,NXF1,RPL36AL,HOXA9,GTF2IP1,SNRPD2,PI4KAP1,C10ORF54,RPL15,STOM,RPL14,RPL19,B2M,RPL18,HOXA5,COX8A,HLA-DRB6,HLA-DRB5,HLA-J,KLF10,HLA-C,TMA7,BAZ1A,HLA-A,HLA-B,HLA-G,SNHG6,EIF1,HLA-E,HLA-F,FTH1P5,ACE2,RPL27A,PPT1,RNPS1,RPS21,RPS20,GRB2,ITM2A,HLA-DRB…
DOID:0060041	EFO_0003756	ATP6V1E1,PRELID1,RPL22,WDR83OS,MCEMP1,C20ORF24,MYL6,KIAA0247,VIM,PSMC1,HNRNPC,CKLF,RAN,MTPN,SF3B5,RALB,IFITM3,RPL11,RPLP0P6,RPL12,ATP5A1,TRANK1,UBE2L6,RPS4Y1,FRAT2,SNRPD2,RPL14,RPL17,CHST15,RPL19,PRKCH,NFE2,HLA-DRB5,HLA-J,XRCC5,XRCC6,PPBP,TALDO1,HLA-B,HLA-G,COX7A2L,HLA-E,VAMP8,QARS,BIN2,TRAJ17,PLBD1,TAGLN2,IGKV4-1,PSME1,ATF4,ATP6V1B2,RPL5,LST1,RPL6,GABARAP,RPL3,RPL4,RPL35,GMFG,ICAM3,PRF1,IFI30,FA…	DUT,ACTN4,MX1,RPL21,RSAD2,SYTL1,ITGB2-AS1,PSMB9,DDX39B,LAP3,SCO2,HSPA1A,MT1H,LOC728825,RPL28,RPL27,RPL29,MT1E,IFITM2,ATP6V0D1,SAMD9,IFITM1,RPL13,NOD2,IL2RG,NXF1,HERC5,GNG5,IFI16,PI4KAP2,GBP1,B2M,PROK2,MT1HL1,S100A11,EPSTI1,COX8A,F8A1,JUND,RPL41,CYP4F3,KLF10,HLA-C,TMA7,HLA-A,SNHG6,FTH1P5,RPS27,PARP12,RPS26,RPS29,RPS28,RPL27A,PLSCR3,PPT1,RPS23,PRR13,HLA-DRB4,ITM2B,APOBEC3A,RPS25,HLA-DRB1,PPP1R18,RP…
CUI:C0004096	EFO_0000270	LUM,LINC00893,KRT5,IL1R2,LRRC37A2,ZNF529-AS1,PNLDC1,IFI27,NINJ2,MXRA7,NBL1,HCP5,ADAMDEC1,SPRR3,ARHGEF26-AS1,EHF,IFITM1,LOC100506848,ADCY4,TSIX,SNX31,ITLN1,NUP85,STOM,MVB12A,S100A12,C9ORF152,MIA,TMEM190,CEL,C1ORF186,SLC16A10,SLC16A14,EHD2,MLLT11,SULT2B1,SNHG15,GJB2,HOGA1,PKIB,GPR183,PTPLAD1,TTLL12,ACSBG1,ANKRD18B,SPRR1B,LINC00423,ZNF256,SPARC,ZNF132,DCAF4L1,RAPGEFL1,TWIST1,TEX26,CYB5R2,RASSF2,GJA1…	GBP6,NIPSNAP3B,LOC100286909,ARL16,PRKXP1,DNAAF2,COL24A1,SLC12A2,DLEC1,MCEMP1,ISL1,TMEM170B,MALL,ASS1,MARCO,LOC730101,CAPN13,SCO2,PLGLA,ASB9,COL9A2,LRRN1,LOC100131354,PM20D1,CD200,CES1,CCDC68,SGMS1,CRABP2,LOC284578,SLC5A1,CWH43,AQP5,C4BPB,GLRX,SMA5,RBM26-AS1,RPS4Y1,CH25H,ADCY6,NPIPB15,DPYSL2,HMGN2P46,SNRPD2,IFT74,SPOCK3,ZDBF2,CAPNS1,SLAMF7,CHST15,RPRML,LOC440983,EGR1,CNTD1,HLA-DRB6,HLA-DRB5,STAC,S…
CUI:C0340529	NA	GBP7,AW112010,GBP2B,RPL21,GM15448,DEK,PPA1,HSPE1,HSPA1A,RPL28,RPL22L1,IGTP,SKAP2,GM4354,RAN,CALM1,HSPA1B,APP,TAGLN,SERPINE1,GLRX,ABRACL,PIRB,PNP,RPL19,S100A10,GBP3,GBP2,RPL18,S100A11,JUND,SLC11A1,ERDR1,TALDO1,MANF,MTHFS,IRGM1,IFI47,VASP,RPS27RT,RPS26,MIR686,UCK2,RPS28,RPL27A,PLBD1,LGMN,PSME2,TAGLN2,RPS23,RPL5,IL1RN,RPL6,RPL3,ANP32B,ARL6IP1,ENO1B,PCBP1,SMC4,HIF1A,PLA2G7,IFI30,CFP,RPL7,RPL8,HSPH1,P…	1810058I24RIK,LUM,ECH1,H2-AA,COL1A2,COL1A1,SFRP2,MARCKS,MYL1,MGP,MYL2,RBP1,MYL3,UQCRC2,UQCRC1,SPARCL1,PRSS2,WBP1,IGKV6-15,SCX,IGKV4-91,SERPINE2,UQCR10,PDHB,ATP5A1,GHITM,UQCR11,LY6C1,C4A,MYL12B,BSG,TCEB2,RABAC1,B2M,TRY5,PTGDS,SH3BGR,COX8B,EGR2,H2-D1,H2-EB1,COG6,TNNC1,AMY2A4,PLK3,IGHV1-54,USMG5,AMY2A5,IRGM2,GBAS,COX7A2L,MYL12A,WNK1,TNNT2,PRKAR1A,SERPING1,IGKV4-59,CYSTM1,IGKV4-58,SPRR1B,ITM2B,OGDH,R…
DOID:8577	EFO_0000729	CHGB,MX1,LOC100506979,ACSL1,PLEKHA1,RSAD2,TM4SF4,SYTL1,SLC51A,SLC51B,PSMB9,COL1A2,FCAMR,ASS1,LOC100507025,IFI27,RBP2,MYL9,MXRA5,L1TD1,CDA,IDO1,SLC23A3,SLC46A3,IFITM3,SAMD9,TAGLN,RALA,COL12A1,GORAB,SLC23A1,C4BPA,C4BPB,UBE2L6,CLDN2,TOB1,APOL6,MUC1,MUC2,PRAP1,FLRT3,GMDS,STOM,GBP1,GBP3,GBP2,APOL1,PTGDS,EPSTI1,FLJ22763,SLC6A14,SLC6A12,SLC16A14,ACE2,BACE2,PARP12,VNN1,MEP1B,TCN1,PSME2,LINC00668,APOBEC3A…	ZNF165,IL1R2,KTI12,SST,SLPI,MT1G,MT1H,ORAI1,CPVL,MT1E,MT1F,ADAMDEC1,WBP2,VIPR1,ADH1C,LOC100506848,AQP8,CWH43,RPS4Y1,TMEM72,ADCY6,EPB41L4A-AS1,EXOSC5,KIAA1324,DNTTIP1,DHX38,SAMD13,NHEJ1,MT1HL1,HOXA5,TSPYL2,C9ORF152,STARD10,MARS2,ABCA8,TLCD1,PPP1R1B,BIN2,ITPA,NOX1,MS4A7,BEX4,CFD,BEX2,VARS,CFH,ACSM3,MT1M,RAPGEFL1,MT1X,SPATC1L,NRARP,TMEM98,TXNDC16,SNHG19,GLDN,APOO,MT2A,FAM134B,SPIB,LGALS2,PRDX5,TSPAN…
DOID:3969	EFO_0000641	SLC35A3,NIPSNAP3A,IFT81,ZFYVE20,PLEKHA5,PUS7L,TTC39B,SERBP1,CCP110,PCDHB5,SNORD45B,ZFYVE9,ZNF271,CRABP2,ELTD1,SNORD116-21,FLRT3,IFT74,ZDBF2,ZNF146,ST6GAL2,TBC1D8B,FZD6,PLK2,ERLIN1,C9ORF64,PWAR6,ZNF702P,NDUFAF1,HLA-DRB4,VAMP4,LYPLAL1,HLA-DRB1,ZNF134,LTV1,PDE1A,TMTC3,LOC100129112,ZNF805,LIPH,C10ORF32,ZNF486,PNPT1,C1ORF27,LYRM9,MIR29C,TUBE1,TIMM21,BCORP1,CLDN16,MIR186,PIGK,ZNF780B,ZCCHC12,ZNF594,SNO…	ERVFC1-1,OR2L8,NBPF22P,OR1J4,TAAR3,OR2L2,ROCK1P1,LOC101928885,OR5R1,USP17L2,LINC00266-1,OR6T1,OR4K13,FAM230A,OR4K15,KRTAP4-12,FAM230C,KRTAP4-11,GAGE8,SNORA24,ERVW-1,GAGE1,FLJ16171,OR2K2,SNORD116-2,TOB2,SNORD116-5,LCE1B,LCE1C,OR5M10,LCE1A,OR10D3,SNORA73A,PROK2,MUC7,OR8B12,OR4N5,OR2J3,OR4N4,OR2J2,OR4N2,ERVH-4,FAM90A7P,LINC00302,DEFT1P2,OR14J1,OR8U9,OR1G1,OR4M2,MIR326,LOC729461,SNORA37,LINC00537,IER…
DOID:11722	Orphanet_206647	ACOT9,LUM,SMARCA1,LRRN4,MCTS1,DEK,RECQL,KRT8,PPA1,DKK1,C20ORF24,DKK3,HNRNPM,AFG3L2,CCT6A,PSMC6,HNRNPK,MTHFD2,LOC100508591,HSPA1A,LOC728825,GLA,CALM2,MXRA5,MT1E,IFITM2,RPL10,XYLT1,WBP5,NTN4,DPYSL2,FLRT3,PSMD2,TCEB1,SEPHS2,B2M,S100A10,MT1HL1,PRR11,RPL41,ATP6AP2,CAMLG,TALDO1,HLA-C,RAB27B,EIF1,PTP4A2,STAG2,VAMP7,HPRT1,RPL5,MAGED1,BEX1,ARL6IP1,TFRC,TXN,MT1X,ENO1,PALM2-AKAP2,EPRS,HIF1A,HTATSF1,MRPL20,R…	RPL22,RPL21,RPL24,RPL23,ACTN1,SEPP1,COL1A2,COL1A1,NISCH,CCDC80,HIST1H4C,MGP,VIM,UQCRC1,RPL28,MYL9,RPL29,RAN,EPAS1,RPL11,TAGLN,RPLP0P6,RPL13,COL12A1,SERPINE2,RPL12,SYNPO2,PDHB,C1ORF198,DCAF6,SFRP1,RPS4Y1,ACTB,GNG5,SNRPD2,RPL14,CYP1B1,RPL17,RABAC1,RPL19,MEST,WWTR1,FZD7,ARRDC4,SNHG8,COMMD8,MLLT11,RPS26,FERMT2,SNHG16,RPS29,RPL27A,QARS,CSNK2B,LGMN,RPS20,VGLL3,ITM2C,ATF4,RPS24,GABARAP,RPL31,RPL3,OXTR,R…
DOID:11612	EFO_0000660	STARD4,IFRD1,IL1R2,ACSL1,PPA1,C20ORF24,LAP3,SCO2,FDX1,KIAA0247,VIM,HSPA1A,RPL28,RPL22L1,PFN1,IFITM2,IFITM3,ATP6V0D1,IFITM1,RPLP0P6,FGL2,RPL13,AQP9,C3AR1,GLRX,ASAH1,TMEM71,ACTB,FRAT2,SNRPD2,IFI16,MXI1,ALOX5,CAPNS1,GBP1,RPL17,CHST15,SF3B1,GBP2,RPL18,PROK2,S100A12,S100A11,EGR1,EGR2,TMED9,HLA-DRB5,TALDO1,MIF,HLA-C,BAZ1A,HLA-A,HLA-B,HLA-G,HLA-E,HLA-F,MYL12A,RPS14P3,VAMP8,VNN2,TDP2,STAR,PLBD1,LGMN,PSME…	LUM,ENTPD6,ECH1,RPL24,SEPP1,AFG3L2,CRISPLD2,MXRA7,CALM2,MT1E,OPTN,RAN,TES,ZNF275,POMP,SGMS1,SERPINE2,WBP5,ATP5A1,DCAF6,TFPI,MYL12B,NEURL1B,UXT,UGP2,GNG5,DPYSL3,STOM,RPL19,S100A10,TSPYL4,RPL41,GADD45A,USMG5,PGA4,RPS27,CNKSR3,RPS26,RPS29,CCKBR,RPS20,C5ORF30,RPS25,RPL6,SPARC,OXTR,RPL30,MAGED1,ARL6IP1,GATA6,PTTG1IP,C14ORF166,RPL9,HIF1A,IFIT1,GLDN,PRDX4,RPS18,GJA1,C7,PRKAR2B,RPL39,TMEM200A,COX2,KIFAP3…
DOID:11335	EFO_0000690	HCG27,MOGS,EPR1,C9ORF47,MARCO,GBP1P1,LOC100507025,LAP3,SCO2,ASPHD2,CPVL,IDO1,PRR7-AS1,ATF3,SAMD9,FGL2,C3AR1,C4BPA,NOD2,TSIX,UBE2L6,LOC286087,STX11,APOL6,CAPNS2,LACTB,S100A14,ZNF703,GBP1,HOXA2,GBP3,APOL2,GBP2,APOL1,GBP5,APOL4,GBP4,EPSTI1,NTNG2,BATF2,FZD1,EGR2,NAPSB,LINC00672,HLA-DRB5,PAQR6,KLF10,PLA2G4A,LOC152225,GPR137B,PARP14,LOC101928663,NCEH1,HTR7P1,TNNT1,GJB4,TREML4,TCN1,FAT1,SERPING1,PSME2,V…	CCNJL,SRRM5,BTBD18,LRRN3,TRAV12-2,TAS2R14,LRRC37A,PASK,MDS2,ASS1,KIAA0125,SLPI,DCHS1,MYL9,SKAP1,TTTY10,CDA,LOC100506974,LEF1,CES1,CHIC1,ZNF154,MAML2,LOC652993,TMEM75,KIAA0485,LOC100128729,RPS4Y1,LOC101928893,C12ORF79,KRTCAP3,MSANTD3,LOC100507492,FLJ12120,TP53INP2,SPOCK2,MEST,LINC00996,NFE4,PAQR8,AFAP1L2,FKSG29,PRO0471,TNNC2,C10ORF35,SLC16A10,LOC100289084,SNHG17,SCGB1C1,RNF144A,FBXL2,PTPLAD1,OCM2,…
CUI:C0003615	EFO_0007149	ACSL1,RPL24,PPA1,C20ORF24,CD2,LAP3,MTHFD2,WDR82,KARS,VOPP1,VIM,TMEM126B,HSPA1A,HECA,RPL27,RAN,HSPA1B,IFITM2,IFITM3,RPL11,POMP,AQP9,MYCBP2,SERPINE2,GLRX,UXT,RPL36AL,CHORDC1,TRBC1,SNRPD2,IFI16,PSMD4,GBP1,RPL17,RPL19,SF3B1,S100A12,S100A11,ZNF146,XBP1,HLA-DRB5,DNTTIP2,TALDO1,MANF,FTH1P5,PTP4A2,RPS14P3,BANK1,PSME2,HYOU1,IGKV4-1,HLA-DRB4,HLA-DRB1,RPL31,RPL3,ANP32B,RPL32,RPL35,RPL34,GMFG,CTR9,ENO1,HIF1A…	LUM,ACTN4,CKMT1A,KRT8,SEPP1,MALL,COL1A2,ASS1,COL1A1,MGP,CRISPLD2,CD9,ETHE1,UQCRC2,ZG16,MT1G,UQCRC1,MT1H,SPARCL1,MXRA7,SUCLG1,MYL9,NBL1,SIK1,PFN1,MT1E,MT1F,APP,ATF3,ADAMDEC1,CCNI,TAGLN,ADH1C,ADH1B,UQCR10,ATP5A1,AQP8,UQCR11,RPS4Y1,TOB1,ACTB,MUC2,GMDS,CAPNS1,B2M,MS4A12,MT1HL1,PTGDS,EGR1,COX8A,JUND,TMA7,QARS,SMTN,TDP2,NET1,SERPING1,MEP1A,PSME1,ITM2B,HLA-DRB3,ITM2C,CES2,GABARAP,SPARC,MGST3,MYLK,C3,LGA…
DOID:12858	EFO_0000533	CHGB,WSB1,ATP6V1E1,RPL21,CNBP,L7RN6,GPR37L1,PPP2R1A,MAPK8IP3,GTPBP2,JMJD6,NECAP1,NISCH,GM19491,PSMC6,MARCKS,PSMC2,ADPRH,ZC3H11A,RUFY3,ACOT7,EIF1B,CALM3,ASTN1,RAN,CALM1,CYFIP2,CLCN4-2,WBP2,RPL10,LRP1,RPL13,MYCBP2,PLEKHB2,RNASET2A,ADARB1,EWSR1,ARXES2,AQP4,ACTB,PRPSAP1,GNG3,HERC1,MXI1,PABPN1,PSMD1,CLPTM1,SPOCK2,TCEB2,RPL19,CCNL2,NDFIP1,CREBBP,TSPYL4,JUND,KLF13,GABARAPL1,RPL41,XBP1,SURF4,PLK3,SLC6A15…	WSB2,HOMER3,SLC12A2,HPCAL1,CCK,GRIN2C,MAPK12,IFI27,SPARCL1,CDK16,AKAP1,STXBP1,ITIH3,CERK,GHITM,BSG,NNAT,CAPNS1,VTI1B,B2M,PTGDS,SNCB,PRKCG,PRKCD,COG6,EDEM3,TANGO2,USMG5,RMDN3,EIF5,MIR686,INPP4A,FASN,JTB,KITL,KCNMA1,CYSTM1,ITM2B,SPARC,PPP1R17,ARL6IP1,SCOC,MGST3,ATP5C1,SLC6A1,ENO2,IFIT3,INPP5A,SOX2,TSPAN9,PCBP4,FTH1,RPS10,SCN1A,RPS11,AI118078,SCN1B,MYBPC3,GABBR1,GSTM1,DUSP1,GABRA6,TRMT1,COX6C,ITFG1,…
DOID:11727	EFO_0000491	RBFOX1,RPS8,MX1,RSAD2,ATP1B1,NEAT1,C12ORF75,IGK,LRP1B,CXCL10,IFI44L,MYL1,LAP3,WDR82,MYL2,KARS,PSMC5,PPP1R3C,IFI27,FEZ2,GPD1L,ASB8,MT1H,S100A4,FKBP5,IDO1,OPTN,S100A8,CALM1,IFITM2,IFITM3,IFITM1,MRFAP1,GLRX,DCAF6,TMEM70,ACTB,NRAP,GBP1,LOC100506966,RPL19,B2M,MT1HL1,SLC38A2,RPL41,HLA-DRB5,TNNC2,KLF10,HLA-C,HLA-A,ISG15,HLA-B,SNHG6,LRRC43,FBXO32,RPS26,OR7E104P,PLSCR1,ARPC2,MALAT1,ND2,SSPN,ND4,ITM2B,ND3,…	GAMT,ENDOG,LUM,WSB2,RPL21,RPL24,CACNA2D1,RPL23,HOMER1,HSPE1,C20ORF24,DES,PSMC6,MYL3,UQCRC2,RPL26,HSPA1A,UQCRC1,SPARCL1,ASB5,RPL27,ASB2,PRKAA2,RPL11,POMP,RPL13,RPL12,UGP2,GNG5,SERPINF1,LINC00998,RPL17,RPL18,LOC285556,GPN3,COQ10A,RPL3L,PTP4A3,FAM220A,QARS,JTB,BIN1,PKIA,ADSSL1,LOC100129361,CRYAB,ATF4,LYPLAL1,SET,RPL31,PHB2,RPL32,TFRC,C14ORF166,ENO3,RPL8,GUCD1,FAM134B,PRDX5,PRDX1,MYO18B,MYO18A,LINC00…
DOID:8577	EFO_0000729	PTPRN2,CHGB,PCDH20,SEPP1,DKK1,C9ORF43,DES,RBP7,SST,SDPR,TFAM,SPARCL1,CDK13,HIST1H4D,CES1,ADAMDEC1,C9ORF50,ZAK,C3AR1,STXBP3,SNX33,PRCP,ASCL2,FAM169A,RPS4Y1,RRN3P1,LOC644450,HOXA9,WDR72,PIP4K2C,E2F7,RNF112,PTGDS,GBP4,SAMD12,EFCC1,EDEM3,KLF10,NR2F1,FLI1,GPR137B,LOC100233156,CCDC88B,FAM111B,NCEH1,GPR183,HPRT1,SSPN,LINC00421,ITM2B,APOBEC3A,RGL1,LYPLAL1,LST1,CFD,SLC45A3,SPON2,FLVCR1-AS1,CFH,TSHZ3,WDR43…	SDR42E1,EPHA6,STARD8,ARL16,NBEAL1,SLC51A,TMEM81,MT1A,MT1B,NEURL3,TTTY15,MT1G,TRIM15,CCDC87,MT1H,LRRN1,EPHA2,HRASLS,PI4K2B,LOC101927446,ATP5A1,IPP,BAIAP2L1,MUC1,HERC4,HERC3,LOC100126784,GPATCH1,C22ORF23,SAMD10,GBP1,PHC3,SMLR1,GADD45A,RASSF9,NR1D2,PDZK1,HLA-H,HCFC1,PARP11,OCLN,TBL3,AGPAT4-IT1,BPIFB4,LOC100128398,CTAGE4,SNAI1,EZR,CFI,TFRC,NECAB1,PITPNB,LPAR2,JMJD1C,OR1G1,MT1X,ENO1,LYPD5,LYPD8,RNF213…
CUI:C0018203	EFO_0000338	UNC13A,ENTPD5,RSAD2,C20ORF194,LOC100510557,PEX14,MTUS1,MALL,MYL5,MT1A,SCO2,IFI27,HIST1H4I,SPIN2A,ZNF711,ACOT7,MT1F,MAML3,IGHV3-23,C4BPA,MLLT4-AS1,CD2AP,AKT3,SPOCK3,SNRPD1,EXOSC9,PEG10,HES2,NKX2-5,EGR1,DTNB,STARD13,NMBR,AVPR1A,HSPA12A,LRRC75A-AS1,ANK2,IFI44,TMEM199,CYP27A1,TNNT1,TNNT2,STAR,SERPING1,HPD,MAGEB2,ZNF135,MTRR,LOC101929524,AIRE,TTYH2,HOXD1,MT1M,GFI1,DMP1,ICAM4,MT1X,ICAM5,SOGA3,SLC6A3,SL…	SLC12A3,TMEM194A,SS18L1,CDK19,ZNF160,RFX2,EREG,MTAP,CAPN15,CD9,PLCD1,CPVL,NAIP,CDK16,CYFIP1,ZNF274,HOXB1,AHNAK,NOLC1,AVIL,EXOSC7,SRPX2,HERC3,ZSCAN12,MXI1,PXDC1,ARFIP2,CYP1B1,RAB11FIP3,BSN,HOXA5,INSR,PPP1R26,ZNF264,TSPYL2,ZNF263,NEBL,TNNC2,PPBP,XRCC2,CBFA2T3,STAG2,GPR183,HLA-DRB4,SPARC,ZNF253,RPL4,ACSM1,JMJD1C,SMC4,PLA2G7,GATA2,GNG11,MICAL2,PRKAR2B,EPB41L3,KIAA0930,CSTF2,ASL,PDK4,PDK1,ZBED4,CCR2,G…
DOID:11612	EFO_0000660	NIPSNAP3A,LUM,LOC100506979,LRRN3,LOC728819,CACNA2D1,SYTL2,EPR1,LOC283357,LOC100128737,C20ORF24,EREG,COL1A2,LOC100507265,LOC100507025,GPR160,LAP3,MGP,LGALS12,LACTB2,PSMC2,FDX1,MTCP1,SPARCL1,SLC46A2,TP53RK,SLC35B1,GLRX,TFPI,C1QTNF1-AS1,TOB1,LOC100507376,HMGN2P46,CHST11,LINC00998,CHAC2,GBP3,GBP2,GPR158,EPSTI1,PRKCH,CELA2A,CHST7,SURF4,CMC4,ARRDC3,EDEM3,ARRDC4,COMMD3,PPBP,MANF,PAPPA,COMMD8,ACE2,BTC,NC…	CHGB,ZNF285,ACTN4,CADM1,PLEKHA7,NUP210,PRKAB2,ASS1,LOC100288656,MEX3B,FNDC1,CDK10,LINC00648,HSPA1B,LOC100291393,SATB1,LINC01296,HERC2P9,RGPD5,AQP2,CRHBP,EPB41L4A-AS1,SV2A,CPNE2,WLS,ARSA,EGR3,SPHKAP,PMM1,FAM78A,GADD45A,PARD3,HDHD3,SNHG17,FERMT2,KLHDC8A,TNNT1,LGMN,PPT2,ZFPM2,ZNF136,FBXL7,FANK1,PPP1R18,OXTR,TP53TG3B,MLC1,TWIST1,LOC100507281,TXNDC16,GLDN,OPLAH,LIPG,SOX4,CYP2B6,TSPAN7,GJA5,MYO18A,ACD,…
CUI:C0020538	EFO_0000537	MAP3K1,MOG,RPS6,CNBP,RPL23,MX2,SLC12A2,ATP1B3,SEPP1,EEF1A1,MORF4L2,COL1A1,HNRNPK,CNOT2,CD9,CAPZA2,GPD2,DMTF1,HSPA1A,SRSF5,RPL27,PF4,IVNS1ABP,HSPA1B,POMP,AHNAK,SLFN2,MYCBP2,ZFAND6,SRSF2,ZFP36L1,AKAP8,LOC691795,DCAF6,SLC5A3,TFPI,COMT,HBB-B1,NXF1,LOC100366233,LAMP2,MCART1,KDR,SPOCK2,LOC100134871,B2M,CCNL1,NKTR,JAG1,ZRANB2,KLF13,NR1D2,LOC100362049,SDCBP,PICALM,QDPR,RPS29,NACA,RPL27A,MAL,SLCO1A2,ND2,N…	SOX13,CCK,SPINT2,FEZ1,SERBP1,SPARCL1,RPL28,RPL29,CYFIP2,RPL10,SERPINE2,RPL12,RT1-A2,ADCY2,TPRG1L,CAPNS1,AKT1,RPL15,RPL14,PSMD2,RABAC1,RPL18,RNF112,GABARAPL2,SQLE,BCAN,LPHN1,SLC6A8,PRKAR1B,JTB,PRKAR1A,BIN1,VAMP2,RPL6,PHB2,RPL3,RPL30,RPL35,CTBP1,ENO1,SLC6A1,TRIOBP,RPL8,PRDX6,LIPE,GJA1,PRDX2,RPL36,PIP5K1C,SERPINH1,JUN,GSTM1,TPI1,ANXA5,H3F3B,FN1,SIRT2,FXYD1,SLC7A5,GLUD1,INF2,TUBB2B,BHLHE41,PLEKHM2,PA…
DOID:1612	NA	NUP210,MGP,CRISPLD2,ZNF717,TNFSF4,SLPI,CDK15,NEIL1,ITIH4,TAGLN,VIPR1,PON3,AQP3,GNG2,STS,CYP4X1,TISP43,LINC00518,LOC441956,SERPINF1,TBL1X,CYP1B1,OR6B2,TNFSF18,APOBEC3G,SH2D1B,PDZK1,SETMAR,PBX1,C9ORF64,FHDC1,TCN1,SNORA46,PTGES,ZNF254,SPARC,TPTE2P6,CDCA7,LPAR2,LYPD3,TMTC1,LYPD6,MYLK,GLDN,ART3,KCNMB1,GJA5,PDK4,MAGEC2,DIRC2,TNS4,PPAPDC1A,SKP2,ZSCAN5B,RIPK4,TMEM40,SLC7A5,MMP13,CEACAM1,SLC7A8,SLCO4A1,ID…	HES7,STARD4,LUM,PRELID2,SNORD56B,ACSL1,EML1,LARP4,ZNF542P,FRAS1,SCD,SDPR,PPP1R3C,CTH,CPEB4,SNORA23,FLJ16171,CES1,SNORD116-6,ATF3,CYFIP2,PRKAA2,EHF,MAML3,TMEM63C,CCDC68,SERPINE1,NDNF,BACH1,CLDN1,WDR66,RFPL4A,DPYSL3,CHAC1,APBB1,KDR,NKX2-1,ST3GAL6,MUSK,FDFT1,SAMD5,SAMD12,CDR1,EGR1,TBC1D8B,TMED9,DNAH11,TNFSF15,GADD45A,ST8SIA4,ARRDC4,IGFL3,ANK3,ANK2,ARFGAP3,RNF144B,SQLE,CNKSR2,VNN1,SLCO5A1,PRR16,CYSTM…
DOID:1324	EFO_0003780	WFDC21,SLC12A2,KRT8,KRT7,ACSL4,H2-AA,EREG,SPINT2,SPINT1,RBP4,CD9,SLPI,TNFSF9,RPL22L1,EAR12,HSPA1B,LOC100038947,ITIH4,ATP6V0D1,RPL10,SERPINE2,WBP5,AQP5,GLRX,CLDN3,CH25H,RNASET2B,MUC1,C4B,RPL36AL,BSG,TGOLN1,TGOLN2,RPL17,WFDC17,LOC630855,S100A11,EGR1,NAPSA,TMEM50B,STARD10,SLC34A2,GM12191,1500012F01RIK,FASN,FAT1,ADSSL1,SDC1,ITM2A,RPL6,GABARAP,CHIA1,RPL32,ENO1B,WFDC2,GDE1,MGST1,LGALS3,RPS19,PRDX1,APOE…	GBP7,AW112010,STARD8,CADM1,SEPP1,TM4SF1,METTL7A1,METTL7A2,ST5,MARCKS,SDPR,CRISPLD2,SCGB1A1,RBP1,VIM,TEK,TMCC3,TMCC2,MXRA8,ACOT7,CDO1,TPRGL,CD200,ENPEP,IFITM2,EPAS1,IFITM3,PON1,AHNAK,IFITM1,HPGD,TAGLN,ELTD1,MNDAL,FNBP1L,ANTXR2,AQP1,AKAP2,PREX2,DPYSL2,ABI3BP,VTI1B,KDR,PXDC1,S100A16,MAL2,B2M,GBP2,AFAP1L1,MCAM,ARRDC3,FOXF1,ST8SIA4,PPBP,EIF1,ACER2,FERMT2,EHD4,RIPPLY3,WNK1,TCN2,KITL,SERPING1,CHST1,CRYA…
CUI:C0393593	EFO_1001233	RPL23,SEPP1,DYNC1LI2,MYL6,SCD,AZGP1,MTHFD2,FEZ1,CD9,VIM,MT1H,RPL28,HNRNPC,HSPA1B,AHCYL1,ATF3,IFITM2,IFITM3,RPL11,PLEKHB1,RPL13,RPL12,PON2,ASAH1,AQP1,C4A,ACTB,ZNF706,S100A13,RPL17,RPL19,B2M,S100A10,RPL18,PTGDS,DTNA,ABCA1,TALDO1,HLA-C,ABCA8,HLA-A,HLA-B,EIF1,HLA-E,PTP4A2,RPL27A,CRYAB,RPS23,HLA-DRB4,ITM2B,HLA-DRB3,ITM2C,VAMP3,ATF4,RPS24,HLA-DRB1,RPL5,GABARAP,SPARC,SCHIP1,CTBP2,STMN4,MT1X,PTTG1IP,MYLK…	PTPRN2,RBFOX1,SLC12A5,RPL22,RPL21,ENTPD6,ACTN1,HOMER1,CKMT1A,CCK,SCAMP1,HPCAL4,DKK3,ETNPPL,DCLK1,EID1,NISCH,PPP1R3C,RBP4,SPARCL1,MXRA7,PFN2,CALM2,CALM3,EPHA4,CALM1,STXBP1,EPAS1,SATB1,ARPC5L,UBE2L3,GNG3,BSG,UGP2,SNRPD2,NNAT,PI4KAP2,RPL15,TCEB2,SNCA,JUND,PRKCI,CAMLG,MIF,PRKCB,ANK2,PUM1,RPS27,BCR,RPS26,PRKCZ,RPS29,PPP1R1A,RPS21,TAGLN3,HPRT1,ITM2A,MAGED1,RPL32,RPL34,PITPNB,SLC6A1,ENO2,RPL9,ARPP19,RPL…
DOID:0060041	EFO_0003756	KRT1,ZNF285,SCAF11,ACSL1,HCG27,PPA1,ITGB2-AS1,RPS4XP6,SDPR,PLGLA,LOC100508591,HCG26,LOC728825,LOC100130264,HIST1H4D,SNORA21,ZNF274,FGL1,FGL2,IGHV3-23,STXBP3,RPS4Y1,HERC2P9,TMEM71,MAGOH,GPR155,IFI16,FLJ12120,FLRT1,LINC00877,FAM63A,GBP1,MS4A14,CHST15,ZNF700,SF3B1,B2M,GBP3,HES4,GBP2,LINC01049,GBP5,PROK2,NFE4,HLA-DRB5,BCL11A,PPBP,XRCC2,NR1D2,ELL3,SNHG3,LOC100510697,LOC100288438,RPS26,XAGE-4,BANK1,ST2…	AMFR,MFSD10,PTRHD1,PHF5A,HNRNPL,SPINT2,SLPI,NINJ2,SCO1,BAX,TMEM126A,UQCRC1,FAR2,SKAP1,PFN1,CDA,TRIM13,HSPA1B,CHIC2,PEX11B,PARN,NOD2,PSMB10,LSM10,UXT,LSM12,BSG,AKT1,CPNE2,CPNE1,CPNE3,RABAC1,RALY,NFE2,APOBEC3G,PRKCD,KIR2DS2,ATP6AP1,NCKAP1L,GINM1,EDEM2,GADD45A,MIF,COQ10B,HDHD1,COMMD6,NPLOC4,FIBP,SNHG16,CLPP,ITM2A,HLA-DRB4,ITM2C,GLTP,CUTA,SPI1,RPL35,RPL34,MTFR1L,PRF1,IFIT5,MRPL11,C12ORF57,COMMD9,KLRK…
DOID:9296	EFO_0003959	CA12,PDGFRA,TGFB2,EIF1AY,SYTL2,PSG1,LMO7,MID1,PNRC1,PSMB9,TUBA4A,SFRP4,BAMBI,PPP1R3C,PDCD4,TCTA,PDE7B,MXRA5,SEPT5-GP1BB,IFITM2,EPAS1,SYNPO2,UCP2,LRP5,MRGPRF,SLC5A3,TOB2,RPS4Y1,NDRG1,PPME1,C10ORF54,BAALC,CYP1B1,MYH10,CPA4,SMAD3,DMPK,KCND3,IGFBP4,HGF,SNORD115-22,CYB561A3,SLC16A12,MIRLET7D,ERVH-4,NR4A3,SLC6A6,LOC100506990,TBCK,PPFIBP2,LYPD6B,NMT2,MATN2,FAT4,PTPLAD2,TOX,LMO7DN,CUTA,CEMIP,CLSTN2,GXYLT…	CASP8AP2,TEX30,HOMER2,HOMER1,WDR76,SNORD116-14,DKK1,LARP7,WDHD1,SYTL3,MTHFD2,POLR3F,TEK,RPL26,SNORA24,FAR2,SNORA22,SNORA21,TES,ENPEP,SNORD116-9,SAMD9,LIN9,XYLT1,SERPINE2,SNORD116-24,SNORD116-1,SNORD116-21,SNORD116-5,SNORD116-20,SNORD116-19,SRPX2,SNORD116-15,CHST11,ABI3BP,SPOCK1,SNORA73A,UBASH3B,SNORD77,ZNF146,C5ORF34,MTERF3,DNTTIP2,MASTL,FAM111B,SASS6,MSL3P1,NOX4,SNORA49,KDM7A,ZNF131,OSGEPL1,SCOC…
CUI:C0334267	NA	LUM,DUT,RPL24,MX2,CD3EAP,SEPP1,DKK1,C20ORF24,TM4SF1,COL1A2,CRISPLD2,KARS,VOPP1,SUB1,VIM,HSPA1A,GAGE8,MT1H,LOC728825,RPL27,GAGE5,EPHA2,EIF1B,CALM2,SIK1,MT1E,MT1F,ATF3,SPRR3,CYFIP1,STAU1,POMP,SERPINE1,ATP5A1,AQP3,ASAH1,TOB1,PNP,PPP4R1,GTF2IP1,MYC,SLC12A7,B2M,CCNL1,MT1HL1,EGR1,GABARAPL3,JUND,PRR11,EGR3,XBP1,HLA-DRB5,HLA-C,TMA7,HLA-A,EIF1,FTH1P5,RPS27,RPS29,RPS28,RPL27A,JTB,PPT1,HYOU1,RPS21,RPS20,RPS…	RPL22,WDR83OS,PPP2R1A,DES,ASS1,CD9,SLPI,MYL9,RPL29,PFN1,IFITM2,IFITM3,HPGD,TAGLN,RPLP0P6,RPL13,RPL12,RPS4Y1,MUC1,ACTB,CAPNS1,RPL15,RPL17,RPL19,RPL18,ARVCF,APOL1,PTGDS,S100A11,COX8A,RPL41,MIF,HLA-B,RPS14P3,SMTN,PLBD1,PSME1,ITM2C,ATF4,RPS24,RPL6,GABARAP,PHB2,RPL3,RPL4,RPL32,RPL35,WFDC2,PCBP1,TRIOBP,MYLK,RPL8,RPS15,LGALS3,RPS18,RPS17,RPS19,PRDX1,TNFSF10,TSPAN1,RPS12,RPS11,RPS14,BTF3,TPI1,RING1,TUBB,…
DOID:8577	EFO_0000729	CHGB,CHGA,ENTPD1,ACSL1,SLC51B,LOC100510678,PSMB9,ASS1,LOC100507025,IFI27,ZG16,MT1G,IGKV1D-8,MT1H,L1TD1,CPVL,IDO1,MT1E,MT1F,ADAMDEC1,IFITM2,IFITM3,IFITM1,LOC100293211,FGL2,IGHV3-23,C3AR1,CLEC10A,C4BPB,FLJ35700,UBE2L6,ITLN1,PSMB10,HERC5,SLAMF8,SLAMF7,RABAC1,GBP2,APOL1,MT1HL1,EPSTI1,HLA-DRB5,RAB27A,MIF,LOC100510692,TCN1,SNAI2,IGKV4-1,ITM2A,LOC100131015,MRAP2,HLA-DRB1,MS4A7,BEX4,CFD,CDCA2,MT1M,GMFG,M…	WSB2,PRKXP1,ZFP3,SCRIB,PRKAB1,FCAMR,LOC653602,CCDC86,PPP1R36,ADH1A,CWH43,CDKN2AIP,RPS4Y1,AQP1,SLC5A6,VPREB3,SCAF8,LURAP1L,C10ORF2,E2F6,PTGDS,RNF111,LOC100509558,PROSER2,JAG1,ST6GAL2,ZNF263,CYP4F2,ZNF260,MARS2,ARRDC4,PDZK1,ZNF14,ELL3,IL22RA1,GJB3,CYP2S1,ZNF702P,APOBEC3A,HLA-DRB3,ZNF136,LINC00540,SPON1,LOC202025,SDR39U1,WDR43,SLC30A10,GLDN,C3,LIPG,ZC3H12D,FAM134B,SPIB,INPP5E,CD19,SFN,KCNN4,SOX8,NXP…
CUI:C0349788	NA	TRAP1,ACSL1,PLEKHA1,IFT81,PPP2R1A,HSPE1,PDCL3,MYL2,PPP1R3C,LOC100505088,GPR162,CDC16,UQCRC2,RPL26,TMEM126A,UQCRC1,TRIM17,RPL27,ATF3,SF3B3,RPL10,PDHB,ATP5A1,UQCR11,ANTXR2,PSMD8,BSG,TFG,PSMD1,CLPTM1,DAG1,RPL14,RABAC1,RPL19,RPL18,SNCB,EGR1,HEMK1,XBP1,TNNC1,TMEM50B,STARD10,MANF,TMA7,COX7A2L,TCL1B3,MSRA,RPS26,EHD4,PSME4,RPS25,RPL6,GABARAP,PHB2,RPL4,ISCA1,SCHIP1,RPL34,MTFR1L,MGST3,RPL8,RPS15,PRDX6,PRDX…	ECH1,ACTN2,RPL24,RPL23,SEPP1,CCT6A,MGP,PSMC2,FDX1,MYL3,VIM,CORO6,GM13826,RPL28,ASB5,RPL22L1,SUCLG1,ALPK3,EIF1B,PFN1,CALM1,IFITM3,POMP,RPL13,SMPX,RNASET2A,ARPC5L,MSANTD4,NXF1,ACTB,VTI1B,GM6402,B2M,SAMD4,LOC630855,PTGDS,COX8B,DMPK,APOOL,FOXF1,MIF,GM12191,USMG5,EIF1,RPL3L,RPS27RT,MYL12A,RPS29,RPS28,TNNT2,RPL27A,RNF207,SERPING1,RPS20,CRYAB,RPS23,PKIG,OGDH,ANAPC13,GM10221,RPL35,ATP5C1,ENO3,MRPL12,GCSH…
DOID:0050908	EFO_0000198	DUT,DEK,HSPE1,AFG3L2,PSMC6,HIST1H4C,MTHFD2,SPINT2,HMBS,SUB1,ANP32E,RPL27,CALM2,HIST1H4E,IFITM2,IFITM3,RPL11,IFITM1,RPLP0P6,WBP5,ATP5A1,RPS4Y1,HERC2P9,MYL12B,PDCD10,SNRPD3,GNG5,TMEM69,RPL19,B2M,MEST,HES6,EPSTI1,MIR663AHG,RPL41,TMED9,COMMD3,PPBP,TALDO1,USMG5,PRG2,TMA7,COMMD8,GBAS,FTH1P5,RPS29,JTB,NET1,TAGLN2,PTPLAD1,NOL11,RPS20,ITM2A,RPS25,RPS24,LXN,CUTA,ANP32B,BEX1,TFRC,RPL34,TXN,C14ORF166,IFIT2,I…	RPL22,MX1,RPL24,EBF1,MCEMP1,PSMB9,DDX39B,KIAA0125,LOC100508591,CD9,VIM,UQCRC2,HSPA1A,RPL28,GLA,RPL22L1,RPL29,CYFIP2,SATB1,CCNI,RPL10,RPL13,MYCBP2,GLRX,LOC284454,BACH2,CRHBP,ACTB,UXT,DPYSL2,EPB41L4A-AS1,VPREB3,ZMIZ1,VPREB1,RPL15,RPL14,RPL17,CHST15,S100A12,ELANE,EGR1,ZNF266,PRR11,HLA-DRB5,EDEM1,ARRDC2,BCL11A,ARRDC3,KLF10,CAMLG,HLA-C,HLA-A,HLA-B,EIF1,RPS26,RPS14P3,PIK3R1,QARS,MYO5C,GPR183,PSME1,HLA-…
DOID:8712	EFO_0003092	CHGB,ATP6V1E1,ENTPD4,CNBP,SLC12A2,GPR37L1,AP1AR,CCK,SMARCA2,EID1,GM19491,PSMC6,HNRNPK,SST,RRAGA,MAPK10,PSMC2,RUFY3,UQCRC2,SPARCL1,HNRNPD,SUCLG1,PFN2,EIF1B,CALM2,MTPN,CYFIP2,POMP,SATB1,EI24,CCNI,MYCBP2,PON2,FOXG1,ATP5A1,EWSR1,ABRACL,TPGS2,AQP4,STX12,HERC1,ZMIZ2,PSMD6,DHX36,SPOCK2,RPL19,SNCA,NDFIP1,TSPYL4,GABARAPL1,ATP6AP2,COG6,SLC6A15,PLK2,PRKCE,USMG5,NR2F1,PRKCB,ANK3,ALG2,1110004F10RIK,PTP4A2,D17…	RPL21,MAPK8IP3,PCDHGA10,UQCRC1,RPL28,TLN1,RAN,WBP1,CPNE6,SSNA1,RPL10,RPL13,PLEKHB2,ADCY2,RNF5,TMEM70,LY6C1,ACTB,ASNA1,GNG3,1110051M20RIK,BSG,SNRPD2,CAPNS1,CLPTM1,TCEB2,RABAC1,RPL18,PEA15A,NTSR2,PTGDS,JUND,RPL41,PRKCD,SURF4,GDF1,IGF2,GBAS,SQLE,RPS27RT,INPP4A,SLC6A9,RPS28,PRKAR1B,BIN1,CLPP,VAMP2,SPRR1B,ITM2C,GCDH,GLTP,GM10221,MAGED1,RPL34,ENO2,RPL8,FAM134A,TSPAN7,PRDX1,TIMM17B,RPL36,APOE,SERPINH1,R…
CUI:C0029456	EFO_0003882	ENTPD4,LINC00094,CACNA2D3,SCRIB,LOC100510678,DYNC1LI1,MARCO,DDX39A,LAP3,KARS,GLOD4,CD9,KIAA0368,TRIM14,GSAP,SKAP2,CES1,SMARCB1,EPAS1,ANKLE2,HPGD,IGHV3-23,C3AR1,CLEC10A,AKAP9,NOLC1,NOD2,TPGS2,HERC2P9,EXOSC8,HERC2,MYB,TRBC1,LONP2,SERPINF1,SLAMF8,CPNE3,DENR,NUP88,SF3B1,C3ORF14,ATG3,HLA-DRB6,GABARAPL1,XBP1,PMM2,ST6GAL1,PLA2G4C,ERLIN2,STAG1,SNW1,VNN2,PIK3R1,KIAA1598,CRYZL1,TCN1,GPR183,TRMT13,RPS21,HLA…	UNC13B,ENTPD6,C20ORF27,NINJ1,SCO2,LACTB2,TNFSF4,ETHE1,MT1G,NSMF,MXRA7,MYL9,CDA,HSPA1B,RAMP3,STXBP2,AQP9,RETN,AQP6,LYPLA2P1,TFG,C22ORF24,FAM63A,GBP1,ARFIP2,CYP1B1,EXPH5,S100A12,TAF9B,EGR1,EGR2,KLF13,EGR3,KIR2DS1,SLC11A1,PPBP,HLA-C,PARD3,BACE1,GJB1,CYP27A1,EHD3,VNN1,BANK1,SERPING1,PPT2,CHST5,APOBEC3A,SET,TDRKH,TP53TG3B,HPR,MT1X,CD1D,LOC642846,LGALS2,KCNMB1,KIAA0930,PLAC1,IER2,TNFSF10,SFN,JUNB,TMEM8…
CUI:C0022602	EFO_0002496	KRT1,CD74,KRT5,S100A3,MX1,S100A2,KRTAP4-7,KRT9,ATP1B3,IGL,IGK,TUBA4A,CXCL10,COL1A2,COL1A1,CXCL13,LAP3,IFI27,SLPI,VIM,S100A7,DSC1,PKP1,S100A9,S100A8,RHCG,ADAMDEC1,IFITM2,IFITM3,IFITM1,ODC1,CALML3,PRCP,CALML5,IFI6,NDRG1,PSORS1C2,CTGF,KRT6A,ACTB,COMP,BASP1,TUBB3,LAMP3,IGKC,CFL1,GBP1,LY6G6D,B2M,KRT6C,PTGDS,KRT6B,RPL41,HLA-DRB5,KRTAP5-8,IGFBP4,HLA-C,IL36G,KRT34,HLA-A,ISG15,HLA-B,MAFB,HLA-G,KRT31,HLA-E…	STARD7,RPL22,RPL21,RPL24,WDR83OS,AHNAK2,RPL23,MYL1,UQCRC2,RPL26,HSPA1A,UQCRC1,ACOT2,SPARCL1,FAR2,RPL28,RPL27,RPL29,RPL11,POMP,RPL10,PON3,RPL13,RPL12,ATP5A1,GHITM,UGP2,GNG5,RPL15,RPL14,RPL17,RPL19,RPL18,FDFT1,MT1HL1,ST13,TNNC2,TMA7,FA2H,RPS14P3,VAMP8,QARS,FASN,JTB,ACSBG1,PROL1,CRYAB,VAMP3,RPL5,RPL6,CFD,GABARAP,RPL31,PHB2,RPL3,RPL4,RPL30,RPL32,TFRC,RPL35,RPL34,ATP5C1,TMEM97,C14ORF166,GATA3,RPL9,ENO…
CUI:C0039231	NA	ACOT9,LUM,RPL22,RPL21,RPL24,RPL23,HSPE1,PSMB9,DES,COL1A2,MYL6,COL1A1,HNRNPK,SDPR,VOPP1,SERBP1,MYL4,VIM,RPL26,RT1-BB,RPL28,RPL22L1,RPL27,RPL29,RAN,ASB2,CYFIP1,RPL11,RPL10,RPL12,HNRNPU,AKIP1,RT1-A3,FAM120A,DPYSL2,RNF115,LOC100360491,CAPNS1,RPL15,RPL14,PSMD2,RPL17,RPL19,S100A10,RPL18,S100A11,NDFIP1,TSPYL1,LOC100364500,RPL3L,LGMN,HPRT1,RT1-DA,RPL5,RPL6,RPL31,RNH1,RPL3,RPL4,RPL30,CFH,RPL32,RPL35,RPL34…	ECH1,HFE2,FNDC5,MYL2,MYL3,UQCRC2,TMEM126A,UQCRC1,SUCLG2,CALM2,PRKAA2,ISOC2B,ATP5A1,GHITM,UQCR11,TOB1,LOC287167,UGP2,ANO10,LOC100134871,DTNA,TNNC1,NR1D1,TNNT2,CRYAB,ITM2B,OGDH,SCHIP1,TFRC,ECI2,ATP5C1,DOC2G,APOO,ART3,CMYA5,SCP2,PRDX1,FTH1,COX2,COX1,DECR1,PDHA1,HBA1,COX6C,CS,VEGFB,ALDH6A1,PXMP2,BHLHE41,PABPC4,HRC,ALDOA,LIMS2,COX7C,HIBADH,GYPC,LRRC39,MAOA,HBB,ADK,PCSK6,MRPL42,LDHB,NNT,SNX3,AUH,KIF1C,…
DOID:8893	EFO_0000676	ATP6V1E1,RPL21,RPL23,TMEM80,HIST1H4C,IFI27,SLPI,VIM,UQCRC2,RPL26,MT1G,MT1H,FSIP2,SF3B5,SAMD8,IFITM1,UQCR10,NOD2,AQP3,APCDD1,PSMB10,PSMD9,LSM11,EXOSC7,RPL36AL,RPL14,RABAC1,COX8A,HLA-DRB5,ACTL6B,DNTTIP2,SLC6A13,HLA-B,RPS27,RPS29,ALDH7A1,TNNT1,RPL27A,KLHDC8B,NET1,NDUFAF4,RPS20,SPRR1A,RPS23,SPRR1B,RPS25,IFI27L2,LTV1,SPON2,RPL30,ZBED8,FAM89A,MT1M,MGST2,MGST3,MT1X,ISM2,ALKBH7,PCDH18,TXNDC17,ZNHIT1,RPS1…	FNBP1,PLEKHA1,CADM1,ZFP3,GATAD2A,EML2,SRRM1,EML4,AZGP1,PSMC4,TEF,SERBP1,CD207,HSPA1A,ULK1,SIK3,CPEB4,HSPA1B,APP,CHIC2,HNRNPU,RPS4Y1,SSFA2,LCE1B,LCE1C,LCE1A,FLRT3,ALOX5,PABPN1,MYC,E2F2,PRSS8,GNAT2,POF1B,HES1,ZSCAN18,EXPH5,ZNF148,F8A1,NDFIP2,ZRANB1,ARRDC4,KLF10,NR1D1,ELL3,NUAK1,GPR137B,FERMT1,GIGYF1,SQLE,BTC,CNKSR1,PRKAR1A,INTS6,SNAI2,SF1,CRYAB,HLA-DRB4,HLA-DRB3,VAMP3,HLA-DRB1,VEZT,FLG,MEPCE,IL20RB…
DOID:9970	EFO_0001073	FNBP4,WFDC21,ADHFE1,4921507L20RIK,RC3H1,B930042K01RIK,CIDEA,2310001K24RIK,EAR14,XPNPEP3,RBP4,LEP,B830008H07RIK,RPL22L1,CDO1,TECPR2,AA516738,STX16,PRSS2,ADCY1,RETN,PPP1R3A,ARXES2,APCDD1,2310065F04RIK,5830454E08RIK,C4B,C230073G13RIK,CHAC1,SNCG,A730020M07RIK,4833438C02RIK,MUSK,MUCL1,6030422H21RIK,KLF12,SLC11A1,ARRDC2,GADD45A,ARRDC3,TANGO2,GADD45G,DNASE2A,UGT1A6A,KLF15,CAR5B,FANCD2OS,ACER2,FASN,PPP1R…	CDK18,ZFP954,ARL10,ACSL3,AHNAK2,MOGS,4833406M21RIK,GRIN2D,DKK3,MARCO,CPEB1,NINJ1,9130004J05RIK,FAR1,NHLRC1,SNORA24,ORAI1,IGTP,2210019G11RIK,HSPA1B,CYFIP2,MRGPRH,MSANTD4,6430548M08RIK,ASAH1,PRKAA1,TOB1,D230049E03RIK,ANTXR1,C1GALT1C1,GM1995,DPYSL3,DHX37,ABI3BP,KDR,STOM,D930016D06RIK,WLS,EXPH5,PPARGC1B,PAQR9,PPP1R27,WDR59,XBP1,COX8C,TANGO6,ABCA7,FZD7,DDIT4L,IRGM2,IRGM1,COQ10B,FOSL2,AR,CNKSR3,ABTB2,P…
DOID:2841	EFO_0000270	SNORD56B,IL1R1,WDPCP,SLC12A1,OXSM,PLEKHA1,TAS2R13,SYTL2,TAS2R14,UPF3A,LRRC37A,TAS2R19,SYTL3,SNORA2A,RBP7,FLJ16734,FAM133B,ZFYVE16,LOC100134868,LOC100128175,MXRA7,SNORA6,SNORD116-6,SNORD82,RGPD1,SNORD116-8,C4BPA,RGPD6,SNORD116-25,RGPD8,SNORD116-1,AKAP5,FAM169A,RPS4Y1,SNORD116-21,SNORD116-4,TSEN54,KIAA1328,HENMT1,AKT3,CYP1B1,SNORD74,SAMD3,MIR30E,PTGDR,S100A12,SNORA1,SNORA52,APOBEC3H,KIR2DS2,SH2D1A,…	GBP7,EGF,SSTR5-AS1,MX1,HCG27,RSAD2,SLC50A1,RFX2,FLJ43681,HIST1H4B,LAP3,LINC00528,CD9,TNFSF4,TEK,CDA,IDO1,IFITM3,TMEM63C,SERPINE2,C3AR1,TOB1,HERC6,HERC5,TISP43,KIAA1324,IGLON5,LY6G6C,GBP3,GBP5,GBP4,EPSTI1,EGR1,HTATSF1P2,EGR2,ARSB,EGR3,FZD6,RAB27B,CMBL,OR51I2,IFI44,PBX1,PARP14,RPL3L,PARP12,RPS26,TREML1,SNORD102,SPATS2L,SERPING1,PPT1,IL1RN,IFI35,C9ORF78,IFIT5,LGALSL,DAZ2,IFIT2,IFIT1,LIPA,EPS8,C3,IFI…
DOID:12206	EFO_0004227	MX1,RSAD2,LOC100293440,CDC20,MARCO,LOC730101,DEPDC1B,GBP1P1,LAP3,MTHFD2,SCO2,IFI27,TTTY15,KIF20A,RIN2,L1TD1,MT1E,ACOT4,MT1F,CES1,ADAMDEC1,PGAP1,NCAPG,NCAPH,RPS4Y1,AKAP2,APOL6,MILR1,CHEK1,SLAMF7,GBP1,TIPIN,SLC12A8,E2F8,MT1HL1,EPSTI1,APOL3,BATF2,PINLYP,PLK4,KLF10,MANF,MASTL,TUBG1,IFI44,SLC16A14,TPX2,UCK2,TNNT1,TCN2,NET1,SPATS2L,SERPING1,SDC1,LGMN,IGKV4-1,APOBEC3A,ITM2C,EZH2,RGL1,CDCA2,GLDC,CDCA3,IF…	PTPRN2,CCNJL,KRT1,LOC100286909,IL1R2,LRRN3,HCG27,TMLHE-AS1,ZFP3,CACNA2D3,SIGLEC17P,ISL2,SDPR,SLPI,NINJ2,MYL4,FLJ44896,HRASLS,CD200,SLC46A2,EPB42,NPRL3,C4BPA,TSIX,LOC284454,LOC286087,LOC101928893,ITLN1,FRAT1,FRAT2,VPREB3,KIAA1324,FLJ12120,MXI1,CPNE2,JAZF1,WLS,SNCA,PROK2,HTATSF1P2,LINC01088,TIGD3,ANK1,PBX1,TOPORS,BBS10,SLC6A8,BANK1,LOC100130725,TAGLN2,SDC2,WDR5B,CD302,NECAB2,SLC45A4,PLEK2,ZNF23,CD1…
DOID:9074	EFO_0002690	WSB2,GIN1,LRRN3,CCZ1B,NGDN,CDC20,CCT6B,MTAP,IFI27,CCDC42B,ENTHD2,POLR3K,HSPA1B,SLC35B3,WBP4,SERPINE2,AQP3,CNST,CSPP1,PSMD1,NRBF2,MVB12A,C19ORF57,CHST15,PROK2,VPS9D1,ABCA1,AFAP1L2,TIGD7,EAF1,ERLIN1,NR0B1,TUBG2,GBAS,VPS37A,OCEL1,HSPBAP1,CLPX,HCFC2,MOV10,AIMP2,LPHN2,SPATS2L,BTK,TRMT12,ATF6,SCN2A,RRP8,NPFFR2,TSHZ3,POP4,THUMPD2,FARS2,TMEM186,MIR448,HSPH1,APOO,C5,TCL1B,SPATA5L1,NFU1,TNFSF10,RIMKLB,SEC6…	B3GALNT2,SFMBT2,APCDD1L,MOGS,CELA1,DLEC1,C12ORF76,C19ORF40,EID3,MIR106A,MTHFD2,OTULIN,PARS2,HNRNPF,FAR1,CEP85,DUS3L,C2ORF71,RIN1,RNF2,CHIC2,STX18,RETSAT,GUSBP11,CCNF,TRMT2B,TTTY2B,CDKN2AIP,ARIH2OS,C4A,SNX30,C16ORF93,MIRLET7F1,MYB,SNRPD3,C19ORF54,DPYSL4,C19ORF52,SNORA18,ZSCAN16,RAB11FIP5,AFAP1L1,GTF2A1L,ZFR2,PPIEL,LIX1L,TGDS,IGFL3,MYO5A,C9ORF69,ABCA9,NUAK1,RPL39L,SLC6A7,BIN3,SFXN1,LOC100128398,LIN…
CUI:C0006142	NA	CHGA,ZFP2,IL1R2,FBXO2,RPL23,MRPS18C,SOX13,RFX2,SEPP1,ABCA12,MTHFD2,IL23A,PCDHB2,COL9A2,HIST1H4I,LINC00525,TRIM16,COL9A3,CALM1,LEF1,ADAMDEC1,PRSS1,HPGD,AQP9,CRABP2,FRMPD3,C4BPB,GLRX,DCAF6,AQP3,MAGEA8,HOXA9,SV2B,MTHFD1L,SLAMF8,UBASH3B,SAMD13,N4BP3,GBP5,PTGDR,FDFT1,ST3GAL4,CHST8,XBP1,FZD3,DNASE2B,BCL11B,SLC6A16,EAF2,CEL,NR2F2,ELL2,HLA-G,ALOX15B,ACE2,PLEKHS1,CYP2S1,PLBD1,FBXL7,CDCA7,GATA4,HIF1A,WFDC3…	HOMER2,KRT7,IFT80,GRIN2C,SYTL4,GRIK1-AS1,GPR162,GPD1L,LOC100506974,CNTFR,PRKAA2,LRP2,CALML3,AQP5,CALML5,SMA5,HS6ST2,NTN4,NUDT16P1,CYP2A7P1,CRACR2B,STK38L,PLCE1,STOM,S100A16,MAL2,LINC00993,C3ORF14,MAGEA4,MAGEA5,DTNA,FZD6,C9ORF152,TSLP,DNAH17,MIA,PDZK1,IL17RB,GJB1,COL2A1,BPIFB1,ARC,CYP2A6,MYO5C,TCN1,PKIA,GJB6,SDC2,FBXL3,MAGEB2,HOXB2,PROL1,PKIG,CFB,GLDC,NPFFR2,OXTR,SLC45A4,CAPSL,PLA2G3,WFDC2,TMEM98,…
CUI:C0013264	EFO_0000429	GAMT,ACOT9,WSB2,CNBP,H2-AA,NISCH,PSMC6,MYL1,MGP,IFI27,MYL4,PSMC1,APP,H2-BL,IFITM3,POMP,AHNAK,RPL13,TOB1,MYL12B,CAPNS1,S100A13,AAMDC,CPNE3,RPL19,B2M,S100A11,NDFIP1,H2-D1,JUND,ZRANB2,XBP1,TMED9,H2-EB1,TNNC2,PLK3,GADD45A,USMG5,MTHFS,IGF2,PTP4A2,MIR686,TNNT2,GORASP2,PRKAR1A,BIN1,SERPING1,LGMN,ITM2A,RPS23,ITM2B,RPL6,CFD,GABARAP,RPL3,ENO1B,RPL34,PCBP1,HIF1A,RPL7,RPL8,LGALS3,PLAC8,LGALS1,FTH1,ARL6IP5,AP…	ENTPD4,ACTN3,ECH1,HSPE1,DDX39B,MYL2,TEF,MYL3,UQCRC1,RPL28,RPL22L1,SUCLG1,SCT,WBP1,PLEKHB2,UQCR10,UQCR11,ADCY2,FAM120A,CREB3L1,ACTB,PLAC9A,HERC1,PSMD1,S100A14,TCEB2,RPL18,COX8B,GSTK1,RPL41,SURF4,TNNC1,ERDR1,PUM2,CMBL,GBAS,ARFGAP2,EIF1,COQ10A,AIMP2,PTP4A3,RPS26,MYL12A,JTB,ADSSL1,PADI2,GCDH,RPL5,SPARC,MAGED2,ECI1,MGST3,ENO3,ART3,PRDX3,GJA1,TSPAN9,BLOC1S1,RPS19,2410015M20RIK,RPL37,PRKACA,GSTM5,PDHA1,…
CUI:C0023462	EFO_0003025	RPL22,2410006H16RIK,RPL21,RPL24,CNBP,RPL23,MTHFD2,NINJ1,RPL26,GM13826,RPL28,RPL22L1,RPL27,VPS28,IFITM2,RPL11,RPL10,RPL13,RPL12,MTMR9,RPL36AL,BSG,DDX26B,MXI1,ALOX5,RPL15,RPL14,RPL17,GM6402,RPL19,GM12508,RPL18,LOC630855,EGR1,SNHG1,JUND,STARD10,GM10335,PLA2G4A,MIF,GM12191,SNHG8,SNHG6,COX7A2L,1500012F01RIK,IFI44,COPZ1,RPS27RT,PTP4A3,RPS26,RPL27A,GM6756,RPS21,PTPLAD2,RPS20,RPS23,ATF4,RPL5,RPL6,RPL3,RP…	ACTN1,ACSL5,HN1,PRKAB1,SCAMP2,SEPP1,TEC,MYL6,OSTM1,SDPR,RRAGC,VIM,IGTP,MYL9,PFN1,EAR12,E430025E21RIK,SLAMF1,TES,BC031181,IFITM3,IFITM1,SERPINE2,HNRNPU,ABRACL,ASAH1,LY6C1,STX11,PNP,CNST,PSMD6,CAPNS1,PXDC1,B2M,S100A11,ATP6AP2,EDEM1,PPBP,GADD45G,PRG2,IGF1,IFI47,SQLE,TREML1,MYL12A,EHD4,CSF2RB2,UNC119,LGMN,PNP2,PRR13,GABARAP,RNH1,ARL6IP1,TFRC,LGALSL,PTTG1IP,GVIN1,VPS26A,NLK,SLC6A4,LIPA,LGALS3,PLAC8,LG…
DOID:219	EFO_0004288	ENTPD1,IL1R1,ATG13,CCDC80,MGP,RBP4,SOAT1,NBL1,SIK1,CDO1,ATF3,ITIH4,IFITM1,LRP1,FGL2,SERPINE2,C3AR1,CLEC10A,2210407C18RIK,SFRP1,PIRB,C4A,CH25H,PNP,C4B,MIR675,MYC,ABI3BP,CHAC1,SPOCK2,CYP1B1,PKNOX2,WFDC17,PIRT,IL17RA,PPBP,MANF,SLC6A12,IGF1,PRG4,PHKA1,SLC16A14,FOSL2,UCK2,PLSCR1,CSF2RB2,TLCD1,SERPING1,TLR13,PNP2,CD302,MRAP2,CFB,MS4A7,GPM6B,SPON1,CFH,TTYH1,TMTC1,MGST1,PLA2G7,CFP,ICAM1,EPS8,C3,RASSF2,LG…	VMN1R165,GBP7,RBFOX1,GM10670,EGF,STARD6,AW112010,D630028G08RIK,MEIG1,H2-AA,GM20917,PRKAB2,MYL1,SDPR,MYL2,ITGBL1,ASB5,PRL3D3,ASB2,MRGPRH,GM20809,AQP6,GM20806,FBXL22,CHEK2,GBP3,MEST,GBP5,FDFT1,GBP4,TMEM86A,VMN1R142,GM20815,FAM78A,MIR181B-2,VMN1R149,CMBL,SCGB1C1,ADCK3,SMTN,ADSSL1,AKR1C14,SNAI3,IGSF1,GM3002,IGKV4-59,PTGES3L,VMN1R152,IPO13,VMN1R151,SVS3A,HDAC11,OSGEPL1,PDE1C,TFRC,IGKV4-70,NECAB1,PLA2G…
DOID:5419	EFO_0000692	STARD7,ACTN4,RPL21,RPL24,AHNAK2,RPL23,HOMER1,MAPK8IP3,MAPK8IP1,MT1A,MAPK10,MT1B,TMCC1,KARS,NEURL1,MT1H,TRIM16,EIF1B,MT1E,IFITM3,RPL11,SATB1,IFITM1,SERPINE2,UQCR11,RPS4Y1,UGP2,APBB1,SNCG,PSMD2,RPL17,TCEB1,RPL18,COX8A,EGR3,GABARAPL1,RPL41,ATP6AP1,NUAK1,EIF1,RPS27,RPS29,EIF5,RPS28,SERPING1,CHST1,VAMP1,RPS20,RPS23,RPS25,TSPYL5,RPS24,SUGP2,RPL5,BEX4,GABARAP,MAGED1,ARL6IP1,MAGED2,CTBP1,RPL34,MT1X,ENO1,…	CHGA,LOC100294411,CADM3,ECH1,HPCAL1,PPP2R1A,CCK,SEPP1,SOX10,MFSD10,MAPK8IP2,SST,FEZ1,VOPP1,GPR162,VIM,COL9A2,SPARCL1,NBL1,CALM2,TLN1,CALM3,RPL29,PFN1,STX1A,CD200,APP,STXBP1,WBP2,CPNE6,RPL10,SLC23A2,MYCBP2,FOXG1,ATP5A1,GLS,ASAH1,HERC2P9,DHX30,ACTB,BSG,NNAT,CAPNS1,STOM,CPNE1,LY6G6C,B2M,PTGDS,SNCB,ABCA2,TSPYL4,TSPYL2,OMG,HLA-E,PTP4A2,MLLT11,EIF6,RPL27A,FASN,PRKAR1A,HYOU1,VAMP2,RNPS1,CRYAB,EZR,PADI2,…
DOID:9074	EFO_0002690	MX1,MX2,ZNF160,PSMB9,HNRNPK,DDX39B,MTHFD2,SCO2,UQCRC1,RPL28,CYFIP1,POMP,DPYSL2,GNG5,CAPNS1,AP2S1,GBP1,CYP1B1,S100A10,GBP2,S100A12,MT1HL1,S100A11,KLF10,EHD4,VAMP8,PLSCR1,LOC100510692,SERPING1,PLBD1,PSME2,PSME1,PRR13,ATF4,GABARAP,RNH1,RPL34,ENO1,PLA2G7,CFP,SCPEP1,PLAC8,PRDX1,RPL37,SMCO4,RPL36,FUCA1,PHF11,DUSP1,ANXA5,MYOF,H3F3B,FN1,TRMT5,EMP3,SIGLEC1,FXYD5,HIST2H2AA4,SERPINA1,ARF1,RPN2,ADM,RPS27L,LI…	RPL22,RPL21,CACNA2D3,WDR82,VIM,RPL26,HSPA1A,MXRA7,RPL27,CALM2,RPL29,RPL11,AHNAK,RPL10,CERK,RPL13,RPL12,ATP5A1,PI4KAP1,RPL15,RPL17,RPL19,RPL18,GSTK1,RPL41,PPBP,RPS26,RPS29,RPL27A,QARS,PPT1,RPS21,RPS23,TMEM9B,HLA-DRB1,RPL5,LST1,CDC42SE1,RPL6,CFD,RPL31,PHB2,RPL3,RPL4,RPL32,RPL35,RPL9,IFI30,CD1C,RPL7,RPL8,RPS16,SULT1A2,SULT1A1,RPS18,RPS17,RPS19,HMOX1,AP1S2,RPL39,LTA4H,IER5,RPS12,RPS11,RPS14,SULT1A4,R…
DOID:1793	EFO_0003860	LUM,ACTN4,MX1,TM4SF4,KRT8,PPA1,DKK1,HSPE1,C20ORF24,C12ORF75,TM4SF1,COL1A2,ASS1,MYL6,COL1A1,LAP3,SPINT2,IFI27,SLPI,VIM,HSPA1A,LOC728825,RPL28,CALM2,MXRA5,PFN1,RAN,HSPA1B,IFITM2,PRSS1,IFITM3,IFITM1,RPLP0P6,COL12A1,DCAF6,MYL12B,MUC1,ACTB,PSMD8,GNG5,SNRPD2,CAPNS1,S100A16,MAL2,RPL19,B2M,S100A10,GBP3,S100A11,CELA2A,RPL41,HLA-J,TALDO1,SLC6A14,MIF,HLA-C,HLA-A,IGF2,HLA-B,HLA-G,HLA-E,HLA-F,FTH1P5,RPS27,RPS…	CHGA,RPL21,ACSL1,SEPP1,CFC1,SFRP2,SST,AZGP1,MGP,RBP2,MT1G,MT1H,SPARCL1,RPL29,MT1E,MT1F,ADAMDEC1,FGL1,ADH1C,ADH1B,ATP5A1,AQP8,ABAT,RPS4Y1,SERPINF1,CYP1B1,RPL17,PRSS3,MT1HL1,PTGDS,CELA2B,XBP1,FLJ22763,CEL,IGF1,ACE2,RPS29,IGKV4-1,HLA-DRB3,CES2,HLA-DRB1,RPL5,CELA3B,CFD,RPL3,RPL4,RPL32,RPL35,MT1M,RPL34,MT1X,TMEM97,IGHV1-69,GBA3,RPL7,C3,PRDX4,MT2A,RPS17,GJA1,LGALS2,C7,ANPEP,SI,PDK4,RPS13,APOB,NCOA4,SSR…
DOID:1485	EFO_0000390	TTC39A,STARD5,KRTDAP,RSAD1,CIDEC,UPF3A,SLC51B,PRKAB1,CYP39A1,MARCO,DDX39B,SLPI,MYL4,ACOT3,CIAPIN1,EIF1A,ITIH3,CPNE8,1810009J06RIK,CALML4,GLRX,FAM169B,ACNAT2,PSMD9,UXT,DCAF4,CYP2D9,CNST,ST3GAL5,GNAT1,SULT2A6,PPARGC1A,IFITM6,TMEM86A,KLF13,INCA1,GADD45B,GINM1,PLK3,ARRDC4,PRG2,VPS37B,IGF2,STFA1,1500012F01RIK,ACER2,POR,VNN3,HOGA1,NDUFAF4,D330045A20RIK,SLC45A3,GLDC,TFRC,MGST2,CYP3A13,GDE1,PLA2G7,ICAM1,…	STARD4,EGF,LUM,ACSL1,L7RN6,RSAD2,MMD2,CELA1,ACSL5,CDC20,COL1A1,CYP2C67,IFI27,ADPRH,CYP1A2,PRKRA,ACOT1,SLC46A3,SLC46A1,PLEKHB1,PLEKHB2,AQP8,RNF5,UBE2L6,CLDN1,CUTAL,E2F1,S100A10,GBP3,CYP2C70,HES6,ABCA2,SIGMAR1,ARSA,PPP1R27,ABCA3,HEMK1,ZRANB3,NAPSA,PLK1,ZFP738,ST13,ST6GAL1,SLC34A1,UCHL3,CLPX,RAET1B,COPZ1,SQLE,COL2A1,1700037H04RIK,SLC6A9,NOX4,HAMP,ADCK5,TLCD2,MUP20,CFD,MUP21,SPON2,CDCA3,DIS3L,CYP3A11…
DOID:1686	EFO_0000516	AW112010,GLYCAM1,OPTC,TMEM80,BB211804,ETNPPL,AA408396,LPAR6,CD9,VIM,ZFP157,9230110I02RIK,IFITM2,IFITM3,PON1,IFITM1,SERPINE1,STX19,AA409016,SLC5A3,DLL1,1700013D24RIK,MTMR7,CH25H,C4B,NPVF,KDR,DAG1,B2M,1810011O10RIK,2810040C05RIK,WFDC17,GBP2,D1ERTD75E,D15WSU126E,EGR2,GADD45B,IRGM2,SLC16A12,IRGM1,4931406C07RIK,GM2717,SOX30,PLSCR2,B230369F24RIK,TNNT2,AKR1C14,SERPING1,SPRR1A,GLDC,CFI,CFH,D17ERTD165E,C5…	G730007D18RIK,UNC13B,RBFOX3,E130304I02RIK,AHNAK2,EBF1,SYTL2,2010004M13RIK,EBF3,ISLR2,ACSL5,ISL2,L1CAM,GRIN3A,1700040G22RIK,MAPK10,LOC624295,D9ERTD256E,BC030870,FAR2,ACOT7,CDK14,9430087J23RIK,4933424G05RIK,CPNE9,GLS2,STAU2,SATB2,ISOC2B,UQCR10,RNASET2A,UQCR11,CYP4X1,GNG4,GNG3,2900055J20RIK,SNRPD2,CAPNS1,SNCG,GM20245,MAL2,CPNE4,1500009C09RIK,UBASH3B,B230214O09RIK,S100A10,CALN1,SNCA,GBP4,6720407P12RI…
DOID:0050912	NA	CADM1,HN1,GTPBP4,NISCH,PSMC6,CD9,RPL28,MYL9,RAN,SF3B5,AHNAK,RPL10,RPL13,EWSR1,TPGS2,RNF4,GNG5,PSMD1,CLPTM1,RPL19,S100A10,RPL18,FDFT1,S100A11,JUND,GPN1,EIF1,D17WSU92E,RPS27RT,MIR686,VAMP8,SLCO5A1,CTAGE5,JTB,PRKAR1A,PTP4A1,CDC42SE1,RPL6,RPL3,CFI,RPL34,MRPL18,HIF1A,RPL7,RPL8,CYB5R4,GJA1,T,PRDX1,PNO1,TIMM17A,PROM1,GSTM5,RPS16-PS2,CSNK1A1,ANXA1,ANXA2,GSTM1,ANXA3,TPI1,ANXA4,ANXA5,H3F3B,EMP1,TCF12,FN1,E…	CHGB,CAR4,IGKV6-23,1700097N02RIK,CDX1,SLC12A2,GM15284,SLC51A,AP1AR,DEFA2,SDHB,SRRM1,PSMB9,GM19491,DNAJB11,UQCRC2,ZG16,HSPA1A,PDCD4,SRSF5,RPL22L1,SERPINB6A,SRSF6,OTC,ABCG2,GM4354,IVNS1ABP,HSPA1B,UGT1A10,ENPEP,ADAMDEC1,SLC27A2,ACAA1A,ATP5A1,MRFAP1,SLC5A1,CALML4,RRBP1,ABRACL,LCLAT1,PSMB10,PPP1CC,MUC3,IGKC,SRST,B2M,E2F8,ST3GAL4,RPL41,KIF22,SMAD1,ERDR1,DSTN,PPTC7,CMBL,ACE2,AKR1C13,LOC674800,RPS28,ARPC…
DOID:9261	NA	TMEM194A,LUM,MX1,ARL14,RSAD2,AACSP1,COL1A2,DEPDC1B,ASB9,TNFSF4,DNA2,RAN,ADAMDEC1,PANK1,GORAB,SYNPO2,C3AR1,NCAPG,HERC5,C12ORF79,RACGAP1,GBP1,GBP5,EPSTI1,TNFSF15,MTERF3,ZNF260,FZD7,PLA2G4A,MASTL,IFI44,VANGL2,LOC100507286,TPX2,SLCO5A1,SERPING1,XKR4,EZH2,SPARC,PLA2G7,IFIT1,SMC2,IFIT3,BRIP1,GJA1,GPR171,LGALS1,ZBED3,HOXC6,TMEM200A,CD14,ZNF367,CCR2,CENPU,PNPT1,CENPW,FN1,BTN3A3,ZWINT,MYBPC1,NME1,CENPE,AN…	GBP6,C9ORF135,KRTDAP,IL1R2,KRT4,AHNAK2,CFAP70,DAW1,WDR78,MALL,CAPN14,ARMC3,SPATA17,SNTN,ZC2HC1C,SPATA18,CCDC81,SCGB1A1,SLPI,PIH1D3,EPHA2,PFN2,CES1,SPRR3,ADH1C,C1ORF194,PON3,C1ORF192,C14ORF142,WDR63,CALML5,STATH,AQP3,CLDN3,SNX31,CH25H,WDR66,MUC1,CYP4X1,VPREB3,TP53INP2,CCDC78,RIBC2,MUC4,CHST9,DNAH12,CFAP53,ADGB,TSLP,TMEM190,SLC6A14,WDR54,WFDC21P,ELL3,IFFO2,RIIAD1,BACE2,BPIFB1,PLEKHS1,BANK1,GJB6,CCD…
CUI:C0155877	NA	IGKV6-23,AW112010,ACSL4,H2-AA,IGLV1,COL1A2,COL1A1,MGP,CD9,SLPI,RPL28,RPL22L1,ACOT7,MYL9,RAN,CALM1,H2-BL,IFITM3,ATP6V0D1,IGKV6-15,TAGLN,RPL13,IGKV4-91,SLC35B1,H2-DMA,RNASET2A,ATP5A1,GLRX,ABRACL,LY6C1,C4A,PSMB10,NFS1,MUC1,BSG,SNRPD2,TCEB2,RPL19,B2M,GBP2,RPL18,S100A11,H2-D1,RPL41,XBP1,H2-EB1,PRKCD,IGHV1-54,MANF,USMG5,MTHFS,H2-T9,CTPS,VASP,SQLE,BPIFB1,RPS26,IGKV16-104,RPS28,GORASP2,ADCK1,PLBD1,LGMN,I…	RPL21,ERV4,NISCH,MYL7,SDPR,SCGB1A1,TEF,TEK,SPARCL1,RIN2,APP,EPAS1,PON1,AHNAK,HPGD,LRP1,SLC23A2,AQP1,IL27RA,OC90,MYL12B,KDR,SAMD10,SPOCK2,QK,RABAC1,BC037034,GABARAPL1,MCAM,PLK3,NR1D1,NR1D2,EIF1,LATS2,RPS27RT,FERMT2,MYL12A,VAMP8,INPP4A,CYP2A5,PRKAR1A,SERPING1,RPS23,SPRR1B,ITM2B,GRB7,RPL5,CFD,MACF1,PTTG1IP,PPL,F11R,ICAM2,PRDX6,SOX18,TSPAN7,PCBP2,FTH1,RPL37,APOE,SOX7,SFTPB,LYN,SFTPC,GSTM3,ACE,GSTM1,R…
DOID:5419	EFO_0000692	POLR2J3,ARL15,ARL16,LRRN3,PRKXP1,PCGF3,ACSL1,AMFR,YOD1,WDYHV1,CDC20,EML6,GPR160,RRAGD,IGKV1D-8,FAR2,COL9A3,ZNF711,MYL9,CPVL,SLC46A2,CYFIP1,USP6NL,HPGD,SGMS1,EPB42,C3AR1,CLEC10A,LOC100288781,LOC284454,HERC2P9,LOC286087,MILR1,LY6G6C,EGR2,EGR3,NAPSB,NEBL,KIR2DS3,PLA2G4C,C1ORF186,BACE2,CYP27A1,BANK1,TNNT1,LOC100510692,CYP2S1,KIAA1598,GJB6,ST20,RPS23,APOBEC3B,CFD,SLC22A4,GLDC,C9ORF72,NCAPG2,PALM2-AKAP…	PTPRN2,KRT5,AFAP1,C20ORF27,CACNA2D3,EPR1,LOC283357,PML,RBP7,GRIK1-AS1,ZNF542P,MARCO,LAP3,CD7,PARS2,HCP5,HSPA1B,TMEM185AP1,IL21R,STX19,TRANK1,SMA4,CISD1,SMA5,ASCL2,AKAP5,CYB5D2,GNG2,CHST13,LOC100507492,CPNE1,ZNF823,GBP3,HES4,ANKS1A,PTGDR,PTGDS,APOL3,LINC00996,PRKCH,HLA-DRB5,ST14,SERPINF2,TNFSF14,SH2D1B,PLA2G4A,ALOX15B,LOC100233156,FOSL2,FAM160A2,BBS12,VNN1,LOC100507168,KLHDC8B,MMP23B,CHST2,WDR5B,I…
DOID:6543	EFO_0003894	KRT5,RPL21,C20ORF24,LAP3,WDR82,KARS,IFI27,PSMC2,SUB1,RPL26,MT1G,MT1H,LOC728825,RIN2,MXRA5,PFN1,MT1E,RAN,MT1F,CYFIP1,IFITM2,IFITM3,POMP,IFITM1,SERPINE2,UQCR11,AQP3,ACTB,GNG5,SNRPD2,IFI16,B2M,S100A10,MT1HL1,S100A11,COX8A,HLA-DRB5,TALDO1,MIF,TMA7,FTH1P5,RPS26,PLSCR1,RPL27A,LGMN,PSME2,TAGLN2,PPT1,SPRR1A,SPRR1B,HLA-DRB1,TSTA3,RPL6,TFRC,MT1M,MT1X,ENO1,HIF1A,IFI30,LIPA,C3,BLOC1S5,MT2A,GNG10,FTH1,RPL37,R…	KRT1,LUM,RPL22,ACSL1,AHNAK2,CNBP,RPL23,KRT2,SLC12A2,CIDEA,DKK2,COL1A2,COL1A1,AZGP1,MGP,CD9,SLPI,VIM,AGTR1,SPARCL1,FAR2,MXRA7,CALM2,RPL29,RPL11,AHNAK,CCNI,TAGLN,RPL13,RPL12,ATP5A1,GLRX,RPS4Y1,SSFA2,TOB1,CLDN1,UGP2,MXI1,RPL15,SERPINF1,LY6G6C,RPL17,RPL19,FDFT1,PTGDS,NDFIP1,GABARAPL2,OMD,NR1D2,HLA-B,EIF1,ALOX15B,PLSCR4,JTB,NET1,ACSBG1,CRYAB,ITM2A,RPS23,CFD,GABARAP,CUTA,SPARC,RPL3,RPL4,RPL30,ANP32B,CF…
DOID:684	EFO_0003017	ATP6V1E1,RPL22,SS18L2,MCTS1,PPA1,SEPP1,RPL27AP6,MTUS1,MTHFD2,UQCRC2,TMEM126B,GPD1L,ANP32E,HNRNPC,RPL27,PFN2,RPL29,RPL11,RPLP0P6,RPL13,RPL12,WBP5,UQCR10,GHITM,CISD1,GLRX,ASAH1,EXOSC8,PDCD10,UGP2,SNRPD2,RPL15,RPL14,RPL17,IARS2,RPL19,SF3B1,FDFT1,ZNF146,GABARAPL2,CMC2,RMDN1,COMMD8,ARFGAP3,COPZ1,RPS27,RPS14P3,RPS29,GNPAT,PSME2,PPT1,RPS21,RPS20,RPS25,ATF4,RPS24,RPL5,RPL3,RPL4,RPL30,RPL32,ECI2,ATP5C1,EP…	IMP3,RPL24,SERPIND1,TM4SF4,KRT8,HN1,GTPBP8,DKK1,HSPE1,C20ORF24,TM4SF1,CDC20,CCT6A,MYL6,PSMC6,HNRNPK,DDX39A,HIST1H4C,PSMC5,PSMC3,VIM,CCDC86,UQCRC1,RPL28,FAM64A,CALM2,PFN1,FGL1,PON2,ATP5A1,ITIH2,CARHSP1,UBE2L3,ACTB,FLRT3,GNG5,CLP1,CAPNS1,AP2S1,PSMD2,SEPHS2,S100A10,HABP2,JUND,TMED9,ALG5,TALDO1,TMA7,IGF2,TPX2,EIF6,VNN2,CSNK2B,TAGLN2,PSME1,VGLL3,GABARAP,CFI,ARL6IP1,PTTG1IP,ENO1,RPL7,HPX,HSPH1,RPS15,GJ…
DOID:0050745	EFO_0000403	MYLIP,CAR2,CD74,IGKV6-25,AW112010,WFDC21,RSAD2,SHISA5,IGJ,PISD,H2-AA,NEAT1,IGLV1,1110059E24RIK,GM16374,EEF1A1,PPIA,HMBS,SLPI,PISD-PS3,RPL26,TMCC2,GM4076,S100A9,SLC25A37,S100A8,RPS6-PS2,IGKV6-15,RPL10,HP,RPS6-PS4,PHXR4,HBB-B2,AQP1,HBB-B1,LY6C1,6820431F20RIK,ACTB,BSG,H2-DMB2,RPS5,RPS2,B2M,IGKV6-20,IFITM6,XBP1,BNIP3L,LOC433053,LY86,PRKCB,RPS27,H2-EA-PS,IGHG2B,RPS29,RPL27A,LCN2,MALAT1,IGKV8-30,RSRP1,…	HEXIM1,RPL22,RPL24,HSPE1,PSMB9,CD2,MYL6,HNRNPK,CD5,PSMC2,SERBP1,VIM,UQCRC2,HSPA1A,HNRNPF,GM13826,RPL28,RPL22L1,HNRNPD,RPL27,RAN,HSPA1B,RPL11,POMP,HNRNPU,RNASET2A,ATP5A1,ARPC5L,TOB1,GPBP1,MYC,RPL14,RPL19,S100A10,GM12508,RPL18,JUND,NAPSA,ATP6AP2,GM10335,EIF1,PTP4A2,RPS27RT,GM2710,PRKAR1A,PSME2,PSME1,GM20253,FERMT3,OSER1,SET,CDC42SE2,RPL14-PS1,RPL4,GM10221,RPL35,GMFG,ATP5C1,SMC4,RPL8,ADH5,FAM134B,SP…
DOID:1612	NA	FNBP4,TEX30,MCTS1,HOMER1,WDR73,GTPBP8,MED7,PSMC6,OSTM1,HMBS,CLNS1A,FDX1,TMEM126B,OPTN,CHIC2,POMP,THYN1,AKIP1,TFPI,FNBP1L,SSFA2,PSMD6,PRSS3,ABCA3,MTERF3,DNTTIP2,BAZ1A,TERF1,CLPX,FOSL1,VAMP7,PKIA,PLBD1,PKIG,LXN,GMFB,MRPL19,GMFG,MRPL17,ZNF22,WDR43,MRPL15,C14ORF166,MRPL13,ANAPC10,KIAA0020,GJA1,PLAC1,MYBL1,CENPU,UPF2,ANXA1,LYPLA1,ANXA3,PHF11,C1ORF27,MRPL23,NSA2,PIGF,LYRM4,CCDC90B,PIGK,RNF141,CENPQ,GTF…	STARD7,YOD1,CHFR,MAPK14,SCD,SDPR,POP1,MXRA8,HSPA1B,EPAS1,VIPR1,FOXG1,NOLC1,AQP3,DCAF7,TONSL,CRKL,DPYSL2,RRN3P2,BSG,ZMIZ1,TRBC1,SPOCK1,UBAP2L,NKX2-1,CHST15,JAG1,NUAK1,SNAI2,TAGLN2,SDC2,MAGEB2,EZR,RCOR1,TMEM183A,VARS,NBPF20,COL13A1,EPRS,IFIT2,TRIOBP,IFIT1,LIPA,LPAR1,ICAM2,TMPO,HTR7,PIP5K1A,MCMBP,GLUL,TNS3,SKP2,IL11,FUCA1,DUSP6,UPF1,JUP,TSC22D1,NCOA4,CDC6,OSMR,RHOB,CFHR1,GPRC5C,KRT19,KCNS3,CALU,CCDC…
DOID:9538	EFO_0001378	MIR143HG,MX1,MX2,EBF2,KIAA1462,ARMC9,PSMB9,DCLK1,PCDHB2,IFI27,LOC100505880,CRISPLD1,CES1,VIT,SAMD9,IFITM1,TRANK1,NDNF,TFPI,UBE2L6,PSMB10,HERC5,LOC100507376,FLRT3,C10ORF54,HMCN1,PTGFRN,GBP1,LOC100506966,MEST,GBP2,SLC12A8,APOL1,HOXA5,ABCA1,LINC01085,PLA2G4A,NR2F2,PAPPA,GDF5,ANK3,IFI44,LYPD6B,SNAI2,CD302,RGL1,LYPLAL1,LXN,MOXD1,BEX4,OXTR,CFI,BEX1,CFH,PCDH10,IFI35,GATA6,TMTC1,ZBED5-AS1,IFIT2,IFI30,IFI…	TMEM194A,HOMER2,DDIAS,APCDD1L,DEK,EPR1,EVA1A,CDC20,MALL,EID3,MIS18A,DDX39A,NEIL3,HIST1H4C,DEPDC1B,TTTY15,FNDC1,DNA2,KIF20A,FAM64A,ASF1B,CCDC68,NCAPG,NCAPH,ELTD1,SFRP1,RPS4Y1,FAM132B,PNP,NEURL1B,HOXA9,RACGAP1,PEG10,GBP3,E2F8,GTSE1,PTGDS,EGR1,C5ORF34,PLK4,EGR2,PRR11,PLK1,PRG4,MASTL,THAP10,DHFR,RPL39L,TPX2,NCEH1,KCNMA1,SASS6,ZFPM2,EZR,EZH2,APOBEC3B,CFD,FLG,CDCA2,CDCA3,CDCA4,CDCA5,NCAPG2,CDCA7,CDCA8,…
DOID:10652	EFO_0000249	RPL22,RPL21,RPL24,HIST1H4C,MT1H,RPL28,RPL27,RPL29,MT1E,MT1F,IFITM2,IFITM3,ATP6V0D1,RPL10,RPL13,RPL12,UQCR10,UQCR11,C4A,EPB41L4A-AS1,SNRPD2,RPL15,RPL14,TCEB2,RPL17,RPL19,RPL18,MT1HL1,PTGDS,COX8A,PRR11,RPL41,PAQR6,GDF1,MIF,USMG5,HLA-A,SNHG6,EIF1,RPS27,RPS26,RPS29,VAMP7,RPS28,RPL27A,JTB,RPS21,RPS20,PRR18,CRYAB,RPS25,RPL5,GABARAP,CUTA,SPARC,RPL3,BEX2,ANP32B,MAGED1,RPL32,RPL35,STMN4,MT1X,ENO2,RPL8,C3,…	RBFOX1,SLC12A5,FLJ22184,SLC35A1,HOMER1,TMEM170B,ETNPPL,L1CAM,AFG3L2,ASS1,NISCH,HNRNPK,ULK3,SPARCL1,PFN2,CPEB4,CALM2,ASTN1,CCDC84,CALM1,HSPA1B,LINC00087,STXBP1,CPNE6,MYCBP2,SERPINE2,RGPD6,LRP4,ADCY2,DCAF6,AQP4,HERC2P9,HS6ST3,PHYHIP,NEURL1B,ACTB,DPYSL2,CYP4X1,GTF2IP1,SV2A,FLRT2,FSD1,C2ORF80,PIP4K2C,CYP1B1,SF3B1,ANKS1B,TSPYL4,TSPYL1,TSPYL2,SPHKAP,LOC101928307,CAMLG,TMA7,LPHN1,WBSCR17,PLSCR4,KIAA1598…
DOID:9074	EFO_0002690	PTPRN2,MX1,RSAD2,HIST1H4A,GBP1P1,LAP3,SCO2,IFI27,LINC00408,SNORA28,LEP,GAGE8,HIST1H4E,IDO1,GAGE1,PGAP1,IFITM3,SAMD9,ELTD1,TSIX,STATH,SMA5,ARIH2OS,LOC286087,FAM132B,HERC6,HERC5,PRTG,ZSCAN18,LOC100508226,GBP5,ELANE,EPSTI1,NTNG2,BATF2,LINC00550,LINC00672,ALDOAP2,FLJ22763,PLA2G4C,PRG4,IFI44,SLC16A14,PARP12,FAM111B,VNN1,PLSCR1,TNNT1,PLSCR4,TCN2,KLHDC8B,SNORD104,SPATS2L,SERPING1,FAT3,PROL1,FREM2,SCN2A,…	KRT1,ITPK1-AS1,POLR2J2,LOC100286909,HCG27,PRSS30P,YOD1,LRRC37A,SFRP2,STAM-AS1,MYL4,OPTN,SCT,EPB41,EPB42,LOC100506848,NPRL3,BACH2,RPS4Y1,AQP1,LOC101928893,JHDM1D-AS1,LOC646870,DCANP1,MXI1,PIP4K2A,SPOCK2,RILP,JAZF1,LOC145474,SNCA,OR7D2,LINC00996,HTATSF1P2,C1ORF186,SLC16A10,ZNF14,NUAK1,ZNF17,RPS27,KEL,SLC6A8,PWAR5,FDPSP2,LOC100288673,FREM3,RPS24,ANP32A-IT1,LINC00540,IL23R,PLEK2,LPAR5,LOC100507281,GA…
CUI:C0032460	EFO_0000660	STARD7,SCAF11,WDR83OS,RPL23,PPA1,SEPP1,HNRNPK,SCD,RRAGC,FEZ2,LEP,MT1G,MT1H,LOC728825,MXRA7,MXRA8,MXRA5,SIK1,MT1E,OPTN,CALM1,MT1F,CES1,ITIH5,RETSAT,PON2,AQP7,UQCR10,TOB1,MYL12B,DPYSL2,UGP2,GNG5,CAPNS1,FAM63A,B2M,S100A10,MEST,MT1HL1,EGR1,GABARAPL3,JUND,FZD4,GABARAPL2,HLA-C,TMA7,ABCA8,IGF2,NR1D2,COMMD8,COX7A2L,VAT1,FTH1P5,RPS27,EHD2,RPS29,PLSCR4,PIK3R1,PPP1R1A,SSPN,CRYAB,RGL1,ANAPC13,CFD,GABARAP,SPA…	IL1R1,CNBP,CIDEA,COL1A2,MGP,CRISPLD2,PPP1R3C,SPARCL1,RPL27,MYL9,EIF1B,CDO1,RAN,CYFIP1,IFITM2,IFITM3,TAGLN,RPLP0P6,ADH1B,RGPD8,CLDN1,C4A,PNP,IFI16,RPL15,SERPINF1,RPL14,RPL17,RPL19,XBP1,HLA-DRB5,GADD45B,GADD45A,KLF10,HLA-A,HLA-B,HLA-G,RPS26,FOSL1,RPS14P3,RPL27A,FASN,SNAI2,RPS23,HLA-DRB3,ATF4,ATP6V1B2,CFB,HLA-DRB1,LXN,RPL6,RPL3,RPL4,TFRC,PIEZO1,ENO1,HIF1A,ICAM1,MYLK,RPL8,C3,EPM2AIP1,LIPE,RPS18,GJA1,…
DOID:891	NA	SDR42E1,GBP6,CCK,EVA1A,H2-AA,HPCAL4,PCDHB3,CD9,VIM,PCDHB7,SPIN2C,IGTP,NGEF,HSPA1B,FRMPD1,HPGD,PON3,SERPINE2,C3AR1,CLEC10A,RNASET2A,TMEM71,CH25H,2010007H06RIK,ABI3BP,NKX2-2,PLCE1,GBP3,CHST7,COL25A1,GM11544,FZD9,TEX14,NR2F1,BAZ1A,FLI1,KITL,TLR13,PRKD1,PSME1,FERMT3,LXN,TRIL,IL20RB,ENO1,GVIN1,SLC30A10,EPS8,C3,PLAC8,NAPRT,FAM19A3,KCNE1L,AGMO,GSG1L,SLC19A3,GPR17,SDF2L1,AU020206,GABRA2,KCNB1,ANXA3,BBOX1…	KRTAP17-1,ESCO1,GM550,CRYBB1,OSR1,SERPIND1,2900076A07RIK,E130119H09RIK,OTOP2,D5ERTD163E,ETNPPL,2900011F02RIK,HILS1,5330423I11RIK,MAPK12,SCNN1G,1700016H13RIK,MGP,RAB37,RBP4,1700039E15RIK,PCDHB6,9630050E16RIK,GM2453,GM17508,CLEC4F,PCDHB9,D12ERTD673E,3110038A09RIK,CHRM4,TMEM181A,1700001G17RIK,CALML4,AQP6,2310035P21RIK,NPAS1,D7ERTD715E,1700034J04RIK,ATOH7,LAMP5,GBX1,DDX26B,NTF3,GM4988,D7ERTD59E,17000…
DOID:12217	EFO_0006792	LOC100288092,HRES1,KRT3,ISLR2,PEX12,C12ORF75,SST,GPR160,PLGLA,LOC100507140,LACC1,HSPA1A,TRIM16,LRRN1,CPVL,LOC100506851,HSPA1B,LOC653160,ATF1,FGL2,SLAIN1,RPS4Y1,CH25H,LOC100287696,SPOCK3,PIP4K2A,FAM63B,CYP1B1,MS4A14,RPRML,LOC100506725,GBP3,S100A12,ZNF146,ST18,HLA-DRB5,SPHKAP,CYP4F3,PLA2G4A,DDIT4L,BAZ1A,C8ORF4,CNKSR3,STAG2,HAMP,ZFPM2,VAMP3,FBXL8,PLA1A,MS4A7,GLTP,ZBED8,CFI,CFH,NECAB1,HHIP,NR2E1,TMTC…	UNC13C,SRRM4,UNC13A,LOC100286909,LOC441052,AHNAK2,CKMT1A,CCK,CFC1,L1CAM,LOC100287689,NISCH,AGTR1,ASB5,LINC00889,CALM3,STX1A,LINC00087,FRMPD1,SATB1,LOC284219,CRABP1,NCAPG,LOC100128727,SNX32,PHYHIP,RGAG1,C16ORF93,KNSTRN,GNG3,SV2C,SV2B,SV2A,C2ORF80,NTSR1,BSN,CALN1,LINC00632,LOC100509558,SIAH3,LOC101928307,ABCA5,TANGO2,ANK1,VAT1,RIIAD1,LOC100507165,ARC,LOC100288310,SDC1,PLBD2,VGLL3,XKR4,OXTR,SLC45A1,…
DOID:1793	EFO_0003860	ZFP954,3110009E18RIK,4930558J18RIK,4921509J17RIK,CMA1,GM10796,2900076A07RIK,4931429I11RIK,MCEMP1,SLC51B,ISL2,MTURN,RBP7,D4ERTD58E,D10ERTD584E,CD4,CPEB1,NEURL3,2210419D22RIK,DAF2,CD207,CCDC87,GM9802,D630024D03RIK,CCDC89,EAR12,EPHA4,E130218I03RIK,AA516738,SLC23A3,PPP1R35,TIFA,TESK2,LRP6,3110043O21RIK,GM13154,NTN3,ETOS1,AI120166,DDX26B,MS4A18,TGOLN2,GM608,VPS16,GTSE1,1700086O06RIK,CHST8,ZRANB3,NAPSA…	CADM4,SECTM1A,TMEM194B,TMEM52B,BB166591,LRRN3,TYW3,C78128,TOMM20L,C78809,CAPN13,APLF,CYP1A2,5830468K08RIK,AU021745,C76614,D530037P16RIK,PPP1R36,ZAN,4933424M12RIK,PTH2,D10ERTD638E,ANTXR2,UACA,2610034M16RIK,NCLN,CREB3L4,DHX35,LACTB,CREB3L3,CDK20,OGFOD3,SLAMF8,KRTAP7-1,MUSK,ASPDH,CCNL1,LOC100503214,BATF3,H2-EB1,ARRDC2,XRCC1,1700008O03RIK,GM16794,1700030J22RIK,2210406H18RIK,D18ERTD232E,4930553P18RIK,…
CUI:C0205969	EFO_1000576	IGKV6-23,ENTPD4,CNBP,ACTN1,HPCAL1,MTV43,UQCRC2,RPL22L1,HNRNPD,RAN,LEF1,SF3B6,H2-BL,AHNAK,RPL10,RPL13,UQCR10,MTMR9,C4A,PSMB10,MYC,HES1,RPL19,B2M,SNHG1,RPL41,XRCC6,SLC11A2,USMG5,H2-T9,GPN1,CTPS,TUBG1,RPS26,RPS28,TNNT1,RPL27A,FASN,CTAGE5,TAGLN2,PPP1R21,RPS23,RPS24,RPL5,RPL6,RPL3,VARS,GM10221,ENO1B,CDCA7,RPL34,ATP5C1,RPL7,RPL8,C3,LARP1,ADH5,RPS17,PLAC8,TSPAN9,RPS19,PCBP2,PRDX1,RPL37,RPL36,APOE,RPS10,…	NBEAL2,HN1,H2-AA,GTPBP2,SMARCA4,SCAMP3,WDR78,CDC20,CD5,CD4,CD6,GPR162,ANP32E,CALM2,TLN1,TRIM11,CALM1,CYFIP2,WBP1,SATB1,CERK,CCNF,A430104N18RIK,EWSR1,RNF5,MYL12B,ADCY6,FAM120A,ACTB,MYB,GNG5,PABPN1,S100A13,RABAC1,S100A10,CCNL2,IL17RA,A630038E17RIK,EGR2,H2-D1,JUND,H2-EB1,SURF4,PLK1,COG6,PLK3,BROX,PRKCB,MIF4GD,PUM2,EIF1,RPS27RT,MYL12A,STAG2,INPP4A,ITM2A,EZR,EZH2,FERMT3,GLTP,GABARAP,PPP1R18,ARL6IP1,GM…
CUI:C0234533	NA	ATP6V1E1,IFRD1,RPL21,GPR37L1,HPCAL1,PPA1,PPP2R1A,AP1AR,EID1,NECAP1,GM19491,HNRNPK,SST,MARCKS,FEZ1,SPARCL1,RPL28,RPL22L1,PFN2,CALM2,STX1A,CALM1,AHCYL1,POMP,KDELR1,RPL10,ATP5A1,ARXES2,AQP4,PCMT1,ACTB,GNG3,PLAC9A,ZFP281,TGOLN1,CLPTM1,TCEB2,RPL19,SNCA,EGR1,NDFIP1,TSPYL4,EGR2,JUND,ZRANB2,SURF4,PLK2,KLF10,IGF2,HDHD2,RPS27RT,MYL12A,LPHN1,SLC6A9,PKIA,VAMP2,TAGLN3,ITM2B,PTP4A1,LXN,GLTP,RPL6,GPM6B,ISCA2,IS…	IMP3,AP1S1,PCDHGA10,HNRNPM,NISCH,DDX39B,RRAGC,TEF,UQCRC1,NBL1,EIF1B,NGEF,ASTN1,APP,ITIH3,UQCR10,EWSR1,KRTCAP2,BSG,HERC1,PSMD3,CAPNS1,PABPN1,RABAC1,CCNL2,ATXN7L3,NTSR2,PTGDS,COG6,ERDR1,USMG5,ANK3,BAZ1B,PTOV1,ANK1,GBAS,COMMD6,RPS26,MIR686,RPS28,CYP2A5,ITM2C,ATP6V1B2,OGDH,RPL5,SPARC,TRIO,ARL6IP1,PDE1B,MRPL18,ICAM5,TXNDC16,ANAPC11,GSPT1,HSPH1,PPP3R1,RPS17,PCBP2,2310036O22RIK,RPL37,APOE,APOD,SCN1B,AKI…
DOID:12894	EFO_0000699	RPL22,RPL21,DEK,PPA1,SEPP1,PSMB9,CD2,LAP3,VOPP1,SUB1,VIM,GSAP,CALM2,CPVL,MTPN,ADAMDEC1,CYFIP1,IFITM2,IFITM1,FGL2,MYCBP2,IGHV3-23,C3AR1,STATH,RGPD8,DCAF6,UBE2L6,ASAH1,ACTB,DPYSL2,TRBC1,SF3B1,B2M,PTGDS,HLA-DRB5,HLA-J,ATP6AP2,USMG5,HLA-C,TMA7,HLA-A,HLA-B,HLA-G,COMMD8,GPR137B,HLA-E,HLA-F,FTH1P5,RPS27,RPS26,MYL12A,RPS29,VAMP7,LGMN,PSME2,PPT1,RPS20,PSME1,HLA-DRB4,RGL1,HLA-DRB1,CDC42SE2,MS4A7,RPL32,ARL6…	ENTPD3,KRT5,ECH1,RPL24,CKMT1A,KRT8,ASS1,AZGP1,SPINT2,CD9,SLPI,HSPA1A,UQCRC1,CES1,APP,KDELR1,KDELR2,RPLP0P6,RPL13,AQP5,CALML5,AQP3,TOB1,SPDEF,UXT,EPB41L4A-AS1,CYP4X1,KRTCAP3,CRACR2B,CREB3L4,KIAA1324,GMDS,PRSS8,RABAC1,FDFT1,NKX2-3,FIS1,COX8A,RPL41,ATP6AP1,STARD10,MIF,VPS37B,SNHG8,BACE2,BPIFB1,BPIFB2,PPP1R1B,QARS,JTB,MYO5C,CSNK2B,TCN1,TAGLN2,ATF4,TSTA3,CFD,GABARAP,CUTA,PHB2,RPL3,RPL4,RPL30,MAGED1,RP…
CUI:C0013080	EFO_0001064	B3GALNT1,MX1,ZFYVE21,ARMC1,NECAP2,CD9,VIM,ATF1,SGMS1,PON2,SSFA2,TOB1,DPYSL3,NKX2-2,STOM,CYP1B1,WLS,S100A11,CHST7,FZD3,HLA-DRB5,ERLIN2,ZNF12,NR1D2,BACE2,FERMT2,VAMP8,PLSCR4,HAMP,CRYAB,PADI2,VAMP3,OGDH,HLA-DRB1,HHLA3,TRIL,PDGFC,NR2E1,ENO1,SAMSN1,LIPA,EPS8,C3,SMC3,ADH5,GJA1,SCP2,LYN,GABRA2,ANXA1,ANXA2,ANXA3,RDX,PHF11,DUSP1,ANXA4,JUP,BBOX1,ANXA5,EMP2,EMP3,SLC7A5,TTLL7,KAT2B,ZEB2,SLCO4A1,ADI1,MYOT,DPY…	CHGB,KCNF1,CHGA,RBFOX1,FBXW7,SNRPN,POLR2J3,KRT5,FBXW12,EIF1AY,HOMER1,ZNF160,DEFA3,CACNA2D3,CCK,GTPBP8,TARBP1,MFSD11,CXCL10,SST,UQCRQ,TTTY15,HSPA1A,SCG2,HSPA1B,HSD17B7,UQCR11,RPS4Y1,PARD6A,DDRGK1,NNAT,NPTX2,LINC00599,SH2B2,EGR1,SERF1A,PRR11,EGR4,PPEF1,SYT2,SLC30A3,ATP8B1,IPCEF1,NUAK1,ARC,CACNB4,PNOC,CCKBR,TAGLN3,ATF4,PVALB,MYOM2,AMY2B,GSTT2,GSTT1,COX7A1,ABO,COX7A2,UQCRH,PLCXD1,KIAA1107,RASGRP1,FGF…
CUI:C0006287	NA	STARD4,MIR143HG,LUM,WSB1,KRT5,STARD7,RPL22,RPL21,RPL24,CNBP,RPL23,ZNF160,COL1A2,MYL6,DDX39B,CRISPLD2,PPP1R3C,RPL26,HSPA1A,LOC728825,SPARCL1,RPL27,PFN1,CYFIP2,ITIH3,RPL11,RPL10,SERPINE2,DCAF6,RPS4Y1,DPYSL2,RPL36AL,MSANTD2,STOM,RPL14,S100A10,MEST,NUMBL,RPL41,USMG5,TMA7,CMBL,SNHG6,C9ORF64,FTH1P5,MLLT11,FERMT2,SNHG16,RPS14P3,RPS29,RPS21,FBXL3,RPS20,RPS23,VGLL3,SPRR1B,RPS25,ATF4,RPS24,RPL5,RPL6,CUTA,R…	ACTN4,WDR83OS,ACTN1,SYTL2,MCEMP1,C12ORF75,DES,COL1A1,MGP,VIM,GPD1L,MT1H,MXRA7,MYL9,SIK1,MT1E,CALM1,ATF3,IFITM2,IFITM3,KDELR2,CCNI,TAGLN,RPLP0P6,SERPINE1,RPL13,TOB1,ACTB,C19ORF53,RPL19,B2M,SNCA,S100A12,MT1HL1,EGR1,JUND,GABARAPL2,MIF,HLA-C,HLA-A,IGF2,HLA-B,RPS26,HSPG2,RPL27A,JTB,SDC2,MRVI1,NOL12,CRYAB,PKIG,ITM2C,HLA-DRB1,GABARAP,MAGED1,TFRC,PCBP1,MT1X,PALM2-AKAP2,C3,CYB5R3,C12ORF57,MT2A,RASSF3,KCNM…
DOID:1485	EFO_0000390	IMP3,RPL21,IFRD2,MRPS18B,ATG13,GPR162,ACOT1,RPL22L1,HNRNPD,ITIH4,IFITM3,RPL10,FGL2,RPL13,1810009J06RIK,WBP5,TRMT2A,TOB1,UBE2L3,C4A,ADCY6,MUC1,PRPSAP1,KRTCAP2,GNG5,SEPHS2,RPL19,RPL18,RAB11FIP5,NDFIP1,XBP1,SURF4,COG6,GINM1,EDEM2,PLK3,MANF,GADD45G,IGF1,ELL2,COPZ2,ARFGAP3,RPS27RT,RPS26,VAMP8,SLC6A9,POR,RPS28,RPL27A,CTAGE5,GORASP2,JTB,RPS23,ITM2C,RPS25,PTP4A1,RPS24,RPL6,GABARAP,GM9222,RPL3,VARS,ANP32B…	IGKV6-23,SND1,GAMT,IFRD1,CIDEC,CELA1,H2-AA,COL1A1,GM19491,IFT88,MTHFD2,ZG16,HSPA1A,TLN1,CDO1,HSPA1B,PRSS2,WBP1,PRCC,AHNAK,LRP1,IGKV4-91,RETN,IL27RA,LY6C1,ACTB,BSG,PLAC9A,TMEM68,RABAC1,EXOSC4,B2M,TRY5,S100A11,ST3GAL4,CELA2A,H2-D1,JUND,PAQR7,RPL41,H2-EB1,AMY2A4,IGHV1-54,PLK2,CEL,AMY2A5,MIR686,ALDH7A1,CLPS,TCN2,FASN,SERPING1,HAMP,IGKV4-59,IGKV4-58,ITM2B,IGKV4-55,RPL5,ANAPC13,INS1,INS2,CFD,SPARC,GM10…
DOID:0050745	EFO_0000403	AW112010,H2-AA,PSMB9,IGLV1,ASS1,CD2,SUB1,VIM,GM13826,CALM2,ADAMDEC1,CYFIP1,RPL12,H2-DMA,RNASET2A,AVIL,UQCR11,AQP1,MYL12B,PSMB10,CMAH,SLAMF9,ST3GAL6,RABAC1,B2M,S100A10,LOC630855,S100A11,NAPSA,H2-EB1,AMY2A4,UCHL3,VAMP8,SAPCD1,SERPING1,PLBD1,UNC119,PKIG,ITM2B,ITM2C,RPS25,CDC42SE2,RNH1,GM10221,RPL34,GMFG,H2-L,GNS,LIPC,CFP,C2,RPL8,C3,CD79B,CD79A,LGALS3,SPIB,PLAC8,LGALS1,2410015M20RIK,FTH1,APOE,LOC1000…	IGKV6-25,PRELID1,GM3150,RPL23,DEK,PPA1,ACSL5,HSPE1,CCT6A,PSMC4,CIRH1A,SERBP1,PSMC3,UQCRC2,RPL26,ANP32E,HNRNPF,RPL28,HNRNPC,RPL22L1,HNRNPD,RPL27,PFN1,RAN,CALM1,RPL10,WBP5,HNRNPU,PNP,CHORDC1,PABPN1,RPL14,TIPIN,CNTD1,EGR2,RPL41,ST6GAL1,ERDR1,MANF,MIF,TMA7,IFI47,FAM136A,EIF1,E330009J07RIK,SQLE,RPS26,EIF5,SFXN1,PRKAR1A,PSME2,RNPS1,EZH2,RPS24,SET,PHB2,RPL14-PS1,RPL4,ANP32B,ENO1B,PCBP1,EPRS,SMC4,SAMSN1,…
DOID:14250	EFO_0001064	LUM,WSB1,PCGF6,TYW5,H2-AA,WDR77,CPEB2,ZFYVE16,RBP4,ZC3H11A,ASB7,RPL26,SKAP2,PCDHB9,ATF3,RB1,ASAH2,HPGD,NPRL2,A930003A15RIK,C3AR1,AKIP1,4930555G01RIK,PARN,TM9SF4,NXF1,PREX2,PRPSAP1,RNF115,SCAF8,SV2B,SNX27,ABI3BP,CNOT6L,ATP6AP2,PRKCA,MIR1839,HCFC2,AR,EHD4,QARS,NMT2,PRKD1,SFXN4,WDR5B,OSER1,TDRKH,ITSN1,SVS3B,PPFIBP1,ELK4,CYB5R3,EDRF1,SCPEP1,RNF217,PSMF1,LTA4H,HOXC4,ANXA2,ANXA4,ANXA5,TCF12,FN1,TET2,TM…	IFI205,E130304I02RIK,TESC,MIR29C,HMGA1,FAH,DKK2,D230041D01RIK,CD2,MIR346,OLFR116,GM4553,ROR2,MIR680-3,SNORA23,SGK1,SNORD82,DRD1A,BTG2,GM15455,ATP1A3,MIR199A-1,OLFR902,CD3D,IIGP1B,REM1,DBP,PRSS53,HBQ1B,SV2C,1500002F19RIK,DHRS7C,DND1,SCAND1,TNFAIP8L2,DACT3,KRTAP5-4,KRTAP5-3,IGFLR1,SNORD33,TK2,USP17LD,TGIF2,SIGMAR1,EGR1,4930466F19RIK,SLC36A1,SNORD14D,KRTAP9-3,MIR99A,G0S2,1700071K01RIK,PRG2,TIRAP,OLF…
DOID:8577	EFO_0000729	PTPRN2,SRRM3,PCDH20,DICER1,SYTL1,ASRGL1,SEPP1,DKK1,PSMB9,C9ORF43,LOC100507022,LOC730102,PDCL2,PPP1R3E,CDK13,ALG10B,GAGE3,APP,NUP205,IFITM2,C9ORF50,AQP9,PPP1R36,ITLN2,ADCY4,C4BPA,RPS4Y1,MLLT4-AS1,RRN3P1,FLRT3,MYB,ZSCAN10,IFI16,SAMD10,GNAT1,PTGDS,HES5,GBP4,ST3GAL4,SAMD12,EGR1,ZNF266,TMED9,HLA-DRB5,IL17RD,BTC,CCDC88B,GPR183,SSPN,HLA-DRB4,ITM2B,HLA-DRB3,FERMT3,LYPLAL1,CCNO,CFB,HLA-DRB1,IFI27L2,SLC45A…	SDR42E1,EPHA6,MIR143HG,BRI3BP,ATP6V1E1,HIST1H4L,STARD8,RSAD2,NBEAL1,CRAMP1L,C7ORF25,SLC51A,AP1AR,TMEM81,HIST1H4B,HIST1H4C,NEURL3,SPINT1,TRIM15,CCDC87,LOC728705,LRRN1,RALB,LOC101927446,SLC23A1,CBLC,SSFA2,PNP,PRAP1,LOC100126784,GPATCH1,FGF14-AS2,C22ORF23,S100A16,MAGEA4,C5ORF34,PROSER2,SURF4,GADD45B,GADD45A,ARRDC4,MIF,RASSF9,ATP1A1-AS1,NR0B1,OVOL1,HCFC1,OCLN,MC1R,MIP,GJB2,TBL3,SAPCD2,LOC100128398,SN…
CUI:C0006142	NA	LACRT,ZFP2,IL1R2,FBXO2,CADM1,ASRGL1,LNPEP,RFX2,RUNX3,TM4SF1,ABCA12,MAPK10,MARCKS,ASPHD2,PCDHB2,IFI27,CD207,TRIM16,PCDHB5,NEIL1,CDO1,ADAMDEC1,ARHGEF26-AS1,CRABP2,TSIX,GLRX,KIAA1211,DCAF6,AQP3,HERC6,MTA1,HOXA9,MTHFD1L,SLAMF8,CYP1B1,HOXA1,MEST,SAMD13,PTGDR,ST3GAL4,CHST8,FZD3,DNASE2B,BCL11B,NR2F2,PBX3,LOC100507291,PTK6,ELL2,HLA-G,GPR137B,COPZ2,FA2H,ACE2,IL22RA2,BACE2,PLEKHS1,VNN2,NOX5,RPS21,SLC22A4,S…	KRT7,SYTL4,GATAD2B,RBP7,GRIK1-AS1,KIAA1456,AGTR1,LOC100506974,ZNF397,LRP2,AQP5,MSANTD4,ADCY2,SMA5,HS6ST2,HS6ST3,NTN4,SRGAP2D,ANTXR1,CYP2A7P1,FLRT3,HENMT1,PLCE1,STOM,MAGEA3,ST3GAL6,MS4A14,LINC00993,C3ORF14,DTNA,FZD6,DNAH17,MIA,ABCA5,PDZK1,ANK2,IL17RB,GJB1,BPIFB1,ARC,BBS12,RIPPLY3,CYP2A6,PKIA,HOXB4,SDC2,HOXB2,CD302,MOXD1,GLDC,TMEM200B,PLA2G3,LGALSL,TMEM98,FAM135A,LYPD6,ZBTB5,PCDH19,DNALI1,TMPO,GJA1…
DOID:14330	EFO_0002508	ZNF160,HPCAL1,HSPE1,C20ORF24,EID1,WDR82,HSPA1A,HNRNPC,RPL27,HSPA1B,CYFIP1,RPL11,POMP,PON2,SLC5A3,ABAT,RPS4Y1,HERC2P9,GTF2IP1,UGP2,GNG5,SV2A,C19ORF53,CAPNS1,PABPN1,RPL19,S100A10,HOXA5,TSPYL4,TSPYL1,PRR11,HLA-DRB5,ST13,MTERF3,ABCA8,MLLT11,JTB,VAMP1,ATF4,HLA-DRB1,CTBP1,STMN4,ENO2,WDR47,C3,HSPH1,SULT1A1,RPL37,SERPINH1,SULT1A4,SRP9,ATPIF1,OFD1,TRMT5,SLC7A5,ZEB1,MZT2B,KAT2B,MZT2A,TUBB2B,SLCO4A1,PAM,ADM…	STARD7,APLP1,RPL21,RPS6,RPSA,MORF4L1,DYNC1LI2,EEF1A1,NISCH,PPIA,ZFYVE16,SCD,VOPP1,APLNR,PMP22,MT1H,SPARCL1,RPL28,PKP4,MYL9,CALM2,AHNAK,TAGLN,PLEKHB1,SLC1A3,HSD17B4,PEBP1,AQP1,NDRG1,ACTB,DPYSL2,KIF5C,PIP4K2A,SPOCK1,CFL1,TBC1D12,SPP1,B2M,MYH11,PTGDS,RPL41,PAQR6,GDF1,CAMLG,DSTN,METRN,GFAP,FTH1P5,RPS27,QDPR,RPS26,RPS29,NACA,RPL27A,KIAA1598,MAL,DDAH1,FAT1,ACSBG1,CRYAB,RPS23,FTL,ITM2C,PADI2,FGFR3,RPS24…
DOID:13810	EFO_0004911	RPL21,LRRN3,PPA1,ITGB2-AS1,CD2,MYL6,LPAR6,RPL26,HSPA1A,RPL29,VPS28,RPL10,RPL13,RPL12,TOB1,MYL12B,PNP,PDCD10,GNG5,SNRPD2,UBASH3A,RPL17,RPL19,SLC12A7,S100A10,RPL18,S100A11,EGR1,ZNF266,GSTK1,RPL41,TALDO1,CMC1,USMG5,HLA-C,TMA7,HLA-G,EIF1,FTH1P5,RPS27,RPS26,RPS14P3,RPS28,PLSCR3,BIN2,JTB,TCN1,GPR183,TAGLN2,RPS21,FBXL3,PRKCQ,RPS20,ITM2A,RPS23,ITM2B,RPS25,RPS24,CDC42SE2,CUTA,RPL31,PHB2,ISCA2,PPP1R18,RPL4…	POLR2J2,SCAF11,RPL24,RPL23,RUNX3,PSMB9,HNRNPK,HNRNPL,LAP3,WDR82,C19ORF43,PLGLA,RPL28,MT1E,STX16,IFITM2,IFITM3,RPL11,SATB1,CCNI,IFITM1,RPLP0P6,FGL2,DCAF6,UBE2L6,RPS4Y1,PSMB10,UHMK1,ACTB,UXT,EPB41L4A-AS1,RPL36AL,B2M,LOC440983,S100A12,MT1HL1,GABARAPL2,PRR11,HLA-DRB5,HLA-J,BCL11B,HLA-A,HLA-B,CMBL,SNHG6,HLA-E,HLA-F,PTP4A2,RPS29,PRR13,ATF4,HLA-DRB1,SET,RPL5,RPL6,ANP32B,ANP32A,RPL35,PRF1,MT1X,IKZF1,IFI3…
DOID:3310	EFO_0000274	LOC100288092,KRTAP17-1,BTBD16,KRT2,PSG4,TMEM170B,IL1F10,CYP39A1,FLG2,BPIFC,SFRP2,CCDC80,ABCA12,XRN2,PLGLA,KRTAP4-12,FNDC1,PSG7,CD207,AGTR1,PRKRA,HRASLS,TP53,WFDC12,SPRR4,SLC46A2,AHNAK,HPGD,PON3,AQP9,TSIX,GLRX,ARNTL,CLDN1,LCE1B,LOC100289632,MAL2,LY6G6C,POF1B,LOC100508226,ALOXE3,SRGAP2C,KRTAP9-8,HTATSF1P2,EGR3,OMD,KRTAP9-4,TEX10,KRTAP9-3,KRTAP9-2,PRG4,SLC16A10,IGFL2,KRTAP9-9,BTC,ACER1,SLC6A9,LOC100…	CD320,POLR2J3,COMTD1,CDC20,DEPDC1B,ARMC6,SCO2,IFI27,SNORA28,NEURL2,LEP,CDK10,C19ORF48,CYP1A1,SERHL2,KIF20A,SNORA21,ADAMDEC1,RAMP3,LOC100506728,NCAPG,AQP5,RPS4Y1,LRP8,CH25H,PSMB10,PNP,LOC100506966,E2F8,S100A12,VPS9D1,COG7,ABCA7,PAQR4,IGFL1,SNHG3,PTP4A3,ARFGAP1,FOSL1,GJB2,SAPCD2,FDPSP2,TCN1,GJB6,APOBEC3A,APOBEC3B,CDCA3,CDCA5,C9ORF142,C5ORF28,IFI35,PPAN,WFDC3,OPLAH,CYP27B1,ZC3H12A,NETO2,RAVER1,MICAL…
DOID:8577	EFO_0000729	LUM,LOC100510678,PSMB9,COL1A2,COL1A1,SCD,ABCA12,KIAA0125,L1TD1,CPVL,CDA,IDO1,CKLF,SGMS1,LOC100293211,IGHV3-23,C3AR1,C4BPA,C4BPB,FLJ35700,CLDN2,APOL6,STOM,GBP1,CHST15,ST3GAL1,GBP2,APOL1,GBP5,PROK2,EPSTI1,HLA-DRB5,NCKAP1L,SLC16A14,ACE2,BACE2,PNOC,LOC100510692,TCN1,SNAI2,CHST2,HLA-DRB3,CFB,HLA-DRB1,MS4A7,CFI,GMFG,IGHV1-69,SAMSN1,PLA2G7,C2,PRDX4,LIPG,ZC3H12A,GPR171,DUSP5,LYN,CCL24,ANXA1,CENPW,CCL20,A…	LOC100288092,BCHE,SLC16A1,PHYH,TLE2,AMY1A,ENTPD5,IL1R2,EIF1AY,NPY1R,ZFP3,SLC51A,TM4SF5,RUNDC3B,PUS7,CAPN13,SCNN1B,TRABD2A,CNTN3,MT1H,VIP,ABCG2,MT1E,MT1F,CD177,DPP10-AS1,SEMA5A,PGAP3,VIPR1,TUBAL3,ADH1C,PPP1R36,AQP8,CWH43,ASB13,PBLD,ABAT,BEST4,RPS4Y1,AQP1,SNX30,BEST2,NUAK2,PRAP1,SCUBE2,HSD17B2,CHP2,SLC16A9,EXPH5,NHEJ1,SLC39A5,MT1HL1,SIAE,ST6GAL2,PAQR5,ARRDC4,EPHX2,ELL3,ACSF2,RCAN2,ZNF91,CYP2S1,CDHR…
DOID:5520	EFO_0000181	LUM,DUT,KRT5,STARD7,RPL24,KRT8,COL1A2,COL1A1,ST5,DDX39B,MYL1,MTHFD2,SPINT2,SPINT1,IFI27,RBP1,PSMC1,RPL28,PFN2,CALM2,PFN1,RAN,CES1,APP,IFITM3,KDELR1,KDELR2,SERPINE1,SERPINE2,RPL12,ACTB,BSG,SNRPD2,PSMD3,CPNE1,AP2S1,PSMD2,TCEB1,RABAC1,B2M,S100A10,ZNF146,RPL41,TMED9,HLA-J,ATP6AP1,ACTL6A,MIF,ALG3,HLA-C,HLA-A,HLA-G,HLA-F,TPX2,RPS29,TNNT3,CSNK2B,TCN1,FAT1,SDC1,TAGLN2,RNPS1,RPS21,RPS20,PROL1,RPS24,RPL6,P…	KRT1,RPL22,ACTN4,RPL21,KRT4,TM4SF1,MALL,MT1A,AZGP1,MT1B,MYL2,SLPI,VIM,HSPA1A,MT1H,SPARCL1,EPHA2,MYL9,NBL1,RPL29,MT1E,SNORA21,HSPA1B,MT1F,IFITM2,RPL11,AHNAK,IFITM1,TAGLN,RPL13,MYCBP2,CRABP2,STATH,AQP3,RPS4Y1,AQP1,PNP,RPL36AL,TRBC1,RPL15,RPL14,PRSS3,PTGDS,JUND,XBP1,HLA-E,SULT2B1,RPL27A,SERPING1,SPRR1A,CRYAB,EZR,RPS25,ATF4,RPL5,IL1RN,RPL31,RPL3,CFH,RPL32,MT1M,RPL34,MGST2,TXN,WFDC2,LYPD3,MT1X,PPL,RPL…
CUI:C1531608	EFO_0003073	RPL21,RPL24,WDR83OS,RPL23,PSMB9,EID1,MYL6,HNRNPK,GPR160,SPINT2,RPL26,HSPA1A,RPL28,RPL29,HCP5,RAN,RPL11,RPLP0P6,RPL13,RPL12,DCAF6,KRTCAP2,PSMD8,VPREB3,GTF2IP1,RPL15,RPL14,ST3GAL6,RPL17,RPL18,JUND,HLA-DRB5,ATP6AP1,TMA7,PTP4A3,RPS14P3,JTB,PRR15,RPL6,RPL4,RPL30,RPL32,RPL35,RPL34,GMFG,TAPBPL,RPL8,C12ORF57,PRDX5,IER2,RPL36,COX3,RPL39,LTA4H,COX2,JUNB,IER5,DUSP5,SRP9,JUN,SSR3,DNTT,GAS5,GAS6,HIST2H2AA4,BT…	GOLPH3L,LOC100510678,HOTTIP,KIAA0125,VIM,LOC728825,RPL22L1,LINC00520,SPRR4,CYFIP1,ZNF275,POMP,KDELR2,IGHV3-23,PRCP,RPS4Y1,CAPNS1,TYW1,RILP,LOC100505515,HOXA6,NUS1,XBP1,GINM1,PPBP,MANF,PRG2,CDYL2,ARFGAP3,RPS26,LOC283140,LGMN,IGKV4-1,GABARAP,RPL3,ARL6IP1,IGHV1-69,HIF1A,TXNDC15,ICAM2,RPS18,ALKBH5,LGALS1,PRDX1,FTH1,HMOX1,A2M,KAT7,COX1,PDK1,FUCA1,COLCA1,NBPF9,NCOA4,SSR4,AMPD1,MRPL28,NBPF15,NBPF14,LYZ,…
CUI:C0032460	EFO_0000660	GAMT,LUM,NIPSNAP3B,ACTN3,PDHX,ECH1,HOMER1,AMFR,C20ORF24,EID1,COL1A2,MYL6,COL1A1,FNDC5,RRAGD,LAP3,PPP1R3C,CCDC42B,LOC100506295,VIM,ACOT2,ASB5,CALM2,CALM1,ASB2,RPL11,CALML6,CCDC69,RPLP0P6,SMPX,PDHB,PPP1R3A,RGPD8,RNF4,ACTB,BCRP3,SERPINF1,LINC00998,TCEB1,COX8A,NAA50,F8A1,TPSG1,TNNC2,DDIT4L,USMG5,TMA7,LOC285556,HLA-A,SNHG6,GBAS,AIMP2,CYP27A1,FAM111B,SNHG16,RPS29,MYLPF,ADCK3,RPL27A,QARS,PPP1R1A,TNNT3,P…	RBFOX1,ENDOG,RPL22,IMP3,ACSL1,RPL24,CACNA2D1,CFAP70,DEK,PPA1,SEPP1,HSPE1,C12ORF75,MYL1,MYL2,MYL3,MTHFD1,GPD1L,RPL26,CORO6,MT1H,SPARCL1,ALPK2,PFN2,RPL29,MT1E,OPTN,IFITM2,IFITM3,SATB1,RPL13,CISD1,DCAF6,LOC101928896,TOB1,MYL12B,LSM10,DHX32,RNF115,GNG5,SNRPD2,MXI1,C19ORF53,RPL15,RPL14,E2F4,RPL17,B2M,MT1HL1,PPP1R27,RPL41,TNNC1,KLF10,SNHG8,EIF1,HDHD1,FTH1P5,PTP4A3,FAM220A,TNNT1,KLHDC8B,GNPAT,PKIA,CRYAB…
CUI:C0002797	NA	STARD7,RPL22,RPL24,LRRC37A2,RPL23,C20ORF24,HNRNPM,CCT6A,DDX39A,DDX39B,MTHFD2,WDR82,SUB1,CALM2,RAN,MTPN,STAU1,IFITM3,RPL11,KDELR1,EI24,ATP5A1,DCAF6,MAGOH,ACTB,CPNE2,RPL14,CYP1B1,RPL19,B2M,RPL41,PRG2,CMBL,C9ORF64,FTH1P5,RPS27,PTP4A2,EIF5,RPL27A,RNPS1,RPS23,PRR13,ITM2C,ATF4,RPL6,RPL3,RPL4,TFRC,TMEM181,PPAN,ARPP19,GATA2,RPL8,MRPL4,FAM134C,RPS17,GJA1,POM121C,SNRNP70,PRDX1,FTH1,HMOX1,RCC2,COX2,RPL38,MY…	RPL21,PPA1,C12ORF75,PTRHD1,EID1,ASS1,HIST1H4C,LAP3,SERBP1,TMEM126A,UQCRC1,KIF20A,RPL27,RPL29,PFN1,VPS29,SF3B5,SF3B6,IFITM2,POMP,IFITM1,CCNH,UQCR10,UXT,EPB41L4A-AS1,PDCD10,PSMD8,GTF2IP1,BSG,UGP2,GNG5,SNRPD2,MYC,TCEB2,LOC440983,E2F8,SIGMAR1,EGR1,C5ORF34,LINC01088,COX8A,GABARAPL2,CAMLG,DNTTIP2,TALDO1,CMC1,MIF,USMG5,SNHG8,SNHG6,COMMD8,GBAS,UCHL3,COX7A2L,EIF1,COMMD6,RPS26,MRPL10,SNHG16,TPX2,RPS29,VAMP…
DOID:14330	EFO_0002508	ATP6V1E1,ZFYVE21,ASRGL1,SEPP1,HSPE1,DKK3,ETNPPL,MARCKS,MGP,WDR82,FEZ1,PPP1R3C,HSPA1A,MT1H,LOC728825,RPL28,HNRNPC,PFN2,CALM1,HSPA1B,MT1F,AHCYL1,MTPN,AMER2,CYFIP2,PLEKHB1,SERPINE2,PON2,LRP4,PRCP,ADCY2,SLC5A3,ABAT,AQP4,C4A,CHORDC1,GPBP1,MXI1,PI4KAP2,FLRT2,GBP1,RPL18,NTSR2,MT1HL1,PTGDS,LINC01088,TSPYL4,PAQR8,RPL41,NEBL,ST13,MANF,NR2F1,TMA7,GPR137B,HDHD2,RPS29,RPS28,PLSCR4,GJB6,PPT1,RPS21,HAMP,ACSBG1,…	UNC13C,IAH1,RPL21,ACSL1,PPA1,MTURN,LARP6,MYL6,HNRNPK,RRAGC,IFI27,RPL26,SPARCL1,RPL27,PFN1,MT1E,IFITM2,EPAS1,IFITM3,ATP6V0D1,RPL11,TAGLN,RPLP0P6,C1ORF198,CISD1,GLRX,DCAF6,SLAIN1,ACTB,SV2C,PIP4K2A,ST3GAL5,S100A16,SNCA,FDFT1,EGR1,HLA-DRB5,PAQR6,GADD45A,MIF,AIF1L,FTH1P5,PTP4A2,MLLT11,RPS26,EIF5,TAGLN2,RPS20,VAMP3,ATP6V1B2,RPL5,BEX5,BEX1,TTYH2,RPL35,MT1M,STMN4,TMTC2,MGST1,HIF1A,SLC6A3,ICAM1,MYLK,GLDN,…
DOID:0060041	EFO_0003756	EPHA5,STARD4,ENTPD1,NIPSNAP3A,MX1,RSAD2,MX2,PSG2,KRT7,PSG4,PSG3,SEPP1,DKK1,DKK2,C12ORF75,PSMB9,PSG9,LAP3,PSG6,IFI27,PSG5,CD9,CRISPLD1,PSG7,ATP6V0D1,IFITM1,PLEKHB2,SLC5A3,TFPI,APCDD1,CLDN1,NTN4,HERC6,HERC4,OGFOD1,RACGAP1,B2M,GBP3,EPSTI1,JAG1,TNFSF18,DMPK,TMED9,MCAM,ARRDC4,TSPY3,IFI44,PARP14,MLLT11,RPS26,CDCP1,RNU5D-1,PSME2,APOBEC3B,GLDC,OXTR,BEX1,CFH,DDX12P,GMFG,WFDC1,IFI35,LPAR3,IFIT2,IFI30,IFIT1…	LRRC37A3,APCDD1L,SMARCA2,RUNX2,LRRC37B,AMZ2P1,SLPI,FNDC1,ULK2,SIK3,CDK14,PCDHB9,PRKAA2,ZNF395,SATB1,MAML2,LRP1,TIFA,PARN,LRP5,C6ORF99,RGPD6,SNX33,SMA4,CBLB,RGPD8,RGPD3,RGPD2,SNORD116-5,PI4KAP1,AKT3,ABI3BP,SPOCK1,SERPINF1,CEP95,HMCN1,CYP1B1,MEST,ZNF148,WWTR1,INSR,PLA2G4A,COMMD3,PARD3,ABCA8,PRKCA,NR1D2,FAM160A1,LPHN2,ZNF37A,SERPING1,RAD17,PTPLAD2,SNAI1,CFB,BEX4,NEDD4L,SMC6,GCC2,GRPR,SMC3,RNF214,RPL…
CUI:C0002895	EFO_0000697	POLR2J2,STARD7,RPL24,C20ORF24,RNF103,CD9,YME1L1,PSMC1,RPL27,OPTN,RPL11,SERPINE2,KIAA0355,GNG5,PSMD6,CAPNS1,RPL14,RABAC1,S100A10,S100A11,FZD4,GABARAPL2,MCAM,ATP6AP1,EIF1,EHD2,EHD4,PLSCR3,PKIA,PPT1,HYOU1,GABARAP,PHB2,RPL35,GNS,C14ORF166,RPL9,LIPG,GJA1,SOX17,PRDX1,RPL36,PIP5K1C,TMEM8A,PRKACA,GSTM3,ANXA1,ANXA2,TPI1,JUP,H3F3B,PAWR,GIPC1,MZT2A,FXYD5,ARF5,TINAGL1,ARF1,CLTC,PEA15,CLTA,TMEM164,LDHB,SH3BGR…	RPL22,MX1,RPL21,RPL23,PPA1,MTUS1,COL1A2,HIST1H4C,SERBP1,VIM,MT1H,RPL28,PFN2,EIF1B,CALM2,RPL29,MT1F,APP,TAGLN,RPL10,RPLP0P6,SERPINE1,RPL13,RPL12,CISD1,PRCP,MYL12B,ACTB,IFI16,MYC,SPOCK1,AP2S1,PSMD2,RPL17,B2M,MEST,RPL18,COX8A,RPL41,TMA7,BACE2,RPS14P3,RPS29,RPL27A,TAGLN2,RPS21,RPS20,RPS25,RPL6,RPL31,MACF1,RPL4,RPL30,MAGED1,RPL32,NBPF20,MT1X,ENO1,RPL8,LARP1,CYB5R3,BLOC1S5,RPS15,MT2A,GNG11,RPS18,ALCAM,…
DOID:9256	EFO_0005842	LOC100288092,ACSL1,HOMER1,MCEMP1,PSMB9,COL1A2,SFRP4,COL1A1,SCD,AZGP1,GPR160,C19ORF48,KIF20A,GTF2IRD1,COL9A3,MXRA5,IFITM1,LRP4,NOD2,RAD54B,ASCL2,UBE2L6,CLDN2,APCDD1,CLDN1,CYP4X1,PRAP1,FLRT3,MYC,LY6G6D,MEST,MAGEA6,EPSTI1,ZNF267,JAG2,FZD3,MTERF3,CEL,PPBP,ACE2,SULT2B1,FAM220A,TCN1,CHST4,SPON2,SPARC,CFI,FAM89A,SLC22A3,CDCA7,SLC35D3,PLEKHA8P1,SLC6A20,C2,TRPM2,SOX4,CYP2B6,NUDCD1,SOX9,CCDC113,APOBEC1,LYP…	CHGB,CHGA,LOC100286909,IL1R2,ARL14,SLC51B,MALL,SST,CAPN13,SDPR,RFX6,ZG16,SPARCL1,TMCC3,MYL9,VIP,PFN1,MT1E,MT1F,C2ORF88,ADAMDEC1,SGMS2,CCDC68,CERK,ADH1C,FGL2,ADH1B,SYNPO2,CWH43,MRGPRF,SFRP1,RPS4Y1,ITLN1,MUC2,C10ORF54,ABI3BP,TP53INP2,WLS,MS4A12,NKX2-3,ST6GAL2,FOXF2,TPSG1,ARRDC4,RAB27A,ABCA8,CBFA2T3,SLC16A14,PKIB,MEIS3P1,GNE,CHST5,ITM2A,ITM2C,CES2,GPM6B,BEX4,CFD,SPON1,BEX1,CFH,MT1M,MT1X,CD1D,LPAR1,G…
DOID:219	EFO_0004288	ENTPD1,GLYCAM1,SLC12A2,GTPBP4,ZSCAN21,PSMC2,OTULIN,CTH,ACOT2,ACOT1,FILIP1,SIK1,ATF3,FGL2,ELTD1,AVIL,6430548M08RIK,IL2RG,ADCY2,ARXES2,SDAD1,ARNTL,ABRA,C4B,PSMD8,UGP2,PSMD3,PSMD4,MYC,AKT1,PSMD2,ABCB1B,SAMD4,PPP1R27,GABARAPL1,EDEM1,GADD45A,ARRDC3,TANGO2,DNTTIP2,PPBP,PRG4,NPLOC4,RPS27RT,CNKSR1,CSF2RB2,PIK3R1,SIM2,VGLL2,EZH1,PTP4A1,NMT1,OSER1,VARS,ANP32B,BEX1,DOC2B,CFH,MPHOSPH10,ECI2,THUMPD3,IFI30,EDA…	CDK19,GAMT,LUM,9330159F19RIK,CACNA2D1,HOMER1,CACNA2D4,HFE2,GDAP1,EML1,COL1A2,COL1A1,SFRP2,FNDC5,MYL1,MYL3,FNDC1,TMEM126A,UQCRC1,SPARCL1,PLCD4,CALM2,CALM3,HRASLS,CNTFR,ITIH5,STXBP4,SATB1,PON3,COL12A1,SERPINE2,AKAP6,AQP4,TOB1,GPR155,SERPINF1,AAMDC,FSD2,WLS,USP17LD,SH3BGR,FAM78A,DDIT4L,GADD45G,I830012O16RIK,PHKA1,ABCA9,ANK1,CMBL,PTP4A2,AIMP2,LPHN1,MYLPF,PKIA,SSPN,PTGES3L,SSX2IP,ITM2A,SLC45A4,TFRC,WF…
DOID:1612	NA	GINS1,UBE2C,APLP1,LOC100506979,RSAD2,AGT,CDC20,EEF1A2,CXCL10,MELK,COL5A2,UBE2S,UBE2T,COL5A1,FAP,BUB1B,TNFSF4,FNDC1,KIF4A,S100A7,KIF20A,FAM64A,MAD2L1,ASF1B,ADAMDEC1,LOC101929504,PRSS2,AURKA,NCAPG,HJURP,IFI6,CLGN,CLEC3A,PNP,COMP,RAB26,RACGAP1,PTTG1,S100A14,KISS1R,GAS2L3,SLC16A6,KPNA2,FANCI,SYT1,INHBA,ISG15,CTPS1,KMO,NDC80,CCNA2,TPX2,KIF18B,GJB2,TLCD1,TNNT1,SPECC1L,KIF2C,RNF139-AS1,EZH2,APOBEC3B,PVA…	MIR143HG,EGF,SOX10,RBP7,SDPR,CAPN11,RBP4,SPARCL1,MYL9,ATF3,EHF,HPGD,MAML2,PON3,DPYSL2,CRACR2B,HOXA9,MXI1,HOXA3,WLS,HOXA5,SAMD5,NGFR,FZD1,AFAP1L2,ABCA6,FZD7,NR2F1,ABCA9,PDZK1,PLSCR4,TCN1,SERPING1,FAT2,PROL1,CRYAB,CFD,LOC202025,CFI,CFH,TTYH1,TRIL,PDGFA,TMEM98,MYLK,SCGB1D2,KCNMB1,LOC100507273,PDGFD,PRIMA1,PROM1,GPIHBP1,GSTM5,ANXA1,GSTM2,GSTM1,ANXA3,CCL21,BBOX1,TESC,MYBPC1,FXYD1,GAS1,CCDC8,FXYD6,CCDC…
DOID:3491	NA	CDON,STARD4,ZNF285,TMEM194B,PRKXP1,DNAAF2,TMLHE-AS1,BTBD17,DNAAF1,MED9,C7ORF26,ATG14,ETNPPL,HIST3H3,LOC284570,PCDHGA12,CCS,ZNF717,POLR3F,LEP,LOC100506295,TBKBP1,LINC00520,ZNF155,UBL7-AS1,CHIC2,WBP2,AP5Z1,SLC35B2,TESK2,TRANK1,PRAMEF12,SNX30,KIAA1328,NTHL1,GMDS,NIPAL2,CDK20,ZNF823,CER1,WNT10B,PRPF38B,ZNF263,NCKAP1L,LRBA,LINC01087,WDR53,DBH-AS1,XRCC2,LOC152225,VPS37B,CBFA2T3,TOPORS,LOC100510697,XKR8…	DHDH,EPR1,FLJ42351,WDYHV1,LOC100132207,ZFYVE19,SNORA28,LOC100288893,ZNF835,FAM64A,CPVL,CD200,PCDHB8,FRMPD1,LOC100291393,LOC101929504,TUBAL3,DPH3P1,PON3,FLJ11710,SLC5A5,LOC100996251,ADCY6,RRN3P3,EXOSC5,VPREB1,RAD54L,LOC100130837,LINC00514,TUNAR,BRICD5,PLK5,BATF2,TIGD3,CLUL1,ARRDC2,MIA,MTERF3,SIAH2,MCAT,KIAA0391,MASTL,COPZ2,C3P1,MSRA,FIBP,OCLM,LOC100507286,LYPD6B,LOC100507603,PRR12,TSTA3,SLC22A4,SP…
DOID:5419	EFO_0000692	SLC12A5,RPL22,LOC100286909,RPL21,RPL24,RPL23,HSPE1,HPCAL4,DYNC1LI2,MYL6,NISCH,PSMC5,RPL26,HSPA1A,MT1G,MT1H,LOC728825,RPL28,CALM2,PFN1,MT1E,CALM1,HSPA1B,MT1F,CYFIP2,CYFIP1,IFITM3,CCNI,IFITM1,RPL13,WBP5,FOXG1,C1ORF198,RGPD8,SLC5A3,HERC2P9,PDXP,C4A,TPRG1L,GTF2IP1,CHORDC1,UGP2,MXI1,PEG10,STOM,RPL17,B2M,MT1HL1,TSPYL4,JUND,HLA-DRB5,MIF,HLA-C,PRKCB,COX7A2L,RPS26,RPS29,RPS28,KIAA1598,BIN1,TDP2,PKIA,RPS21…	CHGA,WSB1,ATP6V1E1,ACTN4,ZFYVE21,CCK,ETNPPL,DCLK1,PCDHGA12,HNRNPK,SST,FEZ1,UQCRC1,RPL27,PFN2,AHCYL1,APP,LINC00087,AMER2,STXBP1,ATP5A1,GHITM,APCDD1,PHYHIP,ACTB,GNG5,SV2A,CAPNS1,TP53INP2,SPOCK1,MAL2,MEST,PTGDS,EGR1,NDFIP1,COX8A,PRR11,TSPYL2,PAQR8,RPL41,PAQR6,USMG5,OMG,TMA7,HLA-A,CMBL,EIF1,HDHD2,C9ORF64,MLLT11,PPP1R1B,PIK3R1,NET1,GJB6,VAMP1,PPT1,HYOU1,PSME1,CYSTM1,ITM2A,PRR13,ITM2C,BEX5,GPM6B,BEX4,B…
DOID:2841	EFO_0000270	ACVR1,ENDOG,LUM,ACSL1,AHNAK2,AFAP1,DKK1,C12ORF75,MFSD10,DCLK1,SFRP4,ZNF542P,COL1A1,CCDC80,MYL1,MYL2,LOC100509683,CYP20A1,ASB5,LRRN1,MYL9,PFN2,CYFIP1,PRCC,TAGLN,KEAP1,SERPINE2,WBP5,RETN,NTN4,HOXA9,C19ORF54,SPOCK1,CYP1B1,ZNF268,S100A12,ELANE,ABCA6,TNNC1,TNNC2,GADD45A,NR2F2,PRG4,NR1D2,MASTL,SNHG3,RPL39L,FERMT2,MYLPF,TNNT1,TCN1,SERPING1,PLBD1,CYSTM1,VGLL3,APOBEC3B,CFD,SPARC,ZBTB8A,PDGFC,TWIST1,ENO2,E…	LINC01187,CASC23,LRRN3,KRT2,C5ORF17,CD3EAP,LINC01181,LOC100507391,SIGLEC17P,LOC101928401,IQCF1,LOC100507140,LOC100506051,LINC00408,CYP1A2,ZNF835,CPVL,HCG22,ADAM21P1,LINC00400,GAGE1,LINC00523,LOC101928778,RAMP3,SATB1,PRINS,CLEC10A,AQP8,RPS4Y1,LOC101929741,RGAG1,NUAK2,LOC644450,LOC100506288,TRBC1,NHLH1,MAGEA3,LINC00879,OR7D2,HLA-DRB6,PRKG1-AS1,HLA-DRB5,KRTAP9-4,BCL11B,ARRDC3,SLC6A16,PPBP,OR5P3,CDYL…
DOID:10283	NA	SLC35A1,RPL24,SLC12A2,ACSL5,SEPP1,TM4SF1,PTRHD1,PM20D2,GPR160,MGP,MYL2,CRISPLD1,RPL26,LOC728825,RPL28,RPL22L1,RPL27,RPL29,RAN,APP,ATF3,IFITM2,RPL11,RPLP0P6,RPL12,RPS4Y1,TOB1,C4A,CREB3L4,KIAA1324,GNG5,SPOCK1,RPL14,RPL17,EGR1,LINC01088,EGR2,EGR3,HLA-DRB5,ST6GAL1,ARRDC3,KLF10,MIF,HLA-C,TMA7,HLA-A,C8ORF4,HLA-B,HLA-G,COL2A1,RPS26,RPS14P3,PPP1R1B,QARS,NET1,LGMN,PPT1,RPS21,GNE,ITM2B,MON1B,RPS25,PLA1A,HL…	CDK19,LUM,ATP6V1E1,KRT5,RPL21,ASRGL1,CFC1,DES,COL1A2,MYL6,AZGP1,CRISPLD2,WDR82,SCGB1A1,GPD1L,MT1G,MT1H,SPARCL1,MXRA7,MYL9,NBL1,CALM2,MT1E,CALM1,VPS28,HSPA1B,MT1F,LINC00087,EHF,TAGLN,MYCBP2,SYNPO2,WBP5,CWH43,GLRX,DCAF6,AQP3,CLDN3,APCDD1,ACTB,CYP4X1,CDC26,NIPAL3,SPOCK3,CAPNS1,CYP1B1,FDFT1,MT1HL1,PTGDS,LRBA,TALDO1,USMG5,IGF1,SNHG6,PTP4A2,VAMP8,TDP2,SDC1,SNAI2,SET,CFD,SPARC,RPL30,ANP32B,MAGED1,WFDC1,…
DOID:0060041	EFO_0003756	STARD7,RPL22,IMP3,ECH1,RPL24,RPL23,SYTL1,RUNX3,PTRHD1,RBP7,LOC100507025,SDPR,VIM,RPL27,RPL29,VPS28,RPL13,RPL12,RETN,RPS4Y1,UXT,EPB41L4A-AS1,RPL36AL,SNRPD2,RPL15,RPL14,TCEB2,RPL17,RPL19,S100A10,RPL18,PTGDS,FIS1,HLA-DRB5,TMEM50A,ATP6AP1,SH2D1B,PPBP,MIF,USMG5,COMMD7,SNHG6,COX7A2L,EIF1,RPS14P3,RPS29,VAMP8,QARS,CHST2,RPS21,HLA-DRB4,HLA-DRB1,LST1,MS4A7,CFD,RPL31,SPON2,SPARC,RPL3,RPL30,RPL32,CTBP2,RPL35…	SP110,MX1,ACSL1,RSAD2,ACTN1,MX2,MCEMP1,ITGB2-AS1,PSMB9,CD2,HNRNPK,LAP3,SCO2,SLPI,MT1H,PFN1,RAN,IFITM2,IFITM3,IFITM1,FGL2,AQP9,TRANK1,IL2RG,GLRX,DCAF6,UBE2L6,TMEM71,MYL12B,PSMB10,ACTB,HERC5,FRAT2,TRBC1,IFI16,GBP1,B2M,GBP2,GBP5,MT1HL1,S100A11,EPSTI1,APOL3,NFE2,GSTK1,NAPSB,HLA-J,HLA-C,HLA-A,HLA-B,HLA-G,IFI44,HLA-E,PARP14,HLA-F,RPS27,PLSCR1,VNN2,SERPING1,PSME2,PPT1,IGKV4-1,RGL4,PSME1,CYSTM1,ITM2A,ITM…
DOID:8893	EFO_0000676	KRT2,LOC400743,UNC93A,MFSD12,COMTD1,MAPK13,COL1A1,FRAS1,SCD,AZGP1,SCO2,IFI27,LACTB2,LACC1,MPPE1,PLCD4,EPHA1,HRASLS,LEF1,FRMPD1,PANK4,RETSAT,CCNF,CALML3,NOD2,CISD1,WDR63,ALOX12B,CALML5,RPS4Y1,WDR66,HERC6,FBXL20,MYB,IFI16,E2F2,GBP1,HES2,HES6,GBP4,EPSTI1,NFE2,SLC6A17,SLC6A15,PRG2,PAPPA,C12ORF56,PARP14,TYMSOS,INPP4B,BCAN,GJB2,TMEM99,HECW2,FAT1,GJB6,PLBD1,SPRR1A,SPRR1B,MOXD1,TTYH3,DQX1,TSHZ2,SOX21,PLA…	ENTPD1,KRT9,MT1A,MGP,PCDHB2,SLPI,FNDC1,SNORD89,CD207,RPL26,MT1G,TLN1,CPVL,MT1E,CLDND2,CRABP1,ADH1A,DLL1,ANTXR2,TOB1,PHYHIP,HERC5,GNG7,ABI3BP,SERPINF1,PPARGC1A,ZSCAN18,HES4,PTGDS,ELANE,HLA-DRB6,HLA-DRB5,SURF6,PRKCB,PRKCA,SNHG5,FTH1P3,IFFO2,MSRA,BTC,ABTB1,PKIB,TCN1,SAPCD1,SSPO,BTK,SSPN,CRYAB,ZNF256,ZNF135,HLA-DRB1,SNORD35A,CFD,SPI1,CFH,MT1L,DIS3L,STMN3,MT1X,ENO2,CD1A,PLAC9,RNY4,MT2A,RNY5,ALCAM,KCNM…
CUI:C0007785	NA	CHGB,CAR2,PHLDA1,WSB1,IFRD1,RPL21,RSAD2,HSPE1,TUBA4A,EEF1A2,OLFM1,EID1,MORF4L1,PPIA,SST,HSPA1A,SRSF5,ACOT7,SCG2,PPID,HSPA1B,APP,ATF3,CTNND1,PPP1R15A,SERPINE2,RGS16,RASL11B,SRSF2,TSPAN31,ZFP36L1,TUBA3B,HBB-B1,COX6A1,LMNA,CREB3L1,ZFP36,VTI1B,RPL14,RBBP7,RAE1,GM7334,LDLR,PTGDS,EGR1,NDFIP1,EGR2,JUND,XBP1,SURF4,GADD45B,PRNP,PLK3,ERDR1,DSTN,GADD45G,TRAF2,MED27,EIF1,LOC674800,FERMT2,INPP4A,GJB2,GNB1,MED…	AP1S1,CADM1,CACNA2D3,CCK,PCDHGA10,NECAP1,NISCH,TEF,ADPRH,UQCRC1,SPARCL1,RNF220,ASTN1,CYFIP2,SF3B6,PDXK,RPL13,TESK1,ADARB1,GHITM,ASNA1,PSMD7,PSMD1,CLPTM1,SPOCK2,RABAC1,RPL19,RPL18,SNCB,ABCA2,TSPYL4,PRKCG,GABARAPL1,PMM1,PRKCB,1700037H04RIK,LPHN1,PRKAR1B,RNF208,JTB,KCNMA1,VAMP2,PSME3,OGDH,CDC42SE2,GABARAP,GM10221,SCHIP1,SLC6A1,ENO2,ATXN7L3B,PLA2G7,PPP3R1,FAM134A,PRDX5,PIP5K1C,PRKACB,PRKACA,SRP9,RPS1…
DOID:10283	NA	PEX19,LOC100286909,GOLPH3L,SEPP1,CYP39A1,MALL,LOC286189,RRAGA,PLGLA,SOAT1,ORAI3,LRRN1,APP,TMEM87B,LOC100287572,MTMR6,ABAT,FLRT3,CREB3L4,NIPAL2,ARFIP1,CCDC78,MUC6,ZNF268,TSPYL4,EDEM3,TMEM192,SNHG8,KIAA1244,MOV10,AR,PIK3R1,IDH1-AS1,CYSTM1,IL1RN,GABARAP,SLC45A3,SPON2,HPN,MAGED1,ECI2,NAPEPLD,C5ORF28,PTTG1IP,ADH5,C10ORF32,NKX3-1,KCNN2,BTN3A2,USP9Y,NCOA4,TMCO1,TACR2,BTN3A3,KIAA1024,ZHX1,GNG12,DEFB132,T…	TMEM194A,ZNF165,WSB2,TEX30,DDIAS,DEK,WDHD1,ETNPPL,CDC20,PHF5A,PSMC6,LOC730101,MIS18A,DDX39A,NEIL3,HIST1H4C,DEPDC1B,GLOD4,PSMC3,ANP32E,DNA2,KIF20A,COL9A3,FAM64A,ACOT7,NEIL2,ASF1B,CKLF,ZAK,UBL7-AS1,ATF1,NCAPG,NCAPH,HS6ST2,EXOSC8,KNSTRN,CHEK1,RACGAP1,MSANTD3,RAD54L,NUP85,MEST,TIPIN,E2F7,E2F8,GTSE1,C5ORF34,PLK4,FZD1,PRR11,PLK1,XRCC3,WDR53,TUBG1,DHFR,TYMSOS,MLLT11,FAM111B,TPX2,LOC81691,SAPCD2,SASS6,TA…
CUI:C0878544	EFO_0000318	LUM,FNBP4,ACSL3,RPL21,FBXO3,RPL24,MX2,UPF3B,REV1,PLEKHA5,SEPP1,ATG14,C14ORF159,RNF103,DYNC1LI1,MYL7,LACTB2,ANP32E,RPL27,RIN2,MXRA5,ITIH5,THYN1,AQP9,SFRP1,RPS4Y1,TOB1,MYL12B,RAB11FIP1,RNF115,CHORDC1,STK38L,TYW1,DENR,MEST,ZSCAN18,SH3BGR,MYH7B,EGR1,RABGAP1L,TSPYL1,EGR3,ST13,GADD45A,PLA2G4C,COG5,STAM,ABCA8,COMMD8,ACE2,MYL12A,ZZZ3,RPS29,TNNT1,PIK3R1,RPS21,RPS20,RGL1,BEX4,CFH,SCHIP1,RPL35,MRPL19,DCUN1D…	ENDOG,IL1R1,STARD7,PPA1,C20ORF24,ETNPPL,TM4SF1,LARP6,ASS1,DDX39A,MGP,NINJ1,GPD1L,HNRNPF,TBKBP1,MT1H,TRIM16,HECA,PFN1,MT1E,ATF3,IFITM2,IFITM3,TAGLN,CCDC69,CERK,SERPINE1,PON2,TMEM70,NTHL1,MYC,S100A10,NKX2-5,MT1HL1,S100A11,TNFSF14,NR1D2,PTP4A2,EHD4,POR,ADCK3,PPP1R1A,C19ORF26,TSPYL5,ATF4,CES2,CFD,TEX264,TFRC,MT1M,CES1P1,PCBP1,MT1X,ICAM5,ENO3,TRIOBP,MT2A,PRDX6,CCDC92,PTDSS1,SMCO4,HMOX2,GLUL,CD14,JUNB,…
DOID:848	EFO_0005856	EGF,IL1R1,HOMER2,LOC100506979,IL1R2,ACSL1,LOC100130938,EREG,SYTL4,KMT2E-AS1,RRAGD,TNFSF4,NINJ2,MYL4,GLA,TMCC3,PLCD4,MYL9,CDO1,CAHM,SNORA21,LINC00886,C2ORF88,LINC00087,HPGD,AQP9,LOC613266,LOC100288781,TSIX,TFPI,FNBP1L,APCDD1,TMEM71,LOC286087,HERC5,MILR1,E2F1,TP53INP2,LINC00877,LY6G6F,PROK2,OR7D2,S100A12,EGR1,LINC01088,GABARAPL1,AFAP1L2,GADD45B,GADD45A,CYP4F3,PPBP,C1ORF186,PBX1,CYP27A1,TREML1,SCGB1…	LOC101928767,STARD5,LOC100128737,PEX12,SIGLEC17P,ASB9,TTTY15,FLJ44896,LOC100506856,LOC494150,LRRN1,ALDH8A1,TTTY10,HCP5,EIF5A2,CES1,LOC283922,EPB42,LOC100506848,HERC2P3,MSANTD4,RPS4Y1,LOC101928893,LOC644450,LOC100507376,FLJ38773,SLAMF7,HOXA1,PPARGC1A,ZNF268,PTGDS,LINC00996,BATF3,ANKDD1A,HLA-DRB5,PLA2G4A,COG2,ANK3,NR1D2,ZNF14,VANGL1,FDPSP2,ZNF702P,NMT2,ZNF813,SFXN2,NANOG,GNE,APOBEC3A,LOC400099,FREM…
CUI:C0206157	NA	1810058I24RIK,IFRD1,RPL21,HSPA1L,ACSL1,CNBP,HSPE1,UBAC1,GTPBP4,EID1,MAPK12,PSMC6,MYL2,IFI27,PSMC2,MYL3,HSPA1A,UQCRC1,RPL28,PFN2,RAN,APP,WBP1,SATB1,AHNAK,RPL13,PDHB,RNASET2A,CISD1,UQCR11,MYL12B,PSMD7,SNRPD2,PSMD6,PSMD4,ST3GAL5,QK,TCEB2,RAB11FIP5,SRPK3,NDFIP1,GSTK1,SURF4,COG6,TNNC1,PLK3,GADD45G,PTOV1,EIF1,COQ10A,PTP4A2,RPS27RT,FERMT2,TNNT1,WDR61,QARS,JTB,PSME4,PRKAR1A,BIN1,SERPING1,SSPN,CYSTM1,VAMP…	STARD7,ACTN3,WDR83OS,DKK3,DES,COL1A2,COL1A1,MYL1,UQCRC2,SUCLG2,VPS29,CALM1,TAGLN,PLEKHB2,DPCD,TPGS2,IL27RA,OC90,UBE2L3,CREB3L1,ACTB,KRTCAP2,GNG5,STOM,CLPTM1,RABAC1,DMPK,TNNC2,SERPINF2,NR1D1,USMG5,ALG2,ANK1,GBAS,AIMP2,RPS26,MYLPF,CCKBR,RNF208,TNNT3,CSNK2B,ADSSL1,SPRR1B,GCDH,RPS24,CFD,GM9222,ECI1,ENO1B,PPL,ENO3,RPL7,NUDCD3,ZFP385A,HMOX1,RPS10,GSTM3,LYPLA2,CSNK1A1,GSTM1,TPI1,GPR12,TIMM23,COX6C,H19,M…
DOID:14250	EFO_0001064	SND1,NIPSNAP3A,DUT,ECH1,RPL23,PPP2R1A,DDX39B,KARS,SERBP1,TFR2,MTHFD1,UQCRC1,HNRNPC,RPL22L1,PFN1,TP53,RAN,RPL11,HPGD,STXBP5,RPLP0P6,RPL13,RPL12,LOC100996255,DCAF6,ASAH1,EXOSC8,ACTB,BSG,SNRPD3,SNRPD2,CAPNS1,PIP4K2A,LOC100506844,RPL17,B2M,MEST,NFE2,EGR1,NDFIP1,PRR11,EGR3,RPL41,TALDO1,MIF,USMG5,PRG2,ANK1,VASP,GBGT1,FTH1P5,BACE2,RPS26,MYL12A,RPS14P3,VAMP8,RPL27A,TAGLN2,PPT1,RPS21,HNRNPA1L2,C19ORF24,RP…	RPL21,RPL24,GTPBP3,HSPA1A,ZNF835,LOC728825,RPL27,LINC00520,PRSS2,STAU1,SATB1,SERPINE2,PLEKHB2,SLC35B1,RGPD8,NXF1,HOXA9,SCAF8,RPL15,STOM,E2F4,SF3B1,HOXA5,SNHG1,GADD45A,KLF10,COMMD3,HLA-C,TMA7,STAM,HLA-A,SNHG8,HLA-B,HLA-G,SNHG6,CDYL2,EIF1,HLA-E,PBX1,HLA-F,RPS27,ACE2,LATS2,FASN,NET1,RNPS1,ITM2A,ATF4,RPL6,SCHIP1,PTTG1IP,PPFIBP1,GATA2,RPS16,MT2A,GNG11,TBK1,PRKAR2B,DHX15,RCC2,IER2,PNO1,HOXA11-AS,RPS13,…
DOID:3310	EFO_0000274	CD320,ENDOG,COMTD1,MFSD10,CDC20,MYL5,PC,SCD,DEPDC1B,CCS,ARMC6,SCO2,LGALS12,IFI27,LEP,CDK10,C19ORF48,CYP1A1,KIF20A,ALDH8A1,PM20D1,SNORA21,ADAMDEC1,RAMP3,ITIH4,LOC100506728,CLEC10A,AQP7,NCAPG,AQP5,CH25H,PSMB10,LOC401052,ZDBF2,HES4,MUC7,VPS9D1,ABCA7,SNHG3,RAET1E,NNT-AS1,PTP4A3,ARFGAP1,FOSL1,NCEH1,SAPCD2,FDPSP2,ADCK1,C7ORF43,TRHDE-AS1,FARSA,APOBEC3A,GLDC,RNPEPL1,C9ORF142,C5ORF28,IFI35,TMEM91,ANKRD20A…	LOC100288092,MIR143HG,HOMER2,KRT9,PSG4,IL1F10,EREG,CYP39A1,BPIFC,ZW10,LOC730102,SFRP2,CCDC80,ABCA12,XRN2,MGP,FNDC1,PSG7,AGTR1,PRKRA,TP53,MTPN,WFDC12,SPRR4,SLC46A2,AHNAK,HPGD,PON3,AQP9,TSIX,CLDN1,GPATCH8,NPIPB15,LCE1B,LOC100507375,FLRT3,LOC100289632,DHX36,LY6G6C,POF1B,LOC100508226,ALOXE3,SRGAP2C,ELANE,HTATSF1P2,TMEM86A,OMD,TEX10,PPBP,SLC16A10,ABCA9,IGFL2,SQLE,BTC,ACER1,SLC6A9,LOC100506992,TMEM99,S…
CUI:C0085110	EFO_1001252	GBP7,AW112010,GBP2B,SLC12A2,HPCAL1,KRT7,SEPP1,H2-AA,SMARCA2,PSMB9,COL1A2,METTL7A1,METTL7A2,MARCKS,SDPR,MGP,SPINT2,CRISPLD2,FDX1,METTL7A3,2210419D22RIK,VIM,TEK,SPARCL1,RPL22L1,MXRA8,IGTP,CALM1,IFITM2,IFITM3,RPL11,IFITM1,HPGD,ELTD1,AQP5,ANTXR2,MYL12B,AKAP2,MUC1,PREX2,ACTB,DPYSL2,C4B,BSG,CAPNS1,RPL14,HMCN1,GM6402,B2M,GBP3,GBP2,S100A11,WWTR1,EGR1,NDFIP1,H2-D1,ABCA1,XBP1,H2-EB1,PLK2,SLC6A14,IRGM2,H2-T…	IGKV6-23,PPP2R1A,MYL7,CD9,POLR3E,MYL4,MTHFD1,CYP1A1,RPL28,TMCC2,RPL27,ACOT7,MYL9,PON1,RPL13,RPL12,LY6C1,BAIAP2L1,RPL36AL,PRSS8,KDR,RPL17,RABAC1,RPL19,RPL18,LOC630855,ABCA3,RPL41,TNNC1,STARD10,ERDR1,GM10335,PPBP,TALDO1,NR1D1,TMA7,PRRC2B,RPS27RT,RPS29,POR,RPS28,BANK1,TNNT2,CYP2S1,RPL27A,FASN,PTPLAD1,RPS21,HAMP,RPS23,PRR13,RPS24,RPL5,RPL6,5330406M23RIK,RPL14-PS1,RPL4,BEX2,RPL32,WFDC2,RPL9,ICAM2,RPL8…
CUI:C0011860	EFO_0001360	GBP7,GBP2B,ECH1,GM15448,CIDEC,COL1A2,COL1A1,GM19491,CCDC80,DDX39B,RRAGC,RBP1,LEP,SUCLG1,MYL9,CALM3,CD200,IFITM2,IFITM3,TAGLN,SERPINE2,SLC35B1,3110043O21RIK,RETN,ARXES2,CARHSP1,PIRB,MYL12B,PNP,NNAT,VTI1B,SNCG,TCEB2,RABAC1,LY6G6D,S100A10,GBP3,GBP2,WWTR1,FZD4,GABARAPL1,DAXX,MCAM,COG6,PLK3,H2-T9,PTP4A2,LATS2,RPS26,NET1,PSME2,TAGLN2,SVA,RPS23,ALDOART2,ISCA1,CFH,HBB-Y,ENO1B,MGST3,PCBP1,ISLR,RPL8,C3,CYB…	1810058I24RIK,WFDC21,AP1S1,SOX15,HPCAL1,PPA1,PPP2R1A,SOX13,CCK,H2-AA,IGLV1,PML,GTPBP4,CD4,MGP,RBP4,RPL28,EIF1B,CALM2,TLN1,TRIM11,CDO1,SCT,WBP1,RPL13,MYCBP2,PLEKHB2,AI314034,AKAP7,ASCL2,ADCY7,UBE2L3,C4A,NFS1,5430421N21RIK,PLAC9A,RPL19,MEST,ST3GAL3,DMPK,INCA1,GLNS-PS1,KRTAP9-1,BROX,TANGO2,ERLIN1,CMBL,SNHG6,FLI1,TUBG1,ARFGAP2,SLC6A6,HSPG2,MIR686,CLPS,ZFP292,LGMN,PPT2,TAGLN3,CRYAB,SPRR1B,ITM2B,RPS24,…
CUI:C0003469	EFO_0006788	RPL22,RPL24,FBXO2,RPL23,AP1B1,PDYN,RGD1562409,MAPK8IP2,MT1A,FEZ1,TEF,LEP,VIM,RPL26,SPARCL1,RPL27,MYL9,RPL29,VPS29,STX1B,TP53,STXBP1,CYFIP2,ITIH3,RPL11,RPL10,MYCBP2,RPL12,RT1-A2,GLS,AQP4,PSMD4,CAPNS1,RPL15,RPL17,LOC100134871,RABAC1,RPL19,B2M,RAB11FIP3,RAB11FIP5,RNF112,NTSR2,PTGDS,NGFR,FIS1,COX8A,RT1-CL,RPL41,LOC688018,TNFSF13,EAF1,TALDO1,NR1D1,CYP4F6,PTOV1,RGD1563956,ARFGAP2,COPZ1,ARFGAP1,ARC,MLLT…	STARD3,CHGA,SLC12A5,IFITM10,PPP2R1A,CCK,HSPE1,MAPK8IP1,SUB1,UQCRC2,PSMC1,RPL28,CALM2,CALM3,PFN1,CALM1,APP,POMP,SERPINE2,ATP5A1,XYLT2,UQCR11,ACTB,BSG,SV2B,NNAT,GNG7,AP2S1,SPOCK2,TCEB2,HNRNPA3-PS1,SNCA,GSTK1,CAMLG,MIF,MYO5B,COX7A2L,LPHN1,RPS23,ATP6V1B2,MGST3,ATP5C1,ENO1,ENO2,ALKBH7,HSPH1,RPS16,DPF1,FTH1,PDE2A,RPL37,COX3,TSPAN3,COX2,TIMM17A,COX1,ATP6V1C1,PRKACA,RHBDL1,DUSP6,TPI1,GABRA5,H3F3B,AKR1A1,…
DOID:1380	EFO_0004230	STARD7,MX1,DEK,PPA1,C20ORF24,C12ORF75,TM4SF1,CCAR1,AFG3L2,ASS1,CCT6A,HIST1H4C,MTHFD2,VOPP1,SERBP1,ANP32E,RPL22L1,CALM2,IDO1,RAN,CYFIP1,IFITM2,STAU1,IFITM3,IFITM1,ATP5A1,GLRX,ABRACL,DCAF6,CLDN1,SNRPD3,GNG5,E2F3,TCEB1,CHST15,S100A10,SAMD12,PRR11,NAPSA,MIF,USMG5,HLA-C,HLA-A,PTP4A2,VNN1,CSNK2B,FAT1,ARL6IP1,TFRC,MRPL18,ATP5C1,ENO1,IFI30,HSPH1,MT2A,MRPL3,LGALS3,RASSF3,PRDX1,HOXC6,IER2,COX2,SFN,COX1,SRP…	LUM,IL1R1,RPL22,RPL21,RPL24,ASRGL1,ACSL5,SEPP1,COL1A2,SFRP4,MYL6,NISCH,DDX39B,WDR82,DLX6-AS1,VIM,SPARCL1,RPL27,RPL29,EHF,RPL11,STX18,RPL10,RPL13,RPL12,NDNF,LOC284454,FAM169A,APCDD1,NTN4,RPL36AL,FAM156B,GTF2IP1,KIAA1324,ST3GAL5,RPL15,RPL14,RPL17,RPL19,SF3B1,CCNL2,EGR1,SNHG1,ZNF266,ZRANB2,RPL41,ST13,TMA7,C1ORF186,FTH1P5,RPS27,RPS14P3,RPS29,RPS28,RPL27A,QARS,RPS21,HOXB3,RPS20,RPS23,ITM2B,RPS25,RGL1,…
DOID:13810	EFO_0004911	CIDEB,SYTL1,PPA1,ITGB2-AS1,C20ORF24,SRRM2,RBP7,CD4,DDX39B,LOC100507025,SCO2,VIM,RPL26,HSPA1A,UQCRC1,PFN1,VPS28,RPL10,RPL12,DCAF6,ACTB,PDCD10,GNG5,C10ORF54,CAPNS1,TCEB2,RPL17,CHST15,RPL19,FDFT1,S100A12,IL17RA,NFE2,EGR1,JUND,NAPSB,HLA-DRB6,RPL41,CAMLG,TALDO1,HLA-C,EIF1,VASP,GBGT1,IFFO1,RPS26,VNN2,LOC100510692,PLBD1,PTPLAD2,RPS20,PSME1,HLA-DRB4,FERMT3,RPS24,CDC42SE2,PHB2,RPL3,RPL4,RPL30,RPL32,NBPF20…	WSB1,MX1,CNBP,RPL23,MX2,CACNA2D3,TMEM170B,PSMB9,RUFY1,HNRNPK,SDPR,LAP3,KARS,SNORD89,RPL28,RPL27,CPVL,IFITM2,IFITM3,RPL11,CCNI,RPL13,GLRX,ABRACL,ASAH1,RPS4Y1,DPYSL2,RPL36AL,RPL18,PTGDS,S100A11,COX8A,GABARAPL2,HLA-DRB5,ATP6AP2,EDEM3,PPBP,HLA-B,HLA-G,SNHG6,HLA-F,FTH1P5,MYL12A,RPS14P3,RPS29,RNPS1,RPS21,CD302,RPS23,ITM2B,APOBEC3A,HLA-DRB3,RPS25,ATP6V1B2,HLA-DRB1,RPL5,MS4A7,RPL6,ANP32B,RPL35,PCBP1,RPL9…
CUI:C1744559	NA	AHNAK2,DEK,DKK1,EID1,COL1A2,HNRNPK,MARCKS,WDR82,SERBP1,RPL26,HSPA1A,RPL22L1,RPL29,RAN,HSPA1B,RPL11,RPL12,TOB1,DPYSL2,GTF2IP1,CAPNS1,STOM,S100A16,S100A10,NAA50,FZD6,PLK2,KLF10,LRRC75A-AS1,PLSCR4,PRKAR1A,PPT1,CRYAB,PKIG,GABARAP,PHB2,RNH1,RPL4,GNS,HIF1A,ISLR,RPL8,ADH5,C12ORF57,PRDX6,ALCAM,SCP2,STMN2,PDGFD,HOXC6,IER2,RPL36,LINC00657,COX1,IER5,DUSP1,ANXA4,ANXA5,H3F3B,ANXA6,TRMT5,EMP3,SUMF1,CS,NSA2,COL…	LUM,KRT5,MX1,RSAD2,PSG1,PSG3,PSG9,SFRP2,PSG6,PSG5,VIM,MYL9,CALM2,IFITM1,TAGLN,SERPINE1,SERPINE2,SYNPO2,CRABP2,WBP5,C1ORF198,DCAF6,APCDD1,RPS4Y1,MYL12B,SERPINF1,RABAC1,MUCL1,B2M,FDFT1,MT1HL1,PTGDS,S100A11,RPL41,HLA-J,MIF,USMG5,HLA-C,HLA-A,HLA-B,HLA-E,FTH1P5,RPS27,RPL27A,RPS20,RPS23,RPS24,RPL6,RPL31,OXTR,RPL30,RPL34,TXN,TWIST2,ENO2,RPL9,IFIT1,MT2A,RPS18,RPS17,GJA1,LGALS1,FTH1,RPL39,COX2,SFN,IER3,RP…
CUI:C0005586	EFO_0000289	RBFOX1,DUT,ATP6V1E1,RPL21,ENTPD6,RPL23,CCK,PPP1R3C,HSPA1A,RPL28,MXRA7,RPL27,RPL29,MT1E,CALM1,HSPA1B,GLS2,RPL13,MYCBP2,RPL12,LOC728392,RGPD8,ACTB,FAM168B,GNG3,RPL15,RPL14,RPL17,RPL19,RPL18,SF3B2,SNCA,PTGDS,CNTD2,TSPYL2,GADD45B,MIF,NR1D1,COX7A2L,EIF1,RPS27,RPS26,HYOU1,TAGLN3,CRYAB,RPS23,ITM2C,PADI2,RPL5,GPM6A,PHB2,RPL3,RPL4,RPL30,RPL32,RPL35,TTYH1,RPL34,CEND1,MLC1,ATXN7L3B,RPL9,WDR47,RPS16,RPS15,RP…	WSB2,STARD7,LRRN3,HOMER1,PPA1,SEPP1,C20ORF24,DCLK1,SST,SCD,LAP3,FEZ1,CD9,SUB1,UQCRC1,PSMC1,SPARCL1,ACOT7,NBL1,CALM2,OPTN,RAN,APP,IFITM2,IFITM3,POMP,IFITM1,RPL10,ATP5A1,GHITM,RPS4Y1,PCMT1,DPYSL2,PSMD7,UGP2,MXI1,PSMD1,B2M,FDFT1,MT1HL1,EGR1,NDFIP1,GABARAPL3,GABARAPL2,RPL41,HLA-DRB5,PAQR6,GDF1,BCL11A,TMA7,PRKCB,NUAK1,FTH1P5,PTP4A2,MLLT11,EIF5,CCKBR,PRKAR1A,PSME2,PPT1,HPRT1,RPS25,ATF4,ATP6V1B2,BEX4,BE…
DOID:289	EFO_0003841	LUM,DUT,RPL22,DEK,CDC20,SFRP4,COL1A1,KIF20A,RPL27,RPL29,PFN1,RAN,MTPN,IFITM2,IFITM3,IFITM1,HPGD,RPL12,DCAF6,ACTB,RPL36AL,SNRPD2,RACGAP1,RPL15,MEST,EGR1,SNHG1,RPL41,NR2F2,SNHG6,RPS27,RPS26,TPX2,RPL27A,RPS20,RPS23,RPS25,ATF4,SET,RPL31,SPON2,RPL3,RPL30,ANP32B,RPL32,CDCA7,TXN,PCBP1,TMEM98,FAR2P2,RASSF2,RPS18,GJA1,LGALS1,IER2,COX3,COX2,COX1,RPS12,RPS11,TUBB,HBA1,FN1,TRMT5,NBPF15,ZWINT,COX6C,MMP11,MZT2…	IL1R1,RPL21,KRT8,ASRGL1,PPA1,ACSL5,SEPP1,PSMB9,TM4SF1,MYL6,SPINT2,CRISPLD2,IFI27,CD9,SLPI,MT1G,MT1H,VPS25,CALM2,IDO1,MT1E,MT1F,C2ORF88,EHF,ATP6V0D1,TAGLN,RPL13,ATP5A1,GLRX,AQP3,CLDN3,SLAIN1,TOB1,C4A,MYL12B,MUC1,PPP4R2,GTF2IP1,C19ORF53,CAPNS1,LOC102659288,S100A16,MAL2,TCEB2,RABAC1,RPL19,B2M,APOL1,MT1HL1,PTGDS,S100A11,NUS1,NAPSB,XBP1,TMEM50A,PMM1,SLC34A2,TALDO1,MIF,HLA-C,TMA7,C1ORF186,ANK3,HLA-A,C8…
DOID:3458	EFO_0000304	LOC101928401,LOC100132207,MTHFD2,TNFSF4,FNDC1,CD207,HIST1H4D,SNORA21,ADAMDEC1,LOC101929504,PRSS2,NCAPG,LOC100128727,C6ORF99,LOC286083,IL2RG,IGFBP7-AS1,SULT2A1,C5ORF66-AS1,CHAC1,NKX2-2,SLAMF8,SYNDIG1,HES2,E2F8,S100A12,HES5,MAGEA5,SDS,SRPK3,C1ORF180,LOC400768,FRY-AS1,DNASE2B,LINC01087,SQLE,BPIFB1,TPX2,GJB2,TNNT1,LOC100287221,NOX4,LINC00668,LOC388882,SPRR1B,CHST6,PLA1A,EXD1,CAPSL,DCAF4L1,SLC35D3,MS4…	CHGA,MIR143HG,EGF,FLJ25694,APCDD1L,EBF1,LOC286189,SDPR,LEP,RFX6,ZNF711,ROPN1,ASTN1,C2ORF88,LINC00087,CLDND2,ADH1C,PON3,STX19,HERC2P3,LOC284578,AQP5,CSN3,SLC5A2,HPSE2,CSN2,SLAIN1,APCDD1,PHYHIP,FBXL22,C12ORF79,HOXA9,OR10D3,MUCL1,C2ORF82,HOXA5,SAMD5,CHST9,EGR2,LINC00551,SPHKAP,PPBP,SLC6A14,IL22RA2,ARC,NAG18,LALBA,IGSF1,CCSER1,FREM1,PROL1,XKR4,SCN2A,MAGEB6,PVRL3-AS1,GPM6B,CFD,OXTR,HEPACAM,TSHZ2,LIPC,…
DOID:10534	EFO_0003897	CDON,PRKXP1,HCG27,PLEKHA1,SYTL2,SIGLEC17P,BTBD11,TTC39B,EID3,TTTY15,ZNF831,LINC00400,OPTN,LOC101927204,IFITM1,SLAIN1,FAM169A,RPS4Y1,LOC286087,NTN4,LOC100507492,TRBC2,SERPINF1,SAMD3,GBP5,PTGDS,GBP4,EPSTI1,APOBEC3G,ZNF141,KIR2DS2,NCKAP1L,SH2D1A,KIR2DS4,SH2D1B,CMC1,PARP15,MASTL,IFI44,PIK3R1,TRAJ17,SERPING1,RGL4,HLA-DRB3,TSPYL5,APOBEC3C,LXN,ZNF134,SPON2,LOC100289090,CFH,SCOC,FUT11,C5ORF28,PKI55,PRF1,…	ARL15,LOC100506979,DDIAS,TREX2,CD3EAP,MCEMP1,EREG,CDC20,RBP7,ASS1,LOC100507025,GPR162,FAR2,HIST1H4K,NAIP,ZNF157,C2ORF88,TMEM63B,PRCC,KDELR1,CPNE5,PPP1R2P9,LOC100293211,CRABP1,IGHV3-23,RAX,RETN,TSIX,LOC100508342,GNG5,GNG8,HOXA4,CPNE2,C22ORF24,PTGFRN,CYP1B1,MS4A14,CHST15,MEST,LY6G6F,CDR1,EGR1,LINC01088,VPS9D1,SLC11A1,PAQR6,MIA,PLA2G4A,MANF,NMBR,IGF1,ELL2,NUAK1,SOX30,HDHD1,LOC100233156,SLC16A14,TREM…
CUI:C0026850	EFO_0000757	GBP7,LUM,SLC12A2,DEK,AMFR,IFT81,GM19491,PSMC6,MYL1,SDPR,MYL2,UQCRC2,SUCLG2,RPL22L1,PFN2,CALM2,AHCYL1,APP,ATP5A1,CISD1,ABRACL,TFPI,UHMK1,GNG5,CPNE1,QK,B2M,JUND,ZRANB2,DMPK,RPL41,SURF4,TNNC2,BROX,DNTTIP2,ANK1,PUM2,OCEL1,PTP4A2,RPS28,WNK1,TNNT2,KITL,PRKAR1A,ADSSL1,SERPING1,PSME1,ITM2B,PTP4A1,RPS24,RPL5,C78339,MACF1,ISCA2,ISCA1,MRPL18,H2-L,ATP5C1,ENO3,FAM134B,GJA1,PRDX1,PDK4,PNO1,RPS10,ARGLU1,SS18,AK…	IGKV6-23,1810058I24RIK,RPL21,ECH1,WDR83OS,ATP5K-PS1,DES,MGP,MYL3,ACOT7,CYFIP2,IFITM3,KDELR1,RPL13,PLEKHB2,UQCR10,PDHB,RNASET2A,UQCR11,AQP1,LY6C1,ADCY6,ACTB,BSG,SNRPD2,CAPNS1,VTI1B,STOM,CLPTM1,PIP4K2C,TCEB2,RABAC1,RPL19,PTGDS,COX8B,COG6,TNNC1,TANGO2,USMG5,TFB2M,EIF1,COQ10A,D17WSU92E,RPS27RT,PTP4A3,RPS26,MYL12A,MIR686,RPL27A,PKIA,SSPN,CRYAB,RPS23,PKIG,SPRR1B,RPL6,GABARAP,RPL3,GM10221,MAGED1,SCHIP1,…
DOID:0050156	EFO_0000768	C9ORF135,KRT5,MX1,RSAD2,SERPIND1,CFAP70,SYTL1,DAW1,C12ORF75,WDR78,COL1A2,SFRP4,ARMC3,COL1A1,SPATA17,SFRP2,SNTN,SPATA18,MGP,SCGB1A1,CRISPLD1,FNDC1,ITGBL1,PIH1D3,LRRN1,ZNF711,MXRA5,C1ORF194,C1ORF192,CRABP2,AQP5,WDR63,AQP3,HS6ST2,RPS4Y1,CLDN1,WDR66,ITLN1,CYP4X1,TRBC1,LOC102659288,SUSD5,PTGFRN,MS4A14,CCDC78,MUC4,PTGDS,CHST9,DNAH12,CFAP53,ADGB,DNASE2B,TMEM190,PPBP,IFI44,VANGL2,BPIFB1,PLEKHS1,GJB2,CYP2…	LRRN4,IFRD1,IL1R2,LRRN3,CACNA2D3,CCK,SYTL5,SNORA28,CTH,AGTR1,SPARCL1,ATF3,FGL1,ADH1B,HERC2P3,C4BPA,LOC100288781,FLJ35700,STX11,C10ORF54,SPOCK1,MS4A15,PROK2,S100A12,NFE2,EGR1,EGR2,EGR3,ABCA6,GADD45B,TNNC1,LOC101928307,ALOX15B,VNN1,VNN2,BANK1,LOC100510692,RGL4,CRYAB,GAPT,VGLL3,LOC729218,GPM6A,GPM6B,MT1M,HHIP,TMEM97,TMTC1,RXFP1,SAMSN1,GLDN,EPB41L5,MARC1,RASSF2,ZC3H12A,TSPAN7,IER2,ZBED2,FAM65B,FFAR2,…
DOID:332	EFO_0000253	CHGB,CADM4,RPL23,PPP2R1A,SEPP1,PSMC5,PFN2,GM4596,STXBP1,CYFIP2,ITIH3,RPL11,PLEKHB1,MYCBP2,SERPINE2,PLEKHB2,ATP5A1,AQP4,STX12,ACTB,C4B,TFG,PIP4K2A,VTI1B,ATXN7L3,PEA15A,PTGDS,TSPYL4,GPLD1,JUND,RPL41,ATP6AP2,GM10335,OMG,TMA7,PRKCB,TCL1B3,FA2H,SQLE,RPS29,RPL27A,SNHG11,PRKAR1A,VAMP1,INTS6,RPS23,ITM2B,RPS24,GPM6A,RPL6,GPM6B,GABARAP,SPARC,RPL3,RPL4,ENO1B,C3,MRPL20,CCDC92,ALKBH5,DPF2,FTH1,KIF21A,A730098P…	SRRM3,3110009E18RIK,1810058I24RIK,HSPA1L,MCTS1,PLEKHA7,GTPBP3,MAPK8IP1,APLN,SLC5A7,RRAGA,MGP,TMEM126A,SUCLG2,RPL22L1,MXRA8,LRRN1,ZSCAN26,PFN1,PCDHB8,RB1,IFITM3,VMN1R171,LRP1,SLC35B1,GHITM,RASIP1,DCAF8,PDXP,LCE1A2,PSMD8,CYP2D9,PSMD5,SUSD4,SAMD10,PSMD2,LY6G6C,MS4A10,S100A11,SMCP,COX8A,TMED9,FOXF1,SYNRG,KLF10,XRCC1,MIF,GM12191,IRGM2,CTPS,OCLN,MIP,VAMP8,UCK1,RPS21,PADI2,CAPS2,PADI1,RRP8,BEX1,CYP3A13,…
CUI:C0553662	NA	SP110,MX1,RSAD2,MX2,ITGB2-AS1,MTURN,MYL6,LAP3,PSMC5,CDC16,LEF1,IFITM2,IFITM3,SAMD9,IFITM1,AQP9,UBE2L6,RPS4Y1,HERC5,NUAK2,TRBC1,CDC26,DDX26B,IFI16,MXI1,CYP1B1,CHST15,SF3B1,CCNL1,SNCA,PROK2,S100A12,S100A11,EPSTI1,EGR1,SNHG1,GADD45A,PPBP,TALDO1,IFI44,EIF1,PARP12,RPS26,SNHG15,PLSCR1,VNN2,LOC100510692,JTB,CSNK2B,PLBD1,PSME2,RPS20,ATF4,APOBEC3B,IL1RN,SPARC,TMEM200B,GMFG,ICAM3,HPR,IFIT5,IFIT2,IFI30,IFIT…	SS18L1,BRI3BP,STARD7,RPL22,TRDV3,RPL21,ESCO1,RPL24,ADHFE1,CACNA2D3,GTPBP3,TMEM170B,RBP7,HNRNPK,VOPP1,GPD1L,RPL27,GSAP,CALM2,RPL11,FGL2,RPL12,DCAF6,DPYSL2,RPL36AL,RPL15,RPL14,PIP4K2C,B2M,PAQR7,RPL41,LIX1L,NR1D2,SNHG6,COX7A2L,LOC100510697,SNHG16,RPS14P3,RPS29,SNHG12,RPL27A,FBXL3,CD302,TMEM9B,HLA-DRB3,PADI2,RPS25,HLA-DRB1,PID1,RPL5,CDC42SE2,RPL6,RPL3,RPL4,RPL30,ZNF490,PRF1,WDR43,TMEM91,ZBTB4,RPL8,RP…
CUI:C0003873	EFO_0000685	TRAP1,ASAHL,AMFR,ARMC8,GSTZ1,LOC728264,VIM,HIST1H4J,CCM2,PLCD4,DUS3L,CALM2,NAIP,C9ORF123,IFITM2,IFITM3,AHNAK,PEX11B,CPNE8,IFT172,SLC23A1,GLRX,RAD54B,WDR68,HSD17BP1,SSFA2,AQP1,ACTB,HERC5,DPYSL2,PSMD5,PSMD4,CAPNS1,NRBF2,ST3GAL4,ZRANB2,C13ORF18,PRKCI,ABT1,MARS2,C1ORF181,HDHD3,BACE1,SLC6A6,CNKSR3,JTB,NET1,FBXL3,PRR13,ZNF259,PLA1A,CFTR,ATF5,CDC42SE1,BAP1,SPON2,VARS,NR2E1,DMP1,PTTG1IP,NOLA1,SLC30A10,CH…	DUT,FNBP1,PDHX,RPL23,TM4SF4,SOX13,SEPP1,CD4,LASS4,KIAA1219,ZNF718,PSG6,CDC16,RPL26,FLJ20323,RPL27,EIF1B,RPL29,LOC440991,TRIM13,TCL6,MT1F,RPL11,KDELR1,WBP2,RPL10,CERK,RWDD4A,RPL13,CRABP2,HM13,HNRNPU,AKAP9,LCAT,KIAA1211,TMEM71,CMAH,SRP72,C19ORF54,LOC729362,TMEM69,TGOLN2,CHST11,RPL15,TCEB3,ATXN7L1,ARFIP1,CHAC2,RPL19,RPL18,RAB11FIP4,PROSAPIP1,HABP2,LOC646195,PAQR8,COG6,LOC441073,SLC11A2,RPS27,C7ORF41…
DOID:8106	NA	RPL22,MX1,RPL21,RPL24,GOLPH3L,HPCAL1,SEPP1,PSMB9,KIAA0125,CD9,ETHE1,VIM,RPL26,HSPA1A,RPL27,LETMD1,CYFIP1,IFITM2,IFITM3,RPL11,AHNAK,CCNI,IFITM1,RPL12,ATP5A1,RGPD8,UBE2L6,HERC2P9,MYL12B,CRHBP,UXT,DPYSL2,PDCD10,RPL36AL,HOXA9,GTF2IP1,CHST12,ZMIZ1,SNRPD2,IFI16,CAPNS1,MYC,RPL15,RPL17,RABAC1,SF3B1,S100A10,MEST,FDFT1,HOXA5,NFE2,GABARAPL2,HLA-DRB5,HLA-J,ATP6AP1,LRBA,CAMLG,PPBP,TALDO1,HLA-C,HLA-A,HLA-B,HLA…	DUT,CDC20,HIST1H4C,PSMC3,UQCRC1,LOC728825,RPL28,CALM2,SIK1,PFN1,ASF1B,RAN,POMP,UQCR10,ACTB,VPREB3,SNRPD3,RACGAP1,VPREB1,RPL19,ELANE,NAA50,RPL41,PRG2,TMA7,TPX2,VAMP8,RPS28,TDP1,RPS23,GABARAP,RPL3,RPL30,RPL32,CDCA8,TMPO,RPS15,RPS18,PLAC8,KCNE1L,RPS12,CENPU,DUSP1,TUBB,TRMT5,NME4,DNTT,AZU1,NUTF2,ZWINT,COX6C,LYZ,NME1,PTPRE,PTMA,NMU,CALR,CD24,CDKN3,GPI,TMED10,COX7B,BTG1,GYPC,PTPRO,HBB,RPN2,TOP2A,IGLL3P…
DOID:0050742	EFO_0003768	SSB,ENTPD1,FNBP1,ACSL1,WDR75,ACSL4,SRRM1,SMARCA4,HNRNPM,HNRNPK,LAP3,MTHFD2,KARS,VOPP1,CCP110,MTHFD1,VIM,HNRNPF,RPL27,PI4K2B,SKAP2,HCP5,OPTN,CALM1,HSPA1B,RB1,RALB,SF3B3,STAU1,PDXDC1,NCAPG,GHITM,TMEM70,RNF6,RPS4Y1,ZNF708,GPBP1,TFG,MYC,PSMD1,PSMD2,GBP1,IARS2,DENR,SHOC2,SF3B1,SF3B2,SNHG1,HLA-DRB5,XRCC5,PMM2,EDEM1,XRCC6,COG5,HLA-A,FTH1P5,FCHSD2,QARS,PRKAR1A,PPT1,RNPS1,INTS8,IGKV2OR22-4,FBXL3,GRB2,ITM2…	RPL21,RPL23,RPL13AP17,NUP210,DDX39A,HIST1H4C,SUB1,RPL26,RPL22L1,HNRNPD,HIST1H4D,CALM2,RPL29,PFN1,RAN,RPL11,RPL13,RPL12,UQCR10,ABRACL,MYL12B,ACTB,RPL36AL,RPL15,RPLP0P2,RPL14,RPL7AP50,ATXN7L2,SEPHS2,RPL18,VPS18,COX8A,RPL41,XBP1,HLA-C,RPL39L,RPS27,FOSL1,MYL12A,RPS29,GPR183,LGMN,PSME2,SIVA1,RPS20,RPS23,PRR13,CHST6,RPS25,RPL31,RPL3,TUBBP1,RPL4,RPL30,ANP32B,RPL32,RPL9,OR6Q1,RPL8,MRPL3,RPS18,PLAC8,RPS19…
CUI:C1321542	NA	RPL21,PIH1D1,HPCAL1,GTPBP2,CHFR,MTHFD2,ADPRH,UQCRC2,UQCRC1,RPL22L1,ACOT7,RAN,VPS28,SCT,RPL13,ATP5A1,EWSR1,GHITM,PSMD8,1110051M20RIK,GNG5,ZMIZ2,PSMD1,CLPTM1,RPL19,FDFT1,JUND,VPS37C,RPS27RT,1700037H04RIK,MIR686,PLBD1,FARSA,RPL5,RPL6,GM9222,EQTN,ACTL7B,RRP1,RPL34,TMEM97,ATXN7L3B,SMC4,RPL7,RPL8,CYB5R3,FAM134A,NUP62,FIGNL1,ZP3R,BRAP,CENPV,RPS16-PS2,GSTM2,PDHA2,ANXA2,GSTM1,SEC16A,GPR12,GM9292,MRPL24,AC…	RUNDC3A,PRM3,GSR,HSPA1L,MEIG1,CADM1,DNAJB13,PRSS58,ATP1B3,SLC25A39,PCP2,THEG,DDX39B,HAT1,UBXN11,GPD2,CAPZA3,PDCD5,GAPDHS,B9D1,AKAP1,CLPB,IFT172,AQP7,AKAP4,CCND3,KRTCAP2,SNRPD2,RNF19B,TUBB3,STOM,RABAC1,HIST1H2AC,SMCP,RPL41,DTNB,PRKCD,ODF2,GML,STARD10,PLK3,SHFM1,MANF,USMG5,KIF23,PDZK1,SMAD6,SRPK2,NAT6,SQLE,PTP4A3,REEP6,NCL,NMUR1,KIF2C,RNASEH2A,NOP10,RNF167,HSPA4L,TSKS,GABARAP,ISYNA1,ALDOART2,VARS,U…
DOID:0050696	NA	VMN1R165,GM10670,SP110,DDIAS,DEFB13,5330432E05RIK,OLFR952,OLFR954,OLFR1449,OLFR1329,MYL3,OLFR153,HIST1H4H,OLFR394,EAR12,OLFR392,EAR10,EIF1A,G530012D18RIK,WFDC11,ZFP600,MIR467D,3110035E14RIK,GM12060,OLFR703,OLFR948,MIR467B,OLFR705,LCE1C,SCGB1B2,OLFR1318,VPREB1,GM7978,LY6G6C,USP17LD,SMR2,4930466F19RIK,EGR2,GM10696,TNNC1,MIR195A,PPBP,OLFR1303,OLFR1424,CYP3A25,VMN1R20,VMN1R149,GM13043,OLFR739,AIMP2,B…	SLC35A3,ZFP953,GM10551,H2-M10.5,MGA,EBF1,OLFR1204,ATG12,MAPK12,MIR543,RHEBL1,MYL1,1810032O08RIK,TEK,OLFR154,ZFP157,TEX40,NDNF,NCLN,NTSR1,IGLON5,EXPH5,SNORA3,PNET-PS,ST18,PRPF38B,PLA2G4E,EDEM1,A630072M18RIK,ZFP619,CMBL,CYP27A1,EHD4,MIR323,FAT2,RAD17,PLBD2,PRKD3,FARSA,ZFPM2,OLFR172,PPP1R17,CSTF3,OLFR1095,THUMPD3,SESTD1,TMTC2,IFIT1,6230400D17RIK,SLC6A5,DOC2G,ZBTB3,MIR697,ASUN,SMCO4,AP1S2,TSPAN4,RTTN…
DOID:0050745	EFO_0000403	RSAD2,H2-AA,UBAC1,IGLV1,CD2,HMBS,SLPI,TMCC2,TRIM10,IFITM3,IFITM1,RPL13,RPL12,RNASET2A,AQP1,LY6C1,GM6768,RABAC1,B2M,S100A10,SNCA,IFITM6,LOC630855,S100A11,ELANE,NAPSA,H2-EB1,RPS27RT,RPS29,RPS28,RPL27A,PLBD1,ITM2B,EZR,RPS25,RPS24,ISCA1,RPL34,GMFG,RPS15,CD79B,CD79A,SPIB,PLAC8,PRDX2,APOE,RPL39,LOC100041885,RPL38,ERMAP,RPS14,CTSB,IGH-VJ558,TRAV9D-3,PSENEN,RPS16-PS2,RPL17-PS9,ANXA1,DUSP1,H3F3A,TSC22D3,L…	PRELID1,RPL22,MCTS1,HSPE1,PHF5A,HNRNPK,PSMC4,PSMC2,SERBP1,PSMC3,UQCRC2,HNRNPF,RPL28,HNRNPC,HNRNPD,RAN,RPL11,POMP,RPL10,HNRNPU,ATP5A1,ARPC5L,EWSR1,PSMD8,PSMD6,PABPN1,RPL14,TMA7,FAM136A,EIF1,E330009J07RIK,SQLE,EIF5,EIF6,GM2710,PRKAR1A,PSME2,EZH2,SET,PHB2,RPL14-PS1,RPL4,MRPL18,H2-L,EPRS,SAMSN1,RPL7,MRPL12,ADH5,STMN1,PRDX1,RPL36,A730098P11RIK,PNO1,SDF2L1,NUDC,NSUN2,TPI1,CCL22,SSR3,TCP1,TIMM23,NUTF2,C…
DOID:14250	EFO_0001064	MX1,STARD8,LRRN3,MX2,SOX15,ISL1,DKK1,EML2,ISL2,DCLK2,RUNX3,EREG,TM4SF1,L1CAM,MGP,SPINT2,LPAR6,IFI27,PSG5,ARMC4,TEK,ASB5,CDA,ASTN2,PLCD3,TMEM63A,IFITM1,STXBP2,CPNE8,ADCY4,WDR63,AKAP6,RPS4Y2,RPS4Y1,CLDN1,NTN4,HERC6,HERC5,PLCE1,SYNDIG1,ATXN7L2,CHST15,HES4,SAMD5,PROSER2,JAG1,FZD4,TNFSF18,AFAP1L2,CLUL1,STAC,TNNC1,ARRDC4,NR2F1,HLA-A,C8ORF4,ANK1,INPP4B,BACE2,PPFIBP2,CRYAB,RPS23,FLVCR1-AS1,OXTR,COL13A1,W…	EGF,IL1R1,APCDD1L,EBF1,EBF3,CACNA2D3,CELA1,SYTL4,CCDC80,MEX3B,RBP1,FNDC1,ITGBL1,AGTR1,ADH1B,ADH1A,ELTD1,NDNF,RASIP1,SFRP1,CH25H,LURAP1L,ABI3BP,ST3GAL6,HMCN1,STXBP6,CYP1B1,GSTT2B,WLS,GBP2,PRSS3,SLC12A8,SNCA,PTGDS,HOXA5,ELANE,NTNG1,PAPPA,GDF5,SNHG5,IL17RB,VANGL2,FOXL2NB,HOXB5,HOXB8,ZFPM2,HOXB7,CFD,BEX1,TSHZ2,TRIL,PPL,TMEM91,TEX29,GLDN,LYPD1,HMOX1,NKX3-1,PIEZO2,APOE,SOX9,IL12A,HOXC9,HOXC8,UBL4B,EDN1…
DOID:0060180	EFO_0003872	ENTPD1,IL1R2,4632428N05RIK,H2-AA,MGP,CRISPLD2,RBP1,SLPI,GSAP,PGAP1,IFITM3,IFITM1,SERPINE1,C3AR1,IL2RG,PIRB,LY6C1,C4A,MILR1,WFDC18,WFDC17,PRL2A1,IFITM6,MS4A10,MSR1,SLC6A19,ABCA1,GML,SLC11A1,NCKAP1L,AMY2A4,PPBP,AMY2A5,PAPPA,PRG4,PTK6,STFA1,STFA2,STFA3,ACE2,CSF2RB2,HOGA1,SERPING1,TLR13,LGMN,SNAI1,PTGES,AI747448,SPI1,SPON1,CFH,TFRC,SNORD118,SAMSN1,PLA2G7,CFP,ICAM1,C3,RNY1,TSPAN4,CD14,SNORA33,SLC19A1,…	SECTM1A,RDH18-PS,HOMER2,RSAD2,TM4SF4,CELA1,DES,GRIN3A,HOTTIP,SST,FNDC5,AZGP1,CYP2C68,CYP2C67,LGALS12,RBP4,CDO1,PM20D1,HSPA1B,PBLD1,SVS6,SVS5,IGKV6-15,SVS4,STXBP4,RETSAT,TAGLN,SLC46A1,SVS2,SYNPO2,SVS1,SMPX,AQP8,RETN,ITIH2,ARNTL,STRIP2,PRAP1,GNAT3,CHORDC1,NNAT,LY6G6C,ST3GAL4,ST6GAL1,SLC34A2,RASSF9,SLC16A12,RIIAD1,CLPS,PLBD1,IGKV4-59,SVA,IGKV4-55,CFD,MS4A5,SVS3A,CAPSL,IGKV4-70,SVS3B,PLA2G3,LDLRAD3,W…
DOID:3191	NA	1810058I24RIK,ENTPD4,RPL21,HSPA1L,CNBP,HSPE1,UBAC1,GTPBP4,EID1,MAPK12,PSMC6,MYL2,TEF,PSMC2,MYL3,HSPA1A,UQCRC1,RPL28,EIF1B,RAN,HSPA1B,APP,WBP1,IFITM3,AHNAK,RPL13,UQCR10,PDHB,ATP5A1,CISD1,UQCR11,MYL12B,PSMD7,UGP2,PSMD6,PSMD4,CAPNS1,ST3GAL5,LONP2,TCEB2,RPL19,B2M,RPL18,RAB11FIP5,SRPK3,NDFIP1,H2-D1,JUND,GSTK1,SURF4,COG6,TNNC1,GADD45G,USMG5,PTOV1,COQ10A,RPS27RT,RPS28,TNNT1,SLCO5A1,RPL27A,JTB,GNPAT,PRKA…	RBFOX2,ACTN3,DKK3,COL1A2,RRAGA,MYL1,RPL22L1,VPS29,CALM1,CYFIP2,GHITM,IL27RA,TOB1,UBE2L3,CREB3L1,ACTB,BSG,GNG5,STOM,CLPTM1,AAMDC,TNNC2,NR1D1,ALG2,PHKA1,ANK1,GBAS,ARFGAP2,PTP4A2,AIMP2,D17WSU92E,RPS26,MYLPF,CCKBR,TNNT3,PKIA,ADSSL1,SPRR1B,GCDH,ENO3,RPL7,PPP3R1,MRPL3,PCBP2,FASTK,ZFP385A,FTH1,RPS10,SCN1B,RHOA,GSTM3,GSTM1,TPI1,DUSP1,SSR3,GPR12,GNB2L1,TIMM23,MRPL30,PXMP2,BHLHE40,UBAP1,HAP1,ALDOA,SGK1,ARF…
DOID:10652	EFO_0000249	POLR2J4,POLR2J3,TAS2R10,SNORD32B,SNORD115-44,SNORD115-43,SNORD115-40,PUS7L,SYTL4,SNORD115-42,SNORD115-41,SNORA2A,ARMC3,SFRP2,LOC100134868,CYP2C8,SNORD115-36,SNORD115-39,ZC3H11A,SNORD115-38,RPL26,PCDHB4,SNORA20,SNORD45A,SNORD116-6,TMEM63A,SNORA4,AHNAK,FGL2,ADH1B,HERC2P3,TRANK1,SNORD116-22,CALML4,SNORD116-1,SNORD116-2,AQP1,C4A,SNORD116-4,ASCL1,KIAA1328,NWD1,SNORD116-16,IFT74,ABI3BP,PLCE1,STOM,FSD2,…	STARD6,IFITM10,OR2L8,AP1S1,HOMER1,OR1J4,ISLR2,OR1J2,OR2L2,PDYN,FNDC9,SST,LOC100507388,MGP,PPP1R3C,RBP4,OR4K15,CTH,ORAI2,OR4C12,POP1,PFN2,ROPN1,LINC00643,FGL1,AQP9,C6ORF99,TPTE,CRHBP,SV2C,NNAT,SNORD116-18,SNORD78,CYP1B1,GSTT2B,ASPDH,GBP3,OR2A25,MSR1,EGR1,EGR2,EGR3,EGR4,SPHKAP,SLC6A17,KLF10,CAMLG,OR2J3,ERVH-4,EHD3,MYL12A,CTAGE1,TLCD1,PNOC,RNU5D-1,CCKBR,MSL3P1,MEIS3P1,VAMP2,TAGLN3,PROL1,KDM7A,FREM3,…
DOID:8577	EFO_0000729	LOC100286909,IFRD2,ENTPD7,WDR77,CDC20,CCDC86,TRIM15,PREB,L1TD1,STXBP1,ENPEP,LOC100293211,NCAPG,C4BPA,RPS4Y1,GPR153,PNP,LURAP1L,C10ORF2,HOXA1,CHAC2,E2F6,TIPIN,SLC12A8,S100A11,SNHG1,PRPF38B,ZNF383,TSLP,MANF,SLC6A14,NR1D2,ZNF14,SNHG5,TUBG1,ARFGAP3,SLC16A14,BACE2,SNHG17,TPX2,MEIS3P1,MON1A,ITM2A,MRAP2,RPS24,TTYH3,PLEK2,CDCA5,TMEM180,WDR43,GSPT2,HSPH1,LIPG,PPP3R1,TCL1A,GPR171,ALKBH2,PPAT,KIAA0930,REG4,…	CHGB,IFRD1,LOC100506979,ENTPD5,ACSL1,SLC51A,ISL1,ZFYVE26,ATG14,EREG,WDR78,SST,CAPN13,LOC653602,FNDC1,EPHA2,SIK1,NGEF,ATF3,VLDLR-AS1,AHCYL2,CCDC68,CPNE5,HPGD,SLC46A1,AQP7,TESK2,AQP8,LOC100288781,LRP4,PPP1R3B,TRMT2B,IL2RG,PEX26,ARNTL,TOB1,TMEM72,NTN4,APOL6,NEURL1B,NUDT16P1,ABCC6P1,PRAP1,HMGN2P46,LOC100507372,CDK20,GBP3,KLF11,EGR1,JUND,SLC6A19,GABARAPL1,GADD45B,GADD45A,TEX11,FZD7,KLF10,IGF1,PDZK1,CN…
DOID:0060041	EFO_0003756	UNC13C,DYX1C1,CMA1,GRIK1-AS2,SPINT2,IL23A,KIAA1456,FEZ1,ALPK2,PFN2,LINC00641,HCG22,STX1B,ASB2,SLAMF1,CYFIP1,ADCY1,SERPINE3,CWH43,ADARB1,HERC2P9,BAIAP2L1,LOC401052,LOC644450,SV2B,CPNE2,S100A13,ST3GAL6,CYP1B1,MS4A14,EXPH5,BSN,SNCA,GBP4,PRKCH,AFAP1L2,TSLP,MIA,CYP4F3,PBX4,RAB27B,RMDN2,C12ORF54,GPR137B,PTK2,FERMT2,STAG3,GPR183,HECW2,STAR,DZIP1,LINC00421,NODAL,LDHAL6A,CHST6,CETP,SLC45A3,MS4A8,LGALSL,CD…	PRELID2,KRTAP17-1,LOC441052,STARD8,ACTN3,ACTN1,LOC284561,SYTL3,IGLV@,LPAR6,KIAA0125,IFI27,VIM,AGTR2,IGKV1D-8,LRRN1,L1TD1,SKAP2,MT1F,CNTFR,C2ORF88,SGMS1,ADCY6,NUDT16P1,FLRT1,DPYSL4,LOC100507494,FSD2,JAZF1,GBP3,MEST,C3ORF14,PRO1596,FZD2,PPP1R26,RAET1E-AS1,TNFSF18,XBP1,RPE65,TEX19,CNKSR3,KIAA1598,ACSBG1,HOXB2,ITM2B,ZNF257,GTSF1,NECAB2,MT1M,MLC1,MT1X,TEX26,TMTC1,IFIT1,RCBTB2,C10ORF126,GPR171,LOC10013…
DOID:9352	EFO_0001360	FNBP4,WFDC21,ADHFE1,4921507L20RIK,RC3H1,B930042K01RIK,CIDEA,SMARCA2,TMEM82,EAR14,XPNPEP3,RBP4,LEP,B830008H07RIK,2510019K15RIK,RPL22L1,CDO1,TECPR2,CNTFR,STX16,ADCY1,RETN,PPP1R3A,2310065F04RIK,5830454E08RIK,UXT,CHAC1,MUSK,6030422H21RIK,EGR1,KLF12,ARRDC2,GADD45A,ARRDC3,TANGO2,COMMD3,GADD45G,MTHFS,DNASE2A,KLF15,CAR5B,FANCD2OS,ACER2,EIF5,PIK3R1,FASN,PPP1R1A,CHST1,HOXB5,4932414N04RIK,SPRR1A,SPRR1B,SET,…	CDK18,ZFP954,ARL10,ACSL3,AHNAK2,MOGS,4833406M21RIK,GRIN2D,DKK3,RBP7,MARCO,CPEB1,MARCKS,PPP1R3D,CRISPLD2,NINJ1,9130004J05RIK,NHLRC1,IGTP,2210019G11RIK,HSPA1B,ATF3,CYFIP2,PLEKHB1,AQP7,MRGPRH,6430548M08RIK,MRM1,ASAH1,PRKAA1,ANTXR1,C1GALT1C1,GM1995,DPYSL3,DHX37,KDR,STOM,WLS,1810011O10RIK,EXPH5,PPARGC1B,WWTR1,PAQR9,PPP1R27,WDR59,XBP1,COX8C,TANGO6,ABCA7,FZD7,DDIT4L,IRGM2,IRGM1,COQ10B,FOSL2,INPP4B,AR,CN…
DOID:3312	EFO_0000289	PDHX,RPL24,GPKOW,DEK,UPF3B,PPA1,SEPP1,HSPE1,ETNPPL,LARP6,LOC284570,ST5,TMEM126A,TMCC3,ALDH8A1,CCDC84,OPTN,POMP,FAM87A,WBP5,LRP4,MSANTD4,SLAIN1,FNBP1L,PTPDC1,LYPLA2P1,DPYSL2,RPL36AL,CDC26,FLRT1,PIP4K2A,C2ORF80,STOM,ZSCAN16,MT1HL1,YES1,CDR1,USMG5,SUCO,SNHG8,GPR137B,CLPX,CYP27A1,PARP12,RPS29,TMEM99,FAT1,RPS21,PRR18,ITM2A,PRR13,RPS25,IFI27L2,GPM6B,SPARC,ZBTB8A,HEPACAM,PCDH12,CFH,TTYH2,TMEM200B,TRIL,M…	ZNF285,LRRN3,CKMT1A,FNDC9,LOC728024,LOC100287689,ASS1,FNDC4,CIRH1A,UQCRC1,GLA,ZNF830,PI4K2A,LINC00087,MYCBP2,CHST10,SV2A,NHLH1,IGLON5,VPS11,IARS2,CHST15,RILP,VPS16,NHEJ1,RAB11FIP5,ZNF18,GSTK1,TIGD5,ATP6AP1,LOC101928307,CAMLG,WDR54,GPN2,RIIAD1,QARS,NDUFAF2,SCN2A,RPL6,NECAB2,TXNDC12,PPL,PCOLCE-AS1,RPL8,ALKBH6,TESPA1,LOC100507395,FAM19A1,APOBEC2,GABBR2,BTN3A2,PTGES2,ANXA6,AMPD2,GOLGA2P7,LOC285178,LO…
DOID:0060041	EFO_0003756	STARD7,RPL22,RPL21,RPL24,RPL23,ITGB2-AS1,PSMB9,SCO2,RPL26,RPL27,RPL11,RPL10,RPL12,C4BPA,IL2RG,DCAF6,NXF1,ACTB,FAM156B,RPL14,STAT6,RPL17,RPL19,JUND,RPL41,HLA-J,ABCA7,PPBP,TMA7,HLA-A,EIF1,IFFO1,FTH1P5,RPS27,RPS26,RPS29,RPS28,RPL27A,QARS,PLSCR3,BIN2,IGKV4-1,RPS21,RPS20,RPS23,RGL2,ITM2C,RPS24,RPL6,CFD,SPON2,RPL3,RPL4,RPL30,RPL32,RPL35,RPL34,ICAM3,RPL9,IFI30,CFP,DEDD2,RPL8,RPS16,MT2A,GNG11,RPS18,RPS17…	ACTN4,ACSL1,DEK,PPA1,C20ORF24,CD2,PSMC6,HNRNPK,MARCKS,NINJ1,SUB1,RPL29,PFN1,CKLF,RAN,VPS28,SF3B6,IFITM2,CHIC2,IFITM3,ATP6V0D1,IFITM1,AQP9,GHITM,GLRX,TMEM71,MYL12B,PSMB10,UXT,PDCD10,RPL36AL,BSG,TRBC1,GNG5,IFI16,PREX1,CAPNS1,NRBF2,GBP1,RABAC1,SHOC2,S100A10,GBP2,GBP5,PROK2,S100A12,S100A11,GABARAPL2,ATP6AP2,BCL11B,CYP4F3,TALDO1,RAB27A,MIF,USMG5,HLA-C,SNHG8,HLA-B,HLA-G,HLA-E,PTP4A2,VAMP7,VNN2,JTB,PRKA…
DOID:9415	NA	ENDOG,MX1,IL1R2,AHNAK2,DNAAF2,RSAD2,MX2,AMFR,IFT81,HN1,SCAMP4,RUFY2,CCT6B,CAPN15,DDX39A,LAP3,IFI27,TBPL1,TRIM16,MYL9,HCP5,ATF3,SPRR3,SF3B4,SAMD9,ZNF273,IFITM1,HPGD,SERPINE2,ELTD1,SPG7,TPGS2,PPOX,SFRP1,RPS4Y1,CH25H,PNP,HERC6,MUC1,RAB11FIP1,MUC2,DHX35,MICALL2,S100A14,MUC4,ABCA5,CMC2,SLC6A14,VPS37B,VPS37C,C8ORF4,UCHL3,IFI44,FA2H,BACE2,PTP4A3,PARP12,POR,PLSCR1,SPRR1A,SPRR1B,APOBEC3A,PLA1A,TCERG1,CFI,…	CHGA,LUM,SLC12A2,SEPP1,SOX10,SFRP4,CD2,AZGP1,MGP,SCGB1A1,PPP1R3C,RBP4,CDK14,MXRA5,HSPA1B,CES1,CERK,FGL2,ADH1B,IGHV3-23,C4BPA,STATH,FLRT3,TRBC1,CREB3L2,BBX,PEG10,LONP2,SUSD4,PTGDS,MUC7,IL17RA,NCKAP1L,PRKCB,ABCA8,NR1D2,COL2A1,CYP2A7,CYP2A6,PLSCR4,PIK3R1,BIN2,TCN1,IGKV4-1,CD302,CRYAB,RPS23,ITM2C,TSPYL5,BEX4,CFD,PDGFC,C3,PRRC1,BLOC1S5,CD79A,C6,C7,BPIFA1,CYP2B6,NKX3-1,SOX9,A2M,KCNN4,RPL38,CD14,SEC62,P…
DOID:1380	EFO_0004230	ZNF285,ECH1,DEK,KRT8,C12ORF75,SFRP2,HNRNPK,HIST1H4C,LAP3,MTHFD2,SPINT2,IFI27,CD9,KIAA0247,SLPI,UQCRC1,HNRNPC,RPL22L1,RAN,HSPA1B,ITIH5,CYFIP1,IFITM2,IFITM3,IFITM1,CRABP2,ATP5A1,LRP4,GLRX,ABRACL,DCAF6,ACTB,DPYSL2,SNRPD3,SNRPD2,IARS2,CHST15,SLC12A7,WLS,S100A10,MEST,PRR11,HLA-DRB5,SLC34A2,PLK2,DDIT4L,TALDO1,MIF,USMG5,HLA-C,HLA-A,VPS37C,HLA-B,IL17RD,FTH1P5,PTP4A2,CSNK2B,FAT1,NET1,SDC1,PSME2,PAF1,HLA-D…	LUM,DUT,IL1R1,RPL22,RPL21,RPL24,ASRGL1,PPA1,ACSL5,SEPP1,COL1A2,SFRP4,WDR82,DLX6-AS1,RPL26,SPARCL1,MXRA7,RPL27,SIK1,RPL29,ATF3,EHF,RPL11,STX18,RPL10,RPL13,RPL12,NDNF,LOC284454,FAM169A,TOB1,NTN4,EPB41L4A-AS1,FAM156B,KIAA1324,MSANTD2,PI4KAP1,ST3GAL5,RPL15,RPL17,RPL19,SF3B1,EGR1,SNHG1,ZNF266,TSPYL4,JUND,GABARAPL1,RPL41,ST13,KLF10,NR2F2,TMA7,C1ORF186,C8ORF4,RPS27,RPS14P3,RPS29,RPL27A,JTB,RPS21,HOXB3,R…
DOID:14250	EFO_0001064	SND1,NIPSNAP3A,DUT,MX1,ECH1,SS18L2,RPL23,HMBS,KARS,SERBP1,TFR2,MTHFD1,HNRNPC,RPL22L1,PFN1,TP53,RPL11,HPGD,STXBP5,RPLP0P6,RPL13,LOC100996255,UBE2L6,ASAH1,EXOSC8,PCMT1,ACTB,BSG,CAPNS1,PIP4K2A,SERPINF1,LOC100506844,MEST,NFE2,EGR1,PRR11,EGR3,RPL41,DNTTIP2,TALDO1,MIF,PRG2,ANK1,CMBL,FTH1P5,BACE2,RPS26,MYL12A,RPS14P3,RPS29,VAMP7,TAGLN2,TTLL12,HNRNPA1L2,RPS20,PRR13,LXN,RPL5,PNMT,RNH1,RPL3,ANAPC16,RPL30,A…	RPL22,RPL21,RPL24,PPA1,C20ORF24,HIST1H4C,SPINT2,WDR82,HSPA1A,LOC728825,RPL28,MXRA7,PRSS2,STAU1,SATB1,PLEKHB2,SLC35B1,RGPD8,DCAF6,RPS4Y1,NXF1,RPL36AL,FAM168B,HOXA9,SCAF8,PI4KAP1,RPL15,STOM,SF3B1,B2M,PRSS3,HOXA5,SNHG1,JUND,HLA-J,GADD45A,KLF10,HLA-C,TMA7,STAM,HLA-A,SNHG8,HLA-B,HLA-G,SNHG6,EIF1,HLA-E,PBX1,HLA-F,RPS27,PTP4A2,ACE2,LATS2,RPL27A,BIN2,NET1,HYOU1,HOXB4,RNPS1,ITM2A,HOXB9,RPS23,ATF4,RPS24,CD…
DOID:9744	EFO_0001359	RPL22,RPL23,RUNX1,LOC100362543,CELA1,NUP210,CD7,SLPI,VIM,RPL28,ACOT7,RPL29,SKAP1,RAN,ASB2,NUP205,PRSS1,SATB1,IFITM1,LOC100360017,RPL12,UQCR10,GLRX,TPRG1L,DPYSL2,PIP4K2A,PRSS3,S100A11,CELA2A,RPL41,GDF1,AMY2A3,CEL,TALDO1,TMA7,LOC497796,COX7A2L,RPS27,RPS29,RPS28,CLPS,RPL27A,LOC366772,RPS21,DUS1L,NS5ATP9,PRKCQ,RPS23,PRR13,ITM2C,RT1-DA,RPL5,CELA3B,RPL31,ANP32B,RPL32,RPL35,RPL34,PITPNA,PCBP1,ATP5C1,RPL…	SND1,WSB1,MX1,RPL24,CNBP,SEPP1,PSMB9,TEC,HNRNPM,MYL6,HNRNPK,HNRNPL,SPINT2,PSMC2,RT1-S3,RPL22L1,RPL27,PFN1,CALM1,ATP6V0D1,RPL11,HPGD,RPL10,HNRNPU,IL2RG,RT1-A3,LOC100361467,PSMB10,CMAH,ACTB,LOC100912093,LOC100360491,RPL14,PXDC1,RPL17,S100A10,CCNL1,GBP2,ATG3,EGR1,COX8A,JUND,ATP6AP1,EDEM2,MANF,COMMD8,VASP,FAM111A,PLSCR1,BANK1,PKIB,BIN1,LGMN,BTK,HPRT1,FBXL5,ATF4,FERMT3,PTP4A1,RPL6,RPL4,IFI30,UBE2J2,RP…
CUI:C0011881	EFO_0000401	TLE2,RPS8,RPS9,STARD8,AOC1,GPR56,HPCAL1,KRT8,ASS1,GALNS,EEF1A1,MYL6,ST5,MT1A,MT1B,PLOD1,SLCO2A1,CNTN2,TEK,MT1G,BAX,MT1H,DPEP1,TRIM16,S100A4,RPL29,CDA,MT1E,MT1F,APP,IFITM2,EPAS1,IFITM3,CPNE6,PLXND1,IFITM1,RPL10,CCDC69,RPL13,WDR62,SPG7,CLU,AQP1,C4A,CRHBP,CLEC3B,SLC9A3R2,CCND1,CAPN3,CFL1,CPNE1,SPP1,ARVCF,GAS2L1,COX8A,GGT5,IGFBP5,ARHGEF15,CYP4F2,IGFBP4,HLA-C,CSNK1E,CYP4F12,SLC6A7,HSPG2,NAT8,MAG,KIFC3…	FNBP1,STARD7,MX1,RPL21,C5ORF15,RPL24,PSMB9,HNRNPK,MTHFD2,SPINT2,VIM,HSPA1A,HNRNPC,MYL9,IDO1,RAN,SNORA21,HSPA1B,ENPEP,AHNAK,RPL12,RPS4Y1,DCAF8,TOB1,CD2AP,GMDS,CREB3L2,DPYSL3,PABPN1,SPOCK1,PLCE1,STOM,SPOCK2,ST3GAL6,GBP1,EXPH5,NCSTN,APOL1,S100A11,ZNF146,JUND,GABARAPL2,RPL41,ATP6AP1,PTP4A2,FERMT2,BCAM,PLSCR1,PRKAR1A,FAT1,SERPING1,PSME2,HYOU1,VAMP2,PSME1,ATF4,SET,RPL5,GABARAP,RPL31,RPL30,RPL34,RPL9,VP…
DOID:1686	EFO_0000516	SDR42E1,4921509J17RIK,MX1,GLYCAM1,IFITM10,RSAD2,EREG,MTHFD2,KIF20A,EPHA2,CDA,ASF1B,RIN1,2900011L18RIK,SERPINE1,NCAPG,AQP5,HERC6,MYC,4833438C02RIK,9330159M07RIK,DNAH11,XRCC1,PRG4,CTPS,RAET1A,IFI44,SOX30,FOSL1,TNNT2,RNF207,NOX4,ADCK4,SPRR1A,D2ERTD295E,CFI,2310079F09RIK,HIST1H3B,9230110K08RIK,A2M,TRPM6,OASL1,OASL2,4930403D09RIK,5930405F01RIK,IL11,DUSP5,IGH-VJ558,EDN2,TNFRSF12A,LIF,JOSD2,MLF1,LRRC23,…	TMEM88B,UNC13C,IGKV6-23,EGF,IGHV1-72,CMA1,D5ERTD163E,ETNPPL,A030014E15RIK,PSMC1,PIH1D3,GM15577,HPGD,RRH,5033425G24RIK,TPGS2,1700013D24RIK,9430087N24RIK,DEFA-RS10,STRIP2,LCE1A1,1700007K09RIK,SUSD5,HMCN1,A630033H20RIK,SMR2,IFITM7,AI448005,TMEM184C,COX8C,H2-EB1,OMD,C79557,5930409G06RIK,VMN1R148,GM2717,C030044M21RIK,AW557046,CYP27A1,BCAN,VNN1,GJB2,AKR1C14,GJB6,4930442G15RIK,SNAI2,TAGLN2,FAT3,D9ERTD49…
DOID:11726	EFO_0000463	GM3150,RPL22,ECH1,HSPE1,MYL7,SDPR,MGP,CRISPLD2,PPA2,MYL2,PPP1R3C,MYL4,RPL26,TMEM126A,SPARCL1,RPL22L1,ASB2,HSPA1B,RPL10,RPL13,RPL12,SMPX,AQP1,RNASET2B,KDR,RPL17,GM6402,B2M,GM12508,RPL18,LOC630855,GM10335,GM12191,TMA7,COX7A2L,EIF1,RPS27RT,RPS26,EHD4,RPS29,RPS28,TNNT2,RPL27A,PKIA,GM10336,RPS21,CRYAB,RPS23,ITM2B,RPS24,ANAPC13,ISCA2,TFRC,ECI1,RPL35,RPL34,H2-L,RPL9,GNG11,FAM134B,RPS18,GJA1,HMOX2,RPL36,…	ACSL1,ACTN2,WDR83OS,CNBP,PPP2R1A,HFE2,SEPP1,CCT6A,FNDC5,MYL1,LOC100505088,MYL3,NEURL2,VIM,UQCRC2,UQCRC1,ALPK3,ALPK2,PFN1,IFITM2,RPL11,SERPINE1,PDHB,GHITM,UQCR11,TMEM70,TOB2,LY6C1,ACTB,ASNA1,PSMD8,BSG,UGP2,TFG,CAPNS1,VTI1B,CLPTM1,RPL19,PTGDS,SMR2,COX8B,TMEM86A,COX8A,JUND,DMPK,RPL41,XBP1,TNNC1,NR1D1,NR1D2,COQ10B,MYL12A,HSPG2,VAMP8,ADCK3,PSME4,CSNK2B,PPT2,PSME1,PKIG,ITM2C,OGDH,GABARAP,SPARC,RPL4,GM1…
DOID:2841	EFO_0000270	KRT1,LINC00892,LOC100506737,BTBD19,DHDH,C5ORF17,TM4SF4,MMD2,ASRGL1,PSG4,CCK,MCEMP1,DKK1,C19ORF40,SLC5A8,MAPK12,CYP1A1,FAR2,ADAMDEC1,CPNE5,HPGD,NCAPG,RETN,C4BPB,STATH,SNX31,ASCL3,MUC2,DHX35,SYNDIG1,MAGEA1,C9ORF135-AS1,GTSE1,NAPSB,HLA-DRB6,NAPSA,MIA,C1ORF186,C8ORF4,C12ORF54,C14ORF178,COPZ2,SLC16A14,TYMSOS,TCN1,ZNF812,TLR10,GAPT,PNMT,CETP,ACSM1,LOC100131262,HPR,IFIT2,ABO,GATA1,LGALS4,NKAIN2,HOXC6,PD…	LUM,CADM2,C9ORF131,FBXO2,MTUS2,C7ORF26,PNMA3,TMEM81,HPCAL4,COL1A2,SLC5A7,IGLV@,THEG,LOC100507387,ERICH1-AS1,CPEB1,SCGB1A1,C10ORF62,ASB9,RBP2,LINC00403,HCG23,VIP,SKAP1,IDO2,SPRR3,CRABP2,ITLN1,ASCL1,MLLT4-AS1,SV2B,PLEKHG4B,PEG10,FLRT2,SLAMF7,RPRML,GPR156,CNTD1,FAM9B,TMEM74B,C12ORF50,NR2F1,PRKCB,NEXN-AS1,RPE65,ERVH-4,KEL,ATP4B,PLSCR2,LOC90834,LOC642620,MMP23B,WNK4,HOXB5,NANOG,HOXB2,LPHN3,NODAL,ATP6V…
CUI:C0020443	NA	GM3150,RPL21,RPL24,RPL23,RSAD2,TM4SF4,KRT8,PPA1,PPP2R1A,ACSL5,CD9,SLPI,CTH,RPL26,GM13826,RPL28,RPL22L1,RPL27,CALM2,PFN1,RAN,HSPA1B,IFITM3,RPL11,RPL10,RPL13,RPL12,ACTB,RPL36AL,PSMD8,CYP2D9,CAPNS1,RPL15,RPL14,RPL19,S100A10,WFDC17,GM12508,RPL18,LOC630855,S100A11,RPL41,ATP6AP2,GM10335,MANF,GM12191,TMA7,RPS27RT,RPS26,MYL12A,RPS29,RPS28,CYP2A5,RPL27A,LGMN,HAMP,RPS20,SPRR1A,RPS23,RPS24,RPL5,RPL6,RNH1,RP…	GAMT,AW112010,WFDC21,ECH1,ACSL1,SERPIND1,UPB1,GSTZ1,ASS1,AZGP1,CCS,CYP2C68,LAP3,TFR2,CYP1A2,ALDH8A1,CDO1,GLS2,ITIH4,PON1,PANK1,RETSAT,FGL1,AQP9,LCAT,CISD1,ITIH1,C4B,SERPINF1,SEPHS2,CYP2C70,SDS,GSTK1,GABARAPL1,SERPINF2,CYP3A25,IGF1,4931406C07RIK,CMBL,GJB1,CYP27A1,POR,BC052688,GJB2,AKR1C14,SERPING1,F13B,HPD,CD302,GCDH,CFI,SLC22A1,ECI1,ECI2,CYP3A11,ACSM1,CYP3A13,LIPC,C3,ADH4,MARC1,CYP2B9,APON,TDO2,C…
DOID:10652	EFO_0000249	POLR2J4,POLR2J3,ADHFE1,SNORD115-44,RFX4,SNORD115-43,SNORD115-42,SNORD115-41,ARMC3,SFRP2,AZGP1,RNU5E-1,SNORD115-36,PCDHB4,SNORA20,SNORA21,PLCD3,AHCYL1,SNORD45A,SNORA4,AHNAK,C1ORF194,FGL2,PLEKHB1,C1ORF192,HPSE2,AQP1,C4A,SLC5A6,ASCL1,LCE1B,MIRLET7F1,KRTCAP2,SNORD116-16,PAQR6,ARRDC4,SNORD115-22,SNORD115-21,SNORD115-23,SNORD115-20,RNF144B,SNORD115-19,OCLN,RPS28,PLSCR4,SNORD115-15,TCN2,SNORD115-14,SNOR…	SNORD56B,AP1S1,ACTN2,CACNA2D1,HOMER1,SERPIND1,DAW1,ISLR2,PDYN,FNDC9,SST,MGP,ORAI2,CYP1A1,PLCD4,NAIP,LINC00643,PCDHB8,PGAP1,SAMD9,CMAS,AQP9,SMPX,AKAP5,SLC5A5,SNORD116-21,LOC642947,CRHBP,FBXL21,GNG2,STRIP2,CNST,PPP4R4,NNAT,C10ORF107,SERPINF1,MAL2,CYP1B1,GSTT2B,SNORD74,CDR1,WNT10B,FER1L6,PRKCD,SPHKAP,SLC6A13,RAB27B,PRG4,HSP90AA5P,PGA3,IFI44,FAM160A1,EHD3,PNOC,MSL3P1,SNAI2,RAET1L,LOC440896,FREM3,PID1…
DOID:8893	EFO_0000676	WSB1,KRTAP17-1,LOC100286909,RC3H1,DKK1,FLG2,HIST1H4C,CLNS1A,KRTAP4-12,LEP,LOC100507263,HCG26,HRASLS,CERK,LOC100506606,SYNPO2,RBM26-AS1,RPS4Y1,LCE1B,NEURL1B,LOC100507376,CHAC2,PRSS3,KRTAP9-8,KLF13,KRTAP9-4,KRTAP9-3,PPBP,SLC16A10,IGFL2,DHFR,RPS26,FCHSD1,SNORD104,HLA-DRB4,LOC100131015,APOBEC3B,PTGFR,LOC202025,KRTAP10-11,KRTAP10-12,C5ORF28,MIR214,C19ORF33,LOC100507273,CEP72,KRTAP8-1,LINC00537,PDK3,AT…	STARD4,ARL15,IL1R2,CMA1,WDYHV1,CIDEA,FBXW4P1,IL1F10,RBP7,SFRP4,ZNF542P,COL1A1,CCDC80,KIAA0922,PC,ADPRM,LOC653602,ETHE1,PSG7,CYP1A1,EPHA2,MXRA5,SIK1,PM20D1,ATF3,VIT,SAMD8,FGL2,AQP9,LOC100133660,FZD10,TSIX,BACH2,RGPD2,PHYHIP,CH25H,MYC,HMCN1,HES1,CCNL1,PTGDS,RNF111,PIRT,MUC7,EGR1,MIR663AHG,GADD45B,TNNC1,NR1D1,GADD45G,RASSF9,C8ORF4,CYP4F8,ZNF14,LOC100506076,BTC,FOSL1,LOC100510692,GPR183,HLA-DRB3,ZNF2…
DOID:8866	EFO_0002496	KRT1,CD74,KRT5,S100A3,MX1,S100A2,KRTAP4-7,KRT9,ATP1B3,IGL,IGK,TUBA4A,CXCL10,COL1A2,COL1A1,CXCL13,LAP3,IFI27,SLPI,VIM,S100A7,DSC1,PKP1,S100A9,S100A8,RHCG,ADAMDEC1,IFITM2,IFITM3,IFITM1,CALML3,PRCP,CALML5,IFI6,NDRG1,PSORS1C2,CTGF,KRT6A,ACTB,COMP,BASP1,TUBB3,LAMP3,IGKC,CFL1,GBP1,LY6G6D,B2M,KRT6C,PTGDS,KRT6B,HLA-DRB5,KRTAP5-8,IGFBP4,HLA-C,IL36G,KRT34,HLA-A,ISG15,HLA-B,MAFB,HLA-G,KRT31,HLA-E,HLA-F,FTH1…	STARD7,RPL22,RPL21,RPL24,WDR83OS,AHNAK2,RPL23,MYL1,UQCRC2,RPL26,HSPA1A,UQCRC1,ACOT2,SPARCL1,FAR2,RPL28,RPL27,RPL29,RPL11,POMP,RPL10,PON3,RPL13,RPL12,ATP5A1,GHITM,UGP2,GNG5,RPL15,RPL14,RPL17,RPL19,RPL18,FDFT1,MT1HL1,ST13,TNNC2,TMA7,FA2H,RPS14P3,VAMP8,QARS,FASN,JTB,ACSBG1,PROL1,CRYAB,VAMP3,RPL5,RPL6,CFD,GABARAP,RPL31,PHB2,RPL3,RPL4,RPL30,RPL32,TFRC,RPL35,RPL34,ATP5C1,TMEM97,C14ORF166,GATA3,RPL9,ENO…
DOID:0050872	EFO_0000563	PTPRN2,CHGB,SRRM4,CHGA,ESCO2,HIST1H4L,BTBD16,CACNA2D1,TM4SF4,TM4SF5,GDAP1,GRIN2C,SPATA16,HIST1H4B,HIST1H4C,DEPDC1B,ASPHD1,SOAT2,NEURL1,RFX6,FAM64A,HIST1H4D,HRASLS,DUXAP8,NCAPG,C6ORF99,FAM169A,DLL3,ASCL1,MAGEA9,CHEK1,NKX2-2,BSN,E2F7,C3ORF14,E2F8,ST18,TMEM184A,NR0B1,PDZK1,TYMSOS,RIPPLY2,GJB1,MLLT11,FAM111B,MEP1B,PKIB,HOXB5,MEP1A,LINC00669,HOXB9,HOXB8,SCN2A,PAEP,HOXB6,GLDC,BEX2,BEX1,CDCA5,CDCA8,LIPC…	STARD8,KRT4,ACTN2,LOC286191,DAW1,EML1,EREG,FAHD2CP,SDPR,FEZ1,IFI27,TEK,AGTR2,L1TD1,CDO1,MT1E,CNTFR,EPAS1,HPGD,VIPR1,ADH1C,EPB42,ADH1B,ITLN2,CWH43,MT1JP,AQP4,TMEM71,CH25H,ITLN1,STX11,CYP4X1,LOC100128164,HOXA4,UBASH3B,PKNOX2,PROK2,S100A12,CHIA,DNASE2B,STAC,GADD45B,TNNC1,TSLP,PLA2G4A,PPBP,PRG4,AR,CYP27A1,PLBD1,NOSTRIN,ACSBG1,SCN2B,DNAH10,APOBEC3A,FERMT3,APOBEC3C,ECEL1P2,CFD,PNMT,PPP1R17,TMEM200B,SLC…
CUI:C0153594	EFO_0005088	MED1,LUM,RPS9,SEMA4C,KRT8,SPINK1,COL1A1,PPIA,COL5A2,ERP27,CD9,CRISPLD1,TGFBI,LY6E,RPL28,ATF3,ADAMDEC1,PHLDB2,C9ORF125,RPL10,CSN3,ATN1,ZFP36L2,RP11-78J21.1,TATDN2,PDPN,CCND2,CDH3,ZMIZ1,BASP1,NNAT,CDH1,S1PR1,GPC3,FLNC,MEST,RPL18,ECOP,SEMA6D,POSTN,SLC38A2,FZD7,GDF3,HLA-A,HLA-G,HLA-F,H1F0,CDH11,HOXB2,FTL,GPM6B,HOXD3,GOLT1B,SLC2A1,MRPL15,EPRS,PLA2G7,TACSTD1,ACTG2,DNMT3L,SALL2,PODXL,RPS19,PRDX1,IER2,DI…	CHGA,CADM1,MED7,WDR78,EID3,MEX3B,PCDHB2,ASB9,TNFSF4,C19ORF41,TBPL1,RABL5,GLA,PCDHB5,SPANXA1,SKAP2,CKLF,OPTN,ZNF157,FRMPD1,CLPB,KIAA1333,C14ORF143,WDR69,RNF6,PRKAA1,GNG2,NXF3,MS4A14,NUP88,RAB3IP,PLK2,WDR53,TEX14,C12ORF53,SOX30,HCFC2,TSPY2,ACE2,TBL2,WDR60,HPRT1,DZIP1,DZIP3,GTSF1,FAM108B1,ACTL7A,FANK1,MS4A5,SCOC,NGLY1,SLCO6A1,ANKRD20A2,CYB5R2,PRKACG,PPP3R2,GRIN2A,PTPMT1,EPB41L3,PRKAR2A,NKX3-1,AMZ2,G…
DOID:4829	EFO_0000233	CADM4,KRTDAP,KRT5,ESCO2,HIST1H4L,LOC100506737,AHNAK2,SOX11,RUNX2,LINC00266-1,HIST1H4B,ABCA12,DEPDC1B,KIAA0125,CRISPLD1,FNDC1,HIST1H4I,LINC00525,HIST1H4J,HIST1H4K,ALPK2,HIST1H4D,HRASLS,HIST1H4F,SPRR3,EHF,KRT16P3,KRT16P2,COL12A1,CRABP2,CALML5,SNX31,TPRXL,CLDN1,MAGOH,CHEK1,WDR72,SPOCK3,SPOCK1,MUCL1,E2F7,E2F8,THEG5,C5ORF34,BCL11A,EAF2,DDIT4L,IL36G,IGFL2,C12ORF54,C12ORF56,FAM111B,GJB2,GJB5,PNOC,PKIB,L…	PLEKHA2,ACTN2,LOC286191,HPCAL1,CCK,MCEMP1,FAHD2CP,SDPR,RBP4,TEK,AGTR2,CDO1,CNTFR,CES1,ATF3,EPAS1,VIPR1,ITLN2,MT1JP,CH25H,ITLN1,DLL4,AKAP2,STX11,NXF3,LOC100128164,PI4KAP2,SPOCK2,LINC00515,PPP1R32,UBASH3B,LOC100506725,RGAG4,PROK2,EFCC1,TMEM74B,GADD45B,TNNC1,TNFSF13,PPBP,PRG4,HSPA12B,CYP27A1,ARC,HOGA1,TCN2,NOSTRIN,DNAH10,FREM3,PLA1A,FERMT3,ECEL1P2,GPM6A,PNMT,CETP,PPP1R17,PDE1C,TFRC,MT1M,ICAM4,GBA2,A…
DOID:0050861	EFO_0000365	SLC12A2,ASRGL1,PSMB9,CDC20,COL1A2,ASS1,CCT6A,COL1A1,HNRNPL,LAP3,MTHFD2,LACTB2,KIF20A,GTF2IRD1,MXRA5,L1TD1,HSPA1B,IFITM2,IFITM3,IFITM1,SERPINE1,LRP4,UBE2L6,SLC5A6,RACGAP1,IFI16,MYC,MAGEA3,GBP1,MAGEA6,S100A11,JAG2,MTERF3,SLC6A14,MIF,AMMECR1,BACE2,TPX2,HPRT1,HLA-DRB3,HOXB6,MAGED1,NCAPG2,WDR43,TMEM97,LOC642846,ICAM1,C2,PRDX4,ASUN,TDO2,HOXC6,SOX9,CTSB,CENPU,ANXA3,CCL20,SSR3,CDC7,NUTF2,CDC6,ZWINT,NME1,…	CHGB,CHGA,ENTPD5,IL1R2,AHNAK2,ARL14,CKMT1A,SEPP1,DES,MALL,SST,MGP,CRISPLD2,LOC100508591,UQCRC2,ZG16,GPD1L,HSPA1A,SPARCL1,MYL9,PFN2,VIP,CDA,SKAP2,CES1,ITIH5,ADAMDEC1,SPRR3,AHCYL2,CMAS,SATB1,RETSAT,HPGD,TAGLN,CCDC69,CERK,ADH1C,FGL2,ADH1B,SMPX,AQP8,CWH43,GLRX,SFRP1,UGP2,ANO10,PXDC1,PPARGC1A,MUC4,MS4A12,GABARAPL3,GABARAPL1,TNNC1,FOXF1,PLA2G4A,PRKCB,ABCA8,C8ORF4,PDZK1,SMTN,MEP1B,MEP1A,SPRR1A,CRYAB,SPR…
DOID:4450	EFO_0000681	IL1R1,STARD8,CRADD,MX2,ENTPD7,EREG,TM4SF1,LOC100128059,EID3,MARCKS,RRAGD,RNVU1-18,HSPA1A,TNFSF8,CPVL,HCP5,HSPA1B,IFITM2,IFITM3,SGMS2,SERPINE2,C3AR1,LOC646626,CYB5D1,TFPI,ANTXR2,TMEM71,PNP,EPB41L4A-AS1,RRN3P2,TP53INP2,NTSR1,ST3GAL6,HES4,CCNL1,GBP2,PROK2,S100A12,EPSTI1,SDS,PHC1,EGR1,CHST7,HLA-DRB6,TNFSF15,GADD45B,TEX10,GADD45A,KLF10,TNFSF14,DNTTIP2,VPS37B,SLC16A10,COQ10A,FOSL2,FERMT2,ARC,FOSL1,POR,…	ECH1,MCEMP1,C14ORF159,SCD,NIF3L1,POLR3B,LAP3,CD209,SUCLG2,CKLF,MT1F,MTMR4,CPNE6,NPRL2,CRABP2,ATP5A1,XYLT2,CISD1,GLRX,PDXP,DPYSL2,SEPN1,NCLN,HERC2,WDR70,SLAMF8,AP2S1,MVB12A,IARS2,CPNE3,PAQR8,ST14,EDEM2,ALG6,PPBP,CMC1,COMMD1,PRKCA,FN3KRP,PAFAH2,FAM136A,CYP27A1,VAMP8,SFXN4,PPT1,PTPLAD1,SDC2,TEX264,TFRC,POP5,MGST3,LIPA,PRDX4,PRDX3,CYP27B1,C7ORF50,PTPMT1,OCSTAMP,ARL6IP5,LTA4H,KIFAP3,A2M,ATP6V0A2,ATP5S…
DOID:9261	NA	TMEM194A,CACNA2D1,GLCE,RSAD2,DEPDC1B,ASB9,TNFSF4,DNA2,CD200,PGAP1,PANK1,GORAB,SYNPO2,WBP5,FNBP1L,HS6ST2,RPS4Y1,C12ORF79,ZDBF2,GBP5,OR7D2,DUXAP10,ABCA3,TNFSF15,MTERF3,ZNF260,FZD7,PLA2G4A,C8ORF4,MASTL,NUAK1,IFI44,EXT1,STAR,XKR4,HSPA4L,SPARC,ICAM4,PLA2G7,WDR47,IFIT1,IFIT3,LGALS1,ASUN,PRKAR2B,EPB41L3,HOXC6,TMEM200A,CEP192,ZNF367,CENPU,PNPT1,IL15,USP9Y,BBOX1,FN1,CDC6,ZWINT,MYBPC1,NME1,ANLN,BST2,MMP12,…	GBP6,C9ORF135,ZNF165,KRTDAP,KRT4,AHNAK2,EBF1,CKMT1A,SYTL2,DAW1,MALL,CAPN14,ARMC3,ASS1,SPATA17,SNTN,SPATA18,CCDC81,SCGB1A1,SLPI,GPD1L,PIH1D3,CES1,SPRR3,SGMS2,ADH1C,C1ORF194,C1ORF192,C14ORF142,CALML5,STATH,AQP3,CLDN3,CH25H,MUC1,CYP4X1,VPREB3,GMDS,TP53INP2,CCDC78,MUC4,S100A12,CHST9,DNAH12,NAPSB,CFAP53,ADGB,TMEM190,SLC6A14,VPS37B,WFDC21P,ELL3,IFFO2,BPIFB1,PLEKHS1,BANK1,MEIS3P1,BTK,SPRR1A,GNE,GAPT,SPR…
DOID:1793	EFO_0003860	HEXIM2,MX1,LOC100506979,LRRN3,CCZ1B,RSAD2,MX2,LOC100130938,SOX10,MTURN,CDC20,EML6,CAPN12,MARCKS,SDPR,IFI27,TTTY15,ETHE1,IGKV1D-8,HIST1H4K,MYL9,HRASLS,C2ORF88,EMC3-AS1,ITIH4,ZNF275,CPNE5,PPP1R2P9,TRANK1,CSN3,IL2RG,RPS4Y1,LOC286087,ACCS,HERC5,LOC102724814,GNG8,ZDBF2,SERPINF1,UBASH3A,SLC12A7,MEST,HES4,LOC145474,PTGDS,EPSTI1,MIR663AHG,PAQR6,EDEM1,KIR2DS3,LOC101928307,IGF1,IFI44,SLC16A14,SCGB1C1,TCN2,…	ATP6V1E1,AP1S1,DNAAF2,GLCE,ZNF529-AS1,AMFR,LOC100128737,SIGLEC17P,LRP2BP,ATG14,EREG,XPNPEP2,LINC00528,FEZ1,HSPA1A,TMCC3,FLYWCH2,SPIN2A,GAGE5,HSPA1B,SLC46A2,LOC100505759,PRCC,SGMS2,WBP2,LOC100287572,LOC100288781,TSIX,STATH,FAM169A,APCDD1,CH25H,FRAT1,LOC100508342,EXOSC6,HOXA9,CHST13,HENMT1,C16ORF91,CHST14,LY6G6C,JAZF1,PTGDR,EGR1,NAPSB,PAQR8,KIR2DS2,ARRDC4,SNHG9,NR0B2,HDHD3,LOC100233156,LOC100510697…
DOID:14330	EFO_0002508	ZNF160,SOX10,C20ORF24,WDR82,CD9,UQCRC1,RPL27,CYFIP1,RPL11,RPLP0P6,PON2,ASAH1,ABAT,RPS4Y1,C19ORF53,CAPNS1,STOM,HES1,RPL19,S100A10,ANKS1A,FDFT1,ZNF146,LOC100509558,JAG1,PRR11,TSPYL2,PHC2,HLA-DRB5,MTERF3,ABCA8,SCHIP1,STMN4,ENO2,WDR47,LIPA,CYB5R3,BLOC1S5,EPB41L2,PRKAR2A,RPL37,IER3,ZNF365,SRP9,ANXA2,ATPIF1,OFD1,TCF12,FN1,TRMT5,FAM102A,MZT2B,KAT2B,MZT2A,TUBB2B,C16ORF62,SLCO4A1,BHLHE40,BHLHE41,PIGK,PIGG…	STARD7,RPL21,DYNC1LI2,SCD,PPP1R3C,HSPA1A,MT1H,SPARCL1,RPL28,MXRA7,MYL9,CALM2,RAN,HSPA1B,MT1F,AHCYL1,TAGLN,PLEKHB1,AQP1,ACTB,GTF2IP1,MXI1,RPL17,B2M,MT1HL1,PTGDS,GABARAPL2,RPL41,PAQR6,EIF1,RPS27,RPL27A,FAT1,ACSBG1,CRYAB,RPS23,ITM2C,PADI2,RPS24,GPM6A,GMFB,RPL6,GPM6B,SPARC,RPL3,RPL4,RPL30,ANP32B,RPL32,RPL34,MT1X,RPL9,RPL7,RPL8,HSPH1,RPS15,MT2A,RASSF2,CCDC92,GJA1,PRDX1,FTH1,RPS12,APOD,TNS3,RHOA,PTGES3…
DOID:9551	EFO_0003073	EPHA6,RBFOX2,NIPSNAP3B,RPL22,IFRD1,IL1R2,ACSL1,RPL24,RSAD2,DKK1,FAM133B,CPEB2,FAM133A,AZGP1,RRAGC,SNORA29,HSPA1A,TMEM126A,ZNF711,PCDHB9,HSPA1B,SNORA4,IFITM1,AQP9,ARPC5L,NDNF,TOB1,EPB41L4A-AS1,ST3GAL6,CCNL1,GBP2,GBP5,PROK2,SNORD72,SAMD12,GABARAPL1,GADD45B,GADD45A,COMMD3,DNTTIP2,PPBP,USMG5,PRG2,TMA7,IGF1,PARP15,IFI44,IFFO2,SNORD58A,OCLM,PTP4A3,RPS26,RPS14P3,EHD4,EIF5,RPS28,VNN2,VNN3,SLCO5A1,RPS21,P…	DDIAS,ZFP3,SNORD115-44,GOLPH3L,SNORD115-43,SNORD116-14,SNORD115-42,SNORD115-41,RNU5E-1,KIAA0125,SNORD115-36,CD9,SNORD115-39,SNORD115-38,SNORA27,NHLRC2,PREB,HIST1H4K,DCP1B,HIST1H4D,SNORA22,SNORA23,SNORA20,ATF2,SNORD45A,SNORD116-6,CYFIP2,RB1,SLC46A3,SNORD116-9,IGHV3-23,ELTD1,TRANK1,SNORD116-24,SNORD116-1,NSL1,SDAD1,SNORD116-21,SNORD116-4,SNORD116-5,SNORD116-20,EXOSC8,SNORD116-19,SNORD116-15,AKT3,KD…
CUI:C0339527	NA	KRT1,2010004M13RIK,KRT8,CCK,AI835735,SLC5A7,ST5,PCDHB3,CD9,RBP1,LOC624295,BC030870,ALPK2,EPHA4,PCDHB9,PCDHB8,TMEM181A,LRP2,PON1,RRH,RWDD4A,SERPINE2,CALML4,AKAP6,ANTXR2,CARHSP1,AQP4,UHMK1,LSM11,STS,PRTG,LSM12,MYB,CUTAL,NNAT,SPOCK1,KDR,1500009C09RIK,MEST,9330159M07RIK,PTGDS,COX8B,ABCA1,COL25A1,STARD13,SLC6A13,PARP16,AU044157,SOX30,GPR137C,RPS27,BTC,CCDC88B,SLC6A7,CNKSR1,MIP,PLBD1,CFAP54,MRAP2,23100…	NKX2-9,G730007D18RIK,4921509J17RIK,ESCO1,CACNA2D3,MYO7A,OTOP3,ETNPPL,CABYR,MTHFD2,WDR82,RBP3,FNDC1,HSPA1A,IGTP,TRIM17,TLN2,C030034I22RIK,OPTN,PRL3D1,ANKLE1,GM11772,IFITM1,3110005L21RIK,PTH2,RNASET2A,D10ERTD638E,AQP1,MTMR7,ARR3,FAM132A,TIAL1,KRTCAP3,FAM168B,B430007K19RIK,CHAC1,MS4A15,PIP4K2C,GNAT2,BC037032,B930025B16RIK,GBP3,PPARGC1A,SAMD11,3010001F23RIK,5330426P16RIK,WNT10A,SH2D1A,ARRDC3,2500002B…
CUI:C0585362	EFO_0000199	LUM,LINC00094,ARL14,RSAD2,PML,SFRP4,ASS1,IGLV@,MYL1,LAP3,MGP,RBP1,GAGE8,BAX,FAR2,MYL9,ALDH8A1,CPVL,GAGE3,IDO1,CES1,SAMD9,AKIP1,STATH,IL27RA,MUC1,HOXA9,TRBC1,AKT3,FLT3LG,NRBF2,SERPINF1,MAGEA3,GBP1,HOXA1,MAGEA1,MAGEA6,MUC4,HOXA7,APOL1,MAGEA4,MUC7,MSR1,PINLYP,EGR2,GPLD1,APOBEC3F,HLA-DRB5,MAGEC1,CEL,SLC6A14,IL36G,IGF1,NUAK1,TSPY4,ACE2,VNN1,STAG3,TNNT1,TCN1,STAR,SERPING1,PADI3,SDC2,PRR16,LPHN3,HLA-DRB…	KRT1,IL1R2,KRT4,KRT2,NBEAL2,ISL1,EREG,MALL,RRAGD,PPP1R3C,EPHA2,CDA,HSPA1B,SPRR3,PRSS2,PRSS1,ZNF273,AHNAK,HPGD,CWH43,WDR62,ALOX12B,AQP3,SFRP1,LY6G6C,POF1B,ZSCAN18,PRSS3,TSPYL2,NEBL,ABCA8,PTK6,ELL3,SULT2B1,FOSL1,CDCP1,TNNT2,SPRR1A,EZR,CES2,PID1,ZNF254,FLG,ACSM3,PLA2G3,TXN,LYPD3,RAPGEFL1,LGALSL,PPL,SLC6A1,CD1D,SLC6A4,MYLK,EPB41L3,ZBED2,SLC19A2,FGFBP1,ANXA1,CDSN,EMP1,KRT13,TUBB2A,KLK11,KLK12,DUSP7,GP…
CUI:C0001792	NA	SLC12A5,RBFOX2,RPL22,RPL21,IFITM10,LOC100362543,SEPP1,MAPK8IP1,DCLK1,SCD,MT1A,CD9,VIM,RPL26,SPARCL1,RPL28,RPL27,CALM3,RPL29,APP,ITIH3,RPL10,MYCBP2,RPL12,HNRNPU,RT1-A2,LOC100366233,C4B,RPL36AL,SV2A,APBB1,SPOCK2,RPL17,LOC100134871,RPL19,B2M,RNF112,NTSR2,PTGDS,COX8A,GSTK1,LOC688018,PRKCE,PRKCB,RGD1563956,PTP4A2,SLC6A6,SLC6A8,PRKAR1A,BIN1,VAMP1,PPT1,RPS21,PSME1,CRYAB,RPS23,PADI2,RPS25,RT1-DA,LOC49918…	CHGB,WSB2,CKMT1B,CACNA2D1,L7RN6,PPP2R1A,CCK,MED6,MAPK8IP2,CCT6A,MYL6,HNRNPK,SST,RRAGA,XPNPEP1,FEZ1,PSMC5,SUB1,UQCRC2,PSMC1,SUCLG1,ACOT7,CALM2,PFN1,CDO1,VPS29,STX1B,EAR11,CYFIP2,POMP,ATP5A1,ARPC5L,UQCR11,ADCY2,DCAF6,GLS,MYL12B,TPRG1L,BSG,SV2B,NNAT,AP2S1,CYP2D3,TCEB2,RABAC1,SLC12A7,RAB11FIP3,SNCA,NGFR,EGR1,BATF3,RPL41,TALDO1,MYO5B,COPZ1,ARFGAP1,RPS26,ARC,CDCP1,RPS29,INPP4A,PRKAR1B,GNPAT,PKIA,VAMP2,…
DOID:3310	EFO_0000274	CD320,POLR2J3,COMTD1,CDC20,DEPDC1B,ARMC6,SCO2,IFI27,SNORA28,NEURL2,LEP,CDK10,C19ORF48,CYP1A1,KIF20A,SNORA21,ADAMDEC1,RAMP3,LOC100506728,NCAPG,AQP5,RPS4Y1,LRP8,CH25H,PSMB10,PNP,TRBC1,LOC100506966,E2F8,S100A12,VPS9D1,COG7,ABCA7,PAQR4,IGFL1,SNHG3,PTP4A3,ARFGAP1,FOSL1,GJB2,SAPCD2,FDPSP2,TCN1,GJB6,APOBEC3A,APOBEC3B,CDCA3,CDCA5,C9ORF142,C5ORF28,IFI35,PPAN,WFDC3,OPLAH,CYP27B1,ZC3H12A,NETO2,RAVER1,MICAL1…	LOC100288092,KRTAP17-1,BTBD16,KRT2,PSG4,TMEM170B,IL1F10,CYP39A1,FLG2,BPIFC,SFRP2,CCDC80,ABCA12,XRN2,PLGLA,KRTAP4-12,FNDC1,PSG7,CD207,AGTR1,PRKRA,HRASLS,TP53,MTPN,WFDC12,SPRR4,SLC46A2,AHNAK,HPGD,PON3,AQP9,TSIX,GLRX,ARNTL,CLDN1,NPIPB15,LCE1B,LOC100289632,MAL2,LY6G6C,POF1B,LOC100508226,ALOXE3,SRGAP2C,KRTAP9-8,HTATSF1P2,EGR3,OMD,KRTAP9-4,TEX10,KRTAP9-3,PRG4,SLC16A10,IGFL2,KRTAP9-9,BTC,ACER1,SLC6A9,LO…
DOID:1793	EFO_0003860	ACTN1,CD3EAP,PRKAB2,COL1A1,PCDHB6,TNFSF9,ULK1,MYL9,SIK1,ATF3,EPAS1,PDXK,TAGLN,SERPINE1,LRP4,PPP1R3B,LOC284454,PNP,CRACR2B,MSANTD3,MICALL1,DHX37,FLRT2,SPOCK1,UBASH3B,HES1,HES4,S100A11,BATF3,JAG1,MCAM,GADD45B,FOXF2,FZD8,FIBCD1,IGF2,PRKCA,NUAK1,FOSL2,MLLT11,FOSL1,CDCP1,LOC100506870,UCK2,SNAI2,TAGLN2,SNAI1,CRYAB,PADI2,CHST3,CRYAA,SLC22A4,OXTR,CDCA4,SCHIP1,PLEK2,PLEKHA8P1,PALM2-AKAP2,ALKBH8,TMEM92,ELK…	HEXIM2,LOC100288092,SSTR5-AS1,ZFP2,CADM2,LOC100506979,KRT8,LOC283357,LNPEP,DKK1,TMEM170B,SPATA17,EID3,ASB9,GSAP,PLCD4,NBL1,BCOR,LOC100506730,LINC00886,AHCYL1,VIT,IFITM2,SLC46A3,IFITM3,LOC101927204,IFITM1,HPGD,CRABP2,TESK2,CLDN3,TOB1,CYB5D2,NEURL1B,FRAT1,FRAT2,FLRT3,IFT74,PEG10,ZNF704,SERPINF1,LOC100506966,JAG2,ST8SIA4,ARRDC4,PLK2,NR2F2,GS1-259H13.2,NR2F1,ACADSB,LOC729570,CBFA2T3,SLC16A14,IL17RB,B…
CUI:C0036341	EFO_0000692	ACTN4,RPL21,RPL24,AHNAK2,RPL23,HOMER1,MAPK8IP3,MT1A,MAPK10,MT1B,KARS,NEURL1,MT1H,RPL27,MT1E,IFITM3,RPL11,SATB1,IFITM1,SERPINE2,UQCR11,RPS4Y1,AQP1,UGP2,APBB1,SNCG,PIP4K2B,PSMD2,RPL17,TCEB1,RPL19,RPL18,COX8A,EGR3,GABARAPL1,RPL41,ATP6AP1,NUAK1,EIF1,RPS27,RPS29,RPS28,SERPING1,CHST1,VAMP1,RPS21,RPS20,RPS23,RPS25,TSPYL5,ATP6V1B2,RPS24,SUGP2,RPL5,BEX4,GABARAP,RPL4,MAGED1,ARL6IP1,MAGED2,CTBP1,MT1M,RPL34,…	CHGA,CADM3,HPCAL1,PPP2R1A,CCK,SEPP1,SOX10,MFSD10,MAPK8IP2,SST,FEZ1,VOPP1,GPR162,COL9A2,MT1G,UQCRC1,SPARCL1,NBL1,CALM2,CALM3,RPL29,PFN1,STX1A,CD200,APP,STXBP1,WBP2,CPNE6,RPL10,SLC23A2,MYCBP2,FOXG1,ATP5A1,GLS,ASAH1,HERC2P9,PHYHIP,DHX30,ACTB,BSG,NNAT,CAPNS1,STOM,CPNE1,LY6G6C,B2M,PTGDS,SNCB,ABCA2,TSPYL4,TSPYL2,OMG,PUM2,PRRC2A,HLA-E,PTP4A2,MLLT11,EIF6,RPL27A,FASN,PRKAR1A,LGMN,HYOU1,VAMP2,RNPS1,EZR,PAD…
CUI:C0004623	EFO_0007214	SND1,FNBP1,STARD7,RPL24,HPCAL1,MYL6,HNRNPL,SPINT1,VOPP1,VIM,CDK10,RPL28,SNORA21,CYFIP2,AHNAK,GUSBP11,RPL12,ATP5A1,BACH1,ASAH1,RPS4Y1,NXF1,DPYSL2,GTF2IP1,PSMD2,CHST15,RABAC1,S100A10,EDEM1,GIGYF2,VAMP8,JTB,PRKAR1A,HYOU1,HLA-DRB4,HLA-DRB3,RPL6,RNH1,RPL3,RPL4,GMFG,ENO1,GNS,LIPA,CYB5R3,PRKACG,HMOX1,LTA4H,CGB,LYPLA2,GSTM1,JUP,LOC145678,ANXA6,GP2,FAM102A,TMC6,LYZ,MRPL23,SLC7A7,DPYD,HAP1,GPI,CRLF3,ARF3,A…	MX1,RPL21,RPL23,MX2,GRIN2C,RUNX3,PSMB9,CD2,CD7,RPL27,CALM3,RPL29,MT1F,IFITM2,IFITM3,RPL11,WBP2,CCNI,IFITM1,RPL10,FOXG1,IL2RG,UBE2L6,SLC5A5,MYL12B,ARR3,RPL36AL,TRBC1,RPL15,RPL14,GBP1,RPL19,RPL18,S100A11,RPL41,HLA-A,HLA-E,HLA-F,RPS27,RPS29,RPS28,RPL27A,TRAJ17,SERPING1,RPS21,RPS20,PSME1,RPS23,ITM2B,RPS25,RPS24,RPL5,CFD,RPL31,SPI1,RPL30,RPL32,RPL35,MT1M,RPL34,PRF1,RPL9,IFIT1,RPL7,RPL8,IFIT3,RPS15,RPS…
DOID:12849	EFO_0003758	ZNF284,RPL21,RPL23,HSPE1,PSMC6,EID3,IFT88,ADPRM,ZSCAN21,IDNK,PLGLA,GPD1L,RPL26,TMEM126A,RPL22L1,RPL27,ALG10B,SKAP1,RPL11,SGMS1,ADCY4,RETN,FAM169A,CAPNS2,GMDS,C10ORF2,RPL17,HES4,SNCA,S100A12,ARL14EP,TMA7,FN3KRP,MCAT,ZNF14,TCN1,GPR183,PKIA,NMT2,HLA-DRB4,TSPYL5,GTSF1,ZNF256,TSPYL6,ZNF134,RPL31,ANAPC15,SCOC,RPL35,POP5,RPL34,HPR,WDR43,ZNF23,RPL9,MRPL13,RPL7,HSPH1,KLRK1,FAM134B,BLOC1S2,ALKBH2,RPL39,FLJ…	KRT1,MX1,HCG27,SPNS3,RSAD2,BTNL3,SDHAP3,CXCL10,PHOSPHO1,IFI44L,NINJ1,SCO2,LINC00528,ATG16L2,IFI27,XIST,CLC,ANKRD22,UTS2,PF4,NAIP,IDO1,C2ORF88,ITPRIP,ERV3-2,C4BPA,VWCE,TSIX,SAMD9L,STRN4,STX11,HERC5,REM2,BSG,RNF19B,LAMP3,GRAP2,GBP1,GBP5,PROK2,HIST1H2AD,EPSTI1,BATF2,HTATSF1P2,TMEM86B,LINC01002,SLC15A3,ISG15,IFI44,HIST2H2BE,LOC100510692,KLHDC8B,SERPING1,ND2,MRVI1,XAF1,CYSTM1,APOBEC3A,APOBEC3B,LOC7292…
CUI:C0346647	EFO_1000359	CASC23,LOC101927797,ZFYVE20,SOX13,PHF5A,SPINT1,RFX5,SNORD89,PLCD1,SPIN2B,GAGE5,LOC100131354,GAGE3,LOC101929504,POMP,RALA,RPLP0P6,NPRL3,DKFZP761C1711,DLL1,GPR153,ZMIZ2,LOC100128164,CREB3L2,CHST10,WDR70,MYC,HOXA6,PROSER2,LOC101928306,FZD4,CNTD2,TSPYL2,TMEM190,PLK2,CDYL2,FAM111A,INTS4L1,BIN2,PPT2,PPT1,CTAGE9,LINC00421,LINC00663,NMT1,LOC729218,HSPA4L,RPL5,TMEM180,LOC100506071,TMEM187,ELK3,AAAS,LOH12C…	PTPRN2,NEURL4,ARHGEF7-IT1,KATNAL1,ETHE1,RPL27,NBL1,SLC23A3,HOXB1,IFT172,PRCD,LRP4,UACA,SPDEF,LSM10,BCRP3,C10ORF53,ADAD1,S100A13,ZNF700,EXOSC3,S100A12,SH3BGR,INSR,COMMD3,HSPA12A,LOC101929076,MCAT,MACROD2-AS1,BCAM,LOC100287584,PSME2,ST20,VAMP5,ZNF134,SLC4A1AP,LOC115110,RPL30,LOC101927468,RPL32,CDCA7,PCBP1,PPL,LOC642846,SUV420H2,TNAP,LOC729224,DNMT3L,IQCH-AS1,LOC100129476,FTH1,RCC1,PPY,KIF21B,DIRC2,…
DOID:12858	EFO_0000533	UNC13A,DKK3,DYNC1LI1,GM15577,ITIH3,PRCC,IFT172,TRANK1,CISD3,PARD6G,LSM11,NWD1,LSM12,IFT74,ZDBF2,RPL15,RPRML,B230214O09RIK,GM3373,TIPIN,ZFP960,PTGDS,AI449212,PAPPA,KLF15,FAM124A,3100003M19RIK,BPIFB1,MRPL10,AV099323,PLSCR3,4931432E15RIK,HYOU1,H2AFY2,TSPYL5,ZFP866,A930035E12RIK,RPL31,HPN,TTYH2,PDE1B,TSHZ3,KANTR,IFIT2,GM1976,SULT1A1,BC030308,TDO2,2600001M11RIK,KCNN2,GLUL,SRP54A,2010315B03RIK,SOX8,SYN…	CDK18,CASP8AP2,WDR83OS,B130040O20RIK,SYTL2,AI835735,MFSD10,AI314604,BC005561,NUP93,ZFYVE16,SST,CPEB1,PCDHB3,ETHE1,COL9A2,HSPA1A,ZFP395,SPIN2C,MXRA8,TRIM17,FLYWCH2,NBL1,9630021D06RIK,OPTN,ASTN2,STX1A,TRIM13,AMER2,CPNE5,NPRL3,TESK1,SMPX,TESK2,LRP6,IPW,TSEN54,UXT,DDX26B,CHST10,OGFOD2,MTHFD1L,HMCN1,ABCA7,INTS1,MCAM,MIA,ERDR1,COMMD1,COQ10B,GJB1,PARP12,SLC6A7,ZZZ3,WNK1,PPP1R1B,SNHG12,LYPD6B,GM10336,GM6…
CUI:C0002736	EFO_0000773	RPL21,AP1S1,GPR37L1,PCDHGA10,COL1A2,CD9,RBP1,RPL28,WBP1,IFITM3,WBP2,AHNAK,LRP1,RPL13,RNASET2A,AQP4,LY6C1,C4A,ACTB,GNG5,CAPNS1,S100A13,SPOCK2,RPL19,B2M,PEA15A,SNCB,ABCA2,H2-D1,RPL41,SURF4,MTHFS,PTOV1,COX7A2L,RPS26,MIR686,SLC6A9,RPL27A,RNF208,BIN1,TAGLN2,VAMP2,GRB2,RPS23,PRR13,PADI2,HOXB6,RPS24,RPL5,RPL6,GM9222,SPARC,PPP1R18,RPL34,PDGFA,RPL7,MYLK,C3,PRDX6,LGALS1,PRDX1,ZFP385A,FTH1,RPL37,APOE,RPS10,…	ENTPD4,CNBP,SLC12A2,HPCAL1,AP1AR,GDAP1,SMARCA2,MAPK8IP1,EID1,NISCH,WDR82,RUFY3,UQCRC2,SPARCL1,RPL22L1,ACOT7,PFN2,CALM2,CALM3,CALM1,AHCYL1,APP,STXBP1,CYFIP2,ITIH3,MYCBP2,PLEKHB2,PDHB,ATP5A1,ADARB1,GHITM,ARXES2,TOB1,UHMK1,PCMT1,BSG,HERC1,TGOLN1,APBB1,SPOCK1,QK,RABAC1,BC037034,PTGDS,NDFIP1,TSPYL4,JUND,ZRANB2,COG6,PLK3,LRBA,PRKCB,ANK3,NR1D2,ANK1,GBAS,RPS27RT,MYL12A,PRKAR1B,FASN,PRKAR1A,VAMP1,PTPLAD1,…
CUI:C0014544	EFO_0000474	RPL21,TYW3,HIST1H4C,TNFSF4,RPL26,IGKV1D-8,RPL27,RPLP0P6,IGHV3-23,TIFA,IL2RG,ABRACL,DCAF6,ACTB,BSG,CYP1B1,RPL17,B2M,EGR2,HLA-J,MIF,TMA7,RPS14P3,RPS29,STAG3,RPL27A,GPR183,CHST2,IGKV4-1,RPS21,TLR10,RPS23,PRR13,RPS24,GTSF1,DANCR,RPL32,TFRC,RPL35,RPL34,ENO1,IGHV1-69,ENO2,RPL8,CYB5R2,ZNHIT3,RPS18,PTDSS1,RPL39,COX2,COX1,IER3,WARS,TPI1,CCL22,DUSP2,SSR3,H3F3B,ANXA6,AKR1A1,TUBB2A,IGLJ3,IGLV2-23,TUBB2B,HLA-…	MX1,HSPE1,PSMB9,MYL6,PSMC6,GPR160,MTHFD2,VIM,RPL22L1,CYFIP2,POMP,SGMS1,NCAPG,RPS4Y1,EPB41L4A-AS1,RPL15,RPL18,FDFT1,HLA-DRB5,LRRC75A-AS1,MRPL10,PLSCR1,QARS,PSME2,PSME1,ATF4,HLA-DRB1,SET,RPL5,GABARAP,RPL31,FLVCR1-AS1,RPL4,RPL30,GMFG,ATP5C1,C14ORF166,SMC4,SAMSN1,C12ORF57,FCRLA,PLAC8,PRDX5,BLOC1S2,SCP2,RPL36,LTA4H,GSTM2,ANXA2,GSTM1,ANXA4,PAX5,TRMT5,CS,NSA2,RNF149,MZT2A,CENPK,ADA,SLBP,HIST2H2AA4,RPS27…
DOID:3191	NA	HSPA1L,ACTN3,TPM3,TPM2,CNBP,LMO7,SDHB,EEF1A2,MAPK12,PSMC6,MYL1,MYL2,MAPKAPK2,UQCRQ,HSPA1A,UQCRC1,PFN2,SNRPB,APP,PRUNE,UQCR10,ATP5A1,PARK7,CISD1,COX6A2,AMOT,GNG5,SH3BP1,NRAP,GPC1,PSMD4,ST3GAL5,RPS2,RPS3,GM10845,COG6,TNNC1,TNNC2,IDH2,SHFM1,USMG5,PPTC7,GBAS,EIF1,RCAN1,RPS27RT,LOC674800,PTP4A3,MYL12A,JTB,TNNT3,BIN1,CASQ1,VAMP5,PADI2,RPS24,PVALB,MYOM1,MYOM2,GABARAP,GM10221,RPL34,MGST3,MRPL18,ATP5C1,CO…	LUM,STARD7,RPL21,SERPIND1,SOX13,H2-AA,HSPE1,GM19491,SDPR,TEF,RBP4,MYL3,UQCRC2,CYP1A2,RPL28,RPL22L1,PON1,AHNAK,RPL10,RPL13,RNASET2A,RETN,GHITM,TMEM70,RPL19,S100A11,SULT2A2,H2-D1,GSTK1,GABARAPL1,DMPK,RPL41,STARD10,PLK3,GJB2,CYP2A5,TCN2,FASN,SERPING1,PLBD1,HAMP,ATF4,PTP4A1,OGDH,RPL5,RPL6,CFD,RPL3,CFI,HIF1A,RPL7,HPX,MYLK,C3,CYB5R3,ADH5,PRDX3,FAM134B,ADH1,SCP2,PRDX1,HMOX1,RPL36,SERPINH1,RPS16-PS2,GSTM…
DOID:2377	EFO_0003885	CHGA,RBFOX1,SLC12A5,WSB2,RBFOX3,ACSL3,RPL24,CACNA2D1,HOMER1,HPCAL1,CCK,DKK3,ETNPPL,WDR82,SUB1,NSMF,LOC728825,SPARCL1,EIF1B,CALM1,LINC00087,KIAA1211L,STXBP1,CYFIP2,LOC100505759,ADCY1,SATB1,MYCBP2,FOXG1,CISD1,RGPD8,RNF6,ABAT,PHYHIP,PDXP,GNG3,SV2B,SV2A,PI4KAP2,RPL17,GPR158,SNCB,NDFIP1,TSPYL4,GABARAPL3,TSPYL1,EGR3,USMG5,PRKCB,NUAK1,MLLT11,PRKCZ,PIK3R1,TAGLN3,HPRT1,SCN2A,GPM6A,BEX5,BEX2,BEX1,ARL6IP1,T…	CDK18,SEPP1,SOX10,MTURN,MTUS1,HNRNPK,SCD,FEZ1,CD9,VIM,HSPA1A,RPL28,HSPA1B,CYFIP1,RPL11,PLEKHB1,RPL12,C1ORF198,SLAIN1,C4A,ACTB,DPYSL2,PREX1,TP53INP2,PIP4K2A,NKX2-2,CPNE2,SPOCK1,SERPINF1,LOC100506725,RPL19,B2M,PTGDS,ABCA2,FIS1,GABARAPL2,PAQR8,PHC2,RPL41,PAQR6,ARRDC4,TALDO1,HLA-C,HLA-A,HLA-B,AIF1L,EIF1,FTH1P5,FA2H,RPS27,PTP4A2,RPS29,BIN1,PRR18,CRYAB,ITM2B,HLA-DRB3,VAMP3,HLA-DRB1,GLTP,GPM6B,GABARAP,S…
DOID:12858	EFO_0000533	WSB1,RPL21,CNBP,PLEKHA5,EID1,ST5,MARCKS,IFT88,DDX39B,RBP1,RUFY3,XLR3B,UQCRC2,RPL22L1,PFN2,CALM1,WBP1,POMP,KDELR1,WBP2,RPL13,MYCBP2,SCX,PLEKHB2,WBP5,RNASET2A,ATP5A1,EWSR1,AQP4,MYL12B,ACTB,GNG3,BSG,NNAT,PABPN1,SPOCK1,CLPTM1,RPL19,B2M,PTGDS,SNCB,NDFIP1,CREBBP,JUND,GABARAPL1,RPL41,TMEM50B,PRKCE,BROX,USMG5,NR2F1,ALG2,IGF2,EIF1,RPS27RT,RPS26,RPS28,RPL27A,PRKAR1A,PKIA,RPS23,ITM2C,ATP6V1B2,RPS24,RPL5,RPL…	WSB2,FNBP1,HOMER3,GPR37L1,HPCAL1,CCK,PISD,SMARCA2,MAPK8IP1,HNRNPM,MAPK12,ACOT7,CALM2,CDK16,AHCYL1,MTPN,STXBP1,ITIH3,LRP1,CERK,GHITM,ZMIZ2,APBB1,STOM,SPOCK2,NTSR2,TSPYL4,PRKCG,ZRANB2,PAQR7,XBP1,PRKCD,COG6,ZRANB1,PLK3,ERDR1,PRKCB,RMDN3,ANK1,D17WSU92E,MIR686,INPP4A,FASN,JTB,KITL,KCNMA1,TAGLN3,CYSTM1,PRR13,ITM2B,GRB7,GPM6B,LPGAT1,SPARC,PPP1R18,PPP1R17,SCHIP1,ARL6IP1,SCOC,CTBP1,STMN3,TEX261,THUMPD1,EN…
CUI:C0028043	EFO_0003768	CHGA,RPS6,RPL24,RPL23,RPS7,RPSA,EEF1A1,PPIA,RPL27,RPL13AP6,CALM2,SF3B6,RPL11,RPLP0P6,RPL13,RPL12,DCAF6,ACTB,GNG5,SNRPD2,RPS5,RPS2,RPL17,RPS3,RPL19,RPL18,EGR1,RPL41,NONO,TMEM230,RPS27,SNHG16,LSM7,NACA,RPL27A,RPS21,ND2,RPS20,ND4,ND3,RPL31,RPL3,RPL4,RPL30,RPL32,RPL35,ATP6,RPL34,ACTG1,RPL9,UQCRH,RPL8,RGS5,RPS16,RPS15,RPS18,RPS17,UBC,RPS19,SETP4,COX2,RPL38,COX1,TMSB10,RPS12,RPS11,RPS13,HSPA8,HNRNPA1P1…	PRELID1,STARD7,PIH1D1,HPCAL1,HN1,ISL1,DKK1,SOX11,C20ORF24,PTRHD1,MYL6,HNRNPK,DDX39A,MARCKS,DDX39B,MTHFD2,WDR82,CLNS1A,UQCRC1,PSMC1,HNRNPC,RPL22L1,RPL29,SF3B5,CYFIP1,SF3B4,HNRNPR,DPYSL2,KNSTRN,PSMD8,GTF2IP1,MXI1,C19ORF53,TMEM69,AP2S1,PSMD2,SF3B1,NAA50,GABARAPL2,PRR11,ACTL6A,WDR54,TMA7,DHFR,PTP4A2,RPS14P3,QARS,JTB,PSME2,PPT1,EZH2,POP7,GABARAP,PHB2,SCHIP1,CTBP2,TMEM97,C14ORF166,ENO2,TMEM98,GATA3,ARP…
DOID:1380	EFO_0004230	MX1,SLC12A2,ASRGL1,DKK1,PSMB9,DKK4,ARMC3,HNRNPK,CAPN13,LAP3,SPINT2,SCO2,IFI27,VOPP1,SLPI,RPL22L1,IDO1,RAN,CALM1,MTPN,APP,CYFIP1,IFITM2,STAU1,IFITM3,IFITM1,ATP5A1,C4BPA,LRP4,ABRACL,DCAF6,GNG5,MUCL1,SEPHS2,B2M,MEST,HES6,NAPSB,HLA-DRB5,TMEM50A,SLC34A2,PLK2,TALDO1,MANF,HLA-C,HLA-A,VPS37C,HLA-B,HLA-G,HLA-E,HLA-F,FTH1P5,RPS26,VAMP8,PIK3R1,MYO5C,FAT1,HOXB2,CYSTM1,HLA-DRB1,BEX5,FANK1,MAGED1,CAPSL,ARL6IP1…	LUM,DUT,IL1R1,RPL22,RPL21,RPL24,SEPP1,COL1A2,SFRP4,DDX39B,WDR82,DLX6-AS1,SPARCL1,RPL27,RPL29,ATF3,RPL11,RPL13,RPL12,NDNF,LOC284454,FAM169A,NTN4,EXOSC8,EPB41L4A-AS1,FAM156B,GTF2IP1,SNRPD2,PI4KAP1,ST3GAL5,RPL15,RPL14,RPL17,RPL19,SF3B1,CCNL2,EGR1,SNHG1,ZNF266,JUND,ZRANB2,RPL41,ST13,CAMLG,TMA7,C1ORF186,SNHG6,RPS27,RPS14P3,RPS29,RPS28,PLSCR4,RPL27A,RPS21,RPS20,RPS23,ITM2B,RPS25,RGL1,RPS24,RPL5,GLTP,RP…
DOID:8778	EFO_0000384	LRRN3,ACTN2,PSG1,EML1,PEX14,SOAT2,KIAA0247,ITGBL1,DNA2,TRIM10,HCP5,FRMPD4,C3AR1,RPS4Y1,PSMB10,SPDEF,DCAF4,DHX34,NIPAL3,GBP1,HLA-J,MCAM,NCKAP1L,GADD45A,KIR2DS5,RASSF8,NR0B1,ARFGAP3,MLLT11,MYL12A,MEP1B,NDUFAF1,IL1RN,ACSM1,PCBP1,ICAM1,MT2A,CYP2B6,ANPEP,SFN,RFPL1S,CTSA,AASS,SBSPON,BTN3A2,CCL20,TCP1,HBA1,IL18,TUBB2A,PLXDC1,PDZK1IP1,MMP12,TTLL4,KCNS3,ID2,CFHR4,ATM,CD27,CYB561,GTF2H2C,GTF2H2B,EXOC3,HIST…	LUM,DUT,IL1R1,HOMER1,DICER1,RECQL,PEX12,PSG3,ISL1,SRRM1,EID1,COL1A2,HNRNPK,MARCKS,HIST1H4C,LOC100505643,SPARCL1,KIF20B,CDK14,ADAMDEC1,PGAP1,PANK3,SATB1,ZNF273,TAGLN,MYCBP2,SERPINE2,HNRNPR,SFRP1,FAM169A,ADCY7,CD2AP,DPYSL2,BBX,DPYSL3,PABPN1,E2F3,HOXA2,ARFIP1,SNCA,WWTR1,PRKCI,FOXF2,FOXF1,PLA2G4A,PBX3,ANK3,ABCA8,NR1D2,VPS13A,LRRC75A-AS1,TUBG1,TOPORS,PTP4A2,FERMT2,ZZZ3,PIK3R1,MAGEB1,LPHN3,ITM2A,CYLC2,…
DOID:3069	EFO_0000272	STARD7,DCLK1,CCT6A,HIST1H4C,RRAGD,LAP3,MTHFD2,KARS,VOPP1,KIAA0247,CRISPLD1,VIM,PSMC1,SPARCL1,RPL27,PFN2,CDO1,RAN,AHCYL1,MTPN,CYFIP1,IFITM3,MAML2,RPLP0P6,RPL12,PON2,ATP5A1,ASAH1,ABAT,AQP4,HERC2P9,C4A,CH25H,ACTB,GNG5,RPL15,RPL17,B2M,WLS,MEST,HES6,EGR1,RPL41,HLA-DRB5,GADD45A,HLA-C,HLA-A,HLA-B,GBAS,HLA-E,MLLT11,FERMT2,PPT1,RPS20,ITM2C,HLA-DRB1,RPL5,RPL6,PHB2,SPARC,RPL3,RPL4,RPL30,MAGED1,BEX1,PITPNB,M…	WSB2,FNBP1,PLEKHA1,SLC12A2,DICER1,IFT80,SEPP1,SOX10,MTURN,MTUS1,LARP6,DYNC1LI2,SCD,FEZ1,CCP110,HSPA1A,TMCC3,CALM2,CDK17,HSPA1B,APP,AMER2,PLEKHB1,STXBP3,SLAIN1,PCMT1,DPYSL2,RPL36AL,NIPAL3,SPOCK3,MXI1,TP53INP2,PIP4K2A,SPOCK1,LOC100506725,ANKS1B,PTGDS,FIS1,ST18,GABARAPL3,PAQR8,PAQR6,ARRDC2,ARRDC4,TALDO1,USMG5,OMG,ANK3,ABCA8,SNHG6,NUAK1,AIF1L,FTH1P5,PTP4A2,RPS26,KIAA1598,PRKAR1A,BIN1,PRR18,CRYAB,ITM2…
DOID:3042	EFO_1000668	MX1,IMP4,LRRN3,RSAD2,LOC100510678,PSMB9,CD2,SCD,SCO2,LEP,MT1H,SKAP1,SLAMF1,GUSBP11,IGHV3-23,CLEC10A,IL2RG,UBE2L6,IL27RA,CH25H,PSMB10,TRBC1,SLAMF8,SPOCK2,APOL2,MT1HL1,BATF3,NAPSB,TNFSF14,MANF,PPP1R1A,BIN2,TRAJ17,GPR183,PSME2,HYOU1,IGKV4-1,PRKCQ,PTGES,MT1M,IFI35,ICAM3,PPAN,MT1X,KLHDC7B,IFI30,ICAM1,ICAM2,C3,MT2A,CD79A,PLAC8,GPR171,GSG1L,JUNB,CCR2,SDF2L1,CCR1,WARS,CCL22,TNFRSF12A,CCL21,IL10RA,SSR4,IL…	LOC100288092,NIPSNAP3A,C2ORF74,STARD9,YOD1,EML1,DKK2,BTBD11,ATG14,CYP39A1,FLG2,PNLDC1,SFRP2,ABCA12,SDPR,LOC653602,PLGLA,CRISPLD1,SOAT1,ITGBL1,AGTR1,FAR2,TMCC3,ZNF711,PM20D1,SPRR4,SLC46A2,PANK1,ZNF273,HPGD,SGMS1,PON3,AQP9,ADH1B,GORAB,CLDN1,LOC100507376,TMEM68,PRSS8,SUSD5,HMCN1,LY6G6C,POF1B,LOC100506725,FKTN,E2F8,ALOXE3,SRGAP2C,MUC7,KRTAP9-8,TSPYL4,EGR3,ABCA6,OMD,PLA2G4A,NR1D2,IGFL2,CYP4F8,PDZK1,MA…
CUI:C0027708	EFO_0000212	CD74,G6PD,RPS8,RPS9,RPS6,CADM1,RPL23,RPS7,RPSA,SOX11,SNRPA,MGP,XIST,RPL26,RPL28,GTF2IRD1,RPL13AP6,NBL1,CALM2,SNRPE,RPL29,SNRPB,NBAS,PLVAP,RPL12,CRABP2,GPR64,BACH2,LAPTM4B,HOXA9,CCND2,ZMIZ1,HAS2,PEG10,TCEAL2,RPL15,RPS5,RPL14,RPL17,NPTX2,RPS3,RPL19,B2M,RPL18,ZNF423,MT1HL1,RPL41,HLA-DRB5,FZD7,MIF,HLA-C,TMA7,HLA-A,IGF2,EEF2,HLA-B,GLTSCR2,RPS27,COL2A1,RPS26,RPS14P3,QARS,CHST1,ADNP,RPS21,IARS,H2AFY2,TC…	WSB1,RPL22,RPL24,DKK1,COL1A2,MYL6,COL1A1,HNRNPK,SERBP1,VIM,HSPA1A,PSMC1,RPL27,SF3B5,POMP,ATP5A1,HNRNPR,ASAH1,RPS4Y1,SSFA2,FLRT3,CREB3L2,CAPNS1,FLRT2,CYP1B1,ANKS1A,FDFT1,NDFIP1,JAG1,FZD4,NEBL,PLK2,PTP4A2,FERMT2,FAM111A,LPHN2,BCAM,FAT1,SNAI2,FAT4,ATF4,SET,RPL6,RPL3,ATP5C1,C14ORF166,GATA3,RPL7,MYLK,SUV420H1,CYB5R3,PRDX6,ALCAM,IER2,BLCAP,GSTM3,GSTM2,ANXA2,ANXA4,JUP,ANXA5,H3F3B,FN1,TRMT5,COL3A1,FXYD2,…
CUI:C0016658	EFO_0003931	SND1,LUM,RPL22,RPL24,RPL23,HSPE1,RGD1562409,DES,COL1A2,MYL6,COL1A1,SCD,MT1A,MGP,CRISPLD2,NINJ1,PSMC5,CD9,VIM,RPL26,PSMC1,RPL28,RPL27,CALM2,RPL29,PFN1,CALM1,APP,IFITM3,RPL11,AHNAK,TAGLN,RPL10,SERPINE1,COL12A1,RPL12,SLC35B1,ACTB,RPL36AL,BSG,CAPNS1,RPL15,AP2S1,RPL14,TCEB2,RPL17,RABAC1,HNRNPA3-PS1,RPL19,S100A10,RAB11FIP3,RPL18,EGR1,RPL41,MIF,PTOV1,RGD1563956,COPZ2,RPS26,MYL12A,ALDH7A1,RPL27A,PRKAR1A,…	DUT,RGD1565355,ACTN2,CMA1,RSAD2,NUP210,MYL1,HMBS,IGH-6,MYL2,MYL3,RT1-A2,UQCR11,AQP1,MYL12B,LOC287167,MCART1,LOC100134871,COX8B,GABARAPL2,TNNC2,TALDO1,PRG2,RPL3L,PTP4A2,RPS29,MYLPF,PPP1R1A,TNNT3,BIN1,LOC366772,PKIA,PADI4,RGD1311739,CRYAB,CFD,CTBP1,MGST3,ATP5C1,MGST1,ENO3,GATA1,C3,LOC24906,GNG10,STMN1,SNRNP70,PRDX2,TSPAN8,COX3,GLUL,LTA4H,COX2,COX1,LGALS9,MYBPC2,TPI1,NCOA4,HBA1,LOC100363434,MYBPC1,L…
CUI:C0011860	EFO_0001360	NKX2-9,AW112010,IFITM10,ECH1,MX2,SERPIND1,PDYN,CDAN1,NINJ1,CYP2C67,PPP1R3C,TRIP6,ETHE1,PFN1,ASF1B,CALM1,IFITM2,ITIH4,IFITM3,ITIH3,PON1,RETSAT,SLC35B1,UQCR10,LCAT,ITIH2,ITIH1,OC90,PSMD9,PNP,5430421N21RIK,CYP2D9,GNG3,BSG,GNG5,CPNE3,CCNL2,CYP2C70,ST3GAL3,NDFIP1,JUND,GSTK1,TMED9,GML,PLA2G4F,COG6,SERPINF2,KRTAP9-1,PLK2,MANF,ERLIN1,IGF1,CMBL,RPS26,INPP4A,CLPS,TCN2,JTB,SERPING1,MAGEB3,PLBD1,RPS23,TMEM18…	KRT8,ACSL5,CIDEA,COL1A1,RBP4,IFI27,UQCRC2,COL9A1,RPL28,CDO1,SLC23A3,ZFP600,H2-BL,PEX11A,AQP8,UQCR11,LY6C1,C4A,NFS1,CREB3L1,PRPSAP1,VPREB1,PSMD4,CAPNS1,RPL14,EXOSC4,S100A10,S100A11,SIGMAR1,GLNS-PS1,PLK3,RAET1A,EIF1,GJB1,AKR1C13,MYL12A,VNN1,MIR686,CYP2A5,FASN,HAMP,SPRR1A,ITM2B,SLC22A1,CYP3A11,MGST3,CYP3A13,CYP3A16,HPX,C3,CYB5R3,CYP2B9,PRDX3,LGALS1,ADH1,PCBP2,ZBED3,GLUL,PLCG2,PDK1,GSTM3,ANXA2,ANXA5,…
DOID:12858	EFO_0000533	CHGB,RBFOX1,RBFOX3,ACTN4,HOMER1,DEK,CACNA2D3,CCK,SEPP1,HPCAL4,PHF5A,SST,RRAGD,PSMC4,SUB1,RPL26,NSMF,HNRNPC,PFN2,EIF1B,CALM2,PFN1,CDK17,CALM1,ATP6V0D1,RPL11,RPL10,RPL13,SERPINE2,FOXG1,ADCY5,MYL12B,CHORDC1,NNAT,SPOCK3,PABPN1,VTI1B,GM6402,RPL19,B2M,PEA15A,EGR1,NDFIP1,TSPYL4,PRKCG,EGR3,GABARAPL1,XBP1,ATP6AP2,MYO5A,MANF,GM12191,USMG5,TMA7,PRKCB,EIF1,PPP1R1B,RPL27A,SFXN1,SNHG11,PRKAR1A,CHST1,PTPLAD1,SF…	UNC13C,CADM4,RPL22,ECH1,EID1,UQCRC2,UQCRC1,RPL28,RPL22L1,ACOT7,NGEF,TPRGL,UQCR10,ATP5A1,GHITM,UQCR11,ABAT,PYURF,RNASET2B,STRIP2,TMEM68,LACTB,GNG7,MAL2,PPARGC1A,LOC630855,PTGDS,ERDR1,OMG,SNHG8,BCAN,RPS29,PPP1R21,ITM2A,RPS24,ISCA1,GM10221,UGT8A,NECAB1,CEND1,ATP5C1,APOO,GM1976,PRDX3,GNG11,SYNPR,PRDX2,PRDX1,FTH1,APOE,TIMM17A,RPL38,APOD,GABRA1,TPI1,PDHA1,ATPIF1,NIPA1,COX6C,CS,NME2,2010107E04RIK,GLUD1,…
DOID:14749	NA	IGKV6-23,SNORA30,IGHV1-72,GBP2B,IL1R2,RPL24,IGKV4-80,BC005685,H2-AA,GDAP10,MTHFD2,XPNPEP2,RPL26,ACOT3,ACOT2,SNORA24,ACOT1,EAR12,SNORA20,EAR10,IGKV6-15,RPL11,PEX11A,RPL13,IGKV4-91,C3AR1,PRCP,AQP6,UBE2L6,KRTCAP2,MYC,SLAMF6,GM6402,SEPHS2,ABCB1B,IGKV6-20,SNCA,GADD45B,V165-D-J-C MU,SLC34A2,GADD45A,PPBP,GADD45G,PRG4,LOC637260,COX7A2L,1500012F01RIK,ACE2,RPS27RT,RPS26,VNN1,RPS29,RPS28,RPL27A,MIR682,STAR,…	SECTM1B,MCTS1,TM4SF1,RBP4,UPRT,TRIM13,VMN1R19,ITIH5,VMN1R18,IFITM3,SATB2,HPGD,XYLT1,ELTD1,RETN,GLS,SFRP1,AQP4,PHYHIP,SLC5A6,FBXL21,HERC6,SRPX2,NIPAL2,ABI3BP,SNCG,9030619P08RIK,GBP3,WFDC16,GBP4,SMCP,COX8B,ABCA1,TMEM184C,ST8SIA1,SLC6A15,BHMT2,NR1D1,VMN1R20,I830012O16RIK,IGF2,GM16432,IFI44,CAR5B,SLC16A14,FA2H,EHD3,NCEH1,ATP4A,SCGB1C1,VAMP7,FASN,MEP1B,AKR1C14,SNAI2,F13B,MUP20,SLC22A4,SLC22A7,VMN1R34,…
DOID:2394	NA	RPL24,DEK,SCRIB,HSPE1,C20ORF24,COL1A2,AFG3L2,ASS1,MYL6,COL1A1,SST,HIST1H4C,MTHFD2,SLPI,LOC728825,RBCK1,RPL22L1,RPL27,PFN2,MXRA5,APP,COL12A1,RPL12,UBE2L6,MUC1,ACTB,KRTCAP2,GTF2IP1,SNRPD3,RACGAP1,PSMD2,MAL2,TCEB1,SNHG1,RPL41,ACTL6A,USMG5,TMA7,C1ORF186,SNHG6,AIF1L,RPS27,RPS29,PSME2,LOC100129361,RPS21,RPS20,EZH2,CUTA,SPON1,ANP32B,RPL32,RPL35,MGST2,PPL,SMC4,HIF1A,SNHG19,RPL8,RPS15,PRDX6,MRPL3,RPS18,RP…	RPL22,RPL21,LOC286191,SEPP1,ARMC3,FEZ2,CDC16,VIM,HSPA1A,EIF1B,IFITM2,CCNI,RPLP0P6,RPL13,AQP9,ADH1B,WBP5,ATP5A1,RGPD6,DCAF6,SFRP1,ASAH1,CLDN1,ITLN1,DPYSL2,RPL36AL,FLRT3,UGP2,GPBP1,IFI16,FLRT2,SPOCK1,RPL17,RPL19,B2M,S100A10,GABARAPL2,TSPYL1,ST13,ARRDC4,KLF10,ABCA8,EIF1,COMMD6,HDHD2,FTH1P5,KLHDC8A,PLSCR4,JTB,PRKAR1A,FBXL3,CYSTM1,RPS23,FBXL5,ITM2B,ZFPM2,EZR,RPS25,RGL1,HLA-DRB1,LXN,RPL5,BEX5,RPL6,GABA…
DOID:3748	EFO_0005922	KRT5,RPL22,S100A2,RPL24,RPL23,RPS7,DEK,HSPE1,RPSA,PPP1CA,PPP1CB,ASS1,CCT6A,EEF1A1,PPIA,MTHFD2,SPINT2,PSAT1,KARS,SLPI,RPL26,RPL28,UCA1,SNRPG,RPL27,RPL13AP6,RPL29,PFN1,SNRPB,UGT1A10,PCNA,SF3B6,RPL11,RPLP0P6,RPL13,RPL12,DCAF6,FBL,PPP1CC,KRT6A,ACTB,PDCD10,LAPTM4B,SNRPD2,CDH1,PTTG1,MYC,CFL1,RPS5,MAGEA3,BANF1,MAL2,RPS2,RPS3,S100A10,MAGEA6,RPL18,KRT6C,S100A11,HMGN2,SNHG1,RPL41,MIF,HLA-B,GBAS,C1ORF43,RPS…	LUM,C12ORF75,DKK3,EID1,COL1A2,MYL6,COL1A1,VIM,OPTN,SERPINE2,TFPI,ASAH1,RPS4Y1,DPYSL2,GTF2IP1,FLRT2,SPOCK1,STOM,CYP1B1,GBP3,MT1HL1,GABARAPL3,GABARAPL1,ATP6AP2,FZD7,NR2F1,ELL2,PTP4A2,FERMT2,VAMP7,PLSCR4,FAT1,SNAI2,LXN,GABARAP,TMEM98,HIF1A,MYLK,RBPJ,EPS8,PRDX4,CYB5R3,ADH5,PRDX6,PRKAR2B,SCP2,LINC00657,TMEM200A,ANXA5,FN1,SUMF1,TUBB2A,COL3A1,ADI1,PXDN,C4ORF3,PAM,ARF4,ARPC1B,PEA15,ADM,RPS27L,THY1,CSRP2,…
DOID:332	Orphanet_309152	CHGB,CHGA,WSB1,RPL21,NGDN,RPL24,RPL23,COL1A2,HNRNPK,PSMC4,FEZ1,PSMC2,FDX1,ZC3H11A,VIM,UQCRC2,RPL26,RPL28,CDK16,RAN,CGGBP1,COPG2OS2,CYFIP1,RPL13,SERPINE2,RNASET2A,ATP5A1,RNF7,MSANTD4,ADCY2,KRTCAP2,RNF115,PSMD6,TFG,PABPN1,VTI1B,RPL15,RPL14,S100A16,RPL19,FDFT1,NDFIP1,CNTD1,TSPYL4,ATP6AP2,GM10335,TMA7,EIF1,FA2H,RPS27RT,MLLT11,CRYAB,ATF4,RPL6,POM121,C78339,RPL3,RPL34,ATP5C1,PHYHIPL,GNS,HSPH1,ADH5,SCPE…	KLHDC3,CAR3,SNRPN,HSD3B3,APLP1,PPP2R1A,YIF1A,RBX1,TUBA4A,MAPK10,PCP4,CLNS1A,NSMF,RELL2,PREB,GRINA,RNASEH2C,SF3B4,SEPW1,PEBP1,CLU,UQCR11,CNDP2,COX6A1,ATP5J2,CFL1,CLPTM1,TCEB2,S100A10,NDUFV3,NDUFV1,PTGDS,RAB4B,ARFGAP2,TCL1B3,TREML1,LPHN1,MAG,RPS28,PRKAR1B,PITPNM1,DYNLRB1,INTS5,GM6756,NOP10,C2CD2L,TSKS,CPLX1,CHODL,UQCRB,STMN3,IPO4,SEZ6L2,GM19831,FBXO22,MRPL11,UBC,LGALS1,RUSC1,LOC100045848,TMSB10,EIF…
CUI:C0011644	HP_0003074	LUM,STARD7,RPL22,RPL23,DEK,HPCAL1,COL1A2,COL1A1,HNRNPK,MARCKS,FEZ2,ETHE1,MYL9,RAN,ATP5A1,TFPI,TOB1,DPYSL2,GTF2IP1,SERPINF1,STOM,AP2S1,PSMD2,S100A11,FZD2,GABARAPL1,NR2F2,NR2F1,EIF5,PRKAR1A,FAT1,ATF4,SET,PHB2,TRIO,CTBP1,ATP5C1,ENO1,ISLR,MYLK,ADH5,EPB41L3,PRDX1,SERPINH1,SRP9,LYPLA2,RING1,ANXA5,MYOF,ANXA6,TCF12,CS,ZEB1,COL3A1,PXDN,GAS1,PAM,GARS,ARF4,ARF3,BTG1,PEA15,AEBP1,CLTA,LITAF,LDHB,LDHA,TIMP3,SS…	PHLDA1,RPS8,MX1,TPM2,ASS1,EEF1A1,IFI44L,ST5,MT1A,MT1B,NUPR1,NINJ1,IFI27,CD9,LY6E,FAU,MT1G,MT1H,RPL28,ERP29,RPL27,SQSTM1,RPL29,MT1E,MT1F,IFITM3,RPL11,IFITM1,RPL10,CD81,SERPINE2,RPL12,CLU,UBE2L6,SFRP1,RPS4Y1,CTGF,LMNA,ACTB,NT5E,RELN,ABLIM3,LAMP1,TUBB3,FLNA,RPS5,RPS2,RPL17,RPS3,RPL19,S100A10,JUND,RPL41,IGFBP3,ISG15,EEF2,GEM,RPS27,MAFF,RPS29,RPS28,RPL27A,COL6A3,DRAP1,CHMP2A,RPS23,FTL,MFGE8,RPS24,CFB,…
DOID:11723	EFO_0000429	LUM,MX1,RSAD2,HOMER1,HN1,SEPP1,PSMB9,DCLK1,COL1A2,MYL5,COL1A1,LAP3,MTHFD2,MGP,LPAR6,IFI27,MYL4,VIM,MXRA7,MXRA8,MXRA5,CPVL,PFN1,HSPA1B,SCT,IFITM2,IFITM3,IFITM1,RPLP0P6,FGL2,SERPINE2,WBP5,PRCP,UBE2L6,RPS4Y1,C4A,ACTB,DPYSL2,IFI16,SPOCK1,SERPINF1,B2M,S100A10,MEST,GBP2,PTGDS,S100A11,HLA-DRB5,GADD45A,MIF,HLA-C,IGF1,HLA-A,HLA-B,IFI44,HLA-E,IFFO1,HLA-F,MLLT11,PARP12,VAMP8,PLSCR1,PLSCR4,TNNT2,SERPING1,LGM…	GAMT,ENDOG,UNC13B,STARD7,FBXO3,ECH1,ACSL1,DEK,UBAC1,MTUS1,PPP1R3C,MTHFD1,GPD1L,ACOT2,ASB8,SUCLG2,PREB,HRASLS,CPEB3,OPTN,PANK4,PPP1R3A,AQP4,BSG,PPARGC1A,KLF10,PHKA1,NR1D2,TUBG1,PBX1,RPL3L,TNNT1,PIK3R1,ADCK3,PPP1R1A,PKIA,PTP4A1,OGDH,HPN,ECI2,DCUN1D2,MT1X,ENO3,WDR47,ART3,NFU1,PDK4,GLUL,IER5,SLC19A2,SCN1B,PDK2,MYBPC2,AMPD1,HBA1,UBE2G1,MRPS7,LRRC20,VEGFA,CS,LRPPRC,PXMP2,BHLHE41,CLIC5,CITED2,MAOB,HBB,A…
DOID:9074	EFO_0002690	SLC35A3,ZNF165,MX1,HSPA1L,ZNF283,TYW3,GPKOW,ZFP3,ZNF281,PNMA3,PEX13,ZFYVE26,ATG14,UBAC2,CDC20,HIST1H4C,RRAGD,IDNK,CYP20A1,GLA,NCBP2-AS2,CGGBP1,MAML3,PANK2,PLEKHB1,SLC23A1,ADCY2,CCDC102A,CDC23,CRACR2B,DHX33,ZNF707,CREB3L2,E2F2,ZSCAN16,IL17RA,CUBN,MIR551B,ABCA9,COQ10B,SETMAR,PRG1,AIMP2,CYP27A1,CNKSR2,BDNF-AS,TRMT13,PPT1,PRKD3,OR4D10,LDHAL6A,CREBRF,BAZ2A,SCARNA3,NLK,NAGPA,ENO4,SUV420H2,RNY4,FAM122B,…	HEXIM2,ACTN4,ZNF282,CRADD,MGC57346,MED9,PLEKHA4,YOD1,MAPK13,PTRHD1,MYL5,CD2,SCD,NINJ1,CD6,SCO1,PCDHB6,RTCA,CIAPIN1,HECA,OR2AT4,TARS2,HSPA1B,SLC35B3,RETSAT,C14ORF79,STXBP2,CCNH,SERPINE2,TESK2,NOLC1,SLC5A1,UQCR11,STATH,TMEM71,CYB5D2,GPR153,SEPHS1,SNRPD1,C10ORF54,E2F1,SNORA18,STK38L,ATP6V1E2,HOXA6,NDFIP1,INSR,WNT10A,PRKCI,FZD3,COG6,ST14,SMLR1,EAF1,SIAH2,KIAA1244,UCHL3,EXT2,MRPL10,EHD4,PNOC,TMEM99,PA…
DOID:12858	EFO_0000533	RPL24,RPL23,PPP2R1A,MYL6,HNRNPK,MARCKS,VIM,UQCRC2,RPL26,RPL28,RPL22L1,TPRGL,VPS28,PANK4,IFITM3,RPL11,RPL10,MYCBP2,WBP5,ATP5A1,RNASET2B,ACTB,PRPSAP1,GNG3,BSG,PABPN1,RABAC1,B230214O09RIK,RPL19,B2M,RPL18,LOC630855,PTGDS,NDFIP1,TSPYL4,RPL41,ATP6AP1,SLC6A15,GM12191,SNF8,9630041G16RIK,EIF1,RPS20,PSME1,ITM2A,ITM2B,RPL6,RPL3,RPL4,BEX2,MAGED1,BEX1,RPL32,RPL34,STMN3,RPL7,RPS15,GNG11,GNG10,STMN2,2310036O22R…	CHGB,RBFOX1,CADM4,WSB2,RBFOX3,AP1S1,FBXO2,HOMER1,HPCAL1,CACNA2D3,CCK,SEPP1,HPCAL4,DKK3,DCLK1,DYNC1LI1,SST,MAPK10,PSMC5,PPP1R3C,SUB1,NSMF,SPARCL1,NGEF,VIP,STX1A,CDK17,CALM1,HSPA1B,STXBP1,CYFIP2,ITIH3,ADCY1,CPNE6,CPNE5,FOXG1,TRANK1,3110035E14RIK,FNBP1L,SV2B,NNAT,GNG7,VTI1B,MAL2,NTSR2,EGR1,EGR3,XBP1,IQSEC3,PLK2,PRKCE,ERDR1,MANF,USMG5,PRKCB,FA2H,ARC,BCAN,RPS28,PPP1R1B,PRKAR1B,RPL27A,SNHG11,GJB6,CHST1…
DOID:8893	EFO_0000676	GBP7,IGKV6-23,GBP6,SECTM1A,GBP8,ENTPD3,AW112010,PSMB9,D5ERTD798E,CD2,CD6,RBP1,SLPI,IGTP,EAR12,LOC100038947,IFITM1,HPGD,FGL2,IL2RG,CBLB,TMEM71,A130071D04RIK,APOL8,GBP3,6030422H21RIK,GM3373,GBP2,IFITM6,PTGDS,PLA2G4E,SLC11A1,TSLP,IRGM2,IRGM1,IFI47,STFA3,CSF2RB2,PKIB,NOX4,TLR13,D18ERTD232E,5830436I19RIK,SPRR1B,PLA1A,CFH,DMP1,GVIN1,SAMSN1,C77805,AI790276,ICAM1,C6,PLAC8,GPR171,PDK4,B230117O15RIK,REG1,G…	KRTAP17-1,ACTN3,FBXO2,KRT2,CIDEA,DKK2,COL1A2,COL1A1,SFRP2,A030014E15RIK,CRISPLD1,LEP,COL9A1,FAR2,KRTAP4-16,COL9A3,PM20D1,GM19935,VIT,ARXES1,PHYHIP,5730409E04RIK,NNAT,ABI3BP,SUSD5,SNCG,SERPINF1,KRTAP7-1,FZD2,TMEM184A,PAQR7,GSTK1,SLC6A19,KRTAP9-3,KRTAP16-1,MIA,KRTAP16-6,FZD9,PDZK1,CMBL,ELL3,COPZ2,AR,COL2A1,ACER1,TNNT1,PKIA,WNK4,AKR1C14,PADI3,SSPN,TLCD2,FREM2,GLDC,UGT8A,ACSM3,LYPD2,WFDC2,PLA2G5,AKR1…
CUI:C0268631	NA	GPR37L1,DKK3,NECAP1,RRAGA,IFT88,WDR82,RRAGC,NSMF,SPARCL1,RPL22L1,CALM3,ASTN1,VPS28,SCT,RPL10,LRP1,RPL13,SERPINE2,FOXG1,RNASET2A,TPGS2,AQP4,IL27RA,LY6C1,UBE2L3,C4A,CREB3L1,1110051M20RIK,GNG5,SNRPD2,NNAT,STOM,AKT2,CPNE3,RPL19,GABARAPL1,RPL41,SURF4,COG6,PLK3,PLK2,MTHFS,CTPS,GBAS,RPS27,INPP4A,RPL27A,KCNMA1,CSNK2B,CHST2,SSX2IP,RPS23,SPRR1B,ITM2C,ATF4,ATF5,RPL6,RPL3,PPP1R18,ARL6IP1,TFRC,RPL34,EPRS,LRPA…	SLC12A2,PPP2R1A,PCDHGA10,PSMC6,SST,DDX39B,RUFY3,HIP1R,RPL28,SUCLG1,PFN2,VPS29,CDK16,STX1A,CALM1,STXBP1,PDXK,CCNI,PLEKHB2,ARXES2,FAM120A,BSG,ZMIZ2,TMEM68,CLPTM1,SPOCK2,RABAC1,PEA15A,SNCA,NTSR2,PTGDS,NDFIP1,JUND,PRKCD,ALG2,IGF2,SQLE,MYL12A,ITM2A,ITM2B,ATP6V1B2,RPS24,GPM6B,SPARC,MAGED1,UGT8A,PCBP1,ATP5C1,ICAM5,ENO2,HSPH1,PRDX6,RPS17,GJA1,PRDX5,STMN1,TSPAN7,FTH1,SCN1A,APOD,TRP53INP2,SCN1B,GSTM5,GABBR…
CUI:C0025202	EFO_0000756	LUM,DEK,PPA1,HSPE1,PSMB9,EID1,COL1A2,PSMC6,LAP3,MGP,IFI27,SERBP1,SUB1,VIM,RPL26,GAGE8,TMEM126A,SPARCL1,RPL22L1,GAGE5,CALM2,GAGE3,MTPN,SF3B6,POMP,HPGD,SERPINE2,PON2,WBP5,DCAF6,ASAH1,PDCD10,RPL36AL,IFI16,MXI1,MAGEA3,GBP1,SF3B1,B2M,GBP3,MAGEA6,ANKS1A,MAGEA4,ZRANB2,HLA-DRB5,HLA-J,MIA,USMG5,HLA-C,TMA7,HLA-B,HLA-G,SNHG6,HLA-F,MLLT11,VAMP7,GJB2,TCN1,PSME2,PPT1,PSME1,ITM2B,GTSF1,HLA-DRB1,LXN,GPM6B,BEX1,A…	KRT1,KRTDAP,KRT5,ACSL1,AHNAK2,KRT2,MFSD12,FLG2,SCD,SLPI,ETHE1,UQCRC1,MT1H,RPL28,MXRA5,RPL29,PFN1,MT1E,ATP6V0D1,RPLP0P6,RPL13,RPL12,CALML5,AQP3,APCDD1,CLDN1,LCE1B,PSMD8,BSG,CAPNS1,MYC,S100A14,RABAC1,MUCL1,RPL19,S100A10,RPL18,MT1HL1,S100A11,EGR1,COX8A,TALDO1,MIF,EIF1,VAT1,RPS26,RPS14P3,QARS,CSNK2B,SDC1,ATF4,GLTP,CFD,CUTA,FLG,PHB2,RPL3,RPL4,RPL32,RPL35,WFDC1,IL20RB,PCBP1,LYPD3,MT1X,PPL,GATA3,RPL8,RP…
DOID:12351	NA	C2ORF76,LUM,LOC100506979,SLC12A2,TM4SF4,SLC51A,ACSL4,TM4SF5,SLC51B,C12ORF75,COL1A2,FCAMR,COL1A1,SCD,SPINT2,XPNPEP2,SLPI,NINJ2,ITGBL1,GLA,KIF20A,RAN,WBP5,NCAPG,PRAMEF10,C1ORF198,CLDN2,FAM169A,CCDC102B,RACGAP1,CHEK2,ANO10,PTGFRN,PRSS3,S100A11,APOL3,CHST9,SLC35C1,FZD6,TPX2,FAT1,TAGLN2,LOC100507603,H2AFY2,CYSTM1,VAMP5,ITM2A,APOBEC3B,CRYAA,HSPA4L,LXN,MOXD1,SPON2,BEX2,CTR9,PDGFA,PLA2G7,IFIT2,IFI30,PCDH…	POLR2J2,HOMER2,LOC100286909,RSAD2,MX2,MARCO,CCS,ASB9,SNORA28,ZG16,CYP1A2,HSPA1A,MT1G,CYP1A1,MT1H,FAM76B,GSAP,LOC100507389,SIK1,MT1E,IDO2,HSPA1B,MT1F,ATF3,VIPR1,SERPINE1,LOC100133660,TOB1,NTN4,CRHBP,HERC5,LURAP1L,TP53INP2,ST3GAL6,S100A12,SDS,EGR1,EGR2,EGR3,GADD45B,TGDS,SLC6A16,GADD45G,DBH-AS1,ACADSB,SLC16A10,C8ORF4,ELL2,RPS27,PPP1R1A,IGKV4-1,HAMP,GNE,FREM2,IL1RN,NECAB2,CETP,C9ORF72,HEPACAM,C5ORF27…
CUI:C0042133	EFO_0000731	ENTPD1,DES,COL1A2,SFRP4,COL1A1,ST5,MGP,PPP1R3C,TRIM16,PFN2,RPL29,PFN1,TES,CES1,ATP6V0D1,SATB2,FGL2,UQCR10,SLC5A3,SFRP1,HERC5,GNG5,SNRPD2,DPYSL3,RPL15,CYP1B1,MEST,GBP2,RPL18,HLA-DRB5,STAC,PLA2G4C,MIF,IGF2,PBX1,FTH1P5,MLLT11,SNAI2,SDC2,ITM2C,FBXL7,SPARC,RPL3,MAGED1,TFRC,PDGFC,GATA6,ENO1,ISLR,MYLK,EPS8,RPL8,PRDX4,RPS15,PRDX6,LGALS1,RPS19,PRDX1,FTH1,A2M,SERPINH1,IER5,IER3,CTSB,RHOA,GSTM3,GSTM2,ANXA2,…	LUM,DUT,ACTN4,RPL21,AHNAK2,CNBP,ASRGL1,SEPP1,DKK3,NISCH,CRISPLD2,WDR82,KARS,RBP1,VIM,HSPA1A,MXRA7,MXRA8,MYL9,CALM2,MXRA5,MT1E,HSPA1B,ATF3,ITIH5,IFITM2,IFITM3,STX18,AHNAK,CCNI,IFITM1,TAGLN,ADH1B,MYL12B,DPYSL2,UGP2,CAPNS1,FLRT2,SERPINF1,RPL19,B2M,EGR1,JUND,TSPYL2,RPL41,ST13,NR2F2,TMA7,IGF1,HLA-A,HLA-B,VAT1,RPS27,RPS26,RPS29,RPS28,RPL27A,SERPING1,PLBD1,RPS20,CRYAB,RPS23,ITM2B,RPS25,RGL1,RPS24,MOXD1,…
DOID:11664	EFO_1000041	B3GALNT1,LUM,FBXO3,ZNF281,KIAA1462,EML1,DKK3,PSMB9,TM4SF1,SMARCA5,QTRTD1,COL1A2,DDX39A,SDPR,MGP,LPAR6,IFI27,SOAT1,ASF1A,AGTR1,DCHS1,CDO1,CDA,IDO1,HCP5,TAGLN,CCDC69,FGL2,PON3,ADH1B,ELTD1,RASIP1,RPS4Y1,PSMB10,EXOSC8,MAGOH,CRHBP,NXF3,CHST12,RACGAP1,IFI16,NRBF2,KDR,GBP1,GBP2,APOL3,KLF13,PLK2,PLA2G4A,PPBP,FLI1,NTAN1,INPP4B,BACE2,EHD3,LPHN2,SNAI2,CD302,ITM2A,PLA1A,LXN,GPM6B,CETP,ZBED8,PCDH12,GMFG,WFDC1…	UPB1,ASS1,SST,XPNPEP2,LACTB2,MT1G,MT1H,ALDH8A1,SIK1,MT1E,MT1F,ATF3,ITIH5,CPNE6,PLEKHB1,TRMT2B,SLC5A2,ITIH2,IPW,C4A,NUAK2,MYC,SYNDIG1,PPARGC1A,S100A12,MT1HL1,HABP2,EGR1,EGR2,EGR3,STAC,SLC34A1,BHMT2,IGF1,PDZK1,ANK2,MSRA,BCAM,MYO5C,SDC1,HPD,CRYAA,CFI,MT1X,GBA3,C2,C3,MT2A,CYP27B1,APOM,LGALS2,CYP2B6,ANPEP,HMOX1,IER2,SOX9,PLCG2,JUNB,TSPAN1,ARSE,PROM1,IER3,GSTM2,JUN,GSTM1,RIPK4,SLC10A2,CCL20,BBOX1,RENBP…
DOID:3498	EFO_0002517	CHGB,LUM,MX1,AHNAK2,MCEMP1,DKK1,COL1A2,COL1A1,TNFSF4,MYL9,CKLF,PRSS2,EHF,PRSS1,SERPINE1,COL12A1,C4BPA,CLDN2,CLDN1,CH25H,MUC1,DPYSL3,NKX2-2,S100A14,SPOCK1,SERPINF1,CYP1B1,S100A11,CELA2A,CEL,GJB2,TCN1,FAT1,GJB6,SERPING1,NOX4,SNAI2,MRVI1,LXN,CELA3A,CFH,PLEK2,CDCA7,PDGFC,ENO2,ISLR,ISM1,C3,CYB5R2,C19ORF33,STMN2,FAM110C,SFN,SERPINH1,PROM1,FAM19A5,PPAPDC1A,ANXA3,ANXA4,CCL20,MYOF,FN1,PLXDC2,TMC5,GPRC5A,C…	CHGA,EIF1AY,CD160,DEFA5,DEFA3,CIDEA,BTNL3,TMPRSS15,WT1,GSTA3,LEP,RBP2,ZG16,HSPA1A,MT1G,CLEC4M,OTC,RNF186,ABCG5,PM20D1,HSPA1B,ENPEP,ADAMDEC1,HPGD,ADH1C,GPR64,LRP4,RPS4Y1,SULT2A1,S100A12,MGAM,HBG2,FLJ22763,EPHX2,SLC16A10,PGA4,ATP4A,PPP1R1A,MEP1B,MEP1A,SLC26A3,ERO1LB,MT1M,INSIG1,SLC2A2,TRHDE,GBA3,WISP2,LIPF,AKR7A3,SI,TSPAN7,PRKAR2B,CLCA1,APOB,FGFBP2,USP9Y,GKN2,GKN1,HBA1,LYVE1,IL1B,TNMD,GPR128,ECHDC3…
DOID:0060041	EFO_0003756	PRELID1,MX1,ACSL1,RSAD2,C20ORF24,PSMB9,MYL6,MARCKS,LAP3,NINJ1,SCO2,IFI27,MT1H,CPVL,PFN1,CDA,IDO1,IFITM2,IFITM3,IFITM1,FGL2,AQP9,GLRX,UBE2L6,MYL12B,PSMB10,HERC5,RPL36AL,FRAT2,GNG5,IFI16,GBP1,RABAC1,B2M,GBP2,GBP5,PROK2,S100A12,MT1HL1,S100A11,EPSTI1,NFE2,COX8A,HLA-DRB5,HLA-J,TMEM50A,PPBP,TALDO1,HLA-G,IFI44,HLA-E,RPS26,MYL12A,VAMP8,PLSCR1,SERPING1,PSME2,IGKV4-1,PSME1,CD302,GAPT,ITM2B,APOBEC3A,RPS25,H…	STARD7,RPL22,LRRN3,LRRC37A2,RPL23,SYTL1,CD2,NISCH,DDX39B,WDR82,KARS,VIM,RPL29,LEF1,CYFIP2,SATB1,RPL10,CERK,RPLP0P6,RPL13,RPL12,ATP5A1,DCAF6,RPS4Y1,NXF1,ACTB,UXT,FAM156B,TRBC1,SNRPD2,CSNK1D,PI4KAP1,RPL15,SPOCK2,STAT6,RPL17,RPL19,RPL18,PRKCH,SNHG1,ZNF266,NAPSB,RPL41,BCL11B,ST6GAL1,HLA-C,HLA-A,HLA-B,SNHG16,RPS29,QARS,PLSCR3,TRAJ17,JTB,ATG2A,RPS21,RPS20,RPS23,ATP6V1B2,RPS24,SET,RPL6,CUTA,RPL31,RPL3,P…
DOID:11612	EFO_0000660	SNORA30,STARD5,ZNF165,HEXIM1,LOC613037,HSPA1L,TEX38,MTUS1,LOC100507388,SLPI,GAGE8,HIST1H4F,HCP5,SLC35B4,SNORD82,SPRR3,EHF,HPGD,IL2RG,CLDN1,ZNF709,NIPAL2,NIPAL3,SNORD78,C22ORF24,MAL2,LY6G6D,EXPH5,SNORD75,HOXA5,EGR3,GADD45B,C9ORF153,ARRDC3,PLK2,NR1D1,SNORD115-24,OCLM,OCLN,SCARNA6,GJB7,MIR320C1,ZNF136,ZNF257,IL1RN,NEDD4L,ICAM1,MAATS1,PDK4,IER2,TNFSF10,ZNF487,ANXA1,COLCA1,KRT13,TUBB2A,CNFN,SIRT4,TADA…	ACOT9,MCTS1,SYTL2,WDR76,TMEM81,PRKAB2,C12ORF75,NUP93,DEPDC1B,MTHFD1,TMEM126A,SNORA24,VPS25,POLR3K,CDK14,SNORA23,SF3B5,SNORD116-6,SF3B6,SERPINE1,ZNF271,C1ORF192,SNORA9,C1ORF198,GHITM,ADCY9,SNORD116-2,GABPB1,MTMR6,PARL,PCMT1,NUP85,LINC00998,GBP3,GBP2,BVES,SNUPN,PHC3,DHFR,C6ORF89,PPT1,RAD18,LPHN3,CRYAB,SNORA41,NAPEPLD,C5ORF28,PKI55,ENO1,GPR180,PRKDC,WDR41,FARS2,IPO11,PRDX3,SCP2,PDGFD,PRKAR2A,ATG5,ZN…
DOID:13809	EFO_0000492	KRT1,HOMER2,GIN1,AMFR,WDR73,CAPN15,ARMC1,IDO1,CD200,SLAMF1,RALA,XYLT1,THYN1,SERPINE2,WBP5,TFPI,BACH2,EXOSC8,PRPSAP2,MILR1,OGFOD1,DPYSL3,KLF11,TRMT1L,ZNF140,IL36G,PBX3,PTK2,SNHG17,FERMT2,PKIA,SDC2,HOXB2,ITM2A,INTS9,APOBEC3B,PID1,C5ORF22,PAXIP1,PPP1R17,UXS1,PDGFC,WDR43,THUMPD2,PLA2G7,GSPT2,MRPL12,C3,GOLGA3,PRDX4,NETO2,ALCAM,INPP5F,CD19,TESPA1,SMCO4,ZBED2,TNS3,CCR2,SDF2L1,FUCA1,ACAD8,BLCAP,GSTM3,CCL…	LOC100420758,IL1R1,IFRD1,IL1R2,ACSL1,MX2,CIDEB,HN1,C14ORF159,MARCKS,CRISPLD2,NINJ2,FAR2,CDA,CKLF,TES,IFITM2,IFITM3,IFITM1,FGL2,AQP9,CCNH,STX11,PNP,RAB11FIP1,NUAK2,CHAC1,CHST15,WLS,S100A12,PTGDS,ZNF267,EGR1,CHST7,ABCA1,TNFSF15,SLC11A1,TNFSF13,CYP4F3,TNFSF14,PRKCB,IQSEC1,NR1D2,TREML2,VNN2,BANK1,VNN3,TCN1,GPR183,PADI4,PLBD1,TAGLN2,ATG2A,SNAI1,CD302,FBXL5,EZR,APOBEC3A,PTGES,PADI2,LST1,SPON2,JMJD1C,LY…
DOID:684	EFO_0000182	HEXIM2,SLC35A5,LINS,DDIAS,LRRN3,PRKXP1,HCG27,GLCE,ZFP3,LOC100130938,GOLPH3L,LOC283357,CRNKL1,C20ORF197,ZNF542P,NIF3L1,LOC100507025,SDPR,ZNF717,MYL4,HIST1H4H,HSPA1A,MYL9,ALDH8A1,LINC00400,TMEM185AP1,SLC35B4,C2ORF88,SLC35B3,ITIH4,WBP2,TP53RK,AP5Z1,KEAP1,RAX,IL2RG,AKAP4,ABAT,APCDD1,GNG5,FLJ12120,UBASH3A,SLAMF6,CHAC2,LY6G6F,PAQR8,TMEM184C,ACTL6A,ZNF260,MARS2,SIAH2,RAB39B,C9ORF69,BBS10,RNF144B,FOSL1,N…	ZNF165,IFRD1,CCZ1B,EBF1,C9ORF47,CCK,EML4,GPR160,MYL2,SNORA28,LOC100509683,ZNF836,HIST1H4J,RPL22L1,CAHM,SNORA21,RNF2,PRCC,ADH1A,RGPD6,LOC646626,BACH2,RGPD2,TOB1,LOC286087,NUAK2,HERC3,VPREB3,MXI1,TP53INP2,ZNF703,INTS6-AS1,CPNE1,HES4,LOC145474,CCNL1,APOL1,EPSTI1,BATF3,JUND,HLA-DRB5,ARRDC3,PLK2,GADD45G,LOC152225,SNHG8,SNHG5,FOSL2,EHD4,SNHG15,BANK1,VNN3,IGKV4-1,PROL1,HLA-DRB4,EZR,APOBEC3A,PTP4A1,C9ORF…
DOID:2841	EFO_0000270	CDK18,ENDOG,POLR2J2,POLR2J3,TEX30,LOC283357,LOC100128737,SCRIB,SLC51B,ITGB2-AS1,C12ORF75,MFSD10,ZNF663P,LOC100509683,CYP20A1,HSPA1A,TNFSF8,CYFIP1,LOC100506848,KHDC3L,KEAP1,C3AR1,RETN,IGFBP7-AS1,CH25H,C16ORF93,CHST12,ELMSAN1,C19ORF54,PREX1,NUP85,CPNE2,STOM,ZNF268,S100A12,RNF111,ELANE,ARL14EP,ST8SIA1,ALDOAP2,ATP6AP1,GADD45A,CYP4F3,NR1D2,HSPBAP1,SNHG3,ARFGAP3,SUPV3L1,RPL39L,TCN1,PLBD1,SNAI3,CYSTM1,F…	CASC23,TRDV3,LRRN3,CCZ1B,C5ORF17,LINC01181,GPR160,LOC100507140,LOC100506051,LINC00408,FNDC1,ZNF835,LINC00887,PIH1D3,PLCD4,CPVL,CALM3,HCG22,PARG,RAMP3,SATB1,PRINS,SMPX,CLEC10A,SLC23A1,AQP8,RPS4Y1,HERC2P9,RGAG1,NHLH1,SRD5A3-AS1,MAGEA3,LINC00879,OR7D2,BATF3,NAPSB,HLA-DRB5,ARRDC3,PLK2,DDIT4L,GS1-259H13.2,OR51I2,WFDC21P,GPR137C,BBS10,MLLT11,PPP1R1B,KIAA1598,MYO5C,PKIA,NET1,LOC100289641,SNAI2,UBXN10-AS…
DOID:8947	EFO_0003770	CDK19,SLC12A5,UNC13B,ACSL3,ACTN4,CADM1,AP1B1,PPP2R1A,DKK3,PCDHGA10,RBP3,ADPRH,PSMC3,RUFY3,COL9A1,ANP32E,SPARCL1,ACOT7,PFN2,CALM2,A930011O12RIK,TPRGL,STXBP1,EPAS1,ATP6V0D1,ADCY1,PLEKHB1,RPL13,PLEKHB2,WBP5,ATP5A1,PDXP,2610034M16RIK,PRPSAP1,GNG3,SV2B,CPNE1,SPOCK2,PIP4K2C,GNAT2,SNCB,PHC1,PLK5,NDFIP1,ATP6AP2,ERDR1,MIF,SNHG8,PRKCA,SLC6A6,9530057J20RIK,GM2710,GNPAT,PKIA,UNC119,VAMP2,ITM2B,ITM2C,VSX2,HSP…	RPL22,RPL21,RPL23,CACNA2D3,PHF5A,HIST1H4B,HIST1H4C,MYL1,RBP1,RPL26,RPL22L1,E130218I03RIK,RPL11,TRRAP,PON1,A930003A15RIK,RNASET2A,TOB2,GPATCH8,PARL,ACTB,ASNA1,MTA2,GM9918,BSG,5730409E04RIK,SNRPD2,GNAT1,RPL17,A930013F10RIK,GM6402,RPL19,RPL18,PTGDS,RTBDN,TNNC2,ARRDC3,GM10335,GM12191,RPE65,MYLPF,RPL27A,TNNT3,1810022K09RIK,INTS6,RPS20,RPS23,RPS25,ATF4,ZFP866,A930035E12RIK,RPL14-PS1,ANP32B,PPP1R11,RPL3…
DOID:10923	EFO_0000697	CASC23,PCGF5,C20ORF196,GAPVD1,ATG14,C9ORF40,HMBS,MYL4,CPEB4,OPTN,ENPEP,SF3B3,STAU1,NPRL3,TPGS2,FNBP1L,FAM132B,JHDM1D-AS1,MXI1,PIP4K2A,VTI1B,STOM,SNCA,GABARAPL2,CHST8,ST13,VPS37D,ELL2,PBX1,SLC6A8,FHDC1,BCAM,PSME4,PLBD2,CHST2,TMEM9B,KDM7A,TSTA3,PLEK2,TMEM200B,C9ORF78,TPTE2P2,ZNF23,PPP3R1,BLOC1S6,PTPN20B,PIP5K1B,PSMF1,NSUN3,RAB3IL1,TUBB2A,C6ORF62,SLC7A5,FAM210B,KAT2B,MZT2A,TAL1,AGO2,UBAP1,WDR26,ELOF…	SLX4IP,ENDOG,BIK,HIST1H4L,LPP-AS2,IL1R2,GCA,TREX2,RUNX1,C20ORF195,ISL2,CFC1,LOC100289061,GSTZ1,ADAM2,OLFM4,LOC100130705,SLPI,RAB36,SCO1,DPEP3,C19ORF48,PMS2P4,PLCD1,B9D2,CLEC4F,FRMPD3,LOC729083,IL1RAP,HSF2BP,TTTY2,RPS4Y1,LOC100128843,C16ORF93,DCANP1,ZNF876P,KIAA0753,CPNE2,TRAPPC12,SLC25A44,HOXA1,WLS,PROK2,S100A11,FZD6,DOLK,KCNAB3,ENTPD3-AS1,SLC9A3R1,LOC100129767,RNF144B,REEP6,TMEM117,TCN1,CDC42EP2…
DOID:12217	EFO_0006792	RBFOX1,TAS2R10,PRKXP1,ACSL1,EBF2,SEPP1,C12ORF75,MTUS1,FNDC9,SLC5A7,SST,GPR160,LOC653602,CCP110,HSPA1A,LRRN1,HSPA1B,STX16,LRP2,SNX31,RPS4Y1,RGPD2,HERC2P9,CRHBP,NWD2,IFI16,PIP4K2A,SYNDIG1,MS4A14,S100A12,HLA-DRB5,ABCA6,SPHKAP,DDIT4L,GPR137C,IL17RB,FAM13A-AS1,FA2H,CCDC88A,VAMP8,PWAR5,LOC100510692,HAMP,GAPT,ZFPM2,VAMP3,HLA-DRB1,CDC42SE2,MS4A7,GLTP,CFH,NECAB1,NBPF20,NAPEPLD,TMTC4,HPR,LOC100288320,PEG3-…	LOC441052,C5ORF17,CCK,DKK1,CFC1,ST5,FNDC1,LOC100506295,AGTR1,ASB5,LINC00889,MYL9,LINC00087,FRMPD1,ITIH4,SMPX,NCAPG,NTN4,ANO10,NTSR1,IGLON5,LOC100286925,CCDC78,ST3GAL1,PROK2,HES5,ELANE,EGR1,PMM2,GDF1,SIAH3,GADD45G,C8ORF4,ANK1,RPE65,VAT1,RIIAD1,TBL3,LOC399884,SDC1,MEIS3P1,PLBD2,VAMP2,VGLL3,LOC729218,ZMYND19,OXTR,SLC45A1,ARX,SLC35D3,TWIST1,SLC6A3,SLC30A10,LRPAP1,DKFZP779M0652,ISM1,MRPL2,SOX18,TMEM88…
DOID:2513	EFO_0004193	KRT1,LUM,CACNA2D2,KRT7,CD5,CRISPLD2,SLPI,RBP2,PCDHB6,ANKK1,PCDHB4,EHF,ITIH3,SERPINE1,IL21R,SLC5A1,GLRX,ADCY7,LRP8,MTMR7,CREB3L3,IGLON5,PROK2,MSR1,PLA2G4E,PLA2G4D,TNFSF14,IGFL3,IL36G,GDF6,COL2A1,ARC,FOSL1,GJB2,GJB6,HOXB9,PLA1A,CFB,MS4A7,CFI,IL23R,MGST2,TWIST2,SAMSN1,PLA2G7,ABO,GATA1,SPIC,DNMT3L,IL36A,GPR176,IL36B,ZC3H12A,TNFSF11,CD14,HOXC9,IER3,LRRC26,IL11,CCR2,GSDMC,LRRC25,MYBPC3,IL19,TFEC,RHOF,T…	RBFOX1,EGF,ACTN2,ADHFE1,CACNA2D1,HFE2,GDAP1,ISL1,DES,GRIN3A,SFRP5,FNDC5,MYL1,RRAGD,CD7,SCGB1A1,PPP1R3C,NEURL1,CORO6,ASB5,LRRN1,ALPK3,ALPK2,PLCD4,HRASLS,ASB2,CES1,PRKAA2,PON1,ADCY1,PLEKHB1,SMPX,PPP1R3A,CLDN3,AQP4,ABRA,FSD2,PPARGC1A,RAB11FIP4,BVES,SRPK3,PPP1R27,DMPK,TNNC2,PAQR3,ABCA5,DDIT4L,FZD9,SLC6A13,PHKA1,KLF15,ANK1,CMBL,RPL3L,IL22RA2,BTC,PTP4A3,MYLPF,WNK2,PPP1R1A,TNNT3,KCNMA1,PKIA,ADSSL1,CRYAB…
CUI:C0011175	NA	CD320,LUM,RPL22,ECH1,RPL24,RPL23,SLC12A2,P8,LOC100362543,MYL6,MGP,IFI27,LOC100912086,VIM,RPL28,RPL27,RPL29,RAN,IFITM2,IFITM3,RPL11,POMP,IFITM1,RPL10,LOC100360017,SERPINE2,RPL12,UQCR10,PNP,LOC287167,NNAT,RPL15,RPL14,TCEB2,LOC100134871,RPL19,B2M,RPL18,PTGDS,CSAP1,ERLIN2,MIF,RPS27,RPS26,MYL12A,EIF6,RPS28,RPS21,RPS20,RPS23,RPS25,CUTA,RPL31,SPARC,RPL4,RPL30,RPL32,RPL35,RPL34,COL13A1,RPL9,RPL8,RPS16,AL…	PTPRN2,CHGB,SND1,B3GALNT1,FBXO3,KRT8,SEPP1,HNRNPK,CCDC80,RRAGA,SPINT2,SERBP1,RPL26,COL9A3,RPL22L1,CALM2,ASTN1,CALM1,APP,RGD1562079,LOC606294,CMAS,KDELR1,KDELR2,CPNE7,WBP5,PDHB,GLRX,MTMR6,TOB1,FAM120A,DPYSL2,RNF115,C1GALT1C1,BSG,SH3BGR,EGR1,NDFIP1,COX8A,GABARAPL2,TSPYL1,CHIA,DMPK,ATP6AP2,SPHKAP,ATP6AP1,TMEM50B,RAB27A,MANF,FN3KRP,NR1D2,CMBL,COQ10B,NTAN1,SQLE,MLLT11,RPS29,PPP1R1B,SNHG11,NET1,MGC1093…
DOID:3312	EFO_0000289	SSB,C2ORF74,MX1,ACSL1,LRRC37A2,RSAD2,C5ORF17,SYTL2,PRSS30P,MOGS,ITGB2-AS1,SIGLEC17P,CCAR1,LOC100507025,LAP3,FEZ1,PLGLA,SLPI,LOC100506295,PFN2,ALPK1,NAIP,VIT,ZNF395,TMEM63C,WBP5,SMA5,UBE2L6,APCDD1,APOL6,HERC5,IFI16,SV2A,BBX,LOC389641,STOM,GBP1,CYP1B1,JAZF1,WLS,GBP2,GBP5,PROK2,PTGDR,ELANE,EPSTI1,FZD6,NCKAP1L,KIR2DS3,SH2D1B,TMEM192,PRRC2A,IFI44,SRPK1,LOC100233156,VAT1,VNN1,PLSCR1,LOC100510692,TCN1,S…	CCNJL,HEXIM2,LRRN3,PRKXP1,AMFR,LOC100128737,HNRNPL,LGALS12,NINJ2,SNORD89,IGKV1D-8,COL9A3,MYL9,IDO1,ASF1B,TP53,CES1,CHIC2,HPGD,CLEC10A,C4BPA,CISD1,GABPB2,GABPB1,ARIH2OS,TOB1,LOC101928893,CLECL1,GNG2,BSG,ZEB1-AS1,FLT3LG,ZDBF2,TP53INP2,CPNE2,ZNF823,UBASH3A,CHST7,NFE4,PMM2,CYP4F2,CYP4F3,SNHG9,RMDN1,SNHG17,CYP27A1,PNOC,C7ORF43,HECW2,ATG2A,IGKV4-1,RGL4,PRR12,HLA-DRB3,APOBEC3B,LXN,CDC42SE1,NECAB2,OXTR,P…
CUI:C0686083	NA	HN1,WDR77,GTPBP4,NISCH,PSMC6,MTHFD2,RBP4,PSMC2,CD9,RPL28,RAN,SF3B5,PDXK,AHNAK,RPL10,RPL13,SERPINE2,EWSR1,RNF4,PSMD9,FAM120A,GNG5,PSMD1,CLPTM1,RPL19,S100A10,S100A11,PLK3,GPN1,EIF1,D17WSU92E,RPS27RT,SLCO5A1,CTAGE5,JTB,SET,RPL6,CFI,CDCA7,RPL34,MRPL18,HIF1A,RPL7,EPS8,PRDX4,GJA1,PRDX1,PNO1,TIMM17A,PROM1,GSTM5,RPS16-PS2,CSNK1A1,ANXA1,ANXA2,ANXA3,TPI1,ANXA5,H3F3B,EMP1,TCF12,FN1,EMP3,TIMM23,FAM101B,MMP14…	CHGB,IGKV6-23,RARS2,CDX1,GM15284,SLC31A1,SDHD,SLC51A,AP1AR,DEFA2,SDHB,COMTD1,PSMB9,GM19491,DNAJB11,UQCRC2,ZG16,HSPA1A,OCM,PDCD4,SRSF5,RPL22L1,OTC,ABCG2,GM4354,IVNS1ABP,HSPA1B,UGT1A10,ENPEP,ADAMDEC1,SLC27A2,ACAA1A,ATP5A1,SLC5A1,CALML4,RFNG,LCLAT1,COX6A1,PSMB10,PPP1CC,PRPSAP1,MUC3,IGKC,SRST,B2M,CCNL2,RPL18,E2F8,ST3GAL4,CREBBP,RPL41,OSBPL5,SMAD1,ERDR1,PPTC7,CMBL,ACE2,AKR1C13,LOC674800,QDPR,VNN1,RPS2…
DOID:5419	EFO_0000692	PTPRN2,LUM,EPHA7,COL24A1,EBF1,CFAP70,EBF3,BTBD11,RUNX2,MIR323A,COL1A2,SFRP4,ARMC3,FNDC7,SPATA18,RBP4,ZNF717,HSPA1A,PCDHB5,HSPA1B,ATF3,ITIH5,IFITM2,EPAS1,ZNF154,IFITM3,SAMD9,LRP2,IFITM1,COL12A1,LOC613266,C1ORF192,PON2,C1ORF198,ADCY2,SLAIN1,TMEM71,GNG2,MIR431,SV2C,KIAA1324,PLEKHG4B,PEG10,SPOCK2,PPARGC1A,OR7D2,EFCC1,NEBL,FZD6,AVPR1A,ABCA8,PARP14,OCLN,RNU5D-1,NET1,FAT4,PTPLAD2,VGLL3,HSPA4L,CFI,PDE1C,…	EPHA5,ACTN2,ADHFE1,ACTN1,SYTL2,TAAR3,EVA1A,SMARCA2,SST,LAP3,RBP1,SPARCL1,DCHS2,PCDHB4,RNF220,ASTN1,SKAP2,PCDHB9,EPHA3,SATB1,PLEKHB1,SERPINE2,FRMPD3,AQP7,NTN1,SNX31,SFRP1,ADCY8,AQP4,AQP1,CLDN1,C4A,ASCL1,LOC284581,HOXA9,ST3GAL5,SPOCK1,HOXA3,S100A16,CPNE4,CYP1B1,S100A10,HOXA7,HES6,HOXA6,BVES,APOL4,HOXA5,CHST9,DNAH11,STAC,SLC34A2,FZD7,DDIT4L,GDF3,MIR9-1,SLC16A12,SLC6A11,PRKCA,C8ORF4,ELL2,SLC6A6,BCAN,…
CUI:C0221757	EFO_0002946	LUM,PSMB9,TM4SF1,DDX39B,IL23A,SCGB1A1,KIAA0247,MT1G,MT1H,RPL28,EPHA2,NBL1,CALM2,SIK1,HSPA1B,ATF3,STXBP1,EPAS1,AHNAK,AQP3,PNP,ACTB,CSNK1D,ALOX5,B2M,JUND,XBP1,XRCC5,SLC11A1,EDEM1,NCKAP1L,PLK3,HLA-A,PRRC2A,HLA-E,PLSCR1,SERPING1,LGMN,TAGLN2,RGL2,VGLL4,CFD,WFDC2,ICAM1,CYP2B6,IER2,LTA4H,PPP1R10,TNFSF10,JUNB,IER3,SFTPB,ANXA1,BTN3A2,TSC22D1,EMP1,EMP3,LYZ,RHOB,GLUD1,IL1B,PTMA,FAM193A,PXDN,MMP19,TAX1BP1,RE…	SND1,RPL24,RPL23,ACTN1,KRT7,HSPE1,ASS1,PSMC5,PSMC3,SLPI,CYP1A1,UQCRC1,PSMC1,SPARCL1,RPL27,MYL9,PFN1,CES1,RPL11,CCNI,TAGLN,VIPR1,ADH1C,RPL12,PON2,SLC35B1,PDHB,ATP5A1,AQP1,UBE2L3,RPL36AL,SRP72,PSMD8,PSMD1,RPL14,CYP1B1,RPL17,RPL19,S100A10,RPL18,ARVCF,COX8A,ABCA3,HLA-DRB5,XRCC6,NR2F2,MANF,RPS27,PTP4A2,AIMP2,RPS29,RPS28,RPL27A,FASN,PSME2,RPS21,RPS25,ATF4,SET,RPL6,RPL31,PWP1,SPARC,RPL4,ANP32B,RPL32,ANP…
CUI:C0019204	EFO_0000182	SLC12A6,FNBP4,MED4,WDR42A,TRAP1,ASAHL,AMFR,PEX13,LARP5,GDAP2,UQCR,LOC150383,LASS2,AFG3L1,IFI27,PSMC3,CTH,TRIM14,POLR3G,HSPA1A,CYP1A1,TRIM10,DUS3L,CCDC82,TLN1,CDO1,C9ORF123,LOC653160,ZAK,IFITM3,TTLL11,FGL1,WBP4,PNKP,LOC646626,SDAD1,LOC285540,SAP130,HERC3,PSMD5,TMEM69,KDR,ARFIP2,BTRC,LOC646195,PRKCI,HLA-B,CLPX,RPS27,FOSL2,EHD4,UCK1,JTB,GRWD1,NET1,SFXN2,ADCK4,ITM2B,NOL14,LYPLAL1,NGLY1,SFRS2IP,FLJ238…	NUP214,ARMC8,CDC20,C15ORF15,CCT6A,LASS4,CYP2C8,ZNF718,LAS1L,RBP4,MYL4,MT1G,MT1H,CIAPIN1,HIST1H4J,MT1E,ATF1,ADH1B,CRABP2,C4BPA,C7ORF36,GPATCH8,DPYSL2,PRAP1,KRTCAP2,CDC27,NUP85,TCEB3,AP2S1,STAT6,PTGFRN,B2M,SIAH1,C5ORF33,FZD4,SERPINF2,SLC11A2,WDR40A,COG4,COMMD3,AAA1,STAG2,EIF6,PIK3R1,LOC653501,ATG2B,PSME3,ZNF259,FBXL5,FBXL7,RPL6,PAXIP1,SPON2,RPL3,SLC22A7,PLIN,MT1M,MT1X,SESTD1,NOLA1,C1ORF174,SMC5,ADH…
DOID:1883	EFO_0003047	ATP6V1E1,ACSL3,RPL24,CNBP,GPKOW,DEK,PPA1,DYNC1LI1,HNRNPK,RRAGD,MTHFD2,RRAGC,KARS,TRIP6,CTH,MTHFD1,TMEM126B,CCDC86,C19ORF48,TMEM126A,CYP1A1,UQCRC1,RPL27,PFN2,EIF1B,CPVL,OPTN,TES,SF3B6,FGL1,CCNH,RNF114,PSMD8,GNG5,WDR72,TMEM69,STOM,RPL17,RPL19,SNHG1,JAG1,RPL41,XBP1,FZD5,ATP6AP1,XRCC6,GADD45A,KLF10,COMMD3,USMG5,SNHG8,PUM1,FAM136A,EIF1,VAT1,C9ORF64,AIMP2,SNHG15,EIF6,CSNK2B,SERPING1,TAGLN2,NOL11,ATF4,A…	RPL22,ACTN4,RPL21,HN1,DKK1,HSPE1,C20ORF24,CDC20,PSMC6,SCD,HIST1H4C,SUB1,VIM,HSPA1A,PSMC1,GLA,KIF20A,PFN1,RAN,STAU1,KDELR2,PON2,NCAPG,DCAF6,RPL36AL,GTF2IP1,FLRT3,BSG,SNRPD3,PSMD3,PEG10,CAPNS1,PSMD1,RPL15,RPL14,PSMD2,SEPHS2,S100A10,FDFT1,SURF4,TALDO1,TMA7,SNHG6,FTH1P5,COL2A1,MLLT11,SNHG16,TPX2,RPS29,EIF5,RPS28,QARS,JTB,TDP2,RPS23,ITM2B,VAMP3,PHB2,RPL4,ARL6IP1,TXN,MGST3,PTTG1IP,ATP5C1,TMEM97,LIPC,MR…
CUI:C0235025	NA	PLEKHA1,CADM1,HNRNPM,PSMC6,WDR82,PSMC2,SPATA13,XLR3B,HSPA1A,EIF1B,CALM2,GM4354,RAN,HSPA1B,APP,ITIH5,WBP1,CERK,SERPINE2,ATP5A1,ADCY2,ABRACL,FAM120A,CHORDC1,PSMD6,RPL19,RPL18,EGR2,ZRANB2,ABCA1,PLK2,ERDR1,CTPS,LATS2,CLPS,JTB,TAGLN2,VAMP5,EZR,ATP6V1B2,CDC42SE2,SLC22A1,PCBP1,VPS26A,TXNDC16,HNRNPLL,HSPH1,SOX4,SOX2,LGALS1,PRDX1,ARL6IP5,APOE,HIST1H3I,RPS10,HIST1H3C,APOD,SS18,ANXA1,H3F3A,ANXA5,EMP1,GNB2L1…	ACTN3,ECH1,SERPIND1,GPR37L1,EBF2,MAPK8IP1,COL1A1,CPEB2,MYL1,FEZ1,GLOD4,CD9,FNDC1,SPARCL1,RPL28,MYL9,TPRGL,MTPN,STXBP1,KDELR1,AHNAK,TAGLN,RPL13,ARXES2,RS1,PLAC9A,SNCG,PEA15A,SNCA,FDFT1,RPL41,NDFIP2,ST6GAL1,TNNC2,USMG5,GDF5,IGF2,PRKCA,CMBL,COPZ2,EIF1,ARFGAP3,SQLE,MYLPF,WNK1,FASN,TNNT3,ITM2A,ATF4,RNPEPL1,MAGED1,UGT8A,ARL6IP1,MAGED2,GFI1,RPL34,PTTG1IP,PDGFA,ENO3,PLA2G7,ISLR,C3,SULT1A1,INPP5A,PTDSS1,S…
DOID:3457	EFO_0000553	LUM,COL1A2,COL1A1,SFRP2,DDX39A,RRAGA,LOC100507025,CLNS1A,IFI27,FNDC1,VIM,HSPA1A,HNRNPF,PSMC1,LOC728825,SPARCL1,MXRA5,PFN1,RAN,HSPA1B,IFITM2,SLC46A3,IFITM3,POMP,COL12A1,GLRX,DCAF6,DPCD,HERC2P9,C4A,MUC1,SERPINF1,MAL2,IARS2,B2M,S100A10,ATG3,SURF1,HLA-DRB5,HLA-J,ALG8,TALDO1,HLA-C,HLA-A,HLA-B,HLA-G,IFI44,HLA-F,FTH1P5,PARP12,FAM220A,KIAA1598,PSME2,TAGLN2,PPT1,RPS20,CFB,HLA-DRB1,SPON2,SPARC,RPL35,MRPL15…	MIR143HG,KRT5,LOC100286909,ECH1,RPL24,ACTN1,ATG14,C20ORF24,TM4SF1,ST5,AZGP1,MGP,KARS,PSMC5,IDNK,POLR3E,CDC16,LEP,MTHFD1,MXRA7,RPL27,MYL9,MT1E,CES1,TAGLN,RPLP0P6,RPL13,SFRP1,ASAH1,TPRG1L,CYP4X1,RPL36AL,GTF2IP1,RPL15,RPL14,TCEB2,MUCL1,SEPHS2,RPL19,RPL18,FDFT1,SNHG1,F8A1,RPL41,XBP1,ST13,ATP6AP1,LRBA,PLK2,TMA7,COMMD1,PDZK1,EIF1,IL17RB,RPS14P3,VAMP8,QARS,SERPING1,RPS23,ATF4,RPL6,RPL3,OXTR,MEPCE,MAGED1…
CUI:C0276655	NA	IMP4,IL1R2,AP1S1,PIH1D1,RSAD2,DNAAF1,SYTL1,PSMB9,RRAGA,SDPR,ASPHD2,MTHFD1,CD207,ACOT7,CKLF,STXBP1,PRSS2,IFITM2,PRSS1,IFITM3,CERK,CLEC10A,AQP3,CLDN1,CLECL1,NUDT16P1,DCANP1,TBL1X,CYP1B1,MS4A14,PRSS3,C3ORF14,FDFT1,FIS1,TNFSF18,MTERF3,PPBP,C12ORF50,C7ORF49,MIF4GD,WFDC21P,OVOL1,MASTL,HDHD1,SQLE,RPS26,ARC,LGMN,FTCDNL1,ITPA,HLA-DRB4,APOBEC3C,LOC729218,ANAPC13,LST1,NAA40,CFI,SCOC,POP5,ICAM3,TMEM97,EPRS,C…	IAH1,PLEKHA2,RC3H1,TTC39B,EREG,MARCKS,LOC100508591,MT1G,MT1H,TNFSF9,RIN2,MT1E,OPTN,MT1F,SATB1,RALA,AQP9,CRABP2,C3AR1,WBP5,RPS4Y1,TOB1,TMEM71,CH25H,ALOX5,LOC440983,MT1HL1,EGR1,HTATSF1P2,JAG1,ARRDC3,EAF1,ARRDC4,NR1D2,CYP27A1,FOSL1,NCEH1,PLSCR1,LOC100507168,LOC100288675,MEIS3P1,HAMP,KDM7A,ATF5,CFD,SLC22A4,SPARC,SPI1,CES1P1,DCUN1D3,MT1X,LY9,PDGFA,PALM2-AKAP2,ENO2,LPAR1,EPS8,ICAM2,CD1A,FAM110B,MT2A,RA…
CUI:C0263361	NA	KRTAP17-1,MX1,RSAD2,MX2,KRT9,EPR1,UNC93A,CDC20,FLG2,BPIFC,CD2,SFRP2,DEPDC1B,SCO2,IFI27,KIF20A,HRASLS,WFDC12,ADAMDEC1,NLRX1,SPRR3,SLC46A2,PRSS2,EHF,PRSS1,SAMD9,HPGD,NCAPG,LOC100288781,NOD2,ALOX12B,CALML5,LRP8,PSMB10,STS,LOC100507375,HOXA9,TRBC1,MICALL1,CHAC2,PRSS3,GBP5,E2F8,S100A12,EPSTI1,NFE2,TMEM86A,PPBP,RAB27A,SLC6A14,IL36G,IGFL1,SLC16A10,IFI44,C12ORF56,HDHD1,DHFR,RAET1E,SULT2B1,FCHSD1,TPX2,VNN…	IL1R2,CMA1,RFX2,CIDEA,PISD,CYP39A1,ZNF542P,NINJ1,SOAT1,CD207,ACOT2,FAR2,SIK1,PM20D1,ATF3,SPRR4,FGL2,AQP9,LOC100133660,FNBP1L,BACH2,RGPD2,PHYHIP,CLDN1,MUC1,MEST,CCNL1,ELANE,MUC7,KLF11,EGR1,GADD45B,NR1D1,NR1D2,CYP4F8,PDZK1,ZNF14,PGA4,ALOX15B,BTC,FOSL1,FASN,SAPCD1,ACSBG1,ZNF256,BEX5,GLDC,PDGFC,BCL10,DAZ3,NRARP,MGST1,TMEM91,PPFIBP1,CD1A,SCGB1D2,C7,ATP6V0A4,PDK4,IER2,APOE,SOX9,JUNB,SOX8,IER3,DUSP5,ANX…
DOID:11722	Orphanet_206647	C9ORF135,ACOT9,STARD7,RPL24,SS18L2,TYW3,CNBP,MCTS1,UPF3B,PPA1,CDC20,SFRP2,DDX39A,HIST1H4C,MTHFD2,CDC16,RPL28,GLA,RPL22L1,LRRN1,PFN2,L1TD1,RPL29,SF3B5,LINC00087,IFITM2,STAU1,IFITM3,IFITM1,TAGLN,RPL10,RPL13,WBP5,UQCR11,ABRACL,PNP,ACTB,BSG,SNRPD3,SNRPD2,C19ORF53,TCEB1,SEPHS2,RPL19,LOC440983,EGR1,COX8A,GABARAPL3,ATP6AP2,FZD5,FZD7,GDF3,TALDO1,USMG5,TMA7,AMMECR1,GBAS,FAM136A,COX7A2L,HDHD1,STAG2,VAMP7,J…	LUM,RPL22,SOX11,HNRNPM,HNRNPK,SPINT2,PSMC5,LOC100508591,VIM,MT1H,MT1E,MT1F,APP,RPL11,SERPINE2,FOXG1,ATP5A1,DCAF6,RPS4Y1,TOB1,PRTG,DPYSL2,EPB41L4A-AS1,RPL36AL,FLRT3,STOM,RPL14,IARS2,SF3B1,MEST,MT1HL1,ZNF146,SNHG1,RPL41,XRCC5,WDR54,NR2F1,TERF1,SNHG8,FTH1P5,RPS26,FERMT2,RPS29,EIF5,ALDH7A1,QARS,TDP2,FAT1,PSME2,RPS25,RPL5,RPL6,RPL31,SPARC,RPL3,RPL4,RPL30,ANP32B,RPL34,MT1X,PTTG1IP,ENO1,RPL9,ADH5,MT2A,P…
DOID:8778	EFO_0000384	ZNF165,SP110,ACSL1,ACSL4,DKK1,PSMB9,HNRNPM,ASS1,MTHFD2,HSPA1A,CIAPIN1,EPHA2,TLN1,IDO1,HCP5,ATF3,IFITM3,IFITM1,AQP9,GLRX,UBE2L6,RPS4Y1,LRP8,ARNTL,CH25H,TM9SF4,PSMB10,RNF114,PNP,SPDEF,MUC1,GMDS,IFI16,PSMD3,GBP1,GBP2,FDFT1,S100A11,TMEM184B,GADD45A,MIF,SUCO,IFI44,HCFC1,ARFGAP3,HLA-F,FASN,PSME4,TCN1,GPR183,SERPING1,PSME2,NDUFAF1,HLA-DRB4,PAF1,ATP6V1B2,ATF5,CFB,TSTA3,IL1RN,LPGAT1,HIF1A,PLA2G7,IFI30,LRP…	ENTPD5,DICER1,BBIP1,MARCKS,HIST1H4C,CD7,IFI27,CD9,GPD1L,LOC100505643,SUCLG2,CDA,ADAMDEC1,PGAP1,PANK3,SATB1,ZNF273,SATB2,HPGD,ADH1C,ADH1A,AKAP9,AQP8,AVIL,LRP4,GLS,SLC5A3,FAM169A,CD2AP,BBX,MXI1,PLCE1,ARFIP1,SHOC2,EXPH5,ZNF148,PTGDR,ZNF268,PRKCI,PLA2G4A,PBX3,ANK3,ABCA8,NR1D2,VPS13A,LRRC75A-AS1,TOPORS,PIK3R1,TDP2,MEP1A,ITM2A,C5ORF30,PADI2,APOBEC3B,GMFB,CDS1,GPM6B,ZNF254,MGST3,MYLK,ADH6,TMPO,SULT1A1,P…
CUI:C0149925	EFO_0000702	SERPIND1,EPR1,HN1,C7ORF24,GDAP1,C20ORF24,KIAA1217,NEIL3,MTHFD2,ANP32E,MTMR2,PANK1,LOC253012,KIAA0241,CLDN2,ASCL1,C7ORF30,ZNF829,DPYSL5,GMDS,SEPHS2,MAGEA6,C7ORF46,SRPK1,MLLT11,TPX2,PPFIBP2,GJB2,C10ORF40,MAGEB3,EZH2,CUTA,CDCA2,BEX2,BEX1,CDCA4,HOXD1,CDCA7,CDCA8,ENO1,TMEM97,LOC283267,NAGPA,SOX4,STMN1,PRDX2,STMN2,RCC2,ARSE,MYBL2,MNX1,SKP2,SRP9,NSUN2,GABRA1,TUBB,TUBB2A,ZWINT,TMEFF1,ANLN,CDC2,MMP12,ALS2…	SLC35A2,LUM,IL1R1,LRRN3,STARD9,C10ORF56,CD2,LOC100049716,RRAGA,MT1B,MGP,CRISPLD2,SCGB1A1,C10ORF116,FEZ1,CD9,LOC100128178,SLPI,NINJ2,VIM,TEK,FLJ23834,MT1G,MT1H,SPARCL1,TMCC2,MYL9,MT1E,ATF3,SLC46A2,EPAS1,C9ORF50,AHNAK,HPGD,MAML2,ADH1C,AQP9,ADH1B,SYNPO2,ELTD1,AQP3,AQP4,CH25H,NTN4,RAB11FIP1,FAM13C1,PI4KAP1,KDR,STXBP6,S100A10,EGR1,DNASE2B,ABCA6,GADD45B,C13ORF15,RASSF8,SLC6A13,RAB27B,SLC16A12,C8ORF4,FL…
CUI:C0279628	EFO_0000280	LUM,ACTN4,KRT8,PSMB9,TM4SF1,COL1A2,ASS1,COL1A1,DDX39A,SPINT2,IFI27,VOPP1,HSPA1A,MXRA5,PFN1,ATF3,PRSS2,IFITM2,PRSS1,IFITM3,POMP,KDELR2,IFITM1,GLRX,CLDN3,C4A,MYL12B,MUC1,ACTB,MUC2,PIP4K2C,RPL19,B2M,FDFT1,HLA-DRB5,HLA-J,HLA-C,HLA-A,HLA-B,HLA-G,PGA3,HLA-E,HLA-F,PTP4A2,BACE2,RPS26,JTB,CSNK2B,PSME2,TAGLN2,HYOU1,RPS20,PRR13,RPS24,HLA-DRB1,SPARC,MAGED1,RPL32,ARL6IP1,TFRC,RPL34,WFDC2,TMEM97,IFI30,C3,BLOC1…	KRT1,POLR2J2,KRT5,FNBP1,RPL22,KRT4,AHNAK2,CNBP,DES,MALL,RRAGA,PPP1R3C,CD9,UQCRC2,GPD1L,SPARCL1,TRIM16,MXRA7,MYL9,RPL29,CALM1,SPRR3,AHNAK,CCNI,TAGLN,CCDC69,RPLP0P6,CRABP2,PDHB,ATP5A1,CALML3,AQP3,RPS4Y1,AQP1,UGP2,MXI1,S100A14,RPL15,LY6G6C,RPL17,ANKS1A,COX8A,FOXF2,EIF1,PBX1,VAT1,FERMT2,QARS,SMTN,SPRR1A,CRYAB,PKIG,SPRR1B,RPS25,ATF4,GPM6A,IL1RN,CFD,FLG,RNH1,RPL3,RPL4,PITPNB,PCBP1,LYPD3,MT1X,PPL,VPS26A…
CUI:C1175175	EFO_0000694	IL1R2,ACSL1,ACTN1,C20ORF24,MYL6,SLPI,MYL9,CALM3,PFN1,AQP9,C3AR1,RPS4Y1,PSMD4,ALOX5,B2M,S100A12,S100A11,ELANE,NFE2,EGR1,COX8A,PHC2,RPL41,CYP4F3,PPBP,TALDO1,HLA-C,HLA-B,HLA-G,EIF1,VNN1,RPS28,VNN2,TCN1,PADI4,ATF4,CDC42SE1,SPARC,RPL30,TXN,ENO1,RPS18,LGALS1,PRKAR2B,FTH1,RPL39,LTA4H,RPS10,CD14,RPS11,CTSB,CTSA,ANXA1,ANXA3,TSC22D1,HBA1,AZU1,TLR2,CEACAM8,CEACAM6,ALDOA,CD24,HIST2H2AA3,RAB5C,SERPINA1,HBB,AR…	STARD7,RPL22,MX1,RPL24,RPL23,MX2,DEK,PSMB9,HNRNPK,CD4,MARCKS,YME1L1,UQCRC2,RPL28,RPL27,RPL29,LEF1,RPL11,RPL13,RPL12,ATP5A1,EWSR1,HNRNPR,RNF6,ASAH1,SRP72,MYC,RPL15,RPL14,RPL17,RPL19,SF3B1,RPL18,ZNF146,PRKCH,ATG3,NDFIP1,ATP6AP2,FLI1,PLSCR1,PRKAR1A,HLA-DRB4,HLA-DRB3,HLA-DRB1,SET,RPL5,RPL6,GABARAP,PHB2,RPL4,RPL35,GATA3,RPL9,RPL7,LIPA,RPL8,PRDX1,RPL37,RPL36,PRKACB,SRP9,BTF3,PHF11,CHKB,DUSP1,H3F3B,IL10…
CUI:C0023434	EFO_0000095	KRT1,C2ORF76,WSB2,SFMBT1,LOC100506979,ACSL1,SYTL2,MCEMP1,DCLK2,C12ORF77,CPEB1,LOC100507025,IFI27,COL9A2,BAX,LINC00525,TNFSF9,CLNK,COL9A3,LRRN1,PFN2,ZNF831,OPTN,LEF1,CCDC68,EPB42,LOC100506728,NOD2,TSIX,LOC100507372,SERPINF1,LINC00515,APBB2,UBASH3B,GBP2,SNCA,APOBEC3G,FRY-AS1,ABCA6,STAM,ABCA9,WFDC21P,NUAK1,IL17RB,LOC100506076,CCDC88A,PWAR5,TRAJ17,MYO5C,SPATS2L,LOC401068,CYSTM1,C5ORF30,GPM6A,SLC45A4,…	PTPRN2,LRRN3,LOC101927438,EBF1,CACNA2D3,ITGB2-AS1,TMEM170B,C12ORF75,CDC20,MARCKS,KIAA0125,HIP1R,IGKV1D-8,CPVL,NEIL1,EPHA4,TP53,CES1,ZAK,USP6NL,SATB1,CPNE5,LOC613266,IGHV3-23,CLEC10A,IL2RG,LOC284454,AQP3,CCDC102A,FAM169A,RPS4Y1,NPIPB15,MAGOH,MILR1,GNG3,C10ORF54,GNG7,MS4A14,CHAC2,HES1,OR7D2,LINC00996,EGR1,KIR2DS2,ARRDC4,PPBP,VPS37B,ANK3,ELL2,TPX2,STAG3,BANK1,GPR183,NET1,GRAP,LGMN,TAGLN2,BTK,VAMP2,I…
DOID:8577	EFO_0000729	ACOT9,ZNF165,LRRN4,RSAD2,SLC51A,DKK1,TM4SF1,CCDC80,CYP2C9,ABCA12,AZGP1,IFI27,TRIM15,DNA2,EPHA2,L1TD1,CDO1,IDO1,SAMD9,IFITM1,CPNE8,ITLN2,MST1R,C4BPB,LOC284454,CARHSP1,HERC2P9,SSFA2,CH25H,PNP,RRN3P1,HERC4,CYP2A7P1,CHORDC1,C22ORF23,SAMD10,GBP1,APOL1,GBP4,EPSTI1,EGR1,JAG1,WNT10B,EFCC1,MIA,PLK3,FZD7,ARRDC4,PBX4,C12ORF50,C8ORF4,HLA-G,IFFO2,GDF9,ERVH-3,HLA-F,AR,CCDC88B,AGPAT4-IT1,STRC,TCN1,PSME2,MRVI1,C…	PTPRN2,SLC35A3,CCNJL,PRELID1,HAGHL,ENTPD5,PCDH20,MRPS18A,TM4SF5,RUNX2,SST,LOC100049716,MT1A,MT1B,GPR161,SLPI,MT1G,MT1H,SPARCL1,MT1E,MT1F,KIAA1211L,MAP10,RETSAT,TUBAL3,PLEKHB2,AKAP9,AQP8,PRCP,MT1JP,RPS4Y1,ARNTL,MUC2,FRAT2,FLRT3,CREB3L4,KIAA1324,FGF14-AS2,INTS6-AS1,SEPHS2,ZSCAN18,NHEJ1,PROK2,CELA2A,ST6GAL2,ST6GAL1,CYP4F2,COG2,NR0B1,RNF144B,TBL2,PPP1R1A,C19ORF24,CES2,FANK1,MTRR,HPN,MAGED1,MT1L,ECI2,…
DOID:14330	EFO_0002508	CD74,FBXW12,RPL24,RPS7,ZNF160,HUWE1,SEPP1,ATP1B1,PNRC1,MORF4L1,EEF1A1,MORF4L2,SCD,GOLGA8H,PPP1R3C,XIST,HSPA1A,CAPZA1,CDK2AP1,RPL27,CALM2,DEGS1,FKBP4,CALM1,HSPA1B,SATB1,HSD17B4,PARK7,SLC5A3,LOC100272216,HERC2P9,ACTB,DPYSL2,GTF2IP1,CHORDC1,LAMP1,SPP1,B2M,HMGN3,LINC00599,HOXA5,LOC100509558,TSPYL4,PRR11,SLC38A2,RPL41,PRNP,TMA7,GFAP,LOC399491,SDCBP,GEM,PGF,PLSCR4,NACA,GNAS,RPS20,RPS23,RPL5,RPL6,GPM6B,…	FNBP1,RPL22,MX1,RPL21,SOX10,DYNC1LI2,NISCH,CLNS1A,PSMC2,CD9,VIM,RPL26,UQCRC1,PLCD1,PSMC1,RPL28,CYFIP2,RPL11,RPL13,SERPINE2,RPL12,ATP5A1,RPS4Y1,DPYSL3,CAPNS1,PIP4K2A,NKX2-2,SPOCK1,RPL15,PSMD2,RPL17,WLS,S100A10,MT1HL1,PHC2,RMDN3,BACE1,QARS,BIN1,ACSBG1,CRYAB,TMEM9B,PADI2,VAMP3,GABARAP,PHB2,RPL3,IPO13,RPL4,TFRC,RPL35,TTYH1,RPL34,ENO1,SLC6A1,ENO2,MYLK,LIPA,C3,CYB5R3,PRDX1,RPL36,SFN,GSTM5,ZNF365,GSTM2,…
DOID:0050589	EFO_0003767	LUM,ACTN4,PPA1,LOC100510678,PSMB9,COL1A2,ASS1,COL1A1,LAP3,KARS,IFI27,VOPP1,LOC728825,SPARCL1,IDO1,RAN,PRSS2,IFITM2,PRSS1,IFITM3,IFITM1,TAGLN,IGHV3-23,GLRX,UBE2L6,C4A,ITLN1,PSMB10,MUC1,RPL36AL,SNRPD3,GMDS,IFI16,STOM,GBP1,RABAC1,GBP3,GBP2,FDFT1,PTGDS,S100A11,XBP1,HLA-DRB5,HLA-J,TALDO1,MANF,MIF,HLA-C,HLA-B,HLA-G,HLA-E,HLA-F,BACE2,RPS14P3,SERPING1,PSME2,HYOU1,IGKV4-1,PSME1,ATF4,HLA-DRB1,TSTA3,SPARC,P…	CHGA,RPL22,IL1R2,RPL21,ECH1,RPL24,SYTL2,SEPP1,C12ORF75,MALL,MARCKS,GPR160,CD9,ETHE1,ZG16,HSPA1A,RPL27,RPL29,HSPA1B,ADAMDEC1,AHCYL2,RPL11,SATB2,VIPR1,ADH1C,RPLP0P6,RPL13,RPL12,AQP8,DCAF6,CLDN3,RPS4Y1,TOB1,NEURL1B,BSG,UGP2,GNG5,MXI1,S100A14,RPL15,RPL17,RPL19,B2M,S100A10,MS4A12,GABARAPL2,PAQR8,RPL41,C9ORF152,STARD10,KLF10,USMG5,CMBL,GBAS,FTH1P5,RPS27,RPS29,PPP1R1B,CYP2S1,TDP2,NET1,RPS20,RPS23,PRR13,…
DOID:11612	EFO_0000660	LRRC69,C9ORF131,TYW3,ARHGAP29,HCG8,TMEM133,ERVK3-2,ZNF663P,CYP2U1,LYG2,GPR160,BAMBI,AMZ2P1,NUDT9P1,AGTR2,ITGBL1,DENND4A,LRRN1,SKAP1,PVRL3,SNORA20,ADCY10P1,SNORD116-6,MIR30A,ZNF275,SNORD116-8,SNORD116-9,REP15,CD83,TUSC3,SERPINE2,LSMEM1,C6ORF99,KIAA2026,FBLN1,CYB5D1,SNORD116-2,PYGO1,TMEM243,EFNB2,NT5E,CDH6,LOC100130713,RBBP6,DDX26B,GRB14,PEG10,STXBP6,ZNF547,FRRS1L,GHSR,ZNF267,SNORA10,CLUL1,LINC0031…	LUM,SNORD116-14,SCAMP2,SYTL4,COL1A2,ARMC3,SPINT2,SPINT1,ARMC4,SPARCL1,HCP5,HSPA1B,HPGD,C1ORF194,C1ORF192,KIAA1210,SMA4,WDR63,SMA5,CLDN3,WDR66,SNORD116-21,SNORD116-20,SPDEF,CREB3L1,ASNA1,DPYSL2,SNORD116-19,CREB3L4,SNORD116-15,CAPNS1,FLRT2,SERPINF1,SNORA73A,S100A16,SNORD74,SNORD75,APOL4,CHST9,DNAH12,NAPSB,CFAP53,DNAH11,ADGB,ATP6AP1,CEL,COPZ1,C1ORF189,SLC6A6,PLEKHS1,ITPA,PSME3,FREM1,LPHN3,CRYAB,DNAH…
DOID:9074	EFO_0002690	MX1,ACSL1,CNBP,RSAD2,MX2,PPA1,PSMB9,MYL6,MARCO,MARCKS,LAP3,IFI27,CD9,ITGBL1,MT1H,LOC728825,CALM2,PFN1,MT1E,MT1F,CYFIP1,IFITM2,IFITM3,POMP,IFITM1,FGL2,C3AR1,GLRX,UBE2L6,ASAH1,MYL12B,ACTB,HERC5,DPYSL2,PDCD10,BSG,GNG5,GBP1,B2M,S100A10,MT1HL1,S100A11,EPSTI1,EGR1,COX8A,HLA-DRB5,HLA-J,TMEM50A,HLA-C,HLA-A,PRG4,NR1D2,HLA-B,HLA-G,IFI44,HLA-E,HLA-F,FTH1P5,RPS26,MYL12A,VAMP8,PLSCR1,TDP2,LGMN,PSME2,PPT1,SDC2…	LUM,RPL22,RPL21,RPL24,COL1A2,COL1A1,SFRP2,MYL1,VIM,RPL26,HSPA1A,RPL27,NBL1,MXRA5,RPL29,RPL11,CCNI,TAGLN,RPL10,RPLP0P6,RPL13,RPL12,ATP5A1,RPS4Y1,HERC2P9,GTF2IP1,TRBC1,SNRPD2,RPL15,SERPINF1,RPL14,RPL17,RPL19,CCNL2,RPL18,PTGDS,TNNC2,IGF1,SNHG6,EIF1,RPS27,RPS14P3,HSPG2,RPS29,GJB2,RPS28,RPL27A,QARS,JTB,GJB6,RPS21,RPS20,RPS23,HLA-DRB4,RPS25,ATF4,RPS24,LXN,RPL5,RPL6,RPL31,PHB2,SPARC,RPL3,RPL4,RPL30,MAGE…
CUI:C1720457	NA	AP1S1,PPP2R1A,HN1,TM4SF1,CDC20,MYL6,IFI27,CD9,UQCRC1,GLA,MXRA8,ACOT7,PFN2,CALM2,PFN1,RAN,IFITM2,RAMP3,IFITM3,POMP,SSNA1,SERPINE1,UQCR10,ATP5A1,UQCR11,AQP1,PNP,ACTB,PRPSAP1,PSMD5,PSMD3,S100A13,AP2S1,GM3258,S100A10,S100A11,FIS1,EGR1,COX8A,GABARAPL1,PLK1,TALDO1,MIF,USMG5,AKR1C12,FOSL1,VAMP8,POR,FASN,PSME2,GM3244,PNP2,CRYAB,LXN,GM10221,ENO1B,CDCA8,TWIST2,MRPL18,IFI30,ZNHIT1,CYB5R3,LGALS1,PRDX2,PRDX1,…	2410006H16RIK,NGDN,RPL23,AMFR,MRPS18B,WDR74,DHX40,MTHFD2,TMEM126A,RPL28,RPL22L1,E430025E21RIK,AHCYL1,APP,CGGBP1,PGAP2,RPL10,RPL13,RPL12,WBP5,SLC35B1,AKIP1,GHITM,PARL,RNASET2B,RPL36AL,KRTCAP2,SRP72,CHAC1,RPL14,RPL17,ARFIP1,RPL19,WLS,RPL18,LOC630855,LONP1,WWTR1,ATG3,SNHG1,PRKCI,XBP1,TMED9,SURF4,ATP6AP2,EDEM1,GM10335,MANF,ERLIN1,SNHG8,CTPS,KLF15,SNHG5,SNHG6,1500012F01RIK,ZZZ3,EIF5,AIMP1,SNHG12,GORAS…
DOID:0060201	NA	CDK18,CHGB,CHGA,ACOT8,KRTDAP,CKMT1A,C20ORF24,ETNPPL,L1CAM,ARMC1,RRAGD,SPINT2,ASPHD1,POLR3G,MT1H,MXRA7,SPIN2B,ALDH8A1,HSPA1B,MT1F,LOC100506974,C14ORF142,ABRACL,SLC5A6,UHMK1,GPR153,FAM132A,ASNA1,GNG4,KIAA1324,MICALL1,PIP4K2A,SERPINF1,C3ORF14,PROK2,MT1HL1,PROSER2,PROSER1,HLA-DRB5,GADD45B,EDEM1,ACTL6B,SNHG9,RMDN3,WFDC21P,NUAK1,TEX19,TMEM198,LOC100233156,RIPPLY2,SAPCD2,PKIG,APOBEC3B,ATP6V1B2,TDRKH,FLV…	B3GALNT2,POLR2J2,ZNF285,TEX30,SFMBT1,PLEKHA1,SLC12A2,PEX12,C9ORF41,MYL5,NEIL3,IFT88,PPP1R3D,CRISPLD1,MTCP1,ULK2,TRIM16,RABL3,PEX11G,ZSCAN26,TRAM2-AS1,NCBP2-AS2,GALT,MTPN,LINC00087,TMEM87B,CYFIP2,KDELR2,RETSAT,CERK,RBM26-AS1,STX12,NTN4,NPIPB15,FLJ37201,DPYSL2,FLJ38773,RNF115,LOC100287696,CSNK1D,ZDBF2,CHST14,SAMD11,ZNF266,INSR,ALG9,ZNF264,FZD3,TIGD5,TANGO6,ST6GAL1,FOXF1,ZNF260,ABCA5,C7ORF49,TERF1,G…
DOID:11612	EFO_0000660	SLC35A5,ACTN4,CCZ1B,APCDD1L,MEIG1,CACNA2D1,CACNA2D3,ITGB2-AS1,ST5,PSMD6-AS2,VOPP1,LOC100507263,CEP83,TMCC3,NBL1,CDO1,LINC00087,WFDC11,SF3B4,ZNF395,SATB1,TAGLN,IL21R,TRANK1,LOC100996255,GABPB2,BACH2,SFRP1,RGPD2,NTN4,AQP2,DPYSL2,CHST11,HMCN1,WLS,MEST,LOC145474,LINC00996,INSR,TBC1D8B,ABCA5,RAB27A,DBH-AS1,ANK3,NUAK1,SQLE,MYO5C,ZNF702P,NMT2,SERPING1,LGMN,FAT3,ATG2A,WFDC10B,FBXL3,EZH2,ZNF493,SCHIP1,COL…	CRADD,RPL23,MX2,KTI12,EPR1,DCLK1,CDC20,MYL5,GSTZ1,SFRP5,LOC730101,SPATA18,LOC100507025,GLA,TRIM16,MXRA5,NCBP2-AS2,PPP1R2P9,SLC35B1,GLRX,ABAT,SNX30,PSMB10,NEURL1B,RGAG1,SNRPD2,RACGAP1,DNTTIP1,ALOX5,CAPNS1,ST3GAL5,ARFIP2,GPR158,CHST7,PRPF38A,ST8SIA1,GADD45A,PLK2,PLA2G4A,IGF2,GPN2,ACE2,RPS26,TPX2,BBS12,IDH1-AS1,NDUFAF3,SNAI2,SSX2IP,LOC400099,PEMT,APOBEC3B,ZNF134,SLC22A4,GFI1,MLC1,ICAM3,MT1X,PLA2G5,I…
CUI:C0017601	EFO_0000516	SMARCA1,AW112010,GLYCAM1,ESCO1,HOMER1,PLEKHA6,TMEM81,GM19491,HIST1H4B,CCDC81,IFI27,XLR3B,FNDC1,D9ERTD256E,BC030870,SKAP2,TMEM63A,IFITM2,IFITM3,4930556N09RIK,IFITM1,TIFA,TESK2,IPP,2310035P21RIK,TPGS2,BCAS1OS2,C4B,CHORDC1,SCGB1B2,B2M,GBP3,1110035H17RIK,S100A11,6720407P12RIK,PROSCOS,TMEM184B,ST6GAL2,2810408B13RIK,SH2D1A,SLC16A12,RPE65,GPR137C,PLSCR2,GJB2,SNHG11,AKR1C14,4931432E15RIK,SERPING1,AMY1,PR…	ENDOG,MED4,2410006H16RIK,PIH1D2,KTI12,AW111846,GSTZ1,EID2,5430414B12RIK,CCS,ZSCAN21,KARS,RBP4,TEK,ASB8,FLYWCH2,MYL9,5730480H06RIK,VIP,FRMPD1,RAMP3,GM11772,GM8273,CERK,LOC102631739,SERPINE2,CRABP2,LRP4,AI195381,NCLN,CLP1,PEG10,GM7854,1810011O10RIK,1110020A21RIK,LONP1,TSPYL3,TMEM86A,PMM1,STARD10,TNFSF13,ACTL6B,VPS37B,4930526I15RIK,POR,WBSCR16,GORASP2,GM10699,CRXOS,ITM2A,FCRLS,BAP1,FAM89A,PDGFC,GM19…
DOID:0060041	EFO_0003756	SP110,SFMBT2,HSPA1L,TYW3,BTBD17,BSDC1,MED13L,GSTZ1,RRAGD,ADPRH,SPIN2B,RHNO1,IFITM2,SMARCB1,IFITM3,CCDC69,TMEM74,FNBP1L,SFRP1,CARHSP1,DLL3,ASCL1,HERC5,DPYSL3,WDR70,E2F3,MAL2,ARFIP2,RPRML,HES6,SNCA,NGFR,TSPYL4,NTNG1,ABCA1,TMED9,AFAP1L2,SPHKAP,PAQR6,STARD13,ZRANB1,PLK3,VPS37D,FZD9,NR2F1,NR1D2,SNHG5,AIF1L,TYMSOS,VAMP8,PPP1R1A,PRKAR1A,FAT1,GRB2,XKR4,PRR15,FBXL7,AGAP7P,NECAB3,GMFB,SPON1,UXS1,WFDC1,DIXD…	LOC613037,CCZ1B,TRAP1,ENTPD6,ADHFE1,SYTL2,CACNA2D3,MAPK8IP1,EML3,DCLK1,CHFR,MFSD11,MYL5,ASS1,NUP93,NISCH,FNDC5,MGP,FLYWCH1,HSPA1A,CORO6,ACOT1,ULK1,PCDHB4,VIP,SKAP2,CCDC84,HSPA1B,APP,FRMPD4,CPNE6,TAGLN,RPS4Y2,AQP4,RPS4Y1,EXOSC10,HERC3,SNCG,RPL14,CEP95,NTSR2,BRICD5,PRKCG,ICMT,KLF13,SLC6A17,IFFO1,NPLOC4,WDR60,GJB6,VAMP1,NOL12,SF1,RCOR2,VARS,MT1X,INPP5A,SCPEP1,INPP5E,RASSF7,HIVEP1,IER5,RHBDL3,GPIHBP1…
DOID:5419	EFO_0000692	PLEKHA2,ZFP1,PDHX,BTBD16,PRSS30P,RFX4,DCLK1,HTR5A,ARMC3,CABYR,FAHD2CP,AZGP1,PSMC2,MYL3,MT1G,PEX11G,ZNF831,ASB4,LOC100505887,EIF5A2,NUP205,TAGLN,PON3,CALML4,MT1JP,RBM26-AS1,TPRXL,AQP4,C4B,NUAK2,KNSTRN,GNG8,RIBC2,FKTN,PLK4,ZNF382,PBX4,ALOX15B,PWAR6,TLCD1,BANK1,SDC1,HAMP,MRVI1,SIM1,ZNF254,SLC45A3,NPFFR2,SPON1,HEPACAM,C5ORF27,HPR,LPAR3,ZNF23,MGST1,ZBTB6,RPL9,LOC100134091,WDR47,SCGB1D2,PDK4,GSTM5,EDN1…	SLC12A3,CFAP74,COL24A1,EBF1,MX2,SERPIND1,MMD2,TOMM20L,SCAMP4,SFRP4,COL1A1,SFRP2,CAPN12,CCDC80,SCD,LPAR6,GUF1,ZNF713,SIK1,VIP,PCDHB9,VIT,TEX40,ELTD1,FZD10,GLS,AKAP5,MEF2BNB-MEF2B,CH25H,NTN4,FAM132B,PRAP1,MTHFSD,MYB,SV2C,MUC8,HES1,SLC12A7,B2M,MUC4,HES4,GBP5,HES5,GBP4,APOL3,EGR2,LINC00671,EGR4,HLA-DRB5,ST8SIA2,CYP4F2,C8ORF4,HSPA12B,HLA-H,FOSL2,OCLN,BPIFB2,GLIS3-AS1,MMP23B,LYPD6B,PPP1R1C,RNF207,CRYAB…
CUI:C0729958	NA	GBP7,GBP8,GBP2B,WFDC21,IL1R2,RSAD2,MYO7A,PSMB9,COL1A2,SFRP2,SLPI,IGTP,SERPINE1,C3AR1,H2-DMA,2210407C18RIK,IL2RG,MNDAL,PIRB,CH25H,PSMB10,SLAMF9,SLAMF8,CYP1B1,RPL17,GBP3,MEST,GBP2,EPSTI1,MSR1,ABCA1,H2-EB1,SLC11A1,TNNC1,NCKAP1L,PPBP,IRGM2,IRGM1,IFI47,FAM111A,CSF2RB2,TNNT1,LGMN,GM2397,PTPLAD2,FERMT3,LST1,MS4A7,IL1RN,FCRLS,SPI1,NCAPG2,SAMSN1,IFIT2,IFI30,CFP,SMC2,IFIT3,PLAC8,HMOX1,TSPAN4,SOX7,OASL2,HOX…	IGKV6-23,CHGA,SBP,EGF,UNC13B,KRT5,HOMER2,KRT4,KRT8,KRT7,CIDEA,ISL1,DKK2,WDR78,SLC5A8,METTL7A2,SPINT2,SCGB1A1,SPINT1,MYL3,2310065H11RIK,HSPA1A,MYL9,CDO1,HSPA1B,TMEM87A,ADAMDEC1,EPAS1,PON1,PLEKHB1,SMPX,CALML3,CALML4,AQP5,CLDN3,ARNTL,BAIAP2L1,SPDEF,MUC1,NIPAL2,PRSS8,MAL2,PPP1R32,WFDC18,SH3BGR,COX8B,TMEM184A,LMAN1L,STARD10,TNNC2,SLC6A15,E330009J07RIK,GJB1,BACE2,BPIFB1,AKR1C12,5330417C22RIK,FHDC1,BCAM…
DOID:8712	EFO_0008514	ENTPD4,WDR83OS,SLC12A2,GPR37L1,PPP2R1A,SOX11,EID1,NISCH,FEZ1,TEF,UQCRC2,RPL28,RPL22L1,SUCLG1,EIF1B,CALM2,TPRGL,CYFIP2,RPL10,RPL13,MYCBP2,FOXG1,UQCR10,AQP4,GNG5,ZMIZ2,DHX36,PSMD1,RPL19,SF3B1,B2M,PTGDS,JUND,GABARAPL1,RPL41,USMG5,PRKCB,ANK3,PTOV1,EIF1,D17WSU92E,RPS27RT,RPS26,RPS28,GORASP2,RNF208,PRKAR1A,KCNMA1,PPP1R21,RPS23,SPRR1B,ITM2B,RPS24,RPL5,MACF1,SPARC,RPL3,ENO1B,RPL34,RPL7,PPP3R1,SOX2,GNG10,…	CHGB,RPL21,CADM1,AP1AR,HN1,PCDHGA10,NECAP1,PSMC6,SST,MARCKS,XPNPEP1,UQCRC1,NSMF,ACOT7,PFN2,CALM3,STX1A,AHCYL1,STXBP1,ATP6V0D1,POMP,CMAS,SSNA1,SLC23A2,PLEKHB2,SLC35B1,PDHB,ATP5A1,GHITM,UQCR11,RNF5,LY6C1,UBE2L3,EXOSC7,PSMD7,GNG3,BSG,NNAT,PABPN1,APBB1,VTI1B,SPOCK1,TCEB2,TCEB1,RABAC1,ATXN7L3,SNCA,RNF112,SNCB,TSPYL4,PRKCG,SURF2,ZRANB2,SURF4,COG6,PLK3,PLK2,ERDR1,ALG2,COX7A2L,ARFGAP2,SRPK2,SQLE,MLLT11,L…
DOID:3151	EFO_1001927	RSAD2,PEX13,EREG,CDC20,MALL,SST,DDX39A,ABCA12,ARMC1,IFI27,SLPI,KIF20A,CDA,RAN,SPRR3,EHF,SAMD9,CMAS,IGHV3-23,CRABP2,CWH43,NOD2,ALOX12B,PNP,HOXA9,FLRT3,CHST11,MYC,MAGEA3,MAGEA6,PRSS3,S100A12,PPBP,IL36G,PBX3,AMMECR1,BAZ1A,UCHL3,TSPY4,TPX2,VNN1,VNN3,TCN1,PLBD1,FAT2,SNAI2,IGKV4-1,SPRR1A,APOBEC3A,VAMP3,HSPA4L,ENO1,SMC4,MRPL13,HSPH1,BLOC1S5,CYB5R4,TDO2,EPB41L3,HMOX1,CENPU,LYN,FGFBP1,CSNK1A1,ANXA1,LYPLA1…	CHGA,KRT2,SOX13,SEPP1,DKK2,SOX11,NISCH,MGP,COL9A2,CD207,ITGBL1,HSPA1A,ACOT2,AGTR1,FAR2,MXRA7,MYL9,MXRA5,SIK1,TP53,CES1,ATF3,ITIH5,SLC46A3,TAGLN,VIPR1,ADH1B,LRP4,FZD10,FNBP1L,BACH2,DPYSL2,DPYSL3,FLRT2,ABI3BP,PXDC1,WLS,ZSCAN18,C22ORF29,EGR2,GABARAPL3,EGR3,TSPYL2,FZD7,ABCA8,CYP4F8,PDZK1,NUAK1,SETMAR,ALOX15B,FA2H,CYP27A1,MLLT11,BCAM,SERPING1,SDC2,ACSBG1,LPHN3,ITM2A,HLA-DRB3,TSPYL5,FBXL7,PID1,CFD,BAP1…
CUI:C0001792	NA	LRRC37A3,ACOT8,DUT,ACSL3,FNBP1,ACTN4,ECH1,SEPP1,SOX10,MAPK8IP1,HNRNPK,MT1A,MT1B,FEZ1,CD9,HIP1R,VIM,MT1G,MT1H,SPARCL1,COL9A3,TLN1,CDA,HCP5,MT1E,MT1F,AHNAK,TAGLN,RPL13,ASAH1,PHYHIP,BSG,NNAT,SV2A,DPYSL3,PIP4K2A,SNCG,STOM,SPOCK2,PIP4K2B,TCEB2,RPL19,PTGDS,ZNF146,ABCA2,JUND,TALDO1,MIF,HLA-C,ABCA8,HLA-A,PTOV1,RPS27,PTP4A2,ALDH7A1,PRKAR1B,RPL27A,BIN1,TTLL12,HPRT1,CRYAB,ITM2A,HLA-DRB3,GPM6B,ANP32B,RPL32,A…	WSB2,ATP6V1E1,RPL22,MX1,LOC613037,KRT4,PDHX,AP1S1,SERPIND1,GTPBP6,PPP2R1A,CCK,RFX2,SMARCA2,MED8,NISCH,PSG7,ZG16,GAGE8,PSMC1,DCHS1,PFN2,CALM2,CALM3,EPHA4,RAN,CALM1,CD200,HSPA1B,CYFIP2,CYFIP1,ATP6V0D1,SATB1,CCNI,IFITM1,SERPINE2,FOXG1,ATP5A1,GHITM,UQCR11,RPS4Y1,UBE2L3,PCMT1,ACTB,PI4KAP2,RPL15,SERPINF1,RPL17,TCEB1,B2M,TSPYL2,GABARAPL1,RPL41,PRG2,PRKCB,ANK2,MLLT11,CNKSR2,PRKCZ,PRKAR1A,SERPING1,LGMN,LA…
CUI:C0010674	EFO_0000390	RPL21,ECH1,IFRD2,MRPS18B,SOX13,ATG13,GPR162,ACOT1,RPL22L1,SCT,ITIH4,IFITM3,FGL2,RPL13,1810009J06RIK,WBP5,DPCD,TRMT2A,TOB1,C4A,ADCY6,MUC1,KRTCAP2,GNG5,ARFIP2,SEPHS2,RPL19,RPL18,RAB11FIP5,NDFIP1,GABARAPL1,XBP1,SURF4,PLA2G4F,COG6,GINM1,EDEM2,PLK3,ERDR1,MANF,GADD45G,SLC6A13,IGF1,ELL2,COPZ2,AKR1C13,RPS27RT,RPS26,VAMP8,POR,RPS28,CTAGE5,GORASP2,JTB,RPS23,SPRR1B,ITM2C,GCDH,RPS25,PTP4A1,RPS24,RPL6,GABARAP…	IGKV6-23,SND1,GAMT,IFRD1,CIDEC,CELA1,PPP2R1A,EID1,GM19491,MTHFD2,ZG16,HSPA1A,HSPA1B,PRSS2,WBP1,PRCC,AHNAK,LRP1,IGKV4-91,RETN,RNF5,IL27RA,LY6C1,ACTB,BSG,PLAC9A,RABAC1,B2M,TRY5,S100A11,CELA2A,H2-D1,JUND,RPL41,H2-EB1,EDEM1,AMY2A4,PLK2,CEL,AMY2A5,EIF1,ALDH7A1,CLPS,SERPING1,HAMP,IGKV4-58,ITM2B,OGDH,RPL5,ANAPC13,INS1,INS2,CFD,SPARC,GM10221,IGKV4-72,IGKV4-70,TMEM97,C3,ADH5,MRPL3,LGALS1,PCBP2,MARC2,REG1,…
DOID:10283	NA	WSB1,POLR2J2,RPL22,RPL21,RPL24,RPL23,DEK,HPCAL1,C20ORF24,PSMB9,PSMC6,HNRNPK,WDR82,VIM,HSPA1A,HNRNPC,RPL27,CPVL,RPL29,HSPA1B,RPL11,RPLP0P6,RPL13,C3AR1,ATP5A1,RPS4Y1,TMEM71,DPYSL2,TRBC1,MXI1,TRBC2,PIP4K2A,RPL15,RPL14,GBP1,RPL17,CHST15,RPL19,SF3B1,S100A10,SNCA,GABARAPL2,ATP6AP2,BAZ1A,EIF1,PTP4A2,RPS14P3,VAMP7,VAMP8,JTB,TDP2,PSME2,HNRNPA1L2,GAPT,ATF4,SET,RPL5,CDC42SE2,MS4A7,GABARAP,PHB2,RPL3,RPL4,RPL…	MX1,IL1R2,GCA,LRRC37A2,ACTN1,SYTL1,SHISA5,SLC25A39,CD2,NINJ1,TGFBI,S100A6,PSMC1,S100A4,NCF1,S100A9,S100A8,VPS28,RAB1B,IFITM2,IFITM1,ODC1,AQP9,NPRL3,NCF1C,FAM129A,DCAF6,NUAK2,CCND3,ZFP36,BASP1,ALOX5,CFL1,STAT6,RPS2,B2M,PROK2,SASH3,NFE2,MGAM,ATP6V0C,MAP2K3,PHC2,RPL41,HLA-DRB5,LINC00152,NKG7,TALDO1,HLA-C,HLA-A,EEF2,MIR21,SDCBP,VASP,FTH1P5,ISG20,RPS26,MYL12A,MXD1,VNN2,CD8A,CSNK2B,GNB2,PPT1,PSME1,FTL,…
CUI:C1257915	NA	SPINK4,PHLDA1,GM3150,RPS8,RPL22,RPL21,RPS9,DEFA5,RPL24,RPL23,RPS7,CYBRD1,KRT8,KRT7,RPSA,NEAT1,EEF1A1,PPIA,OLFM4,RPL26,S100A6,GM13826,RPL28,RPL22L1,RPL27,SNRPE,ADAMDEC1,GM13430,RPL11,DEFA-RS1,RPL10,RPL13,RPL12,RPS6-PS4,CLU,HBB-B1,ITLN1,MUC2,RPL36AL,MUC3,SNRPD2,CDH1,RPL15,RPS5,RPL14,RBBP7,RPS2,LOC100503055,CAR9,RPS3,GM6402,SPTSSB,WFDC18,RPL19,GM12508,RPL18,HMGN1,LOC630855,S100A11,GM10335,GM12191,SN…	XPNPEP1,SPINT2,SPINT1,RBP2,UQCRC2,HSPA1A,UQCRC1,CDA,HSPA1B,ENPEP,PRSS2,H2-BL,ASAH2,ATP5A1,2210407C18RIK,SLC5A1,GHITM,CLDN3,TOB1,TFG,CREB3L3,MS4A10,CELA2A,H2-D1,ST14,AMY2A4,CEL,TMA7,PDZK1,COPZ1,ACE2,SULT2B1,SLC6A8,VAMP8,CLPS,TCN2,SFXN1,PSME2,PNP2,PSME1,OGDH,CELA3B,GABARAP,C78339,H2-L,ADH4,HSPH1,CYB5R3,PRDX5,ADH1,SCP2,NAPRT,CCRN4L,AGMO,CCL25,GSDMD,GSTM3,TPI1,CS,TMEM37,SULT1B1,SLC7A9,GIPC2,ADA,MOCS2…
DOID:8577	EFO_0000729	LRRC37A3,UNC13A,LRRN3,ACTN2,ACSL6,EML1,FDX1,KIAA0368,POLR3F,POLR3G,DNA2,TRIM10,TLN1,HCP5,PRKAA2,ITIH4,C3AR1,PSMB10,SPDEF,DCAF4,DHX34,GMDS,E2F2,MCAM,TNNC2,RASSF8,NR0B1,MLLT11,MEP1B,MAGEB3,SNAI2,PTGFR,IL1RN,SPI1,ACSM1,ICAM1,MRPL12,SOX4,CYP2B6,ANPEP,PRDX2,ASL,SFN,IER3,AASS,APOBEC1,TYK2,PLXDC1,MRPL23,MMP13,MMP12,KCNS3,ID2,CD27,CYB561,PMP2,EXOC3,REG3A,RBM8A,PQBP1,SERPINA7,SOCS1,CSRP2,FCER1G,PCK2,CCR6,…	ACSL3,LOC613037,GLCE,DICER1,RECQL,ACSL4,PEX12,ISL1,EREG,ATG12,HNRNPK,HIST1H4C,MTHFD2,RBP4,TNFSF4,LOC100505643,SUCLG2,CPEB3,ADAMDEC1,PGAP1,PANK3,ZNF273,SATB2,CCDC69,SGMS1,MYCBP2,RGPD8,SLC5A3,FNBP1L,HNRNPR,FAM169A,RPS4Y1,ADCY7,SSFA2,TOB1,DPYSL2,SRP72,SCAF8,BBX,MXI1,FAM63B,E2F3,HOXA2,ARFIP1,SHOC2,EXPH5,N4BP1,ST3GAL4,ZNF267,EGR3,ZNF143,PRKCI,FOXF2,PAQR3,PLA2G4A,BAZ1A,NR1D2,VPS13A,LRRC75A-AS1,TOPORS,P…
CUI:C0026850	EFO_0000757	GAMT,ENTPD4,ECH1,CIDEA,H2-AA,EID1,HNRNPM,COL1A1,GM19491,MYL1,MYL2,MYL3,MYL4,UQCRC2,UQCRC1,IGTP,CDO1,APP,IFITM3,AHNAK,PDHB,ATP5A1,CISD1,UQCR11,C4A,CAPNS1,S100A13,CLPTM1,B2M,SH3BGR,COX8B,H2-D1,JUND,DMPK,RPL41,H2-EB1,SURF4,COG6,TNNC1,TNNC2,PLK3,GADD45A,ERDR1,IRGM2,H2-T9,IGF2,GBAS,TNNT2,FASN,PRKAR1A,BIN1,PSME1,OGDH,RPS24,CFD,MACF1,SPARC,ISCA2,GM10221,ENO1B,H2-L,HIF1A,ART1,GJA1,PDK4,ARL6IP5,SCN1B,CTSB…	RPL21,ACTN3,CNBP,L7RN6,AP1AR,MAPK14,MAPK12,PSMC6,PSMC2,TMEM126A,RPL22L1,PFN2,TPRGL,CALM1,ATF1,SATB1,EI24,RPL10,SERPINE2,PLEKHB2,ADCY2,TOB1,UBE2L3,NAA60,FAM120A,ACTB,BSG,UGP2,GNG5,SNRPD2,HERC1,PSMD6,PSMD1,DAG1,ST3GAL6,TCEB2,RABAC1,NR1D1,USMG5,TFB2M,PHKA1,NR1D2,CMBL,SNHG6,EIF1,COQ10A,PTP4A2,AIMP2,D17WSU92E,RPS27RT,PTP4A3,RPS26,MIR686,MYLPF,TNNT1,WNK2,GORASP2,JTB,TNNT3,GNPAT,PSME4,PKIA,ADSSL1,SSPN,I…
DOID:9408	EFO_0008583	LRRN3,ACSL1,EBF1,HN1,MCEMP1,CD2,SCO2,KIAA0125,IFI27,SLPI,BAX,MT1H,HIST1H4D,NAIP,MT1E,CD200,MT1F,MTPN,SLC46A2,CYFIP1,ATP6V0D1,AQP9,LOC100288781,TSIX,APCDD1,ITLN1,VPREB3,CPNE2,PROK2,OR7D2,S100A12,MT1HL1,S100A11,ANKDD1A,NFE4,NEBL,ST8SIA1,ABCA7,OMG,C9ORF66,SNHG5,FCHSD2,VNN1,BANK1,PNOC,LOC100510692,LOC100288675,BIN1,RGL4,SSPN,TLR10,HLA-DRB3,TMEM183A,GPM6A,TSTA3,CFD,PP13,TMEM200B,TSHZ3,MT1X,PLA2G7,UBE2…	EGF,BTBD18,LOC100286909,TRDV3,CCZ1B,PRKXP1,SYTL2,PRSS30P,LOC283357,SIGLEC17P,ATG14,MTURN,GCAT,LOC100288656,LOC100507025,SDPR,XRN1,FEZ1,PLGLA,TNFSF4,HIST1H4H,C2ORF88,EPB41,TMEM63C,WBP5,NOD2,CBLB,ABAT,RPS4Y1,LOC101928893,ACCS,STX11,GPR155,ZNF708,TP53INP2,SLAMF7,MS4A14,GBP3,GBP5,PTGDR,GBP4,YES1,PRKCH,LINC01088,PROSER2,FZD6,KIR2DS2,CYP4F2,GADD45A,LOC101928307,SH2D1B,KIR2DS5,PPBP,RAB27B,EHD3,VNN3,NET1…
CUI:C0011854	EFO_1000897	CHGB,GBP7,HPCAL1,SLC50A1,PSMB9,SCAMP3,MARCKS,DDX39B,PSMC2,RPL28,IGTP,RAN,PRSS2,RPL10,RNASET2A,ATP5A1,FAM120A,KRTCAP2,RABAC1,GBP3,GBP2,NDFIP1,H2-D1,GABARAPL1,AMY2A4,LRBA,MTHFS,EIF1,PTP4A3,EIF5,JTB,PRKAR1A,SERPING1,PSME2,ATF4,RPL6,GABARAP,RPL3,HIF1A,PLA2G7,C3,HSPH1,PPP3R1,PRDX5,PRDX1,SERPINH1,TRP53INP2,AU020206,ANXA2,RDX,DUSP2,ANXA4,ANXA5,SSR3,H3F3B,TIMM23,CP,CCDC6,IL18BP,ARF4,ARF1,SERPINA10,RPN2,R…	IGKV6-23,CHGA,RBFOX2,IL1R1,RPL21,H2-AA,GRIN2C,SYTL4,CDC20,SLPI,ZG16,RPL22L1,PFN1,CALM1,SCT,IGKV6-15,CALML4,EWSR1,TMEM70,MYL12B,ACTB,MUC3,SNRPD2,RPL18,TRY5,CELA2A,JUND,NAPSA,RPL41,SURF4,PLA2G4F,PLK3,ST8SIA4,CEL,USMG5,AMY2A5,RPS27RT,INPP4A,RPS28,CLPS,CTAGE5,PRKD2,RPS23,RPS24,RPL5,CDC42SE1,GLTP,MACF1,PPP1R18,RPL34,CYP3A11,TWIST2,SMC4,RPL7,RPL8,LGALS4,CD79B,RPS17,CD19,RPL37,PPY,RPS10,RPS11,RPS13,IGH-…
DOID:5419	EFO_0000692	HEXIM2,ZNF285,IMP4,ENTPD6,RPL24,ZFYVE21,GTPBP6,SCRIB,CRNKL1,SEPP1,ETNPPL,AFG3L2,LOC284570,ST5,SST,SCO2,CDC16,ETHE1,ORAI3,TBPL1,CCDC86,MT1H,GTF2IRD2,LINC00884,CCDC84,MT1E,MT1F,IFITM2,IFITM3,PON2,LRP4,DCAF6,RNF5,PSMB10,CYB5D2,TPRG1L,PARD6A,UXT,BSG,CDC26,SNRPD2,RACGAP1,AKT1,C10ORF2,STOM,PIP4K2C,WLS,MT1HL1,C2ORF81,LOC100509558,TMEM184C,GDF1,TALDO1,SLC6A13,TUBG1,NUDT16L1,ARFGAP2,NTAN1,FTH1P5,CYP27A1,A…	LOC100288092,SLC12A5,LRRN3,SS18L2,TYW3,SRRM1,LOC100287689,LOC286068,ZNF830,MYCBP2,STRIP1,NHLH1,SERPINF1,IGLON5,RILP,MEST,ATXN7L3,ZRANB2,LOC339468,STAC,CAMLG,C7ORF49,SNHG6,LOC100507165,LOC100288310,NDUFAF2,C5ORF30,SCN2A,LOC400099,ATF4,BEX5,NECAB2,ISCA1,LHB,MPHOSPH10,ACSM1,SCARNA2,PPAN,XPC,ATXN7L3B,HSPH1,RASSF3,PCDHA1,MICAL1,TESPA1,LOC100507395,KIF21A,FAM19A1,ZNF248,GABRA1,PTGES2,FAM32A,MAGEE1,NME5…
DOID:5419	EFO_0000692	CHGA,ZNF285,KIRREL3,LOC100133130,GSS,SHISA6,PEX14,EEF1A2,PCP4,FAM161B,LOC100508591,HSPA1A,CNTN3,DAND5,KANK4,GOLGA8A,CHRM1,TESK1,TSPAN31,IFI6,RGPD8,DCAF6,FOXO4,CXCL14,NKD2,GPATCH8,RASD1,GNG3,WIF1,KIAA1841,ZNF827,C2ORF80,IGFLR1,APBB3,ASPDH,PABPC1L2B,NDUFV3,APOL2,ZNF302,CDR1,ZNF420,ALG9,SLMO2,TMEM184C,ARHGEF18,GDF1,NFXL1,WASH3P,MED29,DUSP22,H1F0,GOLGB1,MAP7D2,STAR,VAMP1,EBPL,PRR18,ND4,FGFR3,ND6,LOC7…	GLCE,KIAA1462,FLJ42351,CCK,GDAP1,MYL5,PSMC6,SPINT2,LOC653602,ASPHD2,VOPP1,KIAA0247,TBPL1,PCDHB7,RPL27,ASTN2,RAN,RALA,ABRACL,SLC5A3,FNBP1L,MTMR6,PCMT1,DPYSL2,NWD2,SCAF8,GPATCH1,C16ORF91,RPL19,GPR158,GABARAPL2,MTERF3,LRBA,KLF10,DNTTIP2,ZNF12,FN3KRP,ZNF14,COQ10A,SLC16A14,XAGE-4,KIAA1598,LGMN,PSME2,ZBTB8A,RPL4,RPL34,RPL9,WDR47,PRDX4,FAM122B,LINC00537,CEP76,IER3,FUCA1,DUSP6,BLCAP,NIPA2,TCP1,ZNF32,ABCA…
CUI:C0206157	NA	WSB2,HSPA1L,EID1,GM19491,PSMC6,MYL2,MYL3,HSPA1A,UQCRC1,RAN,AHNAK,RPL13,GHITM,NAA60,PSMD7,UGP2,PSMD6,PSMD4,CAPNS1,ST3GAL5,RPL19,NDFIP1,JUND,GSTK1,GABARAPL1,RPL41,TNNC1,LRBA,PHKA1,EIF1,COQ10A,PTP4A2,LATS2,D17WSU92E,JTB,PRKAR1A,SSPN,VAMP5,CRYAB,PADI2,ATF4,PTP4A1,RPL6,PHB2,SCHIP1,RPL34,MRPL18,ATP5C1,EPRS,HIF1A,RPL7,HSPH1,PRDX3,PRDX6,FAM134B,FASTK,PRDX1,RPL36,TIMM17A,TRP53INP2,RDX,PDHA1,SSR3,H3F3B,EMP…	GM14632,GM12693,CD74,RPL21,CKM,CRYBB2,ERV4,EEF1A2,IFT88,MYL1,GPD1,TEF,ADAM5,CYFIP2,AI314034,ATP5A1,COX6A2,FOXO4,TMEM70,AQP4,HBB-B1,CREB3L1,GNG5,TUBB3,GM4983,TCEB2,RPL18,SLC39A4,TNNC2,PLK3,USMG5,MED27,GBAS,RPS27RT,HGS,INPP4A,RPS28,REEP5,MED22,TNNT3,CASQ1,SPRR1B,OGDH,RPS24,PVALB,GLTP,GM9222,GM10221,UQCRB,ECI1,HTRA2,ACTG1,COX7A1,ENO3,PELO,ART1,UBB,RPL37,PDK4,ARGLU1,GM16699,LIMK1,DUSP1,GPR12,MT3,TYMS…
CUI:C0242184	NA	2810482I07RIK,SP110,HOMER2,HAGHL,ACTN3,WDR75,DEK,KRT8,AU015738,SRRM2,LOC100043293,MYL7,ZFYVE16,METAPL1,XPNPEP1,2210419D22RIK,RUFY3,ARMC5,RBCK1,ULK1,OBSL1,TLN2,HNRNPU,A430104N18RIK,TFPI,TOB2,CMAH,BAIAP2L1,1810014B01RIK,ENSMUSG00000072684,B2M,4933424B01RIK,PPARGC1B,TMEM184A,PHC3,ASCC3L1,STARD10,MARS2,5830471E12RIK,SFRS4,HCFC2,PRKAR1B,PPP1R1A,GNPAT,INTS5,ATF4,PRR14,RCOR1,RPL6,RPL4,ARL6IP2,TXK,MLC1,T…	MSL31,BC062115,FNBP4,ACSL3,IMP4,PDHX,ENTPD7,SYTL1,MED13L,PEX16,TM4SF1,AU015619,MGP,MXRA8,TRIM11,E130112M24RIK,KDELR1,UBE2L6,NXF2,RACGAP1,SPOCK2,SNCA,PTGDS,ARSB,ALG8,ATP6AP1,TGDS,ARRDC4,DDIT4L,NR2F2,SLC6A13,MYO5B,CTPS,GDF9,TOPORS,AW557046,BC046331,GPR182,CWF19L1,SERPING1,ITPA,TTLL12,RPS20,WDR5B,ITM2A,HOXB6,CDS1,SPARC,CTBP2,HDAC10,C230098O21RIK,CDCA8,MTVR2,NRARP,MRPL16,WDR47,SOX3,RPS15,PPAT,JUB,CCD…
DOID:1380	EFO_0004230	SLC12A2,HSPE1,C20ORF24,C12ORF75,ASS1,CCT6A,HIST1H4C,MTHFD2,PSMC5,PSMC2,SLPI,UQCRC1,PSMC1,HIST1H4J,HNRNPC,RPL22L1,RAN,CALM1,CYFIP1,ATP5A1,ABRACL,DCAF6,ITIH2,HERC2P9,RGPD4,ACTB,SNRPD3,IARS2,SEPHS2,COX8A,NAA50,NAPSB,TALDO1,MIF,USMG5,HLA-A,COMMD8,RPS26,MYO5C,HLA-DRB1,GABARAP,DANCR,ARL6IP1,TFRC,ECI2,ATP5C1,ENO1,C14ORF166,GSKIP,IFI30,RPL8,HSPH1,SOX4,MRPL3,PRDX5,TBK1,C14ORF2,NUDCD1,SCP2,PRDX1,FAM110C,FT…	LUM,DUT,IL1R1,RPL22,RPL21,RPL24,ACSL5,SEPP1,COL1A2,SFRP4,WDR82,CRISPLD1,VIM,HSPA1A,SPARCL1,MXRA7,RPL27,NBL1,ATF3,RPL11,STX18,RPL13,RPL12,NDNF,LOC284454,FAM169A,APCDD1,TOB1,NTN4,FAM156B,GTF2IP1,ST3GAL5,RPL15,RPL17,RPL19,SF3B1,CCNL2,EGR1,ZNF266,JUND,RPL41,ST13,CAMLG,TMA7,C1ORF186,SNHG6,ARFGAP3,RPS27,RPS14P3,RPS29,RPS28,RPL27A,JTB,RPS21,RPS20,RPS23,ITM2B,RPS25,RGL1,RPL5,GLTP,RPL6,RPL31,RPL3,BEX2,RPL…
DOID:10283	NA	CHGA,UNC13B,WSB2,DEK,C20ORF24,DDX39A,MTHFD2,SPINT2,HSPA1A,HNRNPC,PFN2,HSPA1B,STXBP1,RPLP0P6,FOXG1,ABRACL,DCAF6,ASCL1,DPYSL2,RACGAP1,ZNF706,PEG10,SPOCK1,MAGEA3,MAL2,TCEB2,MUCL1,MAGEA6,PRR11,ACTL6A,RAB3IP,MANF,MIF,TMA7,IGF2,C8ORF4,NUAK1,FTH1P5,AR,JTB,PTPLAD1,RPS20,HOXB2,CYSTM1,GLTP,SPON2,RPL30,BEX1,ARL6IP1,TFRC,RPL35,POP5,ECI2,ACSM1,ENO1,GNS,MGST1,SMC4,HSPH1,PRDX4,BLOC1S5,SOX4,MRPL3,ALCAM,RPS19,TSP…	CDK19,MIR143HG,LUM,KRT5,ACSL3,RPL21,ACTN1,DES,EID1,MYL6,AZGP1,MGP,CRISPLD2,CD9,CRISPLD1,GPD1L,RPL26,MT1G,MT1H,SPARCL1,MXRA7,MYL9,NBL1,RPL29,MT1E,MT1F,TES,IFITM3,RPL11,TAGLN,RPL13,RPL12,SYNPO2,ATP5A1,CWH43,GLRX,RGPD8,ANTXR2,APCDD1,RPS4Y1,ACTB,EPB41L4A-AS1,RPL36AL,CAPNS1,SERPINF1,CYP1B1,S100A10,GBP3,RPL18,MT1HL1,PTGDS,EGR1,GABARAPL2,GABARAPL1,RPL41,ST13,RAB27A,HLA-C,RAB27B,IGF1,HLA-A,SNHG8,HLA-B,AR…
DOID:1909	EFO_0000756	CDON,ACOT9,TYW5,RSPH6A,SLC12A2,RUNX1,TEX35,SOX12,SOX11,SYTL3,PDCL2,CCDC81,GRIN3B,GPR161,MYL4,TMCC3,SPANXA1,C22ORF39,STX1B,STX1A,STXBP1,NTN1,NTN4,GNG2,CD2AP,PPP4R1,C7ORF33,STK38L,HOXA7,N4BP3,SAMD14,MUC7,YES1,KLF11,OR8B12,SIAH2,RAB39B,ANK1,NR2F6,PARP15,ALOX15B,UCK2,SLC6A9,PNOC,MMP23B,PKIA,LDHAL6A,PRR15,TSPYL5,CETP,GLDC,PPP1R17,PRF1,PDGFB,GATA1,EPB41L5,FAM134C,GNG11,C7ORF55,SPATA5L1,ALX4,ZBED2,IL12A…	SP110,MX1,ACTN3,RSAD2,MX2,RC3H1,ANKEF1,UPF3B,REV1,LNPEP,SEPP1,TMEM81,PRKAB2,SCAMP1,MARCKS,LAP3,IFI27,SPATA13,RUFY3,TRIM14,ULK4,SUCLG2,ALDH8A1,EPHA1,MTPN,SAMD9,ZFYVE9,PLEKHB1,AQP9,ITIH1,AMER1,HERC5,GPR155,EXOSC5,PSMD5,LOC100506282,CSPP1,SNX27,GBP1,TBL1X,TBL1Y,INSR,KLF13,PAQR8,APOBEC3G,ZNF382,TIGD7,CYP4F3,IFI44,EXT1,PARP12,PLEKHS1,CCDC88A,ALDH7A1,PLSCR1,SPATS2L,SERPING1,LGMN,HOXB8,APOBEC3A,MON1B,AP…
CUI:C1383860	NA	RPL22,UQCC2,TPM2,RPL23,CYP51,RPSA,TUBA4A,EEF1A1,MYL6,PPIA,MYL2,IFI27,PSMC2,MYL3,UQCRQ,PDCD5,RPL26,S100A6,RPL28,S100A4,VPS29,CCNI,UQCR10,MRFAP1,UQCR11,TPRG1L,CTGF,ATP5J2,RPL36AL,LOC100360491,TPM1,TCEB2,RPL19,RPL18,HMGN1,FDPS,RPL41,TNNC1,USMG5,COX7A2L,RPS27,MYL12A,RPS29,RPS28,RPL27A,REEP5,RPS21,RPS20,CRYAB,RPS23,ND3,TXN1,LOC361985,ATP6V1D,RPL30,RPL32,RPL34,RPL9,COX7A2,UQCRH,RPS16,EEF1B2,RPS18,RPS17…	LUM,COL1A2,COL1A1,NISCH,HNRNPK,HNRNPL,SDPR,VIM,UQCRC2,HNRNPF,HNRNPC,RPL27,MYL9,RPL29,STAU1,RPL11,POMP,AHNAK,RPL10,ATP5A1,FAM120A,KRTCAP2,UGP2,CAPNS1,AKT1,RPL15,RPL17,S100A11,ATG3,FZD1,GABARAPL2,DMPK,NEBL,TMA7,FERMT2,PRKAR1A,FAT1,HPRT1,SSPN,PSME1,SF1,ATF4,ATF5,SET,RPL5,RPL6,GABARAP,RPL4,MRPL15,ATP5C1,ENO1,RPL7,ANAPC11,RPL8,PRDX6,LOC100360150,ALCAM,PRDX2,PRDX1,COX2,SERPINH1,IER3,PRKACA,BTF3,ANXA1,A…
DOID:14330	EFO_0002508	SCAF11,IL1R2,RPL21,ACTN1,MX2,ZNF160,C20ORF24,PSMB9,RUFY2,HIST1H4C,NINJ1,RRAGC,HSPA1A,RPL27,IFITM2,IFITM3,ATP6V0D1,AQP9,UQCR11,ASAH1,RPS4Y1,FAM120A,PPP4R1,FRAT2,TRBC1,ALOX5,CHST15,RPL19,ZNF148,S100A11,GABARAPL3,PHC2,RPL41,HLA-J,CYP4F3,TALDO1,RAB27A,HLA-C,PRKCB,HLA-A,HLA-B,HLA-E,COPZ1,HLA-F,FTH1P5,RPS27,RPS26,MYL12A,RPS29,VNN2,PLBD1,TAGLN2,RPS20,APOBEC3A,RPS24,LST1,CDC42SE1,GABARAP,RPL32,PPP1R11,GM…	KRT1,RPL24,WDR83OS,DDX39B,KARS,CD9,VIM,TBPL1,UQCRC1,PSMC1,MT1H,RPL28,EIF1B,CPVL,RPL29,PFN1,STAU1,RPL11,POMP,WBP2,CCNI,IFITM1,RPL10,EPB42,RPL13,RPL12,ATP5A1,MYL12B,ACTB,UGP2,MXI1,CAPNS1,PIP4K2A,VTI1B,RPL15,RPL14,B2M,S100A10,SNCA,FDFT1,S100A12,MT1HL1,COX8A,GABARAPL2,HLA-DRB6,HLA-DRB5,ST13,BCL11B,SIAH2,TMA7,TERF2,EIF1,PLSCR3,PPT1,RPS21,HLA-DRB4,HLA-DRB3,RPS25,ATF4,HLA-DRB1,SET,PHB2,RNH1,RPL3,RPL4,RP…
CUI:C0009324	EFO_0000729	LRRC37A3,SP110,ACTN2,TM4SF4,ACSL6,NUP210,EML1,PSMB9,TM4SF1,DES,CCT6A,AZGP1,TEK,POLR3G,SPARCL1,TRIM10,TLN1,SKAP1,C2ORF72,HCP5,C14ORF79,C4BPA,C4BPB,UBE2L6,PSMB10,SPDEF,DCAF4,GMDS,STOM,GBP1,GBP2,PTGDS,ARSB,PAPPA,MLLT11,VNN1,MEP1B,MAGEB3,PSME2,CFB,IL1RN,GMFG,ACSM1,IFI30,ICAM1,CD79A,CYP2B6,ANPEP,PRDX2,PRDX1,SFN,IER3,NUDC,APOBEC1,WARS,ANXA1,BTN3A1,CCL20,TYK2,TUBB2A,PLXDC1,PDZK1IP1,MMP13,IL1B,BST2,MMP12…	LOC613037,ENTPD5,GLCE,DICER1,BBIP1,RECQL,PEX12,PSG3,ISL1,ATG12,MTAP,MT1A,HIST1H4C,MT1B,RBP4,TNFSF4,ZG16,MT1G,MT1H,SUCLG2,CPEB3,MT1E,MT1F,ADAMDEC1,PGAP1,PANK3,ZNF273,SATB2,CCDC69,TESK2,AKAP9,AQP8,WDR62,RGPD8,SLC5A3,FAM169A,SSFA2,SCAF8,BBX,MXI1,GNG7,HOXA2,TBL1X,ARFIP1,SHOC2,EXPH5,ZNF148,SNCA,PTGDR,ST3GAL4,PRKCI,FZD6,FOXF2,PLA2G4A,ABCA8,NR1D2,VPS13A,LRRC75A-AS1,TOPORS,STAG1,ZZZ3,PLSCR1,PIK3R1,MEP1A,…
DOID:9352	EFO_0001360	GOLGA2P2Y,KRT9,OR1J2,OTOP2,KMT2E-AS1,RBP3,LOC100507140,PSG7,ACOT2,PCDHB5,LOC388780,PRR7-AS1,C2ORF70,C6ORF99,NDNF,RETN,MST1R,AQP5,LOC100129935,IFNL1,SV2B,PEG10,FLRT2,ADAD2,FSD1,CEP95,LINC00514,HOXA2,UBE2E2-AS1,LY6G6F,LOC100286921,CFAP53,CHST8,PLA2G4F,DNAH17,FKSG29,PPBP,GS1-259H13.2,EXOC6B,GDF2,ARHGAP26-AS1,PTK6,ERVH-6,LCA5L,IL22RA2,MLLT11,SLC6A9,FBXL2,IGKV4-1,ITM2A,OR7C1,LINC00302,BEX5,PNMT,LRRC10…	SLC12A5,ZNF705G,SSTR5-AS1,CCZ1B,LAMB2P1,CELA1,LOC100510557,MAPK8IP1,CAPN12,MYL1,STAM-AS1,MYL2,GPR162,MXRA8,ASB3,MGC27382,STX1A,PPP1R2P9,LOC100293211,ANKRD19P,SMPX,LOC100132570,TTTY2B,LOC100996255,PRAMEF11,LOC102800447,BCRP3,NWD2,MTA2,KCNQ1OT1,ZNF827,MSANTD1,SUSD4,C19ORF57,FSD2,LY6G6E,NXF5,NKX2-5,C9ORF135-AS1,BRICD5,GABARAPL3,LOC400768,TNNC1,TNNC2,TMEM254-AS1,IGFL2,ARFGAP1,HSPG2,MYLPF,PWAR5,BPIFB4…
DOID:7442	EFO_0000203	NIPSNAP3A,RBFOX2,TMEM52B,IFRD1,IL1R2,ACSL1,RPL24,DKK1,DCLK1,CPEB2,RRAGC,ARMC4,SNORA29,HSPA1A,CALM2,PCDHB9,CD200,HSPA1B,RALB,AQP9,NDNF,BACH1,TMEM71,PNP,EPB41L4A-AS1,SV2C,SNORD78,ST3GAL6,S100A10,GBP2,SAMD3,PROK2,SNORD72,S100A12,SLC11A1,GADD45A,CYP4F3,PRKCE,PPBP,USMG5,TMA7,IGF1,PARP15,PARP14,SLC6A6,PTP4A3,MYL12A,EHD4,EIF5,PLSCR1,RPS28,VNN2,VNN3,SNHG12,GJB6,PADI4,PLBD1,NDUFAF1,RPS21,C5ORF30,EZR,PRR15…	DDIAS,SNORD115-44,GOLPH3L,SNORD115-43,SNORD116-14,SNORD115-42,SNORD115-41,EML5,MGP,KIAA0125,SNORD115-36,CD9,SNORD115-39,SNORD115-38,SNORA27,PREB,DCP1B,SNORA22,SNORA23,SNORA20,SNORD45A,SNORD116-6,RB1,SNORD116-9,IGHV3-23,SNORD116-23,TRANK1,NUGGC,SNORD116-22,SNORD116-25,SNORD116-24,SNORD116-1,AKAP3,SNORD116-21,SNORD116-4,SNORD116-5,SNORD116-20,SNORD116-19,RAB11FIP2,SNORD116-15,ZDBF2,PXDC1,SNORA73A,C…
DOID:10923	EFO_0000697	NIPSNAP3A,NIPSNAP3B,HOMER2,TAS2R10,HRES1,LOC100506979,RSAD2,AMFR,KIAA1462,C12ORF76,PRKAB2,C12ORF75,UBAC2,RRAGD,NINJ1,SPATA12,IFI27,GLOD5,LOC100130705,SEPT7P9,SPARCL1,CCM2,UHRF1BP1,ACOT7,MYL9,LINC00520,IDO1,MT1E,VPS28,ANKLE1,MTMR2,IFITM2,IFITM3,EPB42,WBP5,HERC2P3,GPATCH3,ELTD1,CH25H,LOC100128288,E2F1,CAPNS1,SUSD5,AP2S1,TBL1X,RALY,PROK2,NFE2,GABARAPL3,TSPYL2,GABARAPL1,PRKCD,STAC,ATP6AP1,EAF1,SIAH2,…	LINC00893,ZNF284,LRRN3,PRKXP1,SLC35A1,RPL24,ZFP3,CELA1,SLC51B,C20ORF197,LOC101928401,ARMC3,CD2,FNDC4,PSMD6-AS2,HIST1H4C,POLR3D,CYP20A1,UQCRC1,LINC00525,RPL27,ALDH8A1,FGL2,RPL12,TMEM75,UBASH3A,ZSCAN16,CHST15,RPRML,MEST,LOC100508226,RNF111,PROSER2,NFE4,PAQR8,TMEM184C,PMM1,RPS29,GPR183,LOC100507164,PPT1,RPS21,RPS20,RPS25,ZNF257,BEX5,RPL6,BEX2,RPL30,LOC202025,LOC100506748,RPL32,RPL34,ENO2,RPL9,C14ORF…
DOID:0060041	EFO_0003756	PRELID1,ACSL1,SYTL1,MCEMP1,MYL6,SCO2,IFI27,RPL26,HSPA1A,RPL27,CDA,IDO1,VPS28,RPL11,UBE2L6,RPS4Y1,MYL12B,PSMB10,NXF1,RPL19,B2M,S100A12,NFE2,EGR1,HLA-J,SH2D1B,PPBP,HLA-B,HLA-G,EIF1,CCDC88B,VAMP8,VNN2,BIN2,PSME2,CHST2,IGKV4-1,RPS20,PSME1,RGL2,RPS25,ATF4,RPS24,MS4A7,RPL6,CFD,SPON2,RPL3,RPL4,RPL30,RPL32,RPL34,LPAR2,PRF1,ICAM2,RPL8,FAM134C,MT2A,PLAC8,SNRNP70,CD19,MICAL1,IER2,ARL6IP4,COX2,FFAR2,COX1,CD1…	ACTN4,MX1,LOC100506979,DEK,PSMB9,CD2,HNRNPK,LAP3,NINJ1,RPL28,CALM2,CPVL,RPL29,PFN1,IFITM2,STAU1,CHIC2,IFITM3,ATP6V0D1,IFITM1,RPLP0P6,RPL13,MYCBP2,TRANK1,IL2RG,DCAF6,TMEM71,ACTB,HERC5,DPYSL2,RAB11FIP1,BSG,MXI1,C10ORF54,CAPNS1,CPNE3,CHST15,RABAC1,SHOC2,S100A10,RPL18,S100A11,COX8A,RPL41,TMEM50A,BCL11B,CYP4F3,TALDO1,TMA7,SNHG6,HLA-E,RPS26,RPS29,TRAJ17,JTB,TDP2,TAGLN2,PPT1,ATG2A,RPS21,HLA-DRB3,ATP6V1B…
DOID:8857	NA	MX1,DDIAS,RSAD2,CD3EAP,CDC20,PHF5A,MYL5,LAP3,MTHFD2,IFI27,TRIP6,CD9,CYP1A2,IGKV1D-8,LOC100506856,LOC100129380,IFITM2,IFITM1,LOC613266,IGHV3-23,GORAB,SLC35B1,HERC2P3,RGPD6,LOC646626,ABRACL,AQP3,DLL1,RGPD2,HERC5,CHST12,MTHFD1L,SLAMF7,CHAC2,MEST,OR7D2,DUXAP10,EPSTI1,MIR663AHG,PLA2G4C,MANF,ELL2,MASTL,GPR137B,IFI44,SNHG3,VASP,SLC16A14,PARP14,LATS2,RPS26,CNKSR1,STAG3,LOC100510451,SLCO5A1,SPATS2L,PLBD1,…	BRI3BP,LOC100286909,AMFR,EML6,EID3,MARCKS,HSPA1A,LINC00525,COL9A3,PFN2,LINC00400,MTMR3,PANK4,LOC284454,RPS4Y1,WWC2-AS2,TPRG1L,CLECL1,AKT1,LOC389641,LINC00996,FZD2,EGR1,EGR2,EGR3,NAPSB,ST14,CBFA2T3,FIBP,EHD3,GPR183,PKIA,TSHZ1,TLR10,HLA-DRB3,GPM6A,LOC554206,LPGAT1,ZMYND19,DIS3L,NBPF20,IL10RB-AS1,IFIT5,ENO2,CD1D,CD1C,GNG11,KLRK1,SPIB,CCDC92,C10ORF128,ZNF280B,C10ORF32,HMOX1,IER2,ZBED2,KCNN4,MYBL1,SOX…
DOID:8552	EFO_0000339	AW112010,ACSL3,IL1R2,PLEKHA3,WDR83OS,PIH1D1,ERV3,ZFYVE20,ACSL4,H2-AA,MFSD11,PSMC6,MIS18A,SLPI,2700062C07RIK,TMEM126B,SNORD85,SKAP2,SNORA20,SLC35B3,ATP6V0D1,THYN1,IPP,CALML3,DPCD,ARXES1,GABPB1,DCAF7,DHX36,STOM,ARFIP1,DENR,GBP2,IFITM6,NUS1,GSTK1,GABARAPL2,SURF1,TMEM50B,TGDS,MINA,UCHL4,UCHL3,CAR5B,ACER3,SQLE,BPIFB1,WDR61,1810022K09RIK,CEP63,SNORA44,ATP6V1B2,MOXD1,SNORD35A,SLC35D1,TFRC,MPHOSPH10,NCAP…	CDON,GM15446,MIR181A-1,ARL15,EBF1,EBF3,SEPP1,MED6,COL1A2,SFRP4,COL1A1,CPEB2,MIR300,SNORA28,ITGBL1,SPARCL1,FILIP1,MYL9,IFITM3,SATB2,TAGLN,SERPINE2,WBP5,UQCR11,FAM132A,PLAC9A,ABI3BP,SERPINF1,TAF9B,1700021F05RIK,ARRDC4,ALG3,PAPPA,AR,AKR1C12,LPHN2,TNNT2,TREML4,SERPING1,VGLL3,AMY1,CFH,THUMPD3,SNORD118,AKR1C19,APOO,ZC3H12C,PRDX2,ATP5SL,GSTM5,FOXD1,VEGFC,PTPRD,LYRM4,ID3,CILP,MSTN,GM4951,CCDC3,TOMM5,GAS6…
DOID:0050933	EFO_0002917	AHNAK2,KRT8,KRT7,DKK2,SNORD115-42,TM4SF1,L1CAM,LINC00266-1,COL1A2,FLJ16734,COL1A1,SFRP2,FAM133A,LPAR6,IFI27,CRISPLD1,FNDC1,MXRA5,NGEF,PCDHB9,PCDHB8,SNORD116-6,ATF3,MAML2,SERPINE1,COL12A1,CRABP2,MST1R,AQP5,SNORD116-24,FLJ37201,SRPX2,DPYSL3,PRSS8,SPOCK2,HMCN1,LY6G6C,S100A10,S100A11,PHC1,MSR1,ABCA1,STAC,SLC11A1,TNNC1,PLK2,DDIT4L,RASSF9,C1ORF186,IGF1,C8ORF4,OR5P2,IL17RD,PLEKHS1,TNNT1,MIR135A2,TNNT2,T…	CHGB,CADM2,TYW3,ASRGL1,DAW1,KIAA1586,WDR77,SNTN,RRAGD,MTHFD2,CRISPLD2,CLNS1A,SERBP1,HSPA1A,ASB2,AHCYL1,ZFYVE9,C1ORF194,ADH1B,SYNPO2,STXBP3,ADCY5,C4BPA,SFRP1,TOB2,SNORD116-21,KIAA1324,WDR72,C10ORF107,PPARGC1A,CHST9,HLA-L,DNAH11,ADGB,CAMLG,ABCA8,ABCA9,CMBL,ANK2,LPHN2,VNN3,KCNMA1,NDUFAF4,HPRT1,SSX2IP,HLA-DRB3,MRAP2,TSPYL5,CFAP57,LYPLAL1,WDR49,CFI,BEX1,ACSM3,CEP85L,MS4A8,SCARNA1,LPAR3,TMEM97,WDR47,AD…
DOID:2957	EFO_1000049	GBP7,GBP6,IGHV1-72,GBP8,GBP2B,MX1,ERV3,GDAP10,DEPDC1A,CD5,CD4,IDO1,SF3B5,SNORD82,C3AR1,H2-DMA,NCAPG,CH25H,APOL6,SNORA73A,SNORA73B,GBP3,GBP2,SNORA3,GBP5,GBP4,EPSTI1,BATF2,PLK4,SNORA52,PRR11,IGHV1-53,V165-D-J-C MU,ART2B,LOC637260,PLEKHS1,CSF2RB2,TRAV3N-3,PLBD1,TLR13,PSME2,SNORA74A,TLR11,SNORA44,CFB,MS4A7,SPI1,3110052M02RIK,NLRP1C-PS,BCL10,LY9,GVIN1,HIF1A,PLA2G7,IGKV19-93,SMC2,SPIC,GPR174,ZC3H12D,KL…	GSN,CAR3,PDGFRA,ABCA8A,RN28S1,MYL7,SDPR,GSTA3,RBP1,METTL7A3,TEK,CYP1A1,ACOT1,SRSF5,CALM2,EAR12,CDO1,FIGF,HPGD,TAGLN,RPL13,HP,MIR703,AKAP5,AQP1,HBB-B1,KDR,MYH10,RS5-8S1,HOXA5,IGFBP2,IGFBP6,IGFBP5,TNNC1,TNNC2,MIR27B,HBB-BT,BPIFB1,TNNT3,SNORD22,CFD,AGER,TMEM100,9430020K01RIK,RNY1,NPPA,TSPAN7,GJA5,TSPAN8,TSPAN2,IER3,SLC38A5,CCDC113,GSTM1,INMT,MYBPC1,H19,SEPT4,MYH1,ACTA1,CES1D,GM4956,CPE,FEV,ITGA8,ID4…
CUI:C0024419	EFO_0002616	ZNF160,REV1,GTPBP8,PSMB9,MARCKS,HIST1H4C,CD9,VOPP1,HSPA1A,COL9A3,CDK14,SIK1,CKLF,HCP5,VPS28,HSPA1B,MEF2BNB,CYFIP1,USP6NL,SSNA1,RPLP0P6,FGL2,KEAP1,UQCR11,CBLB,RPS4Y1,CD2AP,RPL36AL,CREB3L2,BBX,C19ORF53,ST3GAL5,SERPINF1,CHST15,S100A12,ELANE,COX8A,GABARAPL3,GABARAPL1,XBP1,GADD45B,GADD45A,PRG2,XRCC2,CSNK1E,NR1D2,IL17RB,EHD3,GPR183,ITM2C,PAF1,LXN,JMJD1C,DCUN1D1,CD1D,VPS26A,CD1C,LRPAP1,PRDX4,CYB5R3,CD79…	CASP8AP2,FNBP4,MX1,ENTPD7,RUFY2,PSMC6,KIAA0922,GLOD4,KIAA0125,RFX5,POLR3E,PRKRA,HECA,CD200,SLAMF1,SATB1,TAGLN,CERK,AQP9,TESK2,ADARB1,PRCP,IL2RG,BACH2,SCAF8,KIAA0355,HERC2,HERC1,GNG7,IARS2,ZSCAN18,KLF11,PRPF38B,SIAH2,ALG6,EAF2,PPBP,FLI1,NTAN1,FCHSD2,PARP12,RPS26,SETX,ADCK3,BTK,HPRT1,CCSER2,APOBEC3B,LPGAT1,MACF1,PIEZO1,CTR9,SMC6,PALM2-AKAP2,HIF1A,GSPT2,BLOC1S5,KLRK1,SCPEP1,FAM134B,PLAC8,CCDC92,CYB5…
DOID:848	EFO_0005856	HEXIM2,EGF,LUM,LOC100506979,EBF1,LOC100130938,EREG,SYTL4,LOC100507025,SDPR,SCO2,SNORA28,TNFSF4,MYL4,MXRA7,MYL9,C2ORF88,SSSCA1-AS1,AQP9,LOC613266,TSIX,FNBP1L,MILR1,LOC100508342,VPREB3,LOC100507250,SUSD4,SLC12A7,PROK2,OR7D2,GBP4,NTNG2,EGR1,ST8SIA1,GADD45B,CYP4F3,PPBP,PBX1,VANGL2,CYP27A1,RPS26,TREML1,SCGB1C1,BANK1,SNORD104,SERPING1,LOC728804,PKIG,INTS9,TSPYL5,APOBEC3B,GPM6A,SPARC,C9ORF72,LOC10012991…	ZNF284,TRDV3,ARL16,LRRN3,HCG27,COL24A1,ZFP3,KRT2,MGC57346,ZNF529-AS1,CACNA2D3,SIGLEC17P,LOC100510678,MDS2,KIAA0125,TTTY15,SLPI,ALDH8A1,TTTY10,ZNF155,SCT,HERC2P3,RPS4Y1,DCANP1,FLJ12120,ZDBF2,SERPINF1,ARFIP2,MS4A14,PPARGC1A,PTGDS,LINC00996,BATF3,ANKDD1A,LOC101928307,CMC1,COG2,ZNF14,LOC100233156,IFFO1,UCK2,FDPSP2,ST20,IGKV4-1,SSPN,NANOG,HOXB2,HLA-DRB3,ITM2C,FREM3,GTSF1,PID1,BEX5,CFD,SPON2,GLDC,ZBED8…
DOID:12858	EFO_0000533	ATP6V1E1,RPL21,CNBP,L7RN6,DEK,GM19491,PSMC6,WDR82,PSMC2,SPARCL1,RPL22L1,EIF1B,RAN,CALM1,CYFIP2,ITIH3,RPL10,MYCBP2,SCX,UQCR10,ATP5A1,UQCR11,ADCY2,GNG5,SNRPD2,GM1995,TCEB2,RABAC1,RPL19,B2M,ATXN7L3,RPL18,JUND,COG6,ERDR1,ANK3,RMDN3,EIF1,LATS2,RPS27RT,RPS26,MIR686,RPS28,RPL27A,SFXN1,JTB,PKIA,TAGLN3,RPS23,RPL5,RPL6,GM10221,SCHIP1,RPL34,PCBP1,PTTG1IP,ENO2,HIF1A,RPL7,BLOC1S1,STMN2,RPL37,ARL6IP5,RPL36,SCN…	CHGB,GAMT,RBFOX2,HOMER3,AP1S1,GPR37L1,HPCAL1,PPP2R1A,MRPS18A,CCK,MAPK8IP3,COMTD1,GTPBP2,MAPK8IP1,PCDHGA10,CD4,IFT88,TOLLIP,TEF,CD9,RUFY3,UQCRC1,HNRNPD,CALM3,PFN1,AHCYL1,MTPN,APP,STXBP1,SCT,KDELR1,WBP4,PLEKHB2,SLC35B1,PDHB,GHITM,TRMT2A,ARNTL,IL27RA,LY6C1,UBE2L3,DHX30,ACTB,ASNA1,ZMIZ2,PABPN1,PSMD1,STOM,RPL14,SPOCK2,SNCB,ABCA2,TSPYL4,H2-D1,PRKCG,RPL41,SURF4,PLK3,IGF1,ALG2,MIF4GD,CTPS,GBAS,COQ10A,RPS…
DOID:1969	EFO_1000632	UNC13B,NIPSNAP3B,IFRD1,RPL21,ACTN3,ECH1,ACSL1,ACTN2,RPL24,PPA1,DES,COL1A2,MYL6,MGP,PPA2,KARS,FEZ2,VIM,GPD1L,HSPA1A,PRKRA,MXRA7,ALPK3,RPL27,RPL29,OPTN,ATF3,IFITM3,IFITM1,SMPX,TMEM70,RPS4Y1,MYL12B,ACTB,PSMD7,GNG5,SNRPD2,HERC1,CAPNS1,SERPINF1,RPL17,S100A10,FIS1,SRPK3,JUND,RPL41,TNNC1,KLF10,TMA7,ANK1,COX7A2L,EIF1,RPS27,PTP4A3,RPS26,MYL12A,MYLPF,PPP1R1A,RPS21,RPS20,CRYAB,ITM2A,RPS23,PADI2,ATF4,RPS24,S…	STARD7,IMP3,FBXO3,CNBP,RPL23,HOMER1,SEPP1,C20ORF24,HIST1H4C,MYL1,MTHFD2,MYL2,PPP1R3C,SERBP1,PSMC3,RPL26,UQCRC1,SUCLG1,EIF1B,CALM1,CCDC69,RPL13,UQCR10,PDHB,ATP5A1,GHITM,CISD1,PPP1R3A,UQCR11,GLRX,DCAF6,PCMT1,GTF2IP1,PSMD3,MXI1,FDFT1,MT1HL1,SH3BGR,NAA50,TSPYL1,HLA-A,NR1D2,RPL3L,FTH1P5,MLLT11,RPS14P3,TNNT1,TNNT3,PKIA,ITM2B,RPS25,OGDH,RPL6,NPY6R,PCBP1,GDE1,MT1X,RPL9,ENO3,RPL8,ART3,C14ORF2,PRDX1,TSPAN8…
DOID:8893	EFO_0000676	BTBD19,2010107G12RIK,OTOP2,SLC5A8,MYL7,PCDHB3,RBP1,SLPI,RBP2,E130218I03RIK,LOC100038947,WFDC12,SPRR3,TEX40,IFITM1,C3AR1,SLC5A1,AQP5,GLRX,AQP3,UACA,2300002M23RIK,AA763521,DHX34,ALOX8,CREB3L3,PAQR9,PINLYP,PLA2G4E,TSLP,SLC34A2,GM11545,PLA2G4D,STFA3,GJB1,CCDC88B,GJB2,GJB6,GRAP,TCHHL1,GNE,SPRR1B,PADI1,FLG,DNMT3L,SOX18,LRAT,GPIHBP1,A730054J21RIK,SLC10A6,A130040M12RIK,GSDMC,2310076G05RIK,AF251705,SORCS2…	GBP6,SECTM1B,SECTM1A,WFDC21,IL1R2,KRT2,IL1F10,CFC1,CD7,SCGB1A1,IL31RA,CD207,CYP1A1,ZFP395,FAR2,5930427L02RIK,NBL1,GM19929,SLC23A3,RAMP3,NYAP1,ALOX12E,TRANK1,ADCY6,CRACR2B,ALOX5,ABI3BP,SNCG,GNAT1,RAB11FIP4,IFITM6,TSPYL3,ARSA,NFE2,TSPYL4,PAQR7,KRTAP16-1,E330022O07,ABCA5,IRGM2,BC064078,ELL3,IL22RA2,BTC,PLSCR4,PKIB,5830436I19RIK,AMY1,CFAP57,CRYAA,INS1,GLDC,5330406M23RIK,CAPSL,ACSM1,TRIL,IKZF2,TXNDC16…
CUI:C0035372	EFO_0001079	PTPRN2,CIZ1,ATP6V1E1,RPL21,CADM1,HPCAL1,GRIN2C,L1CAM,MAPK8IP2,NISCH,SST,MT1A,KARS,FEZ1,HSPA1A,MT1G,MT1H,RPL27,MT1E,HSPA1B,MT1F,AHCYL1,PGAP2,RPL11,RPL10,RPL13,MYCBP2,RPL12,PON2,FOXG1,ATP5A1,UQCR11,ARR3,BSG,SV2A,DPYSL3,PI4KAP2,RPL15,SERPINF1,CLPTM1,RPL14,PIP4K2B,PSMD2,TCEB2,RPL17,RPL19,RPL18,PTGDS,COX8A,PPP1R26,GABARAPL2,TSPYL2,RPL41,MIF,NR1D1,CSNK1E,PUM2,PUM1,RPS27,RPL27A,NDUFAF3,RNPS1,RPS21,RPS20…	SLC12A5,WSB1,ACTN4,ACSL1,HOMER1,MFSD10,MYL6,ST5,HNRNPK,MTHFD2,SLPI,CALM2,PFN1,CALM1,IFITM3,SATB1,CCNI,IFITM1,ARAF,CREB3L1,ACTB,DPYSL2,SNCG,ATXN7L1,B2M,S100A11,SNCB,TSPYL4,JUND,EGR3,EGR4,HLA-C,HLA-A,MLLT11,ARC,SLC6A7,RPS29,PLSCR1,TNNT1,PRKAR1B,VAMP2,GMFB,LHB,ARL6IP1,ENO2,ARPP19,IFI30,GRPR,RASSF1,MT2A,KIAA1107,EPB41L3,STMN2,RPL37,TSPAN4,CD14,JUNB,PRKACB,CGB,APOD,C2ORF27A,SCN1B,RPS13,DUSP6,TSC22D1,C…
DOID:12217	EFO_0006792	TMEM52B,IMP3,LOC100506979,PRKXP1,ZNF529-AS1,KIAA1462,C12ORF75,FAHD2CP,AZGP1,GPR160,LOC100507140,LOC100509683,HSPA1A,TRIM16,CPVL,HSPA1B,MT1F,LOC100506847,AQP9,ADH1B,ABRACL,GABPB2,SNX31,FRAT2,GNG8,PABPN1,NKX2-2,MS4A14,RABAC1,N4BP2,OR7D2,S100A12,PRPF38B,HLA-DRB5,OMD,ARRDC3,CYP4F3,PLK2,DDIT4L,PPBP,SNHG9,IFI44,VAMP8,VNN2,PNOC,BIN1,TRMT13,DHX29,ITM2A,HLA-DRB3,LST1,MS4A7,ANP32A-IT1,GLTP,ZNF493,CFH,LOC10…	UNC13C,STARD4,SLC12A5,LRRN3,CACNA2D2,AHNAK2,ADHFE1,HOMER1,C5ORF17,KNOP1,CCK,SOX11,CFC1,L1CAM,LINC00645,FAR2,ASB5,LINC00889,LINC00087,FRMPD1,CPNE5,LOC285300,SV2C,SV2B,SV2A,LOC100287331,PEG10,NTSR1,IGLON5,LOC100286925,CALN1,LINC00632,HES5,ELANE,EGR1,NAPSB,PMM2,GADD45A,LOC101928307,ANK1,RPE65,MLLT11,PLBD2,MRVI1,VGLL3,HLA-DRB4,XKR4,SCN2A,OXTR,SLC35D3,TWIST1,SLC6A3,LRPAP1,C19ORF33,SNHG24,PRKAR2B,STMN2…
CUI:C0011854	EFO_1000897	CD320,1700016K19RIK,IMP4,RPL21,AHNAK2,GM15441,CD2,TCL1,SCGB1A1,PPA2,RBP1,2210419D22RIK,VIM,COL9A2,CYB5RL,CCM2,EPHA2,ZFP397,PDXK,GM166,A430104N18RIK,PPP1R3B,CMAH,PCMT1,1600025M17RIK,GNG4,CCND3-PS,MTA2,MYB,D16IUM30E,PLCE1,S100A13,CCNL2,USP17LC,HES3,PEA15A,NKX2-3,ARSA,A630038E17RIK,ABT1,TMEM50A,PAQR6,SIAH2,PRG2,TMA7,IFI47,CTPS,GM15340,DHFR,SRPK2,FAM160A1,EHD3,MC1R,RPS29,RNPS1,DHX29,PROL1,SET,C78339,…	1810058I24RIK,ACTN1,KRT8,PPP2R1A,NUP210,WDHD1,GTPBP4,AA408396,PHF5A,IFI27,ANP32E,VPS25,IGTP,ASB3,RHNO1,ZFP398,TRRAP,WBP2,KDELR2,AQP7,CSN3,TM9SF4,LY6C2,PNP,DCAF4,KRTCAP2,MXI1,E2F2,MVB12B,CPNE1,CLPTM1,SPOCK2,S100A16,EXOSC4,SLC12A7,BTRC,S100A11,EPSTI1,AQR,ZFR2,SLC6A19,H2-EB1,SLC11A1,TYSND1,IRGM2,SLC6A11,HNF1B,MIF4GD,SNHG6,H2-T3,HIST2H4,MOV10,UCK2,BANK1,GPR182,PLBD1,INTS6,RGL1,GLTP,TXNDC11,F11R,E0300…
DOID:1595	EFO_0003761	IGKV6-23,1010001B22RIK,OPTC,DEFB11,ISLR2,MCEMP1,BC005685,H2-AA,ISL2,METTL7A2,GM19491,AI462521,CAPN11,TMEM79,CD9,SPATA13,TEP1,XLR3B,PCDHB5,COL9A3,ROPN1,ACOT5,HSPA1B,4930564C03RIK,1810009J06RIK,ALOX12E,CALML4,CLDN2,AQP1,4930431C11RIK,SLAMF9,ADAD1,CYP2C70,MAGEA4,PROSCOS,COX8B,EGR2,EGR3,GM732,SLC6A18,4933423P22RIK,ABCA4,GM11545,KLF10,ERDR1,TMEM194,IFI47,C030044M21RIK,AU022121,MCPT-PS1,ARC,CDCP1,VNN3,…	CDK18,SSB,TRHR,ZFP711,NIPSNAP3A,EPHA8,SMARCA1,ZFP958,ESCO1,GM7072,NBEAL1,DEK,HPCAL1,D5ERTD798E,D10ERTD584E,GPR165,LOC624295,9630021D06RIK,9530046B11RIK,LOC102631739,WBP5,RASIP1,2610034M16RIK,EXOSC6,NNAT,IFT74,ZDBF2,NTSR1,5330431K02RIK,HMCN1,D930016D06RIK,B930025B16RIK,EXPH5,C130051F05RIK,ZFP960,DNTTIP2,NR2F2,NR1D1,C77815,6330415B21RIK,STAG2,KITL,BB182297,FAT2,VGLL3,PLEKHD1,PPP1R17,ZFP748,BRCC3,PR…
DOID:11432	EFO_1000418	RPL22,RPL21,SEPP1,CCDC80,MGP,FDX1,RBP1,VIM,HSPA1A,SPARCL1,RPL27,MYL9,NBL1,OPTN,HSPA1B,ZNF275,RPL11,CCNI,TAGLN,SERPINE2,SYNPO2,WBP5,C1ORF198,C4A,NEURL1B,DPYSL2,EPB41L4A-AS1,RPL36AL,UGP2,IFI16,DPYSL3,MXI1,FLRT2,SERPINF1,S100A16,HMCN1,RPL17,CHST15,RPL19,S100A10,PROK1,WWTR1,EGR1,RPL41,HLA-DRB5,ST13,FZD7,CAMLG,SNHG8,SNHG6,NUAK1,EIF1,HLA-E,VAT1,RPS27,RPS26,KLHDC8A,PLSCR4,STAR,SERPING1,TSHZ1,IGKV4-1,RPS…	LUM,ASRGL1,PPA1,ACSL5,DKK1,SFRP4,COL1A1,HNRNPK,HIST1H4C,SPINT2,WDR82,SLPI,RPL28,GLA,RPL29,PFN1,IDO1,RAN,MT1F,STX18,RPLP0P6,RPL12,CRABP2,ATP5A1,C4BPA,CLDN3,APCDD1,ACTB,HOXA9,KIAA1324,CAPNS1,MAL2,MEST,COX8A,SLC34A2,MIF,TMA7,C1ORF186,IGF1,IGF2,C8ORF4,VAMP8,PIK3R1,HOXB2,PSME1,ITM2B,PAEP,SET,RPL6,MAGED1,ECI1,CDCA7,TXN,WFDC2,ISLR,MRPL3,RPS18,SCGB1D2,GJA1,LGALS1,LOC100505650,SOX17,RPL39,COX2,SERPINH1,CO…
DOID:0050908	EFO_0000198	STARD7,MX1,RPL21,WDR83OS,COL24A1,PPA1,HNRNPK,DDX39B,LAP3,WDR82,KARS,IFI27,SNORA28,HSPA1A,MT1G,MT1H,RPL27,MT1E,MT1F,PRSS2,CYFIP1,IFITM2,IFITM3,RPL11,IFITM1,LOC100506728,RPL12,DCAF6,UBE2L6,RPS4Y1,NEURL1B,EPB41L4A-AS1,HOXA9,GNG5,SNRPD2,IFI16,PIP4K2A,STOM,RPL14,SEPHS2,RPL19,MEST,GBP2,MT1HL1,EPSTI1,EGR1,SNHG1,TALDO1,USMG5,RAB27B,HLA-A,SNHG8,HLA-B,SNHG6,IFI44,EIF1,RPS27,LATS2,RPS29,VAMP7,VAMP8,SNHG12,J…	RPL22,RPL24,CNBP,EBF1,DEK,MYL6,DDX39A,HIST1H4C,LOC100508591,CD9,VIM,UQCRC2,RPL28,HNRNPC,CALM2,RAN,LEF1,CYFIP2,RPLP0P6,MYCBP2,GLRX,BACH2,CRHBP,VPREB3,VPREB1,RPL17,CHST15,SF3B1,ELANE,RPL41,XBP1,GADD45A,ARRDC3,KLF10,MIF,PRG2,FTH1P5,RPS26,MYL12A,RPS14P3,STAG2,EZH2,RPL5,RPL6,PHB2,RPL3,RPL4,MAGED1,SCHIP1,ATP5C1,ENO1,RPL9,HIF1A,ELK3,RPL7,MYLK,C12ORF57,CD79B,RPS17,PRDX1,DHX15,FTH1,RCC2,COX3,RPS12,IER3,RP…
CUI:C0392620	NA	PTPRN2,RPL21,ACTN1,SEPP1,SPINT2,CTH,HSPA1A,SUCLG2,RPL22L1,PTF1A,HSPA1B,ATF3,PRSS2,PRSS1,IFITM3,UQCR10,LOC100361467,PDXP,LOC287167,ACTB,KRTCAP2,BSG,SV2B,SNRPD2,LURAP1L,TGOLN2,TP53INP2,CHAC1,LOC100134871,RABAC1,PRSS3,EGR1,LOC100361913,NR1D1,USMG5,TMA7,IGF1,RGD1562987,KLF15,CMBL,RPS26,FAM111A,CLPS,SNHG11,CYSTM1,PTP4A1,ATF5,TMEM97,CIAO1,HSPH1,RPS16,LARP1,FAM134B,LGALS2,TSPAN7,SMCO4,PDK4,RPL39,COX2,CO…	SND1,RPL22,IFRD1,ECH1,RPL23,P8,CELA1,KRT8,MRPS18B,MT1A,SERBP1,RPL26,UQCRC1,SF3B5,APP,GLS2,RPL11,CMAS,RPL10,RPL12,WBP5,AQP8,LCAT,FAM120A,MUC1,NCLN,RPL36AL,SRP72,PSMD6,RPL15,RPL14,ARFIP2,RPL17,RPL19,RPO1-3,RPL18,RPL41,XBP1,DTNB,EDEM2,AMY2A3,MANF,PTOV1,ARFGAP2,EIF1,ARFGAP3,RPS27,MYL12A,ADCK3,PRKAR1B,QARS,GORASP2,TAGLN2,RPS20,RPS23,ATF4,RPL5,INS1,RPL6,GABARAP,RPL31,RNH1,RPL3,RPL4,ANP32B,RPL32,RTCB,RP…
DOID:9261	NA	RARRES1,ANKRD29,GUCY1A3,LUM,GINS1,CD163,EIF1AY,CRTAM,PCDH8,RSAD2,VRK2,LIFR,TYROBP,AACSP1,C6ORF141,CXCL10,COL1A2,CXCL11,COL1A1,IFI44L,MELK,DEPDC1B,COL5A2,LAP3,BUB1B,TNFSF4,FNDC1,TGFBI,MAD2L1,RAI14,ADAMDEC1,ANKRD36,C3AR1,OVOS2,IFI6,GALNT11,HERC5,RACGAP1,SLAMF8,GBP1,SPP1,MEST,GBP5,POSTN,ABCA3,FZD7,NKG7,INHBA,ISG15,SELE,MASTL,IFI44,NDC80,LOC100507286,LOC100510692,LHX2,COL6A3,STAR,SERPING1,XAF1,SPARC,…	GBP6,KRTDAP,CKMT1A,CFAP70,DAW1,WDR78,ARMC2,CAPN14,ARMC3,ZC2HC1C,SCGB1A1,PIH1D3,SGMS2,C1ORF194,C1ORF192,C14ORF142,WDR63,STATH,CLDN3,SNX31,BACH2,WDR66,MUC1,VPREB3,GMDS,TP53INP2,MUC4,S100A12,CHST9,DNAH12,CFAP53,ADGB,TSLP,TMEM190,WDR54,VPS37B,ELL3,PLEKHS1,GJB6,GNE,GAPT,CHST6,PRR15,FANK1,LRRC10B,WDR49,RSPH10B,MS4A8,IL20RB,LYPD3,ABCA13,ADH7,ZC3H12D,FCRLA,PLAC8,ALCAM,C19ORF33,CYP2B6,LOC100507273,LIPH,TP…
CUI:C0039585	NA	CD320,WSB1,SLC12A1,CRADD,HOMER1,ARMC9,APLN,MTUS1,PML,SFRP4,KIAA0922,SCD,MAPK10,MEX3B,SDPR,TEF,MXRA7,PREB,CDK14,C22ORF39,CD200,LRP2,SLC23A2,TIFA,ELTD1,C1ORF198,MST1L,BACH2,ADCY7,BAIAP2L1,CD2AP,SRPX2,DPYSL4,SPOCK1,CYP1B1,APBB2,WLS,PKNOX2,SAMD11,LINC00673,ATP6AP1,FZD8,VPS13A,HSPA12A,SLC6A6,LPHN2,KIAA1598,PLBD2,TTLL12,GRB2,ITM2B,ZFPM2,ZNF257,SPARC,LIMS3L,ARL6IP1,TFRC,FUT11,GNS,ISLR,LIPG,MICAL2,SOX17,…	LUM,SFMBT1,LRRN3,APCDD1L,EBF1,PSG2,LOC286191,KIAA1462,IFT80,EML1,DKK1,C12ORF75,KIAA1217,FRAS1,LOC730101,MARCKS,TOLLIP,LACTB2,CRISPLD1,CEP85,DCHS1,ACOT7,TRAM2-AS1,EPHA4,TES,ZAK,LOC100506606,XYLT1,COL12A1,SYNPO2,LOC284336,GPATCH4,MRGPRF,AQP1,RAB11FIP2,SV2B,DAG1,HES2,UBASH3B,FOXF2,FZD7,PAPPA,C8ORF4,ELL2,HDHD1,PARP11,DOPEY2,FERMT2,TPX2,AIMP1,PIK3R1,PDE12,NET1,CHST2,MRVI1,SSX2IP,MOXD1,TDRKH,MS4A8,MRPL…
DOID:12849	EFO_0003758	HEXIM2,SND1,ESX1,EPR1,NUP93,RUFY1,CAPN15,HNRNPL,SCN10A,KIAA0125,HSPA1A,ACOT7,MYL9,POLR3K,HSPA1B,CYFIP1,TRRAP,NPRL3,IGHV3-23,TESK1,C1ORF198,TM9SF4,GNG2,CHST12,VPREB1,MICALL1,CAPNS1,PSMD1,C10ORF2,CLPTM1,VPS11,MS4A14,LINC00636,NCSTN,RALY,S100A12,APOL3,CHST7,DAXX,KIR2DS1,KIR2DS2,ALDOAP2,ATP6AP1,NCKAP1L,KIR2DS3,KIR2DS5,FN3KRP,LOC100233156,TREML1,EHD3,HYOU1,CHST2,HLA-DRB4,HLA-DRB3,GTSF1,SPI1,PLEK2,PDGF…	LOC100506979,HCG27,SPNS3,RSAD2,DEFA3,OLIG1,SHISA4,LOC153577,OAS1,LOC100510678,MRPL22,CXCL10,HIST3H2A,IFI44L,XK,C6ORF211,SIGLEC1,LINC00528,IFI27,CLUHP3,SLPI,CLC,ANKRD22,UTS2,ZNF514,LOC729839,IDO1,LOC100294341,CHRM3-AS2,ERV3-2,ZFAND1,C4BPA,TSIX,FLJ12120,LAMP3,HBQ1,HIST1H2AD,HBZ,CCR3,EPSTI1,PF4V1,BATF2,HTATSF1P2,P2RY14,DDX17,TMEM176A,USP44,KLF1,ISG15,IFI44,PRSS33,ENO1-AS1,LOC100286895,SERPING1,CMPK2…
DOID:2377	EFO_0003885	LRRC37A3,IL1R1,OR2L8,SNORD116-12,SCD,SPATA12,LACC1,GAGE8,ACOT2,TRIM16,CDK14,DAOA-AS1,IDO1,CES1,OR8G2,ADAMDEC1,IFITM1,FAM99A,SERPINE1,AQP9,WDR63,DLL1,SNORD116-2,HERC6,STS,LSM10,HERC5,MSANTD3,POF1B,ST3GAL1,TAF9B,EPSTI1,SAMD12,ZNF267,EGR1,ZRANB3,ABCA1,TBC1D8B,TAS2R31,FZD6,APOOL,SLC11A1,ST14,PLA2G4C,XRCC4,MTHFS,ANK3,IFI44,FAM160A1,RNF144B,RPS26,OCLN,NCEH1,VNN1,ALDH7A1,PLSCR1,GJB2,VNN3,CYP2S1,SASS6,SS…	SNORD32B,STARD9,ADHFE1,ARMC9,UPF3A,SEPP1,C12ORF75,MARCO,RNU5E-1,ZNF718,SNORA23,SNORD116-6,CLDND2,CLEC10A,SNORD116-23,SNORD116-25,SNORD116-24,RPS4Y1,SNORD116-21,CHST13,LOC441956,SAMD3,PTGDR,APOL4,MSR1,ZNF266,HTATSF1P2,APOBEC3F,APOBEC3G,KIR2DS1,STAC,PLA2G4F,SH2D1B,RAB27B,IGF1,CCDC88C,BANK1,ZNF702P,PADI4,LGMN,ITM2C,APOBEC3B,HLA-DRB1,SPON2,ZNF132,DIS3L,SCARNA1,PRF1,ABCA13,OR6Q1,KLRK1,CD79A,TCL1A,WBSC…
CUI:C1997651	NA	SBP,HEXIM1,IFRD1,RPL21,ECH1,RPL24,RPL23,SLC12A2,P8,KRT8,SOX10,DES,EID1,MYL6,SPINT2,IFI27,CD9,MYL3,VIM,RPL26,UQCRC1,RT1-S3,SPARCL1,RPL28,RPL29,APP,RGD1562079,IFITM3,KDELR1,AHNAK,KDELR2,CCNI,TAGLN,RPL10,RPL12,WBP5,LOC100361467,TOB2,MYL12B,ACTB,CRACR2B,LOC100360491,ZMIZ1,RPL15,RPL17,LOC100134871,RPL19,B2M,S100A11,EGR1,RPL41,XBP1,CSAP1,BHLHA15,NR1D2,KLF15,EIF1,PTP4A3,MYL12A,GJB2,RPS28,ADCK3,RPL27A,NE…	ACTN3,CNBP,UBAC1,COL1A2,COL1A1,CCDC80,SCD,CRISPLD2,PPP1R3C,CALM1,ASB2,POMP,SERPINE2,UQCR10,RNF7,AQP5,UQCR11,ABI3BP,TP53INP2,SERPINF1,LOC259246,HES1,WFDC18,S100A10,SH3BGR,COX8B,MIA,TNNC2,KLF10,USMG5,RGD1562987,ANK1,COQ10B,RPL3L,RPS29,MYLPF,TNNT3,PKIA,LOC361985,SLC4A1AP,SPON2,SPARC,SCHIP1,TFRC,ENO3,DDIT4L2,ART1,LOC100360150,OBP2B,LGALS1,SMCO4,JUNB,ATP6V1C1,RPS14,SKP1,MYBPC2,ACE,TPI1,H3F3B,SSR4,AMPD…
CUI:C0238463	EFO_0000641	ACVR1,LUM,SYTL5,COL1A2,SFRP4,COL1A1,SFRP2,SLPI,ZNF835,LOC728825,GTF2IRD1,MXRA8,MXRA5,PRSS2,RPL12,WDSUB1,CRABP2,LRP4,DCAF6,SLC5A3,CLDN1,C4A,MUC1,LURAP1L,ST3GAL5,SPOCK1,RPL14,S100A16,CYP1B1,CHST15,B2M,GBP3,S100A11,INSR,PAQR7,SLC34A2,RAB27A,HLA-C,HLA-A,C8ORF4,HLA-B,GPR137B,VAT1,FTH1P5,MLLT11,FAM111A,SDC1,CHST2,IGSF1,PRR15,SPARC,RPL3,RPL4,PDGFC,PDGFA,PPL,LPAR5,TMEM98,HIF1A,EPS8,RPL8,C3,LGALS3,LGALS1,…	STARD7,ARL14,DEK,MYL6,SDPR,LOC100508591,GPD1L,MT1G,MT1H,SPARCL1,TRIM16,COL9A3,MT1E,MT1F,ATF3,IFITM2,EPAS1,IFITM3,MTMR4,LRP2,IFITM1,CRABP1,WBP5,ASAH1,TOB1,ACTB,NUAK2,TP53INP2,PXDC1,PPARGC1A,MT1HL1,PTGDS,LOC100509558,EGR1,COX8A,EGR2,GABARAPL3,JUND,TMEM184C,AFAP1L2,GADD45B,GADD45A,KLF10,MANF,GBAS,AIF1L,ARC,FHDC1,BCAM,PLSCR4,GPR183,FAT1,LGMN,SDC2,CD302,CRYAB,ITM2A,FREM2,ZFPM2,ATF4,APOBEC3B,CFD,ZBTB2,…
CUI:C0010674	EFO_0000390	GBP7,GBP6,GBP8,GBP2B,PSMB9,CD2,CD5,CD6,IGTP,IDO1,GM11772,C3AR1,H2-DMA,2310035P21RIK,GBP3,PKNOX2,GBP2,BATF2,FASL,TREML4,TLR13,HAMP,SPI1,CHIA1,CDCA5,GVIN1,PLA2G7,C2,KLRK1,SPIB,PLAC8,JUNB,IGH-VJ558,TRAV9D-3,GPR18,DUSP2,CCL20,5430427O19RIK,H3F3B,NFAM1,GP2,TMEM37,HCST,IL18BP,BTG1,FPR2,ADM,RASAL3,MS4A4C,MS4A4B,TIFAB,SERPINA1A,STAP1,TK1,AB124611,GPR114,STAT1,STAT2,ARG2,STAT4,FOS,FMO2,RNASE6,EMR4,ASPRV1,…	SPINK4,SPINK3,KRTDAP,AOC3,KRT4,GLYCAM1,AOC1,DEFA5,8430426J06RIK,D9WSU90E,CIDEC,DEFA4,SLC51A,1500032P08RIK,SOX11,TMEM252,HPCAL4,RBP7,OLFM2,CRISPLD2,LOC100048743,ZG16,XIST,HSPA1A,APLNR,CYP1A1,HC,ACOT7,2610027H17RIK,DEFA-RS7,PPID,CD200,HSPA1B,ABCB1A,PLVAP,DEFA-RS1,DEFA-RS2,C79601,UCP1,RETN,CXCL14,SLC5A3,ITLN1,GLB1L3,MUC2,MUC3,NPTX1,2900001G08RIK,5730409L17RIK,PHGR1,TNNC2,PLA2G4C,TEX11,ARRDC3,ATP8B1,…
DOID:14504	EFO_1001380	WFDC21,CELA1,SEPP1,MFSD12,SRRM2,RRAGC,CD9,VIM,ZG16,TMCC2,EAR12,RAN,ATF3,PRSS2,IFITM2,ATP6V0D1,LRP1,SERPINE2,HNRNPU,ASAH1,MYB,PABPN1,WFDC17,TRY5,IFITM6,ELANE,NFE2,CELA2A,ATP6AP2,AMY2A4,ERDR1,CEL,PPBP,PRG2,GPR137B,VAT1,KEL,TREML1,SLC6A9,CLPS,CSNK2B,LGMN,PRR13,FERMT3,ATF5,MS4A7,CELA3B,GLTP,GABARAP,GNS,MGST1,GM19831,LIPA,GNG11,LGALS3,PRDX5,LGALS1,FTH1,REG1,APOE,CTSB,APOBEC1,RPS16-PS2,ANXA1,ANXA2,ANXA…	IGKV6-23,G730007D18RIK,IGKV6-25,AW112010,RPL22,RPL21,DEK,H2-AA,UBAC1,PSMB9,IGLV1,CD2,MYL6,MARCO,SUB1,RPL26,GM13826,RPL22L1,RPL27,TRIM10,PFN1,GM4354,CALM1,STX16,IGKV6-15,RPL11,HPGD,RPL13,RPL12,IL2RG,MNDAL,AQP1,IL27RA,MYL12B,A130071D04RIK,ACTB,RPL36AL,RPL17,GM6402,RPL19,B2M,LOC100039111,GM3373,GM12508,CCNL1,RPL18,SNCA,LOC630855,GM1070,H2-EB1,GM12191,USMG5,TMA7,PRKCB,IFI47,RPS27RT,PTP4A3,FAM220A,RPS…
DOID:1380	EFO_0004230	DKK1,C12ORF75,HIST1H4C,SPINT2,KARS,SLPI,ANP32E,UQCRC1,RAN,CALM1,HSPA1B,CYFIP1,IFITM3,ATP5A1,C4BPA,ABRACL,DCAF6,MUC1,ACTB,SNRPD3,GNG5,E2F3,IARS2,SEPHS2,S100A10,HES6,TMED9,TALDO1,MIF,USMG5,HLA-C,C1ORF186,HLA-A,VPS37C,FTH1P5,PTP4A2,PIK3R1,MYO5C,FAT1,NET1,HOXB2,BEX5,RPL4,ARL6IP1,TFRC,MGST2,ATP5C1,ENO1,F11R,EPRS,RPL8,C3,SOX4,SCP2,PRDX1,TSPAN8,FTH1,HOXC6,RCC2,COX2,SFN,COX1,PROM1,IER3,CTSB,SRP9,ANXA1,AN…	LUM,DUT,IL1R1,RPL22,RPL21,RPL24,ACSL5,SEPP1,COL1A2,SFRP4,DLX6-AS1,CDC16,CRISPLD1,LOC728825,SPARCL1,MXRA7,RPL27,RPL29,LINC00087,ATF3,RPL11,STX18,RPL13,NDNF,LOC284454,FAM169A,NTN4,FAM156B,MSANTD2,SNRPD2,PI4KAP1,ST3GAL5,RPL15,RPL17,RPL19,SF3B1,CCNL2,EGR1,ZNF266,TSPYL4,JUND,ZRANB2,GABARAPL1,RPL41,ST13,ARRDC4,KLF10,NR2F2,TMA7,SNHG6,RPS27,RPS14P3,RPS29,RPL27A,PPT1,RPS21,RPS20,RPS23,ITM2B,RPS25,RGL1,RPS…
DOID:0060041	EFO_0003756	RPL22,RPL24,RPL23,SYTL1,ITGB2-AS1,C19ORF43,CD9,SUB1,RPL26,RPL28,RPL27,RPL29,IDO1,RPL11,SATB1,RPLP0P6,RPL13,RPL12,UQCR10,DCAF6,RPS4Y1,UXT,RPL36AL,TRBC1,SNRPD2,RPL15,RPL14,TCEB2,RPL17,RPL19,S100A10,SNHG1,RPL41,MIF,USMG5,TMA7,SNHG6,COMMD6,RPS27,RPS14P3,VAMP8,JTB,RPS20,ITM2A,RPS23,GAPT,RPS25,RPS24,SET,RPL5,RPL6,CFD,CUTA,RPL31,SPON2,RPL3,RPL4,ANAPC16,RPL30,ANP32B,RPL32,RPL35,RPL34,PRF1,C14ORF166,RPL9,…	ACTN4,MX1,LOC100506979,ACSL1,NUP214,MX2,MCEMP1,PISD,C20ORF24,PSMB9,RBP7,CRISPLD2,NINJ1,KIAA0247,VIM,HSPA1A,CDA,HCP5,HSPA1B,IFITM2,IFITM3,ATP6V0D1,STXBP2,FGL2,AQP9,TRANK1,C4BPA,STX10,UBE2L6,ACTB,FRAT1,RAB11FIP1,NUAK2,FRAT2,GTF2IP1,PREX1,C10ORF54,CHST15,PROK2,S100A11,NFE2,HLA-DRB5,HLA-J,PRKCD,CYP4F3,TALDO1,HLA-A,HLA-G,HLA-E,HLA-F,FTH1P5,RPS26,VNN2,PLBD1,TAGLN2,PPT1,ATG2A,GRB2,ITM2B,HLA-DRB3,ATP6V1B…
DOID:12849	EFO_0003758	STARD4,NIPSNAP3A,PDHX,LRRC37A2,SYTL2,PPA1,TMEM170B,C12ORF75,ZW10,SDPR,LAP3,LACTB2,VIM,HCG26,SPIN2B,MYL9,PFN2,CYFIP1,TRRAP,SGMS1,IGHV3-23,GORAB,WDSUB1,C3AR1,PARN,C4BPA,RETN,HERC2P9,TMEM71,RGPD5,ACCS,LOC100506162,WDR70,C10ORF2,SLAMF7,CHAC2,GBP3,ATP6V1E2,GBP5,PROK2,PTGDR,YES1,C5ORF34,HTATSF1P2,APOBEC3G,KIR2DS1,COG7,KIR2DS2,LRBA,KLF10,SH2D1B,KIR2DS5,PLA2G4A,CMC1,RAB39B,FLI1,EXT2,SNHG17,VNN1,PWAR5,LOC…	C9ORF135,EGF,POLR2J3,HAGHL,EBF1,RSAD2,AMFR,YOD1,ASS1,LOC100288656,LGALS12,ZC3H11A,MYL4,SUB1,ZNF713,HIST1H4J,ZSCAN26,IDO1,PCED1B-AS1,CD200,EMC3-AS1,EPB42,DPCD,RGPD2,C4A,LOC286087,HERC5,LOC646870,BSG,FLJ12120,MXI1,RILP,LOC145474,SNCA,S100A12,FIS1,TMEM86B,NFE4,LOC647070,PPBP,IFI44,SLC16A14,LOC283140,FDPSP2,SNAI3,APOBEC3B,TSTA3,FLVCR1-AS1,CRIPAK,NBPF20,GMFG,SCARNA2,IFIT2,ANKRD20A2,IFIT1,ANKRD20A3,CD1…
CUI:C0017168	EFO_0003948	KRT4,C5ORF15,CNBP,KRT7,DKK1,EREG,TM4SF1,RNF103,PSMC5,CD9,MT1G,MT1H,TRIM16,EPHA2,CALM2,SIK1,MT1E,RAN,TES,ATF3,SPRR3,RPL11,AHNAK,TAGLN,SERPINE1,TOB1,PNN,PNP,ACTB,RAB11FIP1,SNRPD3,GNG5,MYC,STK38L,MAGEA3,CYP1B1,S100A10,MAGEA6,CCNL1,MT1HL1,COX8A,JUND,JAG1,EGR3,RPL41,XBP1,GADD45B,GADD45A,FZD7,KLF10,MANF,EIF1,VASP,EXT1,FERMT1,SQLE,FERMT2,FOSL1,EHD4,RPS29,EIF5,VAMP8,EIF6,PRKAR1A,FAT1,SNAI2,EZR,PTGES,RCOR…	ATP6V1E1,RPL22,ACTN4,PPA1,HSPE1,ASS1,HNRNPK,FDX1,ORAI3,UQCRC1,TNFSF9,RPL28,RPL27,APP,EPAS1,RPL10,RPL12,CRABP2,GHITM,UQCR11,MUC1,SNRPD2,IFI16,C19ORF53,CAPNS1,FLRT2,TCEB2,RPL17,RPL19,FDFT1,S100A11,GABARAPL2,JAG2,MIF,TMA7,PTOV1,NR2F6,RPS27,RPS26,FAM111A,JTB,CSNK2B,TCN1,SPATS2L,PLBD1,PSME2,ITPA,RPS20,RPS23,ATF4,RPS24,RPL6,RPL4,RPL30,RPL32,TFRC,RPL34,ATP5C1,C14ORF166,RPL7,MRPL12,RPL8,C3,RPS16,BLOC1S5,…
CUI:C0036323	EFO_1001475	GBP7,GBP2B,MX1,MX2,RFX2,MCEMP1,PSMB9,DEPDC1B,HMBS,ASB6,IGTP,ASB1,IDO1,ASF1B,EAR10,SCT,PON3,NCAPG,NCAPH,WDR62,PPOX,OLFR945,FAM132B,CREB3L1,APOL8,MSANTD3,ALOX5,ST3GAL5,SNCA,ELANE,NFE2,EDEM1,STARD10,BHLHA15,PRRC2A,STFA2,HIST2H4,VANGL1,FHDC1,SLC6A9,SAPCD2,PADI4,PSME3,PNP2,SIVA1,GM21464,A,CFD,CDCA3,PLEK2,TFRC,CDCA5,TMEM180,SPEER6-PS1,GATA1,LIPA,CHTF18,STMN1,PRDX2,CCRN4L,PIP5K1B,4933404K13RIK,BARD1,TCF…	SPINK3,KLK1B27,ATP1B1,LARP6,FOXP1,MARCO,ARHGAP30,NUPR1,CD207,KLRD1,LY6D,PTF1A,STX1A,APOL7C,PRSS2,RBPJL,GIMAP3,GIMAP6,CBLB,COX6A2,GIMAP9,KLRB1C,PHLDA2,GM4980,SRPK3,CPA2,PDIA2,IGFBP4,ARHGEF18,CEL,PRKCB,IGF2,TMIE,TNNT2,SYCN,GRAP,FCER2A,CHST3,IL7R,HAMP2,CELA3B,TRIL,CABP2,CUZD1,FCNA,ICAM2,ARHGAP22,SULT1A1,GJA1,NDN,TSPAN7,TMEM108,REG1,SCARF2,GPIHBP1,KCNJ8,ABCC3,HMGCS2,KCNJ16,APOA2,INMT,GP2,MUP1,MMRN2,G…
CUI:C0039101	EFO_0001376	LUM,RPL22,RPL21,CADM1,RPL23,DEK,PPP2R1A,SEPP1,H2-AA,EID1,COL1A2,MYL6,COL1A1,HNRNPK,MARCKS,MGP,VIM,RPL26,NSMF,GM13826,RPL22L1,RPL27,CALM2,RAN,IFITM3,RPL10,RPL13,RPL12,WBP5,HNRNPU,NTN1,FNBP1L,ASAH1,SNRPD2,RPL15,RPL14,CYP1B1,B2M,CCNL1,RPL18,LOC630855,NDFIP1,FZD1,H2-D1,TBC1D8B,RPL41,H2-EB1,ATP6AP2,ATP6AP1,GM10335,MIF,GM12191,IGF1,COL2A1,RPS29,VAMP8,RPL27A,GM2710,SERPING1,LGMN,RPS21,RPS20,CD302,ITM2B,…	ACTN3,ECH1,ACSL1,ACTN2,PPA1,HFE2,CIDEA,UBAC1,MYL1,MYL2,PPP1R3C,TMEM126A,UQCRC1,ASB5,SUCLG1,PFN2,ASB2,SMPX,UQCR10,ATP5A1,CISD1,UGP2,GNG5,PSMD6,CHAC1,AAMDC,SMR2,SH3BGR,COX8B,TNNC1,1500011K16RIK,TNNC2,DDIT4L,USMG5,PHKA1,CMBL,EIF1,RPL3L,MYLPF,TNNT1,TNNT3,PKIA,ADSSL1,GM10221,ECI1,TMEM182,MGST3,ATP5C1,ART3,FAM134B,2310040G24RIK,CMYA5,FTH1,PDK4,GLUL,APOBEC2,MYBPC2,TPI1,AMPD1,MLF1,MYBPC1,COX6C,CS,FXYD1,D…
CUI:C0013080	EFO_0001064	CDON,MX1,ACTN2,CACNA2D1,TEX35,SYTL1,CACNA2D3,CRNKL1,SFRP4,CYP2C8,NEURL3,MTHFD2,ITGBL1,GTF2IRD2,ZNF711,RIN2,MXRA5,CDO1,STX1B,APP,ENPEP,PGAP3,SATB1,COL12A1,ADARB1,HSF2BP,BACH1,DLL1,BACH2,WDR66,C7ORF33,PREX1,JAZF1,MEST,ZSCAN18,GBP2,APOL1,GBP4,APOL3,NTNG2,WNT10A,SLC6A15,HLA-C,NR0B1,PDZK1,PARP15,C12ORF54,HSPBAP1,VASN,IFI44,GDF9,LCA5L,BACE2,BANK1,TCN2,PPP1R1A,LYPD6B,TSHZ1,SSX2IP,RGL3,ITM2C,PLA1A,PID1,S…	EPHA5,UNC13D,IL1R2,PSG1,DAW1,KRT7,UNC93A,HN1,TM4SF1,RBP7,FAM133B,PSG9,PSG5,POLR3G,FAR2,POP1,HRASLS,MT1F,VIT,PANK3,FGL1,FZD10,CLDN2,MAGEA8,NIPAL3,PEG10,STK38L,WWTR1,EGR1,EGR3,STAC,PPBP,UCHL3,VASP,SQLE,VAMP8,NOX4,NOSTRIN,MRAP2,CDS2,GLDC,MT1M,TMTC3,FAM134B,GJA1,SOX17,GJA10,AP1S3,CCRN4L,MYO18B,HMOX1,MAGEC2,SFN,TSPAN2,IL11,FGFBP1,EDN1,EDN2,IL10,CCL20,TUBB,SPHK1,KRT12,IL18,CARD6,TUBB2A,H19,GPRC5A,APBB1…
DOID:12858	EFO_0000533	ACSL1,CNBP,HN1,C20ORF24,PSMB9,RUFY2,MYL6,HNRNPK,LAP3,VIM,HSPA1A,LOC728825,CPVL,PFN1,IFITM2,IFITM3,ATP6V0D1,AHNAK,CCNI,EPB42,FGL2,AQP9,C3AR1,ATP5A1,MYL12B,ACTB,FRAT1,RPL36AL,FRAT2,PSMD8,IFI16,ALOX5,PSMD2,CHST15,S100A10,GBP2,S100A12,S100A11,NFE2,ATG3,HLA-DRB5,HLA-J,TALDO1,HLA-C,HLA-B,HLA-G,HLA-E,FTH1P5,VNN2,PRKAR1A,CSNK2B,PLBD1,PSME2,PSME1,ITM2B,APOBEC3A,RPS24,HLA-DRB1,CDC42SE1,RPL6,ICAM3,PRF1,PTTG…	FNBP4,ATP6V1E1,STARD7,RPL22,RPL21,LRRN3,TRAP1,RPL24,MX2,CD2,NISCH,HIST1H4C,RPL27,CALM2,RPL29,CALM1,LEF1,RPL11,SATB1,IFITM1,RPL13,PDXDC1,TESK2,IL2RG,UXT,TRBC1,RPL15,RPL14,FAM63A,RPL17,RPL19,SF3B1,RPL18,ZNF266,RPL41,BCL11B,SYNRG,PPBP,TMA7,HLA-A,PUM2,RPS27,RPS26,RPS14P3,RPS29,FAM111A,RPS28,RPL27A,QARS,PLSCR3,TRAJ17,RPS21,RPS20,ITM2A,RPS23,RPS25,ATF4,SET,RPL5,GABARAP,PHB2,RPL3,RPL4,RPL30,ANP32B,RPL32…
CUI:C0007102	EFO_0004288	LUM,SEPP1,C20ORF24,COL1A2,ASS1,COL1A1,SFRP2,MGP,SLPI,VIM,MT1H,LOC728825,SPARCL1,MXRA7,MYL9,VIP,ATF3,IFITM2,IFITM3,TAGLN,FGL2,ADH1B,SYNPO2,IL2RG,DCAF6,CLDN3,ACTB,DPYSL2,SNRPD2,PRSS8,SERPINF1,GBP3,MS4A12,EGR1,JUND,HLA-DRB5,KLF10,C8ORF4,EIF1,RPS14P3,PSME2,ITM2B,RPS25,RPS24,HLA-DRB1,RPL5,CFD,SPARC,ANP32B,PTTG1IP,RPL9,HIF1A,MYLK,GLDN,C3,RPS15,FAM134B,LGALS1,IER2,RPL36,TMEM200A,COX2,SFN,A2M,COX1,CD14,J…	LOC100288092,WSB2,RPL22,ACTN4,ECH1,CKMT1A,BBIP1,KRT8,ACSL5,SLC51A,SLC51B,AFG3L2,HNRNPK,MARCKS,GPR160,IFI27,CD9,ETHE1,UQCRC2,ZG16,GPD1L,RPL26,HSPA1A,UQCRC1,SUCLG2,SUCLG1,RPL27,HSPA1B,ADAMDEC1,CYFIP1,PANK3,EHF,AHCYL2,ATP6V0D1,RPL11,RETSAT,HPGD,ADH1C,RPLP0P6,RPL12,UQCR10,ATP5A1,AQP8,CALML4,GHITM,RPS4Y1,ITLN1,CD2AP,NEURL1B,PDCD10,MUC2,BSG,UGP2,GNG5,MXI1,CAPNS1,S100A14,S100A16,MAL2,SEPHS2,FDFT1,COX8A,…
DOID:4325	EFO_0007243	ACTN4,MX1,ACSL1,RSAD2,PSMB9,MARCKS,MTHFD2,NINJ1,KARS,KIAA0247,VIM,TNFSF9,HNRNPC,CALM3,PFN1,IDO1,MT1E,HSPA1B,MT1F,ADAMDEC1,ATP6V0D1,RPL11,WBP2,RALA,AQP9,ADCY3,ARAF,GLRX,MYL12B,NXF1,DPYSL2,PSMD6,PI4KAP2,AKT1,STOM,CPNE1,GBP1,B2M,NCSTN,S100A11,COX8A,XBP1,EDEM1,PLK3,TALDO1,MANF,HLA-A,IFI44,EHD1,HLA-F,EIF6,PLSCR1,CSNK2B,IGSF9B,PSME2,TAGLN2,HYOU1,ATP6V1B2,IL1RN,VARS,MT1M,TXN,RPL9,IFIT1,ICAM1,IFIT3,PRDX4…	DUT,ATP6V1E1,RPL22,IL1R2,RPL21,RPL24,DEK,HPCAL1,SEPP1,SCAMP3,EID1,ST5,RRAGA,UQCRC1,RPL28,CALM2,RPL29,SNORA21,CYFIP1,PDXK,AHNAK,RPL10,RPL13,ATP5A1,UQCR11,RNF6,ASAH1,ACTB,RPL36AL,RPL15,TCEB2,RPL17,TCEB1,RPL18,HLA-J,NCKAP1L,MIF,PRG2,VAT1,RPS27,RPL27A,JTB,LGMN,RPS20,SFXN3,ITM2B,HLA-DRB3,SET,LST1,RPL6,RPL31,RNH1,SPARC,RPL4,RPL30,FAM89B,RPL34,POP4,PCBP1,PTTG1IP,ATP5C1,ENO1,GNS,IFI30,LRPAP1,LIPA,EPS8,RP…
DOID:12858	EFO_0000533	KRT1,SS18L1,EGF,LOC100286909,ADHFE1,LOC100130938,YOD1,MDS2,RUFY1,LOC100507025,SDPR,LGALS12,LINC00528,KIAA0125,TNFSF4,PPP1R3E,VIM,CDK10,HIST1H4H,LINC00520,GALT,C2ORF88,STX16,VIPR1,EPB42,NPRL3,SLC35B2,HERC2P9,PNP,BSG,DDX26B,LOC100507492,GNG8,PIP4K2A,UBASH3A,SNCA,PHC1,NFE2,SNHG1,LINC01089,ZRANB2,GADD45A,SIAH2,SH2D1B,RAB27B,ZNF12,IFFO1,SNHG17,TREML1,SCGB1C1,BANK1,PADI4,VAMP1,POM121,TTYH3,NCAPG2,TXK,S…	PRELID1,SYTL2,CRNKL1,C12ORF75,ARMC1,MARCKS,LAP3,MXRA7,MT1E,MT1F,SAMD9,FGL2,TIFA,SMA4,LOC100996255,SMA5,UBE2L6,RGPD2,LOC100510542,HERC5,DPYSL2,FRAT1,ST3GAL5,SLAMF7,GBP1,GBP3,LOC145474,GBP5,PROK2,MT1HL1,GBP4,EPSTI1,KLF11,TOE1,EGR2,ANKDD1A,KIR2DS1,KIR2DS2,KLF10,RAB27A,GPN1,GPN3,NUAK1,VASP,KIAA1598,SERPING1,HLA-DRB4,MS4A7,ARL6IP1,FUT11,CDCA7,IFI35,TXN,IFIT5,MT1X,MRPL15,GSKIP,MRPL1,MRPL13,IFIT2,GSPT2,…
DOID:9408	EFO_0008583	IFRD1,RPL21,CNBP,HSPE1,GTPBP4,COL1A1,GM19491,PSMC6,MYL7,MYL4,UQCRC2,HSPA1A,RPL22L1,CALM2,HSPA1B,APP,ATF3,ATF1,AHNAK,SERPINE1,FGL2,ABRACL,TMEM70,RASIP1,ACTB,STOM,QK,S100A11,EGR1,JUND,PLK2,MANF,NR1D1,GADD45G,USMG5,CTPS,GBAS,EIF1,VASP,FERMT2,EIF5,UCK2,TNNT2,JTB,PRKAR1A,RPS23,SPRR1B,ATF4,PTP4A1,RPS24,RPL5,CFD,SPARC,CFH,ECI1,PCBP1,PTTG1IP,HIF1A,RPL7,HSPH1,GOLGA4,PRDX3,FAM134B,GJA1,PRDX1,HMOX1,RPL37,PD…	ENTPD4,DDX39B,MGP,TEF,PPP1R3C,PSMC2,UQCRC1,RPL28,SUCLG1,ACOT7,H2-BL,WBP1,RPL10,RPL13,UQCR10,PDHB,UQCR11,AQP1,LY6C1,PSMB10,BSG,CAPNS1,PSMD1,CLPTM1,TCEB2,RABAC1,RPL19,SLC12A7,B2M,RPL18,COX8B,H2-D1,GABARAPL1,DMPK,TANGO2,PTOV1,COQ10A,PTP4A3,QARS,ADSSL1,CLPP,SSPN,PKIG,OGDH,RPL6,PHB2,GM10221,ENO1B,MGST3,FARS2,ENO3,ART3,MRPL4,INPP5A,DGUOK,ART1,PRDX5,SOX18,ADH1,FASTK,FTH1,PRKACA,MYBPC3,GSTM1,TPI1,PDHA1,J…
DOID:3770	NA	LUM,PRELID2,GBP2B,IGKV4-80,FCAMR,CYP2A22,NOBOX,CYP1A1,UPRT,PCDHB9,PM20D1,ITIH4,IGKV6-15,SMPX,RETN,SFRP1,HS6ST3,CLDN1,BAIAP2L1,5730471H19RIK,SV2C,WFDC18,MEST,IGKV6-20,SNCA,SNORD58B,CHST8,ZFP617,ERDR1,IGF1,I830012O16RIK,DNASE2A,OCEL1,MIR1839,A530099J19RIK,INPP4B,VNN1,ADCK1,IGKV4-59,H2AFY2,TLCD2,C77370,CFTR,IGKV5-43,PTGFR,CFD,ZFP868,3110052M02RIK,HHIP,ABCA17,LYPD4,AKR1C19,EDA2R,IGKV19-93,MIR568,IL4I…	4930433I11RIK,GM10670,GM13023,TRAV12-2,OLFR1445,OLFR1205,OLFR715,GM20917,OLFR835,SOX11,OLFR955,AZGP1,OLFR153,MIR680-1,KRTAP20-2,MIR680-2,PRL3D3,GM3020,CDA,GM3264,LOC100038947,ATF3,ADAMDEC1,SVS6,ZFP600,SVS5,WFDC10,SVS4,SVS2,IGKV4-91,SVS1,OLFR1313,4930555G01RIK,CALML4,GM20809,3110007F17RIK,OLFR1437,VMN1R179,ASAH1,VMN1R177,GM20806,C87414,GM7978,GM5796,GM5797,GM3373,IFITM6,GM8267,VMN1R143,4930466F19R…
CUI:C0878544	EFO_0000318	LUM,MX1,RSAD2,MX2,COL1A2,COL1A1,GLOD4,PPP1R3C,ANP32E,GSAP,MXRA5,TLN1,ITIH5,THYN1,SERPINE2,GLRX,FNBP1L,SFRP1,RPS4Y1,PSMB10,HERC6,DPYSL3,STK38L,SPOCK1,CHST15,EGR1,OMD,PLA2G4C,FZD7,ERLIN2,ABCA8,HLA-B,ANK1,EHD3,VNN2,PLSCR4,PLBD1,PPT1,HPRT1,SSPN,MOXD1,SPARC,MAGED1,BEX1,MAGED2,PDE1A,PDGFC,TAPBPL,ISLR,IFIT1,RCBTB2,IFIT3,KIAA0141,EPM2AIP1,PRDX4,ADH5,C6,FAM134B,PLAC8,EPB41L2,PDGFD,PDK4,IER2,SEC31A,PROM1,I…	RBFOX1,IFRD1,SS18L2,MTUS2,GTPBP6,REV1,ETNPPL,LARP6,MYL7,SCD,DDX39A,MTHFD2,CRISPLD2,RBP4,GPD1L,GTF2IRD1,SIK1,IFITM3,CCDC69,SERPINE1,ADH1B,AQP3,HERC2P9,SSFA2,C4A,CHORDC1,UGP2,MXI1,RABAC1,NKX2-5,SH3BGR,TSPYL2,DMPK,VPS13D,XRCC4,CMC2,TUBG1,PTP4A2,ACE2,PTP4A3,FERMT2,FOSL1,SLC6A8,POR,ADCK3,FASN,JTB,PSME4,MMP23B,ATF4,OGDH,SLC22A5,MT1M,MT1X,PPL,C3,PRDX6,SOX18,AP1S2,HMOX2,GLUL,CD14,APOD,SLC19A2,AASS,DUSP1,…
DOID:11726	EFO_0000463	LUM,RPL21,RPL23,MTUS2,SEPP1,H2-AA,DES,RBP7,COL1A2,MYL6,COL1A1,MYL7,CCDC80,MYL1,SDPR,MGP,FDX1,MYL3,MYL4,VIM,UQCRC2,RPL26,SPARCL1,RPL22L1,MXRA8,MYL9,CALM2,TPRGL,VPS28,IFITM3,TAGLN,RPL10,RPL13,RPL12,SMPX,MOV10L1,RPL15,SERPINF1,TCEB2,RPL17,GM6402,RPL19,B2M,GM12508,PTGDS,H2-EB1,TMEM50A,TNNC1,1700021F05RIK,GM10335,GM12191,PRG4,SNHG8,RPS27RT,RPS26,EHD4,RPS29,RPS28,TNNT2,RPL27A,GM2710,PRKAR1A,SERPING1,PS…	GM3150,ECH1,CNBP,PISD,CCT6A,FNDC5,MYL2,LOC100505088,TMEM126A,UQCRC1,SUCLG2,ASB5,SUCLG1,ALPK3,ACOT7,HRASLS,CALM1,HSPA1B,CYFIP2,RPL11,UQCR10,PDHB,ATP5A1,GHITM,UQCR11,TMEM70,TOB2,AQP1,PYURF,NFS1,ACTB,BSG,VTI1B,1190007I07RIK,RABAC1,1810011O10RIK,SMR2,COX8B,DMPK,XBP1,TMEM50B,USMG5,TMA7,TCL1B3,RPL3L,MYL12A,GM10336,GM3244,CRYAB,OGDH,GM10221,RPL32,ECI1,MGST3,ATP5C1,GVIN1,MRPL12,DOC2G,TNS1,APOO,GCSH,RPS15…
DOID:7685	NA	STARD7,RPL22,SLC35A1,RPL24,RPL23,CKMT1A,C20ORF24,AFG3L2,ASS1,MYL6,AZGP1,HIST1H4C,SPINT2,IFI27,UQCRC1,RAN,EHF,KDELR2,RPL12,GLRX,DCAF6,AQP3,ITLN1,MUC1,ACTB,MUC2,GMDS,RPL14,S100A16,MAL2,COX8A,PRR11,RPL41,MIA,USMG5,HLA-C,TMA7,HLA-A,C8ORF4,HLA-B,PGA4,SNHG6,RPS27,PTP4A2,BACE2,RPS26,RPS14P3,VNN1,RPS29,QARS,JTB,DPCR1,TCN1,FAT1,NET1,RPS21,HNRNPA1L2,RPS20,CYSTM1,GNE,CUTA,RPL31,ARL6IP1,PLEK2,TFRC,RPL34,TXN,…	CHGB,LUM,IL1R1,SEPP1,CFC1,COL1A2,SFRP4,COL1A1,SFRP2,SST,CCDC80,MGP,CRISPLD2,WDR82,VIM,ITGBL1,MT1H,SPARCL1,MXRA5,MT1E,MT1F,PRSS2,IFITM2,PRSS1,FGL1,FGL2,ADH1B,SERPINE2,AQP8,ABAT,RPS4Y1,TOB1,DPYSL2,EPB41L4A-AS1,SERPINF1,CYP1B1,PRSS3,MT1HL1,EGR1,CELA2A,CELA2B,HLA-DRB5,TEX11,KLF10,CEL,EIF1,FERMT2,PLSCR4,CLPS,ITM2B,RGL1,HLA-DRB1,CELA3A,BEX5,CELA3B,RPL6,SPARC,RPL3,BEX1,CFH,RPL35,PDGFC,MT1X,TMEM97,C14ORF…
CUI:C0040028	EFO_0000479	EGF,HOMER2,WDR83OS,HPCAL1,SLC50A1,UPF3A,C20ORF24,MYL6,RUFY1,XPNPEP1,SPINT2,CD9,TBPL1,GLA,MYL9,POMP,ASAH1,PCMT1,NXF3,GTF2IP1,GNG5,PSMD6,CAPNS1,PIP4K2A,VTI1B,RPL15,STOM,AP2S1,PSMD2,RABAC1,S100A10,RALY,SNCA,MT1HL1,NDFIP1,GSTK1,TSPYL2,ATP6AP1,TMA7,PRKCB,EIF1,VAMP7,VAMP8,PRKAR1B,BIN2,JTB,PRKAR1A,LOC100129361,PKIG,ATF4,GABARAP,RNH1,RPL4,UXS1,PDGFC,ENO1,C14ORF166,LIPA,CYB5R3,BLOC1S5,PRKAR2B,SCP2,CDK5RAP…	CD74,RPL21,STARD8,RPS6,SEMA4D,ACTN1,TUBA4A,EEF1A1,DOK2,RAB31,GFI1B,SDPR,MYL4,LOC728825,CDK2AP1,RPL27,RPL13AP6,PF4,TLN1,LRCH4,CALM3,YPEL5,SKAP2,S100A8,RPL11,WBP2,SATB1,RPL12,TUBB1,UQCR10,TMEM70,UBE2L6,PNN,MYL12B,LMNA,HSD17B3,EMC3,GRAP2,RPS2,RPS3,RPL19,B2M,HMGN2,HIST1H2AC,RABGAP1L,RPL41,PRKCD,HGD,PPBP,LSM1,HIST2H2BE,GLTSCR2,RPS27,PTP4A2,REEP2,MYL12A,RPS29,NIT1,DUSP22,ARMCX6,GNAQ,DYNLRB1,RPS20,RPS23…
DOID:0050211	EFO_0005226	EGF,MCEMP1,WDHD1,MYL6,DEPDC1B,GPR160,MTHFD2,RPL26,FAR2,CDK14,SF3B6,RPL10,IGHV3-23,C3AR1,NCAPG,NCAPH,RETN,PCMT1,MYB,STOM,CYP1B1,CEP97,S100A12,ELANE,EPSTI1,PLK4,PLK1,ELL2,DHFR,TREML1,FAM111B,PLSCR1,TCN1,PADI4,PLBD1,C5ORF30,CDCA2,CDCA5,NCAPG2,PDGFC,HPR,ABCA13,SAMSN1,SMC2,PRKAR2B,LIPN,MYBL2,CENPU,ANXA1,ANXA3,CDC6,SLC7A5,MS4A4A,IGLJ3,CENPF,CENPI,SIGLEC5,TMEM106C,GPRC5D,CDKN3,HIST2H2AA3,LOC344887,HIST2…	CD74,KLRC3,LRRN3,KLRC4,CD160,PLEKHA1,GPR56,MPEG1,THEMIS,TC2N,SLC25A39,CD2,PHOSPHO1,MGC40069,CD4,TMCC1,EMR4P,FLJ44896,TGFBI,KLRD1,PDCD4,CASS4,ZNF831,CPVL,SKAP1,EPHA4,GOLGA8A,EPB41,SNORD45B,AHNAK,FGL2,TRANK1,CBLB,FAM129C,NT5E,CYSLTR2,KIAA1324,SPOCK2,SAMD3,GBP5,SNCA,PTGDR,GBP4,APOL3,SMAD3,PRKCH,KLF12,CD96,HBG2,SH2D1A,SH2D1B,INADL,PARP15,INPP4B,TRAF5,TRAJ17,RCAN3,CD8A,BCL2L1,NMT2,PRKCQ,KLRB1,HLA-DRB3…
DOID:7693	EFO_0004214	EPHA5,C2ORF76,CADM4,TAAR9,MX1,PCGF5,PLEKHA6,C7ORF25,TM4SF5,C14ORF159,FAM133A,KIAA1456,ASB9,ARMC4,LOC100288893,CORO6,PCDHB5,SIK3,SNORA25,ZNF831,AKAP8,MSANTD4,MRGPRF,BACH2,GNG4,RBM15B,SCAF8,SV2C,GNG5,SV2B,ZNF827,TGOLN2,HES3,TIPIN,GBP5,MS4A10,GTF2A1L,OR8B12,SRMS,EFCC1,FZD8,SLC34A1,TMEM192,OR2J2,GDF5,SNORD108,HLA-G,IL22RA1,RNF208,FOXL2NB,GORASP1,SNAI3,PADI3,TTLL12,OR6A2,NEDD4L,LYPD8,ZBTB3,GOLGA5,C7,O…	CDK19,ENTPD5,ZNF281,CACNA2D3,COMTD1,PLEKHA8,WDR82,SCO2,FEZ2,ETHE1,COL9A2,OR4C13,ACOT2,TRIM15,PIH1D3,TNFSF8,FLYWCH2,ZSCAN29,OR6C4,RNF222,PRSS2,MTMR6,GPR153,PNP,FBXL20,FAM156A,HERC2,HOXA4,E2F3,CCDC77,PIP4K2C,JAZF1,ZSCAN18,NXNL1,LY6G6F,C2ORF83,HES6,JAG1,NAPSA,GDF3,RMDN3,NR2F6,RPE65,AIF1L,SNHG3,BTC,TREML1,C12ORF49,SMU1,QARS,CRYZL1,BPIFB6,SPATS2L,TCHHL1,ZNF257,AGAP7P,BEX5,SPARC,HOXD3,ANP32B,SLC35D2,AC…
DOID:1883	EFO_0003047	ACSL3,IFRD1,CNBP,ZNF281,PPA1,MTUS1,CCT6A,MARCKS,HIST1H4C,MTHFD2,KARS,SERBP1,CTH,CCDC86,C19ORF48,ASF1A,CYP1A1,RPL22L1,EPHA2,EIF1B,ATF3,FGL1,RPL12,DCAF6,CLDN1,EPB41L4A-AS1,PDCD10,SCAF8,FLRT3,PEG10,MYC,CHAC1,STOM,MAL2,SEPHS2,ZNF146,SNHG1,NAA50,PROSER2,JAG1,PHC2,RPL41,XBP1,FZD5,GADD45A,EAF1,KLF10,SNHG8,FAM136A,EIF1,C9ORF64,FTH1P5,AIMP2,SNHG15,TRMT11,ATF4,PTP4A1,RPL5,RPL6,PHB2,RPL3,ANP32B,CFH,RPL32,TF…	ACOT9,RPL22,ACTN4,IMP3,KRT8,HN1,DKK1,HSPE1,MYL6,HNRNPK,NINJ1,VIM,HSPA1A,PSMC1,MT1H,ACOT7,MYL9,PFN1,MT1E,HSPA1B,MT1F,TAGLN,GLRX,UACA,ACTB,RPL36AL,GTF2IP1,SNRPD2,PSMD3,CAPNS1,DAG1,RABAC1,FDFT1,MT1HL1,COX8A,GABARAPL2,TMEM50A,ST13,TALDO1,USMG5,NR2F6,COL2A1,MLLT11,RPS26,MYL12A,RPS29,EIF5,TAGLN2,RNPS1,VAMP3,RPL4,ARL6IP1,RPL35,MGST3,MT1X,PTTG1IP,TMEM97,PPL,HSPH1,RPS15,MT2A,LGALS3,MICAL2,PRDX1,SKP1,RHOA,…
DOID:9997	EFO_0002628	LUM,ZNF160,COL1A2,SFRP4,COL1A1,CCDC80,RNU5E-1,RBP4,FNDC1,FLJ44896,HSPA1A,MT1G,TTTY14,MXRA5,TTTY10,MT1E,HSPA1B,MT1F,ITIH5,RRN3,SNORD45B,LRP5,IL2RG,GABPB2,RPS4Y1,ARNTL,TMEM71,PREX2,SRPX2,RRN3P3,RRN3P2,CHORDC1,ZNF827,LURAP1L,ABI3BP,TP53INP2,SPOCK2,CHST9,ARRDC3,INTS3,EXOC6B,IGF1,C8ORF4,TNNT3,MSL3P1,HYOU1,SCN2B,VGLL3,HLA-DRB4,DZIP3,SPON1,LHB,PCDH12,ZNF493,MT1L,NAPEPLD,PLA2G5,LMAN2L,SMC4,RCBTB2,DNALI1,…	CADM2,RSAD2,MX2,MTUS2,DEK,EBF2,PLEKHA7,DKK2,PSMB9,LARP6,ASS1,MGP,ADPRH,MYL4,ZNF711,SNORA23,EPHA4,IDO1,IFITM1,CCDC69,ADH1C,ADH1B,ADH1A,ADCY5,AKAP8,TFPI,ABAT,SNORD116-21,AMER1,APOL6,LOC284581,SV2B,IFI16,DPYSL4,SPOCK1,CYP1B1,POF1B,GBP3,GBP2,APOL1,E2F8,APOL4,GBP4,MSR1,TSPYL2,MTHFR,NR1D2,KLF15,IFI44,PARP14,FAM160A1,SLC6A6,PTP4A3,MLLT11,PLSCR1,SLCO5A1,PPP1R1C,SERPING1,PSME2,SSX2IP,ATF4,PLA1A,FERMT3,GPM…
DOID:9074	EFO_0002690	SLC35A3,HEXIM1,TYW3,RSAD2,RC3H2,PRKAB1,MFSD12,PUS7L,C9ORF40,CDC20,HOTTIP,IFI27,MIR125B2,SPATA13,CCP110,HNRNPF,C2ORF70,STAU2,NOD1,CCDC102A,USP17L26,HERC6,MIRLET7F1,HOXA3,LINC00636,ST3GAL2,PHC3,CHST7,VPS9D1,PRKCI,GABARAPL1,SLC11A1,ALG6,TANGO2,ABCA8,PARP15,MOV10,ADCK1,LOC100128398,LGMN,DXO,FBXL6,ITM2C,MOXD1,SPON1,RWDD2B,NAPEPLD,BAZ2B,FCRLB,TNFSF10,HACE1,SIGLEC14,ATMIN,MAGEE1,KLHL2,BCDIN3D,ZNF34,FAM2…	ARL14,DHDH,ZNF281,PLEKHA7,MED13L,GDAP2,MAPK13,FLJ41941,CCDC81,NINJ1,LOC100128175,OTULIN,SOAT1,SCO1,NSMF,RPL28,ALPK1,OR5A1,ZNF157,SLC23A3,SLC35B3,USP17L27,HECW1,NOLC1,TMEM74,IWS1,SMA4,ADARB2,CYB5D1,MEF2BNB-MEF2B,STX11,GPR153,MTA2,NTHL1,HERC2,MYB,KCNQ1OT1,GMDS,IFT74,SNRPD1,MTHFD1L,SNORA18,LINC00997,CCDC77,HES6,GTSE1,PHC1,SNORA51,ZNF18,TSPYL1,DAXX,AFAP1L2,ZNF383,COG6,MTERF3,VPS37D,IGFL3,SNHG9,KIAA03…
DOID:0050700	EFO_0000318	IMP3,MX1,IL1R2,NBEAL2,HPCAL1,HN1,PSMB9,LPAR6,IFI27,HSPA1A,HNRNPF,PREB,RIN2,POLR3K,NAIP,CDA,HCP5,HSPA1B,ATP6V0D1,EPB42,STXBP2,THYN1,AQP9,C3AR1,GLRX,PCMT1,PNP,ASNA1,FRAT1,FRAT2,VPREB3,BSG,IFI16,MYC,NRBF2,GBP1,CYP1B1,CHST15,SNCA,S100A12,S100A11,NFE2,EGR1,EGR2,EGR3,PRKCD,ACTL6A,TNFSF13,EAF2,MANF,FLI1,VASP,VNN1,POR,LOC100510692,PLBD1,IGKV4-1,NDUFAF1,FARSA,APOBEC3B,OGDH,SPI1,IFI35,MRPL15,ENO1,IFIT1,SUV…	FNBP4,GATAD2A,REV1,ATG14,RUNX3,JMJD6,DHX40,RNF103,NECAP1,SDPR,RRAGC,POLR3E,MXRA7,HECA,GSAP,SIK1,TRIM13,ZNF395,SATB1,ZNF394,CCNH,AKAP8,CCNC,CBLB,RGPD8,PRKAA1,TOB1,RNF4,SCAF8,ZMIZ1,HERC1,CCNL1,YES1,PRKCH,KLF11,SIAH1,TSPYL4,TSPYL2,GABARAPL1,KIR2DS2,SECISBP2,KLF10,PPBP,STAM,ZNF12,NR1D2,EIF1,SUPV3L1,INPP4B,AIMP1,PIK3R1,ATG2A,HLA-DRB3,CDC42SE1,SPON2,TCERG1,TFRC,TXK,JMJD1C,GCC2,THUMPD2,HIF1A,SAMSN1,IKZF…
DOID:332	Orphanet_309152	SLC12A5,NIPSNAP3B,CNBP,RPL23,EBF3,ISL1,EID1,DYNC1LI2,NUP93,HNRNPL,CLNS1A,FEZ1,RBP1,RPL26,RPL28,TMCC2,PFN2,CALM1,VPS28,RNF2,STX16,ATP6V0D1,LOC100360017,CRABP1,SERPINE2,RTCD1,ATP5A1,TPRG1L,ACTB,TIAL1,HOXA9,LOC100912093,DPYSL5,DPYSL4,CAPNS1,SNCG,SAMD10,RPL14,S100A10,CCNL1,SNCA,HOXA5,PLK2,USMG5,EIF1,RPL27A,CSNK2B,HOXB5,RGD1311739,ATF4,PTP4A1,HOXB6,SUGP2,RPL5,RPL6,RPL3,MAGED2,PCBP1,STMN4,ENO1,HIF1A,TX…	MCTS2,RBFOX1,B3GALNT1,SMARCA1,MCTS1,LOC100362548,AARSD1,RGD1560108,ACSL4,HSPE1,SOX11,SMARCA5,SST,MEX3B,VOPP1,SERBP1,LOC498750,SUB1,TBPL1,UQCRC1,SPARCL1,ACOT7,RPL29,ASTN1,VPS29,LOC606294,POMP,CCNI,RETSAT,RPL10,MYCBP2,HNRNPU,UQCR10,UQCR11,DCAF7,SAP130,STRIP1,DPYSL2,RPL36AL,KRTCAP2,SNRPD2,TFG,DHX36,SNRPD1,SNX26,PABPN1,HOXA3,QK,RPL17,SF3B1,RPL18,NGFR,COX8A,TSPYL4,JUND,TSPYL1,RPL41,BCL11B,UCHL3,COX7A2…
DOID:848	EFO_1001154	EGF,LUM,ZNF285,MX1,RSAD2,DNAAF1,LOC100130938,EREG,RNF103,IGLV@,MEX3C,HNRNPL,HIST1H4C,SDPR,LAP3,IFI27,SNORA28,TNFSF4,MYL4,LOC100131354,SIK1,CPVL,C2ORF88,USP6NL,SSSCA1-AS1,LOC613266,CLEC10A,TSIX,TOB1,LOC286087,GNG2,FLJ38773,VPREB3,GNG3,OR7D2,EPSTI1,EGR1,HTATSF1P2,EGR3,GADD45B,KLF10,PPBP,HLA-B,EIF1,PBX1,TREML2,VANGL2,CYP27A1,TREML1,FAM111B,BANK1,PNOC,LOC100288675,MYO5C,SERPING1,TAGLN2,IGKV4-1,CYSTM1…	ITPK1-AS1,LRRC37A3,LINC00893,COL24A1,SYTL1,LOC283357,LOC100128737,SCRIB,SIGLEC17P,LOC100287689,MDS2,LOC100288656,SLPI,FLJ44896,UQCRC1,LOC100506856,TTTY10,LOC283922,HERC2P3,RPS4Y1,PNP,LOC389641,SERPINF1,PPARGC1A,PTGDS,LINC00996,BATF3,ANK3,CBFA2T3,ZNF14,IFFO1,MACROD2-AS1,PTP4A3,VNN1,LOC100506870,FDPSP2,TCN1,GJB6,SPRTN,NANOG,HLA-DRB4,LOC400099,FREM3,RPS24,GPM6B,CFH,TMEM181,ICAM4,RAPH1,C3,LGALS4,IQCH…
DOID:9261	NA	LUM,CACNA2D1,RSAD2,AACSP1,COL1A2,TNFSF4,CD200,ADAMDEC1,PGAP1,GORAB,SYNPO2,LRP4,RPS4Y1,HERC2P9,HERC5,C12ORF79,ZDBF2,HOXA3,CHST15,MEST,GBP5,ABCA3,TNFSF15,MASTL,NUAK1,IFI44,SNHG3,SLCO5A1,STAR,SERPING1,XKR4,EZH2,SPARC,PLA2G7,WDR47,IFIT1,IFIT3,BPIFA1,LGALS1,HOXC6,TMEM200A,CEP192,TMEM150C,IL15,USP9Y,BBOX1,LINC00173,FN1,BTN3A3,MYBPC1,BST2,MMP12,COL3A1,TUBB2B,CENPH,KCNS3,CENPK,ID2,COL22A1,FJX1,ZNF112,TEN…	GBP6,ZNF165,KRTDAP,AHNAK2,CKMT1A,SYTL2,DAW1,WDR78,ARMC2,CAPN14,ARMC3,GPR160,SCGB1A1,PIH1D3,SGMS2,C1ORF194,C1ORF192,C14ORF142,CLDN3,SNX31,WDR66,MUC1,VPREB3,GMDS,TP53INP2,MUC4,S100A12,CHST9,DNAH12,CFAP53,ADGB,TMEM190,VPS37B,ELL3,PLEKHS1,LYPD6B,GJB6,GNE,CHST6,PRR15,FANK1,LRRC10B,RSPH10B,MS4A8,ABCA13,ADH7,EPS8,PLAC8,PRDX5,C19ORF33,FAM110C,LIPH,TPRG1,PROM1,ANXA1,ANXA3,PIFO,FCRL4,CGN,TUBB2A,TMC5,H19,VW…
DOID:1686	EFO_0000516	GBP6,GM10791,AW112010,GM3150,4921509J17RIK,WFDC21,GLYCAM1,FBXO2,RSAD2,EREG,RBP7,MGP,SPINT2,RBP1,GLOD5,VIM,1700019A02RIK,PCDHB8,GM19935,ZFP600,IFITM2,RAMP3,IFITM3,PON1,IFITM1,SLC46A1,SERPINE1,CH25H,4933429O19RIK,C4B,DCAF4,MTHFSD,AA763521,MYB,NPVF,NKX2-2,1110008E08RIK,S100A13,HOXA3,S100A16,MUCL1,B2M,1810011O10RIK,WFDC17,GBP2,COX8B,EGR2,SLC35C1,ERDR1,D430041D05RIK,IRGM2,IRGM1,SOX30,VAT1,PLSCR2,GJB2,…	ADHFE1,4930442P19RIK,AA409368,C76628,MFSD10,FNDC9,AU015619,SFRP2,GM3948,AI844685,HIST1H4J,VIP,ACOT6,6820402I19RIK,4933424G05RIK,AI132709,GM11772,PGAP2,GM8394,C79206,ISOC2B,1700001L19RIK,9330102E08RIK,AKAP5,2610034M16RIK,ARR3,9330169B04RIK,9430041J12RIK,B930025B16RIK,1110020A21RIK,C130051F05RIK,D1ERTD75E,5730411F24RIK,9330159M07RIK,D15WSU126E,NFE2,PINLYP,GM19827,PLA2G4C,PPBP,AU022245,AMMECR1,PDZK1…
CUI:C0009324	EFO_0000729	CNBP,RPL23,GATAD2A,RUFY1,NINJ1,VOPP1,RPL28,MXRA7,CALM2,IFITM2,IFITM3,ATP6V0D1,RPL11,IFITM1,AQP9,MYL12B,UXT,ZMIZ1,GNG5,CAPNS1,SNCA,S100A12,S100A11,EGR1,COX8A,HLA-DRB5,PPBP,HLA-E,FTH1P5,RPS26,PLSCR1,VNN2,GPR183,HNRNPA1L2,ITM2B,GABARAP,SPARC,RPL3,RPL4,RPL30,ICAM3,PCBP1,ENO1,SAMSN1,IFI30,LIPA,RPS16,RPS18,GNG10,PTDSS1,ANPEP,FTH1,RPL37,IER2,HIST1H3H,RPL36,RPL39,RPL38,CD14,JUNB,RPS12,RPS11,IER3,DUSP6,BT…	STARD7,RPL21,RPL24,NBEAL2,C20ORF24,RUNX3,HNRNPM,MYL6,NISCH,HNRNPK,DDX39A,SCO2,RRAGC,KARS,PSMC2,KIAA0247,ZC3H11A,SUB1,YME1L1,GSAP,SIK1,RAN,TRIM13,SATB1,AHNAK,RPL10,UQCR10,ARPC5L,GLRX,RPS4Y1,PNN,RNF114,NXF1,ACTB,RAB11FIP1,RPL36AL,SNRPD2,PSMD6,ZNF706,MXI1,RPL17,B2M,S100A10,CCNL2,CCNL1,PTGDS,RPL41,HLA-A,SUCO,HLA-B,PUM1,EIF1,RPS27,PTP4A2,EIF5,VAMP8,ADCK3,QARS,TRAJ17,PSME2,NOL11,HLA-DRB4,EZR,VAMP3,ATF4…
CUI:C0019204	EFO_0000182	LUM,DUT,MX1,TM4SF4,PPA1,SLC51A,TM4SF5,SEPP1,C20ORF24,MYL6,HNRNPK,SCD,LAP3,RBP4,IFI27,SLPI,SUB1,HSPA1A,LOC728825,SPARCL1,RPL28,RPL27,HSPA1B,CES1,STAU1,IFITM3,ITIH3,IFITM1,ATP5A1,DCAF6,RPS4Y1,C4A,MYL12B,SULT2A1,ACTB,PRAP1,GTF2IP1,SNRPD2,PEG10,RPL17,IARS2,SEPHS2,B2M,SDS,RPL41,HLA-J,BHMT2,TALDO1,USMG5,HLA-C,TMA7,HLA-A,HLA-B,HLA-G,SNHG6,IFI44,HLA-E,HLA-F,RPS14P3,POR,FAT1,SERPING1,SDC1,PSME2,RPS20,CYST…	RPL21,ACSL1,CNBP,SERPIND1,CIDEB,GSTZ1,ASS1,CYP2C9,RBP5,AZGP1,CYP2C8,PLGLA,CYP1A2,RPL26,MT1G,MT1H,ALDH8A1,MT1E,MT1F,IFITM2,RPL11,PON1,ADH1C,RPLP0P6,SERPINE1,PON3,ADH1B,ADH1A,ITIH1,ABAT,CRHBP,RPL36AL,UGP2,SERPINF1,MT1HL1,HABP2,EGR1,ST13,CYP4F2,ACADSB,C8ORF4,C3P1,RPS26,VNN1,RPS29,CYP2A6,PLSCR4,PPP1R1A,IGKV4-1,HAMP,CD302,GNE,ATF4,ATF5,RPL6,RPL3,CFI,SLC22A1,RPL32,ACSM3,MT1M,HPR,MT1X,MGST1,LIPC,GBA3,HP…
CUI:C0238198	EFO_0000505	LRRC37A3,SP110,LOC613037,FBXO2,ZFP3,NBEAL1,TM4SF4,MTUS2,LOC101927550,DCLK2,RUFY1,CYP2C9,CD4,SDPR,NINJ1,ZNF718,RBP4,ZNF714,TTTY13,GUF1,ZNF157,ZNF155,ITIH4,SATB1,ADH1C,ADH1B,AKAP9,ADCY4,RPS4Y2,AQP1,ZNF709,ZNF708,LOC100505870,IFT74,RAD54L,MXI1,CDK20,LOC100507131,CYP1B1,ZNF727P,MAGEA1,GBP3,HES4,ZNF148,SNCA,ZNF268,ZNF267,ZNF264,PRPF38B,HLA-J,ZNF141,PLK3,ARRDC4,XRCC4,SECISBP2,NR2F1,HLA-B,NUAK1,TMEM198,…	ATE1,LUM,CCZ1B,GOLPH3L,PCDHGA12,XPNPEP1,HOXC-AS3,FNDC1,SUCLG1,PCDHB4,CNTFR,ADAMDEC1,SF3B6,STXBP4,FZD10,BACH1,MYL12B,KIAA1324,EGR1,EGR3,EDEM3,KLF10,C8ORF4,GPR137B,UCHL3,BBS10,MLLT11,MYL12A,VAMP7,RNF208,PRKAR1A,NOL11,FBXL3,H2AFY2,RPS23,TSPYL5,PID1,RPL30,TFRC,GSKIP,WDR41,RPL9,PCDH18,DNALI1,FAM110B,SOX4,LIPF,FAM134B,C14ORF2,CDK5RAP1,TSPAN6,DECR1,HOXC8,HACE1,APOBEC2,DUSP6,EDN3,SLC33A1,CCL20,CCDC114,RA…
CUI:C0149721	NA	LUM,RPL21,RPL24,SEPP1,RGD1562409,COL1A2,COL1A1,MT1A,MGP,MYL2,TEF,VIM,RPL26,HSPA1A,ACOT2,SPARCL1,ACOT1,VPS29,APP,IFITM3,RPL11,RPL10,AQP7,AKIP1,ARPC5L,DCAF6,ACTB,GNG5,SPOCK2,LOC100134871,TCEB1,B2M,PRKCG,GABARAPL2,LOC688018,LOC100364500,COX7A2L,PTP4A2,SLC6A6,RPS26,MYL12A,TNNT2,RPL27A,PRKAR1A,PKIA,SERPING1,CYP2A1,HPRT1,CRYAB,VAMP3,RPS25,RT1-DA,RPS24,LOC499182,RPL31,SCHIP1,PITPNB,WFDC1,PITPNA,ENO1,COP…	DUT,RPL22,RGD1565355,TRAP1,ECH1,ACTN2,CACNA2D1,CIDEA,PRKAB1,SCAMP2,HSPE1,ATG13,DES,MYL7,HMBS,PPA2,PSMC5,MYL3,TEP1,PSMC3,RPL28,SUCLG1,RPL27,POLR3K,RPL29,CALM1,ASB2,POMP,AHNAK,LOC100360017,SLC35B1,ATP5A1,RT1-A2,UQCR11,AQP1,LOC287167,C4B,RPL36AL,BSG,SNRPD3,PSMD4,PSMD1,ST3GAL5,PSMD2,TCEB2,RPL19,SLC12A7,RAB11FIP3,FIS1,COX8B,ZRANB2,GSTK1,RT1-CL,GINM1,TANGO2,CMC2,TMA7,IQSEC1,PTOV1,RPL3L,CYP27A1,SLC6A8,R…
CUI:C0026850	EFO_0000757	IGKV6-23,ENTPD2,LUM,RPL21,ACTN2,CNBP,RPL23,SEPP1,H2-AA,DES,COL1A2,MYL6,COL1A1,CCDC80,HIST1H4C,MGP,MYL3,PSMC3,MYL4,VIM,RPL26,SPARCL1,RPL28,MXRA8,PFN1,ITIH5,IFITM2,IFITM3,RPL11,POMP,AHNAK,RPL10,LRP1,RPL13,RPL12,SMPX,RNASET2A,C4B,BSG,CAPNS1,SERPINF1,TCEB2,GM6402,RPL19,S100A10,GM12508,RPL18,COX8B,EGR1,RPL41,H2-EB1,TNNC1,GM10335,USMG5,IGF1,PRG4,IGF2,RPS27RT,PTP4A3,RPS26,MYL12A,RPS29,TNNT1,RPL27A,CSNK2…	GM3150,ACTN3,ACSL1,HSPE1,MYL1,PPP1R3C,FDX1,UQCRC2,UQCRC1,RPL22L1,SUCLG1,ALPK2,HSPA1B,AKAP1,SERPINE2,UQCR10,UQCR11,TMEM70,TOB1,GNG5,CHAC1,E2F6,SMR2,TNNC2,DDIT4L,TMA7,ANK1,EIF1,RPL3L,SLC6A8,MYLPF,FASN,TNNT3,PKIA,CYSTM1,ISCA1,SCHIP1,ECI1,ATP5C1,MGST1,ENO3,TNS1,HSPH1,PRDX6,PRDX1,PDK4,RPL39,ZBED5,TRP53INP2,PDK2,PSENEN,PDHA1,DUSP1,MLF1,COX6C,CS,NME2,VEGFB,TMEM37,RHOQ,IMMP1L,MYOT,CCNG1,PABPC4,PDZRN3,ALD…
CUI:C0686087	NA	LUM,PRELID1,SLC35A1,PPA1,HSPE1,C20ORF24,COL1A2,ASS1,COL1A1,KARS,VOPP1,SLPI,VIM,SPARCL1,RAN,MTPN,APP,IFITM2,STAU1,IFITM3,KDELR2,IFITM1,TAGLN,IGHV3-23,GLRX,MUC1,MUC2,SNRPD3,KIAA1324,GMDS,CAPNS1,PRSS8,PTGDS,S100A11,XBP1,HLA-J,C9ORF152,ATP6AP1,RAB27A,MIF,HLA-A,HLA-G,BACE2,RPS14P3,GORASP2,FAT1,HYOU1,IGKV4-1,MEP1A,GNE,NOX1,ATF4,SPARC,MAGED1,TFRC,CTR9,PCBP1,IGHV1-69,HIF1A,C3,HSPH1,PRDX4,MRPL3,SI,PRDX1,R…	CHGA,IL1R2,RPL21,ECH1,RPL24,KRT8,SLC51B,SEPP1,MALL,AFG3L2,MYL6,SPINT2,IFI27,ETHE1,ZG16,UQCRC1,SUCLG1,RPL27,PFN1,MT1E,CALM1,MT1F,ADAMDEC1,RPL11,ADH1C,RPLP0P6,RPL13,UQCR10,AQP8,CWH43,UQCR11,RPS4Y1,NPIPB15,NEURL1B,BSG,MXI1,S100A14,RPL17,B2M,S100A10,MS4A12,PRSS3,COX8A,GABARAPL2,RPL41,HLA-DRB5,KLF10,USMG5,TMA7,HLA-B,CMBL,FTH1P5,RPS27,RPS26,RPS29,VAMP8,PPP1R1B,PKIB,TDP2,LGMN,RPS21,RPS20,CYSTM1,RPS23,CE…
CUI:C0024236	NA	SLC12A4,WFDC21,ENTPD4,STARD8,ACTN2,OXSM,ARL14,1700012P22RIK,FRS2,ISL2,METTL7A1,FNDC7,RNF223,MYL1,TMEM79,HSBP1L1,2310065H11RIK,NBL1,CPEB3,SKAP2,C77027,CRABP2,ALOX12E,CCNF,6430548M08RIK,ALOX12B,2900022M12RIK,SLC5A6,CYB5D2,NUAK2,PARD6B,DDX26B,MICALL1,C87414,ALOX5,2510010E17RIK,GM19818,EGR1,ST18,GM9112,PAQR6,ARRDC2,TNNC2,XRCC3,ZFP735,COG2,SLC16A11,2310050C09RIK,NR1D2,TOPORS,OCLN,MYLPF,RNF144A,BPIFB2,…	AW112010,ACSL6,SEPP1,H2-AA,PSMB9,RBP7,SLPI,XLR3B,SCO1,IGTP,KRTAP20-2,TECPR1,IFITM2,IFITM3,SSNA1,IFITM1,LRP1,H2-DMA,LMF1,CDKN2AIP,SNX32,LY6C1,PSMB10,PNP,SPDEF,PRAP1,ZDBF2,PEG10,KDR,WFDC18,B2M,H2-D1,1700003M02RIK,TMED9,RAB39B,IRGM2,STFA1,1500012F01RIK,STFA3,FA2H,PRKCZ,RPS29,CSF2RB2,CLPS,SERPING1,LGMN,HPD,CD302,DZIP3,LST1,H2-L,MRPL1,TXNDC15,CFP,IFIT1,C3,INPP5A,PLAC8,LGALS1,FTH1,KRTAP8-1,REG1,REG2,KC…
CUI:C0242184	NA	LUM,WSB1,PRELID1,ACTN4,PLEKHA2,L7RN6,RPL23,APLN,JMJD6,EID1,XPNPEP1,MGP,SOAT1,HNRNPF,EIF1B,TES,TMEM63A,RPL11,AHNAK,CCNI,TAGLN,SERPINE1,COL12A1,RNF6,ASAH1,ASNA1,PSMD8,BSG,UGP2,MXI1,SF3B1,LONP1,SIGMAR1,NDFIP1,GM10335,MIF,TCL1B3,AIMP2,SQLE,FERMT2,EIF5,GJB2,TBL2,RPS21,CRYAB,ATF4,RCOR2,ENO1B,RASSF1,GNG11,SCPEP1,LGALS3,RPS17,TSPAN9,CCRN4L,PDK1,IER3,JUN,ANXA2,TPI1,DUSP1,RIPK3,PHF10,FN1,1190002N15RIK,H19,…	RPL24,PPA1,TM4SF1,CDC20,COL1A2,PHF5A,MTAP,CCT6A,MYL6,PSMC5,LOC100505088,PSMC2,CD9,TMEM126A,GM13826,RPL28,RPL27,MYL9,CALM2,PFN1,RAN,VPS28,IFITM2,IFITM3,EI24,KDELR2,RPL10,RPL12,SLC35B1,PNP,ACTB,RPL36AL,SNRPD2,PSMD6,RPL15,SERPINF1,SEPHS2,GM12508,RPL18,LOC630855,S100A11,RPL41,PLK2,MANF,GM12191,USMG5,TMA7,CTPS,RPS27RT,RPS26,MYL12A,RPS29,RPS28,GM2710,CSNK2B,SDC1,RPS20,RPS23,SET,RPL6,GABARAP,RPL3,GM1022…
DOID:11612	EFO_0000660	ACVR1,GAMT,EGF,LUM,HRES1,ACTN3,PDHX,AMFR,DES,EID1,COL1A2,MYL6,FNDC5,PPP1R3C,CCDC42B,HSPA1A,UQCRC1,ASB5,ANP32C,LINC00642,CALM1,ASB2,AKAP1,ATP6V0D1,HOXB1,CCDC69,RPLP0P6,IFT172,SMPX,PTH2,PDHB,ATP5A1,TMEM70,SLC5A5,RNF4,ACTB,BCRP3,NNAT,CHAC1,SERPINF1,TCEB1,LY6G6F,PTGDS,NAA50,ICMT,TMEM184C,NCKAP1L,TPSG1,GDF1,DDIT4L,USMG5,LOC285556,HLA-A,GBAS,AIMP2,XKR8,MYL12A,FAM111B,LOC100506870,ADCK3,TNNT3,PRKAR1A,BI…	RBFOX1,RPL22,IMP3,RPL21,ACSL1,RPL24,CACNA2D1,CFAP70,SEPP1,HSPE1,C12ORF75,MYL1,MYL2,FEZ2,MYL3,MTHFD1,RPL26,MT1H,LOC728825,SPARCL1,RPL27,PFN2,RPL29,MT1E,OPTN,MT1F,IFITM2,IFITM3,SATB1,RPL13,RPL12,CISD1,DCAF6,LOC101928896,TOB1,MYL12B,LSM10,DHX32,SNRPD2,C19ORF53,PSMD1,RPL15,E2F4,RPL17,MT1HL1,PPP1R27,ZRANB2,TSPYL1,RPL41,TNNC1,KLF10,TALDO1,HLA-C,SNHG8,EIF1,RPS27,PTP4A3,RPS26,RPS14P3,TNNT1,GNPAT,RPS21,RP…
DOID:1909	EFO_0000756	CHGB,SRRM3,CCNJL,KRT1,RBFOX1,IQCF5,MYO7B,SOX11,OR4K13,PDCL2,ASB8,CD200,CD2AP,EPB41L4A-AS2,PPP4R2,CHEK1,C7ORF31,FSD2,HOXA7,NUS1,SIAH1,XRCC6,BROX,PRKCA,TMEM196,ANK2,ARFGAP2,CNKSR3,RPS26,OCLN,PPFIBP2,MIP,BANK1,PNOC,FASN,TCN1,TGIF2LY,GJB6,PTPLAD1,MAGEB4,DZIP1,ACTRT1,SLC22A4,WDR48,ZBTB8A,BEX1,C12ORF60,CD79B,FAM134B,ZNHIT2,C19ORF33,RASSF5,RNF216,ARSK,TNS4,SLC19A3,IZUMO4,GSTM4,AASS,GSTM2,ROM1,IL18,TUBE1…	ACVR1,MX1,ZNF284,RSAD2,MX2,RC3H1,PPA1,SEPP1,EREG,MEX3B,MARCKS,SPINT2,LPAR6,ZC2HC1A,ALPK1,CPVL,PCDHB9,ADAMDEC1,CYFIP1,STAU2,FGL2,AQP9,CRABP2,NOD2,MSANTD4,CLECL1,MILR1,ALOX5,C10ORF2,KDR,ST3GAL6,GBP1,CYP1B1,CHST15,C3ORF14,HLA-DRB5,INTS2,TNFSF13,EDEM3,PPBP,IFI44,GBGT1,NCEH1,TCN2,KIAA1598,DPCR1,GPR183,SPATS2L,PLBD1,CD302,HLA-DRB4,HLA-DRB3,APOBEC3B,RGL1,ATF5,GTSF1,CFB,HLA-DRB1,PID1,SLC22A5,MS4A7,IL1RN,…
DOID:1380	EFO_0004230	MX1,SLC12A2,HSPE1,C12ORF75,CCT6A,HNRNPK,LAP3,SPINT2,KARS,IFI27,PSMC2,VOPP1,SERBP1,SLPI,UQCRC1,PSMC1,HNRNPC,RPL22L1,RAN,CALM1,HSPA1B,APP,CYFIP1,IFITM2,IFITM3,IFITM1,ABRACL,DCAF6,UBE2L6,BAIAP2L1,ACTB,HOXA9,SNRPD3,GNG5,SEPHS2,S100A10,NAPSB,HLA-DRB5,TMEM50A,LRBA,TALDO1,SLC6A14,MIF,USMG5,HLA-C,HLA-A,C8ORF4,HLA-B,FTH1P5,PTP4A2,VAMP8,MYO5C,CSNK2B,NET1,PSME2,PSME1,HLA-DRB1,BEX5,ARL6IP1,TFRC,PITPNB,MGST2,…	LUM,DUT,IL1R1,RPL22,RPL21,RPL24,ACSL5,SEPP1,COL1A2,SFRP4,WDR82,DLX6-AS1,CRISPLD1,VIM,HSPA1A,SPARCL1,RPL27,RPL29,RPL11,STX18,RPL13,RPL12,NDNF,LOC284454,FAM169A,APCDD1,NTN4,EPB41L4A-AS1,FAM156B,GTF2IP1,SNRPD2,PI4KAP1,ST3GAL5,RPL15,RPL17,RPL19,SF3B1,CCNL2,EGR1,SNHG1,ZNF266,ZRANB2,RPL41,TMA7,C1ORF186,SNHG6,COX7A2L,RPS27,RPS14P3,RPS29,RPS28,RPL27A,JTB,RPS21,HOXB3,RPS20,RPS23,ITM2B,RPS25,RGL1,RPL5,RPL3…
DOID:848	EFO_0007380	EGF,LUM,ZNF165,UNC13B,LOC100506979,LOC100130938,EPR1,EREG,TM4SF1,RNF103,MARCO,LOC100507025,SDPR,IFI27,TNFSF4,VIM,TNFSF9,DCHS1,SIK1,ANKLE1,C2ORF88,ATF3,IFITM3,LOC100288781,RPS4Y1,STS,LOC100508342,VPREB3,E2F1,PEG10,TP53INP2,ZNF703,SLC12A7,ZNF267,EGR1,EGR2,EGR3,NEBL,GADD45B,GADD45A,PLK2,KLF10,PPBP,SNHG9,SNHG5,THAP10,LOC100630918,STGC3,SNHG3,SCGB1C1,SNHG15,ARRDC3-AS1,SERPING1,APOBEC3A,GPM6A,BEX4,C9OR…	POLR2J4,ITPK1-AS1,LRRC37A3,POLR2J2,FNBP4,PRKXP1,SYTL2,ITGB2-AS1,LRRC37A,SIGLEC17P,RBP7,CCT6B,EML6,CAPN12,SLPI,MXRA7,LOC100506856,LOC283922,EPB42,WDSUB1,HERC2P3,RGPD6,LOC286087,ARR3,RRN3P1,RRN3P3,FLJ38773,LOC646870,LOC389641,PPARGC1A,PROK2,ZNF268,PTGDS,NAPSB,CYP4F3,GS1-259H13.2,COG2,NUAK1,PARP14,VNN1,PWAR5,GJB6,LOC100288673,FBXL2,LOC728804,NANOG,GTSF1,SLC22A5,ANP32A-IT1,TP53TG3B,LPAR4,ZBTB6,LGALS4…
CUI:C0028754	EFO_0001073	KRT5,ACSL1,CMA1,PPA1,CIDEA,TM4SF1,DES,EID1,GSTZ1,MYL6,MGP,CRISPLD2,RBP4,IFI27,SLPI,LEP,UQCRC2,HSPA1A,UQCRC1,SPARCL1,MYL9,CDO1,CALM1,HSPA1B,PRSS1,IFITM3,TAGLN,AQP7,ATP5A1,UQCR11,LOC100361467,AQP3,BSG,NNAT,SNCG,TCEB2,CYP1B1,S100A10,PRSS3,S100A11,COX8A,CELA2A,MCAM,AMY2A3,CEL,USMG5,EIF1,EHD2,FERMT2,MYL12A,PNOC,CLPS,FASN,SPRR1A,CRYAB,ATF4,ATF5,OGDH,SPARC,MGST3,ATP5C1,MGST1,MYLK,LOC100363662,TNS1,HSPH1…	ARL11,LUM,RPL22,GLYCAM1,RPL24,CNBP,RPL23,COL1A2,COL1A1,CD4,MARCKS,IGH-6,FNDC1,RT1-BA,RT1-BB,TMCC2,PFN1,RETSAT,IFITM1,FGL2,RPL12,CLEC10A,UQCR10,RT1-A3,C4A,FAM120A,LOC287167,RPL15,RPL14,RPL17,LOC100134871,RPL19,CCNL2,XBP1,IGF1,PRRC2A,COX7A2L,VAT1,RT1-CE2,RPS27,SLC6A6,RPS29,RPS28,NET1,SERPING1,LGMN,PPT1,RPS21,RPS20,RPS23,PRR13,FERMT3,RT1-DA,ATP6V1B2,SET,RPL5,RPL6,CFD,GABARAP,RPL31,RPL3,SPON1,RPL4,TT…
DOID:1612	NA	RSAD2,SFRP2,SPINT2,PPP1R3C,TNFSF4,NINJ2,FNDC1,LOC100507263,ITGBL1,LRRN1,MYL9,CKLF,ADAMDEC1,LOC101929504,COL12A1,IL21R,SNX30,FBXL22,LOC100508342,GNG5,SLAMF8,SYNDIG1,MAL2,SLC12A8,EPSTI1,FZD1,ST6GAL2,NAPSB,MIF,CYP4F8,GPR137B,LOC100507286,GJB2,SDC1,NDUFAF1,GAPT,LST1,PLEK2,GATA3,IFI30,MICAL2,FAM110C,ARSI,SMCO4,KCNN2,SERPINH1,FAM19A5,NKX3-2,PPAPDC1A,DUSP4,SPHK1,FN1,SORCS2,PLXDC2,DCBLD1,MMP13,LOC1005060…	CDON,IFRD1,LOC100286909,CMA1,STARD9,EBF1,LOC286191,RFX2,DCLK1,TM4SF1,MALL,RBP7,NR2F2-AS1,SDPR,VIM,EPHA2,CDO1,ASTN1,ITIH5,ENPEP,RAMP3,ADH1C,PON3,ADH1B,ELTD1,ADCY4,TFPI,SFRP1,HERC2P9,AQP1,PHYHIP,ACCS,NEURL1B,DPYSL2,KDR,S100A10,ANKS1A,PTGDS,EGR3,ABCA6,RASSF9,VPS37B,ABCA8,ABCA9,ANK2,IL17RD,SLC16A14,CNKSR3,LOC100510692,MYO5C,NOSTRIN,FAT4,FREM1,ITM2A,RGL1,PTGFR,CFD,MT1M,PPL,PALM2-AKAP2,EPS8,GNG11,C6,C7…
DOID:12858	EFO_0000533	WSB1,RPL21,PPP2R1A,EID1,GM19491,PSMC6,RRAGA,MARCKS,TEF,IFI27,UQCRC2,UQCRC1,RPL28,ACOT7,ASTN1,CALM1,VPS28,APP,RPL10,RPL13,UQCR10,RNASET2A,ATP5A1,EWSR1,ARXES2,MYL12B,ACTB,GNG3,PABPN1,CLPTM1,RPL19,B2M,PTGDS,NDFIP1,CREBBP,JUND,GABARAPL1,RPL41,ERDR1,USMG5,NR2F1,ALG2,EIF1,RPS27RT,RPS26,MIR686,RPS28,RPL27A,PKIA,RPS23,ITM2C,ATF4,ATP6V1B2,RPS24,RPL5,RPL6,BEX4,RPL3,ARL6IP1,RRP1,ENO1B,RPL34,STMN4,RPL7,RPL8,…	CHGB,RBFOX2,WSB2,HOMER3,SLC12A2,HPCAL1,CCK,HNRNPM,MAPK12,IFT88,FEZ1,SPARCL1,EIF1B,CDK16,AHCYL1,MTPN,STXBP1,CYFIP2,CERK,MYCBP2,TMEM70,AQP4,PARD6A,STOM,SPOCK2,CCNL2,PEA15A,TSPYL4,PRKCG,PAQR7,XBP1,PRKCD,SURF4,COG6,TANGO2,MANF,RMDN3,ANK1,LATS2,D17WSU92E,LPHN1,INPP4A,SNHG11,KITL,PRKAR1A,KCNMA1,TAGLN3,GRB2,ITM2B,CDC42SE1,CRHR1,MACF1,PPP1R17,MAGED1,SCHIP1,STMN3,SLC6A1,ENO2,HIF1A,ADH7,GCSH,PRDX3,INPP5A,C…
CUI:C0014175	EFO_0003841	LUM,RPL22,RPL21,RPL24,RPL23,DEK,HSPE1,EID1,MARCKS,HIST1H4C,SLPI,RPL26,SPARCL1,RPL22L1,RPL27,CALM2,RAN,MTPN,CCNI,HPGD,WBP5,C4BPA,DCAF6,DPYSL2,MYC,RPL15,SERPINF1,RPL14,B2M,S100A10,CCNL1,EGR1,C9ORF152,FTH1P5,RPS27,BPIFB1,RPS26,RPS29,RPL27A,TCN1,NET1,SNAI2,HPRT1,RPS25,ATF4,PAEP,SET,RPL5,CDC42SE1,RPL6,PHB2,SPARC,ZBTB8A,RPL4,RPL35,TXN,PCBP1,PTTG1IP,THUMPD1,RPL9,RPS16,RPS15,FAR2P2,LGALS3,RPS18,RPS17,GJA…	PPA1,DKK1,TM4SF1,COL1A2,SFRP4,MYL6,PCDHGA12,DDX39B,SPINT2,IFI27,CD9,RBP1,VIM,MT1G,UQCRC1,MT1H,LOC728825,MYL9,NBL1,LINC00520,PFN1,MT1E,IDO2,MT1F,APP,CYFIP1,STX18,KDELR1,TAGLN,RPLP0P6,CLDN3,SFRP1,APCDD1,TOB1,MUC1,ACTB,GTF2IP1,BSG,KIAA1324,CAPNS1,ARFIP2,MT1HL1,PTGDS,JUND,EGR3,GABARAPL1,TMED9,HLA-J,ATP6AP1,GADD45A,TALDO1,MIF,HLA-C,HLA-A,HLA-B,HLA-G,HLA-F,BACE2,FIBP,RPS14P3,RPS28,ITPA,HYOU1,RPS20,PSME…
DOID:14250	EFO_0001064	SRRM3,CHGA,POLR2J2,LRRN3,MIR99AHG,CFAP70,VWA5B2,RUNX2,PCDHGA12,THEG,MT1A,CPEB1,SOAT2,LGALS12,TEF,HSBP1L1,KRTAP4-12,HSPA1A,PCDHB7,TTTY13,HCG25,CORO6,AGTR1,ZNF713,TMCC2,ALPK2,OBSL1,NBL1,NAIP,PCDHB9,ADAMDEC1,AMER3,EPAS1,TEX40,PDXK,CLEC10A,AQP5,ACCS,STX11,MUC2,MUC3,DHX34,S100A13,IGLON5,HOXA2,CSE1L-AS1,MAGEA6,MUC6,ALOXE3,NKX2-3,PPIEL,MAGEC1,FIBCD1,TNNC2,KIR2DS4,TANGO2,IGF2,NUAK1,ERVH-3,ERVH-4,MC1R,HNF…	ESCO2,HIST1H4L,TRAP1,ECH1,RFX3,AMFR,UPB1,PEX16,NUP93,IGLV@,HIST1H4B,KIAA0922,CYP2U1,DEPDC1B,ASF1A,KIF20A,ANP32D,FAM76B,FAM64A,ANP32C,ZNF711,CPVL,RAN,SLAMF1,LEF1,ATF1,CERK,HNRNPKP3,IL2RG,HERC2P7,PDXP,PCMT1,MYB,FLT3LG,PSMD2,ST3GAL6,E2F7,CALN1,E2F8,GTSE1,XBP1,PLK1,SH2D1A,PAFAH2,TMEM199,RPS26,TPX2,QARS,SAPCD2,LGMN,ITM2C,FERMT3,MS4A7,LIPT2,C9ORF72,MAGED2,LRR1,CDCA8,IL20RB,CD1D,CD1C,CD1B,CD1A,TMPO,CYB5…
DOID:9074	EFO_0002690	WSB2,CADM1,LOC400743,PRKAB1,PEX13,MAPK8IP3,FLJ41941,LAP3,IFI27,TRIP6,FAR1,SNORA25,DCP1B,LINC00883,TARS2,ALPK1,PGAP1,ITIH4,IFITM3,MAML3,SLC35B2,NOD2,AQP3,KRTCAP3,DHX33,BAIAP2L2,ZNF707,LINC00638,PREX1,CHST15,EXOSC2,SAMD11,EPSTI1,SNORA51,ARL14EP,TMEM86B,NTNG1,ABCA1,PMM2,ALG8,TANGO2,DDIT4L,MYO5A,VPS37C,IFI44,WDR55,MOV10,STAG1,SNHG11,ADCK1,GORASP1,GRWD1,ITM2C,LXN,GMFB,SLC45A4,ECI1,TEX261,MRPL15,SESTD1…	TMEM170A,TAS2R10,ENTPD5,PLEKHA7,RC3H2,MIR892A,TMEM170B,RRAGD,ALPK2,AHCYL2,SERPINE1,ITLN2,CDKN2AIP,SNX30,MIRLET7F1,NXF3,SNRPD3,DHX35,ZNF827,CYP2D6,E2F1,ZNF823,ANKS1A,VPS18,PROK2,OR2A25,AFAP1L1,EGR1,CHST7,LINC00672,ABT1,LIX1L,KIR2DS3,IGFL3,TMEM192,NR0B1,ABCA9,HRNR,ELL2,KLF17,AIMP2,EHD2,EHD3,LPHN2,HNRNPA1L2,MRVI1,SPRR1B,SCN2A,MCPH1,APOBEC3C,RGL1,ATF5,HLA-DRB1,LOC101929646,ANAPC16,MEAF6,TSHZ2,EDDM3A,…
DOID:11722	Orphanet_206647	ACOT9,LUM,IL1R1,STARD7,RPL21,CACNA2D1,MCTS1,KRT8,DKK1,C20ORF24,COL1A2,CCDC80,LOC100508591,MT1H,GLA,RPL27,MYL9,CALM2,MXRA5,RPL10,SERPINE2,CRABP2,WBP5,UQCR11,SFRP1,DPYSL2,FLRT3,GNG5,CYP1B1,S100A10,MEST,SLC12A8,RPL41,ATP6AP2,NR2F1,RAB27B,FTH1P5,RPS14P3,STAG2,RPS29,VAMP7,RPS28,JTB,HPRT1,LXN,CUTA,SPARC,RPL30,MAGED1,BEX1,RPL32,TFRC,TXN,PTTG1IP,ENO1,EPRS,HIF1A,HTATSF1,PRDX4,MT2A,LGALS3,RPS18,GNG10,LGALS…	RPL24,RPL23,ACTN1,DEK,CCT6A,MYL6,PSMC6,HNRNPK,DDX39B,MTHFD2,KARS,VIM,UQCRC2,UQCRC1,PSMC1,RPL28,HNRNPC,RPL22L1,RPL29,RAN,CYFIP1,ZAK,RPL11,TAGLN,RPLP0P6,SERPINE1,RPL12,FNBP1L,RPS4Y1,MYL12B,NTN4,ACTB,RPL36AL,PSMD8,SNRPD3,RPL14,HMCN1,RPL17,B2M,WLS,SNHG1,NAA50,GABARAPL2,TMED9,TMEM50A,GADD45A,PAPPA,SNHG8,HLA-B,SNHG6,COMMD8,RPS26,FERMT2,RPL27A,PKIB,TDP2,FAT1,NET1,SNAI2,TAGLN2,SDC2,RPS23,VGLL3,C5ORF30,RP…
CUI:C0038013	EFO_0003898	IL1R2,PRKXP1,STARD9,COL24A1,PLEKHA1,C20ORF194,ASRGL1,JAKMIP2-AS1,PRKAB1,SIGLEC17P,ST5,MARCO,HIST1H4C,TTTY15,ACOT2,ENTHD1,TNFSF9,FAR2,LINC00520,CALM3,CDA,MT1E,PI4K2A,PPP5D1,RETSAT,CERK,C3AR1,CLEC10A,ADCY3,MRGPRF,TPGS2,ABAT,RPS4Y1,ACCS,NUDT16P1,C19ORF54,PTGFRN,WLS,SLC12A8,HOXA5,AFAP1L1,FIS1,HTATSF1P2,F8A1,HLA-DRB5,DNASE2B,PAQR5,APOOL,NCKAP1L,ST6GAL1,BCL11A,SLC6A16,TANGO2,PPBP,TEX14,FN3KRP,NR1D2,SLC…	TMEM52B,LOC100286909,RSAD2,HOMER1,SLC51B,TTC39B,PSMB9,TM4SF1,CD2,MARCKS,GPR160,SNORD89,GAGE8,HCG26,TMCC3,IDO1,PCDHB9,OPTN,CD200,ADAMDEC1,SCT,IFITM2,IFITM3,IFITM1,IL21R,SERPINE2,KIAA1210,SLC5A3,STX11,APOL6,MSANTD2,HMGN2P46,TRBC1,KDR,GBP1,MUCL1,GBP3,APOL1,GBP5,SRGAP2C,GBP4,EPSTI1,APOL3,MSR1,BATF2,EGR3,BCL11B,SH2D1A,ARRDC3,FZD7,KLF10,DDIT4L,PRG2,RMDN3,IGFL2,WFDC21P,LOC100507286,GJB2,TRAJ17,ZNF702P,G…
DOID:13810	EFO_0004911	STARD7,RPL22,LRRC37A2,ITGB2-AS1,C20ORF24,RBP7,CD4,DDX39B,LPAR6,SCO2,VIM,RPL26,UQCRC1,LOC728825,RPL27,RPL29,PFN1,VPS28,SF3B4,ATP5A1,UQCR11,NXF1,GNG5,PI4KAP1,C10ORF54,AP2S1,STAT6,TCEB2,CYP1B1,RPL17,RPL19,S100A10,S100A12,IL17RA,NAPSB,KLF10,TALDO1,HLA-E,VASP,GBGT1,IFFO1,RPS27,RPS26,RPS29,PLBD1,PPT1,HNRNPA1L2,RPS20,PSME1,HLA-DRB4,ATF4,FERMT3,CFD,GABARAP,PHB2,SPARC,RPL3,PPP1R18,RPL4,RPL30,RPL32,GMFG,IC…	WSB1,SP110,MX1,CNBP,RPL23,PSMB9,RUFY1,HNRNPK,SDPR,LAP3,KARS,HSPA1A,RPL28,CALM2,IFITM2,IFITM3,RPL11,IFITM1,FGL2,RPL13,C3AR1,DCAF6,BACH1,RPS4Y1,UHMK1,ACTB,RPL36AL,IFI16,PIP4K2A,CPNE3,B2M,LOC440983,S100A11,COX8A,GABARAPL2,RPL41,HLA-DRB5,HLA-J,PPBP,TMA7,HLA-B,HLA-G,HLA-F,PTP4A2,RPS14P3,VAMP8,PRKAR1A,PSME2,RPS21,ITM2B,APOBEC3A,HLA-DRB1,MS4A7,ANP32B,ARL6IP1,RPL35,RPL34,PRF1,MT1X,HIF1A,IFI30,IFIT1,RPL8,…
DOID:12894	EFO_0000699	SSTR5-AS1,RPL21,ACSL1,CNBP,SLC12A2,DEK,PPA1,SEPP1,PSMB9,PSMC6,MYL1,LAP3,MGP,SPARCL1,CALM2,IFITM1,STATH,DCAF6,RPL15,SF3B1,B2M,GBP3,FDFT1,MUC7,RPL41,XBP1,HLA-J,TNFSF15,SLC6A14,USMG5,HLA-C,RAB27B,TMA7,HLA-A,HLA-B,HLA-G,HLA-E,HLA-F,FTH1P5,VAMP7,TCN1,TDP2,RPS20,PROL1,ITM2B,RPL32,PTTG1IP,ATP5C1,C14ORF166,GSKIP,RPL9,HIF1A,C3,PRDX4,SCGB1D2,RASSF3,RPL39,COX1,PROM1,RPS11,SRP9,LYPLA1,BTN3A2,ANXA3,NCOA7,NCOA…	RPL22,RPL24,RPL23,CKMT1A,SYTL1,C20ORF24,DDX39B,SPINT2,PSMC5,C19ORF43,CD9,HSPA1A,UQCRC1,RPL28,RPL29,VPS28,HSPA1B,RPL11,RPLP0P6,RPL13,RPL12,TPRG1L,SPDEF,EPB41L4A-AS1,KRTCAP3,CRACR2B,PSMD8,KIAA1324,GNG5,PRSS8,S100A16,RABAC1,RPL19,RPL18,NKX2-3,ATP6AP1,STARD10,BACE2,RPS14P3,VAMP8,QARS,PSME1,ATF4,TSTA3,CFD,GABARAP,PHB2,RPL3,RPL4,DANCR,RPL35,RPL34,ANAPC11,RPL8,C12ORF57,CYB5R2,FAM134C,PRDX5,PRDX1,SMCO4,R…
CUI:C0023467	EFO_0000222	SSB,ACTN4,RPL21,HOMER3,ACSL1,RPL24,DEK,NBEAL2,EREG,ST5,HNRNPK,MT1A,DDX39B,MT1B,KARS,SUB1,VIM,MT1G,PSMC1,MT1H,RPL27,CALM2,RPL29,MT1E,SNORA21,MT1F,RPL11,SATB1,AHNAK,RPL10,STXBP2,MYCBP2,RPL12,ATP5A1,LRP3,BACH1,ASAH1,PNP,NXF1,ACTB,RPL14,RPL17,RPL19,S100A10,ZNF146,JUND,RPL41,XRCC6,PLK3,KLF10,HLA-C,PBX3,EIF1,RPS27,PTP4A2,VAMP8,EIF6,VNN2,RPL27A,TAGLN2,RPS21,RPS20,RPS23,HLA-DRB4,HLA-DRB3,ATF4,RPS24,RPL5,…	DUT,ACTN1,UBAC1,IGLV@,HNRNPL,HIST1H4C,HMBS,POLR3D,MYL2,CD9,SLPI,HSPA1A,RPL28,TLN1,PFN1,CDA,HSPA1B,PRSS2,IFITM2,IFITM3,WBP2,IFITM1,GUSBP11,FOXG1,UQCR11,GLRX,SLC5A6,GNG5,MXI1,STOM,TCEB2,RABAC1,GTSE1,S100A12,ELANE,COX8A,GABARAPL2,SIAH2,PPBP,TALDO1,PRG2,HLA-A,TUBG1,VASP,GJB1,GIGYF2,MYL12A,RPS28,CLPS,TCN1,NDUFAF3,SDC1,CELA3B,ISCA1,MLC1,TXN,MGST3,ICAM4,PRF1,GATA1,LGALS3,TCL1A,PRDX2,PCBP2,DPF2,TSPAN5,IN…
CUI:C0028945	EFO_0000632	CDON,SLC12A4,CASP8AP2,ANKFY1,CFAP70,RC3H1,DCLK2,PLEKHA8,CHFR,MTAP,MAPK12,CCDC80,MARCKS,SDPR,RRAGD,MTHFD2,XRN1,CRISPLD1,RIN3,LOC284336,NUDT4P2,PRCP,DLL1,MST1L,AQP4,APCDD1,ASCL1,LOC100129931,ANTXR1,DPYSL3,CHST11,STK38L,TCEB3,WLS,GSTK1,USP3-AS1,NTNG1,ABCA1,LINC00673,LIX1L,GADD45B,TYSND1,BAZ1A,PARP15,BCAN,LOC100288798,HOGA1,SFXN2,FERMT3,LST1,MS4A7,SPARC,PPP1R18,SPON1,GCC1,ZBTB1,ADCYAP1R1,PCDH18,DNALI…	CDK18,SLC35A2,RBFOX1,FBXO2,PLEKHA1,SLC12A2,C20ORF194,HPCAL1,ARMC9,EML2,L1CAM,FRAS1,SPINT2,WDR82,NINJ2,COL9A2,CEP85,COL9A3,RNF220,NGEF,EPHA4,EIF5A2,STAU2,ADCY1,LINC00086,ABRACL,RGPD2,EXOSC5,BAIAP2L2,GNG3,DPYSL5,HENMT1,NIPAL3,FLRT2,TP53INP2,PIP4K2A,SNCG,S100A13,SPOCK2,RILP,MAGEA6,RAB11FIP4,SNCA,RAB11FIP5,ST3GAL4,FZD5,PAQR6,TMEM50B,BCL11A,SLC6A15,PRKCE,ATP1A1-AS1,SLC6A12,ANK3,C10ORF35,COMMD7,FA2H,GJ…
CUI:C0026847	EFO_0008525	PTPRN2,CHGB,EPHA5,CHGA,SLC12A5,CADM2,CADM3,GPR37L1,MMD2,EBF3,ACSL6,CACNA2D3,GDAP1,SOX10,DCLK1,MAPK8IP2,SST,MAPK10,FEZ1,SPARCL1,LRRN1,ASTN1,STX1B,STXBP1,CPNE6,PLEKHB1,CRABP1,HECW1,LOC728392,AKAP6,ADCY2,ADCY8,GNG4,GNG3,SV2B,CHST10,SPOCK1,SPOCK2,CALN1,NTSR2,GPR158,SNCB,TSPYL4,PAQR8,SPHKAP,ST8SIA3,OMG,PRKCB,SLC6A11,FA2H,BCAN,SLC6A9,PRKAR1B,GJB6,TAGLN3,ACSBG1,SCN2B,GPM6B,SLC45A1,HEPACAM,BEX1,PCDH10,NE…	SLC12A3,EGF,SLC12A1,RSAD2,CIDEB,SLC5A8,XPNPEP2,SPINT1,LACTB2,CTH,AGTR1,ACOT1,ACOT4,ENPEP,ADH1C,SLC23A1,SLC5A1,CALML4,SLC5A2,AQP3,CLDN2,AQP1,TMEM72,AQP2,PRSS8,HABP2,SLC6A19,NAPSA,TBC1D8B,PAQR5,SLC6A18,SLC34A1,BHMT2,SLC16A12,SLC16A10,HNF1B,PDZK1,ACE2,VNN1,TCN2,MEP1B,NOX4,F13B,MEP1A,SPRR1A,FREM1,ATP6V1B1,CFB,SLC22A6,HPN,SLC22A1,ACSM1,SLC22A2,WFDC2,MYLK,PKHD1,ANPEP,TSPAN8,ATP6V0A4,ALX1,MIOX,AASS,SLC1…
DOID:1969	EFO_1000632	LUM,IFRD1,RPL21,ACTN3,ECH1,ACSL1,ACTN2,RPL24,PPA1,DES,COL1A2,MYL6,COL1A1,MGP,PPA2,KARS,FEZ2,VIM,GPD1L,HSPA1A,SPARCL1,MXRA7,ALPK3,MXRA5,RPL29,OPTN,ATF3,IFITM3,IFITM1,SMPX,TMEM70,RPS4Y1,MYL12B,ACTB,PSMD7,SNRPD3,GNG5,SNRPD2,HERC1,DPYSL3,MYC,RPL17,B2M,S100A10,MEST,RPL18,FIS1,SRPK3,JUND,RPL41,KLF10,TMA7,ANK1,RPS27,PTP4A3,RPS26,MYLPF,PPP1R1A,RPS21,RPS20,PSME1,CRYAB,ITM2A,RPS23,PKIG,ATF4,RPS24,HLA-DRB1,…	GAMT,STARD7,IMP3,SCAF11,FBXO3,PDHX,CNBP,HOMER1,DEK,SEPP1,C20ORF24,HIST1H4C,MYL1,RRAGD,MTHFD2,MYL2,PPP1R3C,SERBP1,ZC3H11A,PSMC3,UQCRC1,ASB8,SUCLG1,CALM1,CCDC69,UQCR10,PDHB,ATP5A1,GHITM,CISD1,PPP1R3A,UQCR11,GLRX,DCAF6,GTF2IP1,PSMD3,FDFT1,MT1HL1,SH3BGR,NAA50,TSPYL1,ANK3,NR1D2,RPL3L,FTH1P5,PTP4A2,TNNT1,ADCK3,TNNT3,PKIA,ITM2B,RPS25,OGDH,RPL6,ECI2,GDE1,MT1X,RPL9,ENO3,RPL8,ART3,C14ORF2,PRDX1,TSPAN8,HOXC…
CUI:C0026769	EFO_0003885	ATP6V1E1,MX1,RPL21,PPP2R1A,HSPE1,PSMB9,CCDC81,HIST1H4C,PSMC4,VIM,HNRNPC,HNRNPD,HIST1H4D,PFN1,IFITM2,OR9I1,CPNE5,IFITM1,RPL13,TSIX,CSN3,CLECL1,HERC5,SRP72,VPREB3,HERC2,SNRPD3,PABPN1,AP2S1,LOC149950,TCEB1,RPL19,B2M,SURF1,XBP1,HLA-J,EAF2,HLA-C,LOC101927571,TMA7,SNHG5,HLA-G,PUM1,IFI44,HDHD1,SASS6,CYSTM1,ITM2A,ITM2B,ATP6V1B1,PGAM1P5,WFDC2,PCBP1,MT1X,ENO1,MRPL13,LOC151484,IFI30,RCBTB2,IFIT3,GHRHR,CYB5R…	RPL22,ECH1,ATG10,PRKAB1,GPR160,MTHFD2,PPA2,SARNP,DLX6-AS1,SUB1,RPL26,LINC00887,RPL28,RPL27,ALPK2,RPL29,CKLF,SF3B5,CCNI,RPL12,TPTE,GLRX,RPS4Y1,TSEN54,ACTB,RPL36AL,SNRPD2,SNRPD1,MYC,RPL15,LINC00634,RPL14,STAT6,CYP1B1,RPL17,RABAC1,RPL18,C2ORF81,BRICD5,PRKCH,EDARADD,NAPSB,RPL41,HLA-DRB5,PLK1,ALDOAP2,GADD45B,MIF,PRKCB,COMMD1,C10ORF35,IL17RE,EIF1,COMMD6,PARP14,RPS27,ADCK2,JTB,GPR183,RAD17,ITPA,PRR13,RP…
DOID:3498	EFO_0002517	IGHV1-72,PLEKHA2,IGKV4-80,CIDEB,RUNX1,KRT7,DKK2,SOX11,COL1A2,COL1A1,LACC1,TNFSF8,GSAP,EPHA2,EAR12,EAR10,EPHA3,LOC100038947,ADAMDEC1,ZAK,IGKV6-15,SERPINE1,COL12A1,C3AR1,2210407C18RIK,CWH43,SFRP1,CLDN2,CH25H,2310057J18RIK,MUC2,SRPX2,MUC3,DPYSL3,CHST11,STOM,PXDC1,S100A10,E2F8,MUC6,SAMD5,MSR1,FZD1,TNFSF18,FAM78B,MIR181B-1,NCKAP1L,PLA2G4A,RAET1A,LOC637260,RAET1B,CNKSR2,GJB3,PLSCR1,CSF2RB2,BIN2,TLR13,L…	PTPRN2,GAMT,CHGA,EGF,MECR,HOMER2,ADHFE1,CELA1,GCAT,CYP39A1,SST,RRAGD,MTHFD2,LGALS12,CTH,ZG16,CDO1,PM20D1,PTF1A,PBLD1,CYFIP2,PRSS2,GLS2,VIPR2,ITIH4,PRSS1,1810009J06RIK,AQP8,LCAT,ITIH2,NTN1,CHAC1,PRSS8,PRSS3,TRY5,TRY4,CELA2A,TMEM184A,EDARADD,EDEM2,AMY2A4,CEL,RAB39B,AMY2A5,NR0B2,BHLHA15,KLF15,COPZ2,IL22RA1,1810041L15RIK,5330417C22RIK,SLC6A9,GJB2,CLPS,ADCK3,CHST2,AMY1,INS1,CELA3A,CELA3B,TTYH1,TMEM97,…
CUI:C0028754	EFO_0001073	ACSL3,STARD7,ACTN3,ACSL1,HOMER1,DEK,PPA1,GTPBP8,SEPP1,HSPE1,C20ORF24,HNRNPK,RRAGA,FEZ2,PSMC2,ZC3H11A,UQCRC2,HSPA1A,UQCRC1,MT1H,CEP85,MT1E,RAN,HSPA1B,MT1F,SATB1,AHNAK,CCDC69,ATP5A1,ARPC5L,GHITM,GLRX,SZRD1,TMEM70,TOB1,MYL12B,DHX32,PSMD7,RNF115,GTF2IP1,UGP2,ZNF706,MXI1,PSMD1,SERPINF1,SF3B1,MT1HL1,PTGDS,SH3BGR,NAA50,TSPYL1,ST13,PLA2G4C,KLF10,COMMD3,HLA-A,GBAS,VAT1,RPL3L,RPS26,ADCK3,JTB,PKIA,NDUFAF1,P…	GAMT,FNBP4,IFRD1,ACTN2,RPL24,CNBP,GTPBP6,COL1A2,MYL1,MGP,PPP1R3C,PSMC3,VIM,RPL26,CYP1A1,SPARCL1,RPL27,CALM2,OPTN,RPL11,RPL10,RPL13,UQCR10,RGPD8,ACTB,RPL36AL,DPYSL3,CAPNS1,RPL14,RPL17,RPL19,B2M,RPL18,COX8A,RPL41,TNNC2,TMA7,RPS27,PTP4A3,MLLT11,RPS29,MYLPF,RPS28,TNNT1,TNNT3,CSNK2B,CRYAB,RPS25,ATF4,RPS24,CFD,RPL3,RPL30,ANP32B,MGST3,RPL9,RPS17,KIAA1109,LGALS1,FTH1,RPL37,PDK4,RPL39,A2M,RPS12,RPS11,APOD…
DOID:8398	EFO_0002506	SYTL2,LOC100362543,RFX4,KRT7,CFC1,DCLK1,TEC,SFRP4,CD2,COL1A1,RNF223,CRISPLD2,LPAR6,IGH-6,FNDC1,TEK,RT1-BA,RT1-BB,DCHS1,FAM64A,ACOT7,NBL1,RIN3,RIN1,TEX40,PRSS1,IFITM3,SVS4,TAGLN,COL12A1,CRABP2,CLEC10A,ELTD1,ADCY4,ABRACL,ASCL2,AQP1,ARNTL,C4A,CH25H,STX11,HERC6,KNSTRN,STK38L,SERPINF1,PTGFRN,FSD2,ANKS1B,GBP2,BSN,GTSE1,GBP4,PLK4,LOC100361913,ABCA7,GADD45A,BHMT2,GADD45G,PBX3,TEX15,IGF1,LOC100364500,CBFA…	ACTN3,ADHFE1,ZPBP,ACSL6,ASS1,MYL1,TEF,MYL3,NEURL2,CTH,NINJ2,SERHL2,LRRN2,PRL2B1,SPRR3,RAMP3,VIPR2,EPAS1,RGD1305704,NTN5,RT1-A2,PPP1R3A,DLL3,LAO1,NTSR1,POF1B,LOC259245,LY6G6E,PTGDS,ABCA2,SMCP,COX8B,PLK5,EGR1,WNT10A,TNNC2,GDF1,MARS2,AMY2A3,CSAP1,NR1D1,NR1D2,BTD,RIPPLY1,POR,MYLPF,GJB2,TNNT1,ADSSL1,GJB6,MGC109340,PEMT,CRYAA,LOC680643,GSPT2,ADH4,DGUOK,GALR2,CMYA5,SCN1A,RIMKLB,ATP6V1C2,MYBPC2,COLCA2,RT…
DOID:8029	NA	MX1,RSAD2,SOX11,CDC20,TNFSF4,FNDC1,ANP32E,KIF20A,COL9A3,FAM64A,HRASLS,ASF1B,ADAMDEC1,NCAPG,CALML5,RACGAP1,E2F3,SLC12A8,GPR158,BCL11A,WFDC21P,RPL39L,SQLE,COL2A1,TPX2,GJB2,EZH2,APOBEC3B,CDCA3,CDCA5,CDCA7,CDCA8,EPRS,ACTR3B,ART3,PGBD5,MYBL2,SOX8,FAM19A5,ZNF367,TCF19,CENPW,RMI2,CCL20,OTUD6B,CDC7,CDC6,DCBLD1,ZWINT,LYZ,CENPE,SLC7A5,ANLN,MMP13,CENPF,NMU,TMSB15A,DEPDC1,CDKN3,FOXC1,C5ORF46,KIF11,TOP2A,KIF1…	MIR143HG,EGF,LOC100286909,SYTL2,SDPR,GPR160,GPD1L,SPARCL1,PCDHB5,HPGD,PON3,ACCS,MUC1,EPB41L4A-AS1,CRACR2B,FLRT3,KIAA1324,PREX1,WLS,HOXA5,SAMD5,NGFR,AFAP1L2,ABCA6,NR2F1,PDZK1,EHD2,AR,PLSCR4,TCN1,SERPING1,NOSTRIN,PROL1,CFD,CFI,CFH,TRIL,GATA3,SCGB1D2,ALCAM,CYP2B6,KCNMB1,PDGFD,FAM110C,GPIHBP1,GSTM5,DUSP5,DUSP6,GSTM3,ANXA1,GSTM2,DUSP4,GSTM1,CCL21,BBOX1,MYOF,FXYD1,BHLHE40,GPR124,CCL28,AREG,SHE,SLC7A3,S…
DOID:9074	EFO_0002690	GBP6,AW112010,RPL22,NGDN,RPL23,RSAD2,PPP2R1A,ACSL5,NUP210,MYL6,DDX39B,SPATA13,B230219D22RIK,VIM,RPL26,RBCK1,RPL28,IGTP,CYFIP1,IFITM3,CMAS,RPL10,RPL13,RNASET2A,GHITM,MNDAL,LY6C1,PNP,CPNE3,B2M,GBP3,GM3373,GM12508,GBP2,RPL18,SNCA,LOC630855,S100A11,RNF111,PRKCH,EGR1,GABARAPL2,BCL11B,ST6GAL1,ERDR1,GM10335,IRGM2,IRGM1,IFI47,PARP14,EIF5,PRKAR1A,PSME2,PTPLAD1,PRR13,ITM2B,FERMT3,RPL5,GLTP,C78339,PPP1R18,A…	HEXIM1,GM3150,CNBP,SEPP1,HSPE1,CCT6A,HNRNPK,CD5,HSPA1A,HNRNPF,GM13826,RPL22L1,RPL27,PFN1,CALM1,HSPA1B,TMEM87A,LEF1,RPL11,SGMS1,MYCBP2,RPL12,HNRNPU,AKAP8,IL2RG,TOB1,MAGOH,NXF1,ACTB,RPL36AL,CHORDC1,SNRPD3,VTI1B,RPL15,RPL14,GM3258,RABAC1,GM6402,S100A10,CCNL1,JUND,RPL41,GM12191,SNHG8,EIF1,SRPK1,RPS27,RPS27RT,RPS29,RPS28,RPL27A,GM2710,D18ERTD232E,PRKCQ,RPS20,EZR,GM20253,RPS25,ATF4,OSER1,RPL3,RPL4,PCBP…
CUI:C0041408	NA	RPL22,RPL21,PPA1,MAPK8IP1,L1CAM,EML5,NISCH,TEF,RPL28,PFN2,CALM3,CDK16,CALM1,APP,H2-BL,POMP,RPL10,PLEKHB2,SLC35B1,FOXG1,LY6C1,GNG2,PSMD8,GNG3,SNRPD2,ZMIZ2,NNAT,PSMD3,PABPN1,APBB1,STOM,RABAC1,RPL19,ATXN7L3,RPL18,PEA15A,JUND,SURF2,GABARAPL1,COG6,PLK2,STAM,PTOV1,CTPS,EIF1,MLLT11,AIMP1,RPS28,JTB,BIN1,RPS23,ITM2C,PTP4A1,OGDH,RPL6,BEX4,RPL3,GM10221,ARL6IP1,RPL34,STMN4,RPL8,SOX4,RPS17,PCBP4,STMN1,TSPAN7,…	WSB2,STARD7,AP1S1,CNBP,HPCAL1,PISD,SOX11,PCDHGA10,COL1A1,GM19491,PSMC6,HNRNPK,RRAGA,MARCKS,XPNPEP1,WDR82,PSMC2,RUFY3,UQCRC2,ANP32E,ASTN1,GM4354,RAN,MTPN,CCNI,SCX,WBP5,RNASET2A,ATP5A1,EWSR1,RNF5,ACTB,EXOSC7,BSG,GNG5,DHX36,VTI1B,SPOCK1,QK,B2M,SF3B2,PTGDS,NDFIP1,TSPYL4,ZRANB2,PLK3,ST8SIA4,EDEM3,ERDR1,USMG5,SLC6A13,PUM2,ARFGAP2,RPS27RT,RPS26,MIR686,INPP4A,PRKAR1B,SFXN1,SNHG11,KITL,PRKAR1A,PKIA,PPP1R2…
CUI:C0011175	NA	ACSL3,CACNA2D1,RPL23,AP1B1,CCK,PDYN,L1CAM,MAPK8IP2,RRAGB,CPEB1,XPNPEP1,SPINT2,PSMC3,ACOT2,PSMC1,SPARCL1,CALM2,CALM3,RPL29,CD200,STXBP1,ITIH3,GLS,MTMR7,ACTB,BSG,CSNK1D,CAPNS1,GNG7,AKT1,RPL15,AP2S1,TCEB2,RABAC1,RPL19,RAB11FIP3,NTSR2,GABARAPL2,ARRDC1,ST8SIA3,SLC6A11,PTOV1,ARFGAP2,COPZ1,SLC6A8,RPS29,INPP4A,PRKAR1B,PRKAR1A,VAMP1,RGD1311739,CYP2A1,RPS21,TAGLN3,GRB2,RPL35,STMN4,ENO1,NRARP,PPP3R1,MT2A,GO…	CHGB,GAMT,CHGA,RPL22,RPL21,TRAP1,RPL24,CKMT1B,FBXO2,PLEKHA1,PPP2R1A,SEPP1,HSPE1,PEX14,RGD1562409,SCD,CD9,LEP,UQCRC2,RPL26,RPL28,ACOT7,CALM1,APP,RPL11,POMP,RPL10,SERPINE2,RPL12,HNRNPU,LCAT,CSN3,UQCR11,ABAT,MYL12B,TPRG1L,RPL36AL,NNAT,SV2A,PSMD4,DPYSL4,SPOCK2,PSMD2,APBB3,RPL17,LOC100134871,PTGDS,SNCB,NGFR,GSTK1,ATP6AP1,TALDO1,MIF,TMA7,RGD1563956,COPZ2,PTP4A2,RPS26,LPHN1,ALDH7A1,RPL27A,FASN,CSNK2B,BI…
CUI:C0006142	NA	KRT5,ACTN4,HOMER3,STARD9,AHNAK2,ACTN1,ISLR2,DKK3,FRAS1,FEZ1,VIM,RPL22L1,LOC727738,EPHA2,MT1E,TCL6,SPRR3,EPAS1,ZNF273,AHNAK,SP100,C5ORF3,SERPINE1,CALML3,ITIH2,ANTXR2,C20ORF42,HERC3,DHX33,MICALL1,MYC,S100A14,PTGFRN,HOXA2,STXBP6,DENR,S100A10,PTGDS,EGR1,EGR2,JAG1,GADD45A,ARRDC4,KLF10,MYO5A,EXOC6B,OMG,PTK7,ELL2,EIF1,VASP,EXT2,CNKSR2,KIAA0701,GJB3,CDCP1,BCAM,RPS28,FAT2,SDC1,SNAI2,FLJ10292,SPRR1B,BEX2,F…	ENTPD3,RSAD2,DEK,C7ORF24,C20ORF24,TM4SF1,DHX40,MARCO,PSMC5,SLPI,HECA,VPS29,RAN,EHF,C17ORF37,HERC6,MUC1,SNRPD2,E2F1,IARS2,SEPHS2,ST3GAL1,ARVCF,C3ORF14,ZNF266,ZNF264,HLA-C,PBX3,HLA-B,IFI44,COQ10A,TPX2,SNW1,JTB,PPT1,PSME1,RGL2,IL1RN,GABARAP,CUTA,ARL6IP1,MAGED2,IFIT1,FAM110A,SULT1A1,PRDX3,PLAC8,MRPL9,PRDX1,APOE,TIMM17A,JUNB,TSPAN1,ATP6V1C2,TMCO1,FAM102A,SIRT1,LOC286272,WDR34,KIAA0174,ANLN,C16ORF61,CE…
DOID:12930	EFO_0000407	LRRC37A3,LUM,ZNF160,LRRC37B,COL1A2,SFRP4,COL1A1,CCDC80,RNU5E-1,ZC2HC1A,RBP4,SLPI,HSPA1A,MT1G,MT1H,TTTY14,CDK14,MXRA5,TTTY10,MT1E,HSPA1B,MT1F,ITIH5,SNORD45B,SERPINE2,LRP5,NDNF,IL2RG,MT1JP,GABPB2,RPS4Y1,ARNTL,TMEM71,BAIAP2L1,PREX2,ANTXR1,SRPX2,RRN3P2,CHORDC1,ABI3BP,TP53INP2,SPOCK2,SNORA1,CDR1,CHST9,OMD,ARRDC3,INTS3,EXOC6B,IGF1,ABCA9,C8ORF4,FLJ34503,KIAA1244,SNORD58A,SCARNA9,CYP27A1,TNNT1,GRAP,PRKD1…	CHGB,CADM2,PLEKHA7,PSMB9,ADPRH,MYL4,GPD1L,ZNF711,EPHA4,IDO1,CCDC69,ADH1A,ADCY5,ABAT,AMER1,APOL6,LOC284581,SV2B,IFI16,SPOCK1,SUSD4,CPNE4,CYP1B1,GSTT2B,POF1B,GBP3,GBP2,APOL1,E2F8,APOL4,GBP4,MSR1,TSPYL2,NR1D2,COQ10A,FAM160A1,FOSL2,SLC6A6,PTP4A3,MLLT11,WBSCR17,SLCO5A1,PPP1R1C,PSME2,SSX2IP,ATF4,PLA1A,FERMT3,RWDD2B,IFI30,UBE2J1,ICAM1,C3,IFIT3,ART3,PTDSS1,GRPEL2,ZC3H12C,GJA5,IL20RA,LIPH,SMCO4,TNFSF10,CD…
CUI:C0154681	EFO_0003782	RBFOX1,POLR2J2,LRRN3,RPL24,SERPIND1,HSPE1,SST,RRAGA,RRAGD,VIM,HSPA1A,NSMF,SPARCL1,CALM2,CDO1,MT1E,VPS28,HSPA1B,MT1F,IFITM2,IFITM3,ATP6V0D1,RPLP0P6,RPL12,ADCY2,ADCY8,AQP4,RPS4Y1,C4A,GNG3,NNAT,DPYSL3,SPOCK1,RPL15,RPL17,HOXA5,RPL41,GDF1,BCL11A,MIF,HLA-C,PRKCB,PTOV1,MLLT11,RPS26,RPS29,PNOC,MYO5C,PKIA,HOXB5,PSME1,CRYAB,RPS23,EZR,ITM2C,GPM6B,RPL31,RPL3,RPL30,MAGED1,BEX1,RPL32,TTYH1,UXS1,PDGFC,MGST3,PCB…	C5ORF15,AHNAK2,ZNF160,SOX10,COL1A2,MYL6,COL1A1,HNRNPK,ZFYVE16,SCD,MGP,CD9,RPL26,LOC728825,MXRA5,CCNI,PLEKHB1,RPL13,SERPINE2,ATP5A1,PNN,GTF2IP1,NKX2-2,ST3GAL5,RPL19,S100A10,MEST,FDFT1,MT1HL1,PTGDS,ZNF146,EGR1,TMED9,PAQR6,OMG,TMA7,ANK3,ABCA8,HLA-A,IGF2,BACE1,PTK2,COPZ1,FTH1P5,FA2H,RPS27,KIAA1598,BIN1,NET1,VAMP1,RPS20,ITM2A,ITM2B,PADI2,RPS25,RPS24,RPL5,SPARC,RPL4,ANP32B,TFRC,RPL34,SLC6A1,RPL9,TXNDC1…
DOID:3312	EFO_0000289	STARD7,RPL22,RPL21,RPL24,CCK,MYL6,MT1A,HIST1H4C,HSPA1A,MT1H,RPL28,RPL29,MT1E,RAN,SNORA21,HSPA1B,MT1F,IFITM3,ATP6V0D1,RPL11,CCNI,RPL10,RPL13,PDHB,ATP5A1,UQCR11,RPS4Y1,RNF4,RPL36AL,SNRPD2,RPL15,STOM,TCEB2,RPL17,RPL19,B2M,RPL18,COX8A,RPL41,XBP1,TMED9,MIF,HLA-C,RPS29,EIF5,RPS28,PRKAR1B,RPL27A,CHST1,RPS20,CRYAB,RPS23,ITM2B,RPS25,RGL1,RPS24,SUGP2,RPL5,RPL6,GPM6B,GABARAP,RPL31,PHB2,SPARC,RPL3,RPL4,RPL30…	SLC12A5,LOC100294411,AMFR,HPCAL1,PPP2R1A,SEPP1,SOX10,SMARCA2,MAPK8IP2,SRRM2,EID1,ST5,SST,VIM,ULK1,PFN2,NBL1,CALM2,TLN1,CALM3,PFN1,STX1A,CALM1,CD200,STXBP1,TMEM63A,WBP2,CPNE6,SSNA1,MYCBP2,FOXG1,GLS,ASAH1,HERC2P9,DHX30,DPYSL2,BSG,SV2A,PI4KAP2,PSMD4,CAPNS1,SNCG,CPNE1,SPOCK2,PIP4K2B,PTGDS,SNCB,TMEM184B,TSPYL4,JUND,GABARAPL1,ATP6AP1,COG4,PTOV1,PRRC2A,ARFGAP2,MLLT11,LPHN1,EIF6,FASN,PRKAR1A,BIN1,HYOU1,V…
DOID:0050912	NA	SLC35A1,RPL24,SLC12A2,DEK,PPA1,ACSL5,ASS1,KARS,SLPI,RPL26,LOC728825,RPL28,HNRNPC,GTF2IRD1,RPL22L1,RPL27,NBL1,RPL29,RAN,APP,IFITM2,IFITM3,RPL11,KDELR1,CCNI,IFITM1,RPLP0P6,SERPINE2,RPL12,ASCL2,CLDN2,APCDD1,CYP4X1,PRAP1,RPL36AL,GTF2IP1,SNRPD3,KIAA1324,SNRPD2,GMDS,CAPNS1,RPL14,RPL17,RPL19,GBP3,S100A11,TALDO1,MIF,TMA7,SNHG8,FERMT1,BACE2,SNHG16,RPS14P3,PPP1R1B,QARS,JTB,FAT1,PLBD1,SDC1,LINC00668,RPS21,S…	CHGA,IL1R2,CKMT1A,KRT8,SLC51B,SEPP1,MALL,MYL6,SST,MARCKS,IFI27,ETHE1,VIM,ZG16,GPD1L,HSPA1A,UQCRC1,PLCD1,SPARCL1,SUCLG1,PFN1,MT1E,CALM1,HSPA1B,MT1F,C2ORF88,ADAMDEC1,AHCYL2,ATP6V0D1,FGL2,AQP8,CWH43,GHITM,DCAF6,ITLN1,NEURL1B,ACTB,BSG,UGP2,MXI1,TP53INP2,S100A14,B2M,S100A10,MS4A12,PRSS3,MT1HL1,COX8A,RPL41,STARD10,USMG5,HLA-C,HLA-B,CMBL,HLA-F,FTH1P5,PKIB,TDP2,IGKV4-1,GNE,C5ORF30,HLA-DRB3,ITM2C,PADI2,PT…
CUI:C0033740	NA	DUT,ATP6V1E1,STARD7,ACTN4,KRT8,HSPE1,SRRM1,TM4SF1,SCAMP3,CCT6A,MYL6,HNRNPK,DDX39B,SPINT2,SPINT1,IFI27,CCDC86,PSMC1,TRIM16,NBL1,CALM2,PFN1,RAN,CALM1,HSPA1B,KDELR1,EI24,KDELR2,SERPINE2,ATP5A1,NOLC1,MYL12B,PCMT1,PNP,ACTB,PSMD7,RPL36AL,BSG,PSMD3,CAPNS1,PSMD1,TCEB1,S100A10,SF3B2,S100A11,JUND,GABARAPL2,EGR3,RPL41,TMED9,XRCC5,PMM2,ACTL6A,PLK2,HLA-C,HLA-A,TUBG1,VAT1,HLA-F,RPS27,RPS26,MYL12A,RPS29,JTB,PRK…	RPL21,TRAP1,ECH1,RPL24,RPL23,CDC20,ASS1,ST5,MT1A,MT1B,MTHFD2,TRIP6,SLPI,ETHE1,MT1G,MT1H,RPL28,RPL29,MT1E,SNORA21,MT1F,IFITM2,IFITM3,AHNAK,IFITM1,RPL10,RPL13,RPL12,UQCR11,SNRPD2,PI4KAP2,PRSS8,RPL15,RPL14,TCEB2,RPL17,RABAC1,RPL19,NCSTN,RPL18,SIGMAR1,COX8A,XBP1,PLK1,MIF,NR1D1,EIF1,BCAM,RPS28,RPL27A,FASN,CSNK2B,RPS20,RPS25,ATF4,HOXB6,RPS24,SET,RPL31,PHB2,RPL3,RPL4,RPL30,VARS,RPL32,RPL35,PIEZO1,MT1M,R…
CUI:C0024419	EFO_0002616	FNBP4,MCTS1,RPL23,DEK,REV1,PSMC6,CLNS1A,CD9,MTHFD1,UQCRC2,HSPA1A,RAN,HSPA1B,PRSS1,ATF1,THYN1,HNRNPR,RPS4Y1,PCMT1,DPYSL2,MYB,UGP2,CHST15,RABAC1,FDFT1,ELANE,ZNF146,GABARAPL2,HLA-DRB5,PRKCB,HDHD1,VAMP8,PNOC,QARS,TDP2,GPR183,PPT1,HPRT1,PKIG,HLA-DRB1,SET,TFRC,GMFG,MRPL16,VPS26A,LRPAP1,SUV420H1,RPL8,PLAC8,SCP2,PRDX1,LTA4H,SDF2L1,FUCA1,DUSP6,BTF3,GSDMD,ANXA1,PAX5,TRMT5,AZU1,C6ORF62,LYZ,HLA-DQB1,GPI,CRLF…	SLC12A5,DNAAF1,IGLV@,CD5,AZGP1,RRAGD,SCN10A,VIM,PLCD1,HECA,PFN2,SLAMF1,ATF3,NDNF,IL2RG,RGPD8,RGPD5,RAB11FIP1,NUAK2,NNAT,SUSD4,PXDC1,S100A10,CCNL1,GABARAPL3,CNTD2,GADD45A,PPBP,HLA-C,VPS37B,HLA-A,HLA-B,C12ORF49,SDC1,ATF6,CHST5,OR7C2,APOBEC3B,GLDC,LGALSL,FAM110B,BLOC1S5,LGALS3,ZC3H12A,IER5,HOXC8,IER3,EDN1,GSTM2,PTGES2,GSTM1,OR52A1,TET3,MRPL28,LILRB3,A1CF,SIRT2,RHOB,SYN1,IGLJ3,IGLV2-23,PQLC2,ANXA2P2,…
DOID:8398	EFO_0002506	LUM,IL1R1,RPL24,COL1A2,COL1A1,CCDC80,MGP,VIM,HSPA1A,RPL28,RPL27,MXRA5,CDO1,HSPA1B,APP,SERPINE1,COL12A1,GLRX,DCAF6,ACTB,MXI1,ABI3BP,STK38L,CYP1B1,S100A10,MT1HL1,RPL41,TMA7,ELL2,COL2A1,RPS26,STAG2,SNAI2,TAGLN2,RPS20,CRYAB,RPS23,ITM2B,VGLL4,RPS24,RPL35,ENO1,TWIST1,RPL9,HIF1A,IFIT1,ELK3,PCDH18,IFIT3,CYB5R3,GOLGA4,RPS18,GJA1,LGALS1,ALCAM,HOXC6,GLUL,RPL39,SOX9,COX1,CDR2,CTSB,FGFBP2,DUSP4,DUSP1,FN1,NBPF…	NIPSNAP3A,RPL22,ACSL1,RPL23,ACTN1,PPA1,SEPP1,DKK1,C20ORF24,EID1,ASS1,MARCKS,MTHFD2,KARS,PSMC5,LEP,SUB1,RPL26,ITGBL1,MT1G,TMEM126A,MT1H,RPL22L1,MYL9,PFN2,NBL1,RPL29,PFN1,MT1E,RAN,MT1F,IFITM2,IFITM3,POMP,TAGLN,RPLP0P6,RPL12,UQCR10,NDNF,ASAH1,APCDD1,RPS4Y1,MYL12B,UXT,EPB41L4A-AS1,LOC100508342,RPL36AL,GNG5,SNRPD2,CAPNS1,CHAC1,NRBF2,AP2S1,PXDC1,RABAC1,RPL19,MEST,S100A11,NDFIP1,COX8A,ARRDC4,KLF10,COMMD…
DOID:14250	EFO_0001064	MX1,STARD8,LRRN3,CCZ1B,APCDD1L,BTBD17,TM4SF1,DKK4,MALL,CCT6B,CYCSP52,TTTY15,TEK,CDA,VLDLR-AS1,SLC46A3,KRT16P2,CPNE8,CBLC,RPS4Y2,RPS4Y1,CLDN1,PSMD9,LOC401052,GNG3,IFI16,GNG8,KDR,FAM63B,CYP1B1,RPRML,CER1,HOXA5,NFE2,HLA-DRB6,GLIPR1L1,APOBEC3G,IQSEC2,PLA2G4C,GDF3,HAS2-AS1,PAPPA,HLA-A,CCSAP,EHD2,BACE2,MC1R,DPCR1,HOXB5,TSHZ1,NANOG,CRYAB,ITM2A,RPS23,NODAL,HOXB8,RWDD2B,TTYH1,TWIST2,PCDH19,DNMT3L,GNG11,RI…	ZNF285,C2ORF74,ENTPD4,ACTN3,TYW3,KNOP1,SOX12,ROCK1P1,CAPN12,FAM133A,TOLLIP,ARMC4,PCDHB5,CPEB4,TECPR1,STX1A,PARG,STXBP3,RGPD8,HS6ST1,RGPD2,ARIH2OS,IPW,NNAT,SLAMF7,APBB3,GSTT2B,BSN,EGR1,EGR2,PRR11,ANKDD1A,PPIEL,TOP3B,SNORD108,TUBG2,SNHG5,DHFR,SNHG17,CCDC88A,SNHG12,PRKAR1B,GOLGB1,SAPCD1,FBXL2,ZNF135,HSPA4L,CDC42SE1,NECAB2,WDR48,DOC2A,CRIPAK,FCF1,XPC,CHTF18,SNORD110,RNY4,GOLGA4,MT2A,WBSCR27,C19ORF33,…
DOID:3191	NA	IGKV6-23,RBFOX2,WSB2,ATP6V1E1,PPP2R1A,DES,COL1A1,MAPK12,RRAGA,MYL2,IFI27,PSMC2,MYL3,UQCRC2,PSMC1,WBP1,WBP2,SCX,UQCR10,PDHB,ATP5A1,UQCR11,CSN2,TMEM70,LY6C1,UBE2L3,MYL12B,ASNA1,PSMD7,BSG,GNG5,SNRPD2,ZMIZ2,PSMD3,PSMD1,S100A14,STOM,AAMDC,RABAC1,B2M,COX8B,COG6,TNNC1,PLK3,IGF2,PHKA1,1110004F10RIK,COQ10A,D17WSU92E,PTP4A3,INPP4A,MYLPF,TNNT3,BIN1,CYSTM1,ITM2A,PKIG,SPRR1B,AMY1,PADI2,ATF4,OGDH,UNC119B,GLTP,…	ENTPD4,GLYCAM1,ACTN3,L7RN6,H2-AA,MYL1,TEF,UQCRC1,RPL28,ULK2,RPL22L1,SUCLG1,PFN2,RAN,CALM1,AHNAK,RPL13,PLEKHB2,CISD1,FDFT1,SH3BGR,JUND,DMPK,RPL41,SURF4,TNNC2,BROX,ERDR1,USMG5,ANK1,GBAS,EIF1,PTP4A2,LATS2,RPS26,AIMP1,JTB,ADSSL1,SERPING1,RPS23,ITM2B,RPS24,RPL5,CFD,ITSN1,RPL34,PCBP1,MRPL18,ATP5C1,HTATSF1,LARP1,RPS17,PRDX1,RPL37,RPL36,APOE,RPS16-PS2,SNAPIN,ANXA2,PDHA1,GNB2L1,AKR1A1,GM19286,RHOQ,CCDC6,R…
DOID:8712	EFO_0008514	WSB2,ATP6V1E1,ENTPD4,CNBP,MOGS,RECQL,CELA1,CCK,UBAC1,SOX11,NISCH,UQCRC2,ACOT7,CALM3,CYFIP2,KDELR1,PLEKHB2,SLC35B1,RNASET2A,UQCR11,STX12,GNG3,PSMD5,GNG5,DPYSL3,CAPNS1,PSMD1,CLPTM1,RPL19,SNCA,RPL41,SURF4,MIA,PLK3,ST8SIA3,SLC6A15,PLK2,MANF,PTOV1,PUM2,MLLT11,INPP4A,RPS28,FASN,RNF208,PRKAR1A,PPP1R21,RPS23,SPRR1B,RPL5,RPL6,RPL3,GM10221,MAGED1,ARL6IP1,RPL7,RPL8,RPS17,STMN1,FASTK,NUP62,TIMM17B,RPL37,RPS1…	AP1S1,GDAP1,MAPK8IP3,SCAMP1,ATG12,PSMC6,SST,WDR82,TEF,SPARCL1,RPL28,RPL22L1,PFN2,STX1A,CALM1,AHCYL1,STXBP1,BC031181,WBP1,ATP6V0D1,LRP1,WBP5,UQCR10,PDHB,ARXES2,TMEM70,MYL12B,ACTB,BSG,SNRPD2,ZMIZ2,PSMD3,QK,RABAC1,NUP88,BC037034,RPL18,PEA15A,PTGDS,NDFIP1,TSPYL4,PRKCG,JUND,ZRANB2,GABARAPL1,GDF1,BROX,TANGO2,ERDR1,IGF2,ARFGAP2,EIF1,SQLE,RPS27RT,WDR61,KCNMA1,BIN1,ITM2B,ITM2C,OGDH,RPS24,SET,CDC42SE2,GPM6…
DOID:14261	NA	UNC13C,CMA1,PLEKHA1,CCT6B,KIAA1217,GRIK1-AS2,SPINT2,IL23A,KIAA1456,CRISPLD1,REC114,PFN2,HCG22,ASB2,SLAMF1,ADCY1,XYLT1,KIAA1210,CWH43,AKAP4,SERPINA13P,C3ORF18,LOC644450,LOC100126784,SV2B,CPNE2,CYP1B1,EXPH5,BSN,GBP4,PRKCH,EGR2,NAPSB,PAQR8,AFAP1L2,MIA,CYP4F3,PBX4,RAB27B,RMDN2,C12ORF54,ELL3,GPR137B,TRERF1,LOC100233156,PTK2,FA2H,FERMT2,ATP4A,STAG3,HECW2,STAR,SERPING1,DZIP1,XKR4,LDHAL6A,CETP,SLC45A3,LG…	STARD8,ACTN3,ACTN1,DKK4,SYTL3,IGLV@,MT1B,IFI27,VIM,AGTR2,MT1G,IGKV1D-8,MT1H,LRRN1,L1TD1,MT1F,CNTFR,C2ORF88,NAA60,ADCY6,RFPL4B,GPR155,FLRT3,CHST12,FLRT1,DPYSL4,TBL1Y,JAZF1,GBP3,TTTY20,C3ORF14,FZD2,TMEM184B,NDFIP1,PPP1R26,RAET1E-AS1,TNFSF18,GLIPR1L1,XBP1,ANK3,TEX19,CNKSR3,KIAA1598,SPATS2L,ACSBG1,HOXB2,ITM2B,ZNF257,MT1M,MLC1,MGST3,MT1X,TMTC1,IFIT1,RCBTB2,MT2A,LGALS3,PLAC8,C10ORF126,GPR171,LOC1001318…
CUI:C0026769	EFO_0003885	GBP7,RPL21,IFT88,DDX39B,OLFR157,CD9,TNFSF4,RPL28,IGTP,VPS29,SLC23A3,H2-BL,IFITM3,AHNAK,TAGLN,RPL10,RPL13,LY6C1,C4A,PNP,ACTB,GNG5,RPL14,RPL19,B2M,GBP3,GBP2,NKX2-5,S100A11,H2-D1,JUND,RPL41,ERDR1,MTHFS,IFI47,AKR1C13,RPS27RT,RPS26,MYL12A,RPS28,RPL27A,LGMN,TAGLN2,RPS23,RPS24,RPL5,IL1RN,RPL6,HBB-Y,ENO1B,RPL34,H2-L,HIF1A,IFI30,RPL7,RPL8,C3,PRDX6,LGALS3,RPS17,PLAC8,HIST1H3B,LGALS1,RPS19,FTH1,HMOX1,RPL37,…	ATP6V1E1,GPR37L1,PPP2R1A,PDYN,GTPBP2,HTR5A,NECAP1,PHF5A,SST,FEZ1,UQCRC1,SPARCL1,SUCLG1,ACOT7,PFN2,CALM2,CALM1,AHCYL1,APP,STXBP1,SCT,WBP1,CPNE6,VIPR1,AI314034,ATP5A1,GHITM,DPCD,GNG2,GNG3,PSMD3,ST3GAL5,HOXA4,APBB1,STOM,QK,TBL1X,EXOSC4,NTSR2,PTGDS,ABCA2,TSPYL4,GABARAPL1,PRKCD,SURF4,PLK3,TOP3A,USMG5,ARFGAP2,BCAN,CDCP1,SLC6A9,PRKAR1B,PRKAR1A,PPT2,VAMP2,TAGLN3,SPRR1B,ITM2C,PTP4A1,INS1,GM9222,PWP1,SPARC…
CUI:C0152439	NA	CHGB,RPL22,CADM3,RPL21,WDR83OS,EID1,HNRNPK,DDX39B,WDR82,RBP3,B230219D22RIK,GM13826,HNRNPD,RPL27,RAN,CGGBP1,BC031181,SAMD8,SF3B4,RPL10,RPL13,RPL12,FAM132A,GNG5,TFG,DPYSL3,CLPTM1,SPOCK2,RPL18,SNCA,LOC630855,SNCB,TSPYL4,JUND,PHC2,ATP6AP2,PRRC2A,EIF1,RPS27RT,PTP4A3,VAMP2,PRR14,C78339,PHB2,GM10221,RPL35,RPL34,STMN3,ATP5C1,RPL9,RPL8,ADH5,FAM134A,PRDX1,ZFP385A,RPL36,RPL39,RPL38,LYPLA2,SSR3,TMCO1,TCP1,TI…	ATE1,DYNC1LI1,CCT6A,MYL6,RRAGA,PSMC5,VOPP1,HNRNPF,CALM2,AHCYL1,MTPN,RPL11,POMP,PLEKHB1,ATP5A1,RS1,ACTB,PSMD8,1110051M20RIK,BSG,GPBP1,NNAT,PSMD1,SNCG,RPL14,SAMD11,COX8A,ICMT,GABARAPL2,GABARAPL1,RPL41,TMA7,PRKAR1A,PTPLAD1,SET,RPL6,RPL3,RPL4,BEX2,ARL6IP1,RRP1,ENO1B,ENO1,NR2E3,RPL7,RPS17,STMN1,TSPAN7,STMN2,FTH1,RPS14,ZBED5,RPS16-PS2,H3F3A,ROM1,H3F3B,TCF12,GNB2L1,SNAP91,MLF2,2010107E04RIK,IMMP1L,TECR,…
DOID:3310	EFO_0000274	ENTPD2,KRT5,CKMT1B,RSPH6A,ACTN1,MFSD12,SARNP,RBP4,IFI27,CD9,VIM,MT1G,PSMC1,TRIM16,SKAP1,PRSS2,PDXK,IFITM1,NOD2,CALML5,AQP3,SFRP1,APCDD1,WDR66,PSMB10,PREX2,PPP4R1,ZNF706,IFI16,LURAP1L,DPYSL3,C19ORF53,CYP1B1,PRSS3,S100A12,KLF11,AFAP1L2,HLA-DRB5,ALG5,HSPA12A,CCDC88C,BACE2,FOSL1,MYL12A,GJB2,FAT1,NOX4,SPRR1A,VAMP5,SPRR1B,PTGES,VAMP4,PID1,MOXD1,IFI27L2,DEFB103B,FAM89A,MT1M,TXN,MGST3,SPATC1L,SESTD1,ENO1…	FNBP1,IFRD1,MTURN,RBP7,AZGP1,CD207,HSPA1A,ULK2,MXRA7,CPVL,HSPA1B,STX16,HPGD,VIPR1,PON3,AQP9,CRABP2,RPS4Y1,CLDN1,LCE1B,LCE1C,LCE1A,FLRT3,ALOX5,FLRT2,CHAC1,LY6G6C,HES1,CCNL2,ZSCAN18,HES4,GPLD1,RAB3IP,ARRDC4,USMG5,RASSF9,PRKCB,C10ORF35,HLA-A,IGFL2,ELL3,NUAK1,BTC,ABTB2,ACER1,TMEM99,FASN,INTS6,SF1,CRYAB,HLA-DRB4,HLA-DRB3,ATF5,HLA-DRB1,BEX4,CFD,FLG,MEPCE,STMN3,DAZ4,LYPD5,CD1A,HSPH1,FAM110A,INPP5A,FAM13…
DOID:4866	EFO_0000231	KRT5,RPL22,ACTN4,RPL21,ACTN1,DEK,PPA1,TM4SF1,COL1A2,HNRNPK,DDX39A,MARCKS,HIST1H4C,DDX39B,MTHFD2,WDR82,VIM,RPL26,HSPA1A,MT1G,COL9A1,UQCRC1,MT1H,LOC728825,RPL28,COL9A3,RPL27,MYL9,RPL29,PFN1,MT1E,RAN,MT1F,APP,CYFIP1,TAGLN,RPLP0P6,RPL13,SERPINE2,RPL12,CRABP2,WBP5,DCAF6,APCDD1,ACTB,BSG,MYB,SNRPD2,CAPNS1,SERPINF1,RPL14,RPL19,S100A10,MEST,RPL18,MT1HL1,SNHG1,JAG1,RPL41,MIA,BCL11A,FZD7,MIF,TMA7,IGF2,PDZK1…	ACSL1,SLC12A2,SEPP1,AZGP1,RRAGD,MGP,IFI27,CD9,SLPI,SPARCL1,RIN2,EHF,CSN3,STATH,AQP3,SFRP1,RPS4Y1,RPL36AL,KIAA1324,GMDS,LOC100506966,MUCL1,B2M,MUC7,EGR1,NDFIP1,GABARAPL1,XBP1,DNASE2B,TMEM50A,USMG5,C8ORF4,ELL2,ARFGAP3,SLC16A14,JTB,TCN1,NOSTRIN,IGKV4-1,GNE,PROL1,ITM2B,HLA-DRB3,HLA-DRB1,TMEM181,WFDC2,EPRS,C3,BPIFA2,RASSF3,TSPAN8,SMCO4,ATP6V0A4,ARL6IP5,TSPAN6,TNFSF10,CD14,PRKACB,SEC62,NXPE4,DUSP6,ANXA…
CUI:C0270948	NA	RPL22,ACTN3,IFRD2,PPA1,PEX13,DES,MYL1,PPP1R3C,RT1-BB,RPL27,CALM2,CALM1,ASB2,CISD2,ATP5A1,CISD1,TOB1,LOC287167,UGP2,RPL19,COX8B,TNNC2,USMG5,TMA7,PHKA1,EIF1,PTP4A2,PTP4A3,RPS29,MYLPF,RPS28,PPP1R1A,JTB,TNNT3,BIN1,ADSSL1,PSME2,PSME1,RPS23,ATF4,RT1-DA,CUTA,PHB2,DCUN1D2,PCBP1,PRDX3,NTMT1,DDIT4L2,PRDX5,COX2,RGD1306148,RPL38,COX1,RPS11,SCN1B,RPS13,PDK2,CTSB,MYBPC2,ANXA5,AMPD1,HBA1,FN1,TIMM23,MRPL27,MSS51…	LUM,WSB2,LOC687508,RPL21,RPL24,MCTS1,RPL23,DEK,COL1A2,COL1A1,HNRNPK,MYL2,PSMC5,PSMC2,MYL3,YME1L1,VIM,UQCRC2,TMEM126B,RPL26,SPARCL1,RPL29,SF3B6,RPL11,POMP,AHNAK,RPL10,SYNPO2,HNRNPU,LOC100363521,GHITM,SLAIN2,RNF115,LOC100360491,GPBP1,PSMD6,CAPNS1,ABI3BP,SNCG,SERPINF1,RPL14,RPL17,APOOL,TNNC1,RPL3L,PKIA,SSPN,CRYAB,PADI2,RPL5,RPL6,CFD,GABARAP,RPL31,RPL3,CFH,SCHIP1,TFRC,MRPL18,ENO1,ENO3,PPFIBP1,MRPL11,…
DOID:4914	EFO_0000478	LUM,ACTN4,RPL21,KRT8,PSMB9,TM4SF1,COL1A2,ASS1,COL1A1,DDX39A,SPINT2,IFI27,VOPP1,HSPA1A,RPL28,CALM2,MXRA5,PFN1,ATF3,PRSS2,IFITM2,PRSS1,IFITM3,POMP,KDELR2,IFITM1,RPL13,GLRX,C4A,MYL12B,MUC1,ACTB,MUC2,PIP4K2C,RABAC1,B2M,FDFT1,HLA-DRB5,HLA-J,HLA-C,HLA-A,HLA-B,HLA-G,PGA3,HLA-E,HLA-F,PTP4A2,BACE2,RPS26,JTB,CSNK2B,PSME2,TAGLN2,RPS20,PRR13,RPS24,HLA-DRB1,CUTA,SPARC,MAGED1,RPL32,ARL6IP1,TFRC,RPL34,WFDC2,TME…	KRT1,POLR2J2,KRT5,RPL22,KRT4,AHNAK2,CNBP,DES,MALL,RRAGA,PPP1R3C,CD9,UQCRC2,GPD1L,SPARCL1,TRIM16,MXRA7,MYL9,RPL29,CALM1,SPRR3,AHNAK,CCNI,RPLP0P6,CRABP2,PDHB,ATP5A1,CALML3,AQP3,RPS4Y1,AQP1,UGP2,MXI1,S100A14,RPL15,LY6G6C,RPL17,COX8A,ST13,FOXF2,TALDO1,PBX1,VAT1,FERMT2,QARS,SMTN,SPRR1A,CRYAB,SPRR1B,RPS25,ATF4,GPM6A,IL1RN,FLG,RNH1,RPL3,RPL4,PITPNB,PCBP1,LYPD3,MT1X,PPL,VPS26A,MYLK,ADH5,INPP5A,PRDX6,GJA1…
CUI:C0006142	NA	ATP6V1E1,ACTN4,RPL21,GLYCAM1,SLC12A2,KRT8,MTV43,ACSL4,SOX10,PSMC6,MGP,CD9,RBP1,HSPA1A,COL9A1,RPL22L1,EPHA2,RIN2,CALM2,CALM1,HSPA1B,APP,IFITM3,POMP,CMAS,KDELR1,RPL10,WBP5,RNASET2A,CSN3,ABRACL,CLDN3,ACTB,BSG,GNG5,WFDC18,RPL19,B2M,GBP3,NDFIP1,XBP1,SURF4,COG6,MIA,PLK3,MANF,H2-T9,4931406C07RIK,RPS26,FERMT2,MYL12A,CDCP1,VAMP8,PIK3R1,TCN2,JTB,LALBA,CYSTM1,EZR,CDC42SE1,RPL6,CHIA1,CTBP2,F11R,GATA3,HIF1A,R…	LUM,ECH1,ACSL1,CIDEC,CIDEA,H2-AA,GSTZ1,COL1A1,GM19491,CCDC80,MARCKS,MYL1,SDPR,RBP4,LEP,UQCRC2,UQCRC1,SUCLG1,CDO1,RAN,ITIH5,AHNAK,TAGLN,LRP1,RPL13,UQCR10,PDHB,RETN,ARXES2,CSN2,APCDD1,LY6C1,C4A,MYL12B,NNAT,SNCG,SERPINF1,AKT2,RABAC1,S100A10,COX8B,JUND,RPL41,MCAM,GINM1,CEL,TALDO1,CMBL,GJB2,RPS28,FASN,SFXN1,TNNT3,SERPING1,IGKV4-59,IGKV4-58,RPS23,AMY1,PTP4A1,OGDH,CFD,SPARC,GM10221,IGKV4-72,ECI1,RPL34,E…
DOID:848	EFO_0007380	KRT1,EGF,TMEM52B,LOC100506979,DDIAS,IL1R2,ACSL1,RSAD2,MX2,LOC100130938,EPR1,YOD1,MCEMP1,NEIL3,DEPDC1B,LOC100507025,HMBS,SCO2,IFI27,SLPI,MYL4,TMCC2,MYL9,C2ORF88,RGPD1,IFITM3,EPB42,AQP9,NPRL3,LOC613266,LOC100288781,RETN,ADCY3,ITLN1,HERC5,JHDM1D-AS1,VPREB3,MXI1,E2F1,TP53INP2,E2F2,SLC12A7,JAZF1,SNCA,OR7D2,ELANE,NTNG2,NFE2,PINLYP,EGR2,FZD5,GADD45B,GADD45A,CYP4F3,SIAH2,SNHG9,ANK1,VANGL2,ACER3,TREML1,LO…	LINC00893,TRDV3,ARL16,ADHFE1,COL24A1,SYTL2,CACNA2D3,C9ORF47,SIGLEC17P,TMEM170B,C12ORF75,RBP7,ZC2HC1A,FLJ44896,UQCRC1,MXRA7,TNFSF8,PFN2,TMEM185AP1,HERC2P3,SERPINF1,MS4A14,WLS,PPARGC1A,PTGDR,PTGDS,LINC00996,BATF3,PAQR8,KIR2DS2,LOC101928307,SH2D1B,KIR2DS5,CMC1,LOC152225,NUAK1,COPZ2,NANOG,HLA-DRB4,FREM3,PID1,SPON2,IL23R,SLC35D3,PRF1,PLA2G7,CD1C,LGALS4,KLRK1,LGALS2,EPB41L3,PDGFD,PDK4,KIF21A,FAM19A1,HO…
CUI:C0346627	EFO_0007330	CHGB,SECTM1B,CIDEB,ACSL5,TM4SF5,MYO7B,SEPP1,SCAMP1,LAP3,XPNPEP2,SCO2,CYP2C65,MYL9,PFN1,CDA,PBLD2,H2-BL,ASAH2,RETSAT,2210407C18RIK,GLRX,AQP1,PSMB10,PRPSAP1,KRTCAP3,PRAP1,MUC3,BSG,TFG,CREB3L3,SEPHS2,B2M,MS4A10,CUBN,PAQR7,GSTK1,TALDO1,TMA7,CYP3A25,PDZK1,VASP,PARP14,H2-T3,AKR1C13,PARP12,AKR1C12,VNN1,TCN2,MEP1B,PLBD1,PSME2,GM6756,CYP3A11,MGST2,MGST3,CYP3A13,GDE1,TMEM98,IFI30,IFIT1,LYPD8,IFIT3,CYB5R3,L…	NKX2-9,GM3150,ACTN4,KRT8,SLC51A,MAPK13,SLC5A8,MARCKS,DDX39B,BAX,HNRNPD,RPL27,PI4K2B,RAN,CALM1,IFITM2,IGKV6-14,IFITM3,RPL11,CMAS,FOXG1,ABRACL,DEFA-RS12,DEFA-RS10,ITLN1,ACTB,RPL36AL,KRTCAP2,SNRPD2,SNRPD1,PABPN1,ADAD1,RPL14,MAL2,POF1B,EXOSC4,S100A10,IGKV6-20,LOC630855,S100A11,GBP4,XBP1,ATP6AP2,ERDR1,GM10335,MANF,MIF,GM12191,SLC6A13,IL17RC,EIF1,SQLE,RPS27RT,RPS26,EIF5,ALDH7A1,POR,CLPS,GM2710,SERPING1…
CUI:C0018805	NA	IGKV6-23,LUM,RPL21,RPL23,SEPP1,H2-AA,TM4SF1,COL1A2,MYL6,COL1A1,SFRP2,MYL7,CCDC80,MGP,MYL2,MYL3,MYL4,FNDC1,VIM,RPL26,GM13826,RPL28,MXRA8,RPL27,BC031181,IFITM2,RPL11,RPL10,LRP1,RPL13,SERPINE2,RPL12,ACTB,C4B,SERPINF1,RABAC1,RPL19,B2M,LOC630855,S100A11,H2-D1,RPL41,H2-EB1,TNNC1,GM10335,MIF,GM12191,RPS27RT,RPS26,RPS29,RPS28,TNNT2,RPL27A,PRKAR1A,SERPING1,RPS23,ITM2B,ITM2C,RPS24,RPL5,RPL6,CFD,SPARC,RPL3,…	1810058I24RIK,STARD7,ECH1,ACSL1,ACTN2,IFT81,MRPS18A,HSPE1,LOC100505088,HSPA1A,UQCRC1,CORO6,SUCLG2,SUCLG1,ALPK3,HSPA1B,AKAP1,EPAS1,SMPX,PDHB,ATP5A1,GHITM,MSANTD4,CISD1,UQCR11,AQP1,NFS1,BSG,GNG5,2610507B11RIK,ANO10,SLC12A7,PTGDS,SH3BGR,COX8B,DMPK,TANGO2,USMG5,TMA7,ANK1,GBAS,COQ10A,RPL3L,MSRA,PTP4A3,SLC6A8,WNK1,PSME4,PKIA,ADSSL1,CRYAB,OGDH,ANAPC13,PHB2,GM10221,ECI1,MRPL16,ENO3,TNS1,HSPH1,GOLGA4,PRDX…
DOID:1909	EFO_0000756	SRRM3,ZNF284,SLC12A2,GDAP1,EML1,SOX11,PDCL2,RFX6,ALPK2,TUBAL3,PLEKHB1,EWSR1,ITIH2,NTN4,CRKL,APOL5,PPP4R1,GMDS,AKT1,MUCL1,MEST,SAMD13,C2ORF83,CDR1,SERPINF2,BROX,SLC6A14,HLA-A,PTOV1,ANK1,NR2F6,ARFGAP2,EXT1,FERMT1,RPS26,MLLT10,HSPG2,TNNT2,BPIFB4,ADCK1,UNC119,LALBA,ZNF496,NECAB2,GPM6B,TRIO,CFH,IL23R,CTBP2,PLEK2,RRP1,MGST2,LPAR3,LGALSL,NR2E3,LMAN2L,XPC,TEX28,ADH4,OBP2A,C19ORF33,RASSF5,RNF216,BPIFA3,IN…	DYX1C1,MX1,RSAD2,KRT2,MX2,ARMC9,ARMC2,ZFYVE16,MARCKS,LAP3,IFI27,RUFY3,POLR3G,CDO1,IDO1,SAMD9,FGL2,AQP9,CLECL1,CRHBP,HERC5,MILR1,DCAF4,VPREB3,LOC100506282,SLAMF8,GBP1,GNAT1,GBP5,RNF112,EGR1,HLA-DRB5,TMEM74B,INTS2,C5ORF38,CYP4F2,GADD45G,GDF2,C8ORF4,PDZK1,IFI44,BACE1,TP73,ALDH7A1,CYP2A7,PLSCR1,TCN2,KIAA1598,SPATS2L,SERPING1,PLBD1,LGMN,HOXB2,WDR5B,CD302,SSX2IP,TSPYL5,APOBEC3B,RBAK,HLA-DRB1,GPM6A,IL1R…
CUI:C0009324	EFO_0000729	SYTL2,ITGB2-AS1,SCAMP2,GATAD2B,QTRTD1,COL1A1,XRN2,WDR82,FEZ1,LEP,ULK3,POLR3H,RPL22L1,FAM76B,RABL6,AMER2,USP6NL,PANK2,THYN1,SYNPO2,AKAP9,CISD3,GPATCH4,TMEM71,ACTB,DHX34,CAPNS2,FGF14-AS2,LUC7L,FAM63B,B2M,SH3BGR,ARRDC1,TMEM50A,FOXF2,ZNF382,ALG6,HDHD3,EXT2,CNKSR1,PIK3R1,BIN1,ITM2C,TNFRSF6B,IL10RB-AS1,NLK,GUCD1,IQCH-AS1,SPIB,PLAC8,ALKBH1,GSG1L,TSPAN1,SOX7,UPF2,WARS,PIFO,USP9Y,NCOA4,TMC7,RHOD,MRPS5,PTM…	RPL22,GATAD2A,BBIP1,ZFYVE20,GTPBP8,ZFYVE19,KIAA1217,PSMC6,CYP2C9,KIAA1456,SNORD89,NHLRC3,SKAP2,TES,SF3B5,TESK2,FLJ35700,ADCY9,TPRG1L,TMEM68,ZSCAN12,EXPH5,PRKCH,FZD4,VPS9D1,EFCC1,MCAM,TERF2,PRRC2A,PBX2,HOGA1,RNF207,CHST1,RAD17,HAMP,CEP63,SIVA1,SFXN3,PRR15,C5ORF27,POP5,GNS,F11R,C1ORF174,ABCA13,SMC5,RBPJ,IL4I1,FAM120AOS,DSTYK,BLOC1S1,HMOX1,SMCO4,PLCG2,TMEM8B,MCRS1,PHF10,CCL21,NSUN3,LRRC28,DUSP9,C9OR…
DOID:9074	EFO_0002690	MX1,RPL21,ACSL1,RPL23,RSAD2,MX2,CD2,MYL6,HIST1H4C,SDPR,NINJ1,KIAA0247,LOC728825,GLA,CALM2,CALM1,MTPN,RPL12,RGPD8,TOB1,GNG2,EPB41L4A-AS1,RPL36AL,IFI16,STOM,CYP1B1,RPL17,S100A12,PRKCH,EGR1,SNHG1,GABARAPL3,HLA-DRB5,GADD45B,GADD45A,ARRDC3,CAMLG,DNTTIP2,PPBP,TALDO1,HLA-A,NR1D2,IFI44,EIF1,PRRC2C,HLA-E,FTH1P5,PTP4A2,RPS26,PIK3R1,GPR183,ITM2A,RPS25,HLA-DRB1,RPL5,CUTA,RPL30,ANP32B,TFRC,RPL34,PRF1,RPL9,HIF…	LRRN3,PPA1,PSMB9,CCT6A,HNRNPK,KARS,PSMC5,RPL28,RPL27,RNF220,RAN,IFITM3,RPL11,IFITM1,RPLP0P6,RPL13,UBE2L6,PSMB10,GTF2IP1,TRBC1,MYC,GBP1,RPL19,SLC12A7,GBP2,GBP5,JUND,KLF13,PRR11,RPL41,HLA-J,HLA-C,TMA7,HLA-B,HLA-G,HLA-F,PARP12,RPS14P3,RPS29,RPS28,QARS,JTB,PSME2,RPS20,PSME1,PRR13,ITM2B,ATF4,RPL6,PHB2,RPL3,RPL4,RPL35,CTR9,IFI35,PCBP1,RPS16,RPS15,FAM134C,MT2A,KLRK1,RPS18,GPR171,RPS19,RCC2,IER2,RPL36,RP…
DOID:10283	NA	ENTPD6,SLC12A2,ACSL5,COL9A2,RPL28,RPL22L1,RPL27,RPL29,CDO1,RPL11,RPLP0P6,RPL13,RPL12,DCAF6,RPS4Y1,C4A,EPB41L4A-AS1,CRACR2B,CREB3L4,KIAA1324,SPOCK1,RPL14,ARFIP2,CPNE4,RPL17,SNHG1,ZNF266,RPL41,HLA-C,HLA-A,C8ORF4,HLA-B,LRRC75A-AS1,AIMP2,COL2A1,BACE2,PARP12,RPS26,RPS29,UCK2,RPS28,PPP1R1B,QARS,SNORD104,NET1,RPS21,SFXN2,SIM2,RGL2,C5ORF30,RPS25,RPS24,RPL6,SPON2,RPL4,DANCR,HPN,RPL32,RPL35,RPL34,WDR43,RPL…	MIR143HG,KRT5,DKK3,MALL,RBP7,MYL6,ST5,SCD,AZGP1,CRISPLD2,TMEM79,CD9,GPD1L,MT1G,MT1H,SPARCL1,MXRA7,MYL9,NBL1,MT1E,CALM1,MT1F,CES1,EPAS1,TAGLN,LOC100133660,SYNPO2,LINC01296,LOC284454,AQP3,ANTXR2,APCDD1,ACTB,DPYSL2,NIPAL3,CAPNS1,TP53INP2,STOM,S100A16,PIP4K2C,S100A10,MT1HL1,DUXAP10,PTGDS,COX8A,GABARAPL1,GADD45B,GADD45A,FOXF1,RAB27A,COPZ2,ALOX15B,PTP4A2,EHD2,FERMT2,VAMP8,SDC1,CRYAB,VGLL3,ITM2B,ITM2C,L…
DOID:8577	EFO_0000729	CNBP,RPL23,GATAD2A,EREG,RUFY1,NINJ1,HSPA1A,RPL28,MXRA7,RPL27,CALM2,IFITM2,IFITM3,ATP6V0D1,RPL11,IFITM1,AQP9,MYL12B,UXT,ZMIZ1,GNG5,CAPNS1,RPL15,SNCA,S100A12,S100A11,EGR1,COX8A,HLA-DRB5,PPBP,HLA-E,FTH1P5,RPS26,PLSCR1,VNN2,GPR183,HNRNPA1L2,ITM2B,GABARAP,PHB2,RPL3,RPL4,RPL30,ICAM3,PCBP1,ENO1,SAMSN1,IFI30,LIPA,RPS16,LGALS3,RPS18,GNG10,PTDSS1,ANPEP,FTH1,RPL37,IER2,HIST1H3H,RPL36,RPL39,RPL38,CD14,JUNB,R…	STARD7,RPL21,RPL24,NBEAL2,C20ORF24,RUNX3,HNRNPM,MYL6,NISCH,HNRNPK,DDX39A,LAP3,SCO2,RRAGC,KARS,PSMC2,KIAA0247,ZC3H11A,SUB1,YME1L1,GSAP,SIK1,RAN,TRIM13,SATB1,AHNAK,RPL10,UQCR10,ARPC5L,GLRX,RPS4Y1,PNN,RNF4,RNF114,NXF1,ACTB,RAB11FIP1,SNRPD2,PSMD6,ZNF706,MXI1,RPL17,B2M,CCNL2,CCNL1,PTGDS,RPL41,HLA-A,SUCO,HLA-B,PUM1,EIF1,RPS27,PTP4A2,EIF5,VAMP8,ADCK3,QARS,TRAJ17,PSME2,NOL11,HLA-DRB4,EZR,VAMP3,ATF4,ATP6V…
[truncated: 359 more rows]
