# Supplementary material for: Prioritizing target-disease associations with novel safety and efficacy scoring methods
Source: Sci Rep. 2019 Jul 8;9:9852. doi: 10.1038/s41598-019-46293-7 (PMC6614395; doi:10.1038/s41598-019-46293-7)
Supplement: Supplementary file 3 — Supplementary Figures [file 41598_2019_46293_MOESM3_ESM.zip › Intermediate Files/dis_tiss_zscore.txt]

Adipocyte	AdrenalCortex	Adrenalgland	Amygdala	Appendix	AtrioventricularNode	BDCA4._DentriticCells	Bonemarrow	BronchialEpithelialCells	CD105._Endothelial	CD14._Monocytes	CD34.	CD4._Tcells	CD56._NKCells	CD8._Tcells	CardiacMyocytes	Cerebellum	CerebellumPeduncles	CiliaryGanglion	CingulateCortex	DorsalRootGanglion	GlobusPallidus	Heart	Hypothalamus	Kidney	Liver	Lung	Lymphnode	MedullaOblongata	OccipitalLobe	OlfactoryBulb	Ovary	Pancreas	PancreaticIslet	ParietalLobe	Pituitary	Placenta	PrefrontalCortex	Prostate	Salivarygland	SkeletalMuscle	Skin	SmoothMuscle	Spinalcord	SubthalamicNucleus	SuperiorCervicalGanglion	TemporalLobe	Testis	TestisGermCell	TestisIntersitial
abnormalities, multiple	-0.21772477840613	9.94489818952411	11.132776820669	-0.467562731612472	-0.0708526675751333	-0.0548271652938785	4.74868543994426	-0.1004535170659	0.311772336440194	0.244030261918031	4.47866650314119	0.00579588238300241	4.3390038343833	2.95490733819014	4.40984218855475	3.12462027967683	-0.0316227766016803	-0.194160019590922	-0.0316227766016803	-0.169640141999993	-0.0316227766016803	-0.0708526675751333	-0.277222178661475	3.90167762636192	-0.1004535170659	-0.25041604073632	-0.387956561774261	-0.160048069702151	-0.139746878761837	-0.259663441043604	-0.114708564245422	-0.0316227766016803	-0.0633407309144052	-0.232728706012837	-0.123341793280068	11.8238735224387	2.1980510744165	2.01623204325229	-0.437394517388931	-0.0708526675751333	5.24822418946229	-0.0447437594309646	2.41213305915963	4.89652938314476	-0.142785696419637	-0.1004535170659	-0.119099051963057	-0.290479808749125	2.78794738894238
actinomycetales infections	-0.0447437594309646	-1	-1	-0.0548271652938785	-1	-1	5.3210384734713	-0.0316227766016803	-0.196184313621057	-0.323115914304343	7.59192918823589	-0.358741582899333	3.23865676810342	2.64705529236122	3.34576088285049	7.8422894961145	-0.0447437594309646	-0.0316227766016803	-1	-1	-1	-1	-0.0447437594309646	-0.0897577384569333	-1	-0.0316227766016803	-0.0776542406216114	36.4966163639597	-0.0316227766016803	-1	-0.0316227766016803	-1	-1	-0.0548271652938785	-0.0316227766016803	-0.0548271652938785	-0.0633407309144052	-0.169640141999993	-0.0633407309144052	-1	-0.0316227766016803	-1	-0.110152636095858	-0.0316227766016803	-1	-1	-1	-0.0548271652938785	-0.0548271652938785
adenocarcinoma	-0.0897577384569333	-0.0447437594309646	-1	-0.106694216600419	-0.0316227766016803	-1	1.60220451487956	-1	3.16703440142368	1.65179120729552	2.46438810617648	1.31038698801363	1.91110707277153	1.431924140999	1.747579639081	-0.173103146339866	-0.0316227766016803	-0.0316227766016803	-1	-0.0548271652938785	-0.0316227766016803	-1	-0.0897577384569333	-0.119099051963057	-1	-0.080217096735644	-0.153355508461336	-0.0952504797098916	-0.0447437594309646	-0.0548271652938785	-1	-1	-1	-0.0839183893583959	-0.0316227766016803	-0.0776542406216114	-0.123341793280068	-0.220216133902737	-0.132560085200635	-1	-1	-1	-0.190638928564478	-0.0548271652938785	-0.0447437594309646	-1	-1	-0.0968800507576285	-0.105409788245866
adnexal diseases	-0.0633407309144052	-1	-0.0316227766016803	-0.105409788245866	-0.0316227766016803	-1	-0.383603515251285	-0.0316227766016803	4.14567927437944	2.26390928330121	2.8652872552678	3.81837661840736	2.37113455328192	6.08739146823469	2.22023874228707	-0.14638650618501	-1	-0.0708526675751333	-1	-0.0316227766016803	-1	-1	-0.0897577384569333	-0.0633407309144052	-0.0316227766016803	-0.0952504797098916	-0.0776542406216114	-1	-0.0447437594309646	-0.0316227766016803	-0.0316227766016803	-1	Inf	-0.0839183893583959	-0.0447437594309646	-0.0424434046310364	19.0600062564571	5.17213688913973	-0.123341793280068	-1	-0.0548271652938785	-0.0316227766016803	-0.169400256615865	-0.0548271652938785	-1	-0.0447437594309646	-0.0316227766016803	-0.0548271652938785	-0.0776542406216114
adrenal gland diseases	-0.0447437594309646	Inf	Inf	-0.0897577384569333	-1	-1	-0.263865554509448	-1	-0.143391596181288	-0.238630434864657	-0.156829648061457	-0.27785253860622	-0.184113629976987	-0.246454508355475	-0.19959245029748	-0.101893165080241	-0.0316227766016803	-0.0424434046310364	-1	-0.0633407309144052	-1	-1	-0.0316227766016803	-0.0776542406216114	-1	-1	-0.0548271652938785	-0.0316227766016803	-1	-0.0316227766016803	-1	-1	-1	-0.0447437594309646	-0.0316227766016803	-0.0316227766016803	-0.0316227766016803	-0.150443021041985	-0.0548271652938785	-1	-1	-1	-0.105409788245866	-1	-0.0447437594309646	-1	-0.0316227766016803	-0.0316227766016803	-0.0424434046310364
albuminuria	-0.0316227766016803	-1	-1	-0.0633407309144052	-1	-1	-0.156829648061457	-1	-0.110152636095858	-0.144853364071557	-0.0839183893583959	-0.156829648061457	-0.110152636095858	-0.150224337216217	-0.0968800507576285	-0.0839183893583959	-1	-1	-1	-1	-1	-1	-0.0316227766016803	-0.0548271652938785	-1	-0.0447437594309646	-0.0708526675751333	-0.0316227766016803	-0.0316227766016803	-1	-1	-1	-1	-1	-1	-1	-0.0447437594309646	-0.0776542406216114	-0.0447437594309646	-1	-1	-1	-0.0633407309144052	-1	-1	-1	-1	-0.0316227766016803	-1
alzheimer disease	-0.0447437594309646	-0.0316227766016803	-0.0316227766016803	12.8922080566631	-0.0447437594309646	-1	-0.376418640646588	-0.0316227766016803	-0.228020294125496	-0.336431789867628	-0.28675846750207	-0.405160375132447	-0.294434096204693	-0.368236796029591	-0.298355177917039	-0.149907947214405	-1	-0.0548271652938785	-1	-0.0708526675751333	-1	-1	-0.0633407309144052	26.3564985693136	-0.0316227766016803	-0.0316227766016803	-0.0897577384569333	-0.0316227766016803	-0.0316227766016803	-0.0839183893583959	-1	-1	-1	-0.0548271652938785	-0.0316227766016803	-0.0633407309144052	-0.0952504797098916	4.65915182300609	-0.105409788245866	-1	-1	-1	-0.164812444900128	63.2139304267659	-0.0447437594309646	-0.0316227766016803	-0.0447437594309646	-0.0839183893583959	-0.0776542406216114
amino acid metabolism, inborn errors	11.9044229475555	-0.0633407309144052	-1	-0.199212525235959	15.7718419976869	-0.0316227766016803	4.73259445922352	-0.0316227766016803	-0.38912044801948	4.82763454732612	1.39948088950522	3.06720826096087	1.00287629661686	2.03239814926946	1.03141273474841	6.59503639978591	-1	-0.0708526675751333	-0.0447437594309646	-0.0633407309144052	-0.0447437594309646	-0.0316227766016803	-0.14638650618501	-0.204905962894525	Inf	35.1802342804999	-0.185766309236081	-0.0952504797098916	-0.0424434046310364	-0.111308228088004	-0.0548271652938785	-0.0316227766016803	-0.0316227766016803	-0.0839183893583959	-0.0447437594309646	-0.131440876318771	-0.139746878761837	2.28399253713322	9.00799457231889	-1	-0.0968800507576285	-0.0316227766016803	-0.321252135859984	-0.0916240033135056	-0.0316227766016803	-0.0548271652938785	-0.0316227766016803	-0.124217609178467	-0.156734086179401
amyotrophic lateral sclerosis	-0.0548271652938785	-0.0316227766016803	-1	-0.080217096735644	-1	-0.0316227766016803	3.28652376786323	-1	-0.17877290712516	3.39567612670941	5.17213688913973	2.95935243125748	3.4556748605333	3.44001974768007	3.68567190267896	-0.0952504797098916	-1	-0.0633407309144052	-1	-1	-1	-1	-0.0776542406216114	-0.0633407309144052	-1	-0.0548271652938785	-0.0839183893583959	-0.0447437594309646	-1	-0.0447437594309646	-1	-1	-0.0316227766016803	-0.0548271652938785	-1	-0.0447437594309646	-0.0447437594309646	-0.127451568993969	-0.0897577384569333	-1	-0.0316227766016803	-1	-0.0860862560681747	-0.0447437594309646	-0.0316227766016803	-0.0548271652938785	-1	-0.0316227766016803	-0.0447437594309646
anemia	-0.127451568993969	-0.0633407309144052	-0.0316227766016803	-0.237755253550866	31.6070247262882	-0.0316227766016803	8.96572349727314	94.8367070284497	15.4927123470537	10.363866554857	8.06861543114885	7.9152661897634	10.4691909331927	8.99420531794551	10.2410347984351	-0.312696742691701	-0.0447437594309646	-0.105409788245866	-0.0316227766016803	-0.0916240033135056	-1	-0.0447437594309646	14.1357839455441	-0.196184313621057	-0.0548271652938785	21.275068766526	3.56451340779289	-0.0839183893583959	-0.0633407309144052	-0.132187996277287	-0.0708526675751333	Inf	-1	35.8811056213833	-0.0633407309144052	-0.142785696419637	10.2463109018209	1.9764165785994	3.7329393689128	-1	15.3183500899539	-1	13.2038602102278	-0.0548271652938785	-0.080217096735644	-1	-0.0708526675751333	-0.127451568993969	-0.166906124607555
anemia, aplastic	-1	-1	-1	-0.114708564245422	-1	-1	24.5642615836263	-1	54.2698673298544	26.5737059990874	26.197699401963	22.6216448203468	31.2723352231738	26.7458172379538	30.3907761425507	-0.0897577384569333	-1	-0.0316227766016803	-1	-0.0316227766016803	-1	-1	-1	-0.0447437594309646	-1	-0.0316227766016803	10.4881361547226	-0.0316227766016803	-1	-0.0548271652938785	-1	-1	-1	Inf	-1	-1	-0.0708526675751333	-0.150443021041985	14.0996808474518	-1	-1	-1	42.4162766491288	-1	-0.0548271652938785	-1	-1	-0.0447437594309646	-0.0548271652938785
anemia, hemolytic	-0.0316227766016803	-1	-1	-0.127451568993969	44.6990156715336	-1	-0.432216162135118	Inf	-0.244655956785438	10.7121072737907	3.41270708093343	-0.436238583569838	-0.338630016601599	1.81289688682006	-0.326337443286005	-0.128258702532658	-1	-0.0671998600845211	-1	-0.0447437594309646	-1	-0.0316227766016803	44.6990156715336	-0.101893165080241	-0.0708526675751333	42.4407478775058	-0.0860862560681747	-0.0447437594309646	-0.0316227766016803	-0.0447437594309646	-1	31.5911538250821	-1	-0.0447437594309646	-0.0447437594309646	-0.0447437594309646	23.8927642844694	4.60534468148302	-0.126214056561375	-0.0316227766016803	Inf	-1	6.00055092257433	-0.0447437594309646	-0.0447437594309646	-1	-0.0316227766016803	-0.0316227766016803	-0.0952504797098916
aneurysm	-1	-1	-1	-0.0447437594309646	-1	-1	10.8226838817751	-1	-0.0633407309144052	-0.156734086179401	-0.110152636095858	-0.187513974634505	17.5327628581273	5.24854493542113	16.8950512284737	31.6070247262882	-1	-1	-1	-1	-1	-1	-0.0447437594309646	-0.0447437594309646	-1	-0.0447437594309646	-0.0316227766016803	-1	-0.0316227766016803	-0.0447437594309646	-1	-1	-1	-1	-1	-1	-0.0548271652938785	-0.0671998600845211	-0.0447437594309646	-1	-1	-1	22.3271359560513	-0.0447437594309646	-1	-1	-1	-1	-1
ankylosis	-0.0316227766016838	-1	-1	-0.0633407309144052	-1	-1	-0.173103146339866	-1	-0.0776542406216114	-0.166497687548175	-0.106694216600419	-0.184952824173656	-0.127451568993969	-0.175775160977013	-0.120054090604505	-0.0708526675751333	-1	-1	-0.0316227766016803	-0.0316227766016803	-1	-1	-0.0316227766016803	-0.0316227766016803	-1	-0.0316227766016803	-0.0447437594309646	-0.0316227766016803	-0.0316227766016803	-0.0633407309144052	-1	-1	-1	-0.0447437594309646	-0.0316227766016803	-1	-0.0447437594309646	-0.1004535170659	-0.0447437594309646	-1	-0.0316227766016803	-0.0316227766016803	-0.0633407309144052	-0.0316227766016803	-0.0316227766016803	-1	-0.0316227766016803	-0.0316227766016803	-0.0548271652938785
arrhythmias, cardiac	-0.0708526675751333	-0.0548271652938785	-0.0316227766016803	-0.1004535170659	-0.0316227766016803	-1	-0.374446960617641	-1	-0.229479733793823	-0.392769237851304	-0.251972761173784	-0.440525684177951	-0.355366181451835	-0.377321266903497	-0.346632075204854	-0.142785696419637	-1	-0.0316227766016803	-1	-0.0447437594309646	-1	-1	22.3271359560513	-0.113811240127039	-1	-0.0839183893583959	-0.0897577384569333	-0.0316227766016803	-0.0316227766016803	-0.0633407309144052	-0.0447437594309646	-1	-1	-1	-0.0316227766016803	-0.0548271652938785	-0.0708526675751333	4.96176454615117	-0.0897577384569333	-1	-0.0633407309144052	-1	-0.153860280066008	-0.0447437594309646	-0.0548271652938785	-1	-0.0316227766016803	-0.0708526675751333	-0.0633407309144052
arterial occlusive diseases	22.3271359560513	-1	-1	-0.18289731055753	-0.0633407309144052	-1	-0.626285550371971	-1	-0.357458318349279	-0.552105084053663	-0.430830878518055	0.808254649770311	-0.506467654566083	-0.589045756746765	-0.516834610855534	3.43891657169684	-0.0447437594309646	-0.0633407309144052	-1	-0.0708526675751333	-0.0316227766016803	-1	-0.111308228088004	-0.167940731887276	-0.0548271652938785	-0.119099051963057	-0.158003949159569	-0.0839183893583959	-0.0548271652938785	-0.080217096735644	-1	-1	-1	-0.110152636095858	-0.0548271652938785	-0.0708526675751333	8.09944442539116	-0.314854331911515	-0.174120925409377	-1	-0.0839183893583959	-0.0316227766016803	3.41430994375159	-0.0897577384569333	-0.0447437594309646	-0.0548271652938785	-0.0776542406216114	-0.119099051963057	-0.114708564245422
arteriosclerosis	15.7718419976869	-1	-1	-0.153860280066008	-0.0316227766016803	-0.0316227766016803	-0.549261174480252	-1	-0.327013863584145	-0.491540613683504	-0.371653918852831	0.996155456922306	-0.465311154695076	-0.561179224876898	-0.47829790268635	4.18410654415199	-0.0316227766016803	-0.0708526675751333	-1	-0.0316227766016803	-1	-1	-0.0952504797098916	-0.153355508461336	-1	-0.0860862560681747	-0.151640643992585	-0.0633407309144052	-0.0447437594309646	-0.0897577384569333	-0.0316227766016803	-1	-1	-0.0897577384569333	-0.0548271652938785	-0.0708526675751333	6.66472054928037	-0.274328246777054	-0.16815025389114	-1	-0.0897577384569333	-1	3.79199480663332	-0.0633407309144052	-0.0316227766016803	-0.0316227766016803	-0.0447437594309646	-0.0897577384569333	-0.0897577384569333
arthritis	-0.131440876318771	-0.0776542406216114	-0.0776542406216114	-0.319382000489428	-0.0548271652938785	-0.0316227766016803	1.95852217614514	-0.0548271652938785	-0.565919338876314	-0.915380461965601	0.717281824558092	-0.016420846193238	0.408422413694727	1.20449326880931	0.389332680882739	-0.379130493534105	-1	-0.1004535170659	-0.0548271652938785	-0.123341793280068	-1	-0.0447437594309646	-0.177042801969571	-0.268190988034691	-0.0316227766016803	-0.170029314665616	-0.25869155612403	-0.139843772071822	-0.119099051963057	-0.171020295420055	-0.0598384923046209	-1	-1	6.5166310256163	-0.0776542406216114	-0.166497687548175	-0.201600544024325	-0.471895386556189	-0.306131524187987	-1	-0.110152636095858	-0.0316227766016803	-0.39394381339428	-0.084776472913847	-0.105409788245866	-0.0447437594309646	-0.0839183893583959	-0.182785565942836	-0.191137715632409
arthritis, rheumatoid	-0.0776542406216114	-1	-1	-0.161632791736108	-1	-0.0316227766016803	2.79545909569949	-1	-0.322046648430184	-0.507692417201169	-0.379835637092509	-0.589090707467907	1.75983667684493	1.24058872755499	1.63005177651828	-0.212084862455368	-0.0316227766016803	-0.0548271652938785	-0.0316227766016803	-0.0633407309144052	-1	-1	-0.123341793280068	-0.18289731055753	-1	-0.0968800507576285	-0.149907947214405	-0.0447437594309646	-0.0316227766016803	-0.114708564245422	-0.0447437594309646	-1	-0.0316227766016803	11.9044229475555	-0.0447437594309646	-0.0633407309144052	-0.119099051963057	-0.293430220762037	-0.17877290712516	-1	-0.0839183893583959	-0.0316227766016803	-0.22926386114174	-0.0791426894376927	-0.0447437594309646	-0.0316227766016803	-0.0316227766016803	-0.119099051963057	-0.114708564245422
asthma	-0.0598384923046209	-0.0316227766016803	-1	-0.135320393737616	-1	-1	3.35688045793111	-0.0316227766016803	-0.285502623742526	-0.447389534890756	2.516447359031	-0.496978272658388	-0.388211220239022	-0.483062573933891	-0.382721816449623	5.03009843242958	-0.0316227766016803	-0.0708526675751333	-1	-0.0548271652938785	-1	-0.0316227766016803	-0.0633407309144052	-0.114708564245422	-0.0316227766016803	-0.0839183893583959	8.09944442539116	14.0996808474518	-0.0447437594309646	-0.0776542406216114	-0.0316227766016803	-1	-1	-0.0708526675751333	-0.0316227766016803	-0.0548271652938785	-0.0968800507576285	-0.196359250456611	-0.136014705087355	-1	-0.0316227766016803	-1	-0.237368118019419	-1	-0.0447437594309646	-1	-0.0316227766016803	-0.0776542406216114	-0.0776542406216114
ataxia	-0.0633407309144052	-0.0316227766016803	-1	8.38797608825531	-1	-1	-0.419628414140458	-0.0316227766016803	-0.261803926592391	-0.401891285257657	-0.309931754274538	-0.456795010129281	-0.341727547761117	-0.420083965201916	-0.342693333264812	-0.17877290712516	-1	18.2208945993329	-1	31.5911538250821	-1	-1	-0.0839183893583959	-0.1004535170659	-1	-0.0897577384569333	-0.123341793280068	-0.0708526675751333	-0.0447437594309646	18.2208945993329	-1	-1	-1	-0.0548271652938785	-0.0548271652938785	-0.0316227766016803	-0.115755794130633	4.03050865276332	-0.135320393737616	-1	-0.0633407309144052	-0.0316227766016803	-0.193428451439623	-0.0316227766016803	-0.0447437594309646	-1	-1	-0.0897577384569333	-0.0598384923046209
autoimmune diseases	-0.433186214531859	-0.207520910159128	-0.139746878761837	0.20752306726715	-0.237070680000481	-0.128258702532658	4.48669439285813	-0.163730805167472	-0.702034828770329	-0.895560950909574	2.5583192012424	-0.827905937318833	4.45886682664204	8.9083544001324	5.48649189771905	-0.0464585772494472	-0.187513974634505	-0.375424280454295	-0.136014705087355	2.0658444168705	-0.0447437594309646	-0.130123800243578	1.09329569993519	1.49016631109621	-0.198649285076837	3.50546132412013	5.81760175743514	5.03256961425082	-0.346525782383316	3.0798083043184	-0.219599174621531	-0.0952504797098916	-0.124217609178467	1.7590059713632	2.61131938673061	-0.454061750685462	0.690259011907311	-0.50078627310623	0.292536548762184	-0.1004535170659	-0.412362162657401	-0.120054090604505	-0.267373001050032	-0.374232336443917	-0.354542354348281	-0.216060739123642	-0.25041604073632	1.32331948862154	1.07708088018636
autoimmune diseases of the nervous system	-0.163214249381598	-0.0897577384569333	-0.0548271652938785	-0.35215808875724	-0.0776542406216114	-0.0447437594309646	2.76319378092118	-0.0548271652938785	-0.611125504635781	0.0387516592363972	3.18092043749249	-0.186476948734239	4.37831130463341	2.7666207222227	7.55784360780243	1.89420856794171	-0.0776542406216114	-0.114708564245422	-0.0316227766016803	-0.146955119958744	-1	-0.0633407309144052	-0.210935761414263	-0.296398705558767	-0.0776542406216114	-0.184952824173656	2.48735331327942	9.96343759301732	-0.119099051963057	-0.190350100135938	-0.0897577384569333	-0.0316227766016803	-0.0316227766016803	-0.164812444900128	-0.0839183893583959	-0.174053569612397	-0.25304554545004	1.28556699827895	-0.360650407034336	-1	-0.157211370516776	-0.0316227766016803	-0.497199942127135	-0.135320393737616	-0.113811240127039	-0.0897577384569333	-0.080217096735644	-0.198907909434601	-0.236618724037377
bacterial infections	-0.0316227766016803	-0.0316227766016803	-1	-0.119099051963057	-1	-1	4.99156118491176	-1	-0.218379953759604	-0.313407559378884	8.00855420615698	-0.343535201824414	2.93921520217903	2.48276216473171	2.78412488734485	8.09944442539116	-0.0316227766016803	-0.0316227766016803	-1	-1	-1	-1	-0.0548271652938785	-0.110152636095858	-1	-0.0739511625237227	-0.0739511625237227	63.2139304267659	-0.0548271652938785	-0.0708526675751333	-1	-1	-0.0316227766016803	-0.0316227766016803	-1	-0.0548271652938785	11.9044229475555	-0.169640141999993	-0.119099051963057	-0.0316227766016803	-0.0316227766016803	-1	-0.136014705087355	-0.0316227766016803	-1	-1	-1	-0.0548271652938785	-0.0633407309144052
bacterial infections and mycoses	-0.0316227766016803	-0.0447437594309646	-0.0447437594309646	-0.139099330886999	-0.0316227766016803	-1	4.38176714092029	-1	-0.252519221935299	-0.379130493534105	6.67425033272175	-0.432351563826623	2.26018480276472	1.77413780434203	2.27682138513974	7.83827149312908	-1	-0.0316227766016803	-1	-0.0548271652938785	-1	-0.0316227766016803	-0.0897577384569333	-0.1004535170659	-0.0316227766016803	-0.0839183893583959	-0.0952504797098916	63.2139304267659	-0.0316227766016838	-0.0708526675751333	-0.0316227766016803	-1	-0.0316227766016803	-0.0447437594309646	-0.0447437594309646	-0.0316227766016803	22.3271359560513	-0.221023895766951	-0.114708564245422	-1	-0.0447437594309646	-1	-0.184640291454876	-0.0316227766016803	-0.0548271652938785	-1	-0.0316227766016803	-0.0776542406216114	-0.0776542406216114
basal ganglia diseases	-0.0548271652938785	-0.0316227766016803	-1	4.89679395486624	-0.0316227766016803	-0.0316227766016803	0.846155597330249	-1	-0.333939608807891	1.05846483159966	-0.418060585694556	0.804897079373911	-0.522739415982477	-0.556570512924537	-0.515230316967723	-0.209504550935642	-0.0316227766016803	-1	-1	-0.0633407309144052	-1	-1	-0.114708564245422	13.4780872540951	-0.0316227766016803	-0.114708564245422	-0.163730805167472	-0.0708526675751333	-0.0708526675751333	9.94489818952411	-1	-0.0316227766016803	-1	-0.0839183893583959	-0.0633407309144052	-0.119099051963057	-0.124937484367183	8.80571444624877	-0.204022057631032	-0.0316227766016803	-0.0548271652938785	-0.0447437594309646	-0.213545331008657	-0.0316227766016803	-0.0316227766016803	-0.0447437594309646	-0.0447437594309646	-0.119099051963057	-0.1004535170659
behcet syndrome	-1	-1	-1	-1	-1	-1	4.45625450655225	-1	-0.100154654339235	-0.177042801969571	8.70902714694092	-0.191828282692953	5.25108925060948	4.23118738032724	5.17488758703622	-0.0839183893583959	-1	-1	-1	-1	-1	-1	-1	-0.0316227766016803	-1	-1	Inf	-1	-1	-0.0316227766016803	-1	-1	-1	-0.0316227766016803	-1	-1	-0.0548271652938785	-0.0952504797098916	-0.0776542406216114	-1	-0.0548271652938785	-1	-0.0952504797098916	-1	-1	-1	-1	-0.0548271652938785	-1
bile duct diseases	-1	-1	-0.0316227766016803	-0.114708564245422	-1	-1	1.52667736019253	-0.0316227766016803	-0.264195243404484	-0.434177180370792	-0.279072780721024	-0.486017217899695	-0.401182582617573	1.47377617019816	-0.39394381339428	5.68339687159009	-1	-0.0516829081481723	-1	-0.0548271652938785	-1	-1	-0.0708526675751333	-0.0776542406216114	-1	-0.0548271652938785	-0.110152636095858	-0.0776542406216114	-0.0316227766016803	-0.0633407309144052	-1	-1	-1	-0.0447437594309646	-0.0316227766016803	-0.0548271652938785	8.38920392493986	-0.214639644446235	-0.160048069702151	-1	-1	-1	-0.202859375448291	-1	-0.0548271652938785	-1	-0.0447437594309646	-0.0708526675751333	-0.114708564245422
biliary tract diseases	-0.0776542406216114	-0.0316227766016803	-0.0316227766016803	-0.174053569612397	-0.0316227766016803	-1	1.03168351458443	-0.0447437594309646	-0.303656040143212	-0.516436810499336	-0.392993341351978	-0.589823876388473	-0.463344707156302	1.01886225651509	-0.478863625067479	4.77452595928756	-1	-0.0633407309144052	-1	-0.0776542406216114	-1	-0.0447437594309646	-0.109416805307145	-0.14638650618501	-0.0316227766016803	-0.130123800243578	-0.160048069702151	-0.0739511625237227	-0.0447437594309646	-0.1004535170659	-0.0447437594309646	-1	-1	-0.0860862560681747	-0.0633407309144052	-0.101893165080241	6.99939126781288	-0.290082350944262	-0.224620892738288	-1	-0.0633407309144052	-0.0316227766016803	-0.234469408696439	-0.0548271652938785	-0.0633407309144052	-0.0316227766016803	-0.0316227766016803	-0.0952504797098916	-0.109416805307145
blood coagulation disorders	-0.0548271652938785	-0.0316227766016803	-1	6.66472054928037	31.5911538250821	-0.0447437594309646	1.19601729651356	-0.0447437594309646	-0.293630310704973	1.40296058938929	2.1365979109115	1.01644247103127	-0.453864676552861	1.30847071179631	-0.456795010129281	-0.194160019590922	-1	-0.0708526675751333	-1	-0.0316227766016803	-1	-0.0316227766016803	-0.0739511625237227	-0.157211370516776	-1	100.86309711844	6.51486639561138	15.7718419976869	-0.0316227766016803	-0.0671998600845211	-0.0316227766016803	Inf	-1	-0.0708526675751333	-0.0316227766016803	-0.110152636095858	-0.123341793280068	-0.272542272114688	-0.132187996277287	-1	-0.0548271652938785	-1	4.26779696202747	-0.0548271652938785	-1	-1	-1	-0.0952504797098916	-0.0776542406216114
blood coagulation disorders, inherited	-0.0447437594309646	-1	-1	6.99649912456223	31.5911538250821	-1	1.5083370906647	-0.0316227766016803	-0.260942955873372	1.58226419561826	2.54485012229462	1.22049315560971	-0.362175079704644	1.51542254078263	-0.38912044801948	-0.149907947214405	-1	-0.0316227766016803	-1	-0.0708526675751333	-1	-0.0316227766016803	-0.0897577384569333	-0.123341793280068	-0.0316227766016803	112.10741533271	-0.110152636095858	-0.0708526675751333	-0.0447437594309646	-0.0776542406216114	-0.0316227766016803	-1	-0.0316227766016803	-0.0708526675751333	-0.0316227766016803	-0.0839183893583959	-0.131440876318771	-0.234258136225325	-0.101893165080241	-0.0316227766016803	-0.0548271652938785	-1	5.49761450752159	-0.0548271652938785	-0.0708526675751333	-0.0316227766016803	-0.0708526675751333	-0.114708564245422	-0.0897577384569333
blood platelet disorders	-0.0447437594309646	-1	-1	-0.0548271652938785	-1	-1	2.14751608113202	-0.0316227766016803	-0.19654981876357	2.4668038523216	4.14369190674076	2.02567308661982	-0.286155981768055	2.18990716335031	-0.295382359744287	-0.139099330886999	-1	-0.0316227766016803	-1	-0.0548271652938785	-1	-0.0447437594309646	-0.0548271652938785	-0.0548271652938785	-0.0447437594309646	42.4407478775058	-0.0548271652938785	-1	-1	-0.0447437594309646	-0.0447437594309646	Inf	-0.0316227766016803	-0.0633407309144052	-0.0316227766016803	-1	-0.0860862560681747	-0.163301411902541	-0.0776542406216114	-1	-1	-1	7.38247925835217	-1	-0.0548271652938785	-0.0316227766016803	-0.0316227766016803	-0.0447437594309646	-0.0708526675751333
blood protein disorders	-1	-1	-1	-0.0952504797098916	-0.0316227766016803	-1	10.6350792356591	-1	-0.146955119958744	-0.273042558598417	-0.190638928564478	-0.321164728546232	-0.21772477840613	-0.236314875741868	-0.215919981523309	-0.106694216600419	-0.0316227766016803	-0.0447437594309646	-1	-0.0316227766016803	-1	-0.0316227766016803	-0.0548271652938785	-0.0897577384569333	-1	-0.0316227766016803	-0.0776542406216114	-1	-1	-0.0447437594309646	-1	-1	-1	-0.0316227766016803	-1	-0.0316227766016803	-0.0633407309144052	-0.166497687548175	-0.0776542406216114	-1	-0.0447437594309646	-1	-0.105409788245866	-0.0447437594309646	-0.0316227766016803	-1	-1	-0.0316227766016803	-0.0316227766016803
body weight	-0.0316227766016803	-1	-1	-0.0548271652938785	-1	-1	4.89679395486624	-1	-0.106694216600419	6.00008333275464	8.09944442539116	5.09941358078795	6.11949102482261	6.00055092257433	5.89070347224333	14.0996808474518	-1	-1	-1	-0.0316227766016803	-0.0316227766016803	-1	-0.0548271652938785	-0.0447437594309646	-1	-0.0548271652938785	-0.0316227766016803	-1	-1	-1	-1	-1	-1	-1	-1	-1	-0.0316227766016803	10.4881361547226	22.3271359560513	-1	-0.0316227766016803	-0.0316227766016803	11.1299595686597	-0.0316227766016803	-0.0316227766016803	-1	-1	-1	-0.0447437594309646
bone diseases	11.8825991733218	-0.142785696419637	-0.0897577384569333	-0.599847466531765	-0.127451568993969	-0.0633407309144052	1.93578123110648	-0.0897577384569333	-0.023650709576934	-0.657909544896761	9.07375388130122	0.515581744297106	0.631187756005755	0.913607591015936	3.72992946407959	0.792738820447155	-0.0952504797098916	3.92278200117204	-1	-0.232353052584013	-0.0548271652938785	-0.0708526675751333	2.24652190190474	1.30847071179631	-0.124217609178467	-0.332343380269093	-0.507529174508216	-0.238961005615403	-0.20585429872155	-0.32043961188343	-0.119099051963057	-0.0447437594309646	-0.0897577384569333	-0.258774867953868	-0.166906124607555	2.80634928588052	5.9414852842334	2.48906716126847	-0.557065412407192	-0.0548271652938785	3.82248779283746	-0.0897577384569333	3.02068454940858	-0.248560952563864	-0.191396156516364	-0.0952504797098916	-0.163730805167472	-0.305546314885925	-0.38945287348009
bone diseases, developmental	17.4017409367243	-0.0952504797098916	-0.0447437594309646	-0.371761721308822	-0.0633407309144052	-0.0316227766016803	1.39208245512403	-0.0776542406216114	0.558026391522579	-0.177738555430352	4.07878482346335	1.85887925580455	0.886627625609441	-0.243192280750065	0.913282417048426	1.85631627382547	-0.0708526675751333	6.51486639561138	-0.0447437594309646	-0.137657262317073	-1	-0.0548271652938785	4.45123578346508	-0.35441546542681	-0.0952504797098916	-0.20585429872155	-0.365816973948142	-0.158398895667368	-0.142785696419637	-0.244014438830197	-0.1004535170659	-0.0316227766016803	-0.0633407309144052	-0.219676197316017	-0.142785696419637	5.03347045266421	9.93550295580444	2.71270657686562	-0.377985806935953	-0.0548271652938785	-0.127451568993969	-0.0708526675751333	2.78040438481636	-0.142785696419637	-0.169640141999993	-0.0633407309144052	-0.119099051963057	-0.204263441092125	-0.272542272114688
bone diseases, metabolic	-1	-0.0316227766016803	-0.0316227766016803	-0.105409788245866	-0.0316227766016803	-1	-0.334963591384181	-1	-0.166906124607555	-0.308975158960979	-0.235056797715934	-0.359805807881688	-0.280439686688226	-0.331733388523095	-0.280598843184157	7.83827149312908	-1	-0.0447437594309646	-1	-0.0316227766016803	-1	-1	-0.0447437594309646	-0.0839183893583959	-0.0548271652938785	-0.0708526675751333	-0.080217096735644	-0.0316227766016803	-0.0548271652938785	-0.0708526675751333	-1	-1	-1	-0.0447437594309646	-0.0316227766016803	-1	12.8647191963136	-0.175775160977013	-0.119099051963057	-1	22.3271359560513	-0.0316227766016803	-0.139099330886999	-0.0316227766016803	-1	-1	-1	-0.0839183893583959	-0.0776542406216114
bone marrow diseases	8.70902714694092	-0.0708526675751333	-0.0316227766016803	3.46307933312866	-0.0708526675751333	-0.0316227766016803	11.699654045353	-0.0316227766016803	17.4739285826785	17.426188751231	12.1819152691389	15.6913760750249	12.2776928967484	9.88113445104569	12.201376803271	-0.314641371245447	-0.0447437594309646	-0.0860862560681747	-0.0316227766016803	-0.0839183893583959	-1	-1	-0.14638650618501	-0.248688440857042	-0.0548271652938785	-0.153355508461336	4.6046778269208	-0.0952504797098916	-0.0776542406216114	-0.135320393737616	-0.0708526675751333	-1	-0.0633407309144052	30.0356016027041	-0.0839183893583959	-0.123341793280068	-0.197927320699904	1.92597361981842	3.88990446928679	-0.0447437594309646	-0.119099051963057	-1	18.3599128024706	-0.0839183893583959	-0.0548271652938785	-0.0447437594309646	-0.0776542406216114	-0.119099051963057	-0.160048069702151
brain diseases	1.27096232256475	-0.251413823248453	-0.156734086179401	7.91862714831166	6.37793138976658	-0.169640141999993	-0.909593762068989	4.18495914058388	-1.00436763320997	-0.827555529056359	2.702239213166	-1.08105848266114	-1.09848275030191	-1.03604218436848	-1.08753395359082	1.34279797885067	-0.221965369806855	1.55214705500134	-0.160048069702151	5.84443444260576	-0.0548271652938785	-0.177046312081523	2.35596856421409	12.0521713634371	3.82248779283746	4.55595639463393	0.968753787745489	-0.422174838299654	5.08506696077435	2.54575978467629	-0.268072686459307	-0.0897577384569333	-0.187513974634505	1.15470397372452	2.42256456751569	4.97643088338437	4.76912660915622	4.69364001299353	-0.0811007804326176	-0.141294548538024	1.74707463915158	-0.131440876318771	-0.00751999805689499	8.77943511692864	1.92822463502358	-0.282950644981865	-0.323115914304343	0.802295739974948	-0.8412357343349
brain diseases, metabolic	4.26779696202747	-0.0897577384569333	-0.0548271652938785	1.76273101272511	-0.1004535170659	-0.0548271652938785	1.99249180994959	-0.0548271652938805	0.4174388728848	0.478771250978634	11.9670423946755	0.931622388734958	-0.100213079384474	0.40360294838805	-0.0937302382182842	-0.480274251233254	-0.0708526675751333	-0.146830907988745	-0.0447437594309646	-0.175775160977013	-1	-0.0447437594309646	7.53758477683842	7.19628437710415	12.8647191963136	11.5794289113515	4.27025526169104	-0.164812444900128	-0.142785696419637	-0.231704637390814	-0.1004535170659	-0.0316227766016838	-0.0316227766016803	4.6609818957332	-0.123341793280068	14.0748966492218	13.8953145297333	2.12448794419831	1.75771512170619	-0.0548271652938785	-0.170029314665616	-0.0548271652938785	2.72319707841593	5.41086931623648	-0.139099330886999	-0.115755794130633	-0.0952504797098916	-0.264909197012857	-0.290082350944262
brain diseases, metabolic, inborn	4.31319301642498	-0.110152636095858	-0.0633407309144052	1.94214262360884	-0.1004535170659	-0.0952504797098916	1.9837553300914	-0.0633407309144052	0.483548006345035	0.498318774353045	12.5640236701413	0.870289271173015	-0.0319002126582963	0.472093015047888	-0.0442154279717726	-0.518216219897353	-0.0860862560681747	-0.160500327520651	-0.0548271652938785	-0.169640141999993	-1	-0.0548271652938785	7.5248948277484	8.09924804389742	11.1299595686597	11.2357488683033	4.62027396379669	-0.166906124607555	-0.115755794130633	-0.228020294125496	-0.1004535170659	-0.0316227766016803	-0.0708526675751333	4.26833969600167	-0.119099051963057	13.8776425835061	14.335476357958	2.41455080731319	1.85791027183209	-0.0447437594309646	-0.163730805167472	-0.0708526675751333	2.53099757898126	5.78353489330435	-0.143391596181288	-0.0952504797098916	-0.119099051963057	-0.241238740281361	-0.265974696586647
breast diseases	-0.1004535170659	-0.0548271652938785	-0.0316227766016803	-0.179934003522083	-1	-1	0.940891709422106	-1	-0.336168844663685	10.0584482661215	-0.43442546399258	13.0012211189693	-0.47861912873785	2.52539365557483	-0.501917377592068	7.41966794712311	-0.0548271652938785	-0.0897577384569333	-1	-0.0916240033135056	-0.0316227766016803	-0.0316227766016803	8.38797608825531	-0.139843772071822	-1	8.71039729084504	-0.156829648061457	-0.0739511625237227	-0.0548271652938785	-0.104016799531794	-0.0447437594309646	-1	-1	-0.0897577384569333	-0.0598384923046209	-0.0839183893583959	-0.149907947214405	-0.302219561888836	-0.181727249988629	-1	-0.110152636095858	-1	-0.253143374407342	-0.0708526675751333	-0.0633407309144052	-1	-0.0316227766016803	-0.114708564245422	-0.120054090604505
breast neoplasms	-0.0708526675751333	-0.0548271652938785	-0.0316227766016803	-0.19654981876357	-0.0316227766016803	-1	0.956455532963486	-1	-0.316049457012907	10.6632760868283	-0.392353619156268	13.9022691390372	-0.480398152907947	2.60226695801408	-0.496340186910489	9.3048099448206	-0.0316227766016803	-0.0897577384569333	-1	-0.080217096735644	-1	-0.0316227766016803	9.47729823410564	-0.173103146339866	-0.0316227766016803	8.70902714694092	-0.149907947214405	-0.080217096735644	-0.0708526675751333	-0.110152636095858	-0.0548271652938785	-1	-1	-0.0839183893583959	-0.0839183893583959	-0.0633407309144052	-0.120054090604505	-0.304138126514911	-0.181727249988629	-1	-0.0897577384569333	-1	-0.222159637247412	-0.0447437594309646	-0.0633407309144052	-0.0316227766016803	-0.0708526675751333	-0.101893165080241	-0.119099051963057
bronchial diseases	-0.0839183893583959	-0.0548271652938785	-1	-0.153860280066008	-1	-0.0447437594309646	3.18305573023296	-0.0447437594309646	-0.283498986826964	-0.45515084235703	2.29128423315954	-0.527503814178251	-0.402253704214049	-0.491429628819972	-0.415853042451345	5.78353489330435	-1	-0.0447437594309646	-1	-0.0316227766016803	-1	-1	-0.0839183893583959	-0.160048069702151	-1	-0.0968800507576285	6.66472054928037	11.9044229475555	-0.0447437594309646	-0.0447437594309646	-0.0316227766016803	-1	-1	-0.0708526675751333	-0.0316227766016803	-0.0708526675751333	-0.132187996277287	-0.243212249355654	-0.136014705087355	-1	-0.0633407309144052	-1	-0.222685234187333	-0.0548271652938785	-1	-0.0548271652938785	-0.0316227766016803	-0.1004535170659	-0.0548271652938785
carbohydrate metabolism, inborn errors	7.38332657217705	14.0996808474518	-0.0708526675751333	-0.319238309475501	-1	-0.0447437594309646	4.89563189856705	-0.0548271652938785	1.04902477459655	2.24044089613893	10.9281128896283	1.75253535323284	2.67395912461514	5.23047189092277	2.60077174661429	2.45221450333456	-0.0633407309144052	-0.0952504797098916	-0.0316227766016803	-0.105409788245866	-1	-1	9.73765065709169	-0.301410172167238	18.2208945993329	13.1819060968723	13.1424671822629	-0.109416805307145	-0.0776542406216114	-0.163301411902541	-0.0633407309144052	-1	-0.0316227766016803	-0.135320393737616	-0.0671998600845211	-0.131440876318771	12.3396217320757	-0.539698711129812	3.03497595133942	-1	8.71039729084504	-0.0316227766016803	1.63008398421407	-0.0839183893583959	-0.0776542406216114	-0.0447437594309646	-0.0633407309144052	-0.196891691283424	-0.190638928564478
carcinoma	-0.119099051963057	-0.0548271652938785	-0.0548271652938785	-0.239663121335061	-0.0447437594309646	-0.0447437594309646	1.53735915457057	-0.0316227766016803	1.39192054118318	0.520256024995294	1.26910418472375	1.31276978226998	0.649624904453794	0.389372794960688	0.632028250264213	-0.298703125527188	-0.0548271652938785	-0.114708564245422	-1	-0.1004535170659	-1	-1	-0.149907947214405	-0.225901599105568	-0.0447437594309646	-0.17877290712516	-0.231632092216751	-0.106694216600419	-0.0839183893583959	-0.132187996277287	-0.0447437594309646	-0.0447437594309646	-1	-0.119099051963057	-0.0633407309144052	-0.105409788245866	-0.201600544024325	1.83319519381173	-0.261803926592391	-0.0447437594309646	-0.0776542406216114	-1	-0.377840609503278	-0.0633407309144052	-0.0897577384569333	-0.0316227766016803	-0.0633407309144052	-0.127451568993969	7.60037537772661
carcinoma, renal cell	-0.0447437594309646	-1	-1	-0.0447437594309646	-0.0316227766016803	-1	2.97012132623756	-1	-0.188598738516557	-0.270159770080342	4.96176454615117	2.75050328547314	4.18495914058388	3.41361230841183	3.99300029781299	-0.114708564245422	-0.0316227766016803	-1	-1	-0.0548271652938785	-1	-1	-0.0548271652938785	-0.0633407309144052	-0.0316227766016803	-0.0447437594309646	-0.0708526675751333	-0.0316227766016803	-0.0316227766016803	-0.0447437594309646	-1	-1	-1	-0.0548271652938785	-1	-0.0447437594309646	-0.0447437594309646	-0.135320393737616	-0.0548271652938785	-1	-1	-1	-0.132187996277287	-0.0316227766016803	-0.0316227766016803	-1	-0.0447437594309646	-0.0548271652938785	-0.0633407309144052
cardiomegaly	-0.0447437594309646	-0.0447437594309646	-0.0316227766016803	-0.136014705087355	-0.0316227766016803	-1	-0.421434899773474	-0.0548271652938785	-0.239663121335061	1.83853582480349	-0.292770540887862	-0.471895386556189	-0.356205007062024	-0.407881772912344	-0.363275737880589	-0.124217609178467	-0.0316227766016803	-0.0633407309144052	-1	-0.0776542406216114	-1	-1	67.0708953870159	-0.120069435717971	-0.0447437594309646	-0.0548271652938785	-0.105409788245866	-0.0548271652938785	-0.0548271652938785	-0.0860862560681747	-1	-1	-1	-0.0548271652938785	-0.0633407309144052	-0.0447437594309646	-0.1004535170659	-0.202437317967347	-0.114708564245422	-1	67.0708953870159	-1	-0.162007115333615	-0.0548271652938785	-0.0633407309144052	-1	-0.0316227766016803	-0.0633407309144052	-0.0776542406216114
cardiomyopathies	-0.105409788245866	-0.0633407309144052	-0.0447437594309646	-0.205861173967802	-0.0316227766016803	-1	-0.669556610779801	-0.0447437594309646	6.09985753910543	0.664098872187009	-0.454145436190974	0.514972203213026	-0.56455953741394	-0.654449523856045	-0.555083081151148	3.99179386174318	-0.0316227766016803	-0.0897577384569333	-1	-0.0839183893583959	-1	-1	23.0640078858174	-0.212132034355964	-0.0316227766016803	-0.142785696419637	-0.20445637554652	-0.0791426894376927	-0.0633407309144052	-0.10845086170231	-0.0633407309144052	-1	-0.0316227766016803	-0.0968800507576285	-0.1004535170659	-0.142785696419637	12.904439762104	-0.347497627656642	8.08119879370062	-1	89.4427751024982	-0.0316227766016803	-0.298060883681716	-0.0633407309144052	-0.0839183893583959	-0.0548271652938785	-0.0447437594309646	-0.153355508461336	-0.136014705087355
cardiomyopathy, dilated	-0.0776542406216114	-1	-1	-0.139099330886999	-0.0548271652938785	-1	-0.425378734727791	-1	-0.245328131317923	2.028474556071	-0.271280324743801	-0.453833600437865	-0.363118057209797	-0.391694639902164	-0.376134123169803	-0.131440876318771	-1	-0.0316227766016803	-0.0316227766016803	-0.0548271652938785	-1	-1	31.6549094235877	-0.142785696419637	-0.0316227766016803	-0.0776542406216114	-0.106694216600419	-0.0316227766016803	-0.0447437594309646	-0.0776542406216114	-0.0316227766016803	-1	-1	-0.0447437594309646	-0.0316227766016803	-0.0633407309144052	-0.0897577384569333	-0.202263497618943	-0.119099051963057	-1	54.7723381285866	-1	-0.166906124607555	-0.0447437594309646	-0.0447437594309646	-0.0316227766016803	-0.0548271652938785	-0.0839183893583959	-0.0839183893583959
cardiomyopathy, hypertrophic	-0.0447437594309646	-1	-1	-0.111308228088004	-1	-1	-0.321728161000743	-0.0316227766016803	-0.164812444900128	-0.252190724803474	-0.195916251419052	2.57834294622901	-0.27742729007562	-0.31548543449747	-0.303930725140321	8.38797608825531	-1	-1	-1	-0.0447437594309646	-1	-1	67.0708953870159	-0.106694216600419	-1	-0.0548271652938785	-0.0633407309144052	-0.0548271652938785	-0.0633407309144052	-0.0776542406216114	-1	-1	-1	-0.0548271652938785	-0.0316227766016803	-0.0316227766016803	-0.0839183893583959	-0.158398895667368	-0.0897577384569333	-1	28.2702143624788	-1	-0.127451568993969	-1	-0.0447437594309646	-0.0447437594309646	-0.0548271652938785	-0.0633407309144052	-0.0548271652938785
cardiomyopathy, hypertrophic, familial	-0.0548271652938785	-1	-1	-0.0897577384569333	-0.0316227766016803	-1	-0.288489790344358	-1	-0.160048069702151	-0.254160445459301	-0.19959245029748	2.95398839138849	-0.247880730543196	-0.302244343401089	-0.248590168712441	9.0692337052256	-0.0316227766016803	-0.0316227766016803	-1	-0.0548271652938785	-1	-1	Inf	-0.084776472913847	-1	-0.0447437594309646	-0.0633407309144052	-1	-0.0316227766016803	-0.0447437594309646	-1	-1	-1	-0.0548271652938785	-0.0447437594309646	-0.0316227766016803	-0.0708526675751333	-0.160500327520651	-0.0952504797098916	-0.0316227766016803	44.6990156715336	-1	-0.139099330886999	-0.0316227766016803	-0.0316227766016803	-0.0316227766016803	-1	-0.0633407309144052	-0.0633407309144052
cardiovascular abnormalities	-0.0708526675751333	-0.0316227766016803	-0.0447437594309646	-0.244655956785438	-0.0447437594309646	-0.0447437594309646	1.7901082692102	-0.0598384923046209	5.21802475565139	-0.679678712211015	1.33041926775083	0.375533946169353	0.850376712473497	3.2413104782152	0.813596481752551	-0.290811671999988	-0.0548271652938785	-0.0839183893583959	-0.0447437594309646	-0.0897577384569333	-1	-0.0316227766016803	5.68499511147916	4.50153877258904	-0.0447437594309646	-0.150443021041985	4.0668064005919	-0.111308228088004	-0.0633407309144052	-0.146955119958744	-1	-1	-0.0447437594309646	-0.119099051963057	-0.0708526675751333	-0.120054090604505	4.6609818957332	2.27707216487304	3.92505956043404	-0.0316227766016803	-0.0708526675751333	-0.0316227766016803	-0.299482023618755	-0.0633407309144052	-0.0708526675751333	-0.0548271652938785	-0.0548271652938785	-0.160500327520651	-0.131440876318771
cardiovascular diseases	9.25737454650927	-0.276426440975376	-0.195916251419052	0.723412699225418	-0.278513336139135	-0.17877290712516	0.474849592519166	-0.248157594646672	0.545811402903864	-0.871052845953325	2.15306675123664	-1.23544319455159	1.77924802823055	1.4719223625007	1.16953737612697	6.43605699790381	-0.236618724037377	-0.518216219897353	-0.139099330886999	-0.483062573933891	-0.0548271652938785	-0.188598738516557	4.67639116709771	2.13974491656677	3.79199480663332	12.5648006389582	0.948639157196986	-0.463428366397095	-0.405872948244262	-0.677264952902992	3.32371782219112	-0.110152636095858	5.09941358078795	-0.580587536873385	-0.398707628478609	1.10185227585538	7.31998328706461	1.9115802524467	1.79277410061951	-0.112749217595622	10.9289249448014	-0.149907947214405	6.27717656262427	4.21896614927501	-0.430639476232161	-0.279295553971961	-0.30604949418145	-0.709322491891101	0.505903916551403
carotid artery diseases	-1	-1	-1	-0.0548271652938785	-1	-1	-0.164812444900128	-1	-0.0952504797098916	-0.145775023392452	-0.111308228088004	-0.165101256795989	-0.131440876318771	-0.172731732137823	-0.127451568993969	-0.0633407309144052	-1	-0.0316227766016803	-0.0316227766016803	-0.0316227766016803	-1	-1	-0.0316227766016803	-0.0316227766016803	-1	-0.0316227766016803	-0.0548271652938785	-0.0316227766016803	-0.0316227766016803	-0.0316227766016803	-1	-1	-1	-0.0316227766016803	-0.0316227766016803	-1	-0.0633407309144052	-0.0447437594309646	-0.0316227766016803	-1	-0.0316227766016803	-0.0316227766016803	-0.0548271652938785	-1	-0.0316227766016803	-1	-0.0316227766016803	-0.0447437594309646	-0.0548271652938785
celiac disease	-0.0633407309144052	-0.0316227766016803	-1	-0.150443021041985	-1	-1	-0.492517284835841	-1	-0.284483117257714	-0.473371852527619	-0.318338594070092	-0.512929646273598	-0.397710772509375	-0.492847834365911	-0.414249165784436	-0.194160019590922	-1	-0.0548271652938785	-1	-0.0548271652938785	-1	-0.0447437594309646	-0.110152636095858	-0.114708564245422	-0.0447437594309646	-0.0839183893583959	-0.126214056561375	-0.0633407309144052	-0.0776542406216114	-0.1004535170659	-1	-1	-1	-0.0548271652938785	-0.0633407309144052	-0.0839183893583959	-0.106694216600419	-0.238961005615403	-0.178347366167454	-0.0316227766016803	-0.0776542406216114	-0.0316227766016803	-0.204905962894525	-0.0447437594309646	-0.0447437594309646	-1	-0.0316227766016803	-0.0776542406216114	-0.0952504797098916
central nervous system diseases	1.16202099138889	-0.295100332708885	-0.224620892738288	10.0943597954074	6.05783576900714	-0.160048069702151	-1.06319472688843	4.40405487115484	-0.726140359306454	0.665843918428087	2.04389068178391	-1.21765384080726	-1.18331397048183	-0.56024203049092	-1.18166987475244	1.12839789648177	-0.232353052584013	1.37546211050184	-0.166906124607555	7.83080280829675	-0.0548271652938785	-0.227559531567189	1.98138794818822	15.1025901554997	3.85476495494106	4.10074889191931	0.712012186680178	-0.505402070754261	7.45784070018393	2.33352732140706	-0.308426860780613	-0.131440876318771	-0.196184313621057	0.954241350548239	2.1095238583839	4.40217634080922	4.4811828174041	10.793185678904	-0.272725762332839	-0.15510761651171	1.28803456255591	-0.179112702036088	-0.137443183072755	9.37535730226796	1.80611207191761	-0.312955550311204	2.52231097043544	0.582545518236463	1.77089820642219
cerebellar ataxia	-0.0633407309144052	-0.0316227766016803	-1	8.38797608825531	-1	-1	-0.419628414140458	-0.0316227766016803	-0.261803926592391	-0.401891285257657	-0.309931754274538	-0.456795010129281	-0.341727547761117	-0.420083965201916	-0.342693333264812	-0.17877290712516	-1	18.2208945993329	-1	31.5911538250821	-1	-1	-0.0839183893583959	-0.1004535170659	-1	-0.0897577384569333	-0.123341793280068	-0.0708526675751333	-0.0447437594309646	18.2208945993329	-1	-1	-1	-0.0548271652938785	-0.0548271652938785	-0.0316227766016803	-0.115755794130633	4.03050865276332	-0.135320393737616	-1	-0.0633407309144052	-0.0316227766016803	-0.193428451439623	-0.0316227766016803	-0.0447437594309646	-1	-1	-0.0897577384569333	-0.0598384923046209
cerebellar diseases	-0.0633407309144052	-0.0316227766016803	-1	7.60129714791163	-0.0316227766016803	-1	-0.471645803564547	-1	-0.246558619297536	1.69916718818485	-0.30930711856265	1.27030992927003	-0.353730172821137	-0.465154786497613	-0.361357684086049	-0.193858577037985	-1	Inf	-1	22.3271359560513	-0.0316227766016803	-1	-0.0839183893583959	-0.110152636095858	-1	-0.0708526675751333	-0.106694216600419	-0.0548271652938785	-1	18.2208945993329	-0.0548271652938785	-1	-0.0316227766016803	-0.0776542406216114	-0.0447437594309646	-0.0447437594309646	-0.142785696419637	4.31319301642498	-0.150443021041985	-1	-0.0316227766016803	-1	-0.196184313621057	-1	-0.0316227766016803	-0.0316227766016803	-0.0316227766016803	-0.0316227766016803	-0.1004535170659
cerebrovascular disorders	-0.0633407309144052	-0.0447437594309646	-0.0316227766016803	5.41052005566261	-0.0447437594309646	-0.0447437594309646	-0.539948505873845	-1	-0.294101096405378	-0.499264313811665	-0.368000142364982	-0.572623702766801	-0.434807137623506	-0.531610422942451	-0.450218907059523	-0.198907909434601	-0.0316227766016803	-0.0708526675751333	-1	-0.0839183893583959	-1	-1	-0.139099330886999	-0.184640291454876	-0.0447437594309646	9.47729823410564	-0.151755516322852	-0.0633407309144052	-0.0316227766016803	-0.119099051963057	-0.0548271652938785	-1	-1	-0.0839183893583959	-0.0447437594309646	-0.0708526675751333	-0.139746878761837	-0.27513793197611	-0.186942298300333	-1	-0.0633407309144052	-0.0316227766016803	3.59549439238202	12.8647191963136	-0.0548271652938785	-0.0316227766016803	-0.0316227766016803	-0.0897577384569333	-0.0952504797098916
charcot-marie-tooth disease	-0.0633407309144052	-1	-0.0316227766016803	-0.119099051963057	-0.0316227766016803	-1	-0.431422617957347	-0.0316227766016803	3.5366658457406	2.11031416283019	-0.266686991095389	-0.456351493761125	-0.343309129034685	-0.38935540314181	-0.341495851101061	-0.150443021041985	-1	-0.0548271652938785	-1	-0.0316227766016803	Inf	-0.0316227766016803	23.8927642844694	-0.1004535170659	-0.0316227766016803	-0.0952504797098916	-0.0952504797098916	-0.0447437594309646	-0.0316227766016803	-0.0633407309144052	Inf	-1	-1	-0.0447437594309646	-0.0447437594309646	-0.0447437594309646	11.1299595686597	-0.221965369806855	-0.127451568993969	-0.0316227766016803	-0.0316227766016803	-1	-0.179112702036088	-0.0633407309144052	-0.0447437594309646	-0.0316227766016803	-0.0316227766016803	-0.0708526675751333	-0.0776542406216114
cholestasis	-0.0447437594309646	-0.0316227766016803	-0.0316227766016803	-0.135320393737616	-0.0316227766016803	-1	1.76828334584405	-0.0316227766016803	-0.247731254111999	-0.374440451428552	-0.278820151477642	-0.432351563826623	-0.338630016601599	1.74491141522845	-0.334657310834632	6.11752212281058	-1	-0.0447437594309646	-1	-0.0548271652938785	-1	-1	-0.0708526675751333	-0.0708526675751333	-0.0316227766016803	-0.0633407309144052	-0.1004535170659	-0.0548271652938785	-0.0316227766016803	-0.0447437594309646	-0.0316227766016803	-1	-1	-0.0548271652938785	-0.0447437594309646	-0.0447437594309646	12.8647191963136	-0.188598738516557	-0.131440876318771	-1	-0.0447437594309646	-1	-0.190350100135938	-0.0316227766016803	-0.0548271652938785	-0.0316227766016803	-1	-0.0548271652938785	-0.0776542406216114
cholestasis, intrahepatic	-0.0447437594309646	-0.0316227766016803	-0.0316227766016803	-0.135320393737616	-0.0316227766016803	-1	1.76828334584405	-0.0316227766016803	-0.247731254111999	-0.374440451428552	-0.278820151477642	-0.432351563826623	-0.338630016601599	1.74491141522845	-0.334657310834632	6.11752212281058	-1	-0.0447437594309646	-1	-0.0548271652938785	-1	-1	-0.0708526675751333	-0.0708526675751333	-0.0316227766016803	-0.0633407309144052	-0.1004535170659	-0.0548271652938785	-0.0316227766016803	-0.0447437594309646	-0.0316227766016803	-1	-1	-0.0548271652938785	-0.0447437594309646	-0.0447437594309646	12.8647191963136	-0.188598738516557	-0.131440876318771	-1	-0.0447437594309646	-1	-0.190350100135938	-0.0316227766016803	-0.0548271652938785	-0.0316227766016803	-1	-0.0548271652938785	-0.0776542406216114
chromosome disorders	-0.0548271652938785	-0.0316227766016803	-0.0447437594309646	-0.144853364071557	-0.0447437594309646	-0.0316227766016803	1.65167687043525	-1	-0.249602791602475	1.74362630763785	-0.302219561888836	1.56058032760384	2.06877354849968	1.88328874526315	2.19117517506412	11.3438610897066	-1	-0.0447437594309646	-1	-0.0447437594309646	-0.0316227766016803	-1	-0.110152636095858	-0.113811240127039	-0.0316227766016803	-0.0776542406216114	-0.135320393737616	-0.0316227766016803	-0.0316227766016803	-0.0776542406216114	-0.0447437594309646	-1	-0.0316227766016803	-0.0708526675751333	-0.0548271652938785	31.6070247262882	15.8039945552521	3.95848432571602	-0.149907947214405	-1	-1	-0.0447437594309646	-0.189736659610103	-0.0447437594309646	-1	-0.0316227766016803	-1	-0.0952504797098916	-0.0839183893583959
colitis	-0.109416805307145	-0.0447437594309646	-0.0447437594309646	-0.236453468725303	-0.0548271652938785	-0.0447437594309646	-0.729526086485324	-0.0316227766016803	-0.398362891599429	-0.698456451103685	-0.494958431449636	-0.78031539001362	0.923596033760635	-0.741067286022539	-0.616711356566837	-0.295100332708885	-0.0548271652938785	-0.0897577384569333	-0.0447437594309646	-0.0952504797098916	-1	-0.0316227766016803	-0.163301411902541	-0.190030860706774	-0.0316227766016803	-0.115755794130633	-0.195227910893393	-0.080217096735644	-0.0633407309144052	-0.124217609178467	-0.0447437594309646	-0.0447437594309646	-0.0316227766016803	-0.0897577384569333	-0.0633407309144052	-0.080217096735644	-0.160048069702151	-0.371649171539198	-0.218553347134022	-1	-0.1004535170659	-1	-0.290965662835244	-0.0897577384569333	-0.0316227766016803	-0.0548271652938785	-0.0316227766016803	-0.127451568993969	-0.158398895667368
colitis, ulcerative	-0.109416805307145	-0.0447437594309646	-0.0447437594309646	-0.236453468725303	-0.0548271652938785	-0.0447437594309646	-0.729526086485324	-0.0316227766016803	-0.398362891599429	-0.698456451103685	-0.494958431449636	-0.78031539001362	0.923596033760635	-0.741067286022539	-0.616711356566837	-0.295100332708885	-0.0548271652938785	-0.0897577384569333	-0.0447437594309646	-0.0952504797098916	-1	-0.0316227766016803	-0.163301411902541	-0.190030860706774	-0.0316227766016803	-0.115755794130633	-0.195227910893393	-0.080217096735644	-0.0633407309144052	-0.124217609178467	-0.0447437594309646	-0.0447437594309646	-0.0316227766016803	-0.0897577384569333	-0.0633407309144052	-0.080217096735644	-0.160048069702151	-0.371649171539198	-0.218553347134022	-1	-0.1004535170659	-1	-0.290965662835244	-0.0897577384569333	-0.0316227766016803	-0.0548271652938785	-0.0316227766016803	-0.127451568993969	-0.158398895667368
collagen diseases	31.5911538250821	-0.0316227766016803	-1	-0.0968800507576285	-1	-1	-0.351151575957055	-1	-0.184113629976987	-0.341339020617295	-0.233982259026873	-0.357525530819856	-0.294101096405378	-0.338430246649341	-0.281912509377808	6.3738528379623	-1	-0.0548271652938785	-1	-0.0316227766016803	-1	-1	-1	-0.110152636095858	-0.0316227766016803	-0.0776542406216114	-0.114708564245422	-1	-0.0316227766016803	-0.0633407309144052	-1	-1	-0.0316227766016803	-0.0548271652938785	-0.0316227766016803	14.0996808474518	-0.0708526675751333	-0.163730805167472	-0.105409788245866	-1	-0.0447437594309646	-1	5.68499511147916	-0.0316227766016803	-1	-1	-0.0447437594309646	-0.0776542406216114	-0.0633407309144052
colonic diseases	-0.175406504612757	-0.0708526675751333	-0.0633407309144052	-0.414922413968118	-0.0897577384569333	-0.0548271652938785	1.15998606168543	-0.0708526675751333	1.83224725546498	0.560865088487843	-0.83692490977185	1.68514754305452	2.49919286071418	3.50053865886416	1.64827986809529	1.75809560767689	-0.0708526675751333	-0.135320393737616	-0.0548271652938785	-0.164812444900128	-1	-0.0633407309144052	-0.229300997312313	-0.374228871487699	-0.0897577384569333	4.5519625157835	2.24334659174922	-0.15510761651171	-0.156734086179401	-0.252519221935299	-0.0952504797098916	-1	31.5911538250821	-0.182785565942836	-0.139099330886999	-0.190638928564478	17.6242655980768	-0.673397511100776	4.63762824505199	-0.0316227766016803	-0.163730805167472	-0.0447437594309646	4.74573783178868	-0.166497687548175	-0.141294548538024	-0.0897577384569333	-0.101893165080241	-0.249176356259121	-0.282703717974552
colorectal neoplasms	-0.0671998600845211	-0.0316227766016803	-1	-0.193858577037985	-1	-0.0316227766016803	3.89484553371625	-0.0447437594309646	2.47836559323978	2.70573918312827	-0.388732173460148	5.23839597947529	3.01378378672386	8.63739159196519	2.93702586512326	-0.212084862455368	-1	-0.0548271652938785	-1	-0.0839183893583959	-1	-1	-0.110152636095858	-0.149131972754309	-0.0316227766016803	9.47729823410564	6.51427529420546	-0.080217096735644	-0.0633407309144052	-0.114708564245422	-1	-0.0316227766016803	Inf	-0.105409788245866	-0.0548271652938785	-0.0548271652938785	25.402126368692	-0.265035247336662	11.1762258743007	-1	-0.0548271652938785	-0.0316227766016803	7.26421016302271	-0.0548271652938785	-0.0776542406216114	-0.0447437594309646	-0.0776542406216114	-0.110152636095858	-0.139099330886999
congenital abnormalities	7.27643731474376	6.32293402018841	14.7191852981605	1.11449858360631	-0.303930725140321	-0.204263441092125	2.03628410723136	-0.274328246777054	2.01500022599232	-0.650174330870534	3.28766356486319	0.21502107364613	4.39826646129637	2.1774627750291	3.03519388692866	4.92730490128355	-0.297092298267732	1.24376600113225	-0.133935807160584	1.07510733139968	12.8647191963136	3.64502879266116	6.95474470859184	2.15530542018018	-0.289069145613252	3.47427692152618	0.614106137591901	-0.502133344175792	3.23152210466466	0.3956971194547	2.56271579453269	-0.123341793280068	-0.198649285076837	-0.666322069978011	5.47063197826315	3.83581427094402	6.1679594609946	0.260953218745354	6.27043289394229	-0.137657262317073	1.26410181163596	29.8934685605217	1.05763829017158	3.20565477419099	-0.529234707907525	-0.336022711247258	-0.400163857599221	-0.887761148557031	0.201680636170093
congenital disorders of glycosylation	-0.0316227766016803	-1	-1	-0.0548271652938785	-1	-1	12.7475836082948	-1	9.0692337052256	13.8927285511331	5.7839562473183	11.224045788308	4.6099581210445	14.683933147787	4.72112181790397	-0.0548271652938785	-1	-1	-1	-1	-0.0316227766016803	-1	-1	-0.0633407309144052	-1	-0.0316227766016803	-0.0776542406216114	-0.0316227766016803	-1	-1	-0.0316227766016803	-1	-1	-0.0316227766016838	-1	-0.0316227766016803	-0.0447437594309646	-0.120054090604505	-0.0633407309144052	-1	-1	-1	-0.0916240033135056	-0.0316227766016803	-1	-1	-1	-1	-1
congenital, hereditary, and neonatal diseases and abnormalities	14.3785890656962	4.66504572626628	6.10313474227991	0.0445736555901612	2.42727722200496	-0.489573989072959	0.492424237098237	5.13241318789474	0.645174851182116	1.07180133374998	0.926484299585458	0.557534740464915	1.55266960927794	0.125788508840903	1.91697122766524	3.54082488196302	1.09057128407906	0.269688654441776	-0.415829545830274	-0.493734865356187	8.38797608825531	1.04821485925634	6.32498796055568	1.92140407356222	4.57162657256624	25.9709875199902	-0.0671887966489978	-1.1784045753672	0.675892096705831	0.469953419038928	1.9316566139103	-0.284735896459202	1.63362322415965	1.26076848097275	2.0229935708633	4.47947214522843	4.1018216091325	1.38935951517614	1.36455115049558	-0.365988013823139	12.1399852241838	21.9922152306966	-0.30874620458828	0.520209707502397	-1.24311470826365	-0.900976696942505	-0.936172859424455	-0.943202153541159	-0.574944648380088
connective tissue diseases	12.113803981521	9.0692337052256	-0.0776542406216114	0.939163188950551	-0.153355508461336	-0.0708526675751333	2.13465597917634	-0.106694216600419	-0.165795061726785	-0.792423160888892	5.41312934840633	0.368742420950674	1.69812649231886	3.75348338778258	1.06769072015881	3.49686301860307	-0.135320393737616	-0.272542272114688	-0.0739511625237227	-0.253143374407342	-1	-0.111308228088004	-0.355006774598547	1.0757041159592	-0.131440876318771	4.57865412968421	6.91630372938741	6.98998787328403	-0.215919981523309	-0.361383095203986	-0.142785696419637	-0.0548271652938785	-0.0897577384569333	2.9520796783822	-0.188431320219507	2.78938578847084	1.75601360657113	1.0665848039335	-0.58108993838877	-0.0548271652938785	-0.280890705416996	-0.1004535170659	2.63332920353767	-0.249176356259121	-0.222876721864737	-0.14638650618501	-0.177042801969571	2.34378892379258	2.03843650653656
coronary artery disease	15.7718419976869	-0.0447437594309646	-1	-0.137657262317073	-1	-1	-0.453007071205356	-0.0316227766016803	-0.275848998719342	-0.428158371308114	-0.318599189005303	1.19529421189621	-0.386907285672449	-0.44774927488121	-0.394314444753098	5.2495022322184	-0.0316227766016803	-0.0708526675751333	-1	-0.0548271652938785	-1	-0.0316227766016803	-0.111308228088004	-0.119099051963057	-0.0447437594309646	-0.0897577384569333	-0.123341793280068	-0.0548271652938785	-0.0447437594309646	-0.0776542406216114	-0.0316227766016803	-1	-1	-0.080217096735644	-0.0316227766016803	-0.0548271652938785	8.10055321420112	-0.243592802048773	-0.149907947214405	-1	-0.0633407309144052	-1	4.83418270230349	-0.0548271652938785	-1	-1	-0.0316227766016803	-0.0708526675751333	-0.0633407309144052
coronary disease	18.2208945993329	-0.0447437594309646	-1	-0.156829648061457	-1	-0.0316227766016803	-0.491621059301064	-0.0316227766016803	-0.290549175632017	-0.446151341766258	-0.334827298908163	1.19109779008128	-0.421726213531648	-0.492823835643282	-0.405541093243756	4.89758353826273	-1	-0.0776542406216114	-1	-0.0708526675751333	-1	-0.0316227766016803	-0.119099051963057	-0.156829648061457	-0.0316227766016803	-0.123341793280068	-0.149907947214405	-0.0633407309144052	-0.0708526675751333	-0.0897577384569333	-0.0447437594309646	-0.0316227766016803	-0.0447437594309646	-0.0839183893583959	-1	-0.0776542406216114	7.38247925835217	-0.258039997328713	-0.179112702036088	-1	-0.0548271652938785	-1	4.50153877258904	-0.0633407309144052	-0.0447437594309646	-1	-1	-0.0860862560681747	-0.0916240033135056
cranial nerve diseases	-1	-1	-1	-0.105409788245866	-1	-1	-0.296069244982505	-1	-0.166330831411822	-0.254160445459301	-0.175775160977013	2.68577487409902	3.88990446928679	-0.284735896459202	3.56572241597843	-0.1004535170659	-1	-0.0316227766016803	-1	-1	-1	-1	-1	-0.0739511625237227	-1	-0.0548271652938785	-0.0776542406216114	-0.0548271652938785	-0.0447437594309646	-0.0447437594309646	-1	-1	-1	-0.0447437594309646	-1	-0.0447437594309646	-0.0633407309144052	-0.166497687548175	-0.0633407309144052	-1	-1	-1	-0.128258702532658	-0.0447437594309646	-1	-1	-0.0316227766016803	-0.0447437594309646	-0.0548271652938785
craniofacial abnormalities	14.0996808474518	-0.0548271652938785	-0.0316227766016803	-0.163730805167472	-0.0447437594309646	-0.0316227766016803	5.76606038115884	-1	2.04616990019935	0.986577858356566	2.02461204701116	2.21079974671205	6.81306089651163	2.70994702701277	7.21830681539924	14.5694739728363	-0.0316227766016803	-0.0633407309144052	-1	-0.0447437594309646	-1	-0.0316227766016803	-0.110152636095858	-0.175775160977013	-1	-0.110152636095858	-0.146830907988745	-0.0776542406216114	-1	-0.0633407309144052	-1	-1	-0.0316227766016803	-0.0839183893583959	-0.0316227766016803	-0.0424434046310364	6.66408965344036	3.56218194553207	-0.184952824173656	-0.0316227766016803	-0.0633407309144052	-0.0316227766016803	7.53758477683842	-0.0708526675751333	-0.0447437594309646	-0.0316227766016803	-0.0316227766016803	-0.105409788245866	-0.0776542406216114
crohn disease	-0.146955119958744	-0.0316227766016803	-0.0316227766016803	-0.281798165509282	-0.0447437594309646	-0.0447437594309646	2.57898526135617	-0.0316227766016803	-0.494506978031122	-0.797175971035136	1.10657989562631	0.172298473693164	1.84788117339918	0.343654768770989	0.552626425047678	-0.303353292728523	-0.0447437594309646	-0.105409788245866	-0.0447437594309646	-0.123341793280068	-1	-0.0447437594309646	-0.169640141999993	-0.259612789745999	-0.0633407309144052	-0.157211370516776	-0.230699092358432	-0.0731885808347946	-0.0897577384569333	-0.163730805167472	-0.0776542406216114	-1	-0.0548271652938785	-0.139099330886999	-0.0633407309144052	-0.139099330886999	-0.196891691283424	1.52139481367731	-0.241942244015449	-0.0316227766016803	-0.142785696419637	-1	2.12829634045927	-0.106694216600419	-0.114708564245422	-0.0839183893583959	-0.0708526675751333	-0.163730805167472	-0.179990072525707
death	-1	-1	-1	-0.0548271652938785	-1	-1	-0.250908076046551	-1	-0.143391596181288	-0.237368118019419	-0.157211370516776	-0.285452881628266	-0.200597476396434	-0.251972761173784	-0.212132034355964	-0.0708526675751333	-1	-0.0316227766016803	-1	-1	-1	-1	-1	-0.0633407309144052	-1	-1	-0.0548271652938785	-1	-0.0316227766016803	-0.0316227766016803	-1	-1	-0.0316227766016803	-0.0316227766016803	-1	-0.0447437594309646	-0.0708526675751333	-0.123341793280068	-0.0548271652938785	-1	-0.0316227766016803	-0.0316227766016803	-0.0897577384569333	-1	-0.0316227766016803	-1	-1	-0.0548271652938785	-0.0776542406216114
death, sudden	-1	-1	-1	-0.0548271652938785	-1	-1	-0.250908076046551	-1	-0.143391596181288	-0.237368118019419	-0.157211370516776	-0.285452881628266	-0.200597476396434	-0.251972761173784	-0.212132034355964	-0.0708526675751333	-1	-0.0316227766016803	-1	-1	-1	-1	-1	-0.0633407309144052	-1	-1	-0.0548271652938785	-1	-0.0316227766016803	-0.0316227766016803	-1	-1	-0.0316227766016803	-0.0316227766016803	-1	-0.0447437594309646	-0.0708526675751333	-0.123341793280068	-0.0548271652938785	-1	-0.0316227766016803	-0.0316227766016803	-0.0897577384569333	-1	-0.0316227766016803	-1	-1	-0.0548271652938785	-0.0776542406216114
death, sudden, cardiac	-1	-1	-1	-0.0548271652938785	-1	-1	-0.209504550935642	-1	-0.115755794130633	-0.188598738516557	-0.132187996277287	-0.220216133902737	-0.170029314665616	-0.193742624430196	-0.166330831411822	-0.0839183893583959	-1	-0.0316227766016803	-1	-0.0316227766016803	-1	-1	-0.0316227766016803	-0.0548271652938785	-1	-0.0316227766016803	-0.0708526675751333	-1	-1	-1	-1	-1	-0.0316227766016803	-1	-1	-1	-0.0708526675751333	-0.105409788245866	-0.0316227766016803	-1	-0.0316227766016803	-1	-0.0548271652938785	-1	-1	-1	-1	-1	-0.0316227766016803
dementia	-0.0633407309144052	-1	-0.0447437594309646	31.9449336625773	-0.0316227766016803	-1	-0.560477520861584	-0.0447437594309646	-0.323336529992989	-0.535291527267604	-0.372035188061228	-0.610274219501247	-0.471259966856211	-0.544962220192002	-0.491429628819972	-0.210109342990808	-0.0316227766016803	-0.0633407309144052	-1	15.7718419976869	-1	-1	8.38797608825531	32.7976765351255	-1	-0.0952504797098916	-0.157211370516776	-0.0708526675751333	31.5911538250821	12.8647191963136	-1	-0.0316227766016803	-0.0447437594309646	-0.0548271652938785	-1	-0.0708526675751333	7.38247925835217	18.3130221069196	-0.176130162269656	-0.0316227766016803	-0.0633407309144052	-1	-0.247731254111999	44.6990156715336	-0.0633407309144052	-0.0316227766016803	-0.0548271652938785	-0.0776542406216114	-0.0897577384569333
demyelinating autoimmune diseases, cns	-0.123341793280068	-0.0548271652938785	-0.0447437594309646	-0.262780868988394	-0.0708526675751333	-0.0316227766016803	3.23093761042566	-0.0548271652938785	-0.480057325240171	-0.775455425047181	4.18852765749013	0.054906325402776	1.70114932732193	3.51684951095025	5.12271815590846	-0.31675290697788	-0.0447437594309646	-0.131440876318771	-1	-0.0952504797098916	-1	-0.0316227766016803	-0.179112702036088	-0.266073816055904	-0.0548271652938785	-0.163730805167472	3.43678889336013	16.3222306440624	-0.0708526675751333	-0.141294548538024	-0.0776542406216114	-1	-0.0316227766016803	-0.128258702532658	-0.0897577384569333	-0.137657262317073	-0.234088590824992	-0.456477725585709	-0.282466092531634	-0.0548271652938785	-0.0839183893583959	-0.0316227766016803	-0.380264943563082	-0.101893165080241	-0.0952504797098916	-0.0708526675751333	-0.0548271652938785	-0.187814252782868	-0.200597476396434
demyelinating diseases	-0.185766309236081	-0.105409788245866	-0.0548271652938785	-0.385328664298002	-0.0897577384569333	-0.0708526675751333	2.42205731104635	-0.0548271652938785	-0.687992589624851	-0.104203985609288	3.15807743293938	-0.320140803849272	3.94246981652867	2.62055120208473	6.88105898597974	-0.44654824019798	-0.0776542406216114	-0.160048069702151	-0.0316227766016803	-0.126214056561375	-1	-0.0447437594309646	-0.243592802048773	-0.3448722485299	-0.0633407309144052	-0.204022057631032	3.0335020346117	10.6590081492804	-0.132187996277287	-0.204022057631032	-0.0901339818629506	-0.0316227766016803	-1	-0.164812444900128	-0.110152636095858	-0.172731732137823	-0.273297619428064	-0.617415332139713	-0.362210382258755	-0.0447437594309646	-0.153355508461336	-0.0447437594309646	-0.486702095008515	-0.120325645103466	-0.139099330886999	-0.1004535170659	-0.105409788245866	-0.214427329176829	-0.241285525047042
diabetes mellitus	-0.27513793197611	-0.149907947214405	-0.110152636095858	-0.621567019729357	-0.114708564245422	-0.0633407309144052	0.533987851799039	-0.131440876318771	-1.06325733377747	-1.31963002926237	1.19131272271349	-0.9302293786881	0.443039505933829	0.624868084710933	1.03266131540615	0.72884196051561	-0.163301411902541	-0.252190724803474	-0.0708526675751333	-0.222180744964435	-1	-0.0708526675751333	1.89099711117572	-0.605619798459288	-0.139099330886999	2.36185386547245	-0.566674342699145	7.40428082499009	-0.19959245029748	-0.356112429123396	-0.139746878761837	-0.0447437594309646	14.0996808474518	3.37010808390856	-0.196891691283424	-0.307306486469391	3.59069785215018	-0.966749877864727	-0.63486553398279	-0.0548271652938785	-0.243592802048773	-0.0633407309144052	-0.828418105349774	-0.244655956785438	-0.193858577037985	-0.139746878761837	-0.166906124607555	-0.361357684086048	1.94918306876237
diabetes mellitus, type 1	-0.153355508461336	-0.0447437594309646	-0.0316227766016803	-0.321728161000743	-0.0708526675751333	-0.0447437594309646	2.76213202201581	-0.0447437594309646	-0.602607293158418	-0.889317904883734	3.50199955556854	-0.164059034552868	2.34522379060549	1.88486498867928	2.27605841524741	1.96235498026331	-0.0633407309144052	-0.135320393737616	-1	-0.127451568993969	-1	-0.0447437594309646	4.35748506985285	-0.321728161000743	-0.0548271652938785	4.5519625157835	-0.300574056922273	22.3496768757764	-0.0839183893583959	-0.173103146339866	-0.0447437594309646	-0.0316227766016803	-0.0447437594309646	7.18191808421824	-0.0952504797098916	-0.131440876318771	-0.250908076046551	-0.561179224876898	-0.307216425508628	-0.0447437594309646	-0.139099330886999	-0.0447437594309646	-0.443701854295073	-0.114708564245422	-0.0952504797098916	-0.0708526675751333	-0.0839183893583959	-0.214639644446235	-0.192498097531752
diabetes mellitus, type 2	-0.114708564245422	-0.0708526675751333	-0.0316227766016803	-0.267324909339579	-0.0447437594309646	-0.0316227766016803	-0.9018829518999	-0.0548271652938785	-0.493324652249714	-0.822163217548816	0.893531981393005	-0.947907052333769	0.485609666281397	-0.874519690455976	-0.73349868079551	2.48019602449854	-0.0548271652938785	-0.105409788245866	-0.0447437594309646	-0.135320393737616	-1	-0.0548271652938785	5.7839562473183	-0.284735896459202	-0.0447437594309646	6.11801618904072	-0.235303694264061	-0.127451568993969	-0.0839183893583959	-0.153860280066008	-0.0633407309144052	-1	22.3271359560513	7.38247925835217	-0.0548271652938785	-0.128258702532658	4.96176454615117	-0.440187018286541	-0.296069244982505	-0.0316227766016803	-0.111308228088004	-1	-0.378900894190157	-0.135320393737616	-0.114708564245422	-0.0708526675751333	-0.0860862560681747	-0.173103146339866	-0.181727249988629
digestive system diseases	1.2292319460338	-0.297500051016886	-0.209504550935642	-1.10663201184741	3.2592227084562	-0.127451568993969	0.13255039118463	-0.187814252782868	0.488489658356196	1.31040444877098	2.34869837592894	0.992491588224159	3.56782594828068	2.43462206327111	1.7859061483216	2.27013908960356	-0.242372183536008	-0.511222355940761	-0.105409788245866	-0.483981878184211	-0.0633407309144052	-0.182785565942836	0.72791170999401	0.974826004915205	-0.273693733332285	2.67096911112801	-0.0323168241041865	1.27590988021321	-0.416321419220562	-0.626906011485306	-0.257468633868678	-0.0897577384569333	21.248191719577	5.15952878686287	-0.432509923368313	4.8758072392816	6.23619367196536	-0.314628295226394	2.56277785949989	-0.137657262317073	-0.560909236368745	-0.136014705087355	2.33853387246687	1.54021091967755	-0.432060097773202	-0.292729489026863	-0.321012010058377	0.746474017146177	-0.843851425803036
digestive system neoplasms	-0.184113629976987	-0.0897577384569333	-0.0897577384569333	-0.415190677883961	-0.0633407309144052	-0.0548271652938785	1.38349304177679	-0.0633407309144052	3.12163381563514	7.15170562577097	1.47550552908502	6.94395447248694	1.81475331412027	8.20823868886052	1.76693775123719	1.76333465664968	-0.0708526675751333	-0.163730805167472	-0.0316227766016803	-0.139746878761837	-1	-0.0839183893583959	-0.245883333464229	2.31391221390683	-0.0671998600845211	4.10385549757698	2.48276216473171	-0.160048069702151	-0.135320393737616	-0.218553347134022	-0.114708564245422	-0.0316227766016803	Inf	-0.184952824173656	-0.131440876318771	-0.163730805167472	13.3415718470641	-0.678085128183749	7.07235890321278	-0.0548271652938785	-0.143391596181288	-0.0447437594309646	6.83430526280166	-0.15510761651171	-0.146955119958744	-0.0633407309144052	-0.114708564245422	-0.231704637390814	-0.266686991095389
disorders of sex development	-1	Inf	Inf	-0.0897577384569333	-1	-1	-0.346092068457506	-1	-0.211802301486677	2.14291527007192	-0.246558619297536	-0.387941811810097	-0.307425690405321	-0.379798618310732	-0.307997796687068	-0.123341793280068	-1	-0.0447437594309646	-1	-0.0447437594309646	-1	-1	-0.0776542406216114	-0.0897577384569333	-0.0316227766016803	-0.0839183893583959	-0.1004535170659	-0.0447437594309646	-0.0316227766016803	-0.0548271652938785	-1	-0.0316227766016803	-1	-0.0316227766016803	-0.0316227766016803	-1	-0.0708526675751333	-0.146955119958744	-0.119099051963057	-1	-0.0316227766016803	-0.0316227766016803	-0.163730805167472	-0.0447437594309646	-0.0316227766016803	-1	-0.0316227766016803	-0.0548271652938785	-0.0516829081481723
dna repair-deficiency disorders	-0.080217096735644	-0.0316227766016803	-1	-0.175241472712837	-0.0447437594309646	-0.0316227766016803	6.60153296373394	-0.0447437594309646	-0.386227042596191	23.3959873963145	12.2301545093189	19.8130810484039	15.3240676613437	17.1474460761919	14.8131261236432	-0.251413823248453	-0.0447437594309646	-0.0548271652938785	-0.0447437594309646	-0.0598384923046209	-1	-1	-0.119099051963057	-0.15510761651171	-0.0316227766016803	-0.131440876318771	-0.19654981876357	-0.101893165080241	-0.0548271652938785	-0.0916240033135056	-0.0633407309144052	-0.0316227766016803	-0.0316227766016803	-0.0708526675751333	-0.0447437594309646	-0.0776542406216114	-0.150443021041985	5.33166037747378	-0.190638928564478	-0.0316227766016803	-0.0897577384569333	-0.0316227766016803	-0.272236185778753	-0.0952504797098916	-0.0548271652938785	-0.0447437594309646	-0.0548271652938785	-0.114708564245422	-0.119099051963057
dwarfism	-0.0316227766016803	-0.0316227766016803	-1	-0.119099051963057	-1	-1	-0.34694593552362	-1	-0.211006343222717	-0.317516162992481	-0.228020294125496	-0.367383838146621	-0.292461186539671	2.38528857636894	-0.297500051016886	-0.126214056561375	-1	-1	-0.0316227766016803	-0.0548271652938785	-1	-0.0316227766016803	-0.0633407309144052	-0.110152636095858	-1	-0.0860862560681747	-0.0993447246407206	-0.0316227766016803	-0.0447437594309646	-0.0633407309144052	-0.0316227766016803	-1	-1	-0.0447437594309646	-0.0316227766016803	-0.0316227766016803	-0.0897577384569333	-0.190350100135938	-0.0952504797098916	-1	-0.0316227766016803	-0.0316227766016803	-0.149907947214405	-1	-0.0316227766016803	-1	-1	-0.0447437594309646	-0.0839183893583959
dyskinesias	-0.0708526675751333	-0.0316227766016803	-0.0548271652938785	8.93349869085137	-0.0316227766016803	-0.0316227766016803	0.948089271855234	-1	-0.352847694499283	-0.586295092495128	-0.410195828963394	0.864534993168617	1.42782349533037	-0.582328412334642	3.28673613919823	-0.234721065555788	-0.0316227766016803	14.0996808474518	-1	22.3271359560513	-1	-1	-0.119099051963057	-0.172424783133805	-1	-0.132187996277287	-0.157211370516776	-0.0708526675751333	22.3271359560513	9.47905330706246	-0.0447437594309646	-1	-1	-0.0671998600845211	-0.0447437594309646	-0.07364705697177	-0.14638650618501	5.27892066227448	-0.169640141999993	-0.0316227766016803	-0.080217096735644	-1	-0.240487730802823	-0.0897577384569333	-0.0316227766016803	-0.0316227766016803	-0.0548271652938785	-0.123341793280068	-0.114708564245422
dysostoses	22.3271359560513	-1	-1	-0.0776542406216114	-1	-1	-0.287751360073747	-1	4.6609818957332	2.95398839138849	-0.160048069702151	2.36321325585734	3.51397259822007	-0.25502538778301	3.56572241597843	-0.135320393737616	-1	31.5911538250821	-1	-0.0316227766016803	-1	-1	-0.0548271652938785	-0.0708526675751333	-1	-0.0548271652938785	-0.0708526675751333	-1	-0.0548271652938785	-0.0447437594309646	-0.0316227766016803	-1	-0.0316227766016803	-0.0447437594309646	-1	-1	23.8927642844694	5.500511706963	-0.0897577384569333	-0.0316227766016803	-1	-1	-0.133935807160584	-0.0708526675751333	-1	-1	-1	-1	-0.0776542406216114
dyssomnias	-1	-0.0316227766016803	-1	12.8647191963136	-1	-1	3.03497595133942	-1	-0.166906124607555	-0.262192302076876	-0.192498097531752	2.54203021038321	-0.199212525235959	-0.273297619428064	-0.214020677323691	-0.135320393737616	-1	-0.0316227766016803	-1	-0.0316227766016803	-1	-1	-0.0548271652938785	9.47905330706246	-1	-0.0447437594309646	-0.0633407309144052	-0.0316227766016803	-0.0447437594309646	14.0996808474518	-1	-1	-1	-1	-0.0316227766016803	-0.0316227766016803	-0.0548271652938785	-0.143391596181288	-0.0776542406216114	-1	-0.0633407309144052	-1	-0.131440876318771	-0.0316227766016803	-1	-1	-1	-0.0447437594309646	-0.0633407309144052
ectodermal dysplasia	-0.0316227766016803	-1	-0.0316227766016803	-0.0708526675751333	-1	-1	5.10176153712159	-1	9.0692337052256	-0.179112702036088	6.99649912456223	-0.207520910159128	5.2495022322184	5.41086931623648	-0.161632791736108	-0.0633407309144052	-0.0316227766016803	-0.0316227766016803	-1	-1	-1	-1	-1	-0.0708526675751333	-0.0316227766016803	-0.0316227766016803	-0.0708526675751333	-1	-1	-0.0316227766016803	-1	-1	-1	-1	-1	-1	-0.0447437594309646	9.47729823410564	-0.0548271652938785	-1	-0.0316227766016803	-1	-0.0839183893583959	-1	-0.0316227766016803	-1	-1	-0.0447437594309646	-0.0316227766016803
endocrine gland neoplasms	-0.0860862560681747	-0.0316227766016803	-0.0316227766016803	-0.223657258700729	-0.0548271652938785	-1	1.88842052661572	-0.0447437594309646	3.89605093028898	4.68850762700991	1.42697489269059	6.42854534146832	1.00047448196211	9.83817075275916	0.982086079414732	-0.249176356259121	-0.0447437594309646	-0.1004535170659	-0.0316227766016803	-0.0739511625237227	-1	-0.0316227766016803	6.3744082302409	-0.193428451439623	-0.0447437594309646	16.3222306440624	-0.163214249381598	-0.0708526675751333	-0.0548271652938785	-0.114708564245422	-0.0548271652938785	-0.0316227766016803	31.5911538250821	-0.0897577384569333	-0.0548271652938785	-0.105409788245866	27.1060824554047	2.19522294108968	13.1123636954386	-1	-0.114708564245422	-0.0316227766016803	2.61390942585824	-0.0708526675751333	-0.0776542406216114	-0.0548271652938785	-0.0447437594309646	-0.135320393737616	-0.153860280066008
endocrine system diseases	1.27476551001269	13.9460369582903	13.4780872540951	-1.0349841004413	3.79094158168284	-0.142785696419637	-0.324421224406735	-0.184640291454876	-0.00933414406027596	-0.158380522095221	-0.20199534198197	-0.186495193566795	-0.430268489265138	1.01535257628174	-0.466715821489069	-0.258357979905025	-0.210935761414263	-0.471157086436253	-0.120054090604505	-0.510890938822832	-0.0776542406216114	-0.204263441092125	0.847282819361596	-0.968015648607975	-0.222045286830325	13.5454501651227	-0.934206478734653	3.70602789915615	-0.391201999885838	-0.652287434041879	8.09772156133377	-0.114708564245422	13.4780872540951	1.35726986611241	-0.361524865254999	1.41940918570306	8.61841794730174	-0.710260780948764	10.6185858455352	-0.146955119958744	-0.445250161619306	-0.149907947214405	0.131234131085617	-0.45080660744291	-0.435786590668684	-0.241285525047042	-0.323601036216526	-0.692571220043477	0.720617563683687
epilepsy	-0.0447437594309646	-0.0316227766016803	-1	-0.105409788245866	-0.0316227766016803	-1	-0.360153230537718	31.5911538250821	-0.179934003522083	-0.313042356248777	-0.215919981523309	-0.365663233847213	-0.300303672261751	-0.335826082104607	-0.29557418880295	-0.15510761651171	-0.0447437594309646	-0.0633407309144052	-1	-0.0316227766016803	-1	-1	-0.0633407309144052	-0.0776542406216114	-0.0316227766016803	-0.0598384923046209	-0.0916240033135056	-0.0447437594309646	22.3271359560513	15.7718419976869	-0.0316227766016803	-1	-1	-0.0548271652938785	31.5911538250821	31.5911538250821	-0.0860862560681747	5.3279374086571	-0.105409788245866	-1	-1	-1	6.37881587296626	-0.0316227766016803	-0.0316227766016803	-1	-0.0316227766016803	-0.0548271652938785	-0.0548271652938785
esophageal diseases	-0.0447437594309646	-1	-1	-0.115755794130633	-1	-1	-0.347661187629513	-1	-0.209278510078779	2.52399786398311	-0.212672209161252	-0.385153719274522	-0.306993946225114	-0.338542506873391	-0.290479808749125	-0.123341793280068	-0.0316227766016803	-0.0548271652938785	-0.0316227766016803	-0.0316227766016803	-1	-1	-0.0633407309144052	-0.0968800507576285	-1	15.7718419976869	-0.1004535170659	-0.0776542406216114	-0.0316227766016803	-0.0633407309144052	-1	-1	-1	-0.0776542406216114	-0.0316227766016803	-0.0447437594309646	-0.0633407309144052	-0.158398895667368	-0.0739511625237227	-1	-0.0316227766016803	-1	-0.128258702532658	-0.0548271652938785	-0.0447437594309646	-1	-0.0447437594309646	-0.0633407309144052	-0.0776542406216114
exophthalmos	-0.0447437594309646	-1	-1	-0.0776542406216114	-1	-1	4.55367983064247	-1	-0.111308228088004	-0.196184313621057	-0.111308228088004	-0.209504550935642	-0.148338819215819	-0.166330831411822	-0.153860280066008	-0.0776542406216114	-0.0316227766016803	-0.0316227766016803	-1	-0.0316227766016803	-1	-1	-0.0447437594309646	-0.0633407309144052	-1	-0.0316227766016803	-0.0548271652938785	-1	-0.0316227766016803	-0.0316227766016803	-1	-1	-1	-1	-0.0316227766016803	-0.0447437594309646	-0.0316227766016803	-0.1004535170659	-0.0708526675751333	-1	-1	-1	-0.0708526675751333	-0.0316227766016803	-1	-1	-1	-0.0316227766016803	-1
eye diseases	5.02888713949087	5.68339687159009	7.83827149312908	-0.866132001230262	-0.153355508461336	-0.105409788245866	-0.498766608946876	-0.149907947214405	0.0369201685774393	-0.388277225621431	-0.738272030610916	-0.394478944443663	-0.205024703462755	-0.476569818374119	0.192256601728626	3.81120268596512	-0.153355508461336	-0.32955725262879	-0.0897577384569333	-0.35107797607057	-0.0447437594309646	-0.14638650618501	-0.512096431522566	-0.795230257239663	-0.151755516322852	11.9629681738541	3.2509820956381	-0.339999906242369	-0.292770540887862	-0.461038041507948	4.60534468148302	18.2208945993329	-0.127451568993969	-0.355366181451835	-0.267127577867099	4.52793361998358	2.41172342751906	-0.356487418126463	-0.790927524274937	8.71039729084504	-0.320702056973037	-0.110152636095858	0.739546311291091	-0.36910064399657	-0.313796472364087	-0.175775160977013	-0.213545331008657	-0.476599959704119	1.31666393188758
eye diseases, hereditary	10.8320049795838	11.1299595686597	18.2208945993329	-0.411843883790187	-0.1004535170659	-0.0316227766016803	1.50831472604357	-0.0839183893583959	-0.717760958490963	1.62449714330849	0.342603523827438	1.97307010583297	2.04623306554463	1.66037166231206	2.97182527586219	7.83834043028212	-0.0860862560681747	-0.148338819215819	-0.0447437594309646	-0.15510761651171	-0.0316227766016803	-0.0633407309144052	-0.184113629976987	-0.369507382029804	-0.0548271652938785	5.02896348010308	2.42167285802845	-0.158398895667368	-0.119099051963057	-0.204263441092125	-0.0839183893583959	-1	-1	-0.158398895667368	-0.139099330886999	9.84782233040193	5.68649898567663	0.876780340280498	-0.397249001174884	-0.0633407309144052	-0.164812444900128	-1	1.16756549947515	-0.145775023392452	-0.156734086179401	-0.0897577384569333	-0.0952504797098916	-0.229966073025077	3.44001974768007
female urogenital diseases	2.04035914171558	8.90463524944283	15.332191631772	-0.915717674888733	-0.198907909434601	-0.114708564245422	-0.956714254975386	-0.136014705087355	2.87249944627757	1.35807281587162	-0.290662834636188	0.71635666906817	-0.333395267241166	-0.0457145087536686	-0.717589780149725	0.0340501509729698	-0.187513974634505	-0.331221438617121	-0.110152636095858	-0.381821078654509	-0.0671998600845211	-0.145775023392452	-0.567514063123609	1.76000638391997	4.83620791289458	5.26834042766834	0.463218712358185	-0.338467669158494	-0.27785253860622	-0.509347375476203	-0.210109342990808	11.9044229475555	10.4881361547226	-0.420801585294175	-0.304177342120739	7.16148578530073	6.44185818688431	1.8793973642593	2.68502962491248	-0.0708526675751333	2.25971140154874	-0.114708564245422	0.569086204695125	2.52718536311925	-0.325771859824026	-0.212084862455368	-0.2454793921106	-0.471895386556189	-0.592548965239925
female urogenital diseases and pregnancy complications	1.87679513360063	9.51384095995517	14.5029354993235	-0.893452608180964	-0.181727249988629	-0.127451568993969	-0.950993020165785	-0.146955119958744	2.66952719606832	1.21548780900707	-0.295803451083591	0.617466206939367	-0.372186073746514	-0.0969076928023976	-0.730767683763413	0.0438154879884369	-0.172731732137823	-0.378750930431996	-0.114708564245422	-0.382449895249644	-0.0447437594309646	-0.179112702036088	-0.570840535069607	1.84363036165465	5.41086931623648	5.0790792514506	0.391837728009959	-0.337613971125549	-0.326711270840235	-0.491233191331561	-0.181249178432809	9.94691999521984	6.51486639561138	-0.430108568723706	-0.333482546857596	6.65887848904542	9.07050343015077	1.84146764350372	2.76280073642822	-0.084776472913847	2.23409967005465	-0.0897577384569333	0.52371901004742	2.06070677902805	-0.349303577593379	-0.175406504612757	-0.239663121335061	-0.57706152185014	-0.630466587511952
gastroenteritis	-0.195916251419052	-0.110152636095858	-0.0708526675751333	-0.460007227416792	-0.105409788245866	-0.0708526675751333	2.14539178621098	-0.0952504797098916	-0.78990991133687	-1.06043588952706	4.28338095036555	-0.595243424151228	1.22365002531871	0.157990437760606	0.467778205713052	1.31666393188758	-0.0839183893583959	-0.184952824173656	-0.0548271652938785	-0.229300997312312	-1	-0.0839183893583959	-0.269125568143518	-0.436936271888327	-0.128258702532658	-0.271217009673653	-0.397909704185659	-0.179779133448525	-0.179990072525707	-0.238553719672445	-0.1004535170659	-0.0776542406216114	-0.0708526675751333	-0.203239461506936	-0.169640141999993	-0.254750394657741	-0.33310967049817	0.618000138038912	-0.453653220538776	-0.0633407309144052	-0.193428451439623	-0.0548271652938785	0.949493982909108	-0.14638650618501	-0.193428451439623	-0.119099051963057	-0.128258702532658	-0.248766870286645	-0.310348459718709
gastrointestinal diseases	1.81013454444791	-0.163301411902541	-0.119099051963057	-0.86147580006186	5.09911757071751	-0.111308228088004	0.804091187569064	-0.143391596181288	1.59256981364883	0.453372831351232	1.26071704134771	-0.257255421879101	2.19592619196748	4.61511665419527	0.79236163872615	1.27989848573506	-0.179112702036088	-0.332423238232655	-0.114708564245422	-0.363275737880589	-0.0316227766016803	-0.146955119958744	-0.553050933962958	-0.799097670709071	-0.193428451439623	1.45951703984093	0.437090737624751	-0.354043076680257	-0.332345171260739	-0.512732617298827	-0.222159637247412	-0.0548271652938785	7.60037537772661	-0.427872567393089	-0.311835495652774	-0.421473753696426	8.80209384272993	-0.444022792868119	2.60926081611926	-0.0952504797098928	-0.353418327622125	-0.1004535170659	3.12131102715821	-0.345111851116449	-0.296026314619779	-0.209278510078779	-0.232353052584013	1.31130588624565	-0.613415794257858
gastrointestinal neoplasms	-0.15510761651171	-0.0548271652938785	-0.0447437594309646	-0.282466092531634	-0.0708526675751333	-1	2.03123783389427	-0.0316227766016803	4.03346809022867	4.29407754483395	2.27784030583751	3.42191627949309	2.43082329116615	8.74306837935268	1.3858715641696	-0.335311957029767	-0.0548271652938785	-0.118067707624069	-1	-0.124217609178467	-1	-1	-0.196184313621057	-0.252242420067823	-0.0316227766016803	5.88893635799976	3.24484170112215	-0.133935807160584	-0.080217096735644	-0.150224337216217	-0.0708526675751333	-0.0316227766016803	Inf	-0.139099330886999	-0.0952504797098916	-0.105409788245866	16.4853334577287	-0.442595176247309	6.02751075298237	-1	-0.105409788245866	-1	6.33374940397344	-0.0839183893583959	-0.110152636095858	-0.0776542406216114	-0.0708526675751333	-0.131440876318771	-0.179112702036088
genetic diseases, inborn	13.0317175273571	3.44870186871148	4.53161859766418	0.569131722955176	2.93451149775928	-0.443858062988701	0.52468686032642	5.48758877997927	0.849364335874978	1.42364498298631	0.546458126092756	-0.459244084761224	1.79547412961203	0.349961831236002	2.19344720744161	3.3105551846657	1.35952608364287	-0.208687109180121	-0.423698458642769	-0.270424734782387	10.4881361547226	-0.512658597864733	1.59141902782949	2.12509549041304	3.13773341766582	30.2427801283494	0.275713689983016	-1.03527634116368	1.04398678407943	0.947632983746513	2.40657425772474	-0.249280717550419	2.03926608145303	1.442675430051	2.24356577277193	2.83668182599874	3.44015876580094	0.953709824905415	-0.292087182258488	-0.34215802854219	13.608685318461	21.3723634053011	0.0820416448906261	0.84656330973181	-1.05967926087983	-0.773948080144698	-0.862277371138669	-0.737456907947083	-0.32623106818434
genetic diseases, x-linked	-0.222159637247412	-0.0708526675751333	-0.0447437594309646	3.81118891936581	-0.1004535170659	-0.0316227766016803	0.183145966418252	-0.0633407309144052	1.48644116789562	-0.380520199576952	2.34983042961337	0.0281448471044422	0.523703770774491	0.23074192477698	0.55088199727636	1.3719598342771	-0.0860862560681747	-0.195227910893393	-0.0633407309144052	-0.193428451439623	-0.0447437594309646	-0.0776542406216114	-0.272476007978989	4.24809867739455	-0.0952504797098916	-0.285452881628266	-0.372597237077395	-0.172424783133805	6.66408965344036	3.12774171573411	-0.0952504797098916	-0.0447437594309646	-0.0548271652938785	-0.197927320699904	11.3343454584298	-0.191396156516364	-0.348387473620538	3.50504212397306	1.5347437465878	-0.0447437594309646	5.41191175088831	-0.0708526675751333	-0.579598043765213	-0.153355508461336	-0.139746878761837	-0.0952504797098916	-0.105409788245866	-0.260646437719761	-0.283054625760368
genital diseases, female	-0.0839183893583959	-1	-1	-0.144853364071557	-0.0548271652938785	-0.0316227766016803	1.12505413768104	-0.0447437594309646	2.77862290045446	6.90548351358149	2.31391221390683	9.30460694213264	1.65516260061396	4.48141667405821	1.52498662579032	-0.163507098538652	-0.0316227766016803	-0.0839183893583959	-0.0316227766016803	-0.0447437594309646	-1	-1	-0.0633407309144052	-0.149907947214405	-1	-0.0839183893583959	-0.135320393737616	-0.0708526675751333	-0.0316227766016803	-0.0776542406216114	-0.0316227766016803	-1	Inf	-0.0776542406216114	-1	-0.0633407309144052	15.3183500899539	3.56351880914953	-0.151755516322852	-0.0316227766016803	-0.0598384923046209	-1	-0.207520910159128	-0.0447437594309646	-0.0447437594309646	-1	-0.0316227766016803	-0.0776542406216114	-0.0776542406216114
genital diseases, male	-0.160500327520651	-0.0739511625237227	-0.0447437594309646	-0.330625271128531	-0.0708526675751333	-0.0447437594309646	-0.0456579941397485	-0.0776542406216114	0.873712641930618	0.970027949884612	-0.705698652719466	-0.139140022379139	0.284161119134121	-0.00481112961656606	0.267776544987228	-0.404433996076204	-0.0447437594309646	-0.111308228088004	-0.0316227766016803	-0.131440876318771	-0.0316227766016803	-0.0316227766016803	-0.19959245029748	-0.315622185929214	-0.0708526675751333	-0.153860280066008	-0.304873632022787	-0.148338819215819	-0.1004535170659	-0.19315034025833	-0.0598384923046209	-1	-0.0633407309144052	-0.114708564245422	-0.0952504797098916	-0.135320393737616	-0.251413823248453	-0.578570181998159	4.78017224614513	-0.0316227766016803	-0.135320393737616	-1	-0.439458877498149	-0.0952504797098928	-0.119099051963057	-0.1004535170659	-0.0776542406216114	-0.160500327520651	-0.224432056309164
genital neoplasms, female	-0.0708526675751333	-1	-1	-0.111308228088004	-0.0447437594309646	-1	1.87782810767137	-0.0316227766016803	3.48884815020951	9.14447550953188	3.61649114980467	12.9682768834772	-0.319726693071961	7.47852162749795	-0.306131524187987	-0.153355508461336	-1	-0.0447437594309646	-1	-0.0447437594309646	-1	-1	-0.0708526675751333	-0.110152636095858	-1	-0.0708526675751333	-0.101893165080241	-0.0316227766016803	-0.0447437594309646	-0.0633407309144052	-1	-1	Inf	-0.0447437594309646	-0.0447437594309646	-0.0316227766016803	21.0715227891552	-0.169400256615865	-0.110152636095858	-1	-0.0548271652938785	-1	-0.187513974634505	-1	-1	-1	-0.0316227766016803	-0.0839183893583959	-0.0952504797098916
genital neoplasms, male	-0.119099051963057	-0.0708526675751333	-0.0316227766016803	-0.296069244982505	-0.0776542406216114	-0.0316227766016803	0.279571041257596	-0.0316227766016803	1.325295233631	1.53220141103698	-0.598925778169164	0.123866735772125	0.654216385378822	0.307240248982247	0.590419889941044	-0.321096622842478	-0.0316227766016803	-0.109416805307145	-0.0316227766016803	-0.0708526675751333	-1	-0.0447437594309646	-0.187814252782868	-0.250908076046551	-0.0316227766016803	-0.163301411902541	-0.242372183536008	-0.101893165080241	-0.0839183893583959	-0.150443021041985	-0.0633407309144052	-0.0316227766016803	-1	-0.136014705087355	-0.0633407309144052	-0.120054090604505	-0.22687702862977	-0.47821193383978	6.71199707840423	-1	-0.1004535170659	-0.0316227766016803	-0.384742080010284	-0.1004535170659	-0.0839183893583959	-0.0708526675751333	-0.0776542406216114	-0.136014705087355	-0.175775160977013
glioma	-0.0316227766016803	-1	-1	-0.0776542406216114	-1	-1	-0.173103146339866	-1	-0.1004535170659	-0.188598738516557	-0.135320393737616	-0.19654981876357	-0.149907947214405	5.32760292638035	-0.153355508461336	-0.105409788245866	-1	-1	-1	-0.0316227766016803	-1	-1	-0.0447437594309646	-0.0839183893583959	-1	-0.0316227766016803	-0.0633407309144052	-0.0316227766016803	-0.0447437594309646	-0.0316227766016803	-0.0316227766016803	-1	-1	-1	-0.0316227766016803	-1	22.3271359560513	-0.0897577384569333	-0.0447437594309646	-1	-0.0316227766016803	-1	-0.0952504797098916	-1	-0.0447437594309646	-1	-0.0316227766016803	-0.0548271652938785	-1
glomerulonephritis	-0.0708526675751333	-0.0316227766016803	-1	-0.0671998600845211	-1	-1	6.89523930978124	-1	-0.158398895667368	-0.238630434864657	-0.182052923990551	-0.270159770080342	-0.208442954496624	-0.224554814580539	-0.211006343222717	-0.101893165080241	-1	-1	-0.0316227766016803	-1	-1	-1	-0.0447437594309646	-0.0776542406216114	-1	-0.0447437594309646	-0.0548271652938785	-1	-1	-1	-1	-1	-0.0316227766016803	-0.0548271652938785	-0.0316227766016803	-0.0447437594309646	-0.0633407309144052	-0.144853364071557	-0.0839183893583959	-1	-0.0447437594309646	-1	-0.110152636095858	-1	-0.0316227766016803	-0.0316227766016803	-1	-0.0633407309144052	-0.0447437594309646
glucose metabolism disorders	-0.325771859824026	-0.119099051963057	-0.0633407309144052	-0.693029738722395	-0.115755794130633	-0.1004535170659	0.396186313405575	-0.0897577384569333	-0.99142138443811	-0.896360372690104	0.990813137275401	-1.03132284364517	0.289597055839681	0.404056786352581	0.809977395859067	0.546697061205463	-0.143391596181288	-0.263944888917972	-0.0671998600845211	-0.281791906237691	-1	-0.136014705087355	1.76963914870165	-0.646503229713287	-0.131440876318771	4.45172782823746	-0.562557986043145	6.33637058519084	-0.246295651609529	-0.395329048854633	-0.146830907988745	-0.0316227766016838	9.47905330706246	3.00202335551062	-0.201600544024325	-0.297504988135284	3.58825773554994	-1.04372403452658	-0.632518031795463	-0.0316227766016803	-0.267963073950012	-0.0708526675751333	-0.83938322629456	-0.229085834830267	-0.248766870286645	-0.132187996277287	-0.207520910159128	-0.388006617060769	1.71716945512441
goiter	-0.0316227766016803	-1	-1	-0.0447437594309646	-1	-1	4.35843607806797	-1	-0.120054090604505	-0.216060739123642	-0.163301411902541	-0.233982259026873	-0.177042801969571	-0.195227910893393	-0.161632791736108	-0.0708526675751333	-1	-1	-1	-0.0316227766016803	-1	-1	-0.0316227766016803	-0.0548271652938785	-1	-0.0316227766016803	-0.0548271652938785	-1	-0.0316227766016803	-0.0316227766016803	-1	-1	-1	-1	-1	-0.0316227766016803	-0.0316227766016803	-0.0897577384569333	-0.0897577384569333	-1	-0.0316227766016803	-0.0316227766016803	-0.0839183893583959	-1	-0.0316227766016803	-1	-1	-1	-0.0316227766016803
gonadal disorders	-0.119099051963057	36.4966163639597	Inf	-0.249771705466907	-0.0447437594309646	-1	-0.768229989837043	-0.0447437594309646	1.39119005736665	0.428911332791738	1.1414071910019	2.28217694326625	0.694779882452535	2.57293660338396	0.702084620920217	-0.350465831321132	-0.0447437594309646	-0.0897577384569333	-1	-0.110152636095858	-1	-1	5.41086931623648	-0.236314875741868	-0.0548271652938785	14.5029354993235	-0.235421143870298	-0.114708564245422	-0.0776542406216114	-0.139099330886999	-0.0548271652938785	-1	31.5911538250821	-0.111308228088004	-0.0708526675751333	-0.1004535170659	11.0537011391359	1.60939804383276	3.16101615077131	-1	-0.113811240127039	-0.0316227766016803	-0.371387549930306	-0.110152636095858	-0.110152636095858	-0.0633407309144052	-0.0633407309144052	-0.163301411902541	-0.157211370516776
gout	-0.0316227766016803	-1	-1	-0.0316227766016803	-1	-1	-0.177042801969571	-1	-0.0897577384569333	-0.145775023392452	-0.115755794130633	-0.179934003522083	-0.136014705087355	-0.184952824173656	-0.130123800243578	-0.0633407309144052	-1	-1	-1	-0.0316227766016803	-1	-1	-0.0548271652938785	-1	-1	-0.0316227766016803	-0.0633407309144052	-1	-1	-0.0316227766016803	-0.0316227766016803	-1	-1	-1	-1	-1	-0.0548271652938785	-0.0708526675751333	-0.0447437594309646	-1	-0.0316227766016803	-1	-0.0708526675751333	-1	-1	-1	-1	-0.0316227766016803	-0.0548271652938785
gram-positive bacterial infections	-0.0447437594309646	-1	-1	-0.0548271652938785	-1	-1	5.3210384734713	-0.0316227766016803	-0.196184313621057	-0.323115914304343	7.59192918823589	-0.358741582899333	3.23865676810342	2.64705529236122	3.34576088285049	7.8422894961145	-0.0447437594309646	-0.0316227766016803	-1	-1	-1	-1	-0.0447437594309646	-0.0897577384569333	-1	-0.0316227766016803	-0.0776542406216114	36.4966163639597	-0.0316227766016803	-1	-0.0316227766016803	-1	-1	-0.0548271652938785	-0.0316227766016803	-0.0548271652938785	-0.0633407309144052	-0.169640141999993	-0.0633407309144052	-1	-0.0316227766016803	-1	-0.110152636095858	-0.0316227766016803	-1	-1	-1	-0.0548271652938785	-0.0548271652938785
graves disease	-0.0447437594309646	-1	-1	-0.0776542406216114	-1	-1	4.55367983064247	-1	-0.111308228088004	-0.196184313621057	-0.111308228088004	-0.209504550935642	-0.148338819215819	-0.166330831411822	-0.153860280066008	-0.0776542406216114	-0.0316227766016803	-0.0316227766016803	-1	-0.0316227766016803	-1	-1	-0.0447437594309646	-0.0633407309144052	-1	-0.0316227766016803	-0.0548271652938785	-1	-0.0316227766016803	-0.0316227766016803	-1	-1	-1	-1	-0.0316227766016803	-0.0447437594309646	-0.0316227766016803	-0.1004535170659	-0.0708526675751333	-1	-1	-1	-0.0708526675751333	-0.0316227766016803	-1	-1	-1	-0.0316227766016803	-1
hair diseases	-1	-0.0316227766016803	-1	-0.0447437594309646	-1	-1	3.53840531872594	-1	-0.143391596181288	-0.217132051621554	-0.15510761651171	-0.259650639299518	-0.182785565942836	-0.221276225602265	-0.195227910893393	11.9044229475555	-1	-1	-1	-0.0316227766016803	-1	-1	-0.0447437594309646	-0.0708526675751333	-1	-0.0598384923046209	-0.0548271652938785	-0.0316227766016803	-0.0316227766016803	-0.0316227766016803	-1	-1	-1	-0.0316227766016803	-1	-1	-1	-0.123341793280068	-0.0708526675751333	-1	-0.0447437594309646	-1	-0.0708526675751333	-1	-0.0447437594309646	-0.0316227766016803	-1	-0.0316227766016803	-1
head and neck neoplasms	-0.0633407309144052	-1	-1	-0.135320393737616	-0.0316227766016803	-1	-0.458444437768103	-1	-0.280890705416996	1.72959339304812	-0.338542506873391	-0.489705375058921	-0.351526622489075	-0.450679134315869	-0.363827333258265	4.96258342820879	-1	-0.0316227766016803	-1	-0.0548271652938785	-1	-1	-0.0708526675751333	-0.114708564245422	-1	14.0996808474518	-0.143391596181288	-0.0708526675751333	-0.0447437594309646	-0.0548271652938785	-0.0548271652938785	-1	-0.0316227766016803	-0.0316227766016803	-0.0447437594309646	-0.0708526675751333	-0.0968800507576285	-0.22687702862977	-0.128258702532658	-1	-0.0548271652938785	-1	-0.229479733793823	-0.0447437594309646	-0.0316227766016803	-0.0548271652938785	-1	-0.0839183893583959	-0.0671998600845211
heart arrest	-1	-1	-1	-0.0548271652938785	-1	-1	-0.209504550935642	-1	-0.115755794130633	-0.188598738516557	-0.132187996277287	-0.220216133902737	-0.170029314665616	-0.193742624430196	-0.166330831411822	-0.0839183893583959	-1	-0.0316227766016803	-1	-0.0316227766016803	-1	-1	-0.0316227766016803	-0.0548271652938785	-1	-0.0316227766016803	-0.0708526675751333	-1	-1	-1	-1	-1	-0.0316227766016803	-1	-1	-1	-0.0708526675751333	-0.105409788245866	-0.0316227766016803	-1	-0.0316227766016803	-1	-0.0548271652938785	-1	-1	-1	-1	-1	-0.0316227766016803
heart defects, congenital	-0.101893165080241	-0.0447437594309646	-0.0447437594309646	-0.238961005615403	-1	-1	0.805904987156463	-1	6.54633495574582	-0.64497794715511	1.51488800422207	0.658347839048156	1.08057494859051	2.35673263698967	1.13432074649897	-0.252242420067823	-0.0316227766016803	-0.0952504797098916	-1	-0.105409788245866	-0.0316227766016803	-0.0447437594309646	8.38920392493986	4.89758353826273	-1	-0.153355508461336	-0.194160019590922	-0.0516829081481723	-0.0897577384569333	-0.141294548538024	-0.0548271652938785	-0.0447437594309646	-0.0316227766016803	-0.105409788245866	-0.0633407309144052	-0.0916240033135056	5.58847748254955	2.23038548598886	4.0668064005919	-0.0316227766016803	-0.0633407309144052	-1	-0.277433009775975	-0.0776542406216114	-0.0776542406216114	-0.0316227766016803	-0.0776542406216114	-0.116923305207121	-0.139099330886999
heart diseases	2.83086673134866	-0.161632791736108	-0.0952504797098916	-0.682789332594387	-0.127451568993969	-0.0952504797098916	-0.913490299463038	-0.101893165080241	2.10793927298246	-0.850909735332591	0.274124075747406	-0.618448896020727	-0.752677953668288	-0.447837781449433	-0.722116453865543	0.642576546626851	-0.114708564245422	-0.246923871377832	-0.080217096735644	-0.255845270734586	-0.0316227766016803	-0.0839183893583959	9.23149143455149	1.02924244315252	-0.122198444603209	-0.398510913035196	0.949890674358414	-0.247880730543196	-0.231632092216751	-0.38410523608867	6.51486639561138	-0.0548271652938785	-0.105409788245866	-0.307081887336228	-0.219676197316017	2.9197943438124	3.13336990932105	0.945589808206715	2.48212292718661	-0.0316227766016803	17.2683984670904	-0.0776542406216114	0.227880330118771	-0.226945593684107	-0.249771705466907	-0.0952504797098916	-0.184640291454876	-0.355737302609865	-0.468078529464485
hematologic diseases	16.0889174676244	-0.175775160977013	-0.0897577384569333	0.631063893856393	12.8922080566631	-0.119099051963057	2.53281639379657	30.0356016027041	5.58039380438488	8.43006515971408	4.22589891014112	3.37325593520176	3.60406073364428	2.33105836022622	2.90274489358469	4.1900918199161	-0.114708564245422	-0.316746206588798	-0.114708564245422	-0.306497748797987	-1	-0.1004535170659	3.88607712502701	-0.671860044441474	-0.131440876318771	32.02455020739	5.27807747458071	2.47771784971003	-0.255845270734586	-0.383167591626264	-0.176130162269656	15.7718419976869	-0.0916240033135056	8.33679821515248	-0.25304554545004	-0.359881309363093	2.84943408460756	0.627726241416996	2.13868738612612	-0.0776542406216114	6.54835541389501	-0.0952504797098916	5.39803080906626	-0.284604989415154	-0.232353052584013	6.3738528379623	-0.21521040484042	-0.475107362206513	-0.488824963337586
hemic and lymphatic diseases	9.65089757755526	-0.237755253550866	-0.156734086179401	-0.0991472982825118	9.20534104279703	-0.169640141999993	0.716059179525147	18.0060893579993	4.02025037329748	6.63889494432383	2.24615450467331	5.55149055088212	6.52052548853618	2.24389114451268	3.90996437019851	2.69765463572937	-0.239402438429002	-0.465926117011609	-0.139099330886999	-0.499263120516351	-0.0548271652938785	-0.189736659610103	2.36424576598633	0.0105849560563204	-0.25304554545004	22.2145409042412	3.19668327181226	1.39343571295529	-0.404089723677343	-0.598950780079525	-0.243657395555236	11.1299595686597	-0.171020295420055	5.65656889871202	-0.387687625322381	-0.563280898454048	3.14573873300652	-0.191773784472389	4.11167210734966	-0.131440876318771	4.50762882060729	-0.131440876318771	3.24436226818275	-0.448105403856566	-0.440504859473336	3.70041886888042	-0.297092298267732	-0.640559821548635	-0.775960009692001
hemorrhagic disorders	16.88030101496	-0.0447437594309646	-0.0316227766016803	4.77354315846356	15.7718419976869	-0.0316227766016803	0.654521007759218	-1	-0.418533108651414	0.710175692743075	1.38206337119944	0.513435065813026	-0.590423995429875	0.693071322082883	0.967246397856956	6.23550623243082	-0.0633407309144052	-0.1004535170659	-1	-0.0897577384569333	-1	-0.0548271652938785	7.38247925835217	-0.19315034025833	-0.0447437594309646	65.6589479560898	4.45445921482639	-0.0839183893583959	-0.0839183893583959	-0.128258702532658	-0.0633407309144052	-0.0447437594309646	-1	-0.0952504797098916	-0.0839183893583959	-0.0897577384569333	7.18191808421824	-0.379442631519201	-0.193858577037985	-0.0316227766016803	-0.0952504797098916	-0.0447437594309646	2.51425630168355	-0.0776542406216114	-0.0633407309144052	-0.0548271652938785	-0.0548271652938785	-0.114708564245422	-0.123341793280068
hemostatic disorders	31.5911538250821	-1	-1	-0.0952504797098916	-1	-1	-0.262780868988394	-0.0316227766016803	-0.150443021041985	-0.257484727032264	-0.190350100135938	-0.285758110257093	-0.210935761414263	-0.266073816055904	3.99404776865849	9.0692337052256	-1	-1	-1	-0.0548271652938785	-1	-1	18.2208945993329	-0.0708526675751333	-1	-0.0447437594309646	12.8647191963136	-1	-0.0447437594309646	-0.0316227766016803	-1	-1	-0.0316227766016803	-0.0447437594309646	-0.0447437594309646	-1	22.3271359560513	-0.124217609178467	-0.0708526675751333	-1	-1	-1	9.0692337052256	-0.0316227766016803	-0.0548271652938785	-1	-1	-1	-0.0633407309144052
hereditary sensory and motor neuropathy	-0.105409788245866	-0.0316227766016803	-0.0447437594309646	-0.223657258700729	-0.0447437594309646	-1	0.667677251233899	-0.0548271652938785	1.7685595138292	0.746778409157392	-0.486756562848358	0.484122970677268	-0.564485567026624	0.688450238599116	-0.556274826502496	-0.271597849210268	-0.0316227766016803	-0.0708526675751333	-1	-0.100154654339235	Inf	-0.0316227766016803	13.159476107794	-0.179112702036088	-0.0316227766016803	-0.149907947214405	-0.162007115333615	-0.0952504797098916	-0.0776542406216114	-0.10845086170231	Inf	-1	-1	-0.080217096735644	-0.0447437594309646	-0.0897577384569333	5.68339687159009	-0.371761721308822	-0.223657258700729	-0.0316227766016803	-0.0776542406216114	-1	-0.342920098598111	-0.0776542406216114	-0.0776542406216114	-0.0447437594309646	-0.0548271652938785	-0.141294548538024	-0.141294548538024
heredodegenerative disorders, nervous system	-0.364848992131044	-0.135320393737616	9.47729823410564	2.44803677744059	-0.173103146339866	-0.0897577384569333	-0.627716287805941	-0.131440876318771	1.80936126020112	-0.147599772915079	-0.541688285618409	-0.0994867940626622	-0.38933278424345	1.79872634022955	0.067824699149906	1.61672153905292	-0.105409788245866	3.01711590491828	-0.106694216600419	3.15970560032925	31.5911538250821	-0.105409788245866	3.44421245073435	0.906151568743105	-0.142785696419637	1.92977373710274	0.796331893506009	-0.279796503128032	3.88892755689927	2.04491434650011	6.51427529420546	-0.0708526675751333	-0.0952504797098916	-0.345909579628153	-0.240826899095732	-0.334056232065268	1.07128051010555	2.82521744756382	2.06537802972207	-0.0776542406216114	-0.280439686688226	-0.0839183893583959	-0.958784943068002	-0.232607522170533	-0.243592802048773	-0.153355508461336	-0.169449237312976	-0.441395489558212	1.69923098155231
hyperinsulinism	-0.0316227766016803	-1	-1	-0.1004535170659	-1	-1	-0.293630310704973	-1	-0.19959245029748	-0.290775595112637	-0.212672209161252	-0.33310967049817	-0.240929408470141	-0.306497748797987	-0.238630434864657	-0.114708564245422	-1	-1	-1	-0.0316227766016803	-1	-0.0316227766016803	-0.0548271652938785	-0.0952504797098916	-1	-0.0776542406216114	-0.0633407309144052	-1	-0.0316227766016803	-0.0548271652938785	-1	-1	-1	-0.0316227766016803	-0.0316227766016803	-0.0447437594309646	-0.0548271652938785	-0.156829648061457	-0.0776542406216114	-1	-0.0447437594309646	-1	-0.146955119958744	-0.0447437594309646	-1	-1	-0.0447437594309646	-0.0447437594309646	-0.0708526675751333
hypersensitivity	-0.0776542406216114	-1	-1	-0.163214249381598	-0.0316227766016803	-1	2.81508302797131	-0.0316227766016803	-0.301097469042625	-0.503465419089038	1.79174424861888	-0.617063895776718	-0.443701854295073	-0.537398798244312	-0.434243841609947	4.45143958264583	-0.0316227766016803	-1	-1	-0.0776542406216114	-1	-0.0316227766016803	-0.0897577384569333	-0.139746878761837	-0.0316227766016803	-0.0633407309144052	5.25108925060948	15.7718419976869	-0.0839183893583959	-0.1004535170659	-0.0447437594309646	-1	-0.0316227766016803	-0.0839183893583959	-0.0548271652938785	-0.0776542406216114	-0.131440876318771	-0.290549175632017	-0.170029314665616	-1	-0.0447437594309646	-1	-0.233069267227153	-0.0839183893583959	-0.0548271652938785	-0.0447437594309646	-0.0447437594309646	-0.0739511625237227	-0.114708564245422
hypersensitivity, immediate	-0.0776542406216114	-1	-1	-0.163214249381598	-0.0316227766016803	-1	2.81508302797131	-0.0316227766016803	-0.301097469042625	-0.503465419089038	1.79174424861888	-0.617063895776718	-0.443701854295073	-0.537398798244312	-0.434243841609947	4.45143958264583	-0.0316227766016803	-1	-1	-0.0776542406216114	-1	-0.0316227766016803	-0.0897577384569333	-0.139746878761837	-0.0316227766016803	-0.0633407309144052	5.25108925060948	15.7718419976869	-0.0839183893583959	-0.1004535170659	-0.0447437594309646	-1	-0.0316227766016803	-0.0839183893583959	-0.0548271652938785	-0.0776542406216114	-0.131440876318771	-0.290549175632017	-0.170029314665616	-1	-0.0447437594309646	-1	-0.233069267227153	-0.0839183893583959	-0.0548271652938785	-0.0447437594309646	-0.0447437594309646	-0.0739511625237227	-0.114708564245422
hyperthyroidism	-0.0447437594309646	-1	-1	-0.0776542406216114	-1	-1	4.55367983064247	-1	-0.111308228088004	-0.196184313621057	-0.111308228088004	-0.209504550935642	-0.148338819215819	-0.166330831411822	-0.153860280066008	-0.0776542406216114	-0.0316227766016803	-0.0316227766016803	-1	-0.0316227766016803	-1	-1	-0.0447437594309646	-0.0633407309144052	-1	-0.0316227766016803	-0.0548271652938785	-1	-0.0316227766016803	-0.0316227766016803	-1	-1	-1	-1	-0.0316227766016803	-0.0447437594309646	-0.0316227766016803	-0.1004535170659	-0.0708526675751333	-1	-1	-1	-0.0708526675751333	-0.0316227766016803	-1	-1	-1	-0.0316227766016803	-1
hypopigmentation	-1	-1	-1	-0.0708526675751333	-1	-1	3.73031267847052	-1	-0.153860280066008	3.58842961804965	5.49761450752159	3.03497595133942	-0.207520910159128	3.76112963800055	-0.212672209161252	14.0996808474518	-1	-0.0316227766016803	-1	-0.0447437594309646	-1	-1	-0.0316227766016803	-0.0633407309144052	-1	-0.0316227766016803	-0.0633407309144052	-0.0316227766016803	-1	-0.0447437594309646	-1	-1	-1	-0.0316227766016803	-0.0316227766016803	-1	-0.0447437594309646	6.82507496568523	-0.0548271652938785	-1	-0.0316227766016803	-1	-0.1004535170659	-1	-1	-1	-1	-0.0447437594309646	-0.0316227766016803
hypothalamic diseases	-0.0316227766016803	-1	-1	-0.0739511625237227	Inf	-1	-0.228310063560277	-1	-0.150443021041985	-0.251413823248453	-0.173103146339866	-0.27742729007562	-0.222685234187333	-0.233007376402692	-0.227559531567189	8.70902714694092	-1	-1	-1	-0.0316227766016803	-1	-1	-0.0708526675751333	-0.0776542406216114	-1	-0.0548271652938785	-0.114708564245422	-0.0316227766016803	-0.0447437594309646	-0.0447437594309646	-1	-1	-1	-1	-0.0316227766016803	-1	-0.0447437594309646	-0.132187996277287	-0.1004535170659	-1	Inf	-1	-0.0708526675751333	-0.0316227766016803	-1	-1	-1	-1	-0.0447437594309646
hypotrichosis	-0.0316227766016803	-0.0316227766016803	-0.0316227766016803	-0.0633407309144052	-1	-1	5.33059077184496	-1	-0.105409788245866	-0.174053569612397	-0.105409788245866	-0.191396156516364	-0.123341793280068	-0.164812444900128	-0.124217609178467	14.0996808474518	-1	-0.0316227766016838	-1	-0.0316227766016803	-1	-1	-0.0447437594309646	-0.0548271652938785	-0.0316227766016803	-0.0316227766016803	-0.0316227766016803	-1	-1	-0.0316227766016803	-1	-1	-1	-1	-1	-0.0447437594309646	-0.0447437594309646	-0.0952504797098916	-0.0739511625237227	-1	-0.0316227766016803	-1	-0.0633407309144052	-0.0316227766016803	-0.0316227766016803	-0.0316227766016803	-0.0316227766016803	-1	-1
immune system diseases	2.37218856782286	-0.325712289567375	-0.22687702862977	1.5949154819372	-0.359397233312133	-0.223473089529132	5.4321467315876	-0.250908076046551	-1.25200553170753	0.958456635276416	1.62075522601929	0.216685407330335	7.56297080138029	5.13836318540015	6.94454456959517	0.660778862379324	-0.319848715666363	-0.595874660716355	-0.196184313621057	0.966421874714103	-0.0916240033135056	-0.248560952563864	0.322102042192823	0.363991924133604	-0.330349769405514	1.79603902794257	5.8198427213693	2.21715877670456	-0.502485853637935	1.44878969685955	-0.349825556066685	-0.0839183893583959	-0.207520910159128	0.790309555696401	1.37317397975851	-0.70595191285132	0.847068885259088	1.51385290578292	-0.461545839193438	-0.105409788245866	1.15653310474018	-0.216963818249309	-0.855500611526846	-0.577570199880855	-0.533720236594802	-0.367560721587543	-0.3702077347515	0.352714923966208	0.120740526586492
immunologic deficiency syndromes	-0.0708526675751333	-1	-1	-0.187294277619088	-0.0633407309144052	-0.0316227766016803	3.29468134391906	-0.0316227766016803	-0.359821423639355	2.26189500911472	5.50148369434396	1.80352142718864	0.975478041828758	0.7908247524366	2.64058413486921	-0.222045286830325	-1	-0.0897577384569333	-0.0316227766016803	-0.0548271652938785	-1	-0.0447437594309646	-0.0839183893583959	-0.1710424750041	-0.0316227766016803	-0.0968800507576285	-0.158398895667368	-0.119099051963057	-0.0548271652938785	-0.080217096735644	-0.0447437594309646	-1	-1	-0.0897577384569333	-0.0447437594309646	-0.0447437594309646	-0.14638650618501	-0.297920489058441	-0.156734086179401	-0.0548271652938785	-0.0839183893583959	-0.0447437594309646	-0.290965662835244	-0.0897577384569333	-0.0776542406216114	-0.0633407309144052	-0.0548271652938785	-0.131440876318771	-0.142785696419637
immunoproliferative disorders	-0.175775160977013	-0.0916240033135056	-0.0447437594309646	-0.3702077347515	-0.0708526675751333	-0.0447437594309646	0.454220488546482	-0.0633407309144052	-0.669683847022287	2.31140588496031	0.342883649896839	2.41191092408195	5.28282737074055	5.3638852579302	1.69936743094225	3.83072836625686	-0.0548271652938785	-0.174053569612397	-0.0447437594309646	-0.172731732137823	-0.0316227766016803	-0.0548271652938785	-0.254404297414556	-0.392682070437742	-0.0708526675751333	-0.230699092358432	-0.351834193624377	-0.141294548538024	-0.142785696419637	-0.246295651609529	-0.0708526675751333	-0.0316227766016803	-0.0447437594309646	-0.196891691283424	-0.142785696419637	-0.184640291454876	-0.30930711856265	-0.639932731980981	-0.380256546718546	-0.0548271652938785	5.32893571843747	-1	-0.546077844417554	-0.163301411902541	-0.149907947214405	-0.114708564245422	-0.1004535170659	-0.234258136225325	-0.273693733332285
infant, newborn, diseases	-0.0897577384569333	-0.0633407309144052	-0.0447437594309646	-0.194160019590922	-1	-0.0447437594309646	3.6283401194267	-0.0316227766016803	-0.358671946014031	2.20626624373738	-0.468041177681804	1.87860464446794	1.05229759066514	0.812374899389194	2.77298251861352	-0.255845270734586	-0.0447437594309646	-0.0708526675751333	-0.0447437594309646	-0.0839183893583959	-0.0316227766016803	-1	-0.0839183893583959	-0.139099330886999	-0.0447437594309646	-0.124217609178467	-0.198907909434601	-0.0776542406216114	-0.0839183893583959	-0.1004535170659	-0.0548271652938785	-1	-0.0316227766016803	-0.0952504797098916	-0.0447437594309646	-0.0708526675751333	-0.166906124607555	2.72161679701439	-0.195415845122077	-0.0316227766016803	-0.0739511625237227	-1	-0.290918584128889	-0.1004535170659	-0.0548271652938785	-0.0447437594309646	-1	-0.120054090604505	-0.149907947214405
inflammatory bowel diseases	-0.21716980361158	-0.0916240033135056	-0.0548271652938785	-0.44464808176346	-0.105409788245866	-0.0633407309144052	2.32786193991915	-0.0548271652938785	-0.779279742233557	-1.0891993580821	4.25774585810238	-0.556961741243691	1.46998711256181	0.303225527563906	0.58062485009226	1.33661245195282	-0.0776542406216114	-0.174053569612397	-0.0316227766016803	-0.19654981876357	-0.0316227766016803	-0.0633407309144052	-0.274646196661609	-0.415373544218543	-0.0776542406216114	-0.270426684993586	-0.409405503717588	-0.161632791736108	-0.153860280066008	-0.237368118019419	-0.124937484367183	-0.0447437594309646	-0.0633407309144052	-0.21772477840613	-0.166497687548175	-0.204905962894525	-0.351915035508546	0.617404138568334	-0.442716239874045	-0.0447437594309646	-0.206897749798949	-0.0548271652938785	0.874752244559397	-0.190638928564478	-0.15510761651171	-0.110152636095858	-0.101893165080241	-0.236314875741868	-0.306102815328595
insulin resistance	-0.0316227766016803	-1	-1	-0.1004535170659	-1	-1	-0.293630310704973	-1	-0.19959245029748	-0.290775595112637	-0.212672209161252	-0.33310967049817	-0.240929408470141	-0.306497748797987	-0.238630434864657	-0.114708564245422	-1	-1	-1	-0.0316227766016803	-1	-0.0316227766016803	-0.0548271652938785	-0.0952504797098916	-1	-0.0776542406216114	-0.0633407309144052	-1	-0.0316227766016803	-0.0548271652938785	-1	-1	-1	-0.0316227766016803	-0.0316227766016803	-0.0447437594309646	-0.0548271652938785	-0.156829648061457	-0.0776542406216114	-1	-0.0447437594309646	-1	-0.146955119958744	-0.0447437594309646	-1	-1	-0.0447437594309646	-0.0447437594309646	-0.0708526675751333
intellectual disability	-0.139746878761837	-0.0633407309144052	-0.0633407309144052	5.64214701684495	-0.0548271652938785	-0.0316227766016803	0.880284704111245	-0.0633407309144052	2.25191951251154	0.0458749569392318	-0.722616203025268	0.618189776574864	1.33831720574809	0.000965802246933043	1.39308028497074	-0.391020202615313	-0.0776542406216114	-0.153355508461336	-0.0548271652938785	-0.123341793280068	-1	-0.0776542406216114	-0.244014438830197	6.04962733095612	-0.0633407309144052	-0.202263497618943	-0.302988861955102	-0.126214056561375	-0.0916240033135056	-0.151755516322852	-0.1004535170659	-1	-0.0548271652938785	-0.148338819215819	-0.0952504797098916	-0.137657262317073	3.13257975056541	8.43570878449346	-0.355006774598547	-0.0316227766016803	-0.111308228088004	-0.0447437594309646	-0.431040270337707	-0.132187996277287	-0.127451568993969	-0.0776542406216114	-0.0952504797098916	-0.191396156516364	-0.213545331008657
intestinal diseases	-0.331029226930425	-0.143391596181288	-0.0839183893583959	-0.757789618259146	5.58809506465422	-0.0839183893583959	0.91011854409837	-0.131440876318771	1.03689651972789	-0.582604094177691	2.32231738850009	-0.119348536495431	2.40919447533047	2.24749484797837	1.43937472383388	1.87838569224	-0.160048069702151	-0.270159770080342	-0.110152636095858	-0.333017990609706	-0.0316227766016803	-0.114708564245422	-0.432786623841311	-0.672959589480068	-0.157211370516776	2.00826483515129	0.947445447943701	-0.298360294349293	-0.27513793197611	-0.410611352777116	-0.17877290712516	-1	18.2208945993329	-0.335767496807279	-0.257100760871357	-0.349303577593379	8.43398812663879	-0.141068956659655	3.44155514894005	-0.110152636095858	-0.294434096204693	-0.0916240033135056	3.25190505279279	-0.314615175943116	-0.278820151477642	-0.187513974634505	-0.21772477840613	-0.414146313379432	-0.483202398110718
intestinal neoplasms	-0.0671998600845211	-0.0316227766016803	-1	-0.193858577037985	-1	-0.0316227766016803	3.89484553371625	-0.0447437594309646	2.47836559323978	2.70573918312827	-0.388732173460148	5.23839597947529	3.01378378672386	8.63739159196519	2.93702586512326	-0.212084862455368	-1	-0.0548271652938785	-1	-0.0839183893583959	-1	-1	-0.110152636095858	-0.149131972754309	-0.0316227766016803	9.47729823410564	6.51427529420546	-0.080217096735644	-0.0633407309144052	-0.114708564245422	-1	-0.0316227766016803	Inf	-0.105409788245866	-0.0548271652938785	-0.0548271652938785	25.402126368692	-0.265035247336662	11.1762258743007	-1	-0.0548271652938785	-0.0316227766016803	7.26421016302271	-0.0548271652938785	-0.0776542406216114	-0.0447437594309646	-0.0776542406216114	-0.110152636095858	-0.139099330886999
joint diseases	-0.142785696419637	-0.0548271652938785	-1	-0.276556353815532	-0.0897577384569333	-0.0316227766016803	2.04025179918351	-0.0708526675751333	-0.61346922620205	-0.906873543674706	0.76522142517311	-0.113851017325798	0.277993787342873	1.114929988769	0.319310633701739	-0.397652981426249	-0.0548271652938785	-0.120054090604505	-1	-0.135320393737616	-1	-0.0316227766016803	-0.198907909434601	-0.279476806066237	-0.0776542406216114	-0.182052923990551	-0.278609693375926	-0.139099330886999	-0.114708564245422	-0.179990072525707	-0.0708526675751333	-0.0548271652938785	-0.0316227766016803	6.37606621193531	-0.0952504797098916	-0.132187996277287	-0.241285525047042	-0.518407178776334	-0.290479808749125	-0.0316227766016803	-0.1004535170659	-0.0316227766016803	-0.471852473719339	-0.114708564245422	-0.0968800507576285	-0.0708526675751333	-0.0776542406216114	-0.192498097531752	-0.22926386114174
keratosis	-0.0548271652938785	-1	-0.0316227766016803	-0.0897577384569333	-1	-1	-0.303353292728523	-1	-0.172731732137823	-0.288489790344358	-0.235421143870298	-0.321252135859984	-0.252190724803474	-0.316911088088805	-0.253636667972268	-0.113811240127039	-0.0316227766016803	-0.0548271652938785	-1	-0.0447437594309646	-1	-1	-0.080217096735644	-0.0952504797098916	-1	-0.0548271652938785	-0.110152636095858	-0.0447437594309646	-0.0316227766016803	-0.0633407309144052	-1	-1	-1	-0.0447437594309646	-1	-0.0316227766016803	-0.0708526675751333	-0.172731732137823	-0.1004535170659	-1	-0.0548271652938785	Inf	-0.114708564245422	-1	-0.0316227766016803	-1	-1	-0.0447437594309646	-0.0708526675751333
kidney diseases	-0.268072686459307	-0.1004535170659	-1	-0.588439491954327	-0.114708564245422	-0.0952504797098916	-0.32112156673542	-0.0633407309144052	-0.963233809081751	-0.730262717519494	-0.278003716156283	-0.859201235081889	-0.592325566438481	-0.783896505165706	-0.60011036948216	0.798219252279052	-0.115755794130633	-0.254887214136626	-0.0633407309144052	-0.263657821765323	-1	-0.0776542406216114	-0.349996322063574	2.92600322032646	8.70902714694092	8.2059048455366	1.26123159881608	-0.238996913479225	-0.212084862455368	-0.350138514567355	-0.14638650618501	31.5911538250821	-0.0776542406216114	-0.225412610323407	-0.222685234187333	10.093980393848	1.51095132587137	3.51332649663946	1.18417486565626	-0.0633407309144052	4.40405487115484	-0.0897577384569333	0.415226930303901	3.61833332877479	-0.212672209161252	-0.127451568993969	-0.153860280066008	-0.324103276457329	-0.416212475098333
kidney neoplasms	-0.0316227766016838	-0.0316227766016803	-1	-0.0424434046310364	-1	-1	3.00428042760461	-0.0316227766016803	-0.177042801969571	-0.270381289494975	5.32893571843747	2.46438810617648	3.43800895995853	2.78258838344347	3.32675470385516	-0.132187996277287	-1	-0.0316227766016803	-1	-0.0316227766016803	-1	-1	-0.0447437594309646	-0.0447437594309646	-0.0316227766016803	-0.0447437594309646	-0.080217096735644	-1	-0.0447437594309646	-0.0447437594309646	-1	-1	-0.0316227766016838	-0.0316227766016803	-1	-0.0316227766016803	-0.0633407309144052	-0.139746878761837	-0.080217096735644	-1	-0.0447437594309646	-0.0316227766016803	-0.114708564245422	-0.0316227766016803	-1	-1	-1	-0.0447437594309646	-0.0447437594309646
leprosy	-1	-1	-1	-1	-1	-1	12.3983456575237	-1	-0.1004535170659	-0.149907947214405	16.88030101496	-0.181727249988629	-0.135320393737616	-0.146955119958744	-0.120054090604505	-0.0447437594309646	-1	-1	-0.0316227766016803	-1	-1	-1	-1	-0.0316227766016803	-1	-0.0316227766016803	-0.0316227766016803	63.2139304267659	-1	-0.0447437594309646	-1	-1	-1	-0.0316227766016803	-1	-1	-0.0316227766016803	-0.0708526675751333	-0.0316227766016803	-1	-0.0316227766016803	-0.0316227766016803	-0.0548271652938785	-1	-1	-1	-1	-0.0316227766016803	-0.0447437594309646
leukemia	4.60445436506868	-0.114708564245422	-0.0633407309144052	1.61636112373282	-0.0708526675751333	-0.0633407309144052	2.22343235862042	-0.0897577384569333	0.438795109286366	8.07223940046878	7.36563595169225	11.6660560841204	14.8174400692055	2.48733914938442	7.84451793041668	1.18113173199029	-0.0897577384569333	-0.182052923990551	-0.0447437594309646	-0.185766309236081	-0.0447437594309646	-0.1004535170659	-0.272236185778753	-0.426124921659799	-0.0952504797098916	-0.30261638497084	6.68376830792105	-0.151640643992585	-0.169640141999993	-0.261841840374482	-0.101893165080241	-0.0548271652938785	-0.0447437594309646	-0.212132034355964	-0.139099330886999	-0.189736659610103	-0.355256311101151	0.579620744162232	1.52992342917194	-0.0316227766016803	-0.161632791736108	-0.0447437594309646	0.988002857885243	-0.14638650618501	-0.153860280066008	-0.0916240033135056	-0.0952504797098916	-0.280589197445825	-0.322587197514099
leukemia, b-cell	-0.0316227766016803	-1	-1	-0.0633407309144052	-1	-1	-0.233960221524335	-1	-0.144853364071557	3.62106717847557	-0.124202558064687	-0.225412610323407	4.55707929765604	-0.221276225602265	4.60798914958126	-0.0708526675751333	-1	-1	-1	-0.0316227766016803	-1	-1	-0.0447437594309646	-0.0708526675751333	-1	-1	-0.0708526675751333	-1	-0.0447437594309646	-0.0316227766016803	-1	-1	-1	-0.0316227766016803	-1	-0.0316227766016803	-0.0633407309144052	-0.101893165080241	-0.0633407309144052	-1	-0.0447437594309646	-1	-0.0598384923046209	-0.0316227766016803	-1	-1	-1	-0.0447437594309646	-0.0316227766016803
leukemia, lymphocytic, chronic, b-cell	-0.0447437594309646	-0.0316227766016803	-1	-0.0633407309144052	-1	-1	-0.201600544024325	-1	-0.127451568993969	5.58809506465422	-0.153355508461336	-0.224432056309164	5.88893635799976	-0.214639644446235	6.24187471838389	-0.0776542406216114	-1	-1	-1	-0.0447437594309646	-1	-1	-0.0316227766016803	-0.0776542406216114	-0.0316227766016803	-0.0316227766016803	-0.0776542406216114	-1	-0.0316227766016803	-1	-1	-1	-1	-1	-0.0316227766016803	-0.0447437594309646	-0.0839183893583959	-0.1004535170659	-0.0708526675751333	-1	-1	-1	-0.0897577384569333	-1	-0.0316227766016803	-1	-1	-0.0633407309144052	-1
leukemia, lymphoid	-0.0839183893583959	-0.0316227766016803	-0.0447437594309646	-0.266686991095389	-0.0633407309144052	-1	1.47047030434506	-0.0447437594309646	-0.430937508210182	4.16289410503472	1.09329685423373	4.60395547055642	3.41096459777133	0.405664721703508	0.708911830665055	2.57129270781483	-0.0316227766016803	-0.105409788245866	-0.0316227766016803	-0.104870173614151	-1	-0.0316227766016803	-0.136014705087355	-0.227060693784455	-0.0447437594309646	-0.136014705087355	-0.218121104788755	-0.0677335225746262	-0.0952504797098916	-0.127451568993969	-0.0708526675751333	-1	-0.0316227766016803	-0.105409788245866	-0.0708526675751333	-0.142785696419637	-0.161632791736108	-0.438099699224826	-0.252190724803474	-1	-0.0708526675751333	-0.0316227766016803	-0.316638757020289	-0.0776542406216114	-0.0708526675751333	-0.0708526675751333	-0.0447437594309646	-0.156734086179401	-0.153355508461336
leukemia, myeloid	22.3271359560513	-1	-1	4.03050865276332	-0.0548271652938785	-0.0316227766016803	1.78300572029184	-0.0447437594309646	-0.434769247445967	2.18431840887127	5.16494228495143	6.68508475755908	9.52972152192289	4.39314199227054	5.16047765890885	-0.282950644981865	-0.0447437594309646	-0.0633407309144052	-1	-0.0952504797098916	-1	-0.0316227766016803	-0.156734086179401	-0.202263497618943	-0.0447437594309646	-0.123341793280068	9.52256708710431	-0.105409788245866	-0.0708526675751333	-0.135320393737616	-0.0447437594309646	-1	-0.0447437594309646	-0.127451568993969	-0.0776542406216114	-0.0901339818629506	-0.182785565942836	2.39289785537721	-0.214643241519054	-1	-0.0839183893583959	-1	2.85996321891022	-0.0897577384569333	-0.1004535170659	-0.0316227766016803	-0.0548271652938785	-0.136014705087355	-0.123341793280068
leukemia, myeloid, acute	-0.1004535170659	-1	-0.0316227766016803	-0.188598738516557	-0.0316227766016803	-1	-0.544001713903401	-0.0548271652938785	-0.301759025844437	2.82516060754891	7.03501555281557	8.33202962317296	13.820600085003	6.26865535909555	7.65602586581346	-0.204905962894525	-0.0316227766016803	-0.0708526675751333	-1	-0.0708526675751333	-1	-1	-0.127451568993969	-0.167940731887276	-0.0447437594309646	-0.105409788245866	11.7284128221573	-0.0598384923046209	-0.0708526675751333	-0.110152636095858	-0.0447437594309646	-1	-0.0316227766016803	-0.0708526675751333	-0.0776542406216114	-0.0708526675751333	-0.139099330886999	2.92053165588634	-0.155674343896831	-1	-0.0776542406216114	-1	-0.230699092358432	-0.0633407309144052	-0.0447437594309646	-0.0447437594309646	-0.0548271652938785	-0.0897577384569333	-0.123341793280068
limb deformities, congenital	31.5911538250821	-1	-1	-0.0708526675751333	-1	-1	3.10583234499291	-1	-0.164812444900128	-0.257468633868678	5.49724931215603	-0.294470561784424	-0.225132803797097	-0.260646437719761	-0.231632092216751	-0.0708526675751333	-1	-0.0316227766016803	-1	-0.0316227766016803	-1	-1	-0.0447437594309646	-0.0548271652938785	-0.0447437594309646	-0.0316227766016803	-0.0708526675751333	-0.0316227766016803	-1	-0.0316227766016803	-1	-1	-0.0316227766016803	-1	-1	-1	12.8690441288949	-0.139746878761837	-0.0708526675751333	-1	-0.0316227766016803	-1	-0.115755794130633	-0.0316227766016803	-1	-1	-1	-0.0316227766016803	-1
lipid metabolism disorders	-0.0776542406216114	31.5911538250821	31.5911538250821	-0.213545331008657	-1	-1	3.60052136520945	-1	-0.377466342881931	-0.604604276421098	23.194497326938	1.85452093401372	1.07639840946102	0.778597175681167	1.06122658436077	-0.232353052584013	-0.0447437594309646	-0.106694216600419	-1	-0.114708564245422	-1	-0.0447437594309646	-0.131440876318771	-0.18289731055753	-0.0316227766016803	21.8239529144287	9.11751880973791	-0.0708526675751333	-0.0776542406216114	-0.111308228088004	-0.0548271652938785	-1	-1	-0.0708526675751333	-0.0776542406216114	-0.124217609178467	27.1060824554047	-0.355355798444964	-0.219476220399283	-0.0776542406216114	-0.0952504797098916	-1	6.61293576462351	14.0996808474518	-0.080217096735644	-0.0316227766016803	-0.0447437594309646	-0.114708564245422	-0.131440876318771
lipid metabolism, inborn errors	-0.0708526675751333	14.1053581390483	31.5911538250821	-0.143372087784043	-0.0447437594309646	-1	3.87899824723057	-0.0424434046310364	-0.335993690843443	-0.556215776261746	23.4014733795311	2.17396493075768	1.26376560733416	0.877320920700511	1.27454817096161	-0.231632092216751	-0.0316227766016803	-0.0516829081481723	-1	-1	-1	-1	-0.110152636095858	-0.132187996277287	-0.0316227766016803	28.6427142788086	11.1652583297088	-0.0633407309144052	-0.0447437594309646	-0.0739511625237227	-0.0447437594309646	-1	-1	-0.0447437594309646	-0.0316227766016803	-0.0548271652938785	29.144970329534	-0.283756496837792	-0.190350100135938	-1	-0.0776542406216114	-0.0316227766016803	8.2248732485334	15.7718419976869	-0.0316227766016803	-0.0447437594309646	-1	-0.123341793280068	-0.105409788245866
lipidoses	-0.0447437594309646	-0.0316227766016803	-0.0316227766016803	-0.123341793280068	-0.0316227766016803	-1	7.02185435415843	-1	-0.182052923990551	-0.322553243784498	44.4134164867034	4.19274097972638	2.61315505289265	2.27255884405004	2.55455002034636	-0.135320393737616	-1	-0.0316227766016803	-1	-0.0548271652938785	-1	-0.0316227766016803	-0.0447437594309646	-0.0548271652938785	-1	-0.0548271652938785	16.8950512284737	-0.0447437594309646	-0.0548271652938785	-0.0776542406216114	-1	-1	-1	-0.0671998600845211	-0.0316227766016803	-0.0548271652938785	44.7891114900097	-0.172731732137823	-0.105409788245866	-0.0316227766016803	-0.0447437594309646	-1	25.8070926332488	22.3271359560513	-0.0633407309144052	-0.0447437594309646	-0.0316227766016803	-0.0548271652938785	-0.0776542406216114
liver cirrhosis	-0.0548271652938785	-1	-1	-0.110152636095858	-1	-0.0316227766016803	2.64784567579602	-1	-0.189736659610103	-0.306751894585106	-0.245328131317923	-0.338252960820213	-0.269125568143518	2.56899440966644	-0.266073816055904	8.09944442539116	-1	-0.0316227766016803	-1	-1	-1	-0.0316227766016803	-0.0548271652938785	-0.0952504797098916	-1	-0.0447437594309646	-0.0633407309144052	-0.0548271652938785	-1	-0.0316227766016803	-0.0316227766016803	-0.0316227766016803	-1	-0.0316227766016803	-1	-0.0548271652938785	-0.0897577384569333	-0.166330831411822	-0.123341793280068	-1	-0.0316227766016803	-1	-0.160500327520651	-0.0316227766016803	-0.0548271652938785	-1	-1	-0.0447437594309646	-0.0447437594309646
liver cirrhosis, biliary	-0.0548271652938785	-1	-1	-0.110152636095858	-1	-0.0316227766016803	2.64784567579602	-1	-0.189736659610103	-0.306751894585106	-0.245328131317923	-0.338252960820213	-0.269125568143518	2.56899440966644	-0.266073816055904	8.09944442539116	-1	-0.0316227766016803	-1	-1	-1	-0.0316227766016803	-0.0548271652938785	-0.0952504797098916	-1	-0.0447437594309646	-0.0633407309144052	-0.0548271652938785	-1	-0.0316227766016803	-0.0316227766016803	-0.0316227766016803	-1	-0.0316227766016803	-1	-0.0548271652938785	-0.0897577384569333	-0.166330831411822	-0.123341793280068	-1	-0.0316227766016803	-1	-0.160500327520651	-0.0316227766016803	-0.0548271652938785	-1	-1	-0.0447437594309646	-0.0447437594309646
liver diseases	-0.110152636095858	-0.0548271652938785	-0.0447437594309646	-0.279295553971961	-0.0708526675751333	-0.0447437594309646	0.15345265440695	-0.0316227766016803	-0.525436593620666	0.247301298732989	2.51927668170417	-0.00378115901089425	-0.695260452473887	0.160693167317771	0.440761578081559	2.19412500022624	-0.0708526675751333	-0.131440876318771	-1	-0.115755794130633	-1	-0.0633407309144052	-0.184952824173656	6.44964494456083	-0.0708526675751333	-0.179112702036088	3.85476495494106	6.11801618904072	-0.0776542406216114	-0.174053569612397	-0.0633407309144052	-1	-0.0447437594309646	-0.139099330886999	-0.0839183893583959	23.7697176173752	4.45143958264583	3.34513199777721	-0.279464369864803	-1	-0.119099051963057	-0.0447437594309646	-0.400396024115276	9.94489818952411	-0.104870173614151	-0.0708526675751333	-0.0708526675751333	-0.171020295420055	-0.218553347134022
lung diseases	-0.149907947214405	-0.0316227766016803	-1	-0.286045051051182	-0.0633407309144052	-0.0447437594309646	2.26377728796344	-0.0447437594309646	-0.486118711789149	1.38400704346516	4.06205224180964	1.03015712549136	0.469217741838689	0.297281518732845	0.491011576479654	5.20189078119272	-0.0447437594309646	-0.110152636095858	-1	-0.0916240033135056	-0.0316227766016803	-0.0316227766016803	-0.188598738516557	-0.291088958351483	-0.0316227766016803	-0.185766309236081	6.67425033272175	20.6853516013226	-0.0839183893583959	-0.150443021041985	-0.0708526675751333	-1	-0.0447437594309646	-0.105409788245866	-0.0548271652938785	-0.142785696419637	4.22563804620878	-0.472709070025713	3.08984130122869	-0.0316227766016803	-0.0776542406216114	-0.0316227766016803	2.1835515159498	-0.0897577384569333	-0.0739511625237227	-0.0447437594309646	-0.0839183893583959	-0.160500327520651	-0.19959245029748
lung diseases, obstructive	-0.0839183893583959	-0.0548271652938785	-1	-0.150443021041985	-1	-0.0447437594309646	3.27732372648948	-1	-0.272476007978989	-0.451243877231373	2.30847377698679	-0.517418035079807	-0.392429360382739	-0.496094073181755	-0.408415849376893	5.17213688913973	-1	-0.0447437594309646	-1	-0.0447437594309646	-1	-1	-0.0739511625237227	-0.143391596181288	-1	-0.0952504797098916	7.1827005777902	12.8647191963136	-0.0447437594309646	-0.0708526675751333	-0.0447437594309646	-0.0316227766016803	-1	-0.0708526675751333	-0.0447437594309646	-0.0633407309144052	-0.127451568993969	-0.246923871377832	-0.139746878761837	-1	-0.0708526675751333	-1	-0.216060739123642	-0.0633407309144052	-1	-0.0633407309144052	-1	-0.0776542406216114	-0.0897577384569333
lung neoplasms	-0.0447437594309646	-1	-1	-0.0633407309144052	-0.0316227766016803	-1	-0.231473828522835	-1	-0.119099051963057	3.79199480663332	-0.139843772071822	-0.248766870286645	-0.188386085440509	-0.251972761173784	-0.201847721080991	-0.0776542406216114	-1	-0.0316227766016803	-1	-1	-1	-1	-0.0316227766016803	-0.0708526675751333	-1	-0.0316227766016803	-0.0839183893583959	-0.0447437594309646	-1	-0.0316227766016803	-1	-1	-1	-1	-1	-1	18.2208945993329	-0.131440876318771	-0.0952504797098916	-1	-0.0316227766016803	-0.0316227766016803	-0.0839183893583959	-0.0316227766016803	-1	-1	-0.0316227766016803	-0.0447437594309646	-0.0708526675751333
lupus erythematosus, systemic	-0.1004535170659	-0.0316227766016803	-0.0316227766016803	-0.290479808749125	-0.0633407309144052	-0.0316227766016803	1.20356799449816	-0.0316227766016803	-0.481929093834933	-0.776715977146727	0.879231150167124	0.0681078075743415	0.423689566252369	1.16385092352441	0.390827281486612	-0.347675143270308	-0.0447437594309646	-0.105409788245866	-1	-0.0477035263234293	-1	-0.0633407309144052	-0.187814252782868	-0.258774867953868	-0.0598384923046209	10.9948417788128	-0.243212249355654	7.83927949248371	-0.0633407309144052	-0.163214249381598	-0.0633407309144052	-0.0447437594309646	-0.0316227766016803	-0.127451568993969	-0.0708526675751333	-0.160048069702151	-0.238961005615403	-0.433760960780621	-0.265974696586647	-0.0447437594309646	-0.123341793280068	-1	1.74462544083394	-0.0792654960744241	-0.105409788245866	-0.0839183893583959	-0.0677335225746262	5.49761450752159	5.02924832451902
lymphatic diseases	-0.176026685290006	-0.105409788245866	-0.0708526675751333	-0.453864676552861	-0.1004535170659	-0.0839183893583959	0.958694894798742	-0.0776542406216114	-0.786154497154776	1.86343303414337	0.156600485145432	1.91304001194716	4.73462358201544	4.35961779539372	1.40619892907147	2.97610246134792	-0.1004535170659	-0.167940731887276	-0.0633407309144052	-0.163730805167472	-0.0316227766016803	-0.0708526675751333	-0.273042558598417	-0.434203512006535	-0.0952504797098916	-0.279476806066237	-0.403411054296432	-0.18289731055753	-0.124937484367183	-0.226020413398276	-0.114708564245422	-0.0447437594309646	-0.0708526675751333	-0.244014438830197	-0.128258702532658	-0.240072104553227	-0.358830746956743	-0.74962692205331	-0.40864250367353	-0.0548271652938785	5.09911757071751	-0.0633407309144052	-0.591845361023544	-0.212672209161252	-0.160048069702151	-0.0952504797098916	-0.0708526675751333	-0.275367635868051	-0.291572725436484
lymphoma	-0.0316227766016803	-0.0316227766016803	-1	-0.123341793280068	-1	-1	2.0371857701125	-1	-0.211562838742176	-0.349228439124018	-0.269125568143518	-0.39631074376002	-0.313625601768086	-0.391348600299066	-0.313042356248777	-0.119099051963057	-1	-0.0633407309144052	-1	-0.0447437594309646	-1	-1	-0.0739511625237227	-0.105409788245866	-0.0316227766016803	-0.0548271652938785	-0.0839183893583959	-1	-0.0316227766016803	-0.0316227766016803	-0.0447437594309646	-1	-1	-0.0633407309144052	-0.0447437594309646	-0.0447437594309646	-0.0548271652938785	-0.176130162269656	-0.118067707624069	-0.0316227766016803	18.2208945993329	-1	-0.14638650618501	-0.0598384923046209	-0.0447437594309646	-1	-1	-0.0548271652938785	-0.0952504797098916
lymphoma, non-hodgkin	-0.0447437594309646	-1	-1	-0.0952504797098916	-0.0316227766016803	-0.0316227766016803	2.23937344593204	-0.0316227766016803	-0.171020295420055	-0.329956008798045	-0.223473089529132	-0.375216606881701	-0.304138126514911	-0.3601030104205	-0.297944289083055	-0.120054090604505	-1	-0.0548271652938785	-0.0316227766016803	-0.0447437594309646	-1	-0.0316227766016803	-0.0447437594309646	-0.0897577384569333	-1	-0.0447437594309646	-0.0952504797098928	-0.0548271652938785	-0.0447437594309646	-0.0447437594309646	-0.0316227766016803	-1	-1	-0.0316227766016803	-0.0316227766016803	-0.0447437594309646	-0.0548271652938785	-0.17877290712516	-0.0839183893583959	-1	Inf	-0.0316227766016803	-0.119099051963057	-0.0316227766016803	-0.0548271652938785	-0.0316227766016803	-0.0447437594309646	-0.0548271652938785	-0.0633407309144052
lymphoproliferative disorders	-0.156829648061457	-0.0952504797098916	-0.0633407309144052	-0.395997194450321	-0.0897577384569333	-0.0548271652938785	1.19536563671344	-0.0447437594309646	-0.709682354691114	2.1313221310999	0.339949338430344	2.29135854795962	5.19428702321237	5.04298648005214	1.64554481639801	3.55285202156591	-0.0952504797098916	-0.153355508461336	-0.0548271652938785	-0.158398895667368	-1	-0.0633407309144052	-0.249176356259121	-0.335264959579188	-0.0548271652938785	-0.250810777741347	-0.380761857119033	-0.167940731887276	-0.119099051963057	-0.231632092216751	-0.105409788245866	-0.0316227766016803	-0.0633407309144052	-0.190638928564478	-0.1004535170659	-0.222685234187333	-0.334171338528565	-0.652445218517309	-0.378089373499325	-1	5.49761450752159	-1	-0.558042070746637	-0.153355508461336	-0.142785696419637	-0.105409788245866	-0.119099051963057	-0.248688440857042	-0.290479808749125
lysosomal storage diseases	-0.0708526675751333	18.2208945993329	22.3271359560513	-0.195415845122077	-1	-1	14.1174518828424	-1	1.85795649951965	0.946297479260007	39.9625785456098	4.76578418392103	5.9262543748378	9.78091341225772	5.74385965736477	-0.248157594646672	-0.0316227766016803	-0.0776542406216114	-1	-0.105409788245866	-1	-0.0316227766016803	-0.119099051963057	-0.184952824173656	-1	9.47729823410564	34.365395518335	-0.0839183893583959	-0.0708526675751333	-0.111308228088004	-1	-0.0316227766016803	-0.0447437594309646	11.9044229475555	-0.0776542406216114	-0.1004535170659	45.8027046832544	-0.320894501416499	4.65984047018213	-1	-0.0839183893583959	-0.0316227766016803	10.093980393848	12.8647191963136	-0.0839183893583959	-0.0316227766016803	-0.0633407309144052	-0.0839183893583959	-0.106694216600419
lysosomal storage diseases, nervous system	-0.0708526675751333	-1	-1	-0.142785696419637	-1	-1	7.21915995868058	-0.0316227766016803	2.99552067576031	-0.439877508638815	32.5253881931186	5.0457195437604	1.69453724261531	1.37168562344072	1.66546128612785	-0.166497687548175	-1	-0.0548271652938785	-0.0316227766016803	-0.0548271652938785	-1	-1	-0.0897577384569333	-0.131440876318771	-1	-0.0708526675751333	16.3222306440624	-0.0447437594309646	-0.0548271652938785	-0.0839183893583959	-0.0316227766016803	-1	-0.0316227766016803	15.7718419976869	-0.0447437594309646	-0.0633407309144052	35.4991586676501	-0.250810777741347	-0.115755794130633	-1	-0.0316227766016803	-0.0316227766016803	10.8226838817751	14.0996808474518	-0.0316227766016803	-1	-1	-0.0548271652938785	-0.110152636095858
macular degeneration	-0.1004535170659	-0.0316227766016803	-0.0316227766016803	-0.195916251419052	-1	-1	-0.618228324668912	-1	-0.322098890617421	-0.579178625929171	-0.412796223266444	-0.661955962618398	-0.5074826067911	-0.613592433229745	-0.528853225140883	-0.227060693784455	-1	-0.0839183893583959	-1	-0.0708526675751333	-1	-0.0316227766016803	-0.127451568993969	-0.139746878761837	-0.0316227766016803	50.9233517893471	-0.137657262317073	-0.0633407309144052	-0.0548271652938785	-0.0839183893583959	22.3271359560513	31.5911538250821	-0.0316227766016803	-0.0708526675751333	-1	-0.0897577384569333	-0.139099330886999	-0.322067588699395	-0.194160019590922	Inf	-0.0548271652938785	-1	7.22792709291707	-0.0708526675751333	-0.0548271652938785	-0.0447437594309646	-0.0633407309144052	-0.0897577384569333	-0.136014705087355
malabsorption syndromes	-0.0633407309144052	-0.0316227766016803	-1	-0.150443021041985	-1	-1	-0.492517284835841	-1	-0.284483117257714	-0.473371852527619	-0.318338594070092	-0.512929646273598	-0.397710772509375	-0.492847834365911	-0.414249165784436	-0.194160019590922	-1	-0.0548271652938785	-1	-0.0548271652938785	-1	-0.0447437594309646	-0.110152636095858	-0.114708564245422	-0.0447437594309646	-0.0839183893583959	-0.126214056561375	-0.0633407309144052	-0.0776542406216114	-0.1004535170659	-1	-1	-1	-0.0548271652938785	-0.0633407309144052	-0.0839183893583959	-0.106694216600419	-0.238961005615403	-0.178347366167454	-0.0316227766016803	-0.0776542406216114	-0.0316227766016803	-0.204905962894525	-0.0447437594309646	-0.0447437594309646	-1	-0.0316227766016803	-0.0776542406216114	-0.0952504797098916
male urogenital diseases	1.66557782369114	8.5182598974981	14.1357839455441	-0.982458120336687	-0.229966073025077	-0.14638650618501	-1.13407010047055	-0.196184313621057	0.537422334663404	-0.30008819415877	-0.52830640331596	-1.04401489321612	-0.654542728891366	-1.04927176445927	-0.953135628945578	0.830348020107291	-0.206897749798949	-0.406349372455568	-0.114708564245422	-0.427450166431475	-1	-0.163301411902541	-0.646197402373601	1.27894889443767	4.40346431578375	4.56472897936562	0.267431233648704	-0.411425670100582	-0.354625307842211	-0.59671984796165	3.82449848261614	15.7718419976869	-0.143372087784043	-0.494874625351529	-0.367383838146621	5.58629095836121	0.456189497740026	1.04287329684617	2.42747992915238	-0.0897577384569333	2.18588693619363	-0.111308228088004	-0.474251265830281	1.83298225998255	-0.358082903488279	-0.234258136225325	-0.293099285690207	-0.638719554799489	-0.6992331973738
malformations of cortical development	-0.0548271652938785	-1	-1	25.8070926332488	-1	-1	-0.307425690405321	-0.0316227766016803	-0.167940731887276	-0.278582233980177	-0.188598738516557	-0.32930513818291	3.12525245859521	-0.287751360073747	2.98766490559511	-0.113811240127039	-1	-1	-0.0316227766016803	-0.0316227766016803	-1	-1	-0.0548271652938785	25.8070926332488	-1	-0.0548271652938785	-0.1004535170659	-0.0316227766016803	Inf	31.5911538250821	-1	-1	-0.0316227766016803	-1	Inf	-0.0316227766016803	-0.0839183893583959	16.832902151896	-0.0839183893583959	-0.0316227766016803	-0.0447437594309646	-0.0316227766016803	-0.122198444603209	-0.0447437594309646	-1	-1	-1	-0.0447437594309646	-0.0633407309144052
mental retardation, x-linked	-0.120054090604505	-0.0316227766016803	-0.0548271652938785	8.66900087082369	-0.0447437594309646	-0.0447437594309646	0.330034308884014	-0.0316227766016803	3.43947187994282	0.510041082017304	-0.572396971813737	1.35837236114651	0.660146160849068	-0.769767670133677	0.620051592502867	-0.325787346991832	-0.0316227766016803	-0.0633407309144052	-0.0316227766016803	-0.0952504797098916	-1	-0.0447437594309646	-0.164812444900128	8.49581492430539	-0.0447437594309646	-0.187513974634505	-0.25041604073632	-0.0968800507576285	12.8647191963136	11.1299595686597	-0.0776542406216114	-0.0316227766016803	-1	-0.123341793280068	Inf	-0.105409788245866	-0.196184313621057	6.20113702594595	-0.285566665005678	-1	-0.0952504797098916	-0.0316227766016803	-0.354625307842211	-0.0897577384569333	-0.0708526675751333	-0.0316227766016803	-0.0548271652938785	-0.114708564245422	-0.172731732137823
metabolic diseases	0.21866452178944	4.53034204890059	7.1029608481888	0.524161153132788	1.65972276472661	-0.314328168960718	-1.18942373822512	-0.368299039591429	-1.37725338452812	0.0182548517963801	2.92108182902846	-0.8898964858513	-0.674790050271891	-0.893440066556298	-0.590917280620462	-0.580841935192713	-0.410020150066622	-0.926630993170075	-0.26997853991969	3.01462980202135	-0.0633407309144052	-0.322381662483666	0.855338448824893	2.65560716188364	5.17091092910521	21.6533095644135	1.68636579800114	1.31267567228037	2.11382452893288	-0.126788380494707	-0.488362800323717	-0.184952824173656	2.96629697509179	0.121214023994145	-0.675873537488115	3.32954979685236	4.6602464488932	-0.798012019066422	0.0745904660379756	-0.236264966582566	0.485720308402063	-0.288771634561729	-0.300780367282342	3.15150230583368	-0.700316320341713	-0.540577652122297	1.16629339477059	-1.17510655045998	-0.420251296232953
metabolic syndrome x	-0.0316227766016803	-1	-1	-0.0633407309144052	-1	-1	-0.169640141999993	-1	-0.080217096735644	-0.170029314665616	-0.114708564245422	-0.187814252782868	-0.110152636095858	-0.139746878761837	-0.111308228088004	-0.0548271652938785	-1	-1	-0.0316227766016803	-0.0316227766016803	-1	-1	-0.0447437594309646	-1	-1	-1	-0.0447437594309646	-1	-0.0316227766016803	-0.0316227766016803	-1	-1	-1	-0.0447437594309646	-0.0316227766016803	-0.0447437594309646	-0.0516829081481723	-0.0776542406216114	-0.0708526675751333	-1	-0.0316227766016803	-0.0316227766016803	-0.0708526675751333	-0.0447437594309646	-0.0447437594309646	-0.0316227766016803	-1	-0.0316227766016803	-0.0548271652938785
metabolism, inborn errors	1.579523467331	9.5322694515881	12.6437975064699	-0.0539354066416545	3.82356409527276	-0.156734086179401	0.908404124652932	-0.184952824173656	-0.874353884521948	0.327306528081338	7.13501293042032	-0.507696608762727	-0.440929844404299	-0.0588703723634783	-0.443380077193769	0.698312254467422	-0.212084862455368	-0.435743253988995	-0.124217609178467	-0.429061085403532	-0.0316227766016803	-0.184952824173656	2.80091250390002	2.32579240022646	11.1652583297088	8.82992139901201	5.7245851011376	-0.407087654193433	-0.403411054296432	-0.567148904070861	-0.220507842003826	-0.0776542406216114	-0.119099051963057	1.32599371074724	-0.336431789867628	5.24071553646762	10.5463962897261	-0.0990778947452957	1.96962031775804	-0.136014705087355	1.97996166548293	-0.123341793280068	1.69828834596945	2.00833182255636	-0.387369576020762	-0.256593689926077	-0.296069244982505	-0.652896047072004	-0.752738720142804
metal metabolism, inborn errors	-1	-1	-1	-0.1004535170659	-1	-1	-0.256966890751378	-0.0316227766016803	-0.131440876318771	4.31171051065896	-0.166497687548175	3.72993268698811	-0.204022057631032	-0.259300133320029	-0.209278510078779	12.8647191963136	-1	-0.0316227766016803	-1	-0.0447437594309646	-1	-1	-0.0316227766016803	-0.0839183893583959	-1	-0.0548271652938785	-0.0776542406216114	-1	-0.0316227766016803	-0.0633407309144052	-1	-1	-1	-0.0316227766016803	-1	-0.0316227766016803	-0.0548271652938785	-0.131440876318771	-0.0708526675751333	-1	Inf	-1	-0.1004535170659	-0.0316227766016803	-1	-1	-0.0316227766016803	-0.0316227766016803	-1
mitochondrial diseases	-0.0633407309144052	-1	-1	-0.194160019590922	-0.0447437594309646	-0.0316227766016803	1.05583270467014	-1	2.17397341780085	2.67486207052296	-0.353613161795021	0.880633223006942	1.40477785460671	-0.523295054161642	1.40916712367738	-0.203239461506936	-1	-0.0633407309144052	-0.0316227766016803	-0.0839183893583959	-1	-0.0316227766016803	19.9902498961141	-0.176130162269656	14.0996808474518	9.0692337052256	-0.175775160977013	-0.0633407309144052	-0.0776542406216114	-0.114708564245422	-0.0316227766016803	-1	-0.0316227766016803	-0.0598384923046209	-0.0633407309144052	-0.0633407309144052	-0.1004535170659	-0.276556353815532	-0.198649285076837	-1	-0.0708526675751333	-0.0316227766016803	-0.239663121335061	-1	-0.0708526675751333	-0.0548271652938785	-0.0447437594309646	-0.110152636095858	-0.136014705087355
motor neuron disease	-0.0316227766016803	-1	-0.0316227766016803	-0.132187996277287	-0.0316227766016803	-1	1.77431532599272	-1	3.71010071672512	2.00525394020065	2.8627994476264	1.71593684578493	2.56798052472267	1.94214262360884	2.58029837401734	6.99649912456223	-0.0316227766016803	-0.0316227766016803	-1	-0.0548271652938785	-1	-1	-0.0897577384569333	-0.127451568993969	-1	-0.0708526675751333	-0.135320393737616	-1	-0.0447437594309646	-0.0633407309144052	-1	-1	-1	-0.0633407309144052	-0.0447437594309646	-0.0548271652938785	-0.0952504797098916	-0.21716980361158	8.70902714694092	-1	-0.0708526675751333	-1	-0.153860280066008	-1	-0.0316227766016803	-1	-0.0316227766016803	-0.0447437594309646	12.8647191963136
mouth diseases	-0.0316227766016803	-1	-1	-0.105409788245866	-1	-0.0316227766016803	2.99879320105136	-0.0316227766016803	-0.178894327337172	-0.263944888917972	4.77378982643043	-0.308426860780613	3.43800895995853	2.90691806302271	3.46307933312866	-0.0916240033135056	-1	-0.0316227766016803	-1	-0.0447437594309646	-1	-1	-0.0633407309144052	-0.0952504797098916	-1	-0.0316227766016803	9.0692337052256	-1	-0.0316227766016803	-0.0447437594309646	-1	-1	-1	-0.0447437594309646	-0.0447437594309646	-0.0447437594309646	-0.0839183893583959	-0.17877290712516	-0.1004535170659	-1	-0.0316227766016803	-1	-0.135320393737616	-0.0316227766016803	-0.0316227766016803	-1	-0.0316227766016803	-0.0447437594309646	-0.0447437594309646
movement disorders	-0.0952504797098916	-0.0548271652938785	-0.0316227766016803	3.95979248468138	-0.0316227766016803	-1	0.805375465850661	-1	-0.407524644503694	0.892200444692313	-0.477818824797225	0.621207327886554	-0.586124079409888	-0.633145016141617	-0.576100622359787	-0.270935794446906	-1	-0.0633407309144052	-1	-0.0776542406216114	-1	-1	-0.0916240033135056	7.99574615385798	-0.0447437594309646	-0.110152636095858	-0.195916251419052	-0.0839183893583959	-0.0598384923046209	7.1850368818359	-0.0548271652938785	-0.0316227766016803	-0.0316227766016803	-0.0839183893583959	-0.0633407309144052	-0.0897577384569333	-0.146955119958744	7.78038440113895	-0.227060693784455	-0.0447437594309646	-0.0633407309144052	-1	-0.281486297974588	-0.0897577384569333	-0.0447437594309646	-0.0316227766016803	-0.0548271652938785	-0.110152636095858	-0.149907947214405
multiple sclerosis	-0.156734086179401	-0.0316227766016803	-0.0633407309144052	-0.310348459718709	-0.0548271652938785	-0.0548271652938785	3.74307456840402	-1	-0.513060748707145	-0.827759549472845	4.36924018279721	0.101725613664039	1.88148772447291	3.64223276959409	5.84126513985335	-0.369102010282669	-0.0548271652938785	-0.124217609178467	-0.0447437594309646	-0.119099051963057	-1	-0.0447437594309646	-0.161632791736108	-0.237755253550866	-0.0598384923046209	-0.163301411902541	3.32455123220749	22.3496768757764	-0.0776542406216114	-0.169640141999993	-0.0776542406216114	-1	-0.0316227766016803	-0.127451568993969	-0.0776542406216114	-0.153860280066008	-0.190638928564478	-0.46566617742252	-0.286753097876428	-1	-0.120054090604505	-0.0548271652938785	-0.37857086576806	-0.101893165080241	-0.114708564245422	-0.0776542406216114	-0.0776542406216114	-0.163301411902541	-0.21716980361158
muscular diseases	8.38797608825531	-0.0708526675751333	-0.0316227766016803	-0.258496977888839	-0.0633407309144052	-0.0516829081481723	-0.821134071717145	-0.0316227766016803	-0.460524355769784	0.509898763209632	-0.565472003945751	0.249771705466907	2.06436745724275	1.74824233400788	2.08328568222672	2.83018173621528	-0.0548271652938785	-0.1004535170659	-0.0316227766016803	-0.0968800507576285	-1	-0.0548271652938785	11.5313267067948	-0.234721065555788	-0.0447437594309646	-0.153355508461336	-0.241716859372366	-0.106694216600419	-0.0708526675751333	-0.15510761651171	31.5911538250821	-1	-0.0316227766016803	-0.127451568993969	-0.0860862560681747	-0.127451568993969	-0.224432056309164	1.67411616952782	4.14319061270195	-1	47.739611559585	-0.0548271652938785	-0.373455478988618	-0.100154654339235	-0.1004535170659	-0.0671998600845211	-0.0316227766016803	5.49761450752159	-0.17877290712516
muscular disorders, atrophic	11.1299595686597	-0.0447437594309646	-0.0548271652938785	-0.143391596181288	-1	-1	-0.476042528325341	-0.0316227766016803	-0.267324909339579	1.56173174281196	-0.367642032352662	-0.500744267814077	4.14767130112749	3.37873642986644	3.91442079251134	5.41052005566261	-1	-0.0447437594309646	-1	-0.0633407309144052	-1	-0.0316227766016803	16.3222306440624	-0.124217609178467	-1	-0.1004535170659	-0.142785696419637	-0.0633407309144052	-0.0447437594309646	-0.0839183893583959	31.5911538250821	-0.0316227766016803	-1	-0.0776542406216114	-0.0447437594309646	-0.0708526675751333	-0.142785696419637	3.30504556237971	8.09944442539116	-1	89.4427751024982	-0.0316227766016803	-0.223473089529132	-0.0839183893583959	-0.0633407309144052	-1	-0.0633407309144052	14.0996808474518	-0.0897577384569333
muscular dystrophies	14.0996808474518	-0.0316227766016803	-1	-0.153860280066008	-1	-1	-0.538023187415845	-0.0316227766016803	-0.312970929647224	1.2651095628964	-0.359644039924996	-0.554826841022492	3.6376590138688	3.13760841409109	3.62091434887664	5.78353489330435	-0.0447437594309646	-0.0633407309144052	-1	-0.0708526675751333	-0.0316227766016803	-0.0548271652938785	18.248620046547	-0.163301411902541	-0.0316227766016803	-0.110152636095858	-0.146955119958744	-0.0548271652938785	-1	-0.0447437594309646	Inf	-1	-1	-0.0447437594309646	-0.0548271652938785	-0.1004535170659	-0.114708564245422	3.76048666943395	5.25108925060948	-1	63.2773901834908	-1	-0.249176356259121	-0.0447437594309646	-0.0316227766016803	-1	-0.0316227766016803	8.71039729084504	-0.0839183893583959
musculoskeletal abnormalities	14.8867072349586	-0.0776542406216114	-0.0447437594309646	-0.248560952563864	-0.0548271652938785	-0.0316227766016803	8.2973761509323	-0.0316227766016803	1.27733185820608	0.407128190167052	7.65798702337124	4.57358831191118	4.77601141576321	4.11122572212643	4.72951655293604	9.68804335301651	-0.0316227766016803	12.8647191963136	-0.0316227766016803	-0.0897577384569333	-1	-1	5.7839562473183	-0.230699092358432	-0.0316227766016803	-0.14638650618501	-0.228366176184719	-0.1004535170659	-0.0776542406216114	-0.127451568993969	-0.0839183893583959	-1	-1	-0.131440876318771	-0.0548271652938785	-0.110152636095858	10.8427198273952	4.32276015197275	-0.244910533420457	-0.0447437594309646	-0.119099051963057	-1	4.2420612764938	-0.105409788245866	-0.0447437594309646	-0.0316227766016803	-0.0316227766016803	-0.136014705087355	-0.179990072525707
musculoskeletal diseases	8.60657700596548	-0.228310063560277	-0.185766309236081	-0.113798478149798	-0.243592802048773	-0.139099330886999	2.5023121203329	-0.181727249988629	-0.959416048584146	-1.15294292068486	4.98498375376994	0.307229225900099	1.84795406768365	2.5565094218499	3.39165242402543	6.31742375179728	-0.234721065555788	1.59546287403458	-0.120054090604505	-0.463691719223106	-0.0548271652938785	-0.206664255987375	5.04170633862827	0.0253660563679899	-0.262389217129483	-0.729817529759032	0.0711568122620426	-0.430333165162868	-0.382665944076162	0.941087049081189	4.45204773925377	-0.0897577384569333	-0.17877290712516	3.18955457510628	-0.343796795843755	1.28388401604568	8.20751341100829	0.322684302867136	1.05050760007304	-0.131440876318771	11.3190466671286	-0.172731732137823	2.51844105757294	-0.404685670370571	-0.420481225624257	-0.274328246777054	-0.312955550311204	0.827819686144968	0.546085117196835
mycobacterium infections	-0.0447437594309646	-1	-1	-0.0548271652938785	-1	-1	5.3210384734713	-0.0316227766016803	-0.196184313621057	-0.323115914304343	7.59192918823589	-0.358741582899333	3.23865676810342	2.64705529236122	3.34576088285049	7.8422894961145	-0.0447437594309646	-0.0316227766016803	-1	-1	-1	-1	-0.0447437594309646	-0.0897577384569333	-1	-0.0316227766016803	-0.0776542406216114	36.4966163639597	-0.0316227766016803	-1	-0.0316227766016803	-1	-1	-0.0548271652938785	-0.0316227766016803	-0.0548271652938785	-0.0633407309144052	-0.169640141999993	-0.0633407309144052	-1	-0.0316227766016803	-1	-0.110152636095858	-0.0316227766016803	-1	-1	-1	-0.0548271652938785	-0.0548271652938785
myeloproliferative disorders	Inf	-1	-1	-0.0633407309144052	-1	-1	-0.225638965035026	-1	-0.119099051963057	-0.225901599105568	-0.163730805167472	3.35180476670182	-0.191828282692953	-0.23313185617284	-0.183673743653011	-0.0897577384569333	-1	-1	-1	-1	-1	-1	-0.0548271652938785	-0.0548271652938785	-1	-0.0548271652938785	18.2208945993329	-0.0316227766016803	-0.0316227766016803	-0.0316227766016803	-1	-1	-1	-1	-0.0316227766016803	-0.0316227766016803	-1	-0.0897577384569333	-0.0708526675751333	-1	-0.0447437594309646	-1	-0.0633407309144052	-1	-1	-0.0316227766016803	-1	-1	-0.0447437594309646
myocardial infarction	-0.0316227766016838	-1	-1	-1	-1	-1	-0.182052923990551	-1	-0.0739511625237227	-0.170029314665616	-0.1004535170659	-0.204263441092125	-0.160048069702151	-0.157211370516776	-0.156734086179401	-0.0548271652938785	-1	-1	-1	-1	-1	-1	-1	-1	-1	-0.0447437594309646	-0.0708526675751333	-0.0316227766016803	-0.0316227766016803	-1	-1	-1	-1	-1	-1	-1	-0.0548271652938785	-0.0548271652938785	-0.0447437594309646	-1	-0.0316227766016803	-1	-0.0548271652938785	-1	-1	-1	-1	-1	-1
myocardial ischemia	18.2208945993329	-1	-1	-0.181727249988629	-1	-0.0316227766016803	-0.545283116025097	-1	-0.335264959579188	-0.52487271960486	-0.382938900916141	0.807335934474535	-0.444991421163233	-0.517876312882705	-0.447716968249499	5.02924832451902	-0.0316227766016803	-0.0708526675751333	-0.0316227766016803	-0.0776542406216114	-1	-0.0447437594309646	-0.111308228088004	-0.161632791736108	-0.0447437594309646	-0.105409788245866	-0.139843772071822	-0.0968800507576285	-1	-0.1004535170659	-0.0316227766016803	-1	-0.0316227766016803	-0.0316227766016803	-0.0708526675751333	-0.0708526675751333	6.66408965344036	-0.268817366250338	-0.166497687548175	-0.0316227766016803	-0.0708526675751333	-1	3.61833332877479	-0.0447437594309646	-0.0839183893583959	-1	-0.0548271652938785	-0.101893165080241	-0.105409788245866
neoplasms	3.2727058210402	-0.402807109931584	-0.291088958351483	-0.133668102512636	-0.39016700955278	-0.272542272114688	5.38977696300798	-0.292770540887862	0.821979401921543	5.51618162407571	7.38085142487472	6.25281503064137	8.22543202091623	5.81522815186639	6.89200082320245	13.4912959183233	-0.34919467242044	-0.718498258101419	4.60534468148302	-0.718299122327884	-0.0633407309144052	-0.292864703815587	-0.0108802093202505	0.0703348557661545	-0.377629781094601	2.72191605426477	3.07902197106878	-0.660283406491724	-0.636522007361665	1.07763021568072	-0.4189477169257	-0.148338819215819	3.67141129125643	0.474629089074495	-0.615686018524651	-0.792119041905738	16.3928548847179	-0.252210477198328	8.5699614255798	-0.216458474901733	0.915006965088893	-0.241716859372366	6.5503184333679	-0.660599907523444	-0.642522041619895	-0.370835234748611	1.61899856052033	1.25236580483469	1.88070062815136
neoplasms by histologic type	5.8787177442807	-0.235056797715934	-0.166906124607555	0.0190993011156584	-0.227060693784455	-0.163730805167472	5.87685068914408	-0.175775160977013	2.13490767473946	9.14852139919414	8.79654576525826	10.5152021758801	12.6428982224023	8.76940902584427	10.8131114888305	3.01194765538984	-0.209504550935642	-0.433186214531859	-0.131440876318771	-0.453259797957468	-0.0708526675751333	-0.171020295420055	0.869717767768446	0.130220657654358	-0.238961005615403	-0.673089859521326	2.28162639052378	-0.383918536440937	-0.374744791363237	0.94314049778612	-0.272218478943125	-0.1004535170659	-0.174053569612397	-0.53505044769797	-0.382798279284869	-0.504302235239526	14.3614041540048	0.51172037140306	5.5164609176461	-0.106694216600419	1.85251664599044	-0.119099051963057	6.19498187069995	-0.406877683037616	-0.416369078610553	-0.25526565724745	3.08563395223646	1.01734215402844	0.840637327025164
neoplasms by site	1.48752876242724	-0.234721065555788	-0.142785696419637	0.127608498449384	-0.201350797367222	-0.144853364071557	1.62207361902488	-0.153355508461336	2.25355874968228	5.01945206137999	1.32194980345038	4.07119305660433	2.7904625497048	4.00825236533696	2.28721154516661	5.16199374093415	-0.179112702036088	-0.382938900916141	-0.0776542406216114	-0.406058487345888	-0.0548271652938785	-0.131440876318771	0.977055749691851	0.268802249688814	-0.210109342990808	5.10563872546758	0.294001793769379	-0.368263334968205	-0.354612811090995	1.26803072422977	-0.221965369806855	-0.0776542406216114	7.60037537772661	1.75697432813709	-0.307425690405321	-0.47211252293661	12.67593109259	0.0813771010777494	7.11969422061164	-0.0993447246407206	-0.423816554409062	-0.0897577384569333	5.38473210019076	-0.376880107169058	-0.297294340045832	-0.240929408470141	-0.239849841979705	1.21120052339909	-0.657020398189338
neoplasms, connective and soft tissue	-0.0633407309144052	-0.0316227766016803	-0.0447437594309646	-0.170029314665616	-1	-1	6.79579951271462	-0.0447437594309646	5.13152914614099	2.61191841056486	4.49127472690843	5.12004912562373	8.55887542636114	7.26164552498132	8.53355422073078	4.71524741021453	-1	-0.0447437594309646	-1	-0.0633407309144052	-1	-1	-0.0860862560681747	-0.142785696419637	-1	-0.114708564245422	-0.196184313621057	-0.0447437594309646	-0.0633407309144052	-0.114708564245422	-0.0447437594309646	-1	-0.0316227766016803	-0.0633407309144052	-0.0633407309144052	-0.105409788245866	6.24187471838389	-0.288771634561729	-0.167940731887276	-1	-0.0708526675751333	-1	3.56274085963237	-0.0548271652938785	-0.0633407309144052	-1	-0.0316227766016803	-0.0952504797098916	-0.127451568993969
neoplasms, connective tissue	-0.0316227766016803	-0.0548271652938785	-0.0316227766016803	-0.127451568993969	-0.0316227766016803	-1	10.7344124971786	-0.0316227766016803	7.51930168918835	4.38962247789464	6.44964494456083	8.12134485459273	13.0896256974857	10.9447680428608	12.0971946535645	9.47729823410564	-1	-0.0548271652938785	-1	-0.0548271652938785	-1	-0.0316227766016803	-0.0897577384569333	-0.105409788245866	-0.0316227766016803	-1	-0.110152636095858	-0.0548271652938785	-0.0633407309144052	-0.0633407309144052	-1	-1	-1	-0.0447437594309646	-0.0447437594309646	-0.0548271652938785	15.7718419976869	-0.207520910159128	-0.0952504797098916	-1	-0.0633407309144052	-1	5.68379795081366	-1	-0.0633407309144052	-0.0316227766016803	-0.0316227766016803	-0.0633407309144052	-0.0708526675751333
neoplasms, germ cell and embryonal	-0.101893165080241	-0.0316227766016803	-0.0316227766016803	-0.19959245029748	-0.0447437594309646	-1	2.22543800615981	-0.0548271652938785	4.07168210821778	3.90909788086143	3.78198529095044	1.98490139941151	1.11828101301562	2.16594460388257	1.12727404121096	4.35748506985285	-1	-0.0952504797098916	-0.0316227766016803	-0.0776542406216114	-1	-0.0316227766016803	7.83827149312908	-0.172731732137823	-0.0548271652938785	-0.114708564245422	-0.204022057631032	-0.0839183893583959	-0.0447437594309646	-0.0860862560681747	-0.0548271652938785	-1	-1	-0.119099051963057	-0.0708526675751333	-0.0776542406216114	6.3738528379623	-0.320509747631397	-0.212084862455368	-1	-0.0447437594309646	-1	2.9725807938293	-0.0447437594309646	-0.0633407309144052	-1	-0.0708526675751333	-0.153355508461336	-0.160048069702151
neoplasms, glandular and epithelial	-0.173103146339866	-0.0839183893583959	-0.0633407309144052	-0.395183992770956	-0.0708526675751333	-0.0447437594309646	0.655653589526355	-0.0633407309144052	3.3243607972559	2.75389719319209	0.497160399391056	2.97345448412836	0.0986687092409131	3.53742271314934	0.0768835123608207	1.82643433643838	-0.0548271652938785	-0.132187996277287	-0.0316227766016803	-0.149907947214405	-1	-0.0548271652938785	-0.244205905326626	-0.349164876738453	-0.0839183893583959	-0.22687702862977	-0.335264959579188	-0.136014705087355	-0.127451568993969	-0.226020413398276	-0.0839183893583959	-1	-0.0633407309144052	-0.139099330886999	-0.105409788245866	-0.153860280066008	9.47158614668516	0.932235373228695	-0.379114597493345	-0.0447437594309646	-0.135320393737616	-0.0447437594309646	3.16873840573248	-0.123341793280068	-0.144853364071557	-0.0839183893583959	-0.1004535170659	-0.162007115333615	3.92278200117204
neoplasms, nerve tissue	-0.0708526675751333	-1	-0.0316227766016803	-0.182052923990551	-0.0447437594309646	-1	2.55442997604735	-0.0447437594309646	4.69757215522239	4.10891675459813	4.48527649256059	2.04984634465213	1.43300383809674	2.5676252713126	-0.496065355772446	4.55174596219383	-1	-0.0671998600845211	-1	-0.0897577384569333	-1	-0.0316227766016803	8.71039729084504	-0.166497687548175	-0.0316227766016803	-0.0952504797098916	-0.18289731055753	-0.0548271652938785	-0.0447437594309646	-0.1004535170659	-1	-1	-1	-0.0897577384569333	-0.0316227766016803	-0.0839183893583959	5.33059077184496	-0.305362580798414	-0.191137715632409	-1	-0.0447437594309646	-0.0316227766016803	3.67189830040564	-0.0447437594309646	-0.0316227766016803	-0.0447437594309646	-0.0633407309144052	-0.120325645103466	-0.149907947214405
neoplasms, neuroepithelial	-1	-1	-1	-0.0671998600845211	-1	-1	-0.309242525110288	-1	-0.182052923990551	3.14131771734706	-0.190638928564478	2.58815361345755	-0.226877028629771	3.18029519258224	-0.230383369395516	-0.0968800507576285	-1	-0.0447437594309646	-1	-0.0316227766016803	-1	-1	-0.0633407309144052	-0.0548271652938785	-1	-0.0316227766016803	-0.0776542406216114	-1	-1	-1	-1	-1	-1	-0.0633407309144052	-1	-0.0316227766016803	18.2208945993329	-0.149907947214405	-0.0839183893583959	-1	-0.0316227766016803	-1	-0.110152636095858	-0.0447437594309646	-0.0316227766016803	-1	-1	-0.0598384923046209	-0.0860862560681747
neoplastic syndromes, hereditary	-0.0447437594309646	-0.0548271652938785	-0.0316227766016803	6.00055092257433	-1	-0.0316227766016803	1.33095643754894	-0.0447437594309646	2.92612738506665	13.671481629772	2.330550181746	13.3296514030038	3.93563469061119	1.50493518849089	4.12522106170226	-0.144853364071557	-0.0447437594309646	-0.0860862560681747	-1	-0.0548271652938785	-1	-0.0447437594309646	-0.0776542406216114	7.18191808421824	-0.0316227766016803	-0.0897577384569333	-0.135320393737616	-0.0776542406216114	-0.0316227766016803	-0.0897577384569333	-1	-1	-1	-0.0633407309144052	-0.0316227766016803	-0.0708526675751333	-0.111308228088004	10.7784716577362	-0.131440876318771	-0.0316227766016803	-0.0633407309144052	-0.0316227766016803	3.62467601036852	-0.0633407309144052	-0.0776542406216114	-1	-0.0316227766016803	-0.080217096735644	-0.0897577384569333
nephritis	-1	-0.0316227766016803	-1	-0.0633407309144052	-0.0316227766016803	-1	5.19376756359698	-0.0316227766016803	-0.19959245029748	-0.310595061735868	-0.199733599615357	-0.312191310952349	-0.274419384053137	-0.299946614467057	-0.268961923255622	7.60037537772661	-0.0316227766016803	-0.0316227766016803	-1	-0.0447437594309646	-1	-1	-0.0598384923046209	-0.0776542406216114	-0.0316227766016803	-0.0548271652938785	-0.0916240033135056	-0.0708526675751333	-0.0316227766016803	-0.0447437594309646	-1	-1	-1	-0.0316227766016803	-0.0316227766016803	22.3271359560513	-0.101893165080241	-0.128258702532658	-0.105409788245866	-0.0316227766016803	-0.0548271652938785	-1	-0.146955119958744	-0.0447437594309646	-0.0447437594309646	-0.0316227766016803	-0.0548271652938785	-0.0548271652938785	-0.0447437594309646
nervous system diseases	1.97612899227867	1.51660925509725	2.48019602449854	13.5114977623751	5.66110474664208	-0.349752098796055	-0.198213682669249	1.63313187675796	-1.33187277880095	-0.653884111232569	0.868670617031686	-1.90465295344444	1.33733776755557	0.956797132231017	1.91669762580367	0.729203873730806	-0.494367480712574	0.132221749195852	-0.34617327319858	8.32541789036889	14.0996808474518	-0.394937575848204	0.400319219077744	14.4794506383204	1.37591551965322	1.88678127922388	1.09386476858002	0.829459868251794	7.47798717196186	4.3710101564312	2.72901017932195	-0.249771705466907	-0.39538614081209	-0.194434402424395	3.51092117860545	1.99655095592453	1.93100991092243	8.50400153996504	0.144297275984235	-0.263727427672895	7.61632190552803	-0.334657310834632	-0.934391975992256	7.12977775033912	0.446995976566463	-0.662319596188409	0.984172036365292	0.236419735995697	0.85116152988832
nervous system malformations	-0.163214249381598	-0.0708526675751333	-0.0776542406216114	6.67722365346155	-0.0776542406216114	-1	-0.351856827100302	-0.0548271652938785	0.493353333948019	-0.251407944002674	0.272113308833819	-0.481375521334752	0.736254903488242	0.456121849771795	0.71410943171337	-0.518555355662992	-0.0447437594309646	-0.133935807160584	-0.0316227766016803	6.11752212281058	Inf	-0.0633407309144052	6.78385187903053	9.11837241599636	-0.0952504797098916	-0.243212249355654	2.21317208301393	-0.184113629976987	16.3078006450027	3.99224790348896	10.4881361547226	-1	-0.0548271652938785	-0.184113629976987	19.3884462362931	-0.196891691283424	2.6715683267156	5.43425010247947	1.9089098816281	-0.0447437594309646	-0.156734086179401	-0.0633407309144052	1.06432664946628	6.5166310256163	-0.139746878761837	-0.105409788245866	-0.0897577384569333	-0.265241128870212	-0.292770540887862
neurobehavioral manifestations	-0.128794162494975	-0.0776542406216114	-0.0316227766016803	5.637382231966	-0.0952504797098916	-0.0548271652938785	0.724309884524563	-0.0739511625237227	1.83900624793348	-0.0362963476594049	-0.752950937156	0.473288111514734	1.15052861641214	-0.0933131933630562	1.11579785267044	-0.46915712087658	-0.0548271652938785	-0.119099051963057	-0.0447437594309646	-0.124217609178467	-0.0316227766016803	-0.0548271652938785	-0.220216133902737	5.97278319233496	-0.0548271652938785	-0.198649285076837	-0.308169641106867	-0.132187996277287	-0.0839183893583959	-0.184113629976987	-0.105409788245866	-0.0316227766016803	-1	-0.190638928564478	-0.110152636095858	-0.187513974634505	3.03416742374693	8.20389468667372	-0.338781557313557	-0.0316227766016803	-0.172731732137823	-0.0316227766016803	-0.543144176815104	-0.114708564245422	-0.139099330886999	-0.0952504797098916	-0.0952504797098916	-0.187882000154971	-0.265241128870212
neurodegenerative diseases	-0.393530451489821	-0.198907909434601	-0.149907947214405	16.9044081705903	-0.214427329176829	-0.0897577384569333	-0.822961766375076	-0.136014705087355	-0.583745550677534	0.670386688558856	-0.188075822881709	-0.632270960343367	-0.593844595816035	1.44690493513912	-0.179370155670776	1.19589755522009	-0.150443021041985	2.43235099590496	-0.1004535170659	19.8175885089097	31.5911538250821	-0.149907947214405	3.41740029904923	23.4402932241065	-0.181249178432809	5.29515826602147	0.621504085955573	-0.29152079685676	9.50383700067715	3.57504026062866	4.9639408529558	-0.0776542406216114	-0.111308228088004	2.12945373536808	-0.282950644981865	-0.417365952781249	0.749749748392125	19.506762201402	1.74121871021464	-0.1004535170659	-0.356851532594665	-0.0776542406216114	-1.04616128804398	15.5488117713349	-0.311927279713755	-0.172424783133805	4.18341965382389	-0.50677063381207	3.16465847783254
neuroectodermal tumors	-0.0633407309144052	-0.0316227766016803	-1	-0.176130162269656	-0.0708526675751333	-1	2.43871567392483	-0.0316227766016803	6.37326930634344	4.69225394824596	4.06516789352063	2.365885565537	1.32474518837639	2.56465488036517	-0.456278222595872	4.96258342820879	-1	-0.0548271652938785	-0.0316227766016803	-0.0839183893583959	-1	-0.0316227766016803	9.47729823410564	-0.153860280066008	-1	-0.111308228088004	-0.172731732137823	-0.0447437594309646	-0.0897577384569333	-0.123341793280068	-1	-0.0316227766016803	-1	-0.0897577384569333	-0.0633407309144052	-0.0897577384569333	8.70902714694092	-0.295532729078966	-0.156829648061457	-1	-0.0952504797098916	-0.0447437594309646	3.82449848261614	-0.0776542406216114	-0.0633407309144052	-0.0548271652938785	-0.0633407309144052	-0.101893165080241	-0.127451568993969
neuroendocrine tumors	-0.0316227766016803	-0.0316227766016803	-1	-0.0897577384569333	-0.0316227766016803	-1	5.62066675640275	-0.0316227766016803	12.1549621252147	8.94698751859946	8.35959260304373	2.63667196344581	3.26273682569462	6.03269284712323	-0.248688440857042	9.94489818952411	-0.0316227766016803	-1	-1	-0.0316227766016803	-1	-1	18.2208945993329	-0.0633407309144052	-1	-0.0316227766016803	-0.0633407309144052	-0.0548271652938785	-1	-0.0548271652938785	-1	-1	-1	-0.0447437594309646	-1	-0.0316227766016803	-0.0839183893583959	-0.146955119958744	-0.0447437594309646	-1	-0.0548271652938785	-1	-0.135320393737616	-1	-0.0447437594309646	-0.0316227766016803	-1	-0.0316227766016803	-0.0447437594309646
neurologic manifestations	-0.283838891149596	5.88937980320536	10.4881361547226	3.93270829712762	-0.131440876318771	-0.0897577384569333	-0.401315910752808	-0.1004535170659	0.608426723379064	-0.799826564500992	-0.381463122926435	-0.549268724704831	4.07776405386715	0.0839053507374436	2.84947679430965	0.737880600159966	-0.123341793280068	3.43678889336013	-0.0839183893583959	3.67153354786636	-0.0447437594309646	-0.0897577384569333	-0.382089948567652	2.96011993980307	-0.135320393737616	-0.3569821368797	-0.5415498245108	-0.223238844229492	4.14369190674076	2.32370379051745	-0.157211370516776	-0.0447437594309646	-0.0952504797098916	-0.292513902104286	-0.19315034025833	2.84706869016665	1.38033600422135	6.35796961179179	-0.605816372641637	-0.0548271652938785	-0.252519221935299	-0.0671998600845211	-0.81789722530651	-0.230383369395516	-0.222159637247412	-0.139099330886999	-0.153355508461336	-0.360969272151417	2.04242088255104
neuromuscular diseases	2.75158239679448	-0.131440876318771	-0.0708526675751333	0.864049347422833	-0.142785696419637	-0.0839183893583959	-0.858157982155901	-0.1004535170659	-0.254849095752618	0.168968170859702	-0.394353033180737	-0.959213915584317	-0.140816346662858	0.53650221599767	0.966309966765186	1.84955962848646	-0.119099051963057	-0.254887214136626	-0.0548271652938785	3.32556413847451	31.5911538250821	-0.127451568993969	4.4930929229578	1.00625170676959	-0.148338819215819	2.05485385965163	-0.579888983850562	-0.253842390954767	-0.216963818249309	-0.379325033095632	6.66408965344036	-0.0316227766016803	-0.0633407309144052	-0.290769229113811	-0.201350797367222	-0.302244343401089	1.39822857076877	0.0380404420823464	2.47264186062296	-0.0633407309144052	22.0337916380249	-0.0897577384569333	-0.76982479955012	7.18740987604345	-0.237070680000481	-0.156734086179401	-0.177042801969571	2.08941757078657	1.88317421609316
nevi and melanomas	-0.0316227766016803	-1	-1	-0.0708526675751333	-1	-0.0316227766016803	-0.148338819215819	-1	-0.0839183893583959	-0.146955119958744	-0.119099051963057	-0.173103146339866	-0.128258702532658	-0.158398895667368	-0.130123800243578	-0.0447437594309646	-0.0316227766016803	-0.0447437594309646	-0.0316227766016803	-0.0316227766016803	-1	-1	-0.0447437594309646	-0.0633407309144052	-1	-1	-0.0447437594309646	-1	-1	-0.0548271652938785	-1	-1	-1	-1	-0.0316227766016803	-1	-0.0316227766016803	-0.0952504797098916	-0.0548271652938785	-1	-1	-1	-0.0633407309144052	-1	-1	-0.0316227766016803	-1	-1	-1
nutrition disorders	-0.0708526675751333	-0.0316227766016803	-1	-0.0952504797098916	-1	-1	2.7372431386342	-1	-0.179934003522083	2.9845253131757	3.76202467014101	2.4198026674459	3.30638979326806	2.72519889671184	3.26273682569462	7.38332657217705	-1	-1	-1	-1	-1	-1	-0.0316227766016803	-0.0916240033135056	-0.0316227766016803	-0.0447437594309646	-0.0952504797098916	-0.0316227766016803	-0.0316227766016803	-0.0447437594309646	-1	-1	-1	-0.0447437594309646	-1	-0.0447437594309646	-0.0897577384569333	5.88937980320536	8.38797608825531	-1	22.3271359560513	-0.0316227766016803	6.82507496568523	-0.0316227766016803	-1	-1	-1	-0.0316227766016803	-0.0447437594309646
nutritional and metabolic diseases	0.148009282647215	4.23136498581018	6.5353847300972	0.361957747282828	1.67938479762841	-0.303015606912684	-1.25292755080661	-0.395997194450321	-1.40214929205426	-0.0933380028592488	2.62720445663338	-0.961205597561849	-0.822497720709135	-0.978151183491064	-0.7748195198849	-0.598870726284642	-0.441127441745753	-0.890952922897065	-0.268299149718671	2.75064536717831	-0.0633407309144052	-0.362346624148564	1.75091914833078	2.2710065532861	4.93740175709597	21.9676995058997	1.76546751913805	1.29505124834371	2.17964897951914	-0.213648474105613	-0.525006601025416	-0.172731732137823	2.80086451125691	0.157943278296735	-0.733115624267318	3.50237831711994	4.72483895609209	-0.865812984666261	0.0455489326522737	-0.239276997924599	0.390414862897943	-0.305288660419542	-0.362708723995987	3.37059481838	-0.786492384861676	-0.52850632223254	1.13740916828025	-1.13821205410333	-0.437127269619563
obesity	-0.0316227766016803	-1	-1	-0.0548271652938785	-1	-1	4.89679395486624	-1	-0.106694216600419	6.00008333275464	8.09944442539116	5.09941358078795	6.11949102482261	6.00055092257433	5.89070347224333	14.0996808474518	-1	-1	-1	-0.0316227766016803	-0.0316227766016803	-1	-0.0548271652938785	-0.0447437594309646	-1	-0.0548271652938785	-0.0316227766016803	-1	-1	-1	-1	-1	-1	-1	-1	-1	-0.0316227766016803	10.4881361547226	22.3271359560513	-1	-0.0316227766016803	-0.0316227766016803	11.1299595686597	-0.0316227766016803	-0.0316227766016803	-1	-1	-1	-0.0447437594309646
ocular motility disorders	-1	-1	-0.0316227766016803	-0.0598384923046209	-1	-0.0316227766016803	-0.257471498860769	-1	-0.124217609178467	-0.235056797715934	-0.170029314665616	3.16295982873014	4.89652938314476	-0.247556944299227	4.45204773925377	-0.0897577384569333	-1	-0.0316227766016803	-1	-1	-1	-1	-0.0316227766016803	-0.0447437594309646	-1	-0.0316227766016803	-0.0633407309144052	-1	-1	-0.0316227766016803	-1	-1	-1	-0.0447437594309646	-0.0316227766016803	-1	-0.0548271652938785	-0.0916240033135056	-0.0708526675751333	-1	-0.0316227766016803	-1	-0.0860862560681747	-1	-1	-1	-1	-0.0316227766016803	-0.0447437594309646
orbital diseases	-0.0447437594309646	-1	-1	-0.0776542406216114	-1	-1	4.55367983064247	-1	-0.111308228088004	-0.196184313621057	-0.111308228088004	-0.209504550935642	-0.148338819215819	-0.166330831411822	-0.153860280066008	-0.0776542406216114	-0.0316227766016803	-0.0316227766016803	-1	-0.0316227766016803	-1	-1	-0.0447437594309646	-0.0633407309144052	-1	-0.0316227766016803	-0.0548271652938785	-1	-0.0316227766016803	-0.0316227766016803	-1	-1	-1	-1	-0.0316227766016803	-0.0447437594309646	-0.0316227766016803	-0.1004535170659	-0.0708526675751333	-1	-1	-1	-0.0708526675751333	-0.0316227766016803	-1	-1	-1	-0.0316227766016803	-1
osteochondrodysplasias	8.38920392493986	-0.0424434046310364	-0.0447437594309646	-0.204022057631032	-0.0633407309144052	-1	-0.714795224863889	-1	1.69475054092436	-0.653634950383815	1.5133911302541	0.579766388616741	-0.582201745433098	0.732461273234193	0.903086474158651	2.95782112435297	-0.0316227766016803	-0.0548271652938785	-1	-0.0952504797098916	-1	-0.0316227766016803	-0.137657262317073	-0.175775160977013	-0.0447437594309646	-0.127451568993969	-0.227559531567189	-0.114708564245422	-0.0447437594309646	-0.0739511625237227	-0.0447437594309646	-1	-1	-0.0897577384569333	-1	11.1299595686597	-0.171020295420055	-0.34035853474871	-0.237368118019419	-1	-0.0708526675751333	-1	2.60441858878955	-0.0548271652938785	-0.0633407309144052	-0.0548271652938785	-0.0447437594309646	-0.120054090604505	-0.14638650618501
osteoporosis	-0.0316227766016803	-1	-1	-0.0708526675751333	-1	-1	-0.161632791736108	-1	-0.0739511625237227	-0.153355508461336	-0.0776542406216114	-0.187513974634505	-0.132187996277287	-0.135320393737616	-0.136014705087355	-0.0447437594309646	-0.0316227766016803	-0.0316227766016803	-1	-0.0316227766016803	-1	-1	-0.0316227766016803	-0.0633407309144052	-1	-0.0316227766016803	-0.0316227766016803	-1	-0.0316227766016803	-0.0316227766016803	-1	-1	-1	-1	-1	-1	22.3271359560513	-0.110152636095858	-0.0548271652938785	-1	-1	-0.0316227766016803	-0.0633407309144052	-1	-1	-1	-0.0316227766016803	-1	-1
otorhinolaryngologic diseases	-0.0548271652938785	Inf	Inf	-0.0860862560681747	-0.0447437594309646	-1	4.82590466080177	-1	-0.227559531567189	-0.342101943076066	-0.225228223886472	-0.371706366936861	-0.301360551197701	-0.367423960908653	-0.29557418880295	-0.149907947214405	-1	-0.0633407309144052	-1	-0.0316227766016803	-1	-0.0316227766016803	-0.0548271652938785	-0.0633407309144052	-1	-0.0708526675751333	-0.110152636095858	-0.0447437594309646	-1	-1	-0.0316227766016803	-1	-1	-0.0447437594309646	-0.0316227766016803	14.0996808474518	-0.0633407309144052	-0.179112702036088	-0.131440876318771	-1	-0.0548271652938785	-1	-0.169640141999993	-0.0548271652938785	-0.0548271652938785	-0.0316227766016803	-1	-0.0447437594309646	15.7718419976869
ovarian diseases	-0.0633407309144052	-1	-0.0316227766016803	-0.105409788245866	-0.0316227766016803	-1	-0.383603515251285	-0.0316227766016803	4.14567927437944	2.26390928330121	2.8652872552678	3.81837661840736	2.37113455328192	6.08739146823469	2.22023874228707	-0.14638650618501	-1	-0.0708526675751333	-1	-0.0316227766016803	-1	-1	-0.0897577384569333	-0.0633407309144052	-0.0316227766016803	-0.0952504797098916	-0.0776542406216114	-1	-0.0447437594309646	-0.0316227766016803	-0.0316227766016803	-1	Inf	-0.0839183893583959	-0.0447437594309646	-0.0424434046310364	19.0600062564571	5.17213688913973	-0.123341793280068	-1	-0.0548271652938785	-0.0316227766016803	-0.169400256615865	-0.0548271652938785	-1	-0.0447437594309646	-0.0316227766016803	-0.0548271652938785	-0.0776542406216114
ovarian neoplasms	-0.0316227766016803	-1	-1	-0.0633407309144052	-1	-1	-0.248766870286645	-1	5.17244484043742	3.37133918775037	-0.164178640770756	5.80824121201449	-0.229966073025077	9.58597455957822	-0.226877028629771	-0.0708526675751333	-1	-1	-1	-1	-1	-1	-0.0633407309144052	-0.0548271652938785	-0.0316227766016803	-0.0548271652938785	-0.0447437594309646	-0.0447437594309646	-1	-1	-0.0316227766016803	-1	Inf	-0.0316227766016803	-1	-0.0316227766016803	23.8927642844694	-0.114708564245422	-0.105409788245866	-1	-0.0316227766016803	-0.0316227766016803	-0.119099051963057	-0.0548271652938785	-0.0316227766016803	-1	-0.0447437594309646	-0.0316227766016803	-0.0548271652938785
overnutrition	-0.0316227766016803	-1	-1	-0.0548271652938785	-1	-1	4.89679395486624	-1	-0.106694216600419	6.00008333275464	8.09944442539116	5.09941358078795	6.11949102482261	6.00055092257433	5.89070347224333	14.0996808474518	-1	-1	-1	-0.0316227766016803	-0.0316227766016803	-1	-0.0548271652938785	-0.0447437594309646	-1	-0.0548271652938785	-0.0316227766016803	-1	-1	-1	-1	-1	-1	-1	-1	-1	-0.0316227766016803	10.4881361547226	22.3271359560513	-1	-0.0316227766016803	-0.0316227766016803	11.1299595686597	-0.0316227766016803	-0.0316227766016803	-1	-1	-1	-0.0447437594309646
overweight	-0.0316227766016803	-1	-1	-0.0548271652938785	-1	-1	4.89679395486624	-1	-0.106694216600419	6.00008333275464	8.09944442539116	5.09941358078795	6.11949102482261	6.00055092257433	5.89070347224333	14.0996808474518	-1	-1	-1	-0.0316227766016803	-0.0316227766016803	-1	-0.0548271652938785	-0.0447437594309646	-1	-0.0548271652938785	-0.0316227766016803	-1	-1	-1	-1	-1	-1	-1	-1	-1	-0.0316227766016803	10.4881361547226	22.3271359560513	-1	-0.0316227766016803	-0.0316227766016803	11.1299595686597	-0.0316227766016803	-0.0316227766016803	-1	-1	-1	-0.0447437594309646
pancreatic diseases	-0.0316227766016803	-0.0316227766016803	-1	-0.1004535170659	-1	-1	-0.328533248820692	-0.0316227766016803	-0.17877290712516	8.95663354771236	-0.229300997312313	7.80116062576261	-0.268356203772961	-0.319726693071961	-0.257468633868678	-0.0952504797098916	-1	-1	-1	-0.0316227766016803	-1	-1	-0.0548271652938785	-0.111308228088004	-1	-0.0548271652938785	-0.0839183893583959	-0.0316227766016803	-0.0316227766016803	-0.0447437594309646	-1	-1	-1	-0.0776542406216114	-0.0447437594309646	-1	-0.0952504797098916	-0.160048069702151	-0.105409788245866	-1	-0.0316227766016803	-1	-0.132187996277287	-0.0447437594309646	-1	-0.0316227766016803	-0.0316227766016803	-0.0548271652938785	-0.0548271652938785
panuveitis	-1	-1	-1	-1	-1	-1	4.45625450655225	-1	-0.100154654339235	-0.177042801969571	8.70902714694092	-0.191828282692953	5.25108925060948	4.23118738032724	5.17488758703622	-0.0839183893583959	-1	-1	-1	-1	-1	-1	-1	-0.0316227766016803	-1	-1	Inf	-1	-1	-0.0316227766016803	-1	-1	-1	-0.0316227766016803	-1	-1	-0.0548271652938785	-0.0952504797098916	-0.0776542406216114	-1	-0.0548271652938785	-1	-0.0952504797098916	-1	-1	-1	-1	-0.0548271652938785	-1
parkinson disease	-0.0516829081481723	-0.0316227766016803	-0.0316227766016803	9.47729823410564	-0.0316227766016803	-1	-0.433097844150176	-1	-0.233982259026873	-0.385310545265285	-0.298360294349293	-0.444996870018749	-0.346440397502462	-0.427818776951674	-0.361795515020696	-0.139746878761837	-1	-0.0316227766016803	-1	-0.0316227766016803	-1	-1	-0.1004535170659	19.9902498961141	-1	-0.0598384923046209	-0.131440876318771	-0.0548271652938785	-0.0447437594309646	22.3271359560513	-0.0447437594309646	-1	-1	-1	-0.0316227766016803	-0.0316227766016803	-0.0776542406216114	13.5100861349351	-0.150443021041985	-1	-1	-1	-0.174053569612397	-0.0447437594309646	-0.0316227766016803	-0.0316227766016803	-1	-0.0548271652938785	-0.0952504797098916
parkinsonian disorders	-0.0633407309144052	-1	-1	8.09944442539116	-1	-1	-0.413739921800599	-1	-0.221023895766951	-0.395326225818653	-0.269829037878203	-0.442104650212063	-0.363240135759273	-0.385999227229548	-0.349834741480224	-0.149907947214405	-1	-0.0548271652938785	-0.0316227766016803	-0.0548271652938785	-1	-1	-0.0708526675751333	16.3222306440624	-1	-0.0776542406216114	-0.114708564245422	-0.0633407309144052	-0.0548271652938785	15.7718419976869	-1	-1	-1	-0.0776542406216114	-0.0316227766016803	-0.0316227766016803	-0.124217609178467	12.7632981844969	-0.150443021041985	-1	-0.0447437594309646	-1	-0.156734086179401	-0.0708526675751333	-0.0316227766016803	-0.0316227766016803	-0.0316227766016803	-0.0708526675751333	-0.0776542406216114
pathologic processes	-0.135320393737616	-0.0447437594309646	-1	-0.26344628159483	-0.0548271652938785	-1	-0.801666917709067	-0.0548271652938785	1.2998145755513	-0.762695892744089	-0.571237694461701	-0.87289698850573	-0.673510461718767	-0.799404151470978	-0.673510461718767	3.06781876019306	-0.0548271652938785	-0.105409788245866	-1	-0.114708564245422	-1	-0.0316227766016803	4.31448042384539	-0.221023895766951	-0.0548271652938785	6.24187471838389	-0.229479733793823	-0.0708526675751333	-0.101893165080241	-0.150443021041985	-0.0548271652938785	-1	31.5911538250821	-0.156734086179401	-0.0897577384569333	8.70902714694092	4.50091208099727	-0.427917209758514	3.70140786233452	-0.0316227766016803	8.70902714694092	-1	-0.336631354781013	-0.0776542406216114	-0.0897577384569333	-0.0548271652938785	-0.0633407309144052	-0.153860280066008	-0.201350797367222
pathological conditions, anatomical	-0.0316227766016803	-1	-0.0316227766016803	-1	-1	-1	-0.203239461506936	-1	-0.1004535170659	-0.204263441092125	-0.137657262317073	-0.222685234187333	-0.167940731887276	-0.21521040484042	-0.164812444900128	-0.0776542406216114	-1	-1	-1	-1	-1	-0.0316227766016803	-1	-0.0633407309144052	-1	-1	-0.0447437594309646	-1	-1	-1	-1	-1	-1	-1	-1	-0.0316227766016803	-0.0633407309144052	-0.1004535170659	-0.0839183893583959	-1	-0.0316227766016803	-0.0316227766016803	-0.0447437594309646	-1	-0.0316227766016803	-1	-1	-0.0447437594309646	-1
pathological conditions, signs and symptoms	-0.345604636377772	5.88893635799976	8.71039729084504	2.05644575112647	6.99649912456223	-0.0952504797098916	-1.02452490159646	6.3744082302409	0.359924647467779	-0.91135289461884	-0.577550257716456	-1.04462633522265	-0.863174828764648	-0.953024830288787	-0.846634673053446	3.21802937007343	-0.153355508461336	6.29177700307311	-0.110152636095858	10.2369723422194	-0.0316227766016803	-0.1004535170659	1.73635960962175	2.56346713800901	-0.160048069702151	1.98447369894468	-0.619374112089894	-0.269829037878203	-0.226877028629771	1.98281293416991	-0.158865609127505	-0.0633407309144052	9.94489818952411	-0.339360717470609	4.71619760031348	2.50103639455379	2.97245080533233	3.63285557844951	0.803123988527655	-0.080217096735644	2.87409129789747	-0.0897577384569333	0.0687760356805393	-0.279072780721024	-0.229183231911236	-0.184952824173656	-0.161632791736108	-0.426887509693466	1.38086225223465
peripheral nervous system diseases	-0.110152636095858	-0.0548271652938785	-0.0316227766016803	-0.301450517836493	-0.0839183893583959	-0.0316227766016803	0.239976773530704	-0.0708526675751333	1.22928163402072	0.356379131629561	0.868436656418791	0.118216692258683	0.548877010355974	0.295795175758793	0.543263220748165	-0.311177877298987	-0.0633407309144052	-0.119099051963057	-1	-0.119099051963057	Inf	-0.0316227766016803	10.1051569289433	3.28077033591817	-0.0548271652938785	6.00008333275464	-0.277433009775975	-0.119099051963057	-0.0776542406216114	-0.136014705087355	15.7718419976869	-0.0447437594309646	-0.0316227766016803	-0.153355508461336	-0.080217096735644	-0.143391596181288	4.02943563821287	-0.473889551693588	-0.273693733332285	-1	-0.142785696419637	-0.0316227766016803	-0.395467325832857	-0.105409788245866	-0.1004535170659	-0.0839183893583959	-0.0776542406216114	-0.139099330886999	-0.212084862455368
peroxisomal disorders	31.5911538250821	-0.0316227766016803	-1	9.47729823410564	-0.0316227766016803	-1	15.3210518826829	-1	-0.157211370516776	3.16101615077131	5.09911757071751	5.31665483581694	3.48676400134509	5.81296394861864	3.34576088285049	-0.0839183893583959	-1	-0.0316227766016803	-1	-0.0316227766016803	-1	-1	-1	31.6194042047865	-1	-0.0316227766016803	-0.0839183893583959	-0.0447437594309646	-0.0316227766016803	-0.0633407309144052	-0.0316227766016803	-1	-1	-0.0447437594309646	-0.0447437594309646	67.0708953870159	12.8647191963136	12.1451879330293	10.4881361547226	-1	-0.0548271652938785	-1	-0.131440876318771	18.2208945993329	-0.0447437594309646	-1	-1	-0.0708526675751333	-0.0447437594309646
pigmentation disorders	-0.0776542406216114	-0.0316227766016838	-1	-0.184640291454876	-0.0447437594309646	-0.0447437594309646	3.11712910984285	-1	-0.315659397045892	1.34533236335585	7.30858836707623	2.57164100893514	7.73863313861529	3.10869017989353	7.79348407481148	4.31171051065896	-0.0316227766016803	-0.0633407309144052	-0.0447437594309646	-0.0633407309144052	-1	-1	-0.105409788245866	-0.170029314665616	-1	-0.0839183893583959	-0.184640291454876	-0.0633407309144052	-0.0776542406216114	-0.124217609178467	-0.0447437594309646	-1	-1	-0.0839183893583959	-0.0739511625237227	-0.0897577384569333	-0.143391596181288	2.98260969406258	-0.172424783133805	-1	-0.0776542406216114	-0.0447437594309646	-0.228310063560277	-0.0839183893583959	-1	-0.0447437594309646	-1	-0.110152636095858	-0.127451568993969
polyneuropathies	-0.105409788245866	-0.0447437594309646	-0.0316227766016803	-0.259663441043604	-1	-0.0447437594309646	0.329460614510778	-0.0708526675751333	1.38369367172509	0.409881691994778	1.17322330361403	0.190961845189455	0.615528780467939	0.362514074263583	0.596388559730025	-0.301360551197701	-0.0548271652938785	-0.124217609178467	-0.0447437594309646	-0.1004535170659	Inf	-0.0548271652938785	12.6218553509903	-0.224471033065038	-0.0671998600845211	-0.157211370516776	-0.245328131317923	-0.110152636095858	-0.0708526675751333	-0.142785696419637	31.5911538250821	-1	-0.0548271652938785	-0.114708564245422	-0.0739511625237227	-0.105409788245866	5.58809506465422	-0.44456143976261	-0.252892120366291	-0.0447437594309646	-0.0916240033135056	-0.0447437594309646	-0.338542506873391	-0.0839183893583959	-0.105409788245866	-0.0424434046310364	-0.0708526675751333	-0.150443021041985	-0.166497687548175
precursor cell lymphoblastic leukemia-lymphoma	-0.0548271652938785	-0.0316227766016803	-1	-0.153556112769196	-0.0316227766016803	-1	3.12219801305034	-1	-0.281798165509282	6.90446178679623	2.60223653713029	8.03862358389428	1.8250012632477	1.51198841226967	1.78418379149839	4.77452595928756	-0.0316227766016803	-0.0447437594309646	-1	-0.0548271652938785	-1	-0.0316227766016803	-0.110152636095858	-0.146955119958744	-0.0316227766016803	-0.106694216600419	-0.179990072525707	-0.0776542406216114	-0.0316227766016803	-0.0839183893583959	-0.0447437594309646	-1	-0.0548271652938785	-0.0776542406216114	-0.0447437594309646	-0.0548271652938785	-0.1004535170659	-0.254160445459301	-0.169640141999993	-0.0316227766016803	-0.1004535170659	-1	-0.224432056309164	-0.0548271652938785	-0.0548271652938785	-1	-0.0316227766016803	-0.0897577384569333	-0.163730805167472
prostatic diseases	-0.115755794130633	-0.0447437594309646	-0.0316227766016803	-0.25526565724745	-0.0316227766016803	-1	-0.73469758392363	-1	1.38010541048822	1.80887666085312	-0.525789725670644	0.311811943229789	-0.622654123256776	-0.739037167073961	-0.611593295445925	-0.264544375945611	-0.0316227766016803	-0.0776542406216114	-0.0316227766016803	-0.0897577384569333	-1	-1	-0.139099330886999	-0.259300133320029	-0.0316227766016803	-0.1004535170659	-0.206897749798949	-0.114708564245422	-0.0708526675751333	-0.136014705087355	-1	-0.0316227766016803	-0.0316227766016803	-0.0860862560681747	-0.0548271652938785	-0.106694216600419	-0.172731732137823	-0.382089948567652	8.01585405912279	-0.0316227766016803	-0.0839183893583959	-0.0447437594309646	-0.325926711108548	-0.1004535170659	-0.0516829081481723	-0.0316227766016803	-0.0447437594309646	-0.14638650618501	-0.119099051963057
prostatic neoplasms	-0.115755794130633	-0.0447437594309646	-0.0316227766016803	-0.25526565724745	-0.0316227766016803	-1	-0.73469758392363	-1	1.38010541048822	1.80887666085312	-0.525789725670644	0.311811943229789	-0.622654123256776	-0.739037167073961	-0.611593295445925	-0.264544375945611	-0.0316227766016803	-0.0776542406216114	-0.0316227766016803	-0.0897577384569333	-1	-1	-0.139099330886999	-0.259300133320029	-0.0316227766016803	-0.1004535170659	-0.206897749798949	-0.114708564245422	-0.0708526675751333	-0.136014705087355	-1	-0.0316227766016803	-0.0316227766016803	-0.0860862560681747	-0.0548271652938785	-0.106694216600419	-0.172731732137823	-0.382089948567652	8.01585405912279	-0.0316227766016803	-0.0839183893583959	-0.0447437594309646	-0.325926711108548	-0.1004535170659	-0.0516829081481723	-0.0316227766016803	-0.0447437594309646	-0.14638650618501	-0.119099051963057
proteinuria	-0.0316227766016803	-1	-1	-0.0633407309144052	-1	-1	-0.156829648061457	-1	-0.110152636095858	-0.144853364071557	-0.0839183893583959	-0.156829648061457	-0.110152636095858	-0.150224337216217	-0.0968800507576285	-0.0839183893583959	-1	-1	-1	-1	-1	-1	-0.0316227766016803	-0.0548271652938785	-1	-0.0447437594309646	-0.0708526675751333	-0.0316227766016803	-0.0316227766016803	-1	-1	-1	-1	-1	-1	-1	-0.0447437594309646	-0.0776542406216114	-0.0447437594309646	-1	-1	-1	-0.0633407309144052	-1	-1	-1	-1	-0.0316227766016803	-1
proteostasis deficiencies	-0.0708526675751333	-0.0316227766016803	-1	33.569394182893	-1	-0.0447437594309646	1.45348386046261	-0.0316227766016803	-0.2454793921106	1.63769097225404	2.96742120495135	1.32902451274792	1.75837612720888	1.69633449763266	1.86052030359685	-0.173103146339866	-1	-0.0708526675751333	-0.0316227766016803	63.2139304267659	-1	-1	-0.0839183893583959	36.60739272919	-0.0316227766016803	28.2702143624788	-0.105409788245866	-0.0447437594309646	36.4966163639597	15.7718419976869	-0.0447437594309646	-1	-1	12.8647191963136	-0.0447437594309646	-0.0447437594309646	-0.0952504797098916	9.74648756229546	-0.14638650618501	-1	-0.0548271652938785	-1	-0.201350797367222	63.2139304267659	-0.0447437594309646	-1	31.5911538250821	-0.0708526675751333	-0.0952504797098916
psoriasis	-0.0839183893583959	-1	-1	-0.216060739123642	-0.0316227766016803	-0.0316227766016803	3.76182146293293	-1	-0.381114604449112	-0.568910814804043	3.92213401662643	-0.690820872851964	1.13875291175213	2.20531617979997	1.1144277668077	-0.22926386114174	-0.0316227766016803	-0.0633407309144052	-0.0316227766016803	-0.0839183893583959	-1	-1	-0.132187996277287	-0.19959245029748	-0.0447437594309646	-0.0708526675751333	4.83494475119855	31.5911538250821	-0.0316227766016803	-0.1004535170659	-0.0316227766016838	-1	-1	-0.0708526675751333	-0.0548271652938785	-0.0739511625237227	-0.136014705087355	-0.343796795843755	-0.191396156516364	-1	-0.0516829081481723	-1	3.10583234499291	-0.0968800507576285	-0.0548271652938785	-0.0447437594309646	-0.0316227766016803	-0.110152636095858	-0.114708564245422
purine-pyrimidine metabolism, inborn errors	-0.0316227766016803	-1	-1	-0.0776542406216114	-1	-1	-0.193428451439623	-1	-0.123341793280068	-0.198649285076837	-0.131440876318771	-0.228310063560277	-0.176130162269656	-0.212084862455368	-0.173103146339866	-0.0708526675751333	-1	-1	-1	-1	-1	-1	-1	-0.0776542406216114	-1	-1	-0.0633407309144052	-0.0447437594309646	-0.0316227766016803	-0.0447437594309646	-1	-1	-1	-1	-1	-0.0316227766016803	-0.0548271652938785	-0.132187996277287	-0.0633407309144052	-1	-0.0316227766016803	-1	-0.0839183893583959	-0.0316227766016803	-0.0447437594309646	-1	-1	-0.0316227766016803	-0.0316227766016803
rectal diseases	-0.0548271652938785	-0.0316227766016803	-1	-0.136014705087355	-1	-1	3.75171714766274	-1	4.26761507888639	-0.36747544278743	-0.27785253860622	1.67283890244312	2.39683555121669	8.58946922774544	2.40636879518562	-0.187513974634505	-1	-0.0447437594309646	-1	-0.0708526675751333	-1	-1	-0.0860862560681747	-0.110152636095858	-0.0316227766016803	11.1299595686597	11.9044229475555	-0.0447437594309646	-0.0316227766016803	-0.0708526675751333	-0.0316227766016803	-1	Inf	-0.0708526675751333	-0.0447437594309646	-0.0548271652938785	30.0356016027041	-0.203239461506936	15.332191631772	-0.0316227766016803	-0.0671998600845211	-1	5.58809506465422	-0.0316227766016803	-0.0633407309144052	-1	-0.0633407309144052	-0.0633407309144052	-0.0633407309144052
renal tubular transport, inborn errors	-0.0708526675751333	-0.0316227766016803	-1	-0.120054090604505	-1	-0.0316227766016803	-0.487303930556602	-1	-0.256734254742815	1.60672233262091	-0.323381244701891	-0.484096525571331	-0.375811594866277	-0.456477725585709	-0.407289538616982	6.11752212281058	-0.0316227766016803	-0.0548271652938785	-1	-0.0548271652938785	-1	-1	-0.0952504797098916	7.83827149312908	-0.0316227766016803	-0.0839183893583959	7.60037537772661	-0.0633407309144052	-1	-0.0708526675751333	-0.0316227766016803	-1	-1	-0.0316227766016803	-0.0316227766016803	-0.0633407309144052	-0.0897577384569333	-0.219599174621531	6.66660403335282	-1	18.2208945993329	-0.0316227766016803	-0.202263497618943	-0.0316227766016803	-1	-0.0316227766016803	-1	-0.1004535170659	-0.106694216600419
respiratory hypersensitivity	-0.0776542406216114	-0.0633407309144052	-1	-0.149907947214405	-1	-0.0316227766016803	3.2543181407522	-0.0447437594309646	-0.292513902104286	-0.452154705328851	2.25197297802673	-0.524819015674944	-0.412176502239131	-0.500180719323969	-0.426586443115381	5.41052005566261	-1	-0.0548271652938785	-1	-1	-1	-1	-0.1004535170659	-0.142785696419637	-1	-0.0968800507576285	8.09944442539116	12.8647191963136	-1	-0.0447437594309646	-0.0316227766016803	-1	-1	-0.0708526675751333	-0.0316227766016803	-0.0633407309144052	-0.112749217595622	-0.237070680000481	-0.128258702532658	-1	-0.0633407309144052	-1	-0.21772477840613	-0.0447437594309646	-1	-0.0447437594309646	-0.0316227766016803	-0.110152636095858	-0.0447437594309646
respiratory tract diseases	-0.160048069702151	-0.0316227766016803	-0.0447437594309646	-0.335305696082704	-0.0447437594309646	-1	1.88175559735388	-0.0548271652938785	-0.571777123917213	1.02530826514112	3.40488222452414	0.714571789995629	0.261901783879519	0.0294065960299231	0.251706661455968	4.719546643606	-0.0708526675751333	-0.153355508461336	-0.0316227766016803	-0.142785696419637	-1	-0.0316227766016803	-0.216060739123642	-0.33049744708791	-0.0708526675751333	-0.197927320699904	6.13028667384233	20.7396008896103	-0.110152636095858	-0.195415845122077	-0.0633407309144052	-0.0316227766016803	-0.0316227766016803	-0.135320393737616	-0.135320393737616	-0.163730805167472	3.3942386728643	-0.521059976329932	2.84613423369359	-1	6.99649912456223	-0.0316227766016803	1.62047099999495	-0.135320393737616	-0.0952504797098916	-0.0897577384569333	-0.0633407309144052	-0.206664255987375	-0.238961005615403
respiratory tract neoplasms	-0.0447437594309646	-1	-1	-0.0633407309144052	-0.0316227766016803	-1	-0.231473828522835	-1	-0.119099051963057	3.79199480663332	-0.139843772071822	-0.248766870286645	-0.188386085440509	-0.251972761173784	-0.201847721080991	-0.0776542406216114	-1	-0.0316227766016803	-1	-1	-1	-1	-0.0316227766016803	-0.0708526675751333	-1	-0.0316227766016803	-0.0839183893583959	-0.0447437594309646	-1	-0.0316227766016803	-1	-1	-1	-1	-1	-1	18.2208945993329	-0.131440876318771	-0.0952504797098916	-1	-0.0316227766016803	-0.0316227766016803	-0.0839183893583959	-0.0316227766016803	-1	-1	-0.0316227766016803	-0.0447437594309646	-0.0708526675751333
retinal degeneration	-0.176130162269656	9.94489818952411	11.1299595686597	-0.364633498496758	-0.110152636095858	-0.0548271652938785	1.20987065765103	-0.0548271652938785	-0.683221390732427	1.39199774357605	0.319419247072622	1.63924841260247	1.63932122374585	1.24093386610359	2.4340350978618	8.11186158561408	-0.0897577384569333	-0.160048069702151	-0.0633407309144052	-0.151755516322852	-1	-0.0447437594309646	-0.263098273377524	-0.350382022478907	-0.0633407309144052	25.7517291727909	2.09889128235908	-0.179990072525707	-0.114708564245422	-0.206584605406846	6.8350994410798	Inf	-0.0447437594309646	-0.204022057631032	-0.106694216600419	9.63257233521106	-0.289483465275857	0.893901271544668	-0.422729895584884	15.7718419976869	-0.146955119958744	-0.0633407309144052	2.73692378327249	-0.135320393737616	-0.132187996277287	-0.0839183893583959	-0.0776542406216114	-0.212672209161252	3.46143275004892
retinal diseases	-0.21521040484042	12.8647191963136	15.7718419976869	-0.472424793013499	-0.1004535170659	-0.0633407309144052	0.847631116718029	-0.105409788245866	-0.806520137343147	0.980780293368272	0.0837679738677184	1.21952803876835	1.27773291383603	0.867170036823711	1.96109824662803	6.87846417497688	-0.0952504797098916	-0.187513974634505	-0.0316227766016803	-0.179112702036088	-1	-0.0952504797098916	-0.270935794446906	-0.432043059862329	-0.0633407309144052	22.4401431324329	1.88030246918606	-0.166497687548176	-0.153860280066008	-0.280439686688226	10.4881361547226	31.5911538250821	-0.0316227766016803	-0.198649285076837	-0.146955119958744	9.63257233521106	-0.356153378688191	0.602387214742796	-0.464788051957911	31.5911538250821	-0.160500327520651	-0.0316227766016803	2.14906426233545	-0.14638650618501	-0.179990072525707	-0.0776542406216114	-0.123341793280068	-0.262931964720526	2.76131474882434
retinal dystrophies	-0.114708564245422	22.3271359560513	Inf	-0.237755253550866	-0.0447437594309646	-0.0447437594309646	2.81514159616197	-0.0447437594309646	-0.442301127650861	3.21982292749019	1.23552044128643	3.82449848261614	3.489380545915	2.93916626703948	4.9006742915352	13.6963852973472	-0.0548271652938785	-0.0776542406216114	-0.0316227766016803	-0.0952504797098928	-1	-0.0447437594309646	-0.181727249988629	-0.218553347134022	-0.0633407309144052	6.66408965344036	4.31171051065896	-0.0839183893583959	-0.0776542406216114	-0.142785696419637	-0.0447437594309646	-1	-1	-0.139099330886999	-0.0633407309144052	16.88030101496	-0.191396156516364	1.94352133447778	-0.274328246777054	-1	-0.0952504797098916	-1	2.44971638119733	-0.0897577384569333	-0.1004535170659	-1	-0.0708526675751333	-0.135320393737616	6.51427529420546
retinitis pigmentosa	-0.114708564245422	22.3271359560513	22.3271359560513	-0.225811734179747	-0.0708526675751333	-0.0316227766016803	2.65452289208912	-0.0316227766016803	-0.44068905469026	3.17690317254548	1.08613545295531	3.53065728305045	3.27040645559974	2.75121832052475	4.68884898369951	13.0743531498374	-0.0447437594309646	-0.0897577384569333	-1	-0.0839183893583959	-1	-0.0316227766016803	-0.146955119958744	-0.204877499779665	-0.0447437594309646	7.1827005777902	4.31319301642498	-0.1004535170659	-0.0633407309144052	-0.124217609178467	-0.0447437594309646	-1	-1	-0.0968800507576285	-0.0633407309144052	16.8950512284737	-0.198649285076837	1.82419819595498	-0.246454508355475	-1	-0.0897577384569333	-1	2.3197071722626	-0.0952504797098916	-0.0447437594309646	-0.0708526675751333	-0.0776542406216114	-0.142785696419637	5.58961892095905
rheumatic diseases	-0.0952504797098916	-0.0447437594309646	-0.0316227766016803	-0.241942244015449	-0.0447437594309646	-0.0316227766016803	2.00126989723479	-1	-0.409362340483683	-0.643392895171902	-0.511595117940736	-0.75487763247761	0.850772592123632	0.621825721745752	0.828369437281076	-0.294434096204693	-0.0548271652938785	-0.0952504797098916	-1	-0.114708564245422	-1	-0.0548271652938785	-0.131440876318771	-0.208781267378293	-0.0548271652938785	-0.119099051963057	-0.190638928564478	-0.0952504797098916	-0.0776542406216114	-0.135320393737616	-0.0548271652938785	-0.0316227766016803	-1	9.0692337052256	-0.0633407309144052	-0.127451568993969	-0.182052923990551	-0.373007511715681	-0.214639644446235	-1	-0.0633407309144052	-1	-0.310051707384036	-0.0860862560681747	-0.101893165080241	-0.0708526675751333	-0.0633407309144052	-0.136014705087355	-0.163301411902541
sarcoma	-0.0633407309144052	-0.0316227766016803	-0.0316227766016803	-0.1004535170659	-1	-1	7.21782140738407	-1	-0.198066333426676	4.72140055042685	-0.243592802048773	4.14374416071893	8.29852347127359	7.19379910930707	8.28506459524651	8.38797608825531	-0.0447437594309646	-0.0447437594309646	-1	-1	-1	-1	-0.0897577384569333	-0.110152636095858	-1	-0.0548271652938785	-0.119099051963057	-0.0316227766016803	-0.0316227766016803	-0.0447437594309646	-0.0447437594309646	-1	-1	-0.0447437594309646	-0.0548271652938785	-0.0316227766016803	9.0692337052256	-0.179112702036088	-0.105409788245866	-1	-0.0447437594309646	-1	-0.14638650618501	-1	-0.0316227766016803	-1	-1	-0.0316227766016803	-0.0839183893583959
sensation disorders	-0.0316227766016803	Inf	Inf	-0.0447437594309646	-1	-1	-0.202263497618943	-1	-0.105409788245866	-0.187513974634505	-0.105409788245866	-0.201600544024325	-0.166906124607555	-0.172731732137823	-0.163730805167472	-0.0316227766016803	-1	-1	-1	-1	-0.0316227766016803	-1	-0.0447437594309646	-0.0447437594309646	-1	-0.0316227766016803	-0.0447437594309646	-1	-1	-1	-1	-1	-1	-0.0316227766016803	-0.0316227766016803	Inf	-0.0633407309144052	-0.105409788245866	-1	-1	-1	-1	-0.0776542406216114	-0.0447437594309646	-1	-1	-1	-0.0316227766016803	14.1053581390483
signs and symptoms	-0.189736659610103	9.94489818952411	22.3271359560513	-0.406513202138479	-0.0952504797098916	-0.0598384923046209	-0.392371152345084	15.7718419976869	-0.751427173280849	-0.308747171097154	0.225352213100085	-0.506368261456473	-0.0958594914251826	-0.398170974973229	-0.123723214216817	1.5192076257169	-0.0776542406216114	-0.153355508461336	-0.0548271652938785	-0.172731732137823	-1	-0.0548271652938785	-0.275778546114127	-0.377030690795945	-0.101893165080241	-0.225901599105568	-0.356989064638031	-0.171803615937366	-0.166906124607555	-0.213292040226052	-0.0952504797098916	-0.0316227766016803	-0.0548271652938785	-0.182052923990551	-0.135320393737616	4.5519625157835	2.55781219536189	1.98580526346422	1.81889489755548	-0.0447437594309646	-0.158398895667368	-0.0316227766016803	1.06823894627198	-0.163730805167472	-0.146955119958744	-0.0598384923046209	-0.110152636095858	-0.222045286830325	3.21843145775701
skin abnormalities	8.70902714694092	-0.0447437594309646	-0.0316227766016803	-0.261357403391778	-0.0447437594309646	-0.0447437594309646	2.51858587393195	-0.0548271652938785	13.8410230595208	0.431442893239186	3.88291161209242	0.199152569333611	4.34017245670281	1.62679379511997	4.38960825944232	2.97012132623756	-0.0548271652938785	-0.0897577384569333	-0.0447437594309646	-0.1004535170659	-1	-0.0447437594309646	-0.124217609178467	-0.204905962894525	-0.0633407309144052	-0.139099330886999	-0.222180744964435	-0.135320393737616	-0.0776542406216114	-0.14638650618501	18.2208945993329	-1	-0.0316227766016803	-0.160048069702151	-0.0776542406216114	-0.111308228088004	8.73148084709936	1.97551871109969	-0.27513793197611	-0.0316227766016803	-0.0952504797098916	Inf	2.33484000952203	-0.101893165080241	-0.105409788245866	-0.0776542406216114	-0.0316227766016803	-0.163301411902541	5.24854493542113
skin and connective tissue diseases	6.56576616490689	2.82961791875096	-0.182052923990551	-0.468762464957132	-0.306677294313901	-0.193428451439623	2.63770421895909	-0.249176356259121	2.48848234511656	0.882091003788442	4.29284427860169	2.4547158881426	-0.548458199933342	2.16247737746816	0.158608787248139	4.6675840488368	-0.309242525110288	-0.645003370787803	-0.176026685290006	-0.592862324924238	-0.0633407309144052	-0.221965369806855	1.65642576887009	-0.371410779475253	-0.309931754274538	3.80293541517156	2.22593500415484	2.57715022781042	-0.475725775426165	-0.763587422792671	5.64715235837613	-0.1004535170659	-0.224620892738288	0.824693083670044	-0.466667355042974	0.888712889499669	1.05640965455302	1.03951031198294	0.358302418033899	-0.152430732412642	1.28535494671931	38.2354720795299	0.253989505458477	-0.546093584004688	-0.481689867859221	-0.330298663055995	-0.381821078654509	0.467110435119832	0.216057325410389
skin diseases	5.84798136980862	3.82248779283746	-0.173103146339866	-0.0242657105447173	-0.225901599105568	-0.166497687548175	1.40727886973533	-0.174053569612397	3.48696267617952	1.87949492457519	1.59083418135384	2.4397517391633	-0.330150475452193	0.750736072906312	-0.331161906066627	2.80408635179132	-0.214427329176829	-0.417386675306312	-0.127451568993969	-0.429689475065317	-0.0316227766016803	-0.191137715632409	2.38827114912325	0.164456987517743	-0.217132051621554	4.87337199209283	0.214763631271201	3.83069218093891	-0.367123102872343	-0.599159494626418	4.10515404334919	-0.0776542406216114	-0.143391596181288	-0.489878315344938	-0.340628265939402	-0.487941041593	1.63810866443566	2.27929557380165	1.12587752415695	-0.106694216600419	1.88522288690325	66.9735463682147	-0.419314119093287	-0.392353619156268	-0.369271333502991	-0.254399090226895	-0.276424971506775	-0.642637909739546	0.68426304952575
skin diseases, genetic	9.99708082392055	-0.0776542406216114	-0.0776542406216114	-0.485171906913966	-0.119099051963057	-0.0447437594309646	1.02546523459765	-0.0708526675751333	8.03524556270622	1.8244677429945	2.387544477675	0.711662666570322	2.224341810908	0.259206893505872	2.21872608991168	1.41078308529325	-0.0952504797098916	-0.195916251419052	-0.0316227766016803	-0.184952824173656	-0.0316227766016803	-0.0633407309144052	-0.278513336139135	-0.416321419220562	-0.0968800507576285	-0.260221199795079	-0.38354362664691	-0.173122882689704	-0.160048069702151	-0.250272964689377	8.70902714694092	-0.0447437594309646	-0.0708526675751333	-0.209504550935642	-0.14638650618501	-0.219476220399283	4.69757215522239	0.706974011228571	-0.449648784465466	-0.0316227766016803	-0.184952824173656	221.327813435185	0.936776045886237	-0.147905079049907	-0.128258702532658	-0.0897577384569333	-0.124217609178467	-0.247556944299227	3.28157706468949
skin diseases, papulosquamous	-0.0839183893583959	-1	-1	-0.216060739123642	-0.0316227766016803	-0.0316227766016803	3.76182146293293	-1	-0.381114604449112	-0.568910814804043	3.92213401662643	-0.690820872851964	1.13875291175213	2.20531617979997	1.1144277668077	-0.22926386114174	-0.0316227766016803	-0.0633407309144052	-0.0316227766016803	-0.0839183893583959	-1	-1	-0.132187996277287	-0.19959245029748	-0.0447437594309646	-0.0708526675751333	4.83494475119855	31.5911538250821	-0.0316227766016803	-0.1004535170659	-0.0316227766016838	-1	-1	-0.0708526675751333	-0.0548271652938785	-0.0739511625237227	-0.136014705087355	-0.343796795843755	-0.191396156516364	-1	-0.0516829081481723	-1	3.10583234499291	-0.0968800507576285	-0.0548271652938785	-0.0447437594309646	-0.0316227766016803	-0.110152636095858	-0.114708564245422
skin diseases, vascular	-0.0447437594309646	-1	-1	-0.0633407309144052	-1	-1	4.26779696202747	-1	-0.133935807160584	-0.207039406520124	6.51427529420546	-0.238553719672445	4.22651352415496	3.39729703349266	4.18495914058388	-0.0839183893583959	-1	-1	-1	-0.0316227766016803	-1	-1	-0.0316227766016803	-0.0776542406216114	-1	-0.0633407309144052	14.0996808474518	-1	-0.0316227766016803	-0.0548271652938785	-1	-1	-1	-0.0447437594309646	-0.0316227766016803	-0.0316227766016803	-0.0708526675751333	-0.131440876318771	-0.0633407309144052	-1	-0.0633407309144052	-1	-0.0952504797098916	-0.0316227766016803	-0.0316227766016803	-1	-0.0316227766016803	-0.0447437594309646	-0.0839183893583959
sleep disorders	-1	-0.0316227766016803	-1	12.8647191963136	-1	-1	3.03497595133942	-1	-0.166906124607555	-0.262192302076876	-0.192498097531752	2.54203021038321	-0.199212525235959	-0.273297619428064	-0.214020677323691	-0.135320393737616	-1	-0.0316227766016803	-1	-0.0316227766016803	-1	-1	-0.0548271652938785	9.47905330706246	-1	-0.0447437594309646	-0.0633407309144052	-0.0316227766016803	-0.0447437594309646	14.0996808474518	-1	-1	-1	-1	-0.0316227766016803	-0.0316227766016803	-0.0548271652938785	-0.143391596181288	-0.0776542406216114	-1	-0.0633407309144052	-1	-0.131440876318771	-0.0316227766016803	-1	-1	-1	-0.0447437594309646	-0.0633407309144052
spastic paraplegia, hereditary	-0.0633407309144052	-1	-1	-0.0708526675751333	-1	-0.0316227766016803	-0.265974696586647	-1	-0.156734086179401	-0.270426684993586	-0.194160019590922	-0.301977794747555	-0.196891691283424	-0.258774867953868	-0.202263497618943	-0.0776542406216114	-1	-1	-1	-1	-1	-1	-0.0548271652938785	-0.0548271652938785	-1	-0.0548271652938785	-0.0776542406216114	-0.0447437594309646	-0.0316227766016803	-0.0316227766016803	-1	-1	-1	-1	-0.0316227766016803	-0.0316227766016803	-0.0776542406216114	-0.128258702532658	-0.105409788245866	-1	-0.0447437594309646	-1	-0.105409788245866	-1	-1	-1	-1	-0.0316227766016803	-0.0447437594309646
spinal cord diseases	-0.106694216600419	-0.0633407309144052	-0.0316227766016803	8.14082429369325	-0.0447437594309646	-1	1.74212021954161	-0.0447437594309646	1.59434180051026	3.32944669297512	3.20275480740014	2.59584439071885	0.767141027063531	5.18647339720926	2.16805254771029	2.8891201971752	-0.0316227766016803	9.0692337052256	-1	11.9044229475555	-1	-1	-0.157211370516776	-0.20445637554652	-0.0316227766016803	-0.119099051963057	-0.209597684185488	-0.0776542406216114	-0.0776542406216114	9.0692337052256	-0.0548271652938785	-0.0447437594309646	-1	-0.119099051963057	-0.0633407309144052	-0.1004535170659	-0.213545331008657	6.45710447748826	3.92378147861491	-0.0316227766016803	-0.0776542406216114	-1	-0.350465831321132	-0.0897577384569333	-0.0776542406216114	-0.0548271652938785	-0.0548271652938785	-0.160048069702151	4.77961946207695
spinal diseases	-0.0316227766016803	-1	-1	-0.0968800507576285	-0.0316227766016803	-1	2.64873628749735	-1	-0.179112702036088	-0.296069244982505	-0.246295651609529	-0.3446961181846	-0.280439686688226	-0.317516162992481	-0.287577737000602	-0.135320393737616	-1	-0.0447437594309646	-1	-0.0447437594309646	-1	-1	-0.0447437594309646	-0.0739511625237227	-1	-0.0633407309144052	-0.0839183893583959	-0.0447437594309646	-0.0316227766016803	-0.0548271652938785	-0.0316227766016803	-1	-0.0316227766016803	-0.0447437594309646	-0.0316227766016803	-0.0447437594309646	-0.0839183893583959	-0.176130162269656	-0.114708564245422	-1	-0.0447437594309646	-1	-0.119099051963057	-0.0548271652938785	-0.0316227766016803	-0.0316227766016803	-1	-0.0447437594309646	-0.0447437594309646
spinocerebellar ataxias	-0.0776542406216114	-0.0316227766016803	-1	9.94489818952411	-0.0447437594309646	-1	-0.435864666796893	-0.0316227766016803	-0.279464369864803	-0.378375891614638	-0.306497748797987	-0.450070656976684	-0.347786079293971	-0.412176502239131	-0.354900059777149	-0.139099330886999	-0.0316227766016803	18.2208945993329	-1	18.2208945993329	-1	-1	-0.0839183893583959	-0.1004535170659	-1	-0.0708526675751333	-0.100154654339235	-0.0447437594309646	-0.0548271652938785	15.7718419976869	-0.0548271652938785	-1	-1	-0.0316227766016803	-0.0633407309144052	-0.0708526675751333	-0.0776542406216114	4.77378982643043	-0.114708564245422	-1	-0.0316227766016803	-1	-0.209278510078779	-0.0316227766016803	-0.0633407309144052	-0.0316227766016803	-0.0316227766016803	-0.0708526675751333	-0.0839183893583959
spinocerebellar degenerations	-0.0548271652938785	-1	-0.0316227766016803	6.51427529420546	-0.0447437594309646	-1	-0.436223452428592	-1	-0.256335080644103	1.85631627382547	-0.310051707384036	1.51667357762186	-0.368701331090069	-0.415301638411133	-0.357878363521634	-0.149131972754309	-1	31.5911538250821	-1	22.3271359560513	-1	-1	-0.0952504797098916	-0.105409788245866	-0.0316227766016803	-0.0548271652938785	-0.101893165080241	-0.0633407309144052	-0.0839183893583959	11.9044229475555	-0.0316227766016803	-1	-0.0316227766016803	-0.0316227766016803	-0.0633407309144052	-0.0633407309144052	-0.110152636095858	4.14319061270195	-0.120054090604505	-1	-0.0708526675751333	-1	-0.188598738516557	-0.0548271652938785	-0.0548271652938785	-0.0447437594309646	-0.0447437594309646	-0.0633407309144052	-0.0633407309144052
spondylarthritis	-0.0316227766016803	-1	-0.0316227766016803	-0.0708526675751333	-1	-0.0316227766016803	4.02943563821287	-1	-0.106694216600419	-0.211865871096369	-0.149907947214405	-0.256966890751378	-0.190350100135938	-0.224620892738288	-0.195916251419052	-0.0839183893583959	-0.0316227766016803	-0.0316227766016803	-1	-0.0316227766016803	-1	-1	-0.0447437594309646	-0.0548271652938785	-0.0316227766016803	-0.0447437594309646	-0.0633407309144052	-1	-1	-0.0447437594309646	-1	-1	-1	-0.0316227766016803	-0.0316227766016803	-1	-0.0548271652938785	-0.135320393737616	-0.0548271652938785	-1	-0.0447437594309646	-1	-0.0839183893583959	-1	-0.0447437594309646	-1	-0.0316227766016803	-0.0447437594309646	-0.0447437594309646
spondylarthropathies	-0.0316227766016803	-1	-0.0316227766016803	-0.0708526675751333	-1	-0.0316227766016803	4.02943563821287	-1	-0.106694216600419	-0.211865871096369	-0.149907947214405	-0.256966890751378	-0.190350100135938	-0.224620892738288	-0.195916251419052	-0.0839183893583959	-0.0316227766016803	-0.0316227766016803	-1	-0.0316227766016803	-1	-1	-0.0447437594309646	-0.0548271652938785	-0.0316227766016803	-0.0447437594309646	-0.0633407309144052	-1	-1	-0.0447437594309646	-1	-1	-1	-0.0316227766016803	-0.0316227766016803	-1	-0.0548271652938785	-0.135320393737616	-0.0548271652938785	-1	-0.0447437594309646	-1	-0.0839183893583959	-1	-0.0447437594309646	-1	-0.0316227766016803	-0.0447437594309646	-0.0447437594309646
spondylitis	-0.0316227766016803	-1	-0.0316227766016803	-0.0708526675751333	-1	-0.0316227766016803	4.02943563821287	-1	-0.106694216600419	-0.211865871096369	-0.149907947214405	-0.256966890751378	-0.190350100135938	-0.224620892738288	-0.195916251419052	-0.0839183893583959	-0.0316227766016803	-0.0316227766016803	-1	-0.0316227766016803	-1	-1	-0.0447437594309646	-0.0548271652938785	-0.0316227766016803	-0.0447437594309646	-0.0633407309144052	-1	-1	-0.0447437594309646	-1	-1	-1	-0.0316227766016803	-0.0316227766016803	-1	-0.0548271652938785	-0.135320393737616	-0.0548271652938785	-1	-0.0447437594309646	-1	-0.0839183893583959	-1	-0.0447437594309646	-1	-0.0316227766016803	-0.0447437594309646	-0.0447437594309646
spondylitis, ankylosing	-0.0316227766016838	-1	-1	-0.0633407309144052	-1	-1	-0.173103146339866	-1	-0.0776542406216114	-0.166497687548175	-0.106694216600419	-0.184952824173656	-0.127451568993969	-0.175775160977013	-0.120054090604505	-0.0708526675751333	-1	-1	-0.0316227766016803	-0.0316227766016803	-1	-1	-0.0316227766016803	-0.0316227766016803	-1	-0.0316227766016803	-0.0447437594309646	-0.0316227766016803	-0.0316227766016803	-0.0633407309144052	-1	-1	-1	-0.0447437594309646	-0.0316227766016803	-1	-0.0447437594309646	-0.1004535170659	-0.0447437594309646	-1	-0.0316227766016803	-0.0316227766016803	-0.0633407309144052	-0.0316227766016803	-0.0316227766016803	-1	-0.0316227766016803	-0.0316227766016803	-0.0548271652938785
stomatognathic diseases	-0.0633407309144052	-1	-1	-0.156734086179401	-1	-0.0316227766016803	1.52272135325939	-0.0316227766016803	-0.263865554509448	-0.444684624733751	2.29762557173078	-0.528984579343795	1.93187257277806	1.53105719059486	1.8426364558076	-0.179112702036088	-1	-0.0633407309144052	-1	-0.0776542406216114	-1	-1	-0.0776542406216114	-0.115755794130633	-1	-0.0633407309144052	7.18191808421824	-0.0708526675751333	-0.0548271652938785	-0.0671998600845211	-1	-1	-1	-1	-0.0548271652938785	-0.0447437594309646	-0.119099051963057	-0.248157594646672	-0.127451568993969	-1	-0.0548271652938785	-1	-0.193858577037985	-0.0447437594309646	-0.0447437594309646	-0.0316227766016803	-0.0447437594309646	-0.0916240033135056	-0.0776542406216114
stomatognathic system abnormalities	-0.0316227766016803	-1	-1	-0.0447437594309646	-1	-1	-0.156734086179401	-1	-0.1004535170659	-0.14638650618501	-0.0776542406216114	-0.149907947214405	-0.142785696419637	-0.14638650618501	-0.119099051963057	-0.0516829081481723	-1	-0.0316227766016803	-1	-1	-1	-1	-0.0316227766016803	-0.0316227766016803	-1	-1	-0.0447437594309646	-0.0316227766016803	-0.0316227766016803	-1	-1	-1	-1	-0.0316227766016803	-1	-1	-0.0316227766016803	-0.0897577384569333	-0.0548271652938785	-1	-1	-1	-0.0776542406216114	-1	-1	-0.0316227766016803	-1	-0.0316227766016803	-0.0447437594309646
tauopathies	-0.0708526675751333	-0.0548271652938785	-1	23.7697176173752	-1	-1	-0.461356180468086	-0.0316227766016803	-0.27840370092665	-0.404446889736918	-0.336537067501789	-0.48864350031314	-0.378159118040401	-0.47423028949588	-0.390302179445208	-0.195916251419052	-0.0316227766016803	-0.0447437594309646	-1	18.2208945993329	-1	-1	-0.0708526675751333	64.6342129440545	-1	-0.0776542406216114	-0.135320393737616	-0.0708526675751333	22.3271359560513	-0.0548271652938785	-0.0316227766016803	-1	-0.0316227766016803	-0.0447437594309646	-0.0316227766016803	-0.0633407309144052	-0.126214056561375	14.5313851139732	-0.131440876318771	-1	-0.0633407309144052	-0.0316227766016803	-0.198907909434601	Inf	-0.0708526675751333	-1	-1	-0.0897577384569333	-0.0633407309144052
tdp-43 proteinopathies	-0.0548271652938785	-1	-1	8.10055321420112	-1	-1	2.36456220107216	-0.0316227766016803	-0.204022057631032	2.68577487409902	3.53840531872594	2.01438633998348	2.95398839138849	2.29508015302363	2.87887226563876	-0.131440876318771	-0.0316227766016803	-1	-1	18.2208945993329	-1	-1	-0.0839183893583959	28.2702143624788	-1	-0.0776542406216114	-0.0860862560681747	-0.0316227766016803	22.3271359560513	14.0996808474518	-0.0447437594309646	-1	-1	-0.0447437594309646	-0.0447437594309646	-0.0447437594309646	-0.0708526675751333	5.68499511147916	-0.0839183893583959	-0.0316227766016803	-1	-1	-0.149907947214405	-1	-0.0548271652938785	-1	31.5911538250821	-0.0708526675751333	-0.0839183893583959
thoracic neoplasms	-1	-1	-1	-0.0839183893583959	-1	-1	-0.248688440857042	-1	-0.135320393737616	3.64608306086778	-0.150443021041985	-0.270421141945904	-0.185766309236081	-0.238630434864657	-0.19959245029748	-0.0952504797098916	-1	-0.0447437594309646	-1	-0.0447437594309646	-1	-1	-0.0447437594309646	-0.0839183893583959	-1	-1	-1	-1	-1	-0.0447437594309646	-1	-1	-1	-0.0316227766016803	-0.0316227766016803	-1	22.3271359560513	-0.15510761651171	-0.0447437594309646	-1	-0.0316227766016803	-1	-0.0897577384569333	-1	-0.0447437594309646	-1	-0.0316227766016803	-1	-0.0447437594309646
thyroid diseases	-0.0447437594309646	-0.0548271652938785	-0.0447437594309646	-0.114708564245422	-1	-1	2.12945373536808	-1	-0.184952824173656	-0.363998059630536	-0.252659107842135	-0.42559200032993	-0.332121885420403	-0.416549900629326	-0.337563088627397	-0.156734086179401	-1	-0.0548271652938785	-0.0447437594309646	-0.0447437594309646	-1	-1	-0.0447437594309646	-0.124217609178467	-1	-0.0548271652938785	-0.0952504797098916	-0.0447437594309646	-0.0447437594309646	-0.0708526675751333	-0.0316227766016803	-1	-0.0447437594309646	-0.0447437594309646	-0.0548271652938785	-0.0776542406216114	-0.0548271652938785	-0.208442954496624	-0.0839183893583959	-1	-0.0633407309144052	-1	-0.139746878761837	-0.0633407309144052	-0.0316227766016803	-1	-0.0316227766016803	-0.0633407309144052	-0.0776542406216114
urination disorders	-1	-1	-1	-0.0708526675751333	-1	-1	-0.214427329176829	-1	-0.136014705087355	-0.209504550935642	-0.135320393737616	-0.243592802048773	-0.190350100135938	-0.21772477840613	-0.172731732137823	9.47729823410564	-1	-1	-1	-0.0316227766016803	-1	-1	-0.0316227766016803	-0.0839183893583959	-1	-1	-0.0776542406216114	-0.0316227766016803	-1	-0.0447437594309646	-1	-1	-1	-0.0316227766016803	-0.0316227766016803	18.2208945993329	-0.0839183893583959	-0.127451568993969	-0.0633407309144052	-1	-0.0316227766016803	-1	-0.106694216600419	-0.0316227766016803	-0.0447437594309646	-1	-0.0316227766016803	-0.0447437594309646	-0.0548271652938785
urogenital abnormalities	-0.0548271652938785	63.2139304267659	Inf	-0.110152636095858	-0.0447437594309646	-1	-0.446334186891379	-0.0447437594309646	-0.243592802048773	1.94154973786802	-0.316746206588798	-0.475290369594617	-0.364236707431505	-0.434177180370792	-0.365712867751935	5.7839562473183	-1	-0.0447437594309646	-1	-0.0316227766016803	-1	-1	-0.0633407309144052	-0.128258702532658	-1	-0.0447437594309646	-0.115755794130633	-0.0708526675751333	-1	-0.0776542406216114	-0.0447437594309646	-1	-0.0316227766016803	-0.0708526675751333	-1	31.5911538250821	-0.1004535170659	-0.195227910893393	-0.139746878761837	-0.0316227766016803	-0.0548271652938785	-1	-0.198907909434601	-0.0548271652938785	-0.0447437594309646	-1	-0.0447437594309646	-0.0633407309144052	-0.127451568993969
urogenital neoplasms	4.71524741021454	-0.142785696419637	-0.0952504797098916	-0.481330484439188	-0.0708526675751333	-0.0839183893583959	0.643515140086175	-0.0739511625237227	5.70426968314688	5.37840234611252	0.942076117919113	6.16284247899738	0.346128403866256	0.675900826248742	0.334851427713176	-0.590116331835171	-0.0897577384569333	-0.19654981876357	-0.0708526675751333	-0.209278510078779	-1	-0.115755794130633	2.74867088134471	-0.447705549108513	-0.0968800507576285	6.26062335178789	-0.427917209758514	-0.190350100135938	-0.143391596181288	-0.232182983022866	-0.106694216600419	-1	15.7718419976869	-0.226877028629771	-0.139746878761837	-0.224471033065038	4.90108437992793	0.5056267565436	7.85287176074457	-0.0548271652938785	-0.182052923990551	-0.0633407309144052	0.824297031194667	-0.187513974634505	-0.185766309236081	-0.105409788245866	-0.137657262317073	-0.284483117257714	-0.330349769405514
urologic diseases	-0.328533248820692	-0.146955119958744	-0.0968800507576285	-0.645248874035086	-0.149907947214405	-0.105409788245866	-0.541977100410832	-0.119099051963057	1.21453071533743	0.00588741385713335	0.342728947014907	-0.671785573525805	0.211561549084414	-0.907152722704827	-0.279488434190799	0.593191948892673	-0.158398895667368	-0.263944888917972	-0.0897577384569333	-0.251972761173784	-1	-0.080217096735644	-0.396834767267581	2.55851596819682	6.2423979217258	7.00084040836225	0.973923729286311	-0.262780868988394	-0.241942244015449	-0.397706903571202	-0.134772535642972	Inf	-0.1004535170659	-0.30795379757866	-0.234258136225325	8.75995350804281	1.45190576650537	2.73544021603046	0.719565097530858	-0.0548271652938785	3.23821740937253	-0.0839183893583959	0.139884051659201	3.39104441242142	-0.236314875741868	-0.163730805167472	-0.179934003522083	-0.386330117439563	-0.482758810945474
urologic neoplasms	-0.0316227766016803	-0.0447437594309646	-0.0316227766016803	-0.114708564245422	-1	-1	1.72804441996662	-1	6.85401832681748	1.8426364558076	2.67933194981548	3.64626174968693	4.61320416948563	1.70928755121926	4.68757015718984	-0.139099330886999	-0.0316227766016803	-0.0447437594309646	-0.0316227766016803	-0.0548271652938785	-1	-0.0316227766016803	-0.0839183893583959	-0.1004535170659	-1	-0.0633407309144052	-0.114708564245422	-0.0633407309144052	-0.0548271652938785	-0.0548271652938785	-0.0447437594309646	-1	-1	-0.0316227766016803	-0.0548271652938785	-0.0633407309144052	-0.119099051963057	-0.216963818249309	-0.160500327520651	-1	-0.0316227766016803	-1	-0.18289731055753	-0.0633407309144052	-0.0316227766016803	-1	-0.0316227766016803	-0.0708526675751333	-0.0548271652938785
urological manifestations	-0.0316227766016803	-1	-1	-0.0633407309144052	-1	-1	-0.156829648061457	-1	-0.110152636095858	-0.144853364071557	-0.0839183893583959	-0.156829648061457	-0.110152636095858	-0.150224337216217	-0.0968800507576285	-0.0839183893583959	-1	-1	-1	-1	-1	-1	-0.0316227766016803	-0.0548271652938785	-1	-0.0447437594309646	-0.0708526675751333	-0.0316227766016803	-0.0316227766016803	-1	-1	-1	-1	-1	-1	-1	-0.0447437594309646	-0.0776542406216114	-0.0447437594309646	-1	-1	-1	-0.0633407309144052	-1	-1	-1	-1	-0.0316227766016803	-1
uveal diseases	-1	-1	-1	-0.0860862560681747	-1	-1	3.99404776865849	-1	-0.136241438186475	-0.225132803797097	6.2423979217258	-0.252190724803474	4.45305568180644	4.10515404334919	4.96176454615117	-0.0708526675751333	-1	-1	-1	-1	-1	-1	-0.0447437594309646	-0.0548271652938785	-1	-0.0447437594309646	11.9078599686198	-1	-0.0316227766016803	-0.0633407309144052	-1	-1	-1	-0.0316227766016803	-0.0316227766016803	-0.0447437594309646	-0.0548271652938785	-0.120054090604505	-0.0548271652938785	-1	-0.0316227766016803	-1	-0.0776542406216114	-0.0316227766016803	-1	-1	-0.0447437594309646	-0.0447437594309646	-0.0548271652938785
uveitis	-1	-1	-1	-1	-1	-1	4.45625450655225	-1	-0.100154654339235	-0.177042801969571	8.70902714694092	-0.191828282692953	5.25108925060948	4.23118738032724	5.17488758703622	-0.0839183893583959	-1	-1	-1	-1	-1	-1	-1	-0.0316227766016803	-1	-1	Inf	-1	-1	-0.0316227766016803	-1	-1	-1	-0.0316227766016803	-1	-1	-0.0548271652938785	-0.0952504797098916	-0.0776542406216114	-1	-0.0548271652938785	-1	-0.0952504797098916	-1	-1	-1	-1	-0.0548271652938785	-1
uveitis, anterior	-1	-1	-1	-1	-1	-1	4.45625450655225	-1	-0.100154654339235	-0.177042801969571	8.70902714694092	-0.191828282692953	5.25108925060948	4.23118738032724	5.17488758703622	-0.0839183893583959	-1	-1	-1	-1	-1	-1	-1	-0.0316227766016803	-1	-1	Inf	-1	-1	-0.0316227766016803	-1	-1	-1	-0.0316227766016803	-1	-1	-0.0548271652938785	-0.0952504797098916	-0.0776542406216114	-1	-0.0548271652938785	-1	-0.0952504797098916	-1	-1	-1	-1	-0.0548271652938785	-1
varicose veins	-0.0447437594309646	-1	-1	-0.0708526675751333	-1	-1	-0.265974696586647	-0.0316227766016803	-0.128258702532658	-0.259612789745999	-0.195916251419052	-0.30913673437278	-0.233982259026873	-0.272391140538777	-0.235056797715934	-0.110152636095858	-1	-0.0447437594309646	-1	-0.0548271652938785	-1	-1	-0.0316227766016803	-0.0633407309144052	-1	-0.0548271652938785	-0.0633407309144052	-1	-0.0447437594309646	-0.0548271652938785	-1	-1	-1	-0.0316227766016803	-0.0548271652938785	-0.0447437594309646	-0.0447437594309646	-0.149907947214405	-0.0952504797098916	-1	-0.0447437594309646	-1	-0.1004535170659	-1	-0.0316227766016803	-1	-0.0316227766016803	-0.0633407309144052	-0.0633407309144052
vascular diseases	18.5399553219105	-0.172731732137823	-0.080217096735644	2.27556671699494	-0.14638650618501	-0.114708564245422	1.14917356441611	-0.0952504797098928	-0.320692775040593	0.419785971184806	0.97806723689861	-0.319128032112113	0.730938595077313	0.417624244525331	1.19773302859857	7.50116514489509	-0.160048069702151	-0.293430220762037	-0.0447437594309646	-0.290082350944262	-0.0447437594309646	-0.119099051963057	1.77731452868842	0.886960171454752	-0.131440876318771	16.5442819170535	2.4351922890929	-0.264195243404484	-0.254750394657741	-0.392217349937107	-0.146830907988745	-0.0447437594309646	8.09944442539116	-0.313732263046448	-0.222159637247412	-0.332121885420403	4.90725480242571	-1.03861662115547	2.25448694145539	-0.0447437594309646	-0.291088958351483	-0.0952504797098916	9.48444841443448	3.2825575137391	-0.266686991095389	-0.163301411902541	-0.184113629976987	-0.381990641679342	-0.485440210842761
vasculitis	-0.0316227766016803	-0.0316227766016803	-1	-0.0548271652938785	-0.0316227766016803	-1	4.45204773925377	-1	-0.119099051963057	-0.195916251419052	7.38247925835217	-0.204263441092125	5.58809506465422	4.6046778269208	5.78353489330435	-0.0776542406216114	-1	-0.0316227766016803	-1	-1	-1	-1	-0.0316227766016803	-0.0548271652938785	-1	-0.0316227766016803	18.2208945993329	-1	-1	-1	-1	-1	-1	-0.0316227766016803	-1	-0.0316227766016803	-0.0708526675751333	-0.106694216600419	-0.0548271652938785	-1	-0.0447437594309646	-1	-0.1004535170659	-0.0316227766016803	-0.0316227766016803	-0.0316227766016803	-1	-0.0316227766016803	-1
virus diseases	-1	-1	-1	-0.0447437594309646	-1	-1	4.45625450655225	-1	-0.113811240127039	-0.180255368671646	7.1850368818359	-0.174653419073012	-0.158398895667368	-0.175241472712837	-0.163214249381598	-0.0633407309144052	-1	-1	-1	-1	-1	-1	-0.0316227766016803	-0.0548271652938785	-1	-0.0316227766016803	31.5911538250821	31.5911538250821	-0.0316227766016803	-0.0316227766016803	-1	-1	-1	-0.0447437594309646	-1	-1	-0.0316227766016803	-0.0708526675751333	-0.0548271652938785	-1	-1	-0.0316227766016803	-0.0633407309144052	-1	-0.0316227766016803	-1	-1	-0.0447437594309646	-0.0447437594309646
vision disorders	-0.0447437594309646	Inf	Inf	-0.0316227766016803	-1	-1	-0.19959245029748	-1	-0.114708564245422	-0.190350100135938	-0.0952504797098916	-0.198907909434601	-0.157211370516776	-0.17877290712516	-0.157211370516776	-1	-1	-1	-1	-1	-0.0316227766016803	-1	-0.0447437594309646	-0.0316227766016803	-1	-0.0316227766016803	-0.0447437594309646	-1	-1	-1	-1	-1	-1	-0.0316227766016803	-1	31.5911538250821	-0.0548271652938785	-0.0776542406216114	-0.0316227766016803	-1	-1	-1	-0.0776542406216114	-0.0447437594309646	-1	-1	-1	-1	22.3271359560513
[truncated: 15 more columns]
