# Supplementary material for: Prioritizing target-disease associations with novel safety and efficacy scoring methods
Source: Sci Rep. 2019 Jul 8;9:9852. doi: 10.1038/s41598-019-46293-7 (PMC6614395; doi:10.1038/s41598-019-46293-7)
Supplement: Supplementary file 3 — Supplementary Figures [file 41598_2019_46293_MOESM3_ESM.zip › Intermediate Files/G.S.txt]

ENSG00000072110-EFO_0000589
ENSG00000112164-EFO_0000589
ENSG00000171105-EFO_0000589
ENSG00000111725-EFO_0000589
ENSG00000077782-EFO_0000768
ENSG00000066468-EFO_0000768
ENSG00000068078-EFO_0000768
ENSG00000102755-EFO_0000768
ENSG00000037280-EFO_0000768
ENSG00000128052-EFO_0000768
ENSG00000149295-EFO_0004270
ENSG00000151577-EFO_0004270
ENSG00000069696-EFO_0004270
ENSG00000276825-EFO_0004270
ENSG00000113580-EFO_0004276
ENSG00000133019-EFO_1000697
ENSG00000113580-EFO_1000697
ENSG00000111537-EFO_0003767
ENSG00000116329-EFO_0003767
ENSG00000082556-EFO_0003767
ENSG00000112038-EFO_0003767
ENSG00000137364-EFO_0003767
ENSG00000159640-EFO_0000318
ENSG00000264813-EFO_0000318
ENSG00000163485-EFO_0000318
ENSG00000128271-EFO_0000318
ENSG00000170425-EFO_0000318
ENSG00000282608-EFO_0000318
ENSG00000043591-EFO_0000318
ENSG00000144891-EFO_0000318
ENSG00000123454-EFO_0000318
ENSG00000184845-EFO_0000318
ENSG00000149295-EFO_0000318
ENSG00000151577-EFO_0000318
ENSG00000069696-EFO_0000318
ENSG00000276825-EFO_0000318
ENSG00000169676-EFO_0000318
ENSG00000126218-EFO_0000318
ENSG00000181104-EFO_0000318
ENSG00000171560-EFO_0000318
ENSG00000152402-EFO_0000318
ENSG00000113161-EFO_0000318
ENSG00000259207-EFO_0000318
ENSG00000259753-EFO_0000318
ENSG00000109320-EFO_0000318
ENSG00000007171-EFO_0000318
ENSG00000151623-EFO_0000318
ENSG00000112038-EFO_0000318
ENSG00000169313-EFO_0000318
ENSG00000112541-EFO_0000318
ENSG00000122194-EFO_0000318
ENSG00000132170-EFO_0000318
ENSG00000095303-EFO_0000318
ENSG00000073756-EFO_0000318
ENSG00000117601-EFO_0000318
ENSG00000099937-EFO_0000318
ENSG00000142319-EFO_0000318
ENSG00000276996-EFO_0000318
ENSG00000006638-EFO_0000318
ENSG00000059377-EFO_0000318
ENSG00000003436-EFO_0000318
ENSG00000131747-EFO_0000318
ENSG00000112715-EFO_0000318
ENSG00000167397-EFO_0000318
ENSG00000150594-EFO_0003768
ENSG00000274286-EFO_0003768
ENSG00000184160-EFO_0003768
ENSG00000105675-EFO_0007549
ENSG00000142319-EFO_0003918
ENSG00000276996-EFO_0003918
ENSG00000228716-EFO_1000055
ENSG00000260314-EFO_1000055
ENSG00000177455-EFO_0000096
ENSG00000156738-EFO_0000096
ENSG00000121879-EFO_0000096
ENSG00000171608-EFO_0000096
ENSG00000113851-EFO_0000198
ENSG00000130816-EFO_0000198
ENSG00000157404-EFO_0000198
ENSG00000165731-EFO_0000198
ENSG00000120659-EFO_0000198
ENSG00000171094-EFO_0000574
ENSG00000147416-EFO_0000574
ENSG00000242252-EFO_0000574
ENSG00000010671-EFO_0000574
ENSG00000177455-EFO_0000574
ENSG00000121966-EFO_0000574
ENSG00000228716-EFO_0000574
ENSG00000146648-EFO_0000574
ENSG00000187266-EFO_0000574
ENSG00000104687-EFO_0000574
ENSG00000116478-EFO_0000574
ENSG00000196591-EFO_0000574
ENSG00000171720-EFO_0000574
ENSG00000094631-EFO_0000574
ENSG00000125538-EFO_0000574
ENSG00000134460-EFO_0000574
ENSG00000100385-EFO_0000574
ENSG00000105976-EFO_0000574
ENSG00000156738-EFO_0000574
ENSG00000198793-EFO_0000574
ENSG00000113580-EFO_0000574
ENSG00000121879-EFO_0000574
ENSG00000171608-EFO_0000574
ENSG00000198805-EFO_0000574
ENSG00000101868-EFO_0000574
ENSG00000177084-EFO_0000574
ENSG00000100479-EFO_0000574
ENSG00000148229-EFO_0000574
ENSG00000115350-EFO_0000574
ENSG00000167325-EFO_0000574
ENSG00000171848-EFO_0000574
ENSG00000048392-EFO_0000574
ENSG00000186350-EFO_0000574
ENSG00000204231-EFO_0000574
ENSG00000228333-EFO_0000574
ENSG00000231321-EFO_0000574
ENSG00000227322-EFO_0000574
ENSG00000235712-EFO_0000574
ENSG00000206289-EFO_0000574
ENSG00000143171-EFO_0000574
ENSG00000120949-EFO_0000574
ENSG00000131747-EFO_0000574
ENSG00000167552-EFO_0000574
ENSG00000196230-EFO_0000574
ENSG00000232575-EFO_0000574
ENSG00000227739-EFO_0000574
ENSG00000224156-EFO_0000574
ENSG00000235067-EFO_0000574
ENSG00000229684-EFO_0000574
ENSG00000183311-EFO_0000574
ENSG00000232421-EFO_0000574
ENSG00000101162-EFO_0000574
ENSG00000258947-EFO_0000574
ENSG00000108423-EFO_0000574
ENSG00000074935-EFO_0000574
ENSG00000131462-EFO_0000574
ENSG00000176890-EFO_0000574
ENSG00000228716-EFO_0002913
ENSG00000116478-EFO_0002913
ENSG00000196591-EFO_0002913
ENSG00000171720-EFO_0002913
ENSG00000094631-EFO_0002913
ENSG00000134460-EFO_0002913
ENSG00000100385-EFO_0002913
ENSG00000198805-EFO_0002913
ENSG00000101868-EFO_0002913
ENSG00000177084-EFO_0002913
ENSG00000100479-EFO_0002913
ENSG00000148229-EFO_0002913
ENSG00000115350-EFO_0002913
ENSG00000167325-EFO_0002913
ENSG00000171848-EFO_0002913
ENSG00000048392-EFO_0002913
ENSG00000186350-EFO_0002913
ENSG00000204231-EFO_0002913
ENSG00000228333-EFO_0002913
ENSG00000231321-EFO_0002913
ENSG00000227322-EFO_0002913
ENSG00000235712-EFO_0002913
ENSG00000206289-EFO_0002913
ENSG00000143171-EFO_0002913
ENSG00000012779-EFO_0003872
ENSG00000275565-EFO_0003872
ENSG00000135046-EFO_0003872
ENSG00000196591-EFO_0003872
ENSG00000165704-EFO_0003872
ENSG00000111537-EFO_0003872
ENSG00000162434-EFO_0003872
ENSG00000096968-EFO_0003872
ENSG00000105639-EFO_0003872
ENSG00000113580-EFO_0003872
ENSG00000132170-EFO_0003872
ENSG00000095303-EFO_0003872
ENSG00000073756-EFO_0003872
ENSG00000232810-EFO_0003872
ENSG00000230108-EFO_0003872
ENSG00000223952-EFO_0003872
ENSG00000228849-EFO_0003872
ENSG00000228321-EFO_0003872
ENSG00000228978-EFO_0003872
ENSG00000206439-EFO_0003872
ENSG00000204490-EFO_0003872
ENSG00000137364-EFO_0003872
ENSG00000043591-EFO_0000275
ENSG00000169252-EFO_0000275
ENSG00000163399-EFO_0000275
ENSG00000151067-EFO_0000275
ENSG00000067191-EFO_0000275
ENSG00000126218-EFO_0000275
ENSG00000180210-EFO_0000275
ENSG00000115486-EFO_0000275
ENSG00000130037-EFO_0000275
ENSG00000171385-EFO_0000275
ENSG00000055118-EFO_0000275
ENSG00000184185-EFO_0000275
ENSG00000082482-EFO_0000275
ENSG00000183873-EFO_0000275
ENSG00000117601-EFO_0000275
ENSG00000167397-EFO_0000275
ENSG00000197406-EFO_0003832
ENSG00000110092-EFO_0000224
ENSG00000104365-EFO_0000224
ENSG00000177606-EFO_0000224
ENSG00000100030-EFO_0000224
ENSG00000102882-EFO_0000224
ENSG00000172819-EFO_0000224
ENSG00000204231-EFO_0000224
ENSG00000228333-EFO_0000224
ENSG00000231321-EFO_0000224
ENSG00000227322-EFO_0000224
ENSG00000235712-EFO_0000224
ENSG00000206289-EFO_0000224
ENSG00000143171-EFO_0000224
ENSG00000198431-EFO_0000224
ENSG00000072110-EFO_0004260
ENSG00000169083-EFO_0004260
ENSG00000017260-EFO_0004260
ENSG00000107779-EFO_0004260
ENSG00000204217-EFO_0004260
ENSG00000157764-EFO_0004260
ENSG00000010671-EFO_0004260
ENSG00000125730-EFO_0004260
ENSG00000244731-EFO_0004260
ENSG00000206340-EFO_0004260
ENSG00000244207-EFO_0004260
ENSG00000227746-EFO_0004260
ENSG00000224389-EFO_0004260
ENSG00000236625-EFO_0004260
ENSG00000224639-EFO_0004260
ENSG00000228267-EFO_0004260
ENSG00000228454-EFO_0004260
ENSG00000106804-EFO_0004260
ENSG00000151067-EFO_0004260
ENSG00000198223-EFO_0004260
ENSG00000100368-EFO_0004260
ENSG00000119535-EFO_0004260
ENSG00000091831-EFO_0004260
ENSG00000140009-EFO_0004260
ENSG00000150337-EFO_0004260
ENSG00000198019-EFO_0004260
ENSG00000143226-EFO_0004260
ENSG00000072694-EFO_0004260
ENSG00000203747-EFO_0004260
ENSG00000162747-EFO_0004260
ENSG00000160752-EFO_0004260
ENSG00000115486-EFO_0004260
ENSG00000152904-EFO_0004260
ENSG00000185291-EFO_0004260
ENSG00000162434-EFO_0004260
ENSG00000096968-EFO_0004260
ENSG00000157404-EFO_0004260
ENSG00000151729-EFO_0004260
ENSG00000005022-EFO_0004260
ENSG00000169100-EFO_0004260
ENSG00000120659-EFO_0004260
ENSG00000114854-EFO_0004260
ENSG00000101470-EFO_0004260
ENSG00000131747-EFO_0004260
ENSG00000111424-EFO_0004260
ENSG00000167397-EFO_0004260
ENSG00000196715-EFO_0004260
ENSG00000005844-EFO_1000906
ENSG00000113580-EFO_1000906
ENSG00000097007-EFO_0007330
ENSG00000157764-EFO_0007330
ENSG00000010671-EFO_0007330
ENSG00000162733-EFO_0007330
ENSG00000142627-EFO_0007330
ENSG00000077782-EFO_0007330
ENSG00000066468-EFO_0007330
ENSG00000102755-EFO_0007330
ENSG00000037280-EFO_0007330
ENSG00000111816-EFO_0007330
ENSG00000178394-EFO_0007330
ENSG00000128052-EFO_0007330
ENSG00000157404-EFO_0007330
ENSG00000185386-EFO_0007330
ENSG00000198400-EFO_0007330
ENSG00000134853-EFO_0007330
ENSG00000113721-EFO_0007330
ENSG00000132155-EFO_0007330
ENSG00000165731-EFO_0007330
ENSG00000120156-EFO_0007330
ENSG00000176890-EFO_0007330
ENSG00000119630-EFO_1001074
ENSG00000112715-EFO_1001074
ENSG00000173511-EFO_1001074
ENSG00000113580-EFO_0000398
ENSG00000113580-EFO_0007168
ENSG00000169083-EFO_1000848
ENSG00000091831-EFO_1000848
ENSG00000109163-EFO_1000848
ENSG00000211451-EFO_1000848
ENSG00000082175-EFO_1000848
ENSG00000169083-EFO_0003014
ENSG00000091831-EFO_0003014
ENSG00000109163-EFO_0003014
ENSG00000211451-EFO_0003014
ENSG00000082175-EFO_0003014
ENSG00000097007-EFO_0007548
ENSG00000142627-EFO_0007548
ENSG00000182866-EFO_0007548
ENSG00000197122-EFO_0007548
ENSG00000176105-EFO_0007548
ENSG00000171094-EFO_0000095
ENSG00000010671-EFO_0000095
ENSG00000125730-EFO_0000095
ENSG00000244731-EFO_0000095
ENSG00000206340-EFO_0000095
ENSG00000244207-EFO_0000095
ENSG00000227746-EFO_0000095
ENSG00000224389-EFO_0000095
ENSG00000236625-EFO_0000095
ENSG00000224639-EFO_0000095
ENSG00000228267-EFO_0000095
ENSG00000228454-EFO_0000095
ENSG00000106804-EFO_0000095
ENSG00000169442-EFO_0000095
ENSG00000156136-EFO_0000095
ENSG00000228716-EFO_0000095
ENSG00000146648-EFO_0000095
ENSG00000150337-EFO_0000095
ENSG00000198019-EFO_0000095
ENSG00000143226-EFO_0000095
ENSG00000072694-EFO_0000095
ENSG00000203747-EFO_0000095
ENSG00000162747-EFO_0000095
ENSG00000105976-EFO_0000095
ENSG00000101868-EFO_0000095
ENSG00000167325-EFO_0000095
ENSG00000131747-EFO_0000095
ENSG00000196230-EFO_0000095
ENSG00000232575-EFO_0000095
ENSG00000227739-EFO_0000095
ENSG00000224156-EFO_0000095
ENSG00000235067-EFO_0000095
ENSG00000229684-EFO_0000095
ENSG00000183311-EFO_0000095
ENSG00000232421-EFO_0000095
ENSG00000171094-EFO_0000169
ENSG00000010671-EFO_0000169
ENSG00000125730-EFO_0000169
ENSG00000244731-EFO_0000169
ENSG00000206340-EFO_0000169
ENSG00000244207-EFO_0000169
ENSG00000227746-EFO_0000169
ENSG00000224389-EFO_0000169
ENSG00000236625-EFO_0000169
ENSG00000224639-EFO_0000169
ENSG00000228267-EFO_0000169
ENSG00000228454-EFO_0000169
ENSG00000106804-EFO_0000169
ENSG00000169442-EFO_0000169
ENSG00000156136-EFO_0000169
ENSG00000228716-EFO_0000169
ENSG00000146648-EFO_0000169
ENSG00000150337-EFO_0000169
ENSG00000198019-EFO_0000169
ENSG00000143226-EFO_0000169
ENSG00000072694-EFO_0000169
ENSG00000203747-EFO_0000169
ENSG00000162747-EFO_0000169
ENSG00000105976-EFO_0000169
ENSG00000101868-EFO_0000169
ENSG00000167325-EFO_0000169
ENSG00000131747-EFO_0000169
ENSG00000196230-EFO_0000169
ENSG00000232575-EFO_0000169
ENSG00000227739-EFO_0000169
ENSG00000224156-EFO_0000169
ENSG00000235067-EFO_0000169
ENSG00000229684-EFO_0000169
ENSG00000183311-EFO_0000169
ENSG00000232421-EFO_0000169
ENSG00000196639-EFO_0007214
ENSG00000178394-EFO_0003897
ENSG00000078018-EFO_0003897
ENSG00000047849-EFO_0003897
ENSG00000186868-EFO_0003897
ENSG00000276155-EFO_0003897
ENSG00000277956-EFO_0003897
ENSG00000131747-EFO_0003897
ENSG00000101162-EFO_0003897
ENSG00000176890-EFO_0003897
ENSG00000131471-EFO_0000668
ENSG00000113580-HP_0000833
ENSG00000082175-HP_0000833
ENSG00000116984-EFO_0001060
ENSG00000146085-EFO_0001060
ENSG00000113580-EFO_0001060
ENSG00000111424-EFO_0005583
ENSG00000111424-EFO_0005569
ENSG00000087085-EFO_0000249
ENSG00000120907-EFO_0000249
ENSG00000142192-EFO_0000249
ENSG00000186318-EFO_0000249
ENSG00000114200-EFO_0000249
ENSG00000183454-EFO_0000249
ENSG00000273079-EFO_0000249
ENSG00000198785-EFO_0000249
ENSG00000082701-EFO_0000249
ENSG00000152402-EFO_0000249
ENSG00000069535-EFO_0000249
ENSG00000089250-EFO_0000249
ENSG00000087085-EFO_0004190
ENSG00000120907-EFO_0004190
ENSG00000150594-EFO_0004190
ENSG00000274286-EFO_0004190
ENSG00000184160-EFO_0004190
ENSG00000043591-EFO_0004190
ENSG00000169252-EFO_0004190
ENSG00000114200-EFO_0004190
ENSG00000133742-EFO_0004190
ENSG00000074410-EFO_0004190
ENSG00000118298-EFO_0004190
ENSG00000104267-EFO_0004190
ENSG00000164879-EFO_0004190
ENSG00000167434-EFO_0004190
ENSG00000168748-EFO_0004190
ENSG00000160951-EFO_0004190
ENSG00000050628-EFO_0004190
ENSG00000122420-EFO_0004190
ENSG00000067900-EFO_0004190
ENSG00000134318-EFO_0004190
ENSG00000116711-DOID_10718
ENSG00000184381-DOID_10718
ENSG00000115896-DOID_10718
ENSG00000159640-EFO_0004289
ENSG00000264813-EFO_0004289
ENSG00000135046-EFO_0004289
ENSG00000169083-EFO_0004289
ENSG00000163399-EFO_0004289
ENSG00000166148-EFO_0004289
ENSG00000126895-EFO_0004289
ENSG00000123454-EFO_0004289
ENSG00000184845-EFO_0004289
ENSG00000149295-EFO_0004289
ENSG00000151577-EFO_0004289
ENSG00000069696-EFO_0004289
ENSG00000276825-EFO_0004289
ENSG00000169676-EFO_0004289
ENSG00000187266-EFO_0004289
ENSG00000112964-EFO_0004289
ENSG00000140443-EFO_0004289
ENSG00000198793-EFO_0004289
ENSG00000113580-EFO_0004289
ENSG00000117601-EFO_0004289
ENSG00000074803-EFO_0004289
ENSG00000064651-EFO_0004289
ENSG00000124067-EFO_0004289
ENSG00000124140-EFO_0004289
ENSG00000142319-EFO_0004289
ENSG00000276996-EFO_0004289
ENSG00000003436-EFO_0004289
ENSG00000111424-EFO_0004289
ENSG00000112715-EFO_0004289
ENSG00000120907-EFO_0004992
ENSG00000150594-EFO_0004992
ENSG00000103546-EFO_0004992
ENSG00000142319-EFO_0004992
ENSG00000276996-EFO_0004992
ENSG00000108576-EFO_0004992
ENSG00000159640-EFO_0000537
ENSG00000264813-EFO_0000537
ENSG00000130234-EFO_0000537
ENSG00000120907-EFO_0000537
ENSG00000170214-EFO_0000537
ENSG00000171873-EFO_0000537
ENSG00000150594-EFO_0000537
ENSG00000274286-EFO_0000537
ENSG00000184160-EFO_0000537
ENSG00000043591-EFO_0000537
ENSG00000169252-EFO_0000537
ENSG00000144891-EFO_0000537
ENSG00000131471-EFO_0000537
ENSG00000163399-EFO_0000537
ENSG00000133742-EFO_0000537
ENSG00000104267-EFO_0000537
ENSG00000167434-EFO_0000537
ENSG00000141837-EFO_0000537
ENSG00000148408-EFO_0000537
ENSG00000151067-EFO_0000537
ENSG00000157388-EFO_0000537
ENSG00000102001-EFO_0000537
ENSG00000006283-EFO_0000537
ENSG00000196557-EFO_0000537
ENSG00000100346-EFO_0000537
ENSG00000081248-EFO_0000537
ENSG00000153956-EFO_0000537
ENSG00000007402-EFO_0000537
ENSG00000067191-EFO_0000537
ENSG00000165995-EFO_0000537
ENSG00000167535-EFO_0000537
ENSG00000182389-EFO_0000537
ENSG00000283228-EFO_0000537
ENSG00000108878-EFO_0000537
ENSG00000168539-EFO_0000537
ENSG00000181072-EFO_0000537
ENSG00000133019-EFO_0000537
ENSG00000180720-EFO_0000537
ENSG00000184984-EFO_0000537
ENSG00000120903-EFO_0000537
ENSG00000184845-EFO_0000537
ENSG00000169676-EFO_0000537
ENSG00000151617-EFO_0000537
ENSG00000136160-EFO_0000537
ENSG00000137731-EFO_0000537
ENSG00000152402-EFO_0000537
ENSG00000178394-EFO_0000537
ENSG00000180509-EFO_0000537
ENSG00000278961-EFO_0000537
ENSG00000243627-EFO_0000537
ENSG00000151704-EFO_0000537
ENSG00000156113-EFO_0000537
ENSG00000053918-EFO_0000537
ENSG00000282076-EFO_0000537
ENSG00000069535-EFO_0000537
ENSG00000196549-EFO_0000537
ENSG00000160194-EFO_0000537
ENSG00000010322-EFO_0000537
ENSG00000151623-EFO_0000537
ENSG00000169313-EFO_0000537
ENSG00000138735-EFO_0000537
ENSG00000112033-EFO_0000537
ENSG00000132170-EFO_0000537
ENSG00000160951-EFO_0000537
ENSG00000050628-EFO_0000537
ENSG00000122420-EFO_0000537
ENSG00000160013-EFO_0000537
ENSG00000124212-EFO_0000537
ENSG00000143839-EFO_0000537
ENSG00000067900-EFO_0000537
ENSG00000134318-EFO_0000537
ENSG00000111319-EFO_0000537
ENSG00000168447-EFO_0000537
ENSG00000162572-EFO_0000537
ENSG00000166828-EFO_0000537
ENSG00000073578-EFO_0000537
ENSG00000074803-EFO_0000537
ENSG00000064651-EFO_0000537
ENSG00000070915-EFO_0000537
ENSG00000165646-EFO_0000537
ENSG00000103546-EFO_0000537
ENSG00000142319-EFO_0000537
ENSG00000276996-EFO_0000537
ENSG00000108576-EFO_0000537
ENSG00000012779-EFO_1000955
ENSG00000275565-EFO_1000955
ENSG00000120907-EFO_1001031
ENSG00000150594-EFO_1001031
ENSG00000120903-EFO_1001031
ENSG00000184845-EFO_1001031
ENSG00000169676-EFO_1001031
ENSG00000120907-EFO_0001365
ENSG00000119630-EFO_0001365
ENSG00000112715-EFO_0001365
ENSG00000173511-EFO_0001365
ENSG00000102468-EFO_0004209
ENSG00000103546-EFO_0004209
ENSG00000108576-EFO_0004209
ENSG00000102468-EFO_1001210
ENSG00000103546-EFO_1001210
ENSG00000108576-EFO_1001210
ENSG00000036828-EFO_0007247
ENSG00000283187-EFO_0007247
ENSG00000122194-EFO_0007247
ENSG00000036828-EFO_1001216
ENSG00000283187-EFO_1001216
ENSG00000122194-EFO_1001216
ENSG00000036828-EFO_1001242
ENSG00000283187-EFO_1001242
ENSG00000122194-EFO_1001242
ENSG00000170425-EFO_0000697
ENSG00000065989-EFO_0000697
ENSG00000184588-EFO_0000697
ENSG00000102468-EFO_0004242
ENSG00000135914-EFO_0004242
ENSG00000147246-EFO_0004242
ENSG00000108576-EFO_0004242
ENSG00000150594-EFO_0003870
ENSG00000274286-EFO_0003870
ENSG00000184160-EFO_0003870
ENSG00000164326-EFO_0003870
ENSG00000189221-EFO_0003870
ENSG00000069535-EFO_0003870
ENSG00000036565-EFO_0003870
ENSG00000165646-EFO_0003870
ENSG00000103546-EFO_0003870
ENSG00000142319-EFO_0003870
ENSG00000276996-EFO_0003870
ENSG00000108576-EFO_0003870
ENSG00000146399-EFO_0003870
ENSG00000150594-EFO_0003888
ENSG00000274286-EFO_0003888
ENSG00000184160-EFO_0003888
ENSG00000164326-EFO_0003888
ENSG00000189221-EFO_0003888
ENSG00000069535-EFO_0003888
ENSG00000036565-EFO_0003888
ENSG00000165646-EFO_0003888
ENSG00000103546-EFO_0003888
ENSG00000142319-EFO_0003888
ENSG00000276996-EFO_0003888
ENSG00000108576-EFO_0003888
ENSG00000146399-EFO_0003888
ENSG00000151067-EFO_0003870
ENSG00000157388-EFO_0003870
ENSG00000102001-EFO_0003870
ENSG00000081248-EFO_0003870
ENSG00000067191-EFO_0003870
ENSG00000165995-EFO_0003870
ENSG00000167535-EFO_0003870
ENSG00000182389-EFO_0003870
ENSG00000283228-EFO_0003870
ENSG00000145451-EFO_0007501
ENSG00000120907-EFO_0002916
ENSG00000026508-EFO_0002916
ENSG00000072571-EFO_0002916
ENSG00000090339-EFO_0002916
ENSG00000120907-EFO_0005771
ENSG00000026508-EFO_0005771
ENSG00000072571-EFO_0005771
ENSG00000090339-EFO_0005771
ENSG00000120907-EFO_0007185
ENSG00000026508-EFO_0007185
ENSG00000072571-EFO_0007185
ENSG00000090339-EFO_0007185
ENSG00000120907-EFO_0007269
ENSG00000026508-EFO_0007269
ENSG00000072571-EFO_0007269
ENSG00000090339-EFO_0007269
ENSG00000120907-EFO_0007389
ENSG00000026508-EFO_0007389
ENSG00000072571-EFO_0007389
ENSG00000090339-EFO_0007389
ENSG00000120907-EFO_0007424
ENSG00000026508-EFO_0007424
ENSG00000072571-EFO_0007424
ENSG00000090339-EFO_0007424
ENSG00000120907-EFO_0007442
ENSG00000026508-EFO_0007442
ENSG00000072571-EFO_0007442
ENSG00000090339-EFO_0007442
ENSG00000120907-EFO_0007475
ENSG00000026508-EFO_0007475
ENSG00000072571-EFO_0007475
ENSG00000090339-EFO_0007475
ENSG00000120907-EFO_1000824
ENSG00000026508-EFO_1000824
ENSG00000072571-EFO_1000824
ENSG00000090339-EFO_1000824
ENSG00000120907-EFO_1000879
ENSG00000026508-EFO_1000879
ENSG00000072571-EFO_1000879
ENSG00000090339-EFO_1000879
ENSG00000120907-EFO_1000949
ENSG00000026508-EFO_1000949
ENSG00000072571-EFO_1000949
ENSG00000090339-EFO_1000949
ENSG00000120907-EFO_1001037
ENSG00000026508-EFO_1001037
ENSG00000072571-EFO_1001037
ENSG00000090339-EFO_1001037
ENSG00000120907-EFO_1001091
ENSG00000026508-EFO_1001091
ENSG00000072571-EFO_1001091
ENSG00000090339-EFO_1001091
ENSG00000120907-EFO_1001128
ENSG00000026508-EFO_1001128
ENSG00000072571-EFO_1001128
ENSG00000090339-EFO_1001128
ENSG00000120907-EFO_1001824
ENSG00000026508-EFO_1001824
ENSG00000072571-EFO_1001824
ENSG00000090339-EFO_1001824
ENSG00000163286-EFO_0005771
ENSG00000171791-EFO_0005771
ENSG00000091831-EFO_0005771
ENSG00000140009-EFO_0005771
ENSG00000110195-EFO_0005771
ENSG00000170820-EFO_0005771
ENSG00000109163-EFO_0005771
ENSG00000138039-EFO_0005771
ENSG00000078018-EFO_0005771
ENSG00000047849-EFO_0005771
ENSG00000186868-EFO_0005771
ENSG00000276155-EFO_0005771
ENSG00000277956-EFO_0005771
ENSG00000143799-EFO_0005771
ENSG00000129484-EFO_0005771
ENSG00000041880-EFO_0005771
ENSG00000167325-EFO_0005771
ENSG00000198900-EFO_0005771
ENSG00000131747-EFO_0005771
ENSG00000101162-EFO_0005771
ENSG00000113580-EFO_1000879
ENSG00000125730-EFO_1000965
ENSG00000244731-EFO_1000965
ENSG00000206340-EFO_1000965
ENSG00000244207-EFO_1000965
ENSG00000227746-EFO_1000965
ENSG00000224389-EFO_1000965
ENSG00000236625-EFO_1000965
ENSG00000224639-EFO_1000965
ENSG00000228267-EFO_1000965
ENSG00000228454-EFO_1000965
ENSG00000106804-EFO_1000965
ENSG00000150337-EFO_1000965
ENSG00000198019-EFO_1000965
ENSG00000143226-EFO_1000965
ENSG00000072694-EFO_1000965
ENSG00000203747-EFO_1000965
ENSG00000162747-EFO_1000965
ENSG00000113580-EFO_1000965
ENSG00000142166-EFO_0007147
ENSG00000159110-EFO_0007147
ENSG00000196664-EFO_0007147
ENSG00000131747-EFO_0007147
ENSG00000127824-EFO_0007147
ENSG00000196230-EFO_0007147
ENSG00000232575-EFO_0007147
ENSG00000227739-EFO_0007147
ENSG00000224156-EFO_0007147
ENSG00000235067-EFO_0007147
ENSG00000229684-EFO_0007147
ENSG00000183311-EFO_0007147
ENSG00000232421-EFO_0007147
ENSG00000196639-EFO_0007141
ENSG00000113749-EFO_0007141
ENSG00000102468-EFO_0007141
ENSG00000147246-EFO_0007141
ENSG00000156113-EFO_0007141
ENSG00000113580-EFO_0007141
ENSG00000169006-EFO_0007141
ENSG00000043591-EFO_0007182
ENSG00000169252-EFO_0007182
ENSG00000163399-EFO_0007182
ENSG00000151067-EFO_0007182
ENSG00000007402-EFO_0007182
ENSG00000067191-EFO_0007182
ENSG00000126218-EFO_0007182
ENSG00000180210-EFO_0007182
ENSG00000115486-EFO_0007182
ENSG00000130037-EFO_0007182
ENSG00000171385-EFO_0007182
ENSG00000055118-EFO_0007182
ENSG00000184185-EFO_0007182
ENSG00000082482-EFO_0007182
ENSG00000183873-EFO_0007182
ENSG00000117601-EFO_0007182
ENSG00000167397-EFO_0007182
ENSG00000022355-EFO_1001917
ENSG00000103546-EFO_1001917
ENSG00000108576-EFO_1001917
ENSG00000113580-EFO_0000690
ENSG00000228716-EFO_0007448
ENSG00000176890-EFO_0007448
ENSG00000169083-EFO_0004562
ENSG00000138039-EFO_0004562
ENSG00000159640-EFO_0003777
ENSG00000264813-EFO_0003777
ENSG00000196839-EFO_0003777
ENSG00000163485-EFO_0003777
ENSG00000128271-EFO_0003777
ENSG00000120907-EFO_0003777
ENSG00000170214-EFO_0003777
ENSG00000171873-EFO_0003777
ENSG00000043591-EFO_0003777
ENSG00000169252-EFO_0003777
ENSG00000188778-EFO_0003777
ENSG00000144891-EFO_0003777
ENSG00000131471-EFO_0003777
ENSG00000163399-EFO_0003777
ENSG00000105675-EFO_0003777
ENSG00000186009-EFO_0003777
ENSG00000126895-EFO_0003777
ENSG00000133742-EFO_0003777
ENSG00000074410-EFO_0003777
ENSG00000118298-EFO_0003777
ENSG00000104267-EFO_0003777
ENSG00000164879-EFO_0003777
ENSG00000167434-EFO_0003777
ENSG00000168748-EFO_0003777
ENSG00000148408-EFO_0003777
ENSG00000151067-EFO_0003777
ENSG00000164615-EFO_0003777
ENSG00000168539-EFO_0003777
ENSG00000181072-EFO_0003777
ENSG00000123454-EFO_0003777
ENSG00000184845-EFO_0003777
ENSG00000149295-EFO_0003777
ENSG00000151577-EFO_0003777
ENSG00000069696-EFO_0003777
ENSG00000276825-EFO_0003777
ENSG00000169676-EFO_0003777
ENSG00000151617-EFO_0003777
ENSG00000126218-EFO_0003777
ENSG00000180210-EFO_0003777
ENSG00000117525-EFO_0003777
ENSG00000101981-EFO_0003777
ENSG00000088832-EFO_0003777
ENSG00000137731-EFO_0003777
ENSG00000152402-EFO_0003777
ENSG00000113161-EFO_0003777
ENSG00000113749-EFO_0003777
ENSG00000102468-EFO_0003777
ENSG00000166736-EFO_0003777
ENSG00000164270-EFO_0003777
ENSG00000106348-EFO_0003777
ENSG00000178035-EFO_0003777
ENSG00000005961-EFO_0003777
ENSG00000259207-EFO_0003777
ENSG00000259753-EFO_0003777
ENSG00000130037-EFO_0003777
ENSG00000171385-EFO_0003777
ENSG00000180509-EFO_0003777
ENSG00000278961-EFO_0003777
ENSG00000243627-EFO_0003777
ENSG00000055118-EFO_0003777
ENSG00000187486-EFO_0003777
ENSG00000121361-EFO_0003777
ENSG00000156113-EFO_0003777
ENSG00000053918-EFO_0003777
ENSG00000282076-EFO_0003777
ENSG00000196549-EFO_0003777
ENSG00000160194-EFO_0003777
ENSG00000089250-EFO_0003777
ENSG00000169418-EFO_0003777
ENSG00000151623-EFO_0003777
ENSG00000169313-EFO_0003777
ENSG00000112541-EFO_0003777
ENSG00000172572-EFO_0003777
ENSG00000065989-EFO_0003777
ENSG00000138735-EFO_0003777
ENSG00000132170-EFO_0003777
ENSG00000188386-EFO_0003777
ENSG00000160951-EFO_0003777
ENSG00000125384-EFO_0003777
ENSG00000143839-EFO_0003777
ENSG00000183873-EFO_0003777
ENSG00000111319-EFO_0003777
ENSG00000168447-EFO_0003777
ENSG00000162572-EFO_0003777
ENSG00000166828-EFO_0003777
ENSG00000073578-EFO_0003777
ENSG00000117601-EFO_0003777
ENSG00000074803-EFO_0003777
ENSG00000064651-EFO_0003777
ENSG00000070915-EFO_0003777
ENSG00000124067-EFO_0003777
ENSG00000124140-EFO_0003777
ENSG00000142319-EFO_0003777
ENSG00000276996-EFO_0003777
ENSG00000003436-EFO_0003777
ENSG00000114854-EFO_0003777
ENSG00000112715-EFO_0003777
ENSG00000159640-EFO_0003882
ENSG00000264813-EFO_0003882
ENSG00000196839-EFO_0003882
ENSG00000163485-EFO_0003882
ENSG00000128271-EFO_0003882
ENSG00000120907-EFO_0003882
ENSG00000170214-EFO_0003882
ENSG00000171873-EFO_0003882
ENSG00000043591-EFO_0003882
ENSG00000169252-EFO_0003882
ENSG00000188778-EFO_0003882
ENSG00000144891-EFO_0003882
ENSG00000131471-EFO_0003882
ENSG00000163399-EFO_0003882
ENSG00000105675-EFO_0003882
ENSG00000186009-EFO_0003882
ENSG00000126895-EFO_0003882
ENSG00000133742-EFO_0003882
ENSG00000074410-EFO_0003882
ENSG00000118298-EFO_0003882
ENSG00000104267-EFO_0003882
ENSG00000164879-EFO_0003882
ENSG00000167434-EFO_0003882
ENSG00000168748-EFO_0003882
ENSG00000148408-EFO_0003882
ENSG00000151067-EFO_0003882
ENSG00000164615-EFO_0003882
ENSG00000168539-EFO_0003882
ENSG00000181072-EFO_0003882
ENSG00000123454-EFO_0003882
ENSG00000184845-EFO_0003882
ENSG00000149295-EFO_0003882
ENSG00000151577-EFO_0003882
ENSG00000069696-EFO_0003882
ENSG00000276825-EFO_0003882
ENSG00000169676-EFO_0003882
ENSG00000151617-EFO_0003882
ENSG00000126218-EFO_0003882
ENSG00000180210-EFO_0003882
ENSG00000117525-EFO_0003882
ENSG00000101981-EFO_0003882
ENSG00000088832-EFO_0003882
ENSG00000137731-EFO_0003882
ENSG00000152402-EFO_0003882
ENSG00000113161-EFO_0003882
ENSG00000113749-EFO_0003882
ENSG00000102468-EFO_0003882
ENSG00000166736-EFO_0003882
ENSG00000164270-EFO_0003882
ENSG00000106348-EFO_0003882
ENSG00000178035-EFO_0003882
ENSG00000005961-EFO_0003882
ENSG00000259207-EFO_0003882
ENSG00000259753-EFO_0003882
ENSG00000130037-EFO_0003882
ENSG00000171385-EFO_0003882
ENSG00000180509-EFO_0003882
ENSG00000278961-EFO_0003882
ENSG00000243627-EFO_0003882
ENSG00000055118-EFO_0003882
ENSG00000187486-EFO_0003882
ENSG00000121361-EFO_0003882
ENSG00000156113-EFO_0003882
ENSG00000053918-EFO_0003882
ENSG00000282076-EFO_0003882
ENSG00000196549-EFO_0003882
ENSG00000160194-EFO_0003882
ENSG00000089250-EFO_0003882
ENSG00000169418-EFO_0003882
ENSG00000151623-EFO_0003882
ENSG00000169313-EFO_0003882
ENSG00000112541-EFO_0003882
ENSG00000172572-EFO_0003882
ENSG00000065989-EFO_0003882
ENSG00000138735-EFO_0003882
ENSG00000132170-EFO_0003882
ENSG00000188386-EFO_0003882
ENSG00000160951-EFO_0003882
ENSG00000125384-EFO_0003882
ENSG00000143839-EFO_0003882
ENSG00000183873-EFO_0003882
ENSG00000111319-EFO_0003882
ENSG00000168447-EFO_0003882
ENSG00000162572-EFO_0003882
ENSG00000166828-EFO_0003882
ENSG00000073578-EFO_0003882
ENSG00000117601-EFO_0003882
ENSG00000074803-EFO_0003882
ENSG00000064651-EFO_0003882
ENSG00000070915-EFO_0003882
ENSG00000124067-EFO_0003882
ENSG00000124140-EFO_0003882
ENSG00000142319-EFO_0003882
ENSG00000276996-EFO_0003882
ENSG00000003436-EFO_0003882
ENSG00000114854-EFO_0003882
ENSG00000112715-EFO_0003882
ENSG00000159640-EFO_0005549
ENSG00000264813-EFO_0005549
ENSG00000196839-EFO_0005549
ENSG00000163485-EFO_0005549
ENSG00000128271-EFO_0005549
ENSG00000120907-EFO_0005549
ENSG00000170214-EFO_0005549
ENSG00000171873-EFO_0005549
ENSG00000043591-EFO_0005549
ENSG00000169252-EFO_0005549
ENSG00000188778-EFO_0005549
ENSG00000144891-EFO_0005549
ENSG00000131471-EFO_0005549
ENSG00000163399-EFO_0005549
ENSG00000105675-EFO_0005549
ENSG00000186009-EFO_0005549
ENSG00000126895-EFO_0005549
ENSG00000133742-EFO_0005549
ENSG00000074410-EFO_0005549
ENSG00000118298-EFO_0005549
ENSG00000104267-EFO_0005549
ENSG00000164879-EFO_0005549
ENSG00000167434-EFO_0005549
ENSG00000168748-EFO_0005549
ENSG00000148408-EFO_0005549
ENSG00000151067-EFO_0005549
ENSG00000164615-EFO_0005549
ENSG00000168539-EFO_0005549
ENSG00000181072-EFO_0005549
ENSG00000123454-EFO_0005549
ENSG00000184845-EFO_0005549
ENSG00000149295-EFO_0005549
ENSG00000151577-EFO_0005549
ENSG00000069696-EFO_0005549
ENSG00000276825-EFO_0005549
ENSG00000169676-EFO_0005549
ENSG00000151617-EFO_0005549
ENSG00000126218-EFO_0005549
ENSG00000180210-EFO_0005549
ENSG00000117525-EFO_0005549
ENSG00000101981-EFO_0005549
ENSG00000088832-EFO_0005549
ENSG00000137731-EFO_0005549
ENSG00000152402-EFO_0005549
ENSG00000113161-EFO_0005549
ENSG00000113749-EFO_0005549
ENSG00000102468-EFO_0005549
ENSG00000166736-EFO_0005549
ENSG00000164270-EFO_0005549
ENSG00000106348-EFO_0005549
ENSG00000178035-EFO_0005549
ENSG00000005961-EFO_0005549
ENSG00000259207-EFO_0005549
ENSG00000259753-EFO_0005549
ENSG00000130037-EFO_0005549
ENSG00000171385-EFO_0005549
ENSG00000180509-EFO_0005549
ENSG00000278961-EFO_0005549
ENSG00000243627-EFO_0005549
ENSG00000055118-EFO_0005549
ENSG00000187486-EFO_0005549
ENSG00000121361-EFO_0005549
ENSG00000156113-EFO_0005549
ENSG00000053918-EFO_0005549
ENSG00000282076-EFO_0005549
ENSG00000196549-EFO_0005549
ENSG00000160194-EFO_0005549
ENSG00000089250-EFO_0005549
ENSG00000169418-EFO_0005549
ENSG00000151623-EFO_0005549
ENSG00000169313-EFO_0005549
ENSG00000112541-EFO_0005549
ENSG00000172572-EFO_0005549
ENSG00000065989-EFO_0005549
ENSG00000138735-EFO_0005549
ENSG00000132170-EFO_0005549
ENSG00000188386-EFO_0005549
ENSG00000160951-EFO_0005549
ENSG00000125384-EFO_0005549
ENSG00000143839-EFO_0005549
ENSG00000183873-EFO_0005549
ENSG00000111319-EFO_0005549
ENSG00000168447-EFO_0005549
ENSG00000162572-EFO_0005549
ENSG00000166828-EFO_0005549
ENSG00000073578-EFO_0005549
ENSG00000117601-EFO_0005549
ENSG00000074803-EFO_0005549
ENSG00000064651-EFO_0005549
ENSG00000070915-EFO_0005549
ENSG00000124067-EFO_0005549
ENSG00000124140-EFO_0005549
ENSG00000142319-EFO_0005549
ENSG00000276996-EFO_0005549
ENSG00000003436-EFO_0005549
ENSG00000114854-EFO_0005549
ENSG00000112715-EFO_0005549
ENSG00000159640-EFO_0007298
ENSG00000264813-EFO_0007298
ENSG00000196839-EFO_0007298
ENSG00000163485-EFO_0007298
ENSG00000128271-EFO_0007298
ENSG00000120907-EFO_0007298
ENSG00000170214-EFO_0007298
ENSG00000171873-EFO_0007298
ENSG00000043591-EFO_0007298
ENSG00000169252-EFO_0007298
ENSG00000188778-EFO_0007298
ENSG00000144891-EFO_0007298
ENSG00000131471-EFO_0007298
ENSG00000163399-EFO_0007298
ENSG00000105675-EFO_0007298
ENSG00000186009-EFO_0007298
ENSG00000126895-EFO_0007298
ENSG00000133742-EFO_0007298
ENSG00000074410-EFO_0007298
ENSG00000118298-EFO_0007298
ENSG00000104267-EFO_0007298
ENSG00000164879-EFO_0007298
ENSG00000167434-EFO_0007298
ENSG00000168748-EFO_0007298
ENSG00000148408-EFO_0007298
ENSG00000151067-EFO_0007298
ENSG00000164615-EFO_0007298
ENSG00000168539-EFO_0007298
ENSG00000181072-EFO_0007298
ENSG00000123454-EFO_0007298
ENSG00000184845-EFO_0007298
ENSG00000149295-EFO_0007298
ENSG00000151577-EFO_0007298
ENSG00000069696-EFO_0007298
ENSG00000276825-EFO_0007298
ENSG00000169676-EFO_0007298
ENSG00000151617-EFO_0007298
ENSG00000126218-EFO_0007298
ENSG00000180210-EFO_0007298
ENSG00000117525-EFO_0007298
ENSG00000101981-EFO_0007298
ENSG00000088832-EFO_0007298
ENSG00000137731-EFO_0007298
ENSG00000152402-EFO_0007298
ENSG00000113161-EFO_0007298
ENSG00000113749-EFO_0007298
ENSG00000102468-EFO_0007298
ENSG00000166736-EFO_0007298
ENSG00000164270-EFO_0007298
ENSG00000106348-EFO_0007298
ENSG00000178035-EFO_0007298
ENSG00000005961-EFO_0007298
ENSG00000259207-EFO_0007298
ENSG00000259753-EFO_0007298
ENSG00000130037-EFO_0007298
ENSG00000171385-EFO_0007298
ENSG00000180509-EFO_0007298
ENSG00000278961-EFO_0007298
ENSG00000243627-EFO_0007298
ENSG00000055118-EFO_0007298
ENSG00000187486-EFO_0007298
ENSG00000121361-EFO_0007298
ENSG00000156113-EFO_0007298
ENSG00000053918-EFO_0007298
ENSG00000282076-EFO_0007298
ENSG00000196549-EFO_0007298
ENSG00000160194-EFO_0007298
ENSG00000089250-EFO_0007298
ENSG00000169418-EFO_0007298
ENSG00000151623-EFO_0007298
ENSG00000169313-EFO_0007298
ENSG00000112541-EFO_0007298
ENSG00000172572-EFO_0007298
ENSG00000065989-EFO_0007298
ENSG00000138735-EFO_0007298
ENSG00000132170-EFO_0007298
ENSG00000188386-EFO_0007298
ENSG00000160951-EFO_0007298
ENSG00000125384-EFO_0007298
ENSG00000143839-EFO_0007298
ENSG00000183873-EFO_0007298
ENSG00000111319-EFO_0007298
ENSG00000168447-EFO_0007298
ENSG00000162572-EFO_0007298
ENSG00000166828-EFO_0007298
ENSG00000073578-EFO_0007298
ENSG00000117601-EFO_0007298
ENSG00000074803-EFO_0007298
ENSG00000064651-EFO_0007298
ENSG00000070915-EFO_0007298
ENSG00000124067-EFO_0007298
ENSG00000124140-EFO_0007298
ENSG00000142319-EFO_0007298
ENSG00000276996-EFO_0007298
ENSG00000003436-EFO_0007298
ENSG00000114854-EFO_0007298
ENSG00000112715-EFO_0007298
ENSG00000159640-EFO_1000678
ENSG00000264813-EFO_1000678
ENSG00000196839-EFO_1000678
ENSG00000163485-EFO_1000678
ENSG00000128271-EFO_1000678
ENSG00000120907-EFO_1000678
ENSG00000170214-EFO_1000678
ENSG00000171873-EFO_1000678
ENSG00000043591-EFO_1000678
ENSG00000169252-EFO_1000678
ENSG00000188778-EFO_1000678
ENSG00000144891-EFO_1000678
ENSG00000131471-EFO_1000678
ENSG00000163399-EFO_1000678
ENSG00000105675-EFO_1000678
ENSG00000186009-EFO_1000678
ENSG00000126895-EFO_1000678
ENSG00000133742-EFO_1000678
ENSG00000074410-EFO_1000678
ENSG00000118298-EFO_1000678
ENSG00000104267-EFO_1000678
ENSG00000164879-EFO_1000678
ENSG00000167434-EFO_1000678
ENSG00000168748-EFO_1000678
ENSG00000148408-EFO_1000678
ENSG00000151067-EFO_1000678
ENSG00000164615-EFO_1000678
ENSG00000168539-EFO_1000678
ENSG00000181072-EFO_1000678
ENSG00000123454-EFO_1000678
ENSG00000184845-EFO_1000678
ENSG00000149295-EFO_1000678
ENSG00000151577-EFO_1000678
ENSG00000069696-EFO_1000678
ENSG00000276825-EFO_1000678
ENSG00000169676-EFO_1000678
ENSG00000151617-EFO_1000678
ENSG00000126218-EFO_1000678
ENSG00000180210-EFO_1000678
ENSG00000117525-EFO_1000678
ENSG00000101981-EFO_1000678
ENSG00000088832-EFO_1000678
ENSG00000137731-EFO_1000678
ENSG00000152402-EFO_1000678
ENSG00000113161-EFO_1000678
ENSG00000113749-EFO_1000678
ENSG00000102468-EFO_1000678
ENSG00000166736-EFO_1000678
ENSG00000164270-EFO_1000678
ENSG00000106348-EFO_1000678
ENSG00000178035-EFO_1000678
ENSG00000005961-EFO_1000678
ENSG00000259207-EFO_1000678
ENSG00000259753-EFO_1000678
ENSG00000130037-EFO_1000678
ENSG00000171385-EFO_1000678
ENSG00000180509-EFO_1000678
ENSG00000278961-EFO_1000678
ENSG00000243627-EFO_1000678
ENSG00000055118-EFO_1000678
ENSG00000187486-EFO_1000678
ENSG00000121361-EFO_1000678
ENSG00000156113-EFO_1000678
ENSG00000053918-EFO_1000678
ENSG00000282076-EFO_1000678
ENSG00000196549-EFO_1000678
ENSG00000160194-EFO_1000678
ENSG00000089250-EFO_1000678
ENSG00000169418-EFO_1000678
ENSG00000151623-EFO_1000678
ENSG00000169313-EFO_1000678
ENSG00000112541-EFO_1000678
ENSG00000172572-EFO_1000678
ENSG00000065989-EFO_1000678
ENSG00000138735-EFO_1000678
ENSG00000132170-EFO_1000678
ENSG00000188386-EFO_1000678
ENSG00000160951-EFO_1000678
ENSG00000125384-EFO_1000678
ENSG00000143839-EFO_1000678
ENSG00000183873-EFO_1000678
ENSG00000111319-EFO_1000678
ENSG00000168447-EFO_1000678
ENSG00000162572-EFO_1000678
ENSG00000166828-EFO_1000678
ENSG00000073578-EFO_1000678
ENSG00000117601-EFO_1000678
ENSG00000074803-EFO_1000678
ENSG00000064651-EFO_1000678
ENSG00000070915-EFO_1000678
ENSG00000124067-EFO_1000678
ENSG00000124140-EFO_1000678
ENSG00000142319-EFO_1000678
ENSG00000276996-EFO_1000678
ENSG00000003436-EFO_1000678
ENSG00000114854-EFO_1000678
ENSG00000112715-EFO_1000678
ENSG00000159640-EFO_1000750
ENSG00000264813-EFO_1000750
ENSG00000196839-EFO_1000750
ENSG00000163485-EFO_1000750
ENSG00000128271-EFO_1000750
ENSG00000120907-EFO_1000750
ENSG00000170214-EFO_1000750
ENSG00000171873-EFO_1000750
ENSG00000043591-EFO_1000750
ENSG00000169252-EFO_1000750
ENSG00000188778-EFO_1000750
ENSG00000144891-EFO_1000750
ENSG00000131471-EFO_1000750
ENSG00000163399-EFO_1000750
ENSG00000105675-EFO_1000750
ENSG00000186009-EFO_1000750
ENSG00000126895-EFO_1000750
ENSG00000133742-EFO_1000750
ENSG00000074410-EFO_1000750
ENSG00000118298-EFO_1000750
ENSG00000104267-EFO_1000750
ENSG00000164879-EFO_1000750
ENSG00000167434-EFO_1000750
ENSG00000168748-EFO_1000750
ENSG00000148408-EFO_1000750
ENSG00000151067-EFO_1000750
ENSG00000164615-EFO_1000750
ENSG00000168539-EFO_1000750
ENSG00000181072-EFO_1000750
ENSG00000123454-EFO_1000750
ENSG00000184845-EFO_1000750
ENSG00000149295-EFO_1000750
ENSG00000151577-EFO_1000750
ENSG00000069696-EFO_1000750
ENSG00000276825-EFO_1000750
ENSG00000169676-EFO_1000750
ENSG00000151617-EFO_1000750
ENSG00000126218-EFO_1000750
ENSG00000180210-EFO_1000750
ENSG00000117525-EFO_1000750
ENSG00000101981-EFO_1000750
ENSG00000088832-EFO_1000750
ENSG00000137731-EFO_1000750
ENSG00000152402-EFO_1000750
ENSG00000113161-EFO_1000750
ENSG00000113749-EFO_1000750
ENSG00000102468-EFO_1000750
ENSG00000166736-EFO_1000750
ENSG00000164270-EFO_1000750
ENSG00000106348-EFO_1000750
ENSG00000178035-EFO_1000750
ENSG00000005961-EFO_1000750
ENSG00000259207-EFO_1000750
ENSG00000259753-EFO_1000750
ENSG00000130037-EFO_1000750
ENSG00000171385-EFO_1000750
ENSG00000180509-EFO_1000750
ENSG00000278961-EFO_1000750
ENSG00000243627-EFO_1000750
ENSG00000055118-EFO_1000750
ENSG00000187486-EFO_1000750
ENSG00000121361-EFO_1000750
ENSG00000156113-EFO_1000750
ENSG00000053918-EFO_1000750
ENSG00000282076-EFO_1000750
ENSG00000196549-EFO_1000750
ENSG00000160194-EFO_1000750
ENSG00000089250-EFO_1000750
ENSG00000169418-EFO_1000750
ENSG00000151623-EFO_1000750
ENSG00000169313-EFO_1000750
ENSG00000112541-EFO_1000750
ENSG00000172572-EFO_1000750
ENSG00000065989-EFO_1000750
ENSG00000138735-EFO_1000750
ENSG00000132170-EFO_1000750
ENSG00000188386-EFO_1000750
ENSG00000160951-EFO_1000750
ENSG00000125384-EFO_1000750
ENSG00000143839-EFO_1000750
ENSG00000183873-EFO_1000750
ENSG00000111319-EFO_1000750
ENSG00000168447-EFO_1000750
ENSG00000162572-EFO_1000750
ENSG00000166828-EFO_1000750
ENSG00000073578-EFO_1000750
ENSG00000117601-EFO_1000750
ENSG00000074803-EFO_1000750
ENSG00000064651-EFO_1000750
ENSG00000070915-EFO_1000750
ENSG00000124067-EFO_1000750
ENSG00000124140-EFO_1000750
ENSG00000142319-EFO_1000750
ENSG00000276996-EFO_1000750
ENSG00000003436-EFO_1000750
ENSG00000114854-EFO_1000750
ENSG00000112715-EFO_1000750
ENSG00000159640-EFO_1000878
ENSG00000264813-EFO_1000878
ENSG00000196839-EFO_1000878
ENSG00000163485-EFO_1000878
ENSG00000128271-EFO_1000878
ENSG00000120907-EFO_1000878
ENSG00000170214-EFO_1000878
ENSG00000171873-EFO_1000878
ENSG00000043591-EFO_1000878
ENSG00000169252-EFO_1000878
ENSG00000188778-EFO_1000878
ENSG00000144891-EFO_1000878
ENSG00000131471-EFO_1000878
ENSG00000163399-EFO_1000878
ENSG00000105675-EFO_1000878
ENSG00000186009-EFO_1000878
ENSG00000126895-EFO_1000878
ENSG00000133742-EFO_1000878
ENSG00000074410-EFO_1000878
ENSG00000118298-EFO_1000878
ENSG00000104267-EFO_1000878
ENSG00000164879-EFO_1000878
ENSG00000167434-EFO_1000878
ENSG00000168748-EFO_1000878
ENSG00000148408-EFO_1000878
ENSG00000151067-EFO_1000878
ENSG00000164615-EFO_1000878
ENSG00000168539-EFO_1000878
ENSG00000181072-EFO_1000878
ENSG00000123454-EFO_1000878
ENSG00000184845-EFO_1000878
ENSG00000149295-EFO_1000878
ENSG00000151577-EFO_1000878
ENSG00000069696-EFO_1000878
ENSG00000276825-EFO_1000878
ENSG00000169676-EFO_1000878
ENSG00000151617-EFO_1000878
ENSG00000126218-EFO_1000878
ENSG00000180210-EFO_1000878
ENSG00000117525-EFO_1000878
ENSG00000101981-EFO_1000878
ENSG00000088832-EFO_1000878
ENSG00000137731-EFO_1000878
ENSG00000152402-EFO_1000878
ENSG00000113161-EFO_1000878
ENSG00000113749-EFO_1000878
ENSG00000102468-EFO_1000878
ENSG00000166736-EFO_1000878
ENSG00000164270-EFO_1000878
ENSG00000106348-EFO_1000878
ENSG00000178035-EFO_1000878
ENSG00000005961-EFO_1000878
ENSG00000259207-EFO_1000878
ENSG00000259753-EFO_1000878
ENSG00000130037-EFO_1000878
ENSG00000171385-EFO_1000878
ENSG00000180509-EFO_1000878
ENSG00000278961-EFO_1000878
ENSG00000243627-EFO_1000878
ENSG00000055118-EFO_1000878
ENSG00000187486-EFO_1000878
ENSG00000121361-EFO_1000878
ENSG00000156113-EFO_1000878
ENSG00000053918-EFO_1000878
ENSG00000282076-EFO_1000878
ENSG00000196549-EFO_1000878
ENSG00000160194-EFO_1000878
ENSG00000089250-EFO_1000878
ENSG00000169418-EFO_1000878
ENSG00000151623-EFO_1000878
ENSG00000169313-EFO_1000878
ENSG00000112541-EFO_1000878
ENSG00000172572-EFO_1000878
ENSG00000065989-EFO_1000878
ENSG00000138735-EFO_1000878
ENSG00000132170-EFO_1000878
ENSG00000188386-EFO_1000878
ENSG00000160951-EFO_1000878
ENSG00000125384-EFO_1000878
ENSG00000143839-EFO_1000878
ENSG00000183873-EFO_1000878
ENSG00000111319-EFO_1000878
ENSG00000168447-EFO_1000878
ENSG00000162572-EFO_1000878
ENSG00000166828-EFO_1000878
ENSG00000073578-EFO_1000878
ENSG00000117601-EFO_1000878
ENSG00000074803-EFO_1000878
ENSG00000064651-EFO_1000878
ENSG00000070915-EFO_1000878
ENSG00000124067-EFO_1000878
ENSG00000124140-EFO_1000878
ENSG00000142319-EFO_1000878
ENSG00000276996-EFO_1000878
ENSG00000003436-EFO_1000878
ENSG00000114854-EFO_1000878
ENSG00000112715-EFO_1000878
ENSG00000159640-EFO_1001132
ENSG00000264813-EFO_1001132
ENSG00000196839-EFO_1001132
ENSG00000163485-EFO_1001132
ENSG00000128271-EFO_1001132
ENSG00000120907-EFO_1001132
ENSG00000170214-EFO_1001132
ENSG00000171873-EFO_1001132
ENSG00000043591-EFO_1001132
ENSG00000169252-EFO_1001132
ENSG00000188778-EFO_1001132
ENSG00000144891-EFO_1001132
ENSG00000131471-EFO_1001132
ENSG00000163399-EFO_1001132
ENSG00000105675-EFO_1001132
ENSG00000186009-EFO_1001132
ENSG00000126895-EFO_1001132
ENSG00000133742-EFO_1001132
ENSG00000074410-EFO_1001132
ENSG00000118298-EFO_1001132
ENSG00000104267-EFO_1001132
ENSG00000164879-EFO_1001132
ENSG00000167434-EFO_1001132
ENSG00000168748-EFO_1001132
ENSG00000148408-EFO_1001132
ENSG00000151067-EFO_1001132
ENSG00000164615-EFO_1001132
ENSG00000168539-EFO_1001132
ENSG00000181072-EFO_1001132
ENSG00000123454-EFO_1001132
ENSG00000184845-EFO_1001132
ENSG00000149295-EFO_1001132
ENSG00000151577-EFO_1001132
ENSG00000069696-EFO_1001132
ENSG00000276825-EFO_1001132
ENSG00000169676-EFO_1001132
ENSG00000151617-EFO_1001132
ENSG00000126218-EFO_1001132
ENSG00000180210-EFO_1001132
ENSG00000117525-EFO_1001132
ENSG00000101981-EFO_1001132
ENSG00000088832-EFO_1001132
ENSG00000137731-EFO_1001132
ENSG00000152402-EFO_1001132
ENSG00000113161-EFO_1001132
ENSG00000113749-EFO_1001132
ENSG00000102468-EFO_1001132
ENSG00000166736-EFO_1001132
ENSG00000164270-EFO_1001132
ENSG00000106348-EFO_1001132
ENSG00000178035-EFO_1001132
ENSG00000005961-EFO_1001132
ENSG00000259207-EFO_1001132
ENSG00000259753-EFO_1001132
ENSG00000130037-EFO_1001132
ENSG00000171385-EFO_1001132
ENSG00000180509-EFO_1001132
ENSG00000278961-EFO_1001132
ENSG00000243627-EFO_1001132
ENSG00000055118-EFO_1001132
ENSG00000187486-EFO_1001132
ENSG00000121361-EFO_1001132
ENSG00000156113-EFO_1001132
ENSG00000053918-EFO_1001132
ENSG00000282076-EFO_1001132
ENSG00000196549-EFO_1001132
ENSG00000160194-EFO_1001132
ENSG00000089250-EFO_1001132
ENSG00000169418-EFO_1001132
ENSG00000151623-EFO_1001132
ENSG00000169313-EFO_1001132
ENSG00000112541-EFO_1001132
ENSG00000172572-EFO_1001132
ENSG00000065989-EFO_1001132
ENSG00000138735-EFO_1001132
ENSG00000132170-EFO_1001132
ENSG00000188386-EFO_1001132
ENSG00000160951-EFO_1001132
ENSG00000125384-EFO_1001132
ENSG00000143839-EFO_1001132
ENSG00000183873-EFO_1001132
ENSG00000111319-EFO_1001132
ENSG00000168447-EFO_1001132
ENSG00000162572-EFO_1001132
ENSG00000166828-EFO_1001132
ENSG00000073578-EFO_1001132
ENSG00000117601-EFO_1001132
ENSG00000074803-EFO_1001132
ENSG00000064651-EFO_1001132
ENSG00000070915-EFO_1001132
ENSG00000124067-EFO_1001132
ENSG00000124140-EFO_1001132
ENSG00000142319-EFO_1001132
ENSG00000276996-EFO_1001132
ENSG00000003436-EFO_1001132
ENSG00000114854-EFO_1001132
ENSG00000112715-EFO_1001132
ENSG00000159640-EFO_1001141
ENSG00000264813-EFO_1001141
ENSG00000196839-EFO_1001141
ENSG00000163485-EFO_1001141
ENSG00000128271-EFO_1001141
ENSG00000120907-EFO_1001141
ENSG00000170214-EFO_1001141
ENSG00000171873-EFO_1001141
ENSG00000043591-EFO_1001141
ENSG00000169252-EFO_1001141
ENSG00000188778-EFO_1001141
ENSG00000144891-EFO_1001141
ENSG00000131471-EFO_1001141
ENSG00000163399-EFO_1001141
ENSG00000105675-EFO_1001141
ENSG00000186009-EFO_1001141
ENSG00000126895-EFO_1001141
ENSG00000133742-EFO_1001141
ENSG00000074410-EFO_1001141
ENSG00000118298-EFO_1001141
ENSG00000104267-EFO_1001141
ENSG00000164879-EFO_1001141
ENSG00000167434-EFO_1001141
ENSG00000168748-EFO_1001141
ENSG00000148408-EFO_1001141
ENSG00000151067-EFO_1001141
ENSG00000164615-EFO_1001141
ENSG00000168539-EFO_1001141
ENSG00000181072-EFO_1001141
ENSG00000123454-EFO_1001141
ENSG00000184845-EFO_1001141
ENSG00000149295-EFO_1001141
ENSG00000151577-EFO_1001141
ENSG00000069696-EFO_1001141
ENSG00000276825-EFO_1001141
ENSG00000169676-EFO_1001141
ENSG00000151617-EFO_1001141
ENSG00000126218-EFO_1001141
ENSG00000180210-EFO_1001141
ENSG00000117525-EFO_1001141
ENSG00000101981-EFO_1001141
ENSG00000088832-EFO_1001141
ENSG00000137731-EFO_1001141
ENSG00000152402-EFO_1001141
ENSG00000113161-EFO_1001141
ENSG00000113749-EFO_1001141
ENSG00000102468-EFO_1001141
ENSG00000166736-EFO_1001141
ENSG00000164270-EFO_1001141
ENSG00000106348-EFO_1001141
ENSG00000178035-EFO_1001141
ENSG00000005961-EFO_1001141
ENSG00000259207-EFO_1001141
ENSG00000259753-EFO_1001141
ENSG00000130037-EFO_1001141
ENSG00000171385-EFO_1001141
ENSG00000180509-EFO_1001141
ENSG00000278961-EFO_1001141
ENSG00000243627-EFO_1001141
ENSG00000055118-EFO_1001141
ENSG00000187486-EFO_1001141
ENSG00000121361-EFO_1001141
ENSG00000156113-EFO_1001141
ENSG00000053918-EFO_1001141
ENSG00000282076-EFO_1001141
ENSG00000196549-EFO_1001141
ENSG00000160194-EFO_1001141
ENSG00000089250-EFO_1001141
ENSG00000169418-EFO_1001141
ENSG00000151623-EFO_1001141
ENSG00000169313-EFO_1001141
ENSG00000112541-EFO_1001141
ENSG00000172572-EFO_1001141
ENSG00000065989-EFO_1001141
ENSG00000138735-EFO_1001141
ENSG00000132170-EFO_1001141
ENSG00000188386-EFO_1001141
ENSG00000160951-EFO_1001141
ENSG00000125384-EFO_1001141
ENSG00000143839-EFO_1001141
ENSG00000183873-EFO_1001141
ENSG00000111319-EFO_1001141
ENSG00000168447-EFO_1001141
ENSG00000162572-EFO_1001141
ENSG00000166828-EFO_1001141
ENSG00000073578-EFO_1001141
ENSG00000117601-EFO_1001141
ENSG00000074803-EFO_1001141
ENSG00000064651-EFO_1001141
ENSG00000070915-EFO_1001141
ENSG00000124067-EFO_1001141
ENSG00000124140-EFO_1001141
ENSG00000142319-EFO_1001141
ENSG00000276996-EFO_1001141
ENSG00000003436-EFO_1001141
ENSG00000114854-EFO_1001141
ENSG00000112715-EFO_1001141
ENSG00000159640-EFO_1001166
ENSG00000264813-EFO_1001166
ENSG00000196839-EFO_1001166
ENSG00000163485-EFO_1001166
ENSG00000128271-EFO_1001166
ENSG00000120907-EFO_1001166
ENSG00000170214-EFO_1001166
ENSG00000171873-EFO_1001166
ENSG00000043591-EFO_1001166
ENSG00000169252-EFO_1001166
ENSG00000188778-EFO_1001166
ENSG00000144891-EFO_1001166
ENSG00000131471-EFO_1001166
ENSG00000163399-EFO_1001166
ENSG00000105675-EFO_1001166
ENSG00000186009-EFO_1001166
ENSG00000126895-EFO_1001166
ENSG00000133742-EFO_1001166
ENSG00000074410-EFO_1001166
ENSG00000118298-EFO_1001166
ENSG00000104267-EFO_1001166
ENSG00000164879-EFO_1001166
ENSG00000167434-EFO_1001166
ENSG00000168748-EFO_1001166
ENSG00000148408-EFO_1001166
ENSG00000151067-EFO_1001166
ENSG00000164615-EFO_1001166
ENSG00000168539-EFO_1001166
ENSG00000181072-EFO_1001166
ENSG00000123454-EFO_1001166
ENSG00000184845-EFO_1001166
ENSG00000149295-EFO_1001166
ENSG00000151577-EFO_1001166
ENSG00000069696-EFO_1001166
ENSG00000276825-EFO_1001166
ENSG00000169676-EFO_1001166
ENSG00000151617-EFO_1001166
ENSG00000126218-EFO_1001166
ENSG00000180210-EFO_1001166
ENSG00000117525-EFO_1001166
ENSG00000101981-EFO_1001166
ENSG00000088832-EFO_1001166
ENSG00000137731-EFO_1001166
ENSG00000152402-EFO_1001166
ENSG00000113161-EFO_1001166
ENSG00000113749-EFO_1001166
ENSG00000102468-EFO_1001166
ENSG00000166736-EFO_1001166
ENSG00000164270-EFO_1001166
ENSG00000106348-EFO_1001166
ENSG00000178035-EFO_1001166
ENSG00000005961-EFO_1001166
ENSG00000259207-EFO_1001166
ENSG00000259753-EFO_1001166
ENSG00000130037-EFO_1001166
ENSG00000171385-EFO_1001166
ENSG00000180509-EFO_1001166
ENSG00000278961-EFO_1001166
ENSG00000243627-EFO_1001166
ENSG00000055118-EFO_1001166
ENSG00000187486-EFO_1001166
ENSG00000121361-EFO_1001166
ENSG00000156113-EFO_1001166
ENSG00000053918-EFO_1001166
ENSG00000282076-EFO_1001166
ENSG00000196549-EFO_1001166
ENSG00000160194-EFO_1001166
ENSG00000089250-EFO_1001166
ENSG00000169418-EFO_1001166
ENSG00000151623-EFO_1001166
ENSG00000169313-EFO_1001166
ENSG00000112541-EFO_1001166
ENSG00000172572-EFO_1001166
ENSG00000065989-EFO_1001166
ENSG00000138735-EFO_1001166
ENSG00000132170-EFO_1001166
ENSG00000188386-EFO_1001166
ENSG00000160951-EFO_1001166
ENSG00000125384-EFO_1001166
ENSG00000143839-EFO_1001166
ENSG00000183873-EFO_1001166
ENSG00000111319-EFO_1001166
ENSG00000168447-EFO_1001166
ENSG00000162572-EFO_1001166
ENSG00000166828-EFO_1001166
ENSG00000073578-EFO_1001166
ENSG00000117601-EFO_1001166
ENSG00000074803-EFO_1001166
ENSG00000064651-EFO_1001166
ENSG00000070915-EFO_1001166
ENSG00000124067-EFO_1001166
ENSG00000124140-EFO_1001166
ENSG00000142319-EFO_1001166
ENSG00000276996-EFO_1001166
ENSG00000003436-EFO_1001166
ENSG00000114854-EFO_1001166
ENSG00000112715-EFO_1001166
ENSG00000159640-EFO_1001244
ENSG00000264813-EFO_1001244
ENSG00000196839-EFO_1001244
ENSG00000163485-EFO_1001244
ENSG00000128271-EFO_1001244
ENSG00000120907-EFO_1001244
ENSG00000170214-EFO_1001244
ENSG00000171873-EFO_1001244
ENSG00000043591-EFO_1001244
ENSG00000169252-EFO_1001244
ENSG00000188778-EFO_1001244
ENSG00000144891-EFO_1001244
ENSG00000131471-EFO_1001244
ENSG00000163399-EFO_1001244
ENSG00000105675-EFO_1001244
ENSG00000186009-EFO_1001244
ENSG00000126895-EFO_1001244
ENSG00000133742-EFO_1001244
ENSG00000074410-EFO_1001244
ENSG00000118298-EFO_1001244
ENSG00000104267-EFO_1001244
ENSG00000164879-EFO_1001244
ENSG00000167434-EFO_1001244
ENSG00000168748-EFO_1001244
ENSG00000148408-EFO_1001244
ENSG00000151067-EFO_1001244
ENSG00000164615-EFO_1001244
ENSG00000168539-EFO_1001244
ENSG00000181072-EFO_1001244
ENSG00000123454-EFO_1001244
ENSG00000184845-EFO_1001244
ENSG00000149295-EFO_1001244
ENSG00000151577-EFO_1001244
ENSG00000069696-EFO_1001244
ENSG00000276825-EFO_1001244
ENSG00000169676-EFO_1001244
ENSG00000151617-EFO_1001244
ENSG00000126218-EFO_1001244
ENSG00000180210-EFO_1001244
ENSG00000117525-EFO_1001244
ENSG00000101981-EFO_1001244
ENSG00000088832-EFO_1001244
ENSG00000137731-EFO_1001244
ENSG00000152402-EFO_1001244
ENSG00000113161-EFO_1001244
ENSG00000113749-EFO_1001244
ENSG00000102468-EFO_1001244
ENSG00000166736-EFO_1001244
ENSG00000164270-EFO_1001244
ENSG00000106348-EFO_1001244
ENSG00000178035-EFO_1001244
ENSG00000005961-EFO_1001244
ENSG00000259207-EFO_1001244
ENSG00000259753-EFO_1001244
ENSG00000130037-EFO_1001244
ENSG00000171385-EFO_1001244
ENSG00000180509-EFO_1001244
ENSG00000278961-EFO_1001244
ENSG00000243627-EFO_1001244
ENSG00000055118-EFO_1001244
ENSG00000187486-EFO_1001244
ENSG00000121361-EFO_1001244
ENSG00000156113-EFO_1001244
ENSG00000053918-EFO_1001244
ENSG00000282076-EFO_1001244
ENSG00000196549-EFO_1001244
ENSG00000160194-EFO_1001244
ENSG00000089250-EFO_1001244
ENSG00000169418-EFO_1001244
ENSG00000151623-EFO_1001244
ENSG00000169313-EFO_1001244
ENSG00000112541-EFO_1001244
ENSG00000172572-EFO_1001244
ENSG00000065989-EFO_1001244
ENSG00000138735-EFO_1001244
ENSG00000132170-EFO_1001244
ENSG00000188386-EFO_1001244
ENSG00000160951-EFO_1001244
ENSG00000125384-EFO_1001244
ENSG00000143839-EFO_1001244
ENSG00000183873-EFO_1001244
ENSG00000111319-EFO_1001244
ENSG00000168447-EFO_1001244
ENSG00000162572-EFO_1001244
ENSG00000166828-EFO_1001244
ENSG00000073578-EFO_1001244
ENSG00000117601-EFO_1001244
ENSG00000074803-EFO_1001244
ENSG00000064651-EFO_1001244
ENSG00000070915-EFO_1001244
ENSG00000124067-EFO_1001244
ENSG00000124140-EFO_1001244
ENSG00000142319-EFO_1001244
ENSG00000276996-EFO_1001244
ENSG00000003436-EFO_1001244
ENSG00000114854-EFO_1001244
ENSG00000112715-EFO_1001244
ENSG00000176890-EFO_1001141
ENSG00000091831-EFO_0003882
ENSG00000140009-EFO_0003882
ENSG00000160752-EFO_0003882
ENSG00000152904-EFO_0003882
ENSG00000160801-EFO_0003882
ENSG00000144407-EFO_0003882
ENSG00000120659-EFO_0003882
ENSG00000111424-EFO_0003882
ENSG00000170425-EFO_1000783
ENSG00000141837-EFO_1000783
ENSG00000102468-EFO_1000783
ENSG00000135914-EFO_1000783
ENSG00000147246-EFO_1000783
ENSG00000112038-EFO_1000783
ENSG00000065989-EFO_1000783
ENSG00000184588-EFO_1000783
ENSG00000117601-EFO_1000783
ENSG00000099937-EFO_1000783
ENSG00000103546-EFO_1000783
ENSG00000108576-EFO_1000783
ENSG00000091831-EFO_0000660
ENSG00000111725-EFO_0000660
ENSG00000126351-EFO_1001055
ENSG00000151090-EFO_1001055
ENSG00000170820-EFO_0007402
ENSG00000145451-EFO_0007402
ENSG00000175591-EFO_0007402
ENSG00000124523-EFO_0007402
ENSG00000117601-EFO_0000310
ENSG00000003436-EFO_0000310
ENSG00000112715-EFO_0000310
ENSG00000117601-EFO_0000429
ENSG00000003436-EFO_0000429
ENSG00000112715-EFO_0000429
ENSG00000117601-EFO_0000463
ENSG00000003436-EFO_0000463
ENSG00000112715-EFO_0000463
ENSG00000117601-EFO_0000491
ENSG00000003436-EFO_0000491
ENSG00000112715-EFO_0000491
ENSG00000117601-EFO_0000758
ENSG00000003436-EFO_0000758
ENSG00000112715-EFO_0000758
ENSG00000117601-EFO_0004222
ENSG00000003436-EFO_0004222
ENSG00000112715-EFO_0004222
ENSG00000117601-EFO_0004593
ENSG00000003436-EFO_0004593
ENSG00000112715-EFO_0004593
ENSG00000117601-EFO_0007346
ENSG00000003436-EFO_0007346
ENSG00000112715-EFO_0007346
ENSG00000117601-EFO_0008510
ENSG00000003436-EFO_0008510
ENSG00000112715-EFO_0008510
ENSG00000117601-EFO_1000842
ENSG00000003436-EFO_1000842
ENSG00000112715-EFO_1000842
ENSG00000117601-EFO_1000865
ENSG00000003436-EFO_1000865
ENSG00000112715-EFO_1000865
ENSG00000117601-EFO_1000896
ENSG00000003436-EFO_1000896
ENSG00000112715-EFO_1000896
ENSG00000117601-EFO_1001121
ENSG00000003436-EFO_1001121
ENSG00000112715-EFO_1001121
ENSG00000117601-EFO_1001339
ENSG00000003436-EFO_1001339
ENSG00000112715-EFO_1001339
ENSG00000117601-EFO_1001929
ENSG00000003436-EFO_1001929
ENSG00000112715-EFO_1001929
ENSG00000117601-EFO_1002018
ENSG00000003436-EFO_1002018
ENSG00000112715-EFO_1002018
ENSG00000117601-HP_0000483
ENSG00000003436-HP_0000483
ENSG00000112715-HP_0000483
ENSG00000117601-HP_0001891
ENSG00000003436-HP_0001891
ENSG00000112715-HP_0001891
ENSG00000117601-Orphanet_206647
ENSG00000003436-Orphanet_206647
ENSG00000112715-Orphanet_206647
ENSG00000117601-Orphanet_413
ENSG00000003436-Orphanet_413
ENSG00000112715-Orphanet_413
ENSG00000117601-Orphanet_70470
ENSG00000003436-Orphanet_70470
ENSG00000112715-Orphanet_70470
ENSG00000170425-EFO_1000896
ENSG00000065989-EFO_1000896
ENSG00000184588-EFO_1000896
ENSG00000099937-EFO_1000896
ENSG00000137462-EFO_0008510
ENSG00000163485-EFO_1002018
ENSG00000128271-EFO_1002018
ENSG00000043591-EFO_1002018
ENSG00000169252-EFO_1002018
ENSG00000168539-EFO_1002018
ENSG00000133019-EFO_1002018
ENSG00000196639-EFO_1002018
ENSG00000178394-EFO_1002018
ENSG00000156113-EFO_1002018
ENSG00000113580-EFO_1002018
ENSG00000186642-EFO_1002018
ENSG00000065989-EFO_1002018
ENSG00000184588-EFO_1002018
ENSG00000105650-EFO_1002018
ENSG00000113448-EFO_1002018
ENSG00000205268-EFO_1002018
ENSG00000171408-EFO_1002018
ENSG00000113580-EFO_0004225
ENSG00000111319-EFO_0004225
ENSG00000168447-EFO_0004225
ENSG00000166828-EFO_0004225
ENSG00000074803-EFO_0004225
ENSG00000064651-EFO_0004225
ENSG00000124067-EFO_0004225
ENSG00000124140-EFO_0004225
ENSG00000113580-EFO_0004255
ENSG00000111319-EFO_0004255
ENSG00000168447-EFO_0004255
ENSG00000166828-EFO_0004255
ENSG00000074803-EFO_0004255
ENSG00000064651-EFO_0004255
ENSG00000124067-EFO_0004255
ENSG00000124140-EFO_0004255
ENSG00000113580-EFO_1000883
ENSG00000111319-EFO_1000883
ENSG00000168447-EFO_1000883
ENSG00000166828-EFO_1000883
ENSG00000074803-EFO_1000883
ENSG00000064651-EFO_1000883
ENSG00000124067-EFO_1000883
ENSG00000124140-EFO_1000883
ENSG00000148154-EFO_0003096
ENSG00000091831-EFO_0000538
ENSG00000140009-EFO_0000538
ENSG00000091831-EFO_0001074
ENSG00000140009-EFO_0001074
ENSG00000091831-EFO_0002431
ENSG00000140009-EFO_0002431
ENSG00000091831-EFO_0004226
ENSG00000140009-EFO_0004226
ENSG00000091831-EFO_0005542
ENSG00000140009-EFO_0005542
ENSG00000091831-EFO_0006859
ENSG00000140009-EFO_0006859
ENSG00000091831-EFO_0007521
ENSG00000140009-EFO_0007521
ENSG00000091831-EFO_1000689
ENSG00000140009-EFO_1000689
ENSG00000091831-EFO_1000948
ENSG00000140009-EFO_1000948
ENSG00000091831-EFO_1000954
ENSG00000140009-EFO_1000954
ENSG00000091831-EFO_1001189
ENSG00000140009-EFO_1001189
ENSG00000091831-EFO_1001447
ENSG00000140009-EFO_1001447
ENSG00000113580-EFO_1001205
ENSG00000120907-EFO_0003785
ENSG00000150594-EFO_0003785
ENSG00000274286-EFO_0003785
ENSG00000043591-EFO_0003785
ENSG00000169252-EFO_0003785
ENSG00000181072-EFO_0003785
ENSG00000180210-EFO_0003785
ENSG00000179639-EFO_0003785
ENSG00000196591-EFO_0003785
ENSG00000196639-EFO_0003785
ENSG00000178394-EFO_0003785
ENSG00000102468-EFO_0003785
ENSG00000147246-EFO_0003785
ENSG00000149534-EFO_0003785
ENSG00000113580-EFO_0003785
ENSG00000165646-EFO_0003785
ENSG00000148154-EFO_0003785
ENSG00000120907-EFO_0007228
ENSG00000150594-EFO_0007228
ENSG00000274286-EFO_0007228
ENSG00000043591-EFO_0007228
ENSG00000169252-EFO_0007228
ENSG00000181072-EFO_0007228
ENSG00000180210-EFO_0007228
ENSG00000179639-EFO_0007228
ENSG00000196591-EFO_0007228
ENSG00000196639-EFO_0007228
ENSG00000178394-EFO_0007228
ENSG00000102468-EFO_0007228
ENSG00000147246-EFO_0007228
ENSG00000149534-EFO_0007228
ENSG00000113580-EFO_0007228
ENSG00000165646-EFO_0007228
ENSG00000148154-EFO_0007228
ENSG00000120907-EFO_0007229
ENSG00000150594-EFO_0007229
ENSG00000274286-EFO_0007229
ENSG00000043591-EFO_0007229
ENSG00000169252-EFO_0007229
ENSG00000181072-EFO_0007229
ENSG00000180210-EFO_0007229
ENSG00000179639-EFO_0007229
ENSG00000196591-EFO_0007229
ENSG00000196639-EFO_0007229
ENSG00000178394-EFO_0007229
ENSG00000102468-EFO_0007229
ENSG00000147246-EFO_0007229
ENSG00000149534-EFO_0007229
ENSG00000113580-EFO_0007229
ENSG00000165646-EFO_0007229
ENSG00000148154-EFO_0007229
ENSG00000149295-EFO_0001079
ENSG00000102468-EFO_0001079
ENSG00000135914-EFO_0001079
ENSG00000147246-EFO_0001079
ENSG00000165646-EFO_0001079
ENSG00000108576-EFO_0001079
ENSG00000022355-EFO_1001219
ENSG00000145888-EFO_1001219
ENSG00000101958-EFO_1001219
ENSG00000198785-EFO_1001219
ENSG00000183873-EFO_1001219
ENSG00000017260-EFO_0000367
ENSG00000184845-EFO_0000367
ENSG00000091831-EFO_0000367
ENSG00000140009-EFO_0000367
ENSG00000022355-EFO_0000367
ENSG00000145888-EFO_0000367
ENSG00000155511-EFO_0000367
ENSG00000111262-EFO_0000367
ENSG00000104783-EFO_0000367
ENSG00000232810-EFO_0000367
ENSG00000230108-EFO_0000367
ENSG00000223952-EFO_0000367
ENSG00000228849-EFO_0000367
ENSG00000228321-EFO_0000367
ENSG00000228978-EFO_0000367
ENSG00000206439-EFO_0000367
ENSG00000204490-EFO_0000367
ENSG00000101966-EFO_0000367
ENSG00000017260-EFO_0004143
ENSG00000184845-EFO_0004143
ENSG00000091831-EFO_0004143
ENSG00000140009-EFO_0004143
ENSG00000022355-EFO_0004143
ENSG00000145888-EFO_0004143
ENSG00000155511-EFO_0004143
ENSG00000111262-EFO_0004143
ENSG00000104783-EFO_0004143
ENSG00000232810-EFO_0004143
ENSG00000230108-EFO_0004143
ENSG00000223952-EFO_0004143
ENSG00000228849-EFO_0004143
ENSG00000228321-EFO_0004143
ENSG00000228978-EFO_0004143
ENSG00000206439-EFO_0004143
ENSG00000204490-EFO_0004143
ENSG00000101966-EFO_0004143
ENSG00000017260-EFO_0004213
ENSG00000184845-EFO_0004213
ENSG00000091831-EFO_0004213
ENSG00000140009-EFO_0004213
ENSG00000022355-EFO_0004213
ENSG00000145888-EFO_0004213
ENSG00000155511-EFO_0004213
ENSG00000111262-EFO_0004213
ENSG00000104783-EFO_0004213
ENSG00000232810-EFO_0004213
ENSG00000230108-EFO_0004213
ENSG00000223952-EFO_0004213
ENSG00000228849-EFO_0004213
ENSG00000228321-EFO_0004213
ENSG00000228978-EFO_0004213
ENSG00000206439-EFO_0004213
ENSG00000204490-EFO_0004213
ENSG00000101966-EFO_0004213
ENSG00000017260-EFO_0004283
ENSG00000184845-EFO_0004283
ENSG00000091831-EFO_0004283
ENSG00000140009-EFO_0004283
ENSG00000022355-EFO_0004283
ENSG00000145888-EFO_0004283
ENSG00000155511-EFO_0004283
ENSG00000111262-EFO_0004283
ENSG00000104783-EFO_0004283
ENSG00000232810-EFO_0004283
ENSG00000230108-EFO_0004283
ENSG00000223952-EFO_0004283
ENSG00000228849-EFO_0004283
ENSG00000228321-EFO_0004283
ENSG00000228978-EFO_0004283
ENSG00000206439-EFO_0004283
ENSG00000204490-EFO_0004283
ENSG00000101966-EFO_0004283
ENSG00000017260-EFO_0005204
ENSG00000184845-EFO_0005204
ENSG00000091831-EFO_0005204
ENSG00000140009-EFO_0005204
ENSG00000022355-EFO_0005204
ENSG00000145888-EFO_0005204
ENSG00000155511-EFO_0005204
ENSG00000111262-EFO_0005204
ENSG00000104783-EFO_0005204
ENSG00000232810-EFO_0005204
ENSG00000230108-EFO_0005204
ENSG00000223952-EFO_0005204
ENSG00000228849-EFO_0005204
ENSG00000228321-EFO_0005204
ENSG00000228978-EFO_0005204
ENSG00000206439-EFO_0005204
ENSG00000204490-EFO_0005204
ENSG00000101966-EFO_0005204
ENSG00000017260-EFO_0005297
ENSG00000184845-EFO_0005297
ENSG00000091831-EFO_0005297
ENSG00000140009-EFO_0005297
ENSG00000022355-EFO_0005297
ENSG00000145888-EFO_0005297
ENSG00000155511-EFO_0005297
ENSG00000111262-EFO_0005297
ENSG00000104783-EFO_0005297
ENSG00000232810-EFO_0005297
ENSG00000230108-EFO_0005297
ENSG00000223952-EFO_0005297
ENSG00000228849-EFO_0005297
ENSG00000228321-EFO_0005297
ENSG00000228978-EFO_0005297
ENSG00000206439-EFO_0005297
ENSG00000204490-EFO_0005297
ENSG00000101966-EFO_0005297
ENSG00000017260-EFO_0007234
ENSG00000184845-EFO_0007234
ENSG00000091831-EFO_0007234
ENSG00000140009-EFO_0007234
ENSG00000022355-EFO_0007234
ENSG00000145888-EFO_0007234
ENSG00000155511-EFO_0007234
ENSG00000111262-EFO_0007234
ENSG00000104783-EFO_0007234
ENSG00000232810-EFO_0007234
ENSG00000230108-EFO_0007234
ENSG00000223952-EFO_0007234
ENSG00000228849-EFO_0007234
ENSG00000228321-EFO_0007234
ENSG00000228978-EFO_0007234
ENSG00000206439-EFO_0007234
ENSG00000204490-EFO_0007234
ENSG00000101966-EFO_0007234
ENSG00000017260-EFO_0007246
ENSG00000184845-EFO_0007246
ENSG00000091831-EFO_0007246
ENSG00000140009-EFO_0007246
ENSG00000022355-EFO_0007246
ENSG00000145888-EFO_0007246
ENSG00000155511-EFO_0007246
ENSG00000111262-EFO_0007246
ENSG00000104783-EFO_0007246
ENSG00000232810-EFO_0007246
ENSG00000230108-EFO_0007246
ENSG00000223952-EFO_0007246
ENSG00000228849-EFO_0007246
ENSG00000228321-EFO_0007246
ENSG00000228978-EFO_0007246
ENSG00000206439-EFO_0007246
ENSG00000204490-EFO_0007246
ENSG00000101966-EFO_0007246
ENSG00000017260-EFO_0007267
ENSG00000184845-EFO_0007267
ENSG00000091831-EFO_0007267
ENSG00000140009-EFO_0007267
ENSG00000022355-EFO_0007267
ENSG00000145888-EFO_0007267
ENSG00000155511-EFO_0007267
ENSG00000111262-EFO_0007267
ENSG00000104783-EFO_0007267
ENSG00000232810-EFO_0007267
ENSG00000230108-EFO_0007267
ENSG00000223952-EFO_0007267
ENSG00000228849-EFO_0007267
ENSG00000228321-EFO_0007267
ENSG00000228978-EFO_0007267
ENSG00000206439-EFO_0007267
ENSG00000204490-EFO_0007267
ENSG00000101966-EFO_0007267
ENSG00000017260-EFO_0007268
ENSG00000184845-EFO_0007268
ENSG00000091831-EFO_0007268
ENSG00000140009-EFO_0007268
ENSG00000022355-EFO_0007268
ENSG00000145888-EFO_0007268
ENSG00000155511-EFO_0007268
ENSG00000111262-EFO_0007268
ENSG00000104783-EFO_0007268
ENSG00000232810-EFO_0007268
ENSG00000230108-EFO_0007268
ENSG00000223952-EFO_0007268
ENSG00000228849-EFO_0007268
ENSG00000228321-EFO_0007268
ENSG00000228978-EFO_0007268
ENSG00000206439-EFO_0007268
ENSG00000204490-EFO_0007268
ENSG00000101966-EFO_0007268
ENSG00000017260-EFO_0007405
ENSG00000184845-EFO_0007405
ENSG00000091831-EFO_0007405
ENSG00000140009-EFO_0007405
ENSG00000022355-EFO_0007405
ENSG00000145888-EFO_0007405
ENSG00000155511-EFO_0007405
ENSG00000111262-EFO_0007405
ENSG00000104783-EFO_0007405
ENSG00000232810-EFO_0007405
ENSG00000230108-EFO_0007405
ENSG00000223952-EFO_0007405
ENSG00000228849-EFO_0007405
ENSG00000228321-EFO_0007405
ENSG00000228978-EFO_0007405
ENSG00000206439-EFO_0007405
ENSG00000204490-EFO_0007405
ENSG00000101966-EFO_0007405
ENSG00000017260-EFO_0008559
ENSG00000184845-EFO_0008559
ENSG00000091831-EFO_0008559
ENSG00000140009-EFO_0008559
ENSG00000022355-EFO_0008559
ENSG00000145888-EFO_0008559
ENSG00000155511-EFO_0008559
ENSG00000111262-EFO_0008559
ENSG00000104783-EFO_0008559
ENSG00000232810-EFO_0008559
ENSG00000230108-EFO_0008559
ENSG00000223952-EFO_0008559
ENSG00000228849-EFO_0008559
ENSG00000228321-EFO_0008559
ENSG00000228978-EFO_0008559
ENSG00000206439-EFO_0008559
ENSG00000204490-EFO_0008559
ENSG00000101966-EFO_0008559
ENSG00000017260-EFO_0008623
ENSG00000184845-EFO_0008623
ENSG00000091831-EFO_0008623
ENSG00000140009-EFO_0008623
ENSG00000022355-EFO_0008623
ENSG00000145888-EFO_0008623
ENSG00000155511-EFO_0008623
ENSG00000111262-EFO_0008623
ENSG00000104783-EFO_0008623
ENSG00000232810-EFO_0008623
ENSG00000230108-EFO_0008623
ENSG00000223952-EFO_0008623
ENSG00000228849-EFO_0008623
ENSG00000228321-EFO_0008623
ENSG00000228978-EFO_0008623
ENSG00000206439-EFO_0008623
ENSG00000204490-EFO_0008623
ENSG00000101966-EFO_0008623
ENSG00000017260-EFO_1000823
ENSG00000184845-EFO_1000823
ENSG00000091831-EFO_1000823
ENSG00000140009-EFO_1000823
ENSG00000022355-EFO_1000823
ENSG00000145888-EFO_1000823
ENSG00000155511-EFO_1000823
ENSG00000111262-EFO_1000823
ENSG00000104783-EFO_1000823
ENSG00000232810-EFO_1000823
ENSG00000230108-EFO_1000823
ENSG00000223952-EFO_1000823
ENSG00000228849-EFO_1000823
ENSG00000228321-EFO_1000823
ENSG00000228978-EFO_1000823
ENSG00000206439-EFO_1000823
ENSG00000204490-EFO_1000823
ENSG00000101966-EFO_1000823
ENSG00000017260-EFO_1001143
ENSG00000184845-EFO_1001143
ENSG00000091831-EFO_1001143
ENSG00000140009-EFO_1001143
ENSG00000022355-EFO_1001143
ENSG00000145888-EFO_1001143
ENSG00000155511-EFO_1001143
ENSG00000111262-EFO_1001143
ENSG00000104783-EFO_1001143
ENSG00000232810-EFO_1001143
ENSG00000230108-EFO_1001143
ENSG00000223952-EFO_1001143
ENSG00000228849-EFO_1001143
ENSG00000228321-EFO_1001143
ENSG00000228978-EFO_1001143
ENSG00000206439-EFO_1001143
ENSG00000204490-EFO_1001143
ENSG00000101966-EFO_1001143
ENSG00000017260-HP_0000011
ENSG00000184845-HP_0000011
ENSG00000091831-HP_0000011
ENSG00000140009-HP_0000011
ENSG00000022355-HP_0000011
ENSG00000145888-HP_0000011
ENSG00000155511-HP_0000011
ENSG00000111262-HP_0000011
ENSG00000104783-HP_0000011
ENSG00000232810-HP_0000011
ENSG00000230108-HP_0000011
ENSG00000223952-HP_0000011
ENSG00000228849-HP_0000011
ENSG00000228321-HP_0000011
ENSG00000228978-HP_0000011
ENSG00000206439-HP_0000011
ENSG00000204490-HP_0000011
ENSG00000101966-HP_0000011
ENSG00000017260-HP_0006517
ENSG00000184845-HP_0006517
ENSG00000091831-HP_0006517
ENSG00000140009-HP_0006517
ENSG00000022355-HP_0006517
ENSG00000145888-HP_0006517
ENSG00000155511-HP_0006517
ENSG00000111262-HP_0006517
ENSG00000104783-HP_0006517
ENSG00000232810-HP_0006517
ENSG00000230108-HP_0006517
ENSG00000223952-HP_0006517
ENSG00000228849-HP_0006517
ENSG00000228321-HP_0006517
ENSG00000228978-HP_0006517
ENSG00000206439-HP_0006517
ENSG00000204490-HP_0006517
ENSG00000101966-HP_0006517
ENSG00000103546-EFO_0005204
ENSG00000108576-EFO_0005204
ENSG00000166148-EFO_0007267
ENSG00000198049-EFO_0007267
ENSG00000126895-EFO_0007267
ENSG00000126218-EFO_0007267
ENSG00000124491-EFO_0007267
ENSG00000180210-EFO_0007267
ENSG00000117525-EFO_0007267
ENSG00000198734-EFO_0007267
ENSG00000057593-EFO_0007267
ENSG00000185010-EFO_0007267
ENSG00000101981-EFO_0007267
ENSG00000171560-EFO_0007267
ENSG00000171564-EFO_0007267
ENSG00000110799-EFO_0007267
ENSG00000181072-HP_0000011
ENSG00000126351-EFO_0004283
ENSG00000151090-EFO_0004283
ENSG00000115705-EFO_0004283
ENSG00000277603-EFO_0004283
ENSG00000119535-EFO_1000683
ENSG00000130816-EFO_1000683
ENSG00000198805-EFO_1000683
ENSG00000101868-EFO_1000683
ENSG00000177084-EFO_1000683
ENSG00000100479-EFO_1000683
ENSG00000148229-EFO_1000683
ENSG00000115350-EFO_1000683
ENSG00000167325-EFO_1000683
ENSG00000171848-EFO_1000683
ENSG00000048392-EFO_1000683
ENSG00000149295-EFO_0004248
ENSG00000151577-EFO_0004248
ENSG00000091831-EFO_0004248
ENSG00000170820-EFO_0004248
ENSG00000138039-EFO_0004248
ENSG00000197406-EFO_0004237
ENSG00000115705-EFO_0004237
ENSG00000277603-EFO_0004237
ENSG00000228716-EFO_0001068
ENSG00000206172-EFO_0001068
ENSG00000055118-EFO_0001068
ENSG00000196664-EFO_0001068
ENSG00000239732-EFO_0001068
ENSG00000205571-EFO_0008525
ENSG00000273772-EFO_0008525
ENSG00000277773-EFO_0008525
ENSG00000183044-EFO_1000877
ENSG00000204681-EFO_1000877
ENSG00000237112-EFO_1000877
ENSG00000232632-EFO_1000877
ENSG00000206511-EFO_1000877
ENSG00000206466-EFO_1000877
ENSG00000232569-EFO_1000877
ENSG00000237051-EFO_1000877
ENSG00000097007-EFO_0000565
ENSG00000171791-EFO_0000565
ENSG00000186716-EFO_0000565
ENSG00000010671-EFO_0000565
ENSG00000125730-EFO_0000565
ENSG00000244731-EFO_0000565
ENSG00000206340-EFO_0000565
ENSG00000244207-EFO_0000565
ENSG00000227746-EFO_0000565
ENSG00000224389-EFO_0000565
ENSG00000236625-EFO_0000565
ENSG00000224639-EFO_0000565
ENSG00000228267-EFO_0000565
ENSG00000228454-EFO_0000565
ENSG00000106804-EFO_0000565
ENSG00000110092-EFO_0000565
ENSG00000177455-EFO_0000565
ENSG00000105383-EFO_0000565
ENSG00000167286-EFO_0000565
ENSG00000169442-EFO_0000565
ENSG00000119535-EFO_0000565
ENSG00000156136-EFO_0000565
ENSG00000228716-EFO_0000565
ENSG00000130816-EFO_0000565
ENSG00000142627-EFO_0000565
ENSG00000150337-EFO_0000565
ENSG00000198019-EFO_0000565
ENSG00000143226-EFO_0000565
ENSG00000072694-EFO_0000565
ENSG00000203747-EFO_0000565
ENSG00000162747-EFO_0000565
ENSG00000122025-EFO_0000565
ENSG00000165704-EFO_0000565
ENSG00000182054-EFO_0000565
ENSG00000142166-EFO_0000565
ENSG00000159110-EFO_0000565
ENSG00000104365-EFO_0000565
ENSG00000177606-EFO_0000565
ENSG00000128052-EFO_0000565
ENSG00000157404-EFO_0000565
ENSG00000182866-EFO_0000565
ENSG00000100030-EFO_0000565
ENSG00000102882-EFO_0000565
ENSG00000156738-EFO_0000565
ENSG00000113580-EFO_0000565
ENSG00000134853-EFO_0000565
ENSG00000113721-EFO_0000565
ENSG00000198805-EFO_0000565
ENSG00000101868-EFO_0000565
ENSG00000070501-EFO_0000565
ENSG00000177084-EFO_0000565
ENSG00000100479-EFO_0000565
ENSG00000148229-EFO_0000565
ENSG00000115350-EFO_0000565
ENSG00000154229-EFO_0000565
ENSG00000131759-EFO_0000565
ENSG00000077092-EFO_0000565
ENSG00000172819-EFO_0000565
ENSG00000165731-EFO_0000565
ENSG00000167325-EFO_0000565
ENSG00000171848-EFO_0000565
ENSG00000048392-EFO_0000565
ENSG00000204231-EFO_0000565
ENSG00000228333-EFO_0000565
ENSG00000231321-EFO_0000565
ENSG00000227322-EFO_0000565
ENSG00000235712-EFO_0000565
ENSG00000206289-EFO_0000565
ENSG00000143171-EFO_0000565
ENSG00000197122-EFO_0000565
ENSG00000131747-EFO_0000565
ENSG00000077097-EFO_0000565
ENSG00000196230-EFO_0000565
ENSG00000232575-EFO_0000565
ENSG00000227739-EFO_0000565
ENSG00000224156-EFO_0000565
ENSG00000235067-EFO_0000565
ENSG00000229684-EFO_0000565
ENSG00000183311-EFO_0000565
ENSG00000232421-EFO_0000565
ENSG00000198431-EFO_0000565
ENSG00000176105-EFO_0000565
ENSG00000097007-EFO_0007510
ENSG00000171791-EFO_0007510
ENSG00000186716-EFO_0007510
ENSG00000010671-EFO_0007510
ENSG00000125730-EFO_0007510
ENSG00000244731-EFO_0007510
ENSG00000206340-EFO_0007510
ENSG00000244207-EFO_0007510
ENSG00000227746-EFO_0007510
ENSG00000224389-EFO_0007510
ENSG00000236625-EFO_0007510
ENSG00000224639-EFO_0007510
ENSG00000228267-EFO_0007510
ENSG00000228454-EFO_0007510
ENSG00000106804-EFO_0007510
ENSG00000110092-EFO_0007510
ENSG00000177455-EFO_0007510
ENSG00000105383-EFO_0007510
ENSG00000167286-EFO_0007510
ENSG00000169442-EFO_0007510
ENSG00000119535-EFO_0007510
ENSG00000156136-EFO_0007510
ENSG00000228716-EFO_0007510
ENSG00000130816-EFO_0007510
ENSG00000142627-EFO_0007510
ENSG00000150337-EFO_0007510
ENSG00000198019-EFO_0007510
ENSG00000143226-EFO_0007510
ENSG00000072694-EFO_0007510
ENSG00000203747-EFO_0007510
ENSG00000162747-EFO_0007510
ENSG00000122025-EFO_0007510
ENSG00000165704-EFO_0007510
ENSG00000182054-EFO_0007510
ENSG00000142166-EFO_0007510
ENSG00000159110-EFO_0007510
ENSG00000104365-EFO_0007510
ENSG00000177606-EFO_0007510
ENSG00000128052-EFO_0007510
ENSG00000157404-EFO_0007510
ENSG00000182866-EFO_0007510
ENSG00000100030-EFO_0007510
ENSG00000102882-EFO_0007510
ENSG00000156738-EFO_0007510
ENSG00000113580-EFO_0007510
ENSG00000134853-EFO_0007510
ENSG00000113721-EFO_0007510
ENSG00000198805-EFO_0007510
ENSG00000101868-EFO_0007510
ENSG00000070501-EFO_0007510
ENSG00000177084-EFO_0007510
ENSG00000100479-EFO_0007510
ENSG00000148229-EFO_0007510
ENSG00000115350-EFO_0007510
ENSG00000154229-EFO_0007510
ENSG00000131759-EFO_0007510
ENSG00000077092-EFO_0007510
ENSG00000172819-EFO_0007510
ENSG00000165731-EFO_0007510
ENSG00000167325-EFO_0007510
ENSG00000171848-EFO_0007510
ENSG00000048392-EFO_0007510
ENSG00000204231-EFO_0007510
ENSG00000228333-EFO_0007510
ENSG00000231321-EFO_0007510
ENSG00000227322-EFO_0007510
ENSG00000235712-EFO_0007510
ENSG00000206289-EFO_0007510
ENSG00000143171-EFO_0007510
ENSG00000197122-EFO_0007510
ENSG00000131747-EFO_0007510
ENSG00000077097-EFO_0007510
ENSG00000196230-EFO_0007510
ENSG00000232575-EFO_0007510
ENSG00000227739-EFO_0007510
ENSG00000224156-EFO_0007510
ENSG00000235067-EFO_0007510
ENSG00000229684-EFO_0007510
ENSG00000183311-EFO_0007510
ENSG00000232421-EFO_0007510
ENSG00000198431-EFO_0007510
ENSG00000176105-EFO_0007510
ENSG00000097007-EFO_0007512
ENSG00000171791-EFO_0007512
ENSG00000186716-EFO_0007512
ENSG00000010671-EFO_0007512
ENSG00000125730-EFO_0007512
ENSG00000244731-EFO_0007512
ENSG00000206340-EFO_0007512
ENSG00000244207-EFO_0007512
ENSG00000227746-EFO_0007512
ENSG00000224389-EFO_0007512
ENSG00000236625-EFO_0007512
ENSG00000224639-EFO_0007512
ENSG00000228267-EFO_0007512
ENSG00000228454-EFO_0007512
ENSG00000106804-EFO_0007512
ENSG00000110092-EFO_0007512
ENSG00000177455-EFO_0007512
ENSG00000105383-EFO_0007512
ENSG00000167286-EFO_0007512
ENSG00000169442-EFO_0007512
ENSG00000119535-EFO_0007512
ENSG00000156136-EFO_0007512
ENSG00000228716-EFO_0007512
ENSG00000130816-EFO_0007512
ENSG00000142627-EFO_0007512
ENSG00000150337-EFO_0007512
ENSG00000198019-EFO_0007512
ENSG00000143226-EFO_0007512
ENSG00000072694-EFO_0007512
ENSG00000203747-EFO_0007512
ENSG00000162747-EFO_0007512
ENSG00000122025-EFO_0007512
ENSG00000165704-EFO_0007512
ENSG00000182054-EFO_0007512
ENSG00000142166-EFO_0007512
ENSG00000159110-EFO_0007512
ENSG00000104365-EFO_0007512
ENSG00000177606-EFO_0007512
ENSG00000128052-EFO_0007512
ENSG00000157404-EFO_0007512
ENSG00000182866-EFO_0007512
ENSG00000100030-EFO_0007512
ENSG00000102882-EFO_0007512
ENSG00000156738-EFO_0007512
ENSG00000113580-EFO_0007512
ENSG00000134853-EFO_0007512
ENSG00000113721-EFO_0007512
ENSG00000198805-EFO_0007512
ENSG00000101868-EFO_0007512
ENSG00000070501-EFO_0007512
ENSG00000177084-EFO_0007512
ENSG00000100479-EFO_0007512
ENSG00000148229-EFO_0007512
ENSG00000115350-EFO_0007512
ENSG00000154229-EFO_0007512
ENSG00000131759-EFO_0007512
ENSG00000077092-EFO_0007512
ENSG00000172819-EFO_0007512
ENSG00000165731-EFO_0007512
ENSG00000167325-EFO_0007512
ENSG00000171848-EFO_0007512
ENSG00000048392-EFO_0007512
ENSG00000204231-EFO_0007512
ENSG00000228333-EFO_0007512
ENSG00000231321-EFO_0007512
ENSG00000227322-EFO_0007512
ENSG00000235712-EFO_0007512
ENSG00000206289-EFO_0007512
ENSG00000143171-EFO_0007512
ENSG00000197122-EFO_0007512
ENSG00000131747-EFO_0007512
ENSG00000077097-EFO_0007512
ENSG00000196230-EFO_0007512
ENSG00000232575-EFO_0007512
ENSG00000227739-EFO_0007512
ENSG00000224156-EFO_0007512
ENSG00000235067-EFO_0007512
ENSG00000229684-EFO_0007512
ENSG00000183311-EFO_0007512
ENSG00000232421-EFO_0007512
ENSG00000198431-EFO_0007512
ENSG00000176105-EFO_0007512
ENSG00000104549-EFO_0007512
ENSG00000169083-HP_0001915
ENSG00000183454-HP_0001915
ENSG00000273079-HP_0001915
ENSG00000198785-HP_0001915
ENSG00000113580-HP_0001915
ENSG00000091831-EFO_0002921
ENSG00000140009-EFO_0002921
ENSG00000091831-EFO_1001200
ENSG00000140009-EFO_1001200
ENSG00000036828-EFO_1001173
ENSG00000283187-EFO_1001173
ENSG00000111424-EFO_1001173
ENSG00000113580-EFO_1001119
ENSG00000001630-EFO_0007174
ENSG00000147416-EFO_0005563
ENSG00000242252-EFO_0005563
ENSG00000036828-EFO_0005563
ENSG00000283187-EFO_0005563
ENSG00000160752-EFO_0005563
ENSG00000152904-EFO_0005563
ENSG00000125538-EFO_0005563
ENSG00000113580-EFO_0005563
ENSG00000171848-EFO_0005563
ENSG00000151729-EFO_0005563
ENSG00000005022-EFO_0005563
ENSG00000169100-EFO_0005563
ENSG00000147416-HP_0003072
ENSG00000242252-HP_0003072
ENSG00000036828-HP_0003072
ENSG00000283187-HP_0003072
ENSG00000160752-HP_0003072
ENSG00000152904-HP_0003072
ENSG00000125538-HP_0003072
ENSG00000113580-HP_0003072
ENSG00000171848-HP_0003072
ENSG00000151729-HP_0003072
ENSG00000005022-HP_0003072
ENSG00000169100-HP_0003072
ENSG00000091831-EFO_0005296
ENSG00000109163-EFO_0005296
ENSG00000138039-EFO_0005296
ENSG00000113580-EFO_0005296
ENSG00000151623-EFO_0005296
ENSG00000082175-EFO_0005296
ENSG00000091831-EFO_0007171
ENSG00000109163-EFO_0007171
ENSG00000138039-EFO_0007171
ENSG00000113580-EFO_0007171
ENSG00000151623-EFO_0007171
ENSG00000082175-EFO_0007171
ENSG00000091831-EFO_0007230
ENSG00000109163-EFO_0007230
ENSG00000138039-EFO_0007230
ENSG00000113580-EFO_0007230
ENSG00000151623-EFO_0007230
ENSG00000082175-EFO_0007230
ENSG00000091831-EFO_0007319
ENSG00000109163-EFO_0007319
ENSG00000138039-EFO_0007319
ENSG00000113580-EFO_0007319
ENSG00000151623-EFO_0007319
ENSG00000082175-EFO_0007319
ENSG00000091831-EFO_0007429
ENSG00000109163-EFO_0007429
ENSG00000138039-EFO_0007429
ENSG00000113580-EFO_0007429
ENSG00000151623-EFO_0007429
ENSG00000082175-EFO_0007429
ENSG00000091831-EFO_1000644
ENSG00000109163-EFO_1000644
ENSG00000138039-EFO_1000644
ENSG00000113580-EFO_1000644
ENSG00000151623-EFO_1000644
ENSG00000082175-EFO_1000644
ENSG00000091831-EFO_1000783
ENSG00000109163-EFO_1000783
ENSG00000138039-EFO_1000783
ENSG00000113580-EFO_1000783
ENSG00000151623-EFO_1000783
ENSG00000082175-EFO_1000783
ENSG00000091831-EFO_1000860
ENSG00000109163-EFO_1000860
ENSG00000138039-EFO_1000860
ENSG00000113580-EFO_1000860
ENSG00000151623-EFO_1000860
ENSG00000082175-EFO_1000860
ENSG00000091831-EFO_1000866
ENSG00000109163-EFO_1000866
ENSG00000138039-EFO_1000866
ENSG00000113580-EFO_1000866
ENSG00000151623-EFO_1000866
ENSG00000082175-EFO_1000866
ENSG00000091831-EFO_1000970
ENSG00000109163-EFO_1000970
ENSG00000138039-EFO_1000970
ENSG00000113580-EFO_1000970
ENSG00000151623-EFO_1000970
ENSG00000082175-EFO_1000970
ENSG00000091831-EFO_1000986
ENSG00000109163-EFO_1000986
ENSG00000138039-EFO_1000986
ENSG00000113580-EFO_1000986
ENSG00000151623-EFO_1000986
ENSG00000082175-EFO_1000986
ENSG00000091831-EFO_1001053
ENSG00000109163-EFO_1001053
ENSG00000138039-EFO_1001053
ENSG00000113580-EFO_1001053
ENSG00000151623-EFO_1001053
ENSG00000082175-EFO_1001053
ENSG00000091831-EFO_1001088
ENSG00000109163-EFO_1001088
ENSG00000138039-EFO_1001088
ENSG00000113580-EFO_1001088
ENSG00000151623-EFO_1001088
ENSG00000082175-EFO_1001088
ENSG00000091831-EFO_1001401
ENSG00000109163-EFO_1001401
ENSG00000138039-EFO_1001401
ENSG00000113580-EFO_1001401
ENSG00000151623-EFO_1001401
ENSG00000082175-EFO_1001401
ENSG00000091831-EFO_1001413
ENSG00000109163-EFO_1001413
ENSG00000138039-EFO_1001413
ENSG00000113580-EFO_1001413
ENSG00000151623-EFO_1001413
ENSG00000082175-EFO_1001413
ENSG00000091831-EFO_1001990
ENSG00000109163-EFO_1001990
ENSG00000138039-EFO_1001990
ENSG00000113580-EFO_1001990
ENSG00000151623-EFO_1001990
ENSG00000082175-EFO_1001990
ENSG00000102468-EFO_0003758
ENSG00000135914-EFO_0003758
ENSG00000147246-EFO_0003758
ENSG00000108576-EFO_0003758
ENSG00000097007-EFO_0000533
ENSG00000157764-EFO_0000533
ENSG00000162733-EFO_0000533
ENSG00000188641-EFO_0000533
ENSG00000146648-EFO_0000533
ENSG00000142627-EFO_0000533
ENSG00000077782-EFO_0000533
ENSG00000066468-EFO_0000533
ENSG00000102755-EFO_0000533
ENSG00000037280-EFO_0000533
ENSG00000111816-EFO_0000533
ENSG00000196591-EFO_0000533
ENSG00000128052-EFO_0000533
ENSG00000157404-EFO_0000533
ENSG00000185386-EFO_0000533
ENSG00000113580-EFO_0000533
ENSG00000198400-EFO_0000533
ENSG00000134853-EFO_0000533
ENSG00000113721-EFO_0000533
ENSG00000119630-EFO_0000533
ENSG00000132155-EFO_0000533
ENSG00000165731-EFO_0000533
ENSG00000120156-EFO_0000533
ENSG00000198900-EFO_0000533
ENSG00000184428-EFO_0000533
ENSG00000025708-EFO_0000533
ENSG00000176890-EFO_0000533
ENSG00000112715-EFO_0000533
ENSG00000173511-EFO_0000533
ENSG00000165646-EFO_0000533
ENSG00000159640-EFO_0000319
ENSG00000264813-EFO_0000319
ENSG00000043591-EFO_0000319
ENSG00000148408-EFO_0000319
ENSG00000151067-EFO_0000319
ENSG00000006283-EFO_0000319
ENSG00000166165-EFO_0000319
ENSG00000104879-EFO_0000319
ENSG00000223572-EFO_0000319
ENSG00000131730-EFO_0000319
ENSG00000187266-EFO_0000319
ENSG00000181104-EFO_0000319
ENSG00000130005-EFO_0000319
ENSG00000113161-EFO_0000319
ENSG00000196549-EFO_0000319
ENSG00000160194-EFO_0000319
ENSG00000169174-EFO_0000319
ENSG00000186951-EFO_0000319
ENSG00000132170-EFO_0000319
ENSG00000073578-EFO_0000319
ENSG00000130821-EFO_0000319
ENSG00000005844-EFO_0000699
ENSG00000005844-EFO_1001001
ENSG00000125384-EFO_1001211
ENSG00000206172-EFO_0007445
ENSG00000196664-EFO_0007445
ENSG00000239732-EFO_0007445
ENSG00000119535-HP_0012234
ENSG00000120907-EFO_0004216
ENSG00000170214-EFO_0004216
ENSG00000184845-EFO_0004216
ENSG00000149295-EFO_0004216
ENSG00000196639-EFO_0004216
ENSG00000178394-EFO_0004216
ENSG00000102468-EFO_0004216
ENSG00000111424-EFO_1001152
ENSG00000113580-EFO_1001231
ENSG00000103222-EFO_0004274
ENSG00000278183-EFO_0004274
ENSG00000023839-EFO_0004274
ENSG00000113580-EFO_0004274
ENSG00000188257-EFO_0004274
ENSG00000095303-EFO_0004274
ENSG00000073756-EFO_0004274
ENSG00000168065-EFO_0004274
ENSG00000197891-EFO_0004274
ENSG00000197901-EFO_0004274
ENSG00000149452-EFO_0004274
ENSG00000196230-EFO_0004274
ENSG00000232575-EFO_0004274
ENSG00000227739-EFO_0004274
ENSG00000224156-EFO_0004274
ENSG00000235067-EFO_0004274
ENSG00000229684-EFO_0004274
ENSG00000183311-EFO_0004274
ENSG00000232421-EFO_0004274
ENSG00000101162-EFO_0004274
ENSG00000158125-EFO_0004274
ENSG00000100823-EFO_0003833
ENSG00000104687-EFO_0003833
ENSG00000113580-EFO_0003833
ENSG00000198900-EFO_0003833
ENSG00000131747-EFO_0003833
ENSG00000100823-EFO_1000916
ENSG00000104687-EFO_1000916
ENSG00000113580-EFO_1000916
ENSG00000198900-EFO_1000916
ENSG00000131747-EFO_1000916
ENSG00000100823-EFO_1001018
ENSG00000104687-EFO_1001018
ENSG00000113580-EFO_1001018
ENSG00000198900-EFO_1001018
ENSG00000131747-EFO_1001018
ENSG00000100823-EFO_1001062
ENSG00000104687-EFO_1001062
ENSG00000113580-EFO_1001062
ENSG00000198900-EFO_1001062
ENSG00000131747-EFO_1001062
ENSG00000126351-EFO_1001062
ENSG00000151090-EFO_1001062
ENSG00000091831-EFO_0000731
ENSG00000109163-EFO_0000731
ENSG00000138039-EFO_0000731
ENSG00000113580-EFO_0000731
ENSG00000151623-EFO_0000731
ENSG00000082175-EFO_0000731
ENSG00000131620-HP_0002014
ENSG00000001626-HP_0002014
ENSG00000133019-HP_0002014
ENSG00000166736-HP_0002014
ENSG00000116984-HP_0002014
ENSG00000146085-HP_0002014
ENSG00000116329-HP_0002014
ENSG00000082556-HP_0002014
ENSG00000112038-HP_0002014
ENSG00000180616-HP_0002014
ENSG00000162009-HP_0002014
ENSG00000176890-HP_0002014
ENSG00000113580-EFO_1001209
ENSG00000116984-EFO_0005576
ENSG00000146085-EFO_0005576
ENSG00000113580-EFO_0005576
ENSG00000113580-DOID_13406
ENSG00000113749-EFO_1001061
ENSG00000168539-EFO_0003878
ENSG00000181072-EFO_0003878
ENSG00000012779-EFO_1000729
ENSG00000275565-EFO_1000729
ENSG00000184845-EFO_1001175
ENSG00000149295-EFO_1001175
ENSG00000151577-EFO_1001175
ENSG00000069696-EFO_1001175
ENSG00000276825-EFO_1001175
ENSG00000169676-EFO_1001175
ENSG00000001630-EFO_0007157
ENSG00000113580-EFO_0004235
ENSG00000091831-EFO_0000492
ENSG00000109163-EFO_0000492
ENSG00000138039-EFO_0000492
ENSG00000151623-EFO_0000492
ENSG00000082175-EFO_0000492
ENSG00000091831-EFO_0004230
ENSG00000109163-EFO_0004230
ENSG00000138039-EFO_0004230
ENSG00000151623-EFO_0004230
ENSG00000082175-EFO_0004230
ENSG00000091831-EFO_0007324
ENSG00000109163-EFO_0007324
ENSG00000138039-EFO_0007324
ENSG00000151623-EFO_0007324
ENSG00000082175-EFO_0007324
ENSG00000091831-EFO_0007434
ENSG00000109163-EFO_0007434
ENSG00000138039-EFO_0007434
ENSG00000151623-EFO_0007434
ENSG00000082175-EFO_0007434
ENSG00000113161-EFO_0004911
ENSG00000138823-EFO_0004911
ENSG00000169174-EFO_0004911
ENSG00000120907-EFO_0007170
ENSG00000170214-EFO_0007170
ENSG00000171873-EFO_0007170
ENSG00000150594-EFO_0007170
ENSG00000274286-EFO_0007170
ENSG00000184160-EFO_0007170
ENSG00000043591-EFO_0007170
ENSG00000169252-EFO_0007170
ENSG00000188778-EFO_0007170
ENSG00000125730-EFO_0007170
ENSG00000244731-EFO_0007170
ENSG00000206340-EFO_0007170
ENSG00000244207-EFO_0007170
ENSG00000227746-EFO_0007170
ENSG00000224389-EFO_0007170
ENSG00000236625-EFO_0007170
ENSG00000224639-EFO_0007170
ENSG00000228267-EFO_0007170
ENSG00000228454-EFO_0007170
ENSG00000106804-EFO_0007170
ENSG00000150337-EFO_0007170
ENSG00000198019-EFO_0007170
ENSG00000143226-EFO_0007170
ENSG00000072694-EFO_0007170
ENSG00000203747-EFO_0007170
ENSG00000162747-EFO_0007170
ENSG00000026508-EFO_0008507
ENSG00000113578-EFO_0008507
ENSG00000138685-EFO_0008507
ENSG00000072571-EFO_0008507
ENSG00000090339-EFO_0008507
ENSG00000196408-EFO_1001095
ENSG00000113580-EFO_0006857
ENSG00000113580-EFO_0007172
ENSG00000113580-EFO_0007444
ENSG00000113580-EFO_1000997
ENSG00000228716-EFO_0007444
ENSG00000206172-EFO_0007444
ENSG00000196664-EFO_0007444
ENSG00000239732-EFO_0007444
ENSG00000113580-EFO_1000811
ENSG00000113580-EFO_0003079
ENSG00000113580-EFO_1000856
ENSG00000113580-EFO_1000941
ENSG00000188257-EFO_1000941
ENSG00000095303-EFO_1000941
ENSG00000073756-EFO_1000941
ENSG00000113580-EFO_0000557
ENSG00000120907-EFO_0002508
ENSG00000043591-EFO_0002508
ENSG00000169252-EFO_0002508
ENSG00000113580-EFO_1001431
ENSG00000149295-EFO_1001379
ENSG00000151577-EFO_1001379
ENSG00000166148-EFO_0004705
ENSG00000126895-EFO_0004705
ENSG00000140443-EFO_0004705
ENSG00000126351-EFO_0004705
ENSG00000151090-EFO_0004705
ENSG00000119630-EFO_0000103
ENSG00000112715-EFO_0000103
ENSG00000173511-EFO_0000103
ENSG00000119630-EFO_0003830
ENSG00000112715-EFO_0003830
ENSG00000173511-EFO_0003830
ENSG00000119630-EFO_0005801
ENSG00000112715-EFO_0005801
ENSG00000173511-EFO_0005801
ENSG00000168539-EFO_0003830
ENSG00000181072-EFO_0003830
ENSG00000176890-EFO_0003830
ENSG00000170214-EFO_0003761
ENSG00000150594-EFO_0003761
ENSG00000184160-EFO_0003761
ENSG00000149295-EFO_0003761
ENSG00000178394-EFO_0003761
ENSG00000135312-EFO_0003761
ENSG00000102468-EFO_0003761
ENSG00000166736-EFO_0003761
ENSG00000148680-EFO_0003761
ENSG00000189221-EFO_0003761
ENSG00000103546-EFO_0003761
ENSG00000108576-EFO_0003761
ENSG00000170214-EFO_1001251
ENSG00000150594-EFO_1001251
ENSG00000184160-EFO_1001251
ENSG00000149295-EFO_1001251
ENSG00000178394-EFO_1001251
ENSG00000135312-EFO_1001251
ENSG00000102468-EFO_1001251
ENSG00000166736-EFO_1001251
ENSG00000148680-EFO_1001251
ENSG00000189221-EFO_1001251
ENSG00000103546-EFO_1001251
ENSG00000108576-EFO_1001251
ENSG00000170214-Orphanet_107
ENSG00000150594-Orphanet_107
ENSG00000184160-Orphanet_107
ENSG00000149295-Orphanet_107
ENSG00000178394-Orphanet_107
ENSG00000135312-Orphanet_107
ENSG00000102468-Orphanet_107
ENSG00000166736-Orphanet_107
ENSG00000148680-Orphanet_107
ENSG00000189221-Orphanet_107
ENSG00000103546-Orphanet_107
ENSG00000108576-Orphanet_107
ENSG00000126218-EFO_1001251
ENSG00000113580-EFO_1001251
ENSG00000117601-EFO_1001251
ENSG00000126218-Orphanet_107
ENSG00000113580-Orphanet_107
ENSG00000117601-Orphanet_107
ENSG00000001626-EFO_0000390
ENSG00000126266-EFO_0000390
ENSG00000175445-EFO_0000390
ENSG00000112033-EFO_0000390
ENSG00000132170-EFO_0000390
ENSG00000095303-EFO_0000390
ENSG00000073756-EFO_0000390
ENSG00000183023-EFO_0000390
ENSG00000120907-EFO_0000677
ENSG00000170214-EFO_0000677
ENSG00000184845-EFO_0000677
ENSG00000149295-EFO_0000677
ENSG00000196639-EFO_0000677
ENSG00000178394-EFO_0000677
ENSG00000102468-EFO_0000677
ENSG00000148680-EFO_0000677
ENSG00000189221-EFO_0000677
ENSG00000069535-EFO_0000677
ENSG00000168412-EFO_0000677
ENSG00000134640-EFO_0000677
ENSG00000103546-EFO_0000677
ENSG00000108576-EFO_0000677
ENSG00000120907-EFO_0001335
ENSG00000170214-EFO_0001335
ENSG00000184845-EFO_0001335
ENSG00000149295-EFO_0001335
ENSG00000196639-EFO_0001335
ENSG00000178394-EFO_0001335
ENSG00000102468-EFO_0001335
ENSG00000148680-EFO_0001335
ENSG00000189221-EFO_0001335
ENSG00000069535-EFO_0001335
ENSG00000168412-EFO_0001335
ENSG00000134640-EFO_0001335
ENSG00000103546-EFO_0001335
ENSG00000108576-EFO_0001335
ENSG00000169083-EFO_0005532
ENSG00000168398-EFO_0005532
ENSG00000159403-EFO_0005532
ENSG00000182326-EFO_0005532
ENSG00000091831-EFO_0005532
ENSG00000088926-EFO_0005532
ENSG00000131187-EFO_0005532
ENSG00000180210-EFO_0005532
ENSG00000109163-EFO_0005532
ENSG00000211451-EFO_0005532
ENSG00000196639-EFO_0005532
ENSG00000102468-EFO_0005532
ENSG00000147246-EFO_0005532
ENSG00000164344-EFO_0005532
ENSG00000082175-EFO_0005532
ENSG00000104368-EFO_0005532
ENSG00000073756-EFO_1001160
ENSG00000159640-EFO_1001153
ENSG00000264813-EFO_1001153
ENSG00000120907-EFO_0003761
ENSG00000130643-EFO_0003761
ENSG00000168539-EFO_0003761
ENSG00000181072-EFO_0003761
ENSG00000133019-EFO_0003761
ENSG00000180720-EFO_0003761
ENSG00000184984-EFO_0003761
ENSG00000184845-EFO_0003761
ENSG00000022355-EFO_0003761
ENSG00000151834-EFO_0003761
ENSG00000011677-EFO_0003761
ENSG00000186297-EFO_0003761
ENSG00000163288-EFO_0003761
ENSG00000145864-EFO_0003761
ENSG00000166206-EFO_0003761
ENSG00000187730-EFO_0003761
ENSG00000102287-EFO_0003761
ENSG00000163285-EFO_0003761
ENSG00000113327-EFO_0003761
ENSG00000182256-EFO_0003761
ENSG00000094755-EFO_0003761
ENSG00000146276-EFO_0003761
ENSG00000111886-EFO_0003761
ENSG00000183185-EFO_0003761
ENSG00000196639-EFO_0003761
ENSG00000113749-EFO_0003761
ENSG00000135914-EFO_0003761
ENSG00000147246-EFO_0003761
ENSG00000069535-EFO_0003761
ENSG00000148218-EFO_0006861
ENSG00000012779-EFO_0006861
ENSG00000275565-EFO_0006861
ENSG00000095303-EFO_0006861
ENSG00000073756-EFO_0006861
ENSG00000172819-EFO_0006861
ENSG00000204231-EFO_0006861
ENSG00000228333-EFO_0006861
ENSG00000231321-EFO_0006861
ENSG00000227322-EFO_0006861
ENSG00000235712-EFO_0006861
ENSG00000206289-EFO_0006861
ENSG00000143171-EFO_0006861
ENSG00000196664-EFO_0006861
ENSG00000176890-EFO_0006861
ENSG00000148218-EFO_1000720
ENSG00000012779-EFO_1000720
ENSG00000275565-EFO_1000720
ENSG00000095303-EFO_1000720
ENSG00000073756-EFO_1000720
ENSG00000172819-EFO_1000720
ENSG00000204231-EFO_1000720
ENSG00000228333-EFO_1000720
ENSG00000231321-EFO_1000720
ENSG00000227322-EFO_1000720
ENSG00000235712-EFO_1000720
ENSG00000206289-EFO_1000720
ENSG00000143171-EFO_1000720
ENSG00000196664-EFO_1000720
ENSG00000176890-EFO_1000720
ENSG00000140459-EFO_0006861
ENSG00000137869-EFO_0006861
ENSG00000097007-EFO_0000311
ENSG00000120907-EFO_0000311
ENSG00000150594-EFO_0000311
ENSG00000171094-EFO_0000311
ENSG00000169083-EFO_0000311
ENSG00000157764-EFO_0000311
ENSG00000010671-EFO_0000311
ENSG00000153922-EFO_0000311
ENSG00000168539-EFO_0000311
ENSG00000181072-EFO_0000311
ENSG00000133019-EFO_0000311
ENSG00000182578-EFO_0000311
ENSG00000162733-EFO_0000311
ENSG00000228716-EFO_0000311
ENSG00000146648-EFO_0000311
ENSG00000142627-EFO_0000311
ENSG00000141736-EFO_0000311
ENSG00000091831-EFO_0000311
ENSG00000160752-EFO_0000311
ENSG00000077782-EFO_0000311
ENSG00000066468-EFO_0000311
ENSG00000102755-EFO_0000311
ENSG00000122025-EFO_0000311
ENSG00000037280-EFO_0000311
ENSG00000111816-EFO_0000311
ENSG00000152904-EFO_0000311
ENSG00000109163-EFO_0000311
ENSG00000211451-EFO_0000311
ENSG00000104687-EFO_0000311
ENSG00000080824-EFO_0000311
ENSG00000160712-EFO_0000311
ENSG00000115232-EFO_0000311
ENSG00000139626-EFO_0000311
ENSG00000128052-EFO_0000311
ENSG00000157404-EFO_0000311
ENSG00000138039-EFO_0000311
ENSG00000185386-EFO_0000311
ENSG00000196611-EFO_0000311
ENSG00000166670-EFO_0000311
ENSG00000099953-EFO_0000311
ENSG00000275365-EFO_0000311
ENSG00000262406-EFO_0000311
ENSG00000137745-EFO_0000311
ENSG00000157227-EFO_0000311
ENSG00000102996-EFO_0000311
ENSG00000156103-EFO_0000311
ENSG00000198598-EFO_0000311
ENSG00000123342-EFO_0000311
ENSG00000087245-EFO_0000311
ENSG00000137674-EFO_0000311
ENSG00000154485-EFO_0000311
ENSG00000215914-EFO_0000311
ENSG00000125966-EFO_0000311
ENSG00000008516-EFO_0000311
ENSG00000167346-EFO_0000311
ENSG00000137675-EFO_0000311
ENSG00000271447-EFO_0000311
ENSG00000278843-EFO_0000311
ENSG00000149968-EFO_0000311
ENSG00000137673-EFO_0000311
ENSG00000118113-EFO_0000311
ENSG00000100985-EFO_0000311
ENSG00000260314-EFO_0000311
ENSG00000168412-EFO_0000311
ENSG00000134640-EFO_0000311
ENSG00000198793-EFO_0000311
ENSG00000113580-EFO_0000311
ENSG00000198400-EFO_0000311
ENSG00000188389-EFO_0000311
ENSG00000276977-EFO_0000311
ENSG00000134853-EFO_0000311
ENSG00000113721-EFO_0000311
ENSG00000132155-EFO_0000311
ENSG00000165731-EFO_0000311
ENSG00000105281-EFO_0000311
ENSG00000151729-EFO_0000311
ENSG00000005022-EFO_0000311
ENSG00000169100-EFO_0000311
ENSG00000165349-EFO_0000311
ENSG00000155465-EFO_0000311
ENSG00000139874-EFO_0000311
ENSG00000180616-EFO_0000311
ENSG00000278195-EFO_0000311
ENSG00000132671-EFO_0000311
ENSG00000162009-EFO_0000311
ENSG00000120156-EFO_0000311
ENSG00000120659-EFO_0000311
ENSG00000198900-EFO_0000311
ENSG00000131747-EFO_0000311
ENSG00000196230-EFO_0000311
ENSG00000232575-EFO_0000311
ENSG00000227739-EFO_0000311
ENSG00000224156-EFO_0000311
ENSG00000235067-EFO_0000311
ENSG00000229684-EFO_0000311
ENSG00000183311-EFO_0000311
ENSG00000232421-EFO_0000311
ENSG00000258947-EFO_0000311
ENSG00000176890-EFO_0000311
ENSG00000026508-EFO_1000869
ENSG00000113578-EFO_1000869
ENSG00000138685-EFO_1000869
ENSG00000072571-EFO_1000869
ENSG00000090339-EFO_1000869
ENSG00000026508-EFO_1000025
ENSG00000168539-EFO_1000025
ENSG00000181072-EFO_1000025
ENSG00000113578-EFO_1000025
ENSG00000138685-EFO_1000025
ENSG00000072571-EFO_1000025
ENSG00000090339-EFO_1000025
ENSG00000176890-EFO_1000025
ENSG00000160951-EFO_0005207
ENSG00000125384-EFO_0005207
ENSG00000087085-EFO_0000516
ENSG00000120907-EFO_0000516
ENSG00000150594-EFO_0000516
ENSG00000274286-EFO_0000516
ENSG00000184160-EFO_0000516
ENSG00000043591-EFO_0000516
ENSG00000169252-EFO_0000516
ENSG00000213199-EFO_0000516
ENSG00000114200-EFO_0000516
ENSG00000133742-EFO_0000516
ENSG00000074410-EFO_0000516
ENSG00000118298-EFO_0000516
ENSG00000104267-EFO_0000516
ENSG00000164879-EFO_0000516
ENSG00000167434-EFO_0000516
ENSG00000168748-EFO_0000516
ENSG00000148408-EFO_0000516
ENSG00000026508-EFO_0000516
ENSG00000168539-EFO_0000516
ENSG00000181072-EFO_0000516
ENSG00000138435-EFO_0000516
ENSG00000120903-EFO_0000516
ENSG00000176884-EFO_0000516
ENSG00000072571-EFO_0000516
ENSG00000090339-EFO_0000516
ENSG00000151704-EFO_0000516
ENSG00000010322-EFO_0000516
ENSG00000160951-EFO_0000516
ENSG00000050628-EFO_0000516
ENSG00000122420-EFO_0000516
ENSG00000067900-EFO_0000516
ENSG00000134318-EFO_0000516
ENSG00000198793-EFO_1001901
ENSG00000139874-EFO_1001901
ENSG00000180616-EFO_1001901
ENSG00000278195-EFO_1001901
ENSG00000132671-EFO_1001901
ENSG00000162009-EFO_1001901
ENSG00000102468-EFO_0000266
ENSG00000156113-EFO_0000266
ENSG00000095303-EFO_0000266
ENSG00000073756-EFO_0000266
ENSG00000102468-EFO_0000588
ENSG00000156113-EFO_0000588
ENSG00000095303-EFO_0000588
ENSG00000073756-EFO_0000588
ENSG00000102468-EFO_0000707
ENSG00000156113-EFO_0000707
ENSG00000095303-EFO_0000707
ENSG00000073756-EFO_0000707
ENSG00000102468-EFO_0003769
ENSG00000156113-EFO_0003769
ENSG00000095303-EFO_0003769
ENSG00000073756-EFO_0003769
ENSG00000102468-EFO_0003860
ENSG00000156113-EFO_0003860
ENSG00000095303-EFO_0003860
ENSG00000073756-EFO_0003860
ENSG00000102468-EFO_0004264
ENSG00000156113-EFO_0004264
ENSG00000095303-EFO_0004264
ENSG00000073756-EFO_0004264
ENSG00000102468-EFO_0004607
ENSG00000156113-EFO_0004607
ENSG00000095303-EFO_0004607
ENSG00000073756-EFO_0004607
ENSG00000102468-EFO_0005567
ENSG00000156113-EFO_0005567
ENSG00000095303-EFO_0005567
ENSG00000073756-EFO_0005567
ENSG00000102468-EFO_0005578
ENSG00000156113-EFO_0005578
ENSG00000095303-EFO_0005578
ENSG00000073756-EFO_0005578
ENSG00000102468-EFO_0005590
ENSG00000156113-EFO_0005590
ENSG00000095303-EFO_0005590
ENSG00000073756-EFO_0005590
ENSG00000102468-EFO_0007310
ENSG00000156113-EFO_0007310
ENSG00000095303-EFO_0007310
ENSG00000073756-EFO_0007310
ENSG00000102468-EFO_0007331
ENSG00000156113-EFO_0007331
ENSG00000095303-EFO_0007331
ENSG00000073756-EFO_0007331
ENSG00000102468-EFO_0007372
ENSG00000156113-EFO_0007372
ENSG00000095303-EFO_0007372
ENSG00000073756-EFO_0007372
ENSG00000102468-EFO_0007416
ENSG00000156113-EFO_0007416
ENSG00000095303-EFO_0007416
ENSG00000073756-EFO_0007416
ENSG00000102468-EFO_0007427
ENSG00000156113-EFO_0007427
ENSG00000095303-EFO_0007427
ENSG00000073756-EFO_0007427
ENSG00000102468-EFO_1000045
ENSG00000156113-EFO_1000045
ENSG00000095303-EFO_1000045
ENSG00000073756-EFO_1000045
ENSG00000102468-EFO_1000798
ENSG00000156113-EFO_1000798
ENSG00000095303-EFO_1000798
ENSG00000073756-EFO_1000798
ENSG00000102468-EFO_1000902
ENSG00000156113-EFO_1000902
ENSG00000095303-EFO_1000902
ENSG00000073756-EFO_1000902
ENSG00000102468-EFO_1000907
ENSG00000156113-EFO_1000907
ENSG00000095303-EFO_1000907
ENSG00000073756-EFO_1000907
ENSG00000102468-EFO_1001032
ENSG00000156113-EFO_1001032
ENSG00000095303-EFO_1001032
ENSG00000073756-EFO_1001032
ENSG00000102468-EFO_1001039
ENSG00000156113-EFO_1001039
ENSG00000095303-EFO_1001039
ENSG00000073756-EFO_1001039
ENSG00000102468-EFO_1001157
ENSG00000156113-EFO_1001157
ENSG00000095303-EFO_1001157
ENSG00000073756-EFO_1001157
ENSG00000102468-EFO_1001162
ENSG00000156113-EFO_1001162
ENSG00000095303-EFO_1001162
ENSG00000073756-EFO_1001162
ENSG00000135446-EFO_0003769
ENSG00000105810-EFO_0003769
ENSG00000198793-EFO_0003769
ENSG00000135446-EFO_0005590
ENSG00000105810-EFO_0005590
ENSG00000198793-EFO_0005590
ENSG00000135446-EFO_1001162
ENSG00000105810-EFO_1001162
ENSG00000198793-EFO_1001162
ENSG00000105675-EFO_0004607
ENSG00000133742-EFO_0004607
ENSG00000104267-EFO_0004607
ENSG00000167434-EFO_0004607
ENSG00000168748-EFO_0004607
ENSG00000168539-EFO_0004607
ENSG00000181072-EFO_0004607
ENSG00000133019-EFO_0004607
ENSG00000180720-EFO_0004607
ENSG00000184984-EFO_0004607
ENSG00000138798-EFO_0004607
ENSG00000138685-EFO_0004607
ENSG00000113749-EFO_0004607
ENSG00000125384-EFO_0004607
ENSG00000050628-EFO_0004607
ENSG00000112715-EFO_1001157
ENSG00000228716-EFO_0000707
ENSG00000260314-EFO_0000707
ENSG00000151067-EFO_0004264
ENSG00000157388-EFO_0004264
ENSG00000102001-EFO_0004264
ENSG00000081248-EFO_0004264
ENSG00000067191-EFO_0004264
ENSG00000165995-EFO_0004264
ENSG00000167535-EFO_0004264
ENSG00000182389-EFO_0004264
ENSG00000283228-EFO_0004264
ENSG00000151067-EFO_0005567
ENSG00000157388-EFO_0005567
ENSG00000102001-EFO_0005567
ENSG00000081248-EFO_0005567
ENSG00000067191-EFO_0005567
ENSG00000165995-EFO_0005567
ENSG00000167535-EFO_0005567
ENSG00000182389-EFO_0005567
ENSG00000283228-EFO_0005567
ENSG00000151067-EFO_0005578
ENSG00000157388-EFO_0005578
ENSG00000102001-EFO_0005578
ENSG00000081248-EFO_0005578
ENSG00000067191-EFO_0005578
ENSG00000165995-EFO_0005578
ENSG00000167535-EFO_0005578
ENSG00000182389-EFO_0005578
ENSG00000283228-EFO_0005578
ENSG00000151067-EFO_0007427
ENSG00000157388-EFO_0007427
ENSG00000102001-EFO_0007427
ENSG00000081248-EFO_0007427
ENSG00000067191-EFO_0007427
ENSG00000165995-EFO_0007427
ENSG00000167535-EFO_0007427
ENSG00000182389-EFO_0007427
ENSG00000283228-EFO_0007427
ENSG00000151067-EFO_1000798
ENSG00000157388-EFO_1000798
ENSG00000102001-EFO_1000798
ENSG00000081248-EFO_1000798
ENSG00000067191-EFO_1000798
ENSG00000165995-EFO_1000798
ENSG00000167535-EFO_1000798
ENSG00000182389-EFO_1000798
ENSG00000283228-EFO_1000798
ENSG00000169083-EFO_0005578
ENSG00000109163-EFO_0005578
ENSG00000211451-EFO_0005578
ENSG00000146648-EFO_0003860
ENSG00000102755-EFO_0003860
ENSG00000037280-EFO_0003860
ENSG00000128052-EFO_0003860
ENSG00000198793-EFO_0003860
ENSG00000116984-EFO_0003860
ENSG00000146085-EFO_0003860
ENSG00000144852-EFO_0003860
ENSG00000167325-EFO_0003860
ENSG00000198900-EFO_0003860
ENSG00000184428-EFO_0003860
ENSG00000176890-EFO_0003860
ENSG00000022355-EFO_0008526
ENSG00000151834-EFO_0008526
ENSG00000011677-EFO_0008526
ENSG00000186297-EFO_0008526
ENSG00000163288-EFO_0008526
ENSG00000145864-EFO_0008526
ENSG00000166206-EFO_0008526
ENSG00000187730-EFO_0008526
ENSG00000102287-EFO_0008526
ENSG00000163285-EFO_0008526
ENSG00000113327-EFO_0008526
ENSG00000182256-EFO_0008526
ENSG00000094755-EFO_0008526
ENSG00000146276-EFO_0008526
ENSG00000111886-EFO_0008526
ENSG00000183185-EFO_0008526
ENSG00000183873-EFO_0008526
ENSG00000183044-EFO_0005917
ENSG00000204681-EFO_0005917
ENSG00000237112-EFO_0005917
ENSG00000232632-EFO_0005917
ENSG00000206511-EFO_0005917
ENSG00000206466-EFO_0005917
ENSG00000232569-EFO_0005917
ENSG00000237051-EFO_0005917
ENSG00000022355-EFO_0005917
ENSG00000134333-EFO_0005917
ENSG00000111716-EFO_0005917
ENSG00000140675-EFO_1000897
ENSG00000156110-EFO_0003047
ENSG00000142166-EFO_0003047
ENSG00000159110-EFO_0003047
ENSG00000106348-EFO_0003047
ENSG00000133703-EFO_0003047
ENSG00000157764-EFO_0000756
ENSG00000080644-EFO_0000756
ENSG00000163599-EFO_0000756
ENSG00000142166-EFO_0000756
ENSG00000159110-EFO_0000756
ENSG00000169032-EFO_0000756
ENSG00000126934-EFO_0000756
ENSG00000260314-EFO_0000756
ENSG00000188389-EFO_0000756
ENSG00000276977-EFO_0000756
ENSG00000132155-EFO_0000756
ENSG00000167325-EFO_0000756
ENSG00000258947-EFO_0000756
ENSG00000169083-EFO_1001006
ENSG00000113161-EFO_0003914
ENSG00000169313-EFO_0003914
ENSG00000186951-EFO_0003914
ENSG00000112033-EFO_0003914
ENSG00000132170-EFO_0003914
ENSG00000097007-EFO_1000657
ENSG00000157764-EFO_1000657
ENSG00000162733-EFO_1000657
ENSG00000188641-EFO_1000657
ENSG00000142627-EFO_1000657
ENSG00000077782-EFO_1000657
ENSG00000066468-EFO_1000657
ENSG00000102755-EFO_1000657
ENSG00000037280-EFO_1000657
ENSG00000111816-EFO_1000657
ENSG00000128052-EFO_1000657
ENSG00000157404-EFO_1000657
ENSG00000185386-EFO_1000657
ENSG00000198400-EFO_1000657
ENSG00000134853-EFO_1000657
ENSG00000113721-EFO_1000657
ENSG00000119630-EFO_1000657
ENSG00000132155-EFO_1000657
ENSG00000165731-EFO_1000657
ENSG00000120156-EFO_1000657
ENSG00000198900-EFO_1000657
ENSG00000184428-EFO_1000657
ENSG00000025708-EFO_1000657
ENSG00000176890-EFO_1000657
ENSG00000112715-EFO_1000657
ENSG00000173511-EFO_1000657
ENSG00000120907-EFO_0006788
ENSG00000170214-EFO_0006788
ENSG00000150594-EFO_0006788
ENSG00000130643-EFO_0006788
ENSG00000168539-EFO_0006788
ENSG00000181072-EFO_0006788
ENSG00000133019-EFO_0006788
ENSG00000180720-EFO_0006788
ENSG00000184984-EFO_0006788
ENSG00000184845-EFO_0006788
ENSG00000149295-EFO_0006788
ENSG00000022355-EFO_0006788
ENSG00000151834-EFO_0006788
ENSG00000011677-EFO_0006788
ENSG00000109158-EFO_0006788
ENSG00000186297-EFO_0006788
ENSG00000145863-EFO_0006788
ENSG00000163288-EFO_0006788
ENSG00000145864-EFO_0006788
ENSG00000166206-EFO_0006788
ENSG00000187730-EFO_0006788
ENSG00000102287-EFO_0006788
ENSG00000163285-EFO_0006788
ENSG00000113327-EFO_0006788
ENSG00000182256-EFO_0006788
ENSG00000094755-EFO_0006788
ENSG00000268089-EFO_0006788
ENSG00000146276-EFO_0006788
ENSG00000111886-EFO_0006788
ENSG00000183185-EFO_0006788
ENSG00000196639-EFO_0006788
ENSG00000113749-EFO_0006788
ENSG00000178394-EFO_0006788
ENSG00000102468-EFO_0006788
ENSG00000135914-EFO_0006788
ENSG00000147246-EFO_0006788
ENSG00000189221-EFO_0006788
ENSG00000069535-EFO_0006788
ENSG00000168412-EFO_0006788
ENSG00000134640-EFO_0006788
ENSG00000165646-EFO_0006788
ENSG00000103546-EFO_0006788
ENSG00000108576-EFO_0006788
ENSG00000160712-EFO_0005676
ENSG00000162434-EFO_0005676
ENSG00000096968-EFO_0005676
ENSG00000105639-EFO_0005676
ENSG00000113580-EFO_0005676
ENSG00000095303-EFO_0005676
ENSG00000073756-EFO_0005676
ENSG00000120899-EFO_0005676
ENSG00000232810-EFO_0005676
ENSG00000230108-EFO_0005676
ENSG00000223952-EFO_0005676
ENSG00000228849-EFO_0005676
ENSG00000228321-EFO_0005676
ENSG00000228978-EFO_0005676
ENSG00000206439-EFO_0005676
ENSG00000204490-EFO_0005676
ENSG00000160712-EFO_0007304
ENSG00000162434-EFO_0007304
ENSG00000096968-EFO_0007304
ENSG00000105639-EFO_0007304
ENSG00000113580-EFO_0007304
ENSG00000095303-EFO_0007304
ENSG00000073756-EFO_0007304
ENSG00000120899-EFO_0007304
ENSG00000232810-EFO_0007304
ENSG00000230108-EFO_0007304
ENSG00000223952-EFO_0007304
ENSG00000228849-EFO_0007304
ENSG00000228321-EFO_0007304
ENSG00000228978-EFO_0007304
ENSG00000206439-EFO_0007304
ENSG00000204490-EFO_0007304
ENSG00000160712-EFO_1000905
ENSG00000162434-EFO_1000905
ENSG00000096968-EFO_1000905
ENSG00000105639-EFO_1000905
ENSG00000113580-EFO_1000905
ENSG00000095303-EFO_1000905
ENSG00000073756-EFO_1000905
ENSG00000120899-EFO_1000905
ENSG00000232810-EFO_1000905
ENSG00000230108-EFO_1000905
ENSG00000223952-EFO_1000905
ENSG00000228849-EFO_1000905
ENSG00000228321-EFO_1000905
ENSG00000228978-EFO_1000905
ENSG00000206439-EFO_1000905
ENSG00000204490-EFO_1000905
ENSG00000165646-EFO_0001358
ENSG00000103546-EFO_0001358
ENSG00000108576-EFO_0001358
ENSG00000162434-EFO_1000987
ENSG00000096968-EFO_1000987
ENSG00000105639-EFO_1000987
ENSG00000114859-HP_0002019
ENSG00000070019-HP_0002019
ENSG00000164270-HP_0002019
ENSG00000116329-HP_0002019
ENSG00000082556-HP_0002019
ENSG00000112038-HP_0002019
ENSG00000103546-HP_0002019
ENSG00000108576-HP_0002019
ENSG00000131747-EFO_0000212
ENSG00000196230-EFO_0000212
ENSG00000232575-EFO_0000212
ENSG00000227739-EFO_0000212
ENSG00000224156-EFO_0000212
ENSG00000235067-EFO_0000212
ENSG00000229684-EFO_0000212
ENSG00000183311-EFO_0000212
ENSG00000232421-EFO_0000212
ENSG00000091831-EFO_0005757
ENSG00000101966-EFO_0005757
ENSG00000080644-EFO_0004288
ENSG00000228716-EFO_0004288
ENSG00000176890-EFO_0004288
ENSG00000162434-EFO_0000479
ENSG00000096968-EFO_0000479
ENSG00000183044-EFO_0004263
ENSG00000022355-EFO_0004263
ENSG00000048052-EFO_0004263
ENSG00000156110-HP_0012115
ENSG00000142166-HP_0012115
ENSG00000159110-HP_0012115
ENSG00000106348-HP_0012115
ENSG00000104044-HP_0012115
ENSG00000277361-HP_0012115
ENSG00000169255-HP_0012115
ENSG00000082701-EFO_0003764
ENSG00000169313-EFO_0003764
ENSG00000167397-EFO_0003764
ENSG00000183044-EFO_0005571
ENSG00000069431-EFO_0005571
ENSG00000120907-EFO_0005571
ENSG00000170214-EFO_0005571
ENSG00000150594-EFO_0005571
ENSG00000043591-EFO_0005571
ENSG00000169252-EFO_0005571
ENSG00000169083-EFO_0005571
ENSG00000105675-EFO_0005571
ENSG00000166148-EFO_0005571
ENSG00000126895-EFO_0005571
ENSG00000125730-EFO_0005571
ENSG00000244731-EFO_0005571
ENSG00000206340-EFO_0005571
ENSG00000244207-EFO_0005571
ENSG00000227746-EFO_0005571
ENSG00000224389-EFO_0005571
ENSG00000236625-EFO_0005571
ENSG00000224639-EFO_0005571
ENSG00000228267-EFO_0005571
ENSG00000228454-EFO_0005571
ENSG00000106804-EFO_0005571
ENSG00000104267-EFO_0005571
ENSG00000167434-EFO_0005571
ENSG00000151067-EFO_0005571
ENSG00000198216-EFO_0005571
ENSG00000081248-EFO_0005571
ENSG00000108878-EFO_0005571
ENSG00000168539-EFO_0005571
ENSG00000181072-EFO_0005571
ENSG00000133019-EFO_0005571
ENSG00000129749-EFO_0005571
ENSG00000114859-EFO_0005571
ENSG00000093010-EFO_0005571
ENSG00000113851-EFO_0005571
ENSG00000120088-EFO_0005571
ENSG00000278232-EFO_0005571
ENSG00000282456-EFO_0005571
ENSG00000263715-EFO_0005571
ENSG00000276191-EFO_0005571
ENSG00000119535-EFO_0005571
ENSG00000140459-EFO_0005571
ENSG00000160882-EFO_0005571
ENSG00000137869-EFO_0005571
ENSG00000123454-EFO_0005571
ENSG00000228716-EFO_0005571
ENSG00000130816-EFO_0005571
ENSG00000184845-EFO_0005571
ENSG00000149295-EFO_0005571
ENSG00000151577-EFO_0005571
ENSG00000069696-EFO_0005571
ENSG00000276825-EFO_0005571
ENSG00000169676-EFO_0005571
ENSG00000119888-EFO_0005571
ENSG00000091831-EFO_0005571
ENSG00000140009-EFO_0005571
ENSG00000126218-EFO_0005571
ENSG00000180210-EFO_0005571
ENSG00000150337-EFO_0005571
ENSG00000198019-EFO_0005571
ENSG00000143226-EFO_0005571
ENSG00000072694-EFO_0005571
ENSG00000203747-EFO_0005571
ENSG00000162747-EFO_0005571
ENSG00000204681-EFO_0005571
ENSG00000237112-EFO_0005571
ENSG00000232632-EFO_0005571
ENSG00000206511-EFO_0005571
ENSG00000206466-EFO_0005571
ENSG00000232569-EFO_0005571
ENSG00000237051-EFO_0005571
ENSG00000136928-EFO_0005571
ENSG00000022355-EFO_0005571
ENSG00000151834-EFO_0005571
ENSG00000011677-EFO_0005571
ENSG00000186297-EFO_0005571
ENSG00000163288-EFO_0005571
ENSG00000145864-EFO_0005571
ENSG00000166206-EFO_0005571
ENSG00000187730-EFO_0005571
ENSG00000102287-EFO_0005571
ENSG00000163285-EFO_0005571
ENSG00000113327-EFO_0005571
ENSG00000182256-EFO_0005571
ENSG00000094755-EFO_0005571
ENSG00000268089-EFO_0005571
ENSG00000146276-EFO_0005571
ENSG00000111886-EFO_0005571
ENSG00000183185-EFO_0005571
ENSG00000112964-EFO_0005571
ENSG00000065325-EFO_0005571
ENSG00000171189-EFO_0005571
ENSG00000198785-EFO_0005571
ENSG00000152402-EFO_0005571
ENSG00000070019-EFO_0005571
ENSG00000048052-EFO_0005571
ENSG00000113161-EFO_0005571
ENSG00000196639-EFO_0005571
ENSG00000113749-EFO_0005571
ENSG00000203857-EFO_0005571
ENSG00000203859-EFO_0005571
ENSG00000178394-EFO_0005571
ENSG00000102468-EFO_0005571
ENSG00000135914-EFO_0005571
ENSG00000147246-EFO_0005571
ENSG00000166736-EFO_0005571
ENSG00000164270-EFO_0005571
ENSG00000140443-EFO_0005571
ENSG00000125538-EFO_0005571
ENSG00000005961-EFO_0005571
ENSG00000005844-EFO_0005571
ENSG00000259207-EFO_0005571
ENSG00000259753-EFO_0005571
ENSG00000156113-EFO_0005571
ENSG00000157404-EFO_0005571
ENSG00000134333-EFO_0005571
ENSG00000111716-EFO_0005571
ENSG00000156738-EFO_0005571
ENSG00000168412-EFO_0005571
ENSG00000134640-EFO_0005571
ENSG00000089250-EFO_0005571
ENSG00000113580-EFO_0005571
ENSG00000151623-EFO_0005571
ENSG00000116329-EFO_0005571
ENSG00000082556-EFO_0005571
ENSG00000112038-EFO_0005571
ENSG00000169313-EFO_0005571
ENSG00000082175-EFO_0005571
ENSG00000111725-EFO_0005571
ENSG00000095303-EFO_0005571
ENSG00000073756-EFO_0005571
ENSG00000165731-EFO_0005571
ENSG00000144285-EFO_0005571
ENSG00000111319-EFO_0005571
ENSG00000168447-EFO_0005571
ENSG00000166828-EFO_0005571
ENSG00000117601-EFO_0005571
ENSG00000074803-EFO_0005571
ENSG00000064651-EFO_0005571
ENSG00000124067-EFO_0005571
ENSG00000124140-EFO_0005571
ENSG00000165646-EFO_0005571
ENSG00000103546-EFO_0005571
ENSG00000142319-EFO_0005571
ENSG00000276996-EFO_0005571
ENSG00000108576-EFO_0005571
ENSG00000003436-EFO_0005571
ENSG00000120659-EFO_0005571
ENSG00000129167-EFO_0005571
ENSG00000139287-EFO_0005571
ENSG00000196511-EFO_0005571
ENSG00000111424-EFO_0005571
ENSG00000112715-EFO_0005571
ENSG00000163931-EFO_0005571
ENSG00000117601-EFO_0007344
ENSG00000003436-EFO_0007344
ENSG00000112715-EFO_0007344
ENSG00000183873-EFO_0005649
ENSG00000151012-EFO_0005649
ENSG00000183873-EFO_0003782
ENSG00000151012-EFO_0003782
ENSG00000183873-EFO_0003883
ENSG00000151012-EFO_0003883
ENSG00000183873-EFO_0007397
ENSG00000151012-EFO_0007397
ENSG00000183873-EFO_1001122
ENSG00000151012-EFO_1001122
ENSG00000176890-EFO_0007397
ENSG00000169252-HP_0006536
ENSG00000163399-HP_0006536
ENSG00000168539-HP_0006536
ENSG00000181072-HP_0006536
ENSG00000133019-HP_0006536
ENSG00000180720-HP_0006536
ENSG00000184984-HP_0006536
ENSG00000171303-HP_0006536
ENSG00000169427-HP_0006536
ENSG00000186642-HP_0006536
ENSG00000184588-HP_0006536
ENSG00000113448-HP_0006536
ENSG00000133019-EFO_1001463
ENSG00000116329-EFO_1001463
ENSG00000082556-EFO_1001463
ENSG00000112038-EFO_1001463
ENSG00000080644-EFO_0004272
ENSG00000228716-EFO_0004272
ENSG00000176890-EFO_0004272
ENSG00000080644-EFO_0007388
ENSG00000228716-EFO_0007388
ENSG00000176890-EFO_0007388
ENSG00000080644-EFO_1000642
ENSG00000228716-EFO_1000642
ENSG00000176890-EFO_1000642
ENSG00000169083-EFO_0004272
ENSG00000113851-EFO_0004272
ENSG00000130816-EFO_0004272
ENSG00000187266-EFO_0004272
ENSG00000087086-EFO_0004272
ENSG00000183454-EFO_0004272
ENSG00000273079-EFO_0004272
ENSG00000198785-EFO_0004272
ENSG00000244734-EFO_0004272
ENSG00000116984-EFO_0004272
ENSG00000146085-EFO_0004272
ENSG00000113580-EFO_0004272
ENSG00000198805-EFO_0004272
ENSG00000101868-EFO_0004272
ENSG00000177084-EFO_0004272
ENSG00000100479-EFO_0004272
ENSG00000148229-EFO_0004272
ENSG00000115350-EFO_0004272
ENSG00000167325-EFO_0004272
ENSG00000171848-EFO_0004272
ENSG00000048392-EFO_0004272
ENSG00000120659-EFO_0004272
ENSG00000125730-EFO_0003885
ENSG00000244731-EFO_0003885
ENSG00000206340-EFO_0003885
ENSG00000244207-EFO_0003885
ENSG00000227746-EFO_0003885
ENSG00000224389-EFO_0003885
ENSG00000236625-EFO_0003885
ENSG00000224639-EFO_0003885
ENSG00000228267-EFO_0003885
ENSG00000228454-EFO_0003885
ENSG00000106804-EFO_0003885
ENSG00000118432-EFO_0003885
ENSG00000150337-EFO_0003885
ENSG00000198019-EFO_0003885
ENSG00000143226-EFO_0003885
ENSG00000072694-EFO_0003885
ENSG00000203747-EFO_0003885
ENSG00000162747-EFO_0003885
ENSG00000204681-EFO_0003885
ENSG00000237112-EFO_0003885
ENSG00000232632-EFO_0003885
ENSG00000206511-EFO_0003885
ENSG00000206466-EFO_0003885
ENSG00000232569-EFO_0003885
ENSG00000237051-EFO_0003885
ENSG00000136928-EFO_0003885
ENSG00000142166-EFO_0003885
ENSG00000159110-EFO_0003885
ENSG00000115232-EFO_0003885
ENSG00000111262-EFO_0003885
ENSG00000143105-EFO_0003885
ENSG00000177301-EFO_0003885
ENSG00000177272-EFO_0003885
ENSG00000182255-EFO_0003885
ENSG00000130037-EFO_0003885
ENSG00000130035-EFO_0003885
ENSG00000151079-EFO_0003885
ENSG00000104848-EFO_0003885
ENSG00000158445-EFO_0003885
ENSG00000182674-EFO_0003885
ENSG00000129159-EFO_0003885
ENSG00000166006-EFO_0003885
ENSG00000131398-EFO_0003885
ENSG00000102057-EFO_0003885
ENSG00000184408-EFO_0003885
ENSG00000171385-EFO_0003885
ENSG00000079999-EFO_0003885
ENSG00000156738-EFO_0003885
ENSG00000113580-EFO_0003885
ENSG00000151623-EFO_0003885
ENSG00000065989-EFO_0003885
ENSG00000184588-EFO_0003885
ENSG00000105650-EFO_0003885
ENSG00000180739-EFO_0003885
ENSG00000131747-EFO_0003885
ENSG00000131747-EFO_0003929
ENSG00000120907-EFO_0007471
ENSG00000120907-EFO_1001025
ENSG00000149295-EFO_1001485
ENSG00000151577-EFO_1001485
ENSG00000112964-EFO_1001485
ENSG00000113494-EFO_1001485
ENSG00000139874-EFO_1001485
ENSG00000180616-EFO_1001485
ENSG00000162009-EFO_1001485
ENSG00000183044-EFO_1000643
ENSG00000204681-EFO_1000643
ENSG00000237112-EFO_1000643
ENSG00000232632-EFO_1000643
ENSG00000206511-EFO_1000643
ENSG00000206466-EFO_1000643
ENSG00000232569-EFO_1000643
ENSG00000237051-EFO_1000643
ENSG00000172819-EFO_0004193
ENSG00000204231-EFO_0004193
ENSG00000228333-EFO_0004193
ENSG00000231321-EFO_0004193
ENSG00000227322-EFO_0004193
ENSG00000235712-EFO_0004193
ENSG00000206289-EFO_0004193
ENSG00000143171-EFO_0004193
ENSG00000128602-EFO_0004193
ENSG00000176890-EFO_0004193
ENSG00000169083-EFO_1001078
ENSG00000150594-EFO_0005611
ENSG00000274286-EFO_0005611
ENSG00000184160-EFO_0005611
ENSG00000116329-EFO_0005611
ENSG00000082556-EFO_0005611
ENSG00000112038-EFO_0005611
ENSG00000147955-EFO_0005611
ENSG00000163286-EFO_0002504
ENSG00000169083-EFO_0002504
ENSG00000140459-EFO_0002504
ENSG00000137869-EFO_0002504
ENSG00000102755-EFO_0002504
ENSG00000037280-EFO_0002504
ENSG00000128052-EFO_0002504
ENSG00000157404-EFO_0002504
ENSG00000105976-EFO_0002504
ENSG00000198793-EFO_0002504
ENSG00000116984-EFO_0002504
ENSG00000146085-EFO_0002504
ENSG00000113580-EFO_0002504
ENSG00000116329-EFO_0002504
ENSG00000082556-EFO_0002504
ENSG00000112038-EFO_0002504
ENSG00000134853-EFO_0002504
ENSG00000113721-EFO_0002504
ENSG00000165731-EFO_0002504
ENSG00000117601-EFO_0002504
ENSG00000003436-EFO_0002504
ENSG00000258947-EFO_0002504
ENSG00000176890-EFO_0002504
ENSG00000112715-EFO_0002504
ENSG00000163286-EFO_0003865
ENSG00000169083-EFO_0003865
ENSG00000140459-EFO_0003865
ENSG00000137869-EFO_0003865
ENSG00000102755-EFO_0003865
ENSG00000037280-EFO_0003865
ENSG00000128052-EFO_0003865
ENSG00000157404-EFO_0003865
ENSG00000105976-EFO_0003865
ENSG00000198793-EFO_0003865
ENSG00000116984-EFO_0003865
ENSG00000146085-EFO_0003865
ENSG00000113580-EFO_0003865
ENSG00000116329-EFO_0003865
ENSG00000082556-EFO_0003865
ENSG00000112038-EFO_0003865
ENSG00000134853-EFO_0003865
ENSG00000113721-EFO_0003865
ENSG00000165731-EFO_0003865
ENSG00000117601-EFO_0003865
ENSG00000003436-EFO_0003865
ENSG00000258947-EFO_0003865
ENSG00000176890-EFO_0003865
ENSG00000112715-EFO_0003865
ENSG00000163286-EFO_1001048
ENSG00000169083-EFO_1001048
ENSG00000140459-EFO_1001048
ENSG00000137869-EFO_1001048
ENSG00000102755-EFO_1001048
ENSG00000037280-EFO_1001048
ENSG00000128052-EFO_1001048
ENSG00000157404-EFO_1001048
ENSG00000105976-EFO_1001048
ENSG00000198793-EFO_1001048
ENSG00000116984-EFO_1001048
ENSG00000146085-EFO_1001048
ENSG00000113580-EFO_1001048
ENSG00000116329-EFO_1001048
ENSG00000082556-EFO_1001048
ENSG00000112038-EFO_1001048
ENSG00000134853-EFO_1001048
ENSG00000113721-EFO_1001048
ENSG00000165731-EFO_1001048
ENSG00000117601-EFO_1001048
ENSG00000003436-EFO_1001048
ENSG00000258947-EFO_1001048
ENSG00000176890-EFO_1001048
ENSG00000112715-EFO_1001048
ENSG00000138363-EFO_0000588
ENSG00000228716-EFO_0000588
ENSG00000159131-EFO_0000588
ENSG00000262473-EFO_0000588
ENSG00000176890-EFO_0000588
ENSG00000172819-EFO_0004124
ENSG00000204231-EFO_0004124
ENSG00000228333-EFO_0004124
ENSG00000231321-EFO_0004124
ENSG00000227322-EFO_0004124
ENSG00000235712-EFO_0004124
ENSG00000206289-EFO_0004124
ENSG00000143171-EFO_0004124
ENSG00000172819-Orphanet_218
ENSG00000204231-Orphanet_218
ENSG00000228333-Orphanet_218
ENSG00000231321-Orphanet_218
ENSG00000227322-Orphanet_218
ENSG00000235712-Orphanet_218
ENSG00000206289-Orphanet_218
ENSG00000143171-Orphanet_218
ENSG00000159640-EFO_1001455
ENSG00000264813-EFO_1001455
ENSG00000163485-EFO_1001455
ENSG00000128271-EFO_1001455
ENSG00000120907-EFO_1001455
ENSG00000170214-EFO_1001455
ENSG00000171873-EFO_1001455
ENSG00000150594-EFO_1001455
ENSG00000274286-EFO_1001455
ENSG00000184160-EFO_1001455
ENSG00000043591-EFO_1001455
ENSG00000169252-EFO_1001455
ENSG00000188778-EFO_1001455
ENSG00000144891-EFO_1001455
ENSG00000012779-EFO_1001455
ENSG00000275565-EFO_1001455
ENSG00000131471-EFO_1001455
ENSG00000169083-EFO_1001455
ENSG00000163399-EFO_1001455
ENSG00000105675-EFO_1001455
ENSG00000186009-EFO_1001455
ENSG00000126895-EFO_1001455
ENSG00000133742-EFO_1001455
ENSG00000074410-EFO_1001455
ENSG00000118298-EFO_1001455
ENSG00000104267-EFO_1001455
ENSG00000164879-EFO_1001455
ENSG00000167434-EFO_1001455
ENSG00000168748-EFO_1001455
ENSG00000148408-EFO_1001455
ENSG00000151067-EFO_1001455
ENSG00000157388-EFO_1001455
ENSG00000198216-EFO_1001455
ENSG00000102001-EFO_1001455
ENSG00000081248-EFO_1001455
ENSG00000153956-EFO_1001455
ENSG00000007402-EFO_1001455
ENSG00000164615-EFO_1001455
ENSG00000177455-EFO_1001455
ENSG00000120217-EFO_1001455
ENSG00000105383-EFO_1001455
ENSG00000198848-EFO_1001455
ENSG00000262243-EFO_1001455
ENSG00000001626-EFO_1001455
ENSG00000168539-EFO_1001455
ENSG00000181072-EFO_1001455
ENSG00000133019-EFO_1001455
ENSG00000166165-EFO_1001455
ENSG00000104879-EFO_1001455
ENSG00000223572-EFO_1001455
ENSG00000131730-EFO_1001455
ENSG00000114859-EFO_1001455
ENSG00000093010-EFO_1001455
ENSG00000137869-EFO_1001455
ENSG00000123454-EFO_1001455
ENSG00000184845-EFO_1001455
ENSG00000149295-EFO_1001455
ENSG00000151577-EFO_1001455
ENSG00000069696-EFO_1001455
ENSG00000276825-EFO_1001455
ENSG00000169676-EFO_1001455
ENSG00000151617-EFO_1001455
ENSG00000146648-EFO_1001455
ENSG00000119888-EFO_1001455
ENSG00000141736-EFO_1001455
ENSG00000091831-EFO_1001455
ENSG00000126218-EFO_1001455
ENSG00000180210-EFO_1001455
ENSG00000203747-EFO_1001455
ENSG00000088832-EFO_1001455
ENSG00000167996-EFO_1001455
ENSG00000087086-EFO_1001455
ENSG00000137731-EFO_1001455
ENSG00000022355-EFO_1001455
ENSG00000151834-EFO_1001455
ENSG00000011677-EFO_1001455
ENSG00000109158-EFO_1001455
ENSG00000186297-EFO_1001455
ENSG00000145863-EFO_1001455
ENSG00000163288-EFO_1001455
ENSG00000145864-EFO_1001455
ENSG00000166206-EFO_1001455
ENSG00000187730-EFO_1001455
ENSG00000102287-EFO_1001455
ENSG00000163285-EFO_1001455
ENSG00000113327-EFO_1001455
ENSG00000182256-EFO_1001455
ENSG00000094755-EFO_1001455
ENSG00000268089-EFO_1001455
ENSG00000146276-EFO_1001455
ENSG00000111886-EFO_1001455
ENSG00000183185-EFO_1001455
ENSG00000130005-EFO_1001455
ENSG00000155511-EFO_1001455
ENSG00000183454-EFO_1001455
ENSG00000273079-EFO_1001455
ENSG00000161509-EFO_1001455
ENSG00000198785-EFO_1001455
ENSG00000116032-EFO_1001455
ENSG00000082701-EFO_1001455
ENSG00000152402-EFO_1001455
ENSG00000206172-EFO_1001455
ENSG00000244734-EFO_1001455
ENSG00000113161-EFO_1001455
ENSG00000196639-EFO_1001455
ENSG00000113749-EFO_1001455
ENSG00000178394-EFO_1001455
ENSG00000102468-EFO_1001455
ENSG00000166736-EFO_1001455
ENSG00000164270-EFO_1001455
ENSG00000142166-EFO_1001455
ENSG00000159110-EFO_1001455
ENSG00000125538-EFO_1001455
ENSG00000113525-EFO_1001455
ENSG00000091181-EFO_1001455
ENSG00000160712-EFO_1001455
ENSG00000171105-EFO_1001455
ENSG00000180509-EFO_1001455
ENSG00000278961-EFO_1001455
ENSG00000243627-EFO_1001455
ENSG00000055118-EFO_1001455
ENSG00000187486-EFO_1001455
ENSG00000121361-EFO_1001455
ENSG00000156113-EFO_1001455
ENSG00000053918-EFO_1001455
ENSG00000282076-EFO_1001455
ENSG00000164344-EFO_1001455
ENSG00000187242-EFO_1001455
ENSG00000263243-EFO_1001455
ENSG00000172867-EFO_1001455
ENSG00000189221-EFO_1001455
ENSG00000069535-EFO_1001455
ENSG00000196549-EFO_1001455
ENSG00000156738-EFO_1001455
ENSG00000168412-EFO_1001455
ENSG00000134640-EFO_1001455
ENSG00000138823-EFO_1001455
ENSG00000160194-EFO_1001455
ENSG00000169418-EFO_1001455
ENSG00000113580-EFO_1001455
ENSG00000151623-EFO_1001455
ENSG00000180914-EFO_1001455
ENSG00000169313-EFO_1001455
ENSG00000188389-EFO_1001455
ENSG00000276977-EFO_1001455
ENSG00000172572-EFO_1001455
ENSG00000104368-EFO_1001455
ENSG00000122861-EFO_1001455
ENSG00000011422-EFO_1001455
ENSG00000122194-EFO_1001455
ENSG00000101868-EFO_1001455
ENSG00000132170-EFO_1001455
ENSG00000188386-EFO_1001455
ENSG00000111725-EFO_1001455
ENSG00000113494-EFO_1001455
ENSG00000169403-EFO_1001455
ENSG00000160951-EFO_1001455
ENSG00000125384-EFO_1001455
ENSG00000050628-EFO_1001455
ENSG00000171522-EFO_1001455
ENSG00000073756-EFO_1001455
ENSG00000143839-EFO_1001455
ENSG00000116745-EFO_1001455
ENSG00000167325-EFO_1001455
ENSG00000186350-EFO_1001455
ENSG00000204231-EFO_1001455
ENSG00000228333-EFO_1001455
ENSG00000231321-EFO_1001455
ENSG00000227322-EFO_1001455
ENSG00000235712-EFO_1001455
ENSG00000206289-EFO_1001455
ENSG00000143171-EFO_1001455
ENSG00000144285-EFO_1001455
ENSG00000183873-EFO_1001455
ENSG00000111319-EFO_1001455
ENSG00000168447-EFO_1001455
ENSG00000162572-EFO_1001455
ENSG00000166828-EFO_1001455
ENSG00000073578-EFO_1001455
ENSG00000197632-EFO_1001455
ENSG00000117601-EFO_1001455
ENSG00000106366-EFO_1001455
ENSG00000074803-EFO_1001455
ENSG00000064651-EFO_1001455
ENSG00000070915-EFO_1001455
ENSG00000124067-EFO_1001455
ENSG00000124140-EFO_1001455
ENSG00000103546-EFO_1001455
ENSG00000142319-EFO_1001455
ENSG00000276996-EFO_1001455
ENSG00000108576-EFO_1001455
ENSG00000130821-EFO_1001455
ENSG00000132639-EFO_1001455
ENSG00000057252-EFO_1001455
ENSG00000159164-EFO_1001455
ENSG00000003436-EFO_1001455
ENSG00000196664-EFO_1001455
ENSG00000232810-EFO_1001455
ENSG00000230108-EFO_1001455
ENSG00000223952-EFO_1001455
ENSG00000228849-EFO_1001455
ENSG00000228321-EFO_1001455
ENSG00000228978-EFO_1001455
ENSG00000206439-EFO_1001455
ENSG00000204490-EFO_1001455
ENSG00000114854-EFO_1001455
ENSG00000131747-EFO_1001455
ENSG00000111424-EFO_1001455
ENSG00000112715-EFO_1001455
ENSG00000047597-EFO_1001455
ENSG00000104044-EFO_1001455
ENSG00000277361-EFO_1001455
ENSG00000169255-EFO_1001455
ENSG00000130816-Orphanet_366
ENSG00000113580-EFO_0005319
ENSG00000135046-EFO_0000205
ENSG00000105675-EFO_0000205
ENSG00000135446-EFO_0000205
ENSG00000105810-EFO_0000205
ENSG00000198793-EFO_0000205
ENSG00000113580-EFO_0000205
ENSG00000139874-EFO_0000205
ENSG00000180616-EFO_0000205
ENSG00000278195-EFO_0000205
ENSG00000132671-EFO_0000205
ENSG00000162009-EFO_0000205
ENSG00000135046-EFO_0000206
ENSG00000105675-EFO_0000206
ENSG00000135446-EFO_0000206
ENSG00000105810-EFO_0000206
ENSG00000198793-EFO_0000206
ENSG00000113580-EFO_0000206
ENSG00000139874-EFO_0000206
ENSG00000180616-EFO_0000206
ENSG00000278195-EFO_0000206
ENSG00000132671-EFO_0000206
ENSG00000162009-EFO_0000206
ENSG00000135046-EFO_0000270
ENSG00000105675-EFO_0000270
ENSG00000135446-EFO_0000270
ENSG00000105810-EFO_0000270
ENSG00000198793-EFO_0000270
ENSG00000113580-EFO_0000270
ENSG00000139874-EFO_0000270
ENSG00000180616-EFO_0000270
ENSG00000278195-EFO_0000270
ENSG00000132671-EFO_0000270
ENSG00000162009-EFO_0000270
ENSG00000135046-EFO_0000284
ENSG00000105675-EFO_0000284
ENSG00000135446-EFO_0000284
ENSG00000105810-EFO_0000284
ENSG00000198793-EFO_0000284
ENSG00000113580-EFO_0000284
ENSG00000139874-EFO_0000284
ENSG00000180616-EFO_0000284
ENSG00000278195-EFO_0000284
ENSG00000132671-EFO_0000284
ENSG00000162009-EFO_0000284
ENSG00000135046-EFO_0001061
ENSG00000105675-EFO_0001061
ENSG00000135446-EFO_0001061
ENSG00000105810-EFO_0001061
ENSG00000198793-EFO_0001061
ENSG00000113580-EFO_0001061
ENSG00000139874-EFO_0001061
ENSG00000180616-EFO_0001061
ENSG00000278195-EFO_0001061
ENSG00000132671-EFO_0001061
ENSG00000162009-EFO_0001061
ENSG00000135046-EFO_0001065
ENSG00000105675-EFO_0001065
ENSG00000135446-EFO_0001065
ENSG00000105810-EFO_0001065
ENSG00000198793-EFO_0001065
ENSG00000113580-EFO_0001065
ENSG00000139874-EFO_0001065
ENSG00000180616-EFO_0001065
ENSG00000278195-EFO_0001065
ENSG00000132671-EFO_0001065
ENSG00000162009-EFO_0001065
ENSG00000135046-EFO_0001379
ENSG00000105675-EFO_0001379
ENSG00000135446-EFO_0001379
ENSG00000105810-EFO_0001379
ENSG00000198793-EFO_0001379
ENSG00000113580-EFO_0001379
ENSG00000139874-EFO_0001379
ENSG00000180616-EFO_0001379
ENSG00000278195-EFO_0001379
ENSG00000132671-EFO_0001379
ENSG00000162009-EFO_0001379
ENSG00000135046-EFO_0003761
ENSG00000105675-EFO_0003761
ENSG00000135446-EFO_0003761
ENSG00000105810-EFO_0003761
ENSG00000198793-EFO_0003761
ENSG00000113580-EFO_0003761
ENSG00000139874-EFO_0003761
ENSG00000180616-EFO_0003761
ENSG00000278195-EFO_0003761
ENSG00000132671-EFO_0003761
ENSG00000162009-EFO_0003761
ENSG00000135046-EFO_0003841
ENSG00000105675-EFO_0003841
ENSG00000135446-EFO_0003841
ENSG00000105810-EFO_0003841
ENSG00000198793-EFO_0003841
ENSG00000113580-EFO_0003841
ENSG00000139874-EFO_0003841
ENSG00000180616-EFO_0003841
ENSG00000278195-EFO_0003841
ENSG00000132671-EFO_0003841
ENSG00000162009-EFO_0003841
ENSG00000135046-EFO_0004127
ENSG00000105675-EFO_0004127
ENSG00000135446-EFO_0004127
ENSG00000105810-EFO_0004127
ENSG00000198793-EFO_0004127
ENSG00000113580-EFO_0004127
ENSG00000139874-EFO_0004127
ENSG00000180616-EFO_0004127
ENSG00000278195-EFO_0004127
ENSG00000132671-EFO_0004127
ENSG00000162009-EFO_0004127
ENSG00000135046-EFO_0004230
ENSG00000105675-EFO_0004230
ENSG00000135446-EFO_0004230
ENSG00000105810-EFO_0004230
ENSG00000198793-EFO_0004230
ENSG00000113580-EFO_0004230
ENSG00000139874-EFO_0004230
ENSG00000180616-EFO_0004230
ENSG00000278195-EFO_0004230
ENSG00000132671-EFO_0004230
ENSG00000162009-EFO_0004230
ENSG00000135046-EFO_0005232
ENSG00000105675-EFO_0005232
ENSG00000135446-EFO_0005232
ENSG00000105810-EFO_0005232
ENSG00000198793-EFO_0005232
ENSG00000113580-EFO_0005232
ENSG00000139874-EFO_0005232
ENSG00000180616-EFO_0005232
ENSG00000278195-EFO_0005232
ENSG00000132671-EFO_0005232
ENSG00000162009-EFO_0005232
ENSG00000135046-EFO_0005805
ENSG00000105675-EFO_0005805
ENSG00000135446-EFO_0005805
ENSG00000105810-EFO_0005805
ENSG00000198793-EFO_0005805
ENSG00000113580-EFO_0005805
ENSG00000139874-EFO_0005805
ENSG00000180616-EFO_0005805
ENSG00000278195-EFO_0005805
ENSG00000132671-EFO_0005805
ENSG00000162009-EFO_0005805
ENSG00000135046-EFO_0006352
ENSG00000105675-EFO_0006352
ENSG00000135446-EFO_0006352
ENSG00000105810-EFO_0006352
ENSG00000198793-EFO_0006352
ENSG00000113580-EFO_0006352
ENSG00000139874-EFO_0006352
ENSG00000180616-EFO_0006352
ENSG00000278195-EFO_0006352
ENSG00000132671-EFO_0006352
ENSG00000162009-EFO_0006352
ENSG00000135046-EFO_0007284
ENSG00000105675-EFO_0007284
ENSG00000135446-EFO_0007284
ENSG00000105810-EFO_0007284
ENSG00000198793-EFO_0007284
ENSG00000113580-EFO_0007284
ENSG00000139874-EFO_0007284
ENSG00000180616-EFO_0007284
ENSG00000278195-EFO_0007284
ENSG00000132671-EFO_0007284
ENSG00000162009-EFO_0007284
ENSG00000135046-EFO_0007287
ENSG00000105675-EFO_0007287
ENSG00000135446-EFO_0007287
ENSG00000105810-EFO_0007287
ENSG00000198793-EFO_0007287
ENSG00000113580-EFO_0007287
ENSG00000139874-EFO_0007287
ENSG00000180616-EFO_0007287
ENSG00000278195-EFO_0007287
ENSG00000132671-EFO_0007287
ENSG00000162009-EFO_0007287
ENSG00000135046-EFO_0007295
ENSG00000105675-EFO_0007295
ENSG00000135446-EFO_0007295
ENSG00000105810-EFO_0007295
ENSG00000198793-EFO_0007295
ENSG00000113580-EFO_0007295
ENSG00000139874-EFO_0007295
ENSG00000180616-EFO_0007295
ENSG00000278195-EFO_0007295
ENSG00000132671-EFO_0007295
ENSG00000162009-EFO_0007295
ENSG00000135046-EFO_0007367
ENSG00000105675-EFO_0007367
ENSG00000135446-EFO_0007367
ENSG00000105810-EFO_0007367
ENSG00000198793-EFO_0007367
ENSG00000113580-EFO_0007367
ENSG00000139874-EFO_0007367
ENSG00000180616-EFO_0007367
ENSG00000278195-EFO_0007367
ENSG00000132671-EFO_0007367
ENSG00000162009-EFO_0007367
ENSG00000135046-EFO_1000641
ENSG00000105675-EFO_1000641
ENSG00000135446-EFO_1000641
ENSG00000105810-EFO_1000641
ENSG00000198793-EFO_1000641
ENSG00000113580-EFO_1000641
ENSG00000139874-EFO_1000641
ENSG00000180616-EFO_1000641
ENSG00000278195-EFO_1000641
ENSG00000132671-EFO_1000641
ENSG00000162009-EFO_1000641
ENSG00000135046-EFO_1000790
ENSG00000105675-EFO_1000790
ENSG00000135446-EFO_1000790
ENSG00000105810-EFO_1000790
ENSG00000198793-EFO_1000790
ENSG00000113580-EFO_1000790
ENSG00000139874-EFO_1000790
ENSG00000180616-EFO_1000790
ENSG00000278195-EFO_1000790
ENSG00000132671-EFO_1000790
ENSG00000162009-EFO_1000790
ENSG00000135046-EFO_1000827
ENSG00000105675-EFO_1000827
ENSG00000135446-EFO_1000827
ENSG00000105810-EFO_1000827
ENSG00000198793-EFO_1000827
ENSG00000113580-EFO_1000827
ENSG00000139874-EFO_1000827
ENSG00000180616-EFO_1000827
ENSG00000278195-EFO_1000827
ENSG00000132671-EFO_1000827
ENSG00000162009-EFO_1000827
ENSG00000135046-EFO_1000884
ENSG00000105675-EFO_1000884
ENSG00000135446-EFO_1000884
ENSG00000105810-EFO_1000884
ENSG00000198793-EFO_1000884
ENSG00000113580-EFO_1000884
ENSG00000139874-EFO_1000884
ENSG00000180616-EFO_1000884
ENSG00000278195-EFO_1000884
ENSG00000132671-EFO_1000884
ENSG00000162009-EFO_1000884
ENSG00000135046-EFO_1000931
ENSG00000105675-EFO_1000931
ENSG00000135446-EFO_1000931
ENSG00000105810-EFO_1000931
ENSG00000198793-EFO_1000931
ENSG00000113580-EFO_1000931
ENSG00000139874-EFO_1000931
ENSG00000180616-EFO_1000931
ENSG00000278195-EFO_1000931
ENSG00000132671-EFO_1000931
ENSG00000162009-EFO_1000931
ENSG00000135046-EFO_1000956
ENSG00000105675-EFO_1000956
ENSG00000135446-EFO_1000956
ENSG00000105810-EFO_1000956
ENSG00000198793-EFO_1000956
ENSG00000113580-EFO_1000956
ENSG00000139874-EFO_1000956
ENSG00000180616-EFO_1000956
ENSG00000278195-EFO_1000956
ENSG00000132671-EFO_1000956
ENSG00000162009-EFO_1000956
ENSG00000135046-EFO_1001125
ENSG00000105675-EFO_1001125
ENSG00000135446-EFO_1001125
ENSG00000105810-EFO_1001125
ENSG00000198793-EFO_1001125
ENSG00000113580-EFO_1001125
ENSG00000139874-EFO_1001125
ENSG00000180616-EFO_1001125
ENSG00000278195-EFO_1001125
ENSG00000132671-EFO_1001125
ENSG00000162009-EFO_1001125
ENSG00000135046-EFO_1001512
ENSG00000105675-EFO_1001512
ENSG00000135446-EFO_1001512
ENSG00000105810-EFO_1001512
ENSG00000198793-EFO_1001512
ENSG00000113580-EFO_1001512
ENSG00000139874-EFO_1001512
ENSG00000180616-EFO_1001512
ENSG00000278195-EFO_1001512
ENSG00000132671-EFO_1001512
ENSG00000162009-EFO_1001512
ENSG00000135046-EFO_1002014
ENSG00000105675-EFO_1002014
ENSG00000135446-EFO_1002014
ENSG00000105810-EFO_1002014
ENSG00000198793-EFO_1002014
ENSG00000113580-EFO_1002014
ENSG00000139874-EFO_1002014
ENSG00000180616-EFO_1002014
ENSG00000278195-EFO_1002014
ENSG00000132671-EFO_1002014
ENSG00000162009-EFO_1002014
ENSG00000135046-HP_0001657
ENSG00000105675-HP_0001657
ENSG00000135446-HP_0001657
ENSG00000105810-HP_0001657
ENSG00000198793-HP_0001657
ENSG00000113580-HP_0001657
ENSG00000139874-HP_0001657
ENSG00000180616-HP_0001657
ENSG00000278195-HP_0001657
ENSG00000132671-HP_0001657
ENSG00000162009-HP_0001657
ENSG00000163485-EFO_0000270
ENSG00000128271-EFO_0000270
ENSG00000170425-EFO_0000270
ENSG00000282608-EFO_0000270
ENSG00000120907-EFO_0000270
ENSG00000170214-EFO_0000270
ENSG00000150594-EFO_0000270
ENSG00000274286-EFO_0000270
ENSG00000184160-EFO_0000270
ENSG00000043591-EFO_0000270
ENSG00000169252-EFO_0000270
ENSG00000188778-EFO_0000270
ENSG00000012779-EFO_0000270
ENSG00000275565-EFO_0000270
ENSG00000173198-EFO_0000270
ENSG00000152207-EFO_0000270
ENSG00000179639-EFO_0000270
ENSG00000203747-EFO_0000270
ENSG00000196591-EFO_0000270
ENSG00000196639-EFO_0000270
ENSG00000178394-EFO_0000270
ENSG00000113525-EFO_0000270
ENSG00000091181-EFO_0000270
ENSG00000156113-EFO_0000270
ENSG00000149534-EFO_0000270
ENSG00000186642-EFO_0000270
ENSG00000172572-EFO_0000270
ENSG00000065989-EFO_0000270
ENSG00000184588-EFO_0000270
ENSG00000105650-EFO_0000270
ENSG00000113448-EFO_0000270
ENSG00000138735-EFO_0000270
ENSG00000205268-EFO_0000270
ENSG00000171408-EFO_0000270
ENSG00000120907-EFO_1002014
ENSG00000170214-EFO_1002014
ENSG00000150594-EFO_1002014
ENSG00000184160-EFO_1002014
ENSG00000130643-EFO_1002014
ENSG00000168539-EFO_1002014
ENSG00000181072-EFO_1002014
ENSG00000133019-EFO_1002014
ENSG00000180720-EFO_1002014
ENSG00000184984-EFO_1002014
ENSG00000184845-EFO_1002014
ENSG00000149295-EFO_1002014
ENSG00000022355-EFO_1002014
ENSG00000151834-EFO_1002014
ENSG00000011677-EFO_1002014
ENSG00000186297-EFO_1002014
ENSG00000163288-EFO_1002014
ENSG00000145864-EFO_1002014
ENSG00000166206-EFO_1002014
ENSG00000187730-EFO_1002014
ENSG00000102287-EFO_1002014
ENSG00000163285-EFO_1002014
ENSG00000113327-EFO_1002014
ENSG00000182256-EFO_1002014
ENSG00000094755-EFO_1002014
ENSG00000146276-EFO_1002014
ENSG00000111886-EFO_1002014
ENSG00000183185-EFO_1002014
ENSG00000196639-EFO_1002014
ENSG00000113749-EFO_1002014
ENSG00000178394-EFO_1002014
ENSG00000135312-EFO_1002014
ENSG00000102468-EFO_1002014
ENSG00000135914-EFO_1002014
ENSG00000147246-EFO_1002014
ENSG00000166736-EFO_1002014
ENSG00000148680-EFO_1002014
ENSG00000189221-EFO_1002014
ENSG00000069535-EFO_1002014
ENSG00000103546-EFO_1002014
ENSG00000108576-EFO_1002014
ENSG00000142166-EFO_0004127
ENSG00000159110-EFO_0004127
ENSG00000198805-EFO_0004127
ENSG00000101868-EFO_0004127
ENSG00000177084-EFO_0004127
ENSG00000100479-EFO_0004127
ENSG00000148229-EFO_0004127
ENSG00000115350-EFO_0004127
ENSG00000167325-EFO_0004127
ENSG00000171848-EFO_0004127
ENSG00000048392-EFO_0004127
ENSG00000142166-EFO_1000827
ENSG00000159110-EFO_1000827
ENSG00000198805-EFO_1000827
ENSG00000101868-EFO_1000827
ENSG00000177084-EFO_1000827
ENSG00000100479-EFO_1000827
ENSG00000148229-EFO_1000827
ENSG00000115350-EFO_1000827
ENSG00000167325-EFO_1000827
ENSG00000171848-EFO_1000827
ENSG00000048392-EFO_1000827
ENSG00000142166-EFO_1000931
ENSG00000159110-EFO_1000931
ENSG00000198805-EFO_1000931
ENSG00000101868-EFO_1000931
ENSG00000177084-EFO_1000931
ENSG00000100479-EFO_1000931
ENSG00000148229-EFO_1000931
ENSG00000115350-EFO_1000931
ENSG00000167325-EFO_1000931
ENSG00000171848-EFO_1000931
ENSG00000048392-EFO_1000931
ENSG00000142166-EFO_1000956
ENSG00000159110-EFO_1000956
ENSG00000198805-EFO_1000956
ENSG00000101868-EFO_1000956
ENSG00000177084-EFO_1000956
ENSG00000100479-EFO_1000956
ENSG00000148229-EFO_1000956
ENSG00000115350-EFO_1000956
ENSG00000167325-EFO_1000956
ENSG00000171848-EFO_1000956
ENSG00000048392-EFO_1000956
ENSG00000091831-EFO_0000205
ENSG00000109163-EFO_0000205
ENSG00000138039-EFO_0000205
ENSG00000151623-EFO_0000205
ENSG00000082175-EFO_0000205
ENSG00000091831-EFO_0000206
ENSG00000109163-EFO_0000206
ENSG00000138039-EFO_0000206
ENSG00000151623-EFO_0000206
ENSG00000082175-EFO_0000206
ENSG00000091831-EFO_1001512
ENSG00000109163-EFO_1001512
ENSG00000138039-EFO_1001512
ENSG00000151623-EFO_1001512
ENSG00000082175-EFO_1001512
ENSG00000120907-EFO_0000284
ENSG00000170214-EFO_0000284
ENSG00000171873-EFO_0000284
ENSG00000150594-EFO_0000284
ENSG00000082175-EFO_0000284
ENSG00000145545-EFO_0000284
ENSG00000277893-EFO_0000284
ENSG00000169083-EFO_0001061
ENSG00000091831-EFO_0001061
ENSG00000109163-EFO_0001061
ENSG00000211451-EFO_0001061
ENSG00000138039-EFO_0001061
ENSG00000082175-EFO_0001061
ENSG00000169083-EFO_0001065
ENSG00000091831-EFO_0001065
ENSG00000109163-EFO_0001065
ENSG00000211451-EFO_0001065
ENSG00000138039-EFO_0001065
ENSG00000082175-EFO_0001065
ENSG00000169083-EFO_0003841
ENSG00000091831-EFO_0003841
ENSG00000109163-EFO_0003841
ENSG00000211451-EFO_0003841
ENSG00000138039-EFO_0003841
ENSG00000082175-EFO_0003841
ENSG00000036828-EFO_0003841
ENSG00000283187-EFO_0003841
ENSG00000077782-EFO_0003841
ENSG00000066468-EFO_0003841
ENSG00000068078-EFO_0003841
ENSG00000160867-EFO_0003841
ENSG00000102755-EFO_0003841
ENSG00000037280-EFO_0003841
ENSG00000128052-EFO_0003841
ENSG00000157404-EFO_0003841
ENSG00000105976-EFO_0003841
ENSG00000116984-EFO_0003841
ENSG00000146085-EFO_0003841
ENSG00000165731-EFO_0003841
ENSG00000126351-EFO_0003841
ENSG00000151090-EFO_0003841
ENSG00000131747-EFO_0003841
ENSG00000165409-EFO_0003841
ENSG00000113580-EFO_1000049
ENSG00000149295-EFO_0000228
ENSG00000151577-EFO_0000228
ENSG00000128052-EFO_0000228
ENSG00000167325-EFO_0000228
ENSG00000198900-EFO_0000228
ENSG00000184428-EFO_0000228
ENSG00000176890-EFO_0000228
ENSG00000149295-EFO_0000514
ENSG00000151577-EFO_0000514
ENSG00000128052-EFO_0000514
ENSG00000167325-EFO_0000514
ENSG00000198900-EFO_0000514
ENSG00000184428-EFO_0000514
ENSG00000176890-EFO_0000514
ENSG00000149295-EFO_0004281
ENSG00000151577-EFO_0004281
ENSG00000128052-EFO_0004281
ENSG00000167325-EFO_0004281
ENSG00000198900-EFO_0004281
ENSG00000184428-EFO_0004281
ENSG00000176890-EFO_0004281
ENSG00000149295-EFO_0005088
ENSG00000151577-EFO_0005088
ENSG00000128052-EFO_0005088
ENSG00000167325-EFO_0005088
ENSG00000198900-EFO_0005088
ENSG00000184428-EFO_0005088
ENSG00000176890-EFO_0005088
ENSG00000149295-EFO_1000032
ENSG00000151577-EFO_1000032
ENSG00000128052-EFO_1000032
ENSG00000167325-EFO_1000032
ENSG00000198900-EFO_1000032
ENSG00000184428-EFO_1000032
ENSG00000176890-EFO_1000032
ENSG00000169083-EFO_0004281
ENSG00000131747-EFO_0004281
ENSG00000167552-EFO_0004281
ENSG00000196230-EFO_0004281
ENSG00000232575-EFO_0004281
ENSG00000227739-EFO_0004281
ENSG00000224156-EFO_0004281
ENSG00000235067-EFO_0004281
ENSG00000229684-EFO_0004281
ENSG00000183311-EFO_0004281
ENSG00000232421-EFO_0004281
ENSG00000108423-EFO_0004281
ENSG00000074935-EFO_0004281
ENSG00000131462-EFO_0004281
ENSG00000169083-EFO_0005088
ENSG00000131747-EFO_0005088
ENSG00000167552-EFO_0005088
ENSG00000196230-EFO_0005088
ENSG00000232575-EFO_0005088
ENSG00000227739-EFO_0005088
ENSG00000224156-EFO_0005088
ENSG00000235067-EFO_0005088
ENSG00000229684-EFO_0005088
ENSG00000183311-EFO_0005088
ENSG00000232421-EFO_0005088
ENSG00000108423-EFO_0005088
ENSG00000074935-EFO_0005088
ENSG00000131462-EFO_0005088
ENSG00000091831-EFO_0000186
ENSG00000140009-EFO_0000186
ENSG00000091831-EFO_0000430
ENSG00000140009-EFO_0000430
ENSG00000091831-EFO_0000431
ENSG00000140009-EFO_0000431
ENSG00000091831-EFO_0006318
ENSG00000140009-EFO_0006318
ENSG00000150594-EFO_0000216
ENSG00000129749-EFO_0000216
ENSG00000022355-EFO_0000216
ENSG00000198785-EFO_0000216
ENSG00000189221-EFO_0000216
ENSG00000069535-EFO_0000216
ENSG00000116329-EFO_0000216
ENSG00000082556-EFO_0000216
ENSG00000112038-EFO_0000216
ENSG00000150594-EFO_0000364
ENSG00000129749-EFO_0000364
ENSG00000022355-EFO_0000364
ENSG00000198785-EFO_0000364
ENSG00000189221-EFO_0000364
ENSG00000069535-EFO_0000364
ENSG00000116329-EFO_0000364
ENSG00000082556-EFO_0000364
ENSG00000112038-EFO_0000364
ENSG00000150594-EFO_0000197
ENSG00000129749-EFO_0000197
ENSG00000022355-EFO_0000197
ENSG00000198785-EFO_0000197
ENSG00000189221-EFO_0000197
ENSG00000069535-EFO_0000197
ENSG00000116329-EFO_0000197
ENSG00000082556-EFO_0000197
ENSG00000112038-EFO_0000197
ENSG00000150594-EFO_1000020
ENSG00000129749-EFO_1000020
ENSG00000022355-EFO_1000020
ENSG00000198785-EFO_1000020
ENSG00000189221-EFO_1000020
ENSG00000069535-EFO_1000020
ENSG00000116329-EFO_1000020
ENSG00000082556-EFO_1000020
ENSG00000112038-EFO_1000020
ENSG00000113580-EFO_1000668
ENSG00000181072-EFO_1001890
ENSG00000196639-EFO_1001890
ENSG00000169083-EFO_0000313
ENSG00000157764-EFO_0000313
ENSG00000036828-EFO_0000313
ENSG00000283187-EFO_0000313
ENSG00000120217-EFO_0000313
ENSG00000121594-EFO_0000313
ENSG00000182578-EFO_0000313
ENSG00000140459-EFO_0000313
ENSG00000137869-EFO_0000313
ENSG00000228716-EFO_0000313
ENSG00000146648-EFO_0000313
ENSG00000091831-EFO_0000313
ENSG00000140009-EFO_0000313
ENSG00000077782-EFO_0000313
ENSG00000102755-EFO_0000313
ENSG00000122025-EFO_0000313
ENSG00000037280-EFO_0000313
ENSG00000134460-EFO_0000313
ENSG00000100385-EFO_0000313
ENSG00000147168-EFO_0000313
ENSG00000128052-EFO_0000313
ENSG00000157404-EFO_0000313
ENSG00000166963-EFO_0000313
ENSG00000078018-EFO_0000313
ENSG00000105976-EFO_0000313
ENSG00000260314-EFO_0000313
ENSG00000198793-EFO_0000313
ENSG00000151623-EFO_0000313
ENSG00000134853-EFO_0000313
ENSG00000113721-EFO_0000313
ENSG00000082175-EFO_0000313
ENSG00000132155-EFO_0000313
ENSG00000172819-EFO_0000313
ENSG00000165731-EFO_0000313
ENSG00000167325-EFO_0000313
ENSG00000204231-EFO_0000313
ENSG00000228333-EFO_0000313
ENSG00000231321-EFO_0000313
ENSG00000227322-EFO_0000313
ENSG00000235712-EFO_0000313
ENSG00000206289-EFO_0000313
ENSG00000143171-EFO_0000313
ENSG00000128602-EFO_0000313
ENSG00000198900-EFO_0000313
ENSG00000184428-EFO_0000313
ENSG00000131747-EFO_0000313
ENSG00000258947-EFO_0000313
ENSG00000176890-EFO_0000313
ENSG00000169083-EFO_0007164
ENSG00000157764-EFO_0007164
ENSG00000036828-EFO_0007164
ENSG00000283187-EFO_0007164
ENSG00000120217-EFO_0007164
ENSG00000121594-EFO_0007164
ENSG00000182578-EFO_0007164
ENSG00000140459-EFO_0007164
ENSG00000137869-EFO_0007164
ENSG00000228716-EFO_0007164
ENSG00000146648-EFO_0007164
ENSG00000091831-EFO_0007164
ENSG00000140009-EFO_0007164
ENSG00000077782-EFO_0007164
ENSG00000102755-EFO_0007164
ENSG00000122025-EFO_0007164
ENSG00000037280-EFO_0007164
ENSG00000134460-EFO_0007164
ENSG00000100385-EFO_0007164
ENSG00000147168-EFO_0007164
ENSG00000128052-EFO_0007164
ENSG00000157404-EFO_0007164
ENSG00000166963-EFO_0007164
ENSG00000078018-EFO_0007164
ENSG00000105976-EFO_0007164
ENSG00000260314-EFO_0007164
ENSG00000198793-EFO_0007164
ENSG00000151623-EFO_0007164
ENSG00000134853-EFO_0007164
ENSG00000113721-EFO_0007164
ENSG00000082175-EFO_0007164
ENSG00000132155-EFO_0007164
ENSG00000172819-EFO_0007164
ENSG00000165731-EFO_0007164
ENSG00000167325-EFO_0007164
ENSG00000204231-EFO_0007164
ENSG00000228333-EFO_0007164
ENSG00000231321-EFO_0007164
ENSG00000227322-EFO_0007164
ENSG00000235712-EFO_0007164
ENSG00000206289-EFO_0007164
ENSG00000143171-EFO_0007164
ENSG00000128602-EFO_0007164
ENSG00000198900-EFO_0007164
ENSG00000184428-EFO_0007164
ENSG00000131747-EFO_0007164
ENSG00000258947-EFO_0007164
ENSG00000176890-EFO_0007164
ENSG00000169083-EFO_0007419
ENSG00000157764-EFO_0007419
ENSG00000036828-EFO_0007419
ENSG00000283187-EFO_0007419
ENSG00000120217-EFO_0007419
ENSG00000121594-EFO_0007419
ENSG00000182578-EFO_0007419
ENSG00000140459-EFO_0007419
ENSG00000137869-EFO_0007419
ENSG00000228716-EFO_0007419
ENSG00000146648-EFO_0007419
ENSG00000091831-EFO_0007419
ENSG00000140009-EFO_0007419
ENSG00000077782-EFO_0007419
ENSG00000102755-EFO_0007419
ENSG00000122025-EFO_0007419
ENSG00000037280-EFO_0007419
ENSG00000134460-EFO_0007419
ENSG00000100385-EFO_0007419
ENSG00000147168-EFO_0007419
ENSG00000128052-EFO_0007419
ENSG00000157404-EFO_0007419
ENSG00000166963-EFO_0007419
ENSG00000078018-EFO_0007419
ENSG00000105976-EFO_0007419
ENSG00000260314-EFO_0007419
ENSG00000198793-EFO_0007419
ENSG00000151623-EFO_0007419
ENSG00000134853-EFO_0007419
ENSG00000113721-EFO_0007419
ENSG00000082175-EFO_0007419
ENSG00000132155-EFO_0007419
ENSG00000172819-EFO_0007419
ENSG00000165731-EFO_0007419
ENSG00000167325-EFO_0007419
ENSG00000204231-EFO_0007419
ENSG00000228333-EFO_0007419
ENSG00000231321-EFO_0007419
ENSG00000227322-EFO_0007419
ENSG00000235712-EFO_0007419
ENSG00000206289-EFO_0007419
ENSG00000143171-EFO_0007419
ENSG00000128602-EFO_0007419
ENSG00000198900-EFO_0007419
ENSG00000184428-EFO_0007419
ENSG00000131747-EFO_0007419
ENSG00000258947-EFO_0007419
ENSG00000176890-EFO_0007419
ENSG00000169083-EFO_0007420
ENSG00000157764-EFO_0007420
ENSG00000036828-EFO_0007420
ENSG00000283187-EFO_0007420
ENSG00000120217-EFO_0007420
ENSG00000121594-EFO_0007420
ENSG00000182578-EFO_0007420
ENSG00000140459-EFO_0007420
ENSG00000137869-EFO_0007420
ENSG00000228716-EFO_0007420
ENSG00000146648-EFO_0007420
ENSG00000091831-EFO_0007420
ENSG00000140009-EFO_0007420
ENSG00000077782-EFO_0007420
ENSG00000102755-EFO_0007420
ENSG00000122025-EFO_0007420
ENSG00000037280-EFO_0007420
ENSG00000134460-EFO_0007420
ENSG00000100385-EFO_0007420
ENSG00000147168-EFO_0007420
ENSG00000128052-EFO_0007420
ENSG00000157404-EFO_0007420
ENSG00000166963-EFO_0007420
ENSG00000078018-EFO_0007420
ENSG00000105976-EFO_0007420
ENSG00000260314-EFO_0007420
ENSG00000198793-EFO_0007420
ENSG00000151623-EFO_0007420
ENSG00000134853-EFO_0007420
ENSG00000113721-EFO_0007420
ENSG00000082175-EFO_0007420
ENSG00000132155-EFO_0007420
ENSG00000172819-EFO_0007420
ENSG00000165731-EFO_0007420
ENSG00000167325-EFO_0007420
ENSG00000204231-EFO_0007420
ENSG00000228333-EFO_0007420
ENSG00000231321-EFO_0007420
ENSG00000227322-EFO_0007420
ENSG00000235712-EFO_0007420
ENSG00000206289-EFO_0007420
ENSG00000143171-EFO_0007420
ENSG00000128602-EFO_0007420
ENSG00000198900-EFO_0007420
ENSG00000184428-EFO_0007420
ENSG00000131747-EFO_0007420
ENSG00000258947-EFO_0007420
ENSG00000176890-EFO_0007420
ENSG00000131747-EFO_0000519
ENSG00000198793-EFO_0000271
ENSG00000198793-EFO_0000272
ENSG00000131747-EFO_0000515
ENSG00000198793-EFO_0002499
ENSG00000022355-EFO_0000341
ENSG00000134333-EFO_0000341
ENSG00000111716-EFO_0000341
ENSG00000022355-EFO_0004244
ENSG00000134333-EFO_0004244
ENSG00000111716-EFO_0004244
ENSG00000022355-EFO_1000888
ENSG00000134333-EFO_1000888
ENSG00000111716-EFO_1000888
ENSG00000169252-EFO_0000341
ENSG00000163399-EFO_0000341
ENSG00000168539-EFO_0000341
ENSG00000181072-EFO_0000341
ENSG00000133019-EFO_0000341
ENSG00000180720-EFO_0000341
ENSG00000184984-EFO_0000341
ENSG00000171303-EFO_0000341
ENSG00000169427-EFO_0000341
ENSG00000186642-EFO_0000341
ENSG00000184588-EFO_0000341
ENSG00000113448-EFO_0000341
ENSG00000171791-EFO_1001184
ENSG00000078018-EFO_1001184
ENSG00000047849-EFO_1001184
ENSG00000186868-EFO_1001184
ENSG00000276155-EFO_1001184
ENSG00000277956-EFO_1001184
ENSG00000131747-EFO_1001184
ENSG00000101162-EFO_1001184
ENSG00000012779-EFO_0005628
ENSG00000275565-EFO_0005628
ENSG00000132170-EFO_0005628
ENSG00000095303-EFO_0005628
ENSG00000073756-EFO_0005628
ENSG00000187242-EFO_1000761
ENSG00000263243-EFO_1000761
ENSG00000172867-EFO_1000761
ENSG00000113580-EFO_1000761
ENSG00000120907-EFO_1000716
ENSG00000150594-EFO_1000716
ENSG00000119535-EFO_1000716
ENSG00000126218-EFO_1000716
ENSG00000178394-EFO_1000716
ENSG00000117601-EFO_1000716
ENSG00000003436-EFO_1000716
ENSG00000129167-EFO_1000716
ENSG00000139287-EFO_1000716
ENSG00000077498-EFO_1000716
ENSG00000112715-EFO_1000716
ENSG00000105675-EFO_0000499
ENSG00000228716-EFO_0000499
ENSG00000149295-EFO_0000499
ENSG00000151577-EFO_0000499
ENSG00000073756-EFO_0000499
ENSG00000205571-EFO_0000630
ENSG00000273772-EFO_0000630
ENSG00000277773-EFO_0000630
ENSG00000205571-EFO_0000632
ENSG00000273772-EFO_0000632
ENSG00000277773-EFO_0000632
ENSG00000196230-EFO_0002918
ENSG00000232575-EFO_0002918
ENSG00000227739-EFO_0002918
ENSG00000224156-EFO_0002918
ENSG00000235067-EFO_0002918
ENSG00000229684-EFO_0002918
ENSG00000183311-EFO_0002918
ENSG00000232421-EFO_0002918
ENSG00000120907-EFO_0000338
ENSG00000120907-EFO_0000556
ENSG00000120907-EFO_0002511
ENSG00000120907-EFO_0003775
ENSG00000120907-EFO_0007433
ENSG00000169083-EFO_0003775
ENSG00000102468-EFO_0003775
ENSG00000103546-EFO_0003775
ENSG00000108576-EFO_0003775
ENSG00000027697-EFO_0000338
ENSG00000159128-EFO_0000338
ENSG00000262795-EFO_0000338
ENSG00000168539-EFO_0000274
ENSG00000181072-EFO_0000274
ENSG00000133019-EFO_0000274
ENSG00000180720-EFO_0000274
ENSG00000184984-EFO_0000274
ENSG00000088832-EFO_0000274
ENSG00000196639-EFO_0000274
ENSG00000113749-EFO_0000274
ENSG00000178394-EFO_0000274
ENSG00000102468-EFO_0000274
ENSG00000135914-EFO_0000274
ENSG00000147246-EFO_0000274
ENSG00000198793-EFO_0000274
ENSG00000113580-EFO_0000274
ENSG00000103546-EFO_0000274
ENSG00000108576-EFO_0000274
ENSG00000120907-EFO_0000289
ENSG00000170214-EFO_0000289
ENSG00000198216-EFO_0000289
ENSG00000168539-EFO_0000289
ENSG00000181072-EFO_0000289
ENSG00000133019-EFO_0000289
ENSG00000180720-EFO_0000289
ENSG00000184984-EFO_0000289
ENSG00000184845-EFO_0000289
ENSG00000149295-EFO_0000289
ENSG00000151577-EFO_0000289
ENSG00000196639-EFO_0000289
ENSG00000113749-EFO_0000289
ENSG00000178394-EFO_0000289
ENSG00000102468-EFO_0000289
ENSG00000135914-EFO_0000289
ENSG00000147246-EFO_0000289
ENSG00000148680-EFO_0000289
ENSG00000189221-EFO_0000289
ENSG00000069535-EFO_0000289
ENSG00000116711-EFO_0000289
ENSG00000184381-EFO_0000289
ENSG00000115896-EFO_0000289
ENSG00000103546-EFO_0000289
ENSG00000142319-EFO_0000289
ENSG00000276996-EFO_0000289
ENSG00000108576-EFO_0000289
ENSG00000198900-EFO_0000289
ENSG00000198793-EFO_0000759
ENSG00000183873-EFO_0000253
ENSG00000151012-EFO_0000253
ENSG00000183873-EFO_0000773
ENSG00000151012-EFO_0000773
ENSG00000183873-EFO_0004247
ENSG00000151012-EFO_0004247
ENSG00000183873-EFO_1000972
ENSG00000151012-EFO_1000972
ENSG00000183873-EFO_1001089
ENSG00000151012-EFO_1001089
ENSG00000183873-HP_0000979
ENSG00000151012-HP_0000979
ENSG00000183873-Orphanet_309152
ENSG00000151012-Orphanet_309152
ENSG00000120907-EFO_0004247
ENSG00000170214-EFO_0004247
ENSG00000198216-EFO_0004247
ENSG00000184845-EFO_0004247
ENSG00000149295-EFO_0004247
ENSG00000196639-EFO_0004247
ENSG00000178394-EFO_0004247
ENSG00000102468-EFO_0004247
ENSG00000148680-EFO_0004247
ENSG00000189221-EFO_0004247
ENSG00000069535-EFO_0004247
ENSG00000142319-EFO_0004247
ENSG00000276996-EFO_0004247
ENSG00000125730-HP_0000979
ENSG00000244731-HP_0000979
ENSG00000206340-HP_0000979
ENSG00000244207-HP_0000979
ENSG00000227746-HP_0000979
ENSG00000224389-HP_0000979
ENSG00000236625-HP_0000979
ENSG00000224639-HP_0000979
ENSG00000228267-HP_0000979
ENSG00000228454-HP_0000979
ENSG00000106804-HP_0000979
ENSG00000150337-HP_0000979
ENSG00000198019-HP_0000979
ENSG00000143226-HP_0000979
ENSG00000072694-HP_0000979
ENSG00000203747-HP_0000979
ENSG00000162747-HP_0000979
ENSG00000117400-HP_0000979
ENSG00000113580-HP_0000979
ENSG00000187010-HP_0000979
ENSG00000167207-EFO_0000637
ENSG00000136869-EFO_0000637
ENSG00000157404-EFO_0002087
ENSG00000165731-EFO_0002087
ENSG00000101966-EFO_0003932
ENSG00000043591-EFO_0000378
ENSG00000144891-EFO_0000378
ENSG00000126218-EFO_0000378
ENSG00000152402-EFO_0000378
ENSG00000169418-EFO_0000378
ENSG00000104368-EFO_0000378
ENSG00000122861-EFO_0000378
ENSG00000011422-EFO_0000378
ENSG00000122194-EFO_0000378
ENSG00000197632-EFO_0000378
ENSG00000117601-EFO_0000378
ENSG00000106366-EFO_0000378
ENSG00000043591-EFO_0001645
ENSG00000144891-EFO_0001645
ENSG00000126218-EFO_0001645
ENSG00000152402-EFO_0001645
ENSG00000169418-EFO_0001645
ENSG00000104368-EFO_0001645
ENSG00000122861-EFO_0001645
ENSG00000011422-EFO_0001645
ENSG00000122194-EFO_0001645
ENSG00000197632-EFO_0001645
ENSG00000117601-EFO_0001645
ENSG00000106366-EFO_0001645
ENSG00000167552-HP_0100727
ENSG00000196230-HP_0100727
ENSG00000232575-HP_0100727
ENSG00000227739-HP_0100727
ENSG00000224156-HP_0100727
ENSG00000235067-HP_0100727
ENSG00000229684-HP_0100727
ENSG00000183311-HP_0100727
ENSG00000232421-HP_0100727
ENSG00000108423-HP_0100727
ENSG00000074935-HP_0100727
ENSG00000131462-HP_0100727
ENSG00000117601-EFO_0003875
ENSG00000099937-EFO_0003875
ENSG00000117601-EFO_1000853
ENSG00000099937-EFO_1000853
ENSG00000117601-EFO_1001073
ENSG00000099937-EFO_1001073
ENSG00000120907-EFO_0000304
ENSG00000169252-EFO_0000304
ENSG00000091831-EFO_0000304
ENSG00000109163-EFO_0000304
ENSG00000138039-EFO_0000304
ENSG00000113580-EFO_0000304
ENSG00000151623-EFO_0000304
ENSG00000180914-EFO_0000304
ENSG00000082175-EFO_0000304
ENSG00000160951-EFO_0000304
ENSG00000125384-EFO_0000304
ENSG00000050628-EFO_0000304
ENSG00000171522-EFO_0000304
ENSG00000122420-EFO_0000304
ENSG00000120907-EFO_0000305
ENSG00000169252-EFO_0000305
ENSG00000091831-EFO_0000305
ENSG00000109163-EFO_0000305
ENSG00000138039-EFO_0000305
ENSG00000113580-EFO_0000305
ENSG00000151623-EFO_0000305
ENSG00000180914-EFO_0000305
ENSG00000082175-EFO_0000305
ENSG00000160951-EFO_0000305
ENSG00000125384-EFO_0000305
ENSG00000050628-EFO_0000305
ENSG00000171522-EFO_0000305
ENSG00000122420-EFO_0000305
ENSG00000120907-EFO_0000553
ENSG00000169252-EFO_0000553
ENSG00000091831-EFO_0000553
ENSG00000109163-EFO_0000553
ENSG00000138039-EFO_0000553
ENSG00000113580-EFO_0000553
ENSG00000151623-EFO_0000553
ENSG00000180914-EFO_0000553
ENSG00000082175-EFO_0000553
ENSG00000160951-EFO_0000553
ENSG00000125384-EFO_0000553
ENSG00000050628-EFO_0000553
ENSG00000171522-EFO_0000553
ENSG00000122420-EFO_0000553
ENSG00000120907-EFO_0000570
ENSG00000169252-EFO_0000570
ENSG00000091831-EFO_0000570
ENSG00000109163-EFO_0000570
ENSG00000138039-EFO_0000570
ENSG00000113580-EFO_0000570
ENSG00000151623-EFO_0000570
ENSG00000180914-EFO_0000570
ENSG00000082175-EFO_0000570
ENSG00000160951-EFO_0000570
ENSG00000125384-EFO_0000570
ENSG00000050628-EFO_0000570
ENSG00000171522-EFO_0000570
ENSG00000122420-EFO_0000570
ENSG00000120907-EFO_0000712
ENSG00000169252-EFO_0000712
ENSG00000091831-EFO_0000712
ENSG00000109163-EFO_0000712
ENSG00000138039-EFO_0000712
ENSG00000113580-EFO_0000712
ENSG00000151623-EFO_0000712
ENSG00000180914-EFO_0000712
ENSG00000082175-EFO_0000712
ENSG00000160951-EFO_0000712
ENSG00000125384-EFO_0000712
ENSG00000050628-EFO_0000712
ENSG00000171522-EFO_0000712
ENSG00000122420-EFO_0000712
ENSG00000120907-EFO_0004277
ENSG00000169252-EFO_0004277
ENSG00000091831-EFO_0004277
ENSG00000109163-EFO_0004277
ENSG00000138039-EFO_0004277
ENSG00000113580-EFO_0004277
ENSG00000151623-EFO_0004277
ENSG00000180914-EFO_0004277
ENSG00000082175-EFO_0004277
ENSG00000160951-EFO_0004277
ENSG00000125384-EFO_0004277
ENSG00000050628-EFO_0004277
ENSG00000171522-EFO_0004277
ENSG00000122420-EFO_0004277
ENSG00000120907-EFO_1000862
ENSG00000169252-EFO_1000862
ENSG00000091831-EFO_1000862
ENSG00000109163-EFO_1000862
ENSG00000138039-EFO_1000862
ENSG00000113580-EFO_1000862
ENSG00000151623-EFO_1000862
ENSG00000180914-EFO_1000862
ENSG00000082175-EFO_1000862
ENSG00000160951-EFO_1000862
ENSG00000125384-EFO_1000862
ENSG00000050628-EFO_1000862
ENSG00000171522-EFO_1000862
ENSG00000122420-EFO_1000862
ENSG00000105675-EFO_0000698
ENSG00000122025-EFO_0000698
ENSG00000128052-EFO_0000698
ENSG00000157404-EFO_0000698
ENSG00000134853-EFO_0000698
ENSG00000113721-EFO_0000698
ENSG00000154229-EFO_0000698
ENSG00000165731-EFO_0000698
ENSG00000105675-EFO_0002517
ENSG00000122025-EFO_0002517
ENSG00000128052-EFO_0002517
ENSG00000157404-EFO_0002517
ENSG00000134853-EFO_0002517
ENSG00000113721-EFO_0002517
ENSG00000154229-EFO_0002517
ENSG00000165731-EFO_0002517
ENSG00000105675-EFO_0007374
ENSG00000122025-EFO_0007374
ENSG00000128052-EFO_0007374
ENSG00000157404-EFO_0007374
ENSG00000134853-EFO_0007374
ENSG00000113721-EFO_0007374
ENSG00000154229-EFO_0007374
ENSG00000165731-EFO_0007374
ENSG00000105675-EFO_0008490
ENSG00000122025-EFO_0008490
ENSG00000128052-EFO_0008490
ENSG00000157404-EFO_0008490
ENSG00000134853-EFO_0008490
ENSG00000113721-EFO_0008490
ENSG00000154229-EFO_0008490
ENSG00000165731-EFO_0008490
ENSG00000228716-EFO_0003098
ENSG00000228716-EFO_0002893
ENSG00000152402-EFO_0005595
ENSG00000089250-EFO_0005595
ENSG00000091831-EFO_0003859
ENSG00000109163-EFO_0003859
ENSG00000138039-EFO_0003859
ENSG00000151623-EFO_0003859
ENSG00000082175-EFO_0003859
ENSG00000091831-EFO_1000875
ENSG00000109163-EFO_1000875
ENSG00000138039-EFO_1000875
ENSG00000151623-EFO_1000875
ENSG00000082175-EFO_1000875
ENSG00000169083-EFO_1000979
ENSG00000182782-EFO_0003876
ENSG00000255398-EFO_0003876
ENSG00000172572-EFO_0003876
ENSG00000125384-EFO_0003876
ENSG00000117601-EFO_0003876
ENSG00000099937-EFO_0003876
ENSG00000120907-EFO_0000503
ENSG00000150594-EFO_0000503
ENSG00000012779-EFO_0000503
ENSG00000275565-EFO_0000503
ENSG00000138772-EFO_0000503
ENSG00000157764-EFO_0000503
ENSG00000125730-EFO_0000503
ENSG00000244731-EFO_0000503
ENSG00000206340-EFO_0000503
ENSG00000244207-EFO_0000503
ENSG00000227746-EFO_0000503
ENSG00000224389-EFO_0000503
ENSG00000236625-EFO_0000503
ENSG00000224639-EFO_0000503
ENSG00000228267-EFO_0000503
ENSG00000228454-EFO_0000503
ENSG00000106804-EFO_0000503
ENSG00000181072-EFO_0000503
ENSG00000133019-EFO_0000503
ENSG00000163599-EFO_0000503
ENSG00000149295-EFO_0000503
ENSG00000151577-EFO_0000503
ENSG00000150337-EFO_0000503
ENSG00000198019-EFO_0000503
ENSG00000143226-EFO_0000503
ENSG00000072694-EFO_0000503
ENSG00000203747-EFO_0000503
ENSG00000162747-EFO_0000503
ENSG00000088832-EFO_0000503
ENSG00000167996-EFO_0000503
ENSG00000087086-EFO_0000503
ENSG00000206172-EFO_0000503
ENSG00000244734-EFO_0000503
ENSG00000196639-EFO_0000503
ENSG00000113749-EFO_0000503
ENSG00000178394-EFO_0000503
ENSG00000102468-EFO_0000503
ENSG00000147246-EFO_0000503
ENSG00000119912-EFO_0000503
ENSG00000104783-EFO_0000503
ENSG00000187242-EFO_0000503
ENSG00000263243-EFO_0000503
ENSG00000172867-EFO_0000503
ENSG00000168412-EFO_0000503
ENSG00000134640-EFO_0000503
ENSG00000113580-EFO_0000503
ENSG00000113721-EFO_0000503
ENSG00000095303-EFO_0000503
ENSG00000073756-EFO_0000503
ENSG00000131759-EFO_0000503
ENSG00000077092-EFO_0000503
ENSG00000172819-EFO_0000503
ENSG00000186350-EFO_0000503
ENSG00000204231-EFO_0000503
ENSG00000228333-EFO_0000503
ENSG00000231321-EFO_0000503
ENSG00000227322-EFO_0000503
ENSG00000235712-EFO_0000503
ENSG00000206289-EFO_0000503
ENSG00000143171-EFO_0000503
ENSG00000204370-EFO_0000503
ENSG00000165646-EFO_0000503
ENSG00000055118-EFO_0000503
ENSG00000138161-EFO_0000503
ENSG00000120907-EFO_0000701
ENSG00000150594-EFO_0000701
ENSG00000012779-EFO_0000701
ENSG00000275565-EFO_0000701
ENSG00000138772-EFO_0000701
ENSG00000157764-EFO_0000701
ENSG00000125730-EFO_0000701
ENSG00000244731-EFO_0000701
ENSG00000206340-EFO_0000701
ENSG00000244207-EFO_0000701
ENSG00000227746-EFO_0000701
ENSG00000224389-EFO_0000701
ENSG00000236625-EFO_0000701
ENSG00000224639-EFO_0000701
ENSG00000228267-EFO_0000701
ENSG00000228454-EFO_0000701
ENSG00000106804-EFO_0000701
ENSG00000181072-EFO_0000701
ENSG00000133019-EFO_0000701
ENSG00000163599-EFO_0000701
ENSG00000149295-EFO_0000701
ENSG00000151577-EFO_0000701
ENSG00000150337-EFO_0000701
ENSG00000198019-EFO_0000701
ENSG00000143226-EFO_0000701
ENSG00000072694-EFO_0000701
ENSG00000203747-EFO_0000701
ENSG00000162747-EFO_0000701
ENSG00000088832-EFO_0000701
ENSG00000167996-EFO_0000701
ENSG00000087086-EFO_0000701
ENSG00000206172-EFO_0000701
ENSG00000244734-EFO_0000701
ENSG00000196639-EFO_0000701
ENSG00000113749-EFO_0000701
ENSG00000178394-EFO_0000701
ENSG00000102468-EFO_0000701
ENSG00000147246-EFO_0000701
ENSG00000119912-EFO_0000701
ENSG00000104783-EFO_0000701
ENSG00000187242-EFO_0000701
ENSG00000263243-EFO_0000701
ENSG00000172867-EFO_0000701
ENSG00000168412-EFO_0000701
ENSG00000134640-EFO_0000701
ENSG00000113580-EFO_0000701
ENSG00000113721-EFO_0000701
ENSG00000095303-EFO_0000701
ENSG00000073756-EFO_0000701
ENSG00000131759-EFO_0000701
ENSG00000077092-EFO_0000701
ENSG00000172819-EFO_0000701
ENSG00000186350-EFO_0000701
ENSG00000204231-EFO_0000701
ENSG00000228333-EFO_0000701
ENSG00000231321-EFO_0000701
ENSG00000227322-EFO_0000701
ENSG00000235712-EFO_0000701
ENSG00000206289-EFO_0000701
ENSG00000143171-EFO_0000701
ENSG00000204370-EFO_0000701
ENSG00000165646-EFO_0000701
ENSG00000055118-EFO_0000701
ENSG00000138161-EFO_0000701
ENSG00000120907-EFO_0001069
ENSG00000150594-EFO_0001069
ENSG00000012779-EFO_0001069
ENSG00000275565-EFO_0001069
ENSG00000138772-EFO_0001069
ENSG00000157764-EFO_0001069
ENSG00000125730-EFO_0001069
ENSG00000244731-EFO_0001069
ENSG00000206340-EFO_0001069
ENSG00000244207-EFO_0001069
ENSG00000227746-EFO_0001069
ENSG00000224389-EFO_0001069
ENSG00000236625-EFO_0001069
ENSG00000224639-EFO_0001069
ENSG00000228267-EFO_0001069
ENSG00000228454-EFO_0001069
ENSG00000106804-EFO_0001069
ENSG00000181072-EFO_0001069
ENSG00000133019-EFO_0001069
ENSG00000163599-EFO_0001069
ENSG00000149295-EFO_0001069
ENSG00000151577-EFO_0001069
ENSG00000150337-EFO_0001069
ENSG00000198019-EFO_0001069
ENSG00000143226-EFO_0001069
ENSG00000072694-EFO_0001069
ENSG00000203747-EFO_0001069
ENSG00000162747-EFO_0001069
ENSG00000088832-EFO_0001069
ENSG00000167996-EFO_0001069
ENSG00000087086-EFO_0001069
ENSG00000206172-EFO_0001069
ENSG00000244734-EFO_0001069
ENSG00000196639-EFO_0001069
ENSG00000113749-EFO_0001069
ENSG00000178394-EFO_0001069
ENSG00000102468-EFO_0001069
ENSG00000147246-EFO_0001069
ENSG00000119912-EFO_0001069
ENSG00000104783-EFO_0001069
ENSG00000187242-EFO_0001069
ENSG00000263243-EFO_0001069
ENSG00000172867-EFO_0001069
ENSG00000168412-EFO_0001069
ENSG00000134640-EFO_0001069
ENSG00000113580-EFO_0001069
ENSG00000113721-EFO_0001069
ENSG00000095303-EFO_0001069
ENSG00000073756-EFO_0001069
ENSG00000131759-EFO_0001069
ENSG00000077092-EFO_0001069
ENSG00000172819-EFO_0001069
ENSG00000186350-EFO_0001069
ENSG00000204231-EFO_0001069
ENSG00000228333-EFO_0001069
ENSG00000231321-EFO_0001069
ENSG00000227322-EFO_0001069
ENSG00000235712-EFO_0001069
ENSG00000206289-EFO_0001069
ENSG00000143171-EFO_0001069
ENSG00000204370-EFO_0001069
ENSG00000165646-EFO_0001069
ENSG00000055118-EFO_0001069
ENSG00000138161-EFO_0001069
ENSG00000120907-EFO_0001416
ENSG00000150594-EFO_0001416
ENSG00000012779-EFO_0001416
ENSG00000275565-EFO_0001416
ENSG00000138772-EFO_0001416
ENSG00000157764-EFO_0001416
ENSG00000125730-EFO_0001416
ENSG00000244731-EFO_0001416
ENSG00000206340-EFO_0001416
ENSG00000244207-EFO_0001416
ENSG00000227746-EFO_0001416
ENSG00000224389-EFO_0001416
ENSG00000236625-EFO_0001416
ENSG00000224639-EFO_0001416
ENSG00000228267-EFO_0001416
ENSG00000228454-EFO_0001416
ENSG00000106804-EFO_0001416
ENSG00000181072-EFO_0001416
ENSG00000133019-EFO_0001416
ENSG00000163599-EFO_0001416
ENSG00000149295-EFO_0001416
ENSG00000151577-EFO_0001416
ENSG00000150337-EFO_0001416
ENSG00000198019-EFO_0001416
ENSG00000143226-EFO_0001416
ENSG00000072694-EFO_0001416
ENSG00000203747-EFO_0001416
ENSG00000162747-EFO_0001416
ENSG00000088832-EFO_0001416
ENSG00000167996-EFO_0001416
ENSG00000087086-EFO_0001416
ENSG00000206172-EFO_0001416
ENSG00000244734-EFO_0001416
ENSG00000196639-EFO_0001416
ENSG00000113749-EFO_0001416
ENSG00000178394-EFO_0001416
ENSG00000102468-EFO_0001416
ENSG00000147246-EFO_0001416
ENSG00000119912-EFO_0001416
ENSG00000104783-EFO_0001416
ENSG00000187242-EFO_0001416
ENSG00000263243-EFO_0001416
ENSG00000172867-EFO_0001416
ENSG00000168412-EFO_0001416
ENSG00000134640-EFO_0001416
ENSG00000113580-EFO_0001416
ENSG00000113721-EFO_0001416
ENSG00000095303-EFO_0001416
ENSG00000073756-EFO_0001416
ENSG00000131759-EFO_0001416
ENSG00000077092-EFO_0001416
ENSG00000172819-EFO_0001416
ENSG00000186350-EFO_0001416
ENSG00000204231-EFO_0001416
ENSG00000228333-EFO_0001416
ENSG00000231321-EFO_0001416
ENSG00000227322-EFO_0001416
ENSG00000235712-EFO_0001416
ENSG00000206289-EFO_0001416
ENSG00000143171-EFO_0001416
ENSG00000204370-EFO_0001416
ENSG00000165646-EFO_0001416
ENSG00000055118-EFO_0001416
ENSG00000138161-EFO_0001416
ENSG00000120907-EFO_0005579
ENSG00000150594-EFO_0005579
ENSG00000012779-EFO_0005579
ENSG00000275565-EFO_0005579
ENSG00000138772-EFO_0005579
ENSG00000157764-EFO_0005579
ENSG00000125730-EFO_0005579
ENSG00000244731-EFO_0005579
ENSG00000206340-EFO_0005579
ENSG00000244207-EFO_0005579
ENSG00000227746-EFO_0005579
ENSG00000224389-EFO_0005579
ENSG00000236625-EFO_0005579
ENSG00000224639-EFO_0005579
ENSG00000228267-EFO_0005579
ENSG00000228454-EFO_0005579
ENSG00000106804-EFO_0005579
ENSG00000181072-EFO_0005579
ENSG00000133019-EFO_0005579
ENSG00000163599-EFO_0005579
ENSG00000149295-EFO_0005579
ENSG00000151577-EFO_0005579
ENSG00000150337-EFO_0005579
ENSG00000198019-EFO_0005579
ENSG00000143226-EFO_0005579
ENSG00000072694-EFO_0005579
ENSG00000203747-EFO_0005579
ENSG00000162747-EFO_0005579
ENSG00000088832-EFO_0005579
ENSG00000167996-EFO_0005579
ENSG00000087086-EFO_0005579
ENSG00000206172-EFO_0005579
ENSG00000244734-EFO_0005579
ENSG00000196639-EFO_0005579
ENSG00000113749-EFO_0005579
ENSG00000178394-EFO_0005579
ENSG00000102468-EFO_0005579
ENSG00000147246-EFO_0005579
ENSG00000119912-EFO_0005579
ENSG00000104783-EFO_0005579
ENSG00000187242-EFO_0005579
ENSG00000263243-EFO_0005579
ENSG00000172867-EFO_0005579
ENSG00000168412-EFO_0005579
ENSG00000134640-EFO_0005579
ENSG00000113580-EFO_0005579
ENSG00000113721-EFO_0005579
ENSG00000095303-EFO_0005579
ENSG00000073756-EFO_0005579
ENSG00000131759-EFO_0005579
ENSG00000077092-EFO_0005579
ENSG00000172819-EFO_0005579
ENSG00000186350-EFO_0005579
ENSG00000204231-EFO_0005579
ENSG00000228333-EFO_0005579
ENSG00000231321-EFO_0005579
ENSG00000227322-EFO_0005579
ENSG00000235712-EFO_0005579
ENSG00000206289-EFO_0005579
ENSG00000143171-EFO_0005579
ENSG00000204370-EFO_0005579
ENSG00000165646-EFO_0005579
ENSG00000055118-EFO_0005579
ENSG00000138161-EFO_0005579
ENSG00000120907-EFO_0005922
ENSG00000150594-EFO_0005922
ENSG00000012779-EFO_0005922
ENSG00000275565-EFO_0005922
ENSG00000138772-EFO_0005922
ENSG00000157764-EFO_0005922
ENSG00000125730-EFO_0005922
ENSG00000244731-EFO_0005922
ENSG00000206340-EFO_0005922
ENSG00000244207-EFO_0005922
ENSG00000227746-EFO_0005922
ENSG00000224389-EFO_0005922
ENSG00000236625-EFO_0005922
ENSG00000224639-EFO_0005922
ENSG00000228267-EFO_0005922
ENSG00000228454-EFO_0005922
ENSG00000106804-EFO_0005922
ENSG00000181072-EFO_0005922
ENSG00000133019-EFO_0005922
ENSG00000163599-EFO_0005922
ENSG00000149295-EFO_0005922
ENSG00000151577-EFO_0005922
ENSG00000150337-EFO_0005922
ENSG00000198019-EFO_0005922
ENSG00000143226-EFO_0005922
ENSG00000072694-EFO_0005922
ENSG00000203747-EFO_0005922
ENSG00000162747-EFO_0005922
ENSG00000088832-EFO_0005922
ENSG00000167996-EFO_0005922
ENSG00000087086-EFO_0005922
ENSG00000206172-EFO_0005922
ENSG00000244734-EFO_0005922
ENSG00000196639-EFO_0005922
ENSG00000113749-EFO_0005922
ENSG00000178394-EFO_0005922
ENSG00000102468-EFO_0005922
ENSG00000147246-EFO_0005922
ENSG00000119912-EFO_0005922
ENSG00000104783-EFO_0005922
ENSG00000187242-EFO_0005922
ENSG00000263243-EFO_0005922
ENSG00000172867-EFO_0005922
ENSG00000168412-EFO_0005922
ENSG00000134640-EFO_0005922
ENSG00000113580-EFO_0005922
ENSG00000113721-EFO_0005922
ENSG00000095303-EFO_0005922
ENSG00000073756-EFO_0005922
ENSG00000131759-EFO_0005922
ENSG00000077092-EFO_0005922
ENSG00000172819-EFO_0005922
ENSG00000186350-EFO_0005922
ENSG00000204231-EFO_0005922
ENSG00000228333-EFO_0005922
ENSG00000231321-EFO_0005922
ENSG00000227322-EFO_0005922
ENSG00000235712-EFO_0005922
ENSG00000206289-EFO_0005922
ENSG00000143171-EFO_0005922
ENSG00000204370-EFO_0005922
ENSG00000165646-EFO_0005922
ENSG00000055118-EFO_0005922
ENSG00000138161-EFO_0005922
ENSG00000120907-EFO_0006738
ENSG00000150594-EFO_0006738
ENSG00000012779-EFO_0006738
ENSG00000275565-EFO_0006738
ENSG00000138772-EFO_0006738
ENSG00000157764-EFO_0006738
ENSG00000125730-EFO_0006738
ENSG00000244731-EFO_0006738
ENSG00000206340-EFO_0006738
ENSG00000244207-EFO_0006738
ENSG00000227746-EFO_0006738
ENSG00000224389-EFO_0006738
ENSG00000236625-EFO_0006738
ENSG00000224639-EFO_0006738
ENSG00000228267-EFO_0006738
ENSG00000228454-EFO_0006738
ENSG00000106804-EFO_0006738
ENSG00000181072-EFO_0006738
ENSG00000133019-EFO_0006738
ENSG00000163599-EFO_0006738
ENSG00000149295-EFO_0006738
ENSG00000151577-EFO_0006738
ENSG00000150337-EFO_0006738
ENSG00000198019-EFO_0006738
ENSG00000143226-EFO_0006738
ENSG00000072694-EFO_0006738
ENSG00000203747-EFO_0006738
ENSG00000162747-EFO_0006738
ENSG00000088832-EFO_0006738
ENSG00000167996-EFO_0006738
ENSG00000087086-EFO_0006738
ENSG00000206172-EFO_0006738
ENSG00000244734-EFO_0006738
ENSG00000196639-EFO_0006738
ENSG00000113749-EFO_0006738
ENSG00000178394-EFO_0006738
ENSG00000102468-EFO_0006738
ENSG00000147246-EFO_0006738
ENSG00000119912-EFO_0006738
ENSG00000104783-EFO_0006738
ENSG00000187242-EFO_0006738
ENSG00000263243-EFO_0006738
ENSG00000172867-EFO_0006738
ENSG00000168412-EFO_0006738
ENSG00000134640-EFO_0006738
ENSG00000113580-EFO_0006738
ENSG00000113721-EFO_0006738
ENSG00000095303-EFO_0006738
ENSG00000073756-EFO_0006738
ENSG00000131759-EFO_0006738
ENSG00000077092-EFO_0006738
ENSG00000172819-EFO_0006738
ENSG00000186350-EFO_0006738
ENSG00000204231-EFO_0006738
ENSG00000228333-EFO_0006738
ENSG00000231321-EFO_0006738
ENSG00000227322-EFO_0006738
ENSG00000235712-EFO_0006738
ENSG00000206289-EFO_0006738
ENSG00000143171-EFO_0006738
ENSG00000204370-EFO_0006738
ENSG00000165646-EFO_0006738
ENSG00000055118-EFO_0006738
ENSG00000138161-EFO_0006738
ENSG00000120907-EFO_0007152
ENSG00000150594-EFO_0007152
ENSG00000012779-EFO_0007152
ENSG00000275565-EFO_0007152
ENSG00000138772-EFO_0007152
ENSG00000157764-EFO_0007152
ENSG00000125730-EFO_0007152
ENSG00000244731-EFO_0007152
ENSG00000206340-EFO_0007152
ENSG00000244207-EFO_0007152
ENSG00000227746-EFO_0007152
ENSG00000224389-EFO_0007152
ENSG00000236625-EFO_0007152
ENSG00000224639-EFO_0007152
ENSG00000228267-EFO_0007152
ENSG00000228454-EFO_0007152
ENSG00000106804-EFO_0007152
ENSG00000181072-EFO_0007152
ENSG00000133019-EFO_0007152
ENSG00000163599-EFO_0007152
ENSG00000149295-EFO_0007152
ENSG00000151577-EFO_0007152
ENSG00000150337-EFO_0007152
ENSG00000198019-EFO_0007152
ENSG00000143226-EFO_0007152
ENSG00000072694-EFO_0007152
ENSG00000203747-EFO_0007152
ENSG00000162747-EFO_0007152
ENSG00000088832-EFO_0007152
ENSG00000167996-EFO_0007152
ENSG00000087086-EFO_0007152
ENSG00000206172-EFO_0007152
ENSG00000244734-EFO_0007152
ENSG00000196639-EFO_0007152
ENSG00000113749-EFO_0007152
ENSG00000178394-EFO_0007152
ENSG00000102468-EFO_0007152
ENSG00000147246-EFO_0007152
ENSG00000119912-EFO_0007152
ENSG00000104783-EFO_0007152
ENSG00000187242-EFO_0007152
ENSG00000263243-EFO_0007152
ENSG00000172867-EFO_0007152
ENSG00000168412-EFO_0007152
ENSG00000134640-EFO_0007152
ENSG00000113580-EFO_0007152
ENSG00000113721-EFO_0007152
ENSG00000095303-EFO_0007152
ENSG00000073756-EFO_0007152
ENSG00000131759-EFO_0007152
ENSG00000077092-EFO_0007152
ENSG00000172819-EFO_0007152
ENSG00000186350-EFO_0007152
ENSG00000204231-EFO_0007152
ENSG00000228333-EFO_0007152
ENSG00000231321-EFO_0007152
ENSG00000227322-EFO_0007152
ENSG00000235712-EFO_0007152
ENSG00000206289-EFO_0007152
ENSG00000143171-EFO_0007152
ENSG00000204370-EFO_0007152
ENSG00000165646-EFO_0007152
ENSG00000055118-EFO_0007152
ENSG00000138161-EFO_0007152
ENSG00000120907-EFO_0007180
ENSG00000150594-EFO_0007180
ENSG00000012779-EFO_0007180
ENSG00000275565-EFO_0007180
ENSG00000138772-EFO_0007180
ENSG00000157764-EFO_0007180
ENSG00000125730-EFO_0007180
ENSG00000244731-EFO_0007180
ENSG00000206340-EFO_0007180
ENSG00000244207-EFO_0007180
ENSG00000227746-EFO_0007180
ENSG00000224389-EFO_0007180
ENSG00000236625-EFO_0007180
ENSG00000224639-EFO_0007180
ENSG00000228267-EFO_0007180
ENSG00000228454-EFO_0007180
ENSG00000106804-EFO_0007180
ENSG00000181072-EFO_0007180
ENSG00000133019-EFO_0007180
ENSG00000163599-EFO_0007180
ENSG00000149295-EFO_0007180
ENSG00000151577-EFO_0007180
ENSG00000150337-EFO_0007180
ENSG00000198019-EFO_0007180
ENSG00000143226-EFO_0007180
ENSG00000072694-EFO_0007180
ENSG00000203747-EFO_0007180
ENSG00000162747-EFO_0007180
ENSG00000088832-EFO_0007180
ENSG00000167996-EFO_0007180
ENSG00000087086-EFO_0007180
ENSG00000206172-EFO_0007180
ENSG00000244734-EFO_0007180
ENSG00000196639-EFO_0007180
ENSG00000113749-EFO_0007180
ENSG00000178394-EFO_0007180
ENSG00000102468-EFO_0007180
ENSG00000147246-EFO_0007180
ENSG00000119912-EFO_0007180
ENSG00000104783-EFO_0007180
ENSG00000187242-EFO_0007180
ENSG00000263243-EFO_0007180
ENSG00000172867-EFO_0007180
ENSG00000168412-EFO_0007180
ENSG00000134640-EFO_0007180
ENSG00000113580-EFO_0007180
ENSG00000113721-EFO_0007180
ENSG00000095303-EFO_0007180
ENSG00000073756-EFO_0007180
ENSG00000131759-EFO_0007180
ENSG00000077092-EFO_0007180
ENSG00000172819-EFO_0007180
ENSG00000186350-EFO_0007180
ENSG00000204231-EFO_0007180
ENSG00000228333-EFO_0007180
ENSG00000231321-EFO_0007180
ENSG00000227322-EFO_0007180
ENSG00000235712-EFO_0007180
ENSG00000206289-EFO_0007180
ENSG00000143171-EFO_0007180
ENSG00000204370-EFO_0007180
ENSG00000165646-EFO_0007180
ENSG00000055118-EFO_0007180
ENSG00000138161-EFO_0007180
ENSG00000120907-EFO_0007449
ENSG00000150594-EFO_0007449
ENSG00000012779-EFO_0007449
ENSG00000275565-EFO_0007449
ENSG00000138772-EFO_0007449
ENSG00000157764-EFO_0007449
ENSG00000125730-EFO_0007449
ENSG00000244731-EFO_0007449
ENSG00000206340-EFO_0007449
ENSG00000244207-EFO_0007449
ENSG00000227746-EFO_0007449
ENSG00000224389-EFO_0007449
ENSG00000236625-EFO_0007449
ENSG00000224639-EFO_0007449
ENSG00000228267-EFO_0007449
ENSG00000228454-EFO_0007449
ENSG00000106804-EFO_0007449
ENSG00000181072-EFO_0007449
ENSG00000133019-EFO_0007449
ENSG00000163599-EFO_0007449
ENSG00000149295-EFO_0007449
ENSG00000151577-EFO_0007449
ENSG00000150337-EFO_0007449
ENSG00000198019-EFO_0007449
ENSG00000143226-EFO_0007449
ENSG00000072694-EFO_0007449
ENSG00000203747-EFO_0007449
ENSG00000162747-EFO_0007449
ENSG00000088832-EFO_0007449
ENSG00000167996-EFO_0007449
ENSG00000087086-EFO_0007449
ENSG00000206172-EFO_0007449
ENSG00000244734-EFO_0007449
ENSG00000196639-EFO_0007449
ENSG00000113749-EFO_0007449
ENSG00000178394-EFO_0007449
ENSG00000102468-EFO_0007449
ENSG00000147246-EFO_0007449
ENSG00000119912-EFO_0007449
ENSG00000104783-EFO_0007449
ENSG00000187242-EFO_0007449
ENSG00000263243-EFO_0007449
ENSG00000172867-EFO_0007449
ENSG00000168412-EFO_0007449
ENSG00000134640-EFO_0007449
ENSG00000113580-EFO_0007449
ENSG00000113721-EFO_0007449
ENSG00000095303-EFO_0007449
ENSG00000073756-EFO_0007449
ENSG00000131759-EFO_0007449
ENSG00000077092-EFO_0007449
ENSG00000172819-EFO_0007449
ENSG00000186350-EFO_0007449
ENSG00000204231-EFO_0007449
ENSG00000228333-EFO_0007449
ENSG00000231321-EFO_0007449
ENSG00000227322-EFO_0007449
ENSG00000235712-EFO_0007449
ENSG00000206289-EFO_0007449
ENSG00000143171-EFO_0007449
ENSG00000204370-EFO_0007449
ENSG00000165646-EFO_0007449
ENSG00000055118-EFO_0007449
ENSG00000138161-EFO_0007449
ENSG00000120907-EFO_0007465
ENSG00000150594-EFO_0007465
ENSG00000012779-EFO_0007465
ENSG00000275565-EFO_0007465
ENSG00000138772-EFO_0007465
ENSG00000157764-EFO_0007465
ENSG00000125730-EFO_0007465
ENSG00000244731-EFO_0007465
ENSG00000206340-EFO_0007465
ENSG00000244207-EFO_0007465
ENSG00000227746-EFO_0007465
ENSG00000224389-EFO_0007465
ENSG00000236625-EFO_0007465
ENSG00000224639-EFO_0007465
ENSG00000228267-EFO_0007465
ENSG00000228454-EFO_0007465
ENSG00000106804-EFO_0007465
ENSG00000181072-EFO_0007465
ENSG00000133019-EFO_0007465
ENSG00000163599-EFO_0007465
ENSG00000149295-EFO_0007465
ENSG00000151577-EFO_0007465
ENSG00000150337-EFO_0007465
ENSG00000198019-EFO_0007465
ENSG00000143226-EFO_0007465
ENSG00000072694-EFO_0007465
ENSG00000203747-EFO_0007465
ENSG00000162747-EFO_0007465
ENSG00000088832-EFO_0007465
ENSG00000167996-EFO_0007465
ENSG00000087086-EFO_0007465
ENSG00000206172-EFO_0007465
ENSG00000244734-EFO_0007465
ENSG00000196639-EFO_0007465
ENSG00000113749-EFO_0007465
ENSG00000178394-EFO_0007465
ENSG00000102468-EFO_0007465
ENSG00000147246-EFO_0007465
ENSG00000119912-EFO_0007465
ENSG00000104783-EFO_0007465
ENSG00000187242-EFO_0007465
ENSG00000263243-EFO_0007465
ENSG00000172867-EFO_0007465
ENSG00000168412-EFO_0007465
ENSG00000134640-EFO_0007465
ENSG00000113580-EFO_0007465
ENSG00000113721-EFO_0007465
ENSG00000095303-EFO_0007465
ENSG00000073756-EFO_0007465
ENSG00000131759-EFO_0007465
ENSG00000077092-EFO_0007465
ENSG00000172819-EFO_0007465
ENSG00000186350-EFO_0007465
ENSG00000204231-EFO_0007465
ENSG00000228333-EFO_0007465
ENSG00000231321-EFO_0007465
ENSG00000227322-EFO_0007465
ENSG00000235712-EFO_0007465
ENSG00000206289-EFO_0007465
ENSG00000143171-EFO_0007465
ENSG00000204370-EFO_0007465
ENSG00000165646-EFO_0007465
ENSG00000055118-EFO_0007465
ENSG00000138161-EFO_0007465
ENSG00000120907-EFO_0007506
ENSG00000150594-EFO_0007506
ENSG00000012779-EFO_0007506
ENSG00000275565-EFO_0007506
ENSG00000138772-EFO_0007506
ENSG00000157764-EFO_0007506
ENSG00000125730-EFO_0007506
ENSG00000244731-EFO_0007506
ENSG00000206340-EFO_0007506
ENSG00000244207-EFO_0007506
ENSG00000227746-EFO_0007506
ENSG00000224389-EFO_0007506
ENSG00000236625-EFO_0007506
ENSG00000224639-EFO_0007506
ENSG00000228267-EFO_0007506
ENSG00000228454-EFO_0007506
ENSG00000106804-EFO_0007506
ENSG00000181072-EFO_0007506
ENSG00000133019-EFO_0007506
ENSG00000163599-EFO_0007506
ENSG00000149295-EFO_0007506
ENSG00000151577-EFO_0007506
ENSG00000150337-EFO_0007506
ENSG00000198019-EFO_0007506
ENSG00000143226-EFO_0007506
ENSG00000072694-EFO_0007506
ENSG00000203747-EFO_0007506
ENSG00000162747-EFO_0007506
ENSG00000088832-EFO_0007506
ENSG00000167996-EFO_0007506
ENSG00000087086-EFO_0007506
ENSG00000206172-EFO_0007506
ENSG00000244734-EFO_0007506
ENSG00000196639-EFO_0007506
ENSG00000113749-EFO_0007506
ENSG00000178394-EFO_0007506
ENSG00000102468-EFO_0007506
ENSG00000147246-EFO_0007506
ENSG00000119912-EFO_0007506
ENSG00000104783-EFO_0007506
ENSG00000187242-EFO_0007506
ENSG00000263243-EFO_0007506
ENSG00000172867-EFO_0007506
ENSG00000168412-EFO_0007506
ENSG00000134640-EFO_0007506
ENSG00000113580-EFO_0007506
ENSG00000113721-EFO_0007506
ENSG00000095303-EFO_0007506
ENSG00000073756-EFO_0007506
ENSG00000131759-EFO_0007506
ENSG00000077092-EFO_0007506
ENSG00000172819-EFO_0007506
ENSG00000186350-EFO_0007506
ENSG00000204231-EFO_0007506
ENSG00000228333-EFO_0007506
ENSG00000231321-EFO_0007506
ENSG00000227322-EFO_0007506
ENSG00000235712-EFO_0007506
ENSG00000206289-EFO_0007506
ENSG00000143171-EFO_0007506
ENSG00000204370-EFO_0007506
ENSG00000165646-EFO_0007506
ENSG00000055118-EFO_0007506
ENSG00000138161-EFO_0007506
ENSG00000120907-EFO_0007535
ENSG00000150594-EFO_0007535
ENSG00000012779-EFO_0007535
ENSG00000275565-EFO_0007535
ENSG00000138772-EFO_0007535
ENSG00000157764-EFO_0007535
ENSG00000125730-EFO_0007535
ENSG00000244731-EFO_0007535
ENSG00000206340-EFO_0007535
ENSG00000244207-EFO_0007535
ENSG00000227746-EFO_0007535
ENSG00000224389-EFO_0007535
ENSG00000236625-EFO_0007535
ENSG00000224639-EFO_0007535
ENSG00000228267-EFO_0007535
ENSG00000228454-EFO_0007535
ENSG00000106804-EFO_0007535
ENSG00000181072-EFO_0007535
ENSG00000133019-EFO_0007535
ENSG00000163599-EFO_0007535
ENSG00000149295-EFO_0007535
ENSG00000151577-EFO_0007535
ENSG00000150337-EFO_0007535
ENSG00000198019-EFO_0007535
ENSG00000143226-EFO_0007535
ENSG00000072694-EFO_0007535
ENSG00000203747-EFO_0007535
ENSG00000162747-EFO_0007535
ENSG00000088832-EFO_0007535
ENSG00000167996-EFO_0007535
ENSG00000087086-EFO_0007535
ENSG00000206172-EFO_0007535
ENSG00000244734-EFO_0007535
ENSG00000196639-EFO_0007535
ENSG00000113749-EFO_0007535
ENSG00000178394-EFO_0007535
ENSG00000102468-EFO_0007535
ENSG00000147246-EFO_0007535
ENSG00000119912-EFO_0007535
ENSG00000104783-EFO_0007535
ENSG00000187242-EFO_0007535
ENSG00000263243-EFO_0007535
ENSG00000172867-EFO_0007535
ENSG00000168412-EFO_0007535
ENSG00000134640-EFO_0007535
ENSG00000113580-EFO_0007535
ENSG00000113721-EFO_0007535
ENSG00000095303-EFO_0007535
ENSG00000073756-EFO_0007535
ENSG00000131759-EFO_0007535
ENSG00000077092-EFO_0007535
ENSG00000172819-EFO_0007535
ENSG00000186350-EFO_0007535
ENSG00000204231-EFO_0007535
ENSG00000228333-EFO_0007535
ENSG00000231321-EFO_0007535
ENSG00000227322-EFO_0007535
ENSG00000235712-EFO_0007535
ENSG00000206289-EFO_0007535
ENSG00000143171-EFO_0007535
ENSG00000204370-EFO_0007535
ENSG00000165646-EFO_0007535
ENSG00000055118-EFO_0007535
ENSG00000138161-EFO_0007535
ENSG00000120907-EFO_1000172
ENSG00000150594-EFO_1000172
ENSG00000012779-EFO_1000172
ENSG00000275565-EFO_1000172
ENSG00000138772-EFO_1000172
ENSG00000157764-EFO_1000172
ENSG00000125730-EFO_1000172
ENSG00000244731-EFO_1000172
ENSG00000206340-EFO_1000172
ENSG00000244207-EFO_1000172
ENSG00000227746-EFO_1000172
ENSG00000224389-EFO_1000172
ENSG00000236625-EFO_1000172
ENSG00000224639-EFO_1000172
ENSG00000228267-EFO_1000172
ENSG00000228454-EFO_1000172
ENSG00000106804-EFO_1000172
ENSG00000181072-EFO_1000172
ENSG00000133019-EFO_1000172
ENSG00000163599-EFO_1000172
ENSG00000149295-EFO_1000172
ENSG00000151577-EFO_1000172
ENSG00000150337-EFO_1000172
ENSG00000198019-EFO_1000172
ENSG00000143226-EFO_1000172
ENSG00000072694-EFO_1000172
ENSG00000203747-EFO_1000172
ENSG00000162747-EFO_1000172
ENSG00000088832-EFO_1000172
ENSG00000167996-EFO_1000172
ENSG00000087086-EFO_1000172
ENSG00000206172-EFO_1000172
ENSG00000244734-EFO_1000172
ENSG00000196639-EFO_1000172
ENSG00000113749-EFO_1000172
ENSG00000178394-EFO_1000172
ENSG00000102468-EFO_1000172
ENSG00000147246-EFO_1000172
ENSG00000119912-EFO_1000172
ENSG00000104783-EFO_1000172
ENSG00000187242-EFO_1000172
ENSG00000263243-EFO_1000172
ENSG00000172867-EFO_1000172
ENSG00000168412-EFO_1000172
ENSG00000134640-EFO_1000172
ENSG00000113580-EFO_1000172
ENSG00000113721-EFO_1000172
ENSG00000095303-EFO_1000172
ENSG00000073756-EFO_1000172
ENSG00000131759-EFO_1000172
ENSG00000077092-EFO_1000172
ENSG00000172819-EFO_1000172
ENSG00000186350-EFO_1000172
ENSG00000204231-EFO_1000172
ENSG00000228333-EFO_1000172
ENSG00000231321-EFO_1000172
ENSG00000227322-EFO_1000172
ENSG00000235712-EFO_1000172
ENSG00000206289-EFO_1000172
ENSG00000143171-EFO_1000172
ENSG00000204370-EFO_1000172
ENSG00000165646-EFO_1000172
ENSG00000055118-EFO_1000172
ENSG00000138161-EFO_1000172
ENSG00000120907-EFO_1000704
ENSG00000150594-EFO_1000704
ENSG00000012779-EFO_1000704
ENSG00000275565-EFO_1000704
ENSG00000138772-EFO_1000704
ENSG00000157764-EFO_1000704
ENSG00000125730-EFO_1000704
ENSG00000244731-EFO_1000704
ENSG00000206340-EFO_1000704
ENSG00000244207-EFO_1000704
ENSG00000227746-EFO_1000704
ENSG00000224389-EFO_1000704
ENSG00000236625-EFO_1000704
ENSG00000224639-EFO_1000704
ENSG00000228267-EFO_1000704
ENSG00000228454-EFO_1000704
ENSG00000106804-EFO_1000704
ENSG00000181072-EFO_1000704
ENSG00000133019-EFO_1000704
ENSG00000163599-EFO_1000704
ENSG00000149295-EFO_1000704
ENSG00000151577-EFO_1000704
ENSG00000150337-EFO_1000704
ENSG00000198019-EFO_1000704
ENSG00000143226-EFO_1000704
ENSG00000072694-EFO_1000704
ENSG00000203747-EFO_1000704
ENSG00000162747-EFO_1000704
ENSG00000088832-EFO_1000704
ENSG00000167996-EFO_1000704
ENSG00000087086-EFO_1000704
ENSG00000206172-EFO_1000704
ENSG00000244734-EFO_1000704
ENSG00000196639-EFO_1000704
ENSG00000113749-EFO_1000704
ENSG00000178394-EFO_1000704
ENSG00000102468-EFO_1000704
ENSG00000147246-EFO_1000704
ENSG00000119912-EFO_1000704
ENSG00000104783-EFO_1000704
ENSG00000187242-EFO_1000704
ENSG00000263243-EFO_1000704
ENSG00000172867-EFO_1000704
ENSG00000168412-EFO_1000704
ENSG00000134640-EFO_1000704
ENSG00000113580-EFO_1000704
ENSG00000113721-EFO_1000704
ENSG00000095303-EFO_1000704
ENSG00000073756-EFO_1000704
ENSG00000131759-EFO_1000704
ENSG00000077092-EFO_1000704
ENSG00000172819-EFO_1000704
ENSG00000186350-EFO_1000704
ENSG00000204231-EFO_1000704
ENSG00000228333-EFO_1000704
ENSG00000231321-EFO_1000704
ENSG00000227322-EFO_1000704
ENSG00000235712-EFO_1000704
ENSG00000206289-EFO_1000704
ENSG00000143171-EFO_1000704
ENSG00000204370-EFO_1000704
ENSG00000165646-EFO_1000704
ENSG00000055118-EFO_1000704
ENSG00000138161-EFO_1000704
ENSG00000120907-EFO_1000943
ENSG00000150594-EFO_1000943
ENSG00000012779-EFO_1000943
ENSG00000275565-EFO_1000943
ENSG00000138772-EFO_1000943
ENSG00000157764-EFO_1000943
ENSG00000125730-EFO_1000943
ENSG00000244731-EFO_1000943
ENSG00000206340-EFO_1000943
ENSG00000244207-EFO_1000943
ENSG00000227746-EFO_1000943
ENSG00000224389-EFO_1000943
ENSG00000236625-EFO_1000943
ENSG00000224639-EFO_1000943
ENSG00000228267-EFO_1000943
ENSG00000228454-EFO_1000943
ENSG00000106804-EFO_1000943
ENSG00000181072-EFO_1000943
ENSG00000133019-EFO_1000943
ENSG00000163599-EFO_1000943
ENSG00000149295-EFO_1000943
ENSG00000151577-EFO_1000943
ENSG00000150337-EFO_1000943
ENSG00000198019-EFO_1000943
ENSG00000143226-EFO_1000943
ENSG00000072694-EFO_1000943
ENSG00000203747-EFO_1000943
ENSG00000162747-EFO_1000943
ENSG00000088832-EFO_1000943
ENSG00000167996-EFO_1000943
ENSG00000087086-EFO_1000943
ENSG00000206172-EFO_1000943
ENSG00000244734-EFO_1000943
ENSG00000196639-EFO_1000943
ENSG00000113749-EFO_1000943
ENSG00000178394-EFO_1000943
ENSG00000102468-EFO_1000943
ENSG00000147246-EFO_1000943
ENSG00000119912-EFO_1000943
ENSG00000104783-EFO_1000943
ENSG00000187242-EFO_1000943
ENSG00000263243-EFO_1000943
ENSG00000172867-EFO_1000943
ENSG00000168412-EFO_1000943
ENSG00000134640-EFO_1000943
ENSG00000113580-EFO_1000943
ENSG00000113721-EFO_1000943
ENSG00000095303-EFO_1000943
ENSG00000073756-EFO_1000943
ENSG00000131759-EFO_1000943
ENSG00000077092-EFO_1000943
ENSG00000172819-EFO_1000943
ENSG00000186350-EFO_1000943
ENSG00000204231-EFO_1000943
ENSG00000228333-EFO_1000943
ENSG00000231321-EFO_1000943
ENSG00000227322-EFO_1000943
ENSG00000235712-EFO_1000943
ENSG00000206289-EFO_1000943
ENSG00000143171-EFO_1000943
ENSG00000204370-EFO_1000943
ENSG00000165646-EFO_1000943
ENSG00000055118-EFO_1000943
ENSG00000138161-EFO_1000943
ENSG00000120907-PATO_0001340
ENSG00000150594-PATO_0001340
ENSG00000012779-PATO_0001340
ENSG00000275565-PATO_0001340
ENSG00000138772-PATO_0001340
ENSG00000157764-PATO_0001340
ENSG00000125730-PATO_0001340
ENSG00000244731-PATO_0001340
ENSG00000206340-PATO_0001340
ENSG00000244207-PATO_0001340
ENSG00000227746-PATO_0001340
ENSG00000224389-PATO_0001340
ENSG00000236625-PATO_0001340
ENSG00000224639-PATO_0001340
ENSG00000228267-PATO_0001340
ENSG00000228454-PATO_0001340
ENSG00000106804-PATO_0001340
ENSG00000181072-PATO_0001340
ENSG00000133019-PATO_0001340
ENSG00000163599-PATO_0001340
ENSG00000149295-PATO_0001340
ENSG00000151577-PATO_0001340
ENSG00000150337-PATO_0001340
ENSG00000198019-PATO_0001340
ENSG00000143226-PATO_0001340
ENSG00000072694-PATO_0001340
ENSG00000203747-PATO_0001340
ENSG00000162747-PATO_0001340
ENSG00000088832-PATO_0001340
ENSG00000167996-PATO_0001340
ENSG00000087086-PATO_0001340
ENSG00000206172-PATO_0001340
ENSG00000244734-PATO_0001340
ENSG00000196639-PATO_0001340
ENSG00000113749-PATO_0001340
ENSG00000178394-PATO_0001340
ENSG00000102468-PATO_0001340
ENSG00000147246-PATO_0001340
ENSG00000119912-PATO_0001340
ENSG00000104783-PATO_0001340
ENSG00000187242-PATO_0001340
ENSG00000263243-PATO_0001340
ENSG00000172867-PATO_0001340
ENSG00000168412-PATO_0001340
ENSG00000134640-PATO_0001340
ENSG00000113580-PATO_0001340
ENSG00000113721-PATO_0001340
ENSG00000095303-PATO_0001340
ENSG00000073756-PATO_0001340
ENSG00000131759-PATO_0001340
ENSG00000077092-PATO_0001340
ENSG00000172819-PATO_0001340
ENSG00000186350-PATO_0001340
ENSG00000204231-PATO_0001340
ENSG00000228333-PATO_0001340
ENSG00000231321-PATO_0001340
ENSG00000227322-PATO_0001340
ENSG00000235712-PATO_0001340
ENSG00000206289-PATO_0001340
ENSG00000143171-PATO_0001340
ENSG00000204370-PATO_0001340
ENSG00000165646-PATO_0001340
ENSG00000055118-PATO_0001340
ENSG00000138161-PATO_0001340
ENSG00000026508-EFO_1000751
ENSG00000072571-EFO_1000751
ENSG00000090339-EFO_1000751
ENSG00000095303-EFO_1000751
ENSG00000073756-EFO_1000751
ENSG00000196689-EFO_1000751
ENSG00000026508-EFO_1000753
ENSG00000072571-EFO_1000753
ENSG00000090339-EFO_1000753
ENSG00000095303-EFO_1000753
ENSG00000073756-EFO_1000753
ENSG00000196689-EFO_1000753
ENSG00000026508-EFO_1000773
ENSG00000072571-EFO_1000773
ENSG00000090339-EFO_1000773
ENSG00000095303-EFO_1000773
ENSG00000073756-EFO_1000773
ENSG00000196689-EFO_1000773
ENSG00000026508-EFO_1000999
ENSG00000072571-EFO_1000999
ENSG00000090339-EFO_1000999
ENSG00000095303-EFO_1000999
ENSG00000073756-EFO_1000999
ENSG00000196689-EFO_1000999
ENSG00000169083-EFO_0002619
ENSG00000109163-EFO_0002619
ENSG00000211451-EFO_0002619
ENSG00000169083-EFO_1000478
ENSG00000109163-EFO_1000478
ENSG00000211451-EFO_1000478
ENSG00000151067-EFO_1000988
ENSG00000163394-EFO_1000988
ENSG00000133019-EFO_1000988
ENSG00000156113-EFO_1000988
ENSG00000112038-EFO_1000988
ENSG00000133742-EFO_0000549
ENSG00000104267-EFO_0000549
ENSG00000187486-EFO_0000549
ENSG00000120088-EFO_1001110
ENSG00000278232-EFO_1001110
ENSG00000282456-EFO_1001110
ENSG00000263715-EFO_1001110
ENSG00000276191-EFO_1001110
ENSG00000140459-EFO_1001110
ENSG00000160882-EFO_1001110
ENSG00000137869-EFO_1001110
ENSG00000091831-EFO_1001110
ENSG00000140009-EFO_1001110
ENSG00000203857-EFO_1001110
ENSG00000203859-EFO_1001110
ENSG00000113580-EFO_1001110
ENSG00000082175-EFO_1001110
ENSG00000169083-EFO_0003850
ENSG00000140459-EFO_0003850
ENSG00000137869-EFO_0003850
ENSG00000113580-EFO_0003850
ENSG00000169083-EFO_0002892
ENSG00000036828-EFO_0002892
ENSG00000283187-EFO_0002892
ENSG00000077782-EFO_0002892
ENSG00000066468-EFO_0002892
ENSG00000068078-EFO_0002892
ENSG00000160867-EFO_0002892
ENSG00000102755-EFO_0002892
ENSG00000037280-EFO_0002892
ENSG00000128052-EFO_0002892
ENSG00000157404-EFO_0002892
ENSG00000105976-EFO_0002892
ENSG00000116984-EFO_0002892
ENSG00000146085-EFO_0002892
ENSG00000113580-EFO_0002892
ENSG00000165731-EFO_0002892
ENSG00000126351-EFO_0002892
ENSG00000151090-EFO_0002892
ENSG00000131747-EFO_0002892
ENSG00000165409-EFO_0002892
ENSG00000133019-EFO_0000217
ENSG00000113749-EFO_0000217
ENSG00000133019-EFO_0000337
ENSG00000113749-EFO_0000337
ENSG00000168539-EFO_0000337
ENSG00000181072-EFO_0000337
ENSG00000185313-EFO_0000337
ENSG00000104321-EFO_0000337
ENSG00000144481-EFO_0000337
ENSG00000167723-EFO_0000337
ENSG00000168539-EFO_0000384
ENSG00000181072-EFO_0000384
ENSG00000133019-EFO_0000384
ENSG00000185313-EFO_0000384
ENSG00000104321-EFO_0000384
ENSG00000144481-EFO_0000384
ENSG00000167723-EFO_0000384
ENSG00000168539-EFO_1001047
ENSG00000181072-EFO_1001047
ENSG00000133019-EFO_1001047
ENSG00000185313-EFO_1001047
ENSG00000104321-EFO_1001047
ENSG00000144481-EFO_1001047
ENSG00000167723-EFO_1001047
ENSG00000196230-EFO_0007384
ENSG00000232575-EFO_0007384
ENSG00000227739-EFO_0007384
ENSG00000224156-EFO_0007384
ENSG00000235067-EFO_0007384
ENSG00000229684-EFO_0007384
ENSG00000183311-EFO_0007384
ENSG00000232421-EFO_0007384
ENSG00000105675-EFO_1000909
ENSG00000113749-EFO_1000909
ENSG00000163399-EFO_0001421
ENSG00000017260-EFO_0001421
ENSG00000168398-EFO_0001421
ENSG00000010671-EFO_0001421
ENSG00000164615-EFO_0001421
ENSG00000197406-EFO_0001421
ENSG00000091831-EFO_0001421
ENSG00000140009-EFO_0001421
ENSG00000196482-EFO_0001421
ENSG00000169710-EFO_0001421
ENSG00000088832-EFO_0001421
ENSG00000022355-EFO_0001421
ENSG00000145888-EFO_0001421
ENSG00000155511-EFO_0001421
ENSG00000183454-EFO_0001421
ENSG00000273079-EFO_0001421
ENSG00000198785-EFO_0001421
ENSG00000152402-EFO_0001421
ENSG00000142166-EFO_0001421
ENSG00000159110-EFO_0001421
ENSG00000111262-EFO_0001421
ENSG00000182333-EFO_0001421
ENSG00000089250-EFO_0001421
ENSG00000012504-EFO_0001421
ENSG00000113580-EFO_0001421
ENSG00000175535-EFO_0001421
ENSG00000188386-EFO_0001421
ENSG00000111319-EFO_0001421
ENSG00000168447-EFO_0001421
ENSG00000166828-EFO_0001421
ENSG00000074803-EFO_0001421
ENSG00000140675-EFO_0001421
ENSG00000180616-EFO_0001421
ENSG00000162009-EFO_0001421
ENSG00000176890-EFO_0001421
ENSG00000163399-EFO_0007136
ENSG00000017260-EFO_0007136
ENSG00000168398-EFO_0007136
ENSG00000010671-EFO_0007136
ENSG00000164615-EFO_0007136
ENSG00000197406-EFO_0007136
ENSG00000091831-EFO_0007136
ENSG00000140009-EFO_0007136
ENSG00000196482-EFO_0007136
ENSG00000169710-EFO_0007136
ENSG00000088832-EFO_0007136
ENSG00000022355-EFO_0007136
ENSG00000145888-EFO_0007136
ENSG00000155511-EFO_0007136
ENSG00000183454-EFO_0007136
ENSG00000273079-EFO_0007136
ENSG00000198785-EFO_0007136
ENSG00000152402-EFO_0007136
ENSG00000142166-EFO_0007136
ENSG00000159110-EFO_0007136
ENSG00000111262-EFO_0007136
ENSG00000182333-EFO_0007136
ENSG00000089250-EFO_0007136
ENSG00000012504-EFO_0007136
ENSG00000113580-EFO_0007136
ENSG00000175535-EFO_0007136
ENSG00000188386-EFO_0007136
ENSG00000111319-EFO_0007136
ENSG00000168447-EFO_0007136
ENSG00000166828-EFO_0007136
ENSG00000074803-EFO_0007136
ENSG00000140675-EFO_0007136
ENSG00000180616-EFO_0007136
ENSG00000162009-EFO_0007136
ENSG00000176890-EFO_0007136
ENSG00000163399-EFO_0007189
ENSG00000017260-EFO_0007189
ENSG00000168398-EFO_0007189
ENSG00000010671-EFO_0007189
ENSG00000164615-EFO_0007189
ENSG00000197406-EFO_0007189
ENSG00000091831-EFO_0007189
ENSG00000140009-EFO_0007189
ENSG00000196482-EFO_0007189
ENSG00000169710-EFO_0007189
ENSG00000088832-EFO_0007189
ENSG00000022355-EFO_0007189
ENSG00000145888-EFO_0007189
ENSG00000155511-EFO_0007189
ENSG00000183454-EFO_0007189
ENSG00000273079-EFO_0007189
ENSG00000198785-EFO_0007189
ENSG00000152402-EFO_0007189
ENSG00000142166-EFO_0007189
ENSG00000159110-EFO_0007189
ENSG00000111262-EFO_0007189
ENSG00000182333-EFO_0007189
ENSG00000089250-EFO_0007189
ENSG00000012504-EFO_0007189
ENSG00000113580-EFO_0007189
ENSG00000175535-EFO_0007189
ENSG00000188386-EFO_0007189
ENSG00000111319-EFO_0007189
ENSG00000168447-EFO_0007189
ENSG00000166828-EFO_0007189
ENSG00000074803-EFO_0007189
ENSG00000140675-EFO_0007189
ENSG00000180616-EFO_0007189
ENSG00000162009-EFO_0007189
ENSG00000176890-EFO_0007189
ENSG00000133019-EFO_0007169
ENSG00000113749-EFO_0007169
ENSG00000012779-EFO_0004198
ENSG00000275565-EFO_0004198
ENSG00000157764-EFO_0004198
ENSG00000163599-EFO_0004198
ENSG00000168412-EFO_0004198
ENSG00000134640-EFO_0004198
ENSG00000187010-EFO_1001159
ENSG00000006071-HP_0003074
ENSG00000197635-HP_0003074
ENSG00000171298-HP_0003074
ENSG00000089597-HP_0003074
ENSG00000214013-HP_0003074
ENSG00000171105-HP_0003074
ENSG00000257335-HP_0003074
ENSG00000282607-HP_0003074
ENSG00000113580-HP_0003074
ENSG00000082175-HP_0003074
ENSG00000131747-EFO_0002970
ENSG00000167397-EFO_0002970
ENSG00000131747-EFO_0004145
ENSG00000167397-EFO_0004145
ENSG00000131747-EFO_0005561
ENSG00000167397-EFO_0005561
ENSG00000131747-EFO_0007143
ENSG00000167397-EFO_0007143
ENSG00000131747-EFO_0008498
ENSG00000167397-EFO_0008498
ENSG00000157764-EFO_1000926
ENSG00000087085-EFO_0004991
ENSG00000114200-EFO_0004991
ENSG00000120903-EFO_0004991
ENSG00000166736-EFO_0004991
ENSG00000113580-EFO_0004991
ENSG00000087085-EFO_0007248
ENSG00000114200-EFO_0007248
ENSG00000120903-EFO_0007248
ENSG00000166736-EFO_0007248
ENSG00000113580-EFO_0007248
ENSG00000087085-EFO_0007369
ENSG00000114200-EFO_0007369
ENSG00000120903-EFO_0007369
ENSG00000166736-EFO_0007369
ENSG00000113580-EFO_0007369
ENSG00000087085-EFO_0007425
ENSG00000114200-EFO_0007425
ENSG00000120903-EFO_0007425
ENSG00000166736-EFO_0007425
ENSG00000113580-EFO_0007425
ENSG00000087085-EFO_1000991
ENSG00000114200-EFO_1000991
ENSG00000120903-EFO_1000991
ENSG00000166736-EFO_1000991
ENSG00000113580-EFO_1000991
ENSG00000087085-EFO_1001066
ENSG00000114200-EFO_1001066
ENSG00000120903-EFO_1001066
ENSG00000166736-EFO_1001066
ENSG00000113580-EFO_1001066
ENSG00000087085-EFO_1001165
ENSG00000114200-EFO_1001165
ENSG00000120903-EFO_1001165
ENSG00000166736-EFO_1001165
ENSG00000113580-EFO_1001165
ENSG00000087085-EFO_1001182
ENSG00000114200-EFO_1001182
ENSG00000120903-EFO_1001182
ENSG00000166736-EFO_1001182
ENSG00000113580-EFO_1001182
ENSG00000120907-EFO_1000991
ENSG00000180210-EFO_1000991
ENSG00000167397-EFO_1000991
ENSG00000157764-EFO_0000681
ENSG00000182578-EFO_0000681
ENSG00000091831-EFO_0000681
ENSG00000077782-EFO_0000681
ENSG00000102755-EFO_0000681
ENSG00000122025-EFO_0000681
ENSG00000037280-EFO_0000681
ENSG00000134460-EFO_0000681
ENSG00000100385-EFO_0000681
ENSG00000147168-EFO_0000681
ENSG00000128052-EFO_0000681
ENSG00000157404-EFO_0000681
ENSG00000105976-EFO_0000681
ENSG00000198793-EFO_0000681
ENSG00000134853-EFO_0000681
ENSG00000113721-EFO_0000681
ENSG00000082175-EFO_0000681
ENSG00000132155-EFO_0000681
ENSG00000165731-EFO_0000681
ENSG00000258947-EFO_0000681
ENSG00000176890-EFO_0000681
ENSG00000120088-EFO_0000348
ENSG00000278232-EFO_0000348
ENSG00000282456-EFO_0000348
ENSG00000263715-EFO_0000348
ENSG00000276191-EFO_0000348
ENSG00000140459-EFO_0000348
ENSG00000160882-EFO_0000348
ENSG00000137869-EFO_0000348
ENSG00000091831-EFO_0000348
ENSG00000140009-EFO_0000348
ENSG00000203857-EFO_0000348
ENSG00000203859-EFO_0000348
ENSG00000113580-EFO_0000348
ENSG00000082175-EFO_0000348
ENSG00000120088-EFO_0000349
ENSG00000278232-EFO_0000349
ENSG00000282456-EFO_0000349
ENSG00000263715-EFO_0000349
ENSG00000276191-EFO_0000349
ENSG00000140459-EFO_0000349
ENSG00000160882-EFO_0000349
ENSG00000137869-EFO_0000349
ENSG00000091831-EFO_0000349
ENSG00000140009-EFO_0000349
ENSG00000203857-EFO_0000349
ENSG00000203859-EFO_0000349
ENSG00000113580-EFO_0000349
ENSG00000082175-EFO_0000349
ENSG00000120088-EFO_0000376
ENSG00000278232-EFO_0000376
ENSG00000282456-EFO_0000376
ENSG00000263715-EFO_0000376
ENSG00000276191-EFO_0000376
ENSG00000140459-EFO_0000376
ENSG00000160882-EFO_0000376
ENSG00000137869-EFO_0000376
ENSG00000091831-EFO_0000376
ENSG00000140009-EFO_0000376
ENSG00000203857-EFO_0000376
ENSG00000203859-EFO_0000376
ENSG00000113580-EFO_0000376
ENSG00000082175-EFO_0000376
ENSG00000120088-EFO_0000640
ENSG00000278232-EFO_0000640
ENSG00000282456-EFO_0000640
ENSG00000263715-EFO_0000640
ENSG00000276191-EFO_0000640
ENSG00000140459-EFO_0000640
ENSG00000160882-EFO_0000640
ENSG00000137869-EFO_0000640
ENSG00000091831-EFO_0000640
ENSG00000140009-EFO_0000640
ENSG00000203857-EFO_0000640
ENSG00000203859-EFO_0000640
ENSG00000113580-EFO_0000640
ENSG00000082175-EFO_0000640
ENSG00000120088-EFO_0000682
ENSG00000278232-EFO_0000682
ENSG00000282456-EFO_0000682
ENSG00000263715-EFO_0000682
ENSG00000276191-EFO_0000682
ENSG00000140459-EFO_0000682
ENSG00000160882-EFO_0000682
ENSG00000137869-EFO_0000682
ENSG00000091831-EFO_0000682
ENSG00000140009-EFO_0000682
ENSG00000203857-EFO_0000682
ENSG00000203859-EFO_0000682
ENSG00000113580-EFO_0000682
ENSG00000082175-EFO_0000682
ENSG00000120088-EFO_0003016
ENSG00000278232-EFO_0003016
ENSG00000282456-EFO_0003016
ENSG00000263715-EFO_0003016
ENSG00000276191-EFO_0003016
ENSG00000140459-EFO_0003016
ENSG00000160882-EFO_0003016
ENSG00000137869-EFO_0003016
ENSG00000091831-EFO_0003016
ENSG00000140009-EFO_0003016
ENSG00000203857-EFO_0003016
ENSG00000203859-EFO_0003016
ENSG00000113580-EFO_0003016
ENSG00000082175-EFO_0003016
ENSG00000157764-EFO_0003016
ENSG00000182578-EFO_0003016
ENSG00000077782-EFO_0003016
ENSG00000102755-EFO_0003016
ENSG00000122025-EFO_0003016
ENSG00000037280-EFO_0003016
ENSG00000134460-EFO_0003016
ENSG00000100385-EFO_0003016
ENSG00000147168-EFO_0003016
ENSG00000128052-EFO_0003016
ENSG00000157404-EFO_0003016
ENSG00000105976-EFO_0003016
ENSG00000198793-EFO_0003016
ENSG00000134853-EFO_0003016
ENSG00000113721-EFO_0003016
ENSG00000132155-EFO_0003016
ENSG00000165731-EFO_0003016
ENSG00000258947-EFO_0003016
ENSG00000176890-EFO_0003016
ENSG00000157764-EFO_0000349
ENSG00000182578-EFO_0000349
ENSG00000077782-EFO_0000349
ENSG00000102755-EFO_0000349
ENSG00000122025-EFO_0000349
ENSG00000037280-EFO_0000349
ENSG00000134460-EFO_0000349
ENSG00000100385-EFO_0000349
ENSG00000147168-EFO_0000349
ENSG00000128052-EFO_0000349
ENSG00000157404-EFO_0000349
ENSG00000105976-EFO_0000349
ENSG00000198793-EFO_0000349
ENSG00000134853-EFO_0000349
ENSG00000113721-EFO_0000349
ENSG00000132155-EFO_0000349
ENSG00000165731-EFO_0000349
ENSG00000258947-EFO_0000349
ENSG00000176890-EFO_0000349
ENSG00000157764-EFO_0000376
ENSG00000182578-EFO_0000376
ENSG00000077782-EFO_0000376
ENSG00000102755-EFO_0000376
ENSG00000122025-EFO_0000376
ENSG00000037280-EFO_0000376
ENSG00000134460-EFO_0000376
ENSG00000100385-EFO_0000376
ENSG00000147168-EFO_0000376
ENSG00000128052-EFO_0000376
ENSG00000157404-EFO_0000376
ENSG00000105976-EFO_0000376
ENSG00000198793-EFO_0000376
ENSG00000134853-EFO_0000376
ENSG00000113721-EFO_0000376
ENSG00000132155-EFO_0000376
ENSG00000165731-EFO_0000376
ENSG00000258947-EFO_0000376
ENSG00000176890-EFO_0000376
ENSG00000157764-EFO_0000682
ENSG00000182578-EFO_0000682
ENSG00000077782-EFO_0000682
ENSG00000102755-EFO_0000682
ENSG00000122025-EFO_0000682
ENSG00000037280-EFO_0000682
ENSG00000134460-EFO_0000682
ENSG00000100385-EFO_0000682
ENSG00000147168-EFO_0000682
ENSG00000128052-EFO_0000682
ENSG00000157404-EFO_0000682
ENSG00000105976-EFO_0000682
ENSG00000198793-EFO_0000682
ENSG00000134853-EFO_0000682
ENSG00000113721-EFO_0000682
ENSG00000132155-EFO_0000682
ENSG00000165731-EFO_0000682
ENSG00000258947-EFO_0000682
ENSG00000176890-EFO_0000682
ENSG00000157764-EFO_0000335
ENSG00000182578-EFO_0000335
ENSG00000091831-EFO_0000335
ENSG00000077782-EFO_0000335
ENSG00000102755-EFO_0000335
ENSG00000122025-EFO_0000335
ENSG00000037280-EFO_0000335
ENSG00000134460-EFO_0000335
ENSG00000100385-EFO_0000335
ENSG00000147168-EFO_0000335
ENSG00000128052-EFO_0000335
ENSG00000157404-EFO_0000335
ENSG00000105976-EFO_0000335
ENSG00000198793-EFO_0000335
ENSG00000134853-EFO_0000335
ENSG00000113721-EFO_0000335
ENSG00000082175-EFO_0000335
ENSG00000132155-EFO_0000335
ENSG00000165731-EFO_0000335
ENSG00000258947-EFO_0000335
ENSG00000176890-EFO_0000335
ENSG00000120907-EFO_0008521
ENSG00000150594-EFO_0008521
ENSG00000168539-EFO_0008521
ENSG00000181072-EFO_0008521
ENSG00000196591-EFO_0008521
ENSG00000196639-EFO_0008521
ENSG00000102468-EFO_0008521
ENSG00000147246-EFO_0008521
ENSG00000113580-EFO_0008521
ENSG00000169006-EFO_0008521
ENSG00000169403-EFO_0008521
ENSG00000165646-EFO_0008521
ENSG00000103546-EFO_0008521
ENSG00000142319-EFO_0008521
ENSG00000276996-EFO_0008521
ENSG00000108576-EFO_0008521
ENSG00000151623-HP_0002900
ENSG00000150594-EFO_0003835
ENSG00000274286-EFO_0003835
ENSG00000184160-EFO_0003835
ENSG00000169083-EFO_0003835
ENSG00000118432-EFO_0003835
ENSG00000166206-EFO_0007154
ENSG00000166206-EFO_1001193
ENSG00000120907-EFO_0002505
ENSG00000170214-EFO_0002505
ENSG00000171873-EFO_0002505
ENSG00000150594-EFO_0002505
ENSG00000169083-EFO_0002505
ENSG00000091831-EFO_0002505
ENSG00000082175-EFO_0002505
ENSG00000145545-EFO_0002505
ENSG00000277893-EFO_0002505
ENSG00000120907-EFO_0007159
ENSG00000170214-EFO_0007159
ENSG00000171873-EFO_0007159
ENSG00000150594-EFO_0007159
ENSG00000169083-EFO_0007159
ENSG00000091831-EFO_0007159
ENSG00000082175-EFO_0007159
ENSG00000145545-EFO_0007159
ENSG00000277893-EFO_0007159
ENSG00000120907-EFO_0007235
ENSG00000170214-EFO_0007235
ENSG00000171873-EFO_0007235
ENSG00000150594-EFO_0007235
ENSG00000169083-EFO_0007235
ENSG00000091831-EFO_0007235
ENSG00000082175-EFO_0007235
ENSG00000145545-EFO_0007235
ENSG00000277893-EFO_0007235
ENSG00000120907-EFO_0007365
ENSG00000170214-EFO_0007365
ENSG00000171873-EFO_0007365
ENSG00000150594-EFO_0007365
ENSG00000169083-EFO_0007365
ENSG00000091831-EFO_0007365
ENSG00000082175-EFO_0007365
ENSG00000145545-EFO_0007365
ENSG00000277893-EFO_0007365
ENSG00000120907-EFO_0007440
ENSG00000170214-EFO_0007440
ENSG00000171873-EFO_0007440
ENSG00000150594-EFO_0007440
ENSG00000169083-EFO_0007440
ENSG00000091831-EFO_0007440
ENSG00000082175-EFO_0007440
ENSG00000145545-EFO_0007440
ENSG00000277893-EFO_0007440
ENSG00000120907-EFO_0007458
ENSG00000170214-EFO_0007458
ENSG00000171873-EFO_0007458
ENSG00000150594-EFO_0007458
ENSG00000169083-EFO_0007458
ENSG00000091831-EFO_0007458
ENSG00000082175-EFO_0007458
ENSG00000145545-EFO_0007458
ENSG00000277893-EFO_0007458
ENSG00000120907-EFO_0007533
ENSG00000170214-EFO_0007533
ENSG00000171873-EFO_0007533
ENSG00000150594-EFO_0007533
ENSG00000169083-EFO_0007533
ENSG00000091831-EFO_0007533
ENSG00000082175-EFO_0007533
ENSG00000145545-EFO_0007533
ENSG00000277893-EFO_0007533
ENSG00000120907-EFO_1000736
ENSG00000170214-EFO_1000736
ENSG00000171873-EFO_1000736
ENSG00000150594-EFO_1000736
ENSG00000169083-EFO_1000736
ENSG00000091831-EFO_1000736
ENSG00000082175-EFO_1000736
ENSG00000145545-EFO_1000736
ENSG00000277893-EFO_1000736
ENSG00000120907-EFO_1000845
ENSG00000170214-EFO_1000845
ENSG00000171873-EFO_1000845
ENSG00000150594-EFO_1000845
ENSG00000169083-EFO_1000845
ENSG00000091831-EFO_1000845
ENSG00000082175-EFO_1000845
ENSG00000145545-EFO_1000845
ENSG00000277893-EFO_1000845
ENSG00000120907-EFO_1000993
ENSG00000170214-EFO_1000993
ENSG00000171873-EFO_1000993
ENSG00000150594-EFO_1000993
ENSG00000169083-EFO_1000993
ENSG00000091831-EFO_1000993
ENSG00000082175-EFO_1000993
ENSG00000145545-EFO_1000993
ENSG00000277893-EFO_1000993
ENSG00000120907-EFO_1001007
ENSG00000170214-EFO_1001007
ENSG00000171873-EFO_1001007
ENSG00000150594-EFO_1001007
ENSG00000169083-EFO_1001007
ENSG00000091831-EFO_1001007
ENSG00000082175-EFO_1001007
ENSG00000145545-EFO_1001007
ENSG00000277893-EFO_1001007
ENSG00000120907-EFO_1001050
ENSG00000170214-EFO_1001050
ENSG00000171873-EFO_1001050
ENSG00000150594-EFO_1001050
ENSG00000169083-EFO_1001050
ENSG00000091831-EFO_1001050
ENSG00000082175-EFO_1001050
ENSG00000145545-EFO_1001050
ENSG00000277893-EFO_1001050
ENSG00000120907-EFO_1001188
ENSG00000170214-EFO_1001188
ENSG00000171873-EFO_1001188
ENSG00000150594-EFO_1001188
ENSG00000169083-EFO_1001188
ENSG00000091831-EFO_1001188
ENSG00000082175-EFO_1001188
ENSG00000145545-EFO_1001188
ENSG00000277893-EFO_1001188
ENSG00000120907-EFO_1001234
ENSG00000170214-EFO_1001234
ENSG00000171873-EFO_1001234
ENSG00000150594-EFO_1001234
ENSG00000169083-EFO_1001234
ENSG00000091831-EFO_1001234
ENSG00000082175-EFO_1001234
ENSG00000145545-EFO_1001234
ENSG00000277893-EFO_1001234
ENSG00000113580-EFO_1000845
ENSG00000196639-EFO_0007533
ENSG00000102468-EFO_0007533
ENSG00000147246-EFO_0007533
ENSG00000103546-EFO_0007533
ENSG00000142319-EFO_0007533
ENSG00000276996-EFO_0007533
ENSG00000108576-EFO_0007533
ENSG00000184845-EFO_0007177
ENSG00000149295-EFO_0007177
ENSG00000102468-EFO_0007177
ENSG00000148680-EFO_0007177
ENSG00000168412-EFO_0007177
ENSG00000134640-EFO_0007177
ENSG00000165646-EFO_0007177
ENSG00000103546-EFO_0007177
ENSG00000108576-EFO_0007177
ENSG00000184845-EFO_0007255
ENSG00000149295-EFO_0007255
ENSG00000102468-EFO_0007255
ENSG00000148680-EFO_0007255
ENSG00000168412-EFO_0007255
ENSG00000134640-EFO_0007255
ENSG00000165646-EFO_0007255
ENSG00000103546-EFO_0007255
ENSG00000108576-EFO_0007255
ENSG00000198793-EFO_1001197
ENSG00000149295-EFO_0006500
ENSG00000151577-EFO_0006500
ENSG00000128052-EFO_0006500
ENSG00000167325-EFO_0006500
ENSG00000198900-EFO_0006500
ENSG00000184428-EFO_0006500
ENSG00000176890-EFO_0006500
ENSG00000108576-EFO_0004257
ENSG00000168539-EFO_0000278
ENSG00000181072-EFO_0000278
ENSG00000113749-EFO_0000278
ENSG00000186951-EFO_0000278
ENSG00000169083-EFO_0001422
ENSG00000166148-EFO_0001422
ENSG00000126895-EFO_0001422
ENSG00000036828-EFO_0001422
ENSG00000283187-EFO_0001422
ENSG00000197406-EFO_0001422
ENSG00000077782-EFO_0001422
ENSG00000066468-EFO_0001422
ENSG00000068078-EFO_0001422
ENSG00000160867-EFO_0001422
ENSG00000102755-EFO_0001422
ENSG00000037280-EFO_0001422
ENSG00000140443-EFO_0001422
ENSG00000128052-EFO_0001422
ENSG00000157404-EFO_0001422
ENSG00000105976-EFO_0001422
ENSG00000116984-EFO_0001422
ENSG00000146085-EFO_0001422
ENSG00000113580-EFO_0001422
ENSG00000165731-EFO_0001422
ENSG00000126351-EFO_0001422
ENSG00000151090-EFO_0001422
ENSG00000131747-EFO_0001422
ENSG00000115705-EFO_0001422
ENSG00000277603-EFO_0001422
ENSG00000165409-EFO_0001422
ENSG00000111424-EFO_0001422
ENSG00000169083-EFO_0003094
ENSG00000166148-EFO_0003094
ENSG00000126895-EFO_0003094
ENSG00000036828-EFO_0003094
ENSG00000283187-EFO_0003094
ENSG00000197406-EFO_0003094
ENSG00000077782-EFO_0003094
ENSG00000066468-EFO_0003094
ENSG00000068078-EFO_0003094
ENSG00000160867-EFO_0003094
ENSG00000102755-EFO_0003094
ENSG00000037280-EFO_0003094
ENSG00000140443-EFO_0003094
ENSG00000128052-EFO_0003094
ENSG00000157404-EFO_0003094
ENSG00000105976-EFO_0003094
ENSG00000116984-EFO_0003094
ENSG00000146085-EFO_0003094
ENSG00000113580-EFO_0003094
ENSG00000165731-EFO_0003094
ENSG00000126351-EFO_0003094
ENSG00000151090-EFO_0003094
ENSG00000131747-EFO_0003094
ENSG00000115705-EFO_0003094
ENSG00000277603-EFO_0003094
ENSG00000165409-EFO_0003094
ENSG00000111424-EFO_0003094
ENSG00000169083-EFO_0005922
ENSG00000166148-EFO_0005922
ENSG00000126895-EFO_0005922
ENSG00000036828-EFO_0005922
ENSG00000283187-EFO_0005922
ENSG00000197406-EFO_0005922
ENSG00000077782-EFO_0005922
ENSG00000066468-EFO_0005922
ENSG00000068078-EFO_0005922
ENSG00000160867-EFO_0005922
ENSG00000102755-EFO_0005922
ENSG00000037280-EFO_0005922
ENSG00000140443-EFO_0005922
ENSG00000128052-EFO_0005922
ENSG00000157404-EFO_0005922
ENSG00000105976-EFO_0005922
ENSG00000116984-EFO_0005922
ENSG00000146085-EFO_0005922
ENSG00000165731-EFO_0005922
ENSG00000126351-EFO_0005922
ENSG00000151090-EFO_0005922
ENSG00000131747-EFO_0005922
ENSG00000115705-EFO_0005922
ENSG00000277603-EFO_0005922
ENSG00000165409-EFO_0005922
ENSG00000111424-EFO_0005922
ENSG00000169083-EFO_0007142
ENSG00000166148-EFO_0007142
ENSG00000126895-EFO_0007142
ENSG00000036828-EFO_0007142
ENSG00000283187-EFO_0007142
ENSG00000197406-EFO_0007142
ENSG00000077782-EFO_0007142
ENSG00000066468-EFO_0007142
ENSG00000068078-EFO_0007142
ENSG00000160867-EFO_0007142
ENSG00000102755-EFO_0007142
ENSG00000037280-EFO_0007142
ENSG00000140443-EFO_0007142
ENSG00000128052-EFO_0007142
ENSG00000157404-EFO_0007142
ENSG00000105976-EFO_0007142
ENSG00000116984-EFO_0007142
ENSG00000146085-EFO_0007142
ENSG00000113580-EFO_0007142
ENSG00000165731-EFO_0007142
ENSG00000126351-EFO_0007142
ENSG00000151090-EFO_0007142
ENSG00000131747-EFO_0007142
ENSG00000115705-EFO_0007142
ENSG00000277603-EFO_0007142
ENSG00000165409-EFO_0007142
ENSG00000111424-EFO_0007142
ENSG00000169083-EFO_0007263
ENSG00000166148-EFO_0007263
ENSG00000126895-EFO_0007263
ENSG00000036828-EFO_0007263
ENSG00000283187-EFO_0007263
ENSG00000197406-EFO_0007263
ENSG00000077782-EFO_0007263
ENSG00000066468-EFO_0007263
ENSG00000068078-EFO_0007263
ENSG00000160867-EFO_0007263
ENSG00000102755-EFO_0007263
ENSG00000037280-EFO_0007263
ENSG00000140443-EFO_0007263
ENSG00000128052-EFO_0007263
ENSG00000157404-EFO_0007263
ENSG00000105976-EFO_0007263
ENSG00000116984-EFO_0007263
ENSG00000146085-EFO_0007263
ENSG00000113580-EFO_0007263
ENSG00000165731-EFO_0007263
ENSG00000126351-EFO_0007263
ENSG00000151090-EFO_0007263
ENSG00000131747-EFO_0007263
ENSG00000115705-EFO_0007263
ENSG00000277603-EFO_0007263
ENSG00000165409-EFO_0007263
ENSG00000111424-EFO_0007263
ENSG00000169083-EFO_0007266
ENSG00000166148-EFO_0007266
ENSG00000126895-EFO_0007266
ENSG00000036828-EFO_0007266
ENSG00000283187-EFO_0007266
ENSG00000197406-EFO_0007266
ENSG00000077782-EFO_0007266
ENSG00000066468-EFO_0007266
ENSG00000068078-EFO_0007266
ENSG00000160867-EFO_0007266
ENSG00000102755-EFO_0007266
ENSG00000037280-EFO_0007266
ENSG00000140443-EFO_0007266
ENSG00000128052-EFO_0007266
ENSG00000157404-EFO_0007266
ENSG00000105976-EFO_0007266
ENSG00000116984-EFO_0007266
ENSG00000146085-EFO_0007266
ENSG00000113580-EFO_0007266
ENSG00000165731-EFO_0007266
ENSG00000126351-EFO_0007266
ENSG00000151090-EFO_0007266
ENSG00000131747-EFO_0007266
ENSG00000115705-EFO_0007266
ENSG00000277603-EFO_0007266
ENSG00000165409-EFO_0007266
ENSG00000111424-EFO_0007266
ENSG00000169083-EFO_0007380
ENSG00000166148-EFO_0007380
ENSG00000126895-EFO_0007380
ENSG00000036828-EFO_0007380
ENSG00000283187-EFO_0007380
ENSG00000197406-EFO_0007380
ENSG00000077782-EFO_0007380
ENSG00000066468-EFO_0007380
ENSG00000068078-EFO_0007380
ENSG00000160867-EFO_0007380
ENSG00000102755-EFO_0007380
ENSG00000037280-EFO_0007380
ENSG00000140443-EFO_0007380
ENSG00000128052-EFO_0007380
ENSG00000157404-EFO_0007380
ENSG00000105976-EFO_0007380
ENSG00000116984-EFO_0007380
ENSG00000146085-EFO_0007380
ENSG00000113580-EFO_0007380
ENSG00000165731-EFO_0007380
ENSG00000126351-EFO_0007380
ENSG00000151090-EFO_0007380
ENSG00000131747-EFO_0007380
ENSG00000115705-EFO_0007380
ENSG00000277603-EFO_0007380
ENSG00000165409-EFO_0007380
ENSG00000111424-EFO_0007380
ENSG00000169083-EFO_0007436
ENSG00000166148-EFO_0007436
ENSG00000126895-EFO_0007436
ENSG00000036828-EFO_0007436
ENSG00000283187-EFO_0007436
ENSG00000197406-EFO_0007436
ENSG00000077782-EFO_0007436
ENSG00000066468-EFO_0007436
ENSG00000068078-EFO_0007436
ENSG00000160867-EFO_0007436
ENSG00000102755-EFO_0007436
ENSG00000037280-EFO_0007436
ENSG00000140443-EFO_0007436
ENSG00000128052-EFO_0007436
ENSG00000157404-EFO_0007436
ENSG00000105976-EFO_0007436
ENSG00000116984-EFO_0007436
ENSG00000146085-EFO_0007436
ENSG00000113580-EFO_0007436
ENSG00000165731-EFO_0007436
ENSG00000126351-EFO_0007436
ENSG00000151090-EFO_0007436
ENSG00000131747-EFO_0007436
ENSG00000115705-EFO_0007436
ENSG00000277603-EFO_0007436
ENSG00000165409-EFO_0007436
ENSG00000111424-EFO_0007436
ENSG00000169083-EFO_1000887
ENSG00000166148-EFO_1000887
ENSG00000126895-EFO_1000887
ENSG00000036828-EFO_1000887
ENSG00000283187-EFO_1000887
ENSG00000197406-EFO_1000887
ENSG00000077782-EFO_1000887
ENSG00000066468-EFO_1000887
ENSG00000068078-EFO_1000887
ENSG00000160867-EFO_1000887
ENSG00000102755-EFO_1000887
ENSG00000037280-EFO_1000887
ENSG00000140443-EFO_1000887
ENSG00000128052-EFO_1000887
ENSG00000157404-EFO_1000887
ENSG00000105976-EFO_1000887
ENSG00000116984-EFO_1000887
ENSG00000146085-EFO_1000887
ENSG00000113580-EFO_1000887
ENSG00000165731-EFO_1000887
ENSG00000126351-EFO_1000887
ENSG00000151090-EFO_1000887
ENSG00000131747-EFO_1000887
ENSG00000115705-EFO_1000887
ENSG00000277603-EFO_1000887
ENSG00000165409-EFO_1000887
ENSG00000111424-EFO_1000887
ENSG00000169083-EFO_1000913
ENSG00000166148-EFO_1000913
ENSG00000126895-EFO_1000913
ENSG00000036828-EFO_1000913
ENSG00000283187-EFO_1000913
ENSG00000197406-EFO_1000913
ENSG00000077782-EFO_1000913
ENSG00000066468-EFO_1000913
ENSG00000068078-EFO_1000913
ENSG00000160867-EFO_1000913
ENSG00000102755-EFO_1000913
ENSG00000037280-EFO_1000913
ENSG00000140443-EFO_1000913
ENSG00000128052-EFO_1000913
ENSG00000157404-EFO_1000913
ENSG00000105976-EFO_1000913
ENSG00000116984-EFO_1000913
ENSG00000146085-EFO_1000913
ENSG00000113580-EFO_1000913
ENSG00000165731-EFO_1000913
ENSG00000126351-EFO_1000913
ENSG00000151090-EFO_1000913
ENSG00000131747-EFO_1000913
ENSG00000115705-EFO_1000913
ENSG00000277603-EFO_1000913
ENSG00000165409-EFO_1000913
ENSG00000111424-EFO_1000913
ENSG00000169083-EFO_1001259
ENSG00000166148-EFO_1001259
ENSG00000126895-EFO_1001259
ENSG00000036828-EFO_1001259
ENSG00000283187-EFO_1001259
ENSG00000197406-EFO_1001259
ENSG00000077782-EFO_1001259
ENSG00000066468-EFO_1001259
ENSG00000068078-EFO_1001259
ENSG00000160867-EFO_1001259
ENSG00000102755-EFO_1001259
ENSG00000037280-EFO_1001259
ENSG00000140443-EFO_1001259
ENSG00000128052-EFO_1001259
ENSG00000157404-EFO_1001259
ENSG00000105976-EFO_1001259
ENSG00000116984-EFO_1001259
ENSG00000146085-EFO_1001259
ENSG00000113580-EFO_1001259
ENSG00000165731-EFO_1001259
ENSG00000126351-EFO_1001259
ENSG00000151090-EFO_1001259
ENSG00000131747-EFO_1001259
ENSG00000115705-EFO_1001259
ENSG00000277603-EFO_1001259
ENSG00000165409-EFO_1001259
ENSG00000111424-EFO_1001259
ENSG00000169083-EFO_1001266
ENSG00000166148-EFO_1001266
ENSG00000126895-EFO_1001266
ENSG00000036828-EFO_1001266
ENSG00000283187-EFO_1001266
ENSG00000197406-EFO_1001266
ENSG00000077782-EFO_1001266
ENSG00000066468-EFO_1001266
ENSG00000068078-EFO_1001266
ENSG00000160867-EFO_1001266
ENSG00000102755-EFO_1001266
ENSG00000037280-EFO_1001266
ENSG00000140443-EFO_1001266
ENSG00000128052-EFO_1001266
ENSG00000157404-EFO_1001266
ENSG00000105976-EFO_1001266
ENSG00000116984-EFO_1001266
ENSG00000146085-EFO_1001266
ENSG00000113580-EFO_1001266
ENSG00000165731-EFO_1001266
ENSG00000126351-EFO_1001266
ENSG00000151090-EFO_1001266
ENSG00000131747-EFO_1001266
ENSG00000115705-EFO_1001266
ENSG00000277603-EFO_1001266
ENSG00000165409-EFO_1001266
ENSG00000111424-EFO_1001266
ENSG00000169083-EFO_1001275
ENSG00000166148-EFO_1001275
ENSG00000126895-EFO_1001275
ENSG00000036828-EFO_1001275
ENSG00000283187-EFO_1001275
ENSG00000197406-EFO_1001275
ENSG00000077782-EFO_1001275
ENSG00000066468-EFO_1001275
ENSG00000068078-EFO_1001275
ENSG00000160867-EFO_1001275
ENSG00000102755-EFO_1001275
ENSG00000037280-EFO_1001275
ENSG00000140443-EFO_1001275
ENSG00000128052-EFO_1001275
ENSG00000157404-EFO_1001275
ENSG00000105976-EFO_1001275
ENSG00000116984-EFO_1001275
ENSG00000146085-EFO_1001275
ENSG00000113580-EFO_1001275
ENSG00000165731-EFO_1001275
ENSG00000126351-EFO_1001275
ENSG00000151090-EFO_1001275
ENSG00000131747-EFO_1001275
ENSG00000115705-EFO_1001275
ENSG00000277603-EFO_1001275
ENSG00000165409-EFO_1001275
ENSG00000111424-EFO_1001275
ENSG00000169083-EFO_1001280
ENSG00000166148-EFO_1001280
ENSG00000126895-EFO_1001280
ENSG00000036828-EFO_1001280
ENSG00000283187-EFO_1001280
ENSG00000197406-EFO_1001280
ENSG00000077782-EFO_1001280
ENSG00000066468-EFO_1001280
ENSG00000068078-EFO_1001280
ENSG00000160867-EFO_1001280
ENSG00000102755-EFO_1001280
ENSG00000037280-EFO_1001280
ENSG00000140443-EFO_1001280
ENSG00000128052-EFO_1001280
ENSG00000157404-EFO_1001280
ENSG00000105976-EFO_1001280
ENSG00000116984-EFO_1001280
ENSG00000146085-EFO_1001280
ENSG00000113580-EFO_1001280
ENSG00000165731-EFO_1001280
ENSG00000126351-EFO_1001280
ENSG00000151090-EFO_1001280
ENSG00000131747-EFO_1001280
ENSG00000115705-EFO_1001280
ENSG00000277603-EFO_1001280
ENSG00000165409-EFO_1001280
ENSG00000111424-EFO_1001280
ENSG00000169083-EFO_1001288
ENSG00000166148-EFO_1001288
ENSG00000126895-EFO_1001288
ENSG00000036828-EFO_1001288
ENSG00000283187-EFO_1001288
ENSG00000197406-EFO_1001288
ENSG00000077782-EFO_1001288
ENSG00000066468-EFO_1001288
ENSG00000068078-EFO_1001288
ENSG00000160867-EFO_1001288
ENSG00000102755-EFO_1001288
ENSG00000037280-EFO_1001288
ENSG00000140443-EFO_1001288
ENSG00000128052-EFO_1001288
ENSG00000157404-EFO_1001288
ENSG00000105976-EFO_1001288
ENSG00000116984-EFO_1001288
ENSG00000146085-EFO_1001288
ENSG00000113580-EFO_1001288
ENSG00000165731-EFO_1001288
ENSG00000126351-EFO_1001288
ENSG00000151090-EFO_1001288
ENSG00000131747-EFO_1001288
ENSG00000115705-EFO_1001288
ENSG00000277603-EFO_1001288
ENSG00000165409-EFO_1001288
ENSG00000111424-EFO_1001288
ENSG00000169083-EFO_1001309
ENSG00000166148-EFO_1001309
ENSG00000126895-EFO_1001309
ENSG00000036828-EFO_1001309
ENSG00000283187-EFO_1001309
ENSG00000197406-EFO_1001309
ENSG00000077782-EFO_1001309
ENSG00000066468-EFO_1001309
ENSG00000068078-EFO_1001309
ENSG00000160867-EFO_1001309
ENSG00000102755-EFO_1001309
ENSG00000037280-EFO_1001309
ENSG00000140443-EFO_1001309
ENSG00000128052-EFO_1001309
ENSG00000157404-EFO_1001309
ENSG00000105976-EFO_1001309
ENSG00000116984-EFO_1001309
ENSG00000146085-EFO_1001309
ENSG00000113580-EFO_1001309
ENSG00000165731-EFO_1001309
ENSG00000126351-EFO_1001309
ENSG00000151090-EFO_1001309
ENSG00000131747-EFO_1001309
ENSG00000115705-EFO_1001309
ENSG00000277603-EFO_1001309
ENSG00000165409-EFO_1001309
ENSG00000111424-EFO_1001309
ENSG00000169083-EFO_1001310
ENSG00000166148-EFO_1001310
ENSG00000126895-EFO_1001310
ENSG00000036828-EFO_1001310
ENSG00000283187-EFO_1001310
ENSG00000197406-EFO_1001310
ENSG00000077782-EFO_1001310
ENSG00000066468-EFO_1001310
ENSG00000068078-EFO_1001310
ENSG00000160867-EFO_1001310
ENSG00000102755-EFO_1001310
ENSG00000037280-EFO_1001310
ENSG00000140443-EFO_1001310
ENSG00000128052-EFO_1001310
ENSG00000157404-EFO_1001310
ENSG00000105976-EFO_1001310
ENSG00000116984-EFO_1001310
ENSG00000146085-EFO_1001310
ENSG00000113580-EFO_1001310
ENSG00000165731-EFO_1001310
ENSG00000126351-EFO_1001310
ENSG00000151090-EFO_1001310
ENSG00000131747-EFO_1001310
ENSG00000115705-EFO_1001310
ENSG00000277603-EFO_1001310
ENSG00000165409-EFO_1001310
ENSG00000111424-EFO_1001310
ENSG00000169083-EFO_1001313
ENSG00000166148-EFO_1001313
ENSG00000126895-EFO_1001313
ENSG00000036828-EFO_1001313
ENSG00000283187-EFO_1001313
ENSG00000197406-EFO_1001313
ENSG00000077782-EFO_1001313
ENSG00000066468-EFO_1001313
ENSG00000068078-EFO_1001313
ENSG00000160867-EFO_1001313
ENSG00000102755-EFO_1001313
ENSG00000037280-EFO_1001313
ENSG00000140443-EFO_1001313
ENSG00000128052-EFO_1001313
ENSG00000157404-EFO_1001313
ENSG00000105976-EFO_1001313
ENSG00000116984-EFO_1001313
ENSG00000146085-EFO_1001313
ENSG00000113580-EFO_1001313
ENSG00000165731-EFO_1001313
ENSG00000126351-EFO_1001313
ENSG00000151090-EFO_1001313
ENSG00000131747-EFO_1001313
ENSG00000115705-EFO_1001313
ENSG00000277603-EFO_1001313
ENSG00000165409-EFO_1001313
ENSG00000111424-EFO_1001313
ENSG00000169083-EFO_1001327
ENSG00000166148-EFO_1001327
ENSG00000126895-EFO_1001327
ENSG00000036828-EFO_1001327
ENSG00000283187-EFO_1001327
ENSG00000197406-EFO_1001327
ENSG00000077782-EFO_1001327
ENSG00000066468-EFO_1001327
ENSG00000068078-EFO_1001327
ENSG00000160867-EFO_1001327
ENSG00000102755-EFO_1001327
ENSG00000037280-EFO_1001327
ENSG00000140443-EFO_1001327
ENSG00000128052-EFO_1001327
ENSG00000157404-EFO_1001327
ENSG00000105976-EFO_1001327
ENSG00000116984-EFO_1001327
ENSG00000146085-EFO_1001327
ENSG00000113580-EFO_1001327
ENSG00000165731-EFO_1001327
ENSG00000126351-EFO_1001327
ENSG00000151090-EFO_1001327
ENSG00000131747-EFO_1001327
ENSG00000115705-EFO_1001327
ENSG00000277603-EFO_1001327
ENSG00000165409-EFO_1001327
ENSG00000111424-EFO_1001327
ENSG00000169083-EFO_1001333
ENSG00000166148-EFO_1001333
ENSG00000126895-EFO_1001333
ENSG00000036828-EFO_1001333
ENSG00000283187-EFO_1001333
ENSG00000197406-EFO_1001333
ENSG00000077782-EFO_1001333
ENSG00000066468-EFO_1001333
ENSG00000068078-EFO_1001333
ENSG00000160867-EFO_1001333
ENSG00000102755-EFO_1001333
ENSG00000037280-EFO_1001333
ENSG00000140443-EFO_1001333
ENSG00000128052-EFO_1001333
ENSG00000157404-EFO_1001333
ENSG00000105976-EFO_1001333
ENSG00000116984-EFO_1001333
ENSG00000146085-EFO_1001333
ENSG00000113580-EFO_1001333
ENSG00000165731-EFO_1001333
ENSG00000126351-EFO_1001333
ENSG00000151090-EFO_1001333
ENSG00000131747-EFO_1001333
ENSG00000115705-EFO_1001333
ENSG00000277603-EFO_1001333
ENSG00000165409-EFO_1001333
ENSG00000111424-EFO_1001333
ENSG00000169083-EFO_1001352
ENSG00000166148-EFO_1001352
ENSG00000126895-EFO_1001352
ENSG00000036828-EFO_1001352
ENSG00000283187-EFO_1001352
ENSG00000197406-EFO_1001352
ENSG00000077782-EFO_1001352
ENSG00000066468-EFO_1001352
ENSG00000068078-EFO_1001352
ENSG00000160867-EFO_1001352
ENSG00000102755-EFO_1001352
ENSG00000037280-EFO_1001352
ENSG00000140443-EFO_1001352
ENSG00000128052-EFO_1001352
ENSG00000157404-EFO_1001352
ENSG00000105976-EFO_1001352
ENSG00000116984-EFO_1001352
ENSG00000146085-EFO_1001352
ENSG00000113580-EFO_1001352
ENSG00000165731-EFO_1001352
ENSG00000126351-EFO_1001352
ENSG00000151090-EFO_1001352
ENSG00000131747-EFO_1001352
ENSG00000115705-EFO_1001352
ENSG00000277603-EFO_1001352
ENSG00000165409-EFO_1001352
ENSG00000111424-EFO_1001352
ENSG00000169083-EFO_1001374
ENSG00000166148-EFO_1001374
ENSG00000126895-EFO_1001374
ENSG00000036828-EFO_1001374
ENSG00000283187-EFO_1001374
ENSG00000197406-EFO_1001374
ENSG00000077782-EFO_1001374
ENSG00000066468-EFO_1001374
ENSG00000068078-EFO_1001374
ENSG00000160867-EFO_1001374
ENSG00000102755-EFO_1001374
ENSG00000037280-EFO_1001374
ENSG00000140443-EFO_1001374
ENSG00000128052-EFO_1001374
ENSG00000157404-EFO_1001374
ENSG00000105976-EFO_1001374
ENSG00000116984-EFO_1001374
ENSG00000146085-EFO_1001374
ENSG00000113580-EFO_1001374
ENSG00000165731-EFO_1001374
ENSG00000126351-EFO_1001374
ENSG00000151090-EFO_1001374
ENSG00000131747-EFO_1001374
ENSG00000115705-EFO_1001374
ENSG00000277603-EFO_1001374
ENSG00000165409-EFO_1001374
ENSG00000111424-EFO_1001374
ENSG00000169083-EFO_1001377
ENSG00000166148-EFO_1001377
ENSG00000126895-EFO_1001377
ENSG00000036828-EFO_1001377
ENSG00000283187-EFO_1001377
ENSG00000197406-EFO_1001377
ENSG00000077782-EFO_1001377
ENSG00000066468-EFO_1001377
ENSG00000068078-EFO_1001377
ENSG00000160867-EFO_1001377
ENSG00000102755-EFO_1001377
ENSG00000037280-EFO_1001377
ENSG00000140443-EFO_1001377
ENSG00000128052-EFO_1001377
ENSG00000157404-EFO_1001377
ENSG00000105976-EFO_1001377
ENSG00000116984-EFO_1001377
ENSG00000146085-EFO_1001377
ENSG00000113580-EFO_1001377
ENSG00000165731-EFO_1001377
ENSG00000126351-EFO_1001377
ENSG00000151090-EFO_1001377
ENSG00000131747-EFO_1001377
ENSG00000115705-EFO_1001377
ENSG00000277603-EFO_1001377
ENSG00000165409-EFO_1001377
ENSG00000111424-EFO_1001377
ENSG00000169083-EFO_1001386
ENSG00000166148-EFO_1001386
ENSG00000126895-EFO_1001386
ENSG00000036828-EFO_1001386
ENSG00000283187-EFO_1001386
ENSG00000197406-EFO_1001386
ENSG00000077782-EFO_1001386
ENSG00000066468-EFO_1001386
ENSG00000068078-EFO_1001386
ENSG00000160867-EFO_1001386
ENSG00000102755-EFO_1001386
ENSG00000037280-EFO_1001386
ENSG00000140443-EFO_1001386
ENSG00000128052-EFO_1001386
ENSG00000157404-EFO_1001386
ENSG00000105976-EFO_1001386
ENSG00000116984-EFO_1001386
ENSG00000146085-EFO_1001386
ENSG00000113580-EFO_1001386
ENSG00000165731-EFO_1001386
ENSG00000126351-EFO_1001386
ENSG00000151090-EFO_1001386
ENSG00000131747-EFO_1001386
ENSG00000115705-EFO_1001386
ENSG00000277603-EFO_1001386
ENSG00000165409-EFO_1001386
ENSG00000111424-EFO_1001386
ENSG00000169083-EFO_1001399
ENSG00000166148-EFO_1001399
ENSG00000126895-EFO_1001399
ENSG00000036828-EFO_1001399
ENSG00000283187-EFO_1001399
ENSG00000197406-EFO_1001399
ENSG00000077782-EFO_1001399
ENSG00000066468-EFO_1001399
ENSG00000068078-EFO_1001399
ENSG00000160867-EFO_1001399
ENSG00000102755-EFO_1001399
ENSG00000037280-EFO_1001399
ENSG00000140443-EFO_1001399
ENSG00000128052-EFO_1001399
ENSG00000157404-EFO_1001399
ENSG00000105976-EFO_1001399
ENSG00000116984-EFO_1001399
ENSG00000146085-EFO_1001399
ENSG00000113580-EFO_1001399
ENSG00000165731-EFO_1001399
ENSG00000126351-EFO_1001399
ENSG00000151090-EFO_1001399
ENSG00000131747-EFO_1001399
ENSG00000115705-EFO_1001399
ENSG00000277603-EFO_1001399
ENSG00000165409-EFO_1001399
ENSG00000111424-EFO_1001399
ENSG00000169083-EFO_1001433
ENSG00000166148-EFO_1001433
ENSG00000126895-EFO_1001433
ENSG00000036828-EFO_1001433
ENSG00000283187-EFO_1001433
ENSG00000197406-EFO_1001433
ENSG00000077782-EFO_1001433
ENSG00000066468-EFO_1001433
ENSG00000068078-EFO_1001433
ENSG00000160867-EFO_1001433
ENSG00000102755-EFO_1001433
ENSG00000037280-EFO_1001433
ENSG00000140443-EFO_1001433
ENSG00000128052-EFO_1001433
ENSG00000157404-EFO_1001433
ENSG00000105976-EFO_1001433
ENSG00000116984-EFO_1001433
ENSG00000146085-EFO_1001433
ENSG00000113580-EFO_1001433
ENSG00000165731-EFO_1001433
ENSG00000126351-EFO_1001433
ENSG00000151090-EFO_1001433
ENSG00000131747-EFO_1001433
ENSG00000115705-EFO_1001433
ENSG00000277603-EFO_1001433
ENSG00000165409-EFO_1001433
ENSG00000111424-EFO_1001433
ENSG00000169083-EFO_1001445
ENSG00000166148-EFO_1001445
ENSG00000126895-EFO_1001445
ENSG00000036828-EFO_1001445
ENSG00000283187-EFO_1001445
ENSG00000197406-EFO_1001445
ENSG00000077782-EFO_1001445
ENSG00000066468-EFO_1001445
ENSG00000068078-EFO_1001445
ENSG00000160867-EFO_1001445
ENSG00000102755-EFO_1001445
ENSG00000037280-EFO_1001445
ENSG00000140443-EFO_1001445
ENSG00000128052-EFO_1001445
ENSG00000157404-EFO_1001445
ENSG00000105976-EFO_1001445
ENSG00000116984-EFO_1001445
ENSG00000146085-EFO_1001445
ENSG00000113580-EFO_1001445
ENSG00000165731-EFO_1001445
ENSG00000126351-EFO_1001445
ENSG00000151090-EFO_1001445
ENSG00000131747-EFO_1001445
ENSG00000115705-EFO_1001445
ENSG00000277603-EFO_1001445
ENSG00000165409-EFO_1001445
ENSG00000111424-EFO_1001445
ENSG00000169083-HP_0006695
ENSG00000166148-HP_0006695
ENSG00000126895-HP_0006695
ENSG00000036828-HP_0006695
ENSG00000283187-HP_0006695
ENSG00000197406-HP_0006695
ENSG00000077782-HP_0006695
ENSG00000066468-HP_0006695
ENSG00000068078-HP_0006695
ENSG00000160867-HP_0006695
ENSG00000102755-HP_0006695
ENSG00000037280-HP_0006695
ENSG00000140443-HP_0006695
ENSG00000128052-HP_0006695
ENSG00000157404-HP_0006695
ENSG00000105976-HP_0006695
ENSG00000116984-HP_0006695
ENSG00000146085-HP_0006695
ENSG00000113580-HP_0006695
ENSG00000165731-HP_0006695
ENSG00000126351-HP_0006695
ENSG00000151090-HP_0006695
ENSG00000131747-HP_0006695
ENSG00000115705-HP_0006695
ENSG00000277603-HP_0006695
ENSG00000165409-HP_0006695
ENSG00000111424-HP_0006695
ENSG00000169083-Orphanet_585
ENSG00000166148-Orphanet_585
ENSG00000126895-Orphanet_585
ENSG00000036828-Orphanet_585
ENSG00000283187-Orphanet_585
ENSG00000197406-Orphanet_585
ENSG00000077782-Orphanet_585
ENSG00000066468-Orphanet_585
ENSG00000068078-Orphanet_585
ENSG00000160867-Orphanet_585
ENSG00000102755-Orphanet_585
ENSG00000037280-Orphanet_585
ENSG00000140443-Orphanet_585
ENSG00000128052-Orphanet_585
ENSG00000157404-Orphanet_585
ENSG00000105976-Orphanet_585
ENSG00000116984-Orphanet_585
ENSG00000146085-Orphanet_585
ENSG00000113580-Orphanet_585
ENSG00000165731-Orphanet_585
ENSG00000126351-Orphanet_585
ENSG00000151090-Orphanet_585
ENSG00000131747-Orphanet_585
ENSG00000115705-Orphanet_585
ENSG00000277603-Orphanet_585
ENSG00000165409-Orphanet_585
ENSG00000111424-Orphanet_585
ENSG00000169083-Orphanet_83
ENSG00000166148-Orphanet_83
ENSG00000126895-Orphanet_83
ENSG00000036828-Orphanet_83
ENSG00000283187-Orphanet_83
ENSG00000197406-Orphanet_83
ENSG00000077782-Orphanet_83
ENSG00000066468-Orphanet_83
ENSG00000068078-Orphanet_83
ENSG00000160867-Orphanet_83
ENSG00000102755-Orphanet_83
ENSG00000037280-Orphanet_83
ENSG00000140443-Orphanet_83
ENSG00000128052-Orphanet_83
ENSG00000157404-Orphanet_83
ENSG00000105976-Orphanet_83
ENSG00000116984-Orphanet_83
ENSG00000146085-Orphanet_83
ENSG00000113580-Orphanet_83
ENSG00000165731-Orphanet_83
ENSG00000126351-Orphanet_83
ENSG00000151090-Orphanet_83
ENSG00000131747-Orphanet_83
ENSG00000115705-Orphanet_83
ENSG00000277603-Orphanet_83
ENSG00000165409-Orphanet_83
ENSG00000111424-Orphanet_83
ENSG00000176890-EFO_0005922
ENSG00000133742-EFO_0001422
ENSG00000104267-EFO_0001422
ENSG00000167434-EFO_0001422
ENSG00000137731-EFO_0001422
ENSG00000074803-EFO_0001422
ENSG00000070915-EFO_0001422
ENSG00000169083-EFO_1001067
ENSG00000090013-EFO_1001067
ENSG00000159403-EFO_1001067
ENSG00000182326-EFO_1001067
ENSG00000108821-EFO_1001067
ENSG00000080618-EFO_1001067
ENSG00000021826-EFO_1001067
ENSG00000228716-EFO_1001067
ENSG00000197561-EFO_1001067
ENSG00000277571-EFO_1001067
ENSG00000091831-EFO_1001067
ENSG00000126218-EFO_1001067
ENSG00000088926-EFO_1001067
ENSG00000131187-EFO_1001067
ENSG00000124491-EFO_1001067
ENSG00000180210-EFO_1001067
ENSG00000117525-EFO_1001067
ENSG00000198734-EFO_1001067
ENSG00000057593-EFO_1001067
ENSG00000185010-EFO_1001067
ENSG00000101981-EFO_1001067
ENSG00000171560-EFO_1001067
ENSG00000171564-EFO_1001067
ENSG00000167996-EFO_1001067
ENSG00000087086-EFO_1001067
ENSG00000112964-EFO_1001067
ENSG00000206172-EFO_1001067
ENSG00000244734-EFO_1001067
ENSG00000140443-EFO_1001067
ENSG00000136244-EFO_1001067
ENSG00000164344-EFO_1001067
ENSG00000116678-EFO_1001067
ENSG00000138039-EFO_1001067
ENSG00000003056-EFO_1001067
ENSG00000116984-EFO_1001067
ENSG00000146085-EFO_1001067
ENSG00000164867-EFO_1001067
ENSG00000113580-EFO_1001067
ENSG00000151623-EFO_1001067
ENSG00000171759-EFO_1001067
ENSG00000160209-EFO_1001067
ENSG00000082175-EFO_1001067
ENSG00000104368-EFO_1001067
ENSG00000113494-EFO_1001067
ENSG00000115718-EFO_1001067
ENSG00000135002-EFO_1001067
ENSG00000140675-EFO_1001067
ENSG00000180176-EFO_1001067
ENSG00000129167-EFO_1001067
ENSG00000196511-EFO_1001067
ENSG00000111424-EFO_1001067
ENSG00000110799-EFO_1001067
ENSG00000163931-EFO_1001067
ENSG00000149295-EFO_0000545
ENSG00000151577-EFO_0000545
ENSG00000091831-EFO_0000545
ENSG00000170820-EFO_0000545
ENSG00000138039-EFO_0000545
ENSG00000169083-EFO_0000764
ENSG00000142166-EFO_0000764
ENSG00000159110-EFO_0000764
ENSG00000104044-EFO_0000764
ENSG00000277361-EFO_0000764
ENSG00000169255-EFO_0000764
ENSG00000132639-EFO_0000405
ENSG00000097007-EFO_0000405
ENSG00000157764-EFO_0000405
ENSG00000010671-EFO_0000405
ENSG00000081248-EFO_0000405
ENSG00000168539-EFO_0000405
ENSG00000181072-EFO_0000405
ENSG00000133019-EFO_0000405
ENSG00000182578-EFO_0000405
ENSG00000162733-EFO_0000405
ENSG00000142627-EFO_0000405
ENSG00000077782-EFO_0000405
ENSG00000066468-EFO_0000405
ENSG00000102755-EFO_0000405
ENSG00000122025-EFO_0000405
ENSG00000037280-EFO_0000405
ENSG00000111816-EFO_0000405
ENSG00000167996-EFO_0000405
ENSG00000087086-EFO_0000405
ENSG00000204681-EFO_0000405
ENSG00000237112-EFO_0000405
ENSG00000232632-EFO_0000405
ENSG00000206511-EFO_0000405
ENSG00000206466-EFO_0000405
ENSG00000232569-EFO_0000405
ENSG00000237051-EFO_0000405
ENSG00000022355-EFO_0000405
ENSG00000166206-EFO_0000405
ENSG00000215644-EFO_0000405
ENSG00000101958-EFO_0000405
ENSG00000145451-EFO_0000405
ENSG00000273079-EFO_0000405
ENSG00000152402-EFO_0000405
ENSG00000206172-EFO_0000405
ENSG00000244734-EFO_0000405
ENSG00000113749-EFO_0000405
ENSG00000178394-EFO_0000405
ENSG00000102468-EFO_0000405
ENSG00000162434-EFO_0000405
ENSG00000096968-EFO_0000405
ENSG00000105639-EFO_0000405
ENSG00000128052-EFO_0000405
ENSG00000157404-EFO_0000405
ENSG00000185386-EFO_0000405
ENSG00000113580-EFO_0000405
ENSG00000198400-EFO_0000405
ENSG00000112038-EFO_0000405
ENSG00000134853-EFO_0000405
ENSG00000113721-EFO_0000405
ENSG00000132155-EFO_0000405
ENSG00000165731-EFO_0000405
ENSG00000120156-EFO_0000405
ENSG00000176890-EFO_0000405
ENSG00000163931-EFO_0000405
ENSG00000228716-EFO_0000702
ENSG00000167325-EFO_0000702
ENSG00000198900-EFO_0000702
ENSG00000184428-EFO_0000702
ENSG00000131747-EFO_0000702
ENSG00000120907-EFO_0005411
ENSG00000150594-EFO_0005411
ENSG00000184845-EFO_0005411
ENSG00000149295-EFO_0005411
ENSG00000151577-EFO_0005411
ENSG00000196639-EFO_0005411
ENSG00000178394-EFO_0005411
ENSG00000102468-EFO_0005411
ENSG00000135914-EFO_0005411
ENSG00000147246-EFO_0005411
ENSG00000148680-EFO_0005411
ENSG00000103546-EFO_0005411
ENSG00000142319-EFO_0005411
ENSG00000276996-EFO_0005411
ENSG00000108576-EFO_0005411
ENSG00000120907-EFO_0000692
ENSG00000170214-EFO_0000692
ENSG00000184160-EFO_0000692
ENSG00000213199-EFO_0000692
ENSG00000148408-EFO_0000692
ENSG00000138435-EFO_0000692
ENSG00000184845-EFO_0000692
ENSG00000149295-EFO_0000692
ENSG00000151577-EFO_0000692
ENSG00000069696-EFO_0000692
ENSG00000276825-EFO_0000692
ENSG00000169676-EFO_0000692
ENSG00000176884-EFO_0000692
ENSG00000196639-EFO_0000692
ENSG00000178394-EFO_0000692
ENSG00000102468-EFO_0000692
ENSG00000135914-EFO_0000692
ENSG00000147246-EFO_0000692
ENSG00000158748-EFO_0000692
ENSG00000148680-EFO_0000692
ENSG00000151704-EFO_0000692
ENSG00000010322-EFO_0000692
ENSG00000165646-EFO_0000692
ENSG00000103546-EFO_0000692
ENSG00000142319-EFO_0000692
ENSG00000276996-EFO_0000692
ENSG00000108576-EFO_0000692
ENSG00000132639-EFO_1001168
ENSG00000143858-EFO_1001168
ENSG00000139190-EFO_1001168
ENSG00000220205-EFO_1001168
ENSG00000263620-EFO_1001168
ENSG00000132639-EFO_1001233
ENSG00000143858-EFO_1001233
ENSG00000139190-EFO_1001233
ENSG00000220205-EFO_1001233
ENSG00000263620-EFO_1001233
ENSG00000169252-EFO_0000181
ENSG00000228716-EFO_0000181
ENSG00000119912-EFO_0000181
ENSG00000162434-EFO_0000181
ENSG00000096968-EFO_0000181
ENSG00000105639-EFO_0000181
ENSG00000113580-EFO_0000181
ENSG00000131747-EFO_0000181
ENSG00000176890-EFO_0000181
ENSG00000163931-EFO_0000181
ENSG00000169252-EFO_0000559
ENSG00000228716-EFO_0000559
ENSG00000119912-EFO_0000559
ENSG00000162434-EFO_0000559
ENSG00000096968-EFO_0000559
ENSG00000105639-EFO_0000559
ENSG00000113580-EFO_0000559
ENSG00000131747-EFO_0000559
ENSG00000176890-EFO_0000559
ENSG00000163931-EFO_0000559
ENSG00000169252-EFO_0003106
ENSG00000228716-EFO_0003106
ENSG00000119912-EFO_0003106
ENSG00000162434-EFO_0003106
ENSG00000096968-EFO_0003106
ENSG00000105639-EFO_0003106
ENSG00000113580-EFO_0003106
ENSG00000131747-EFO_0003106
ENSG00000176890-EFO_0003106
ENSG00000163931-EFO_0003106
ENSG00000184160-EFO_0003086
ENSG00000213199-EFO_0003086
ENSG00000163399-EFO_0003086
ENSG00000148408-EFO_0003086
ENSG00000151067-EFO_0003086
ENSG00000164615-EFO_0003086
ENSG00000036828-EFO_0003086
ENSG00000283187-EFO_0003086
ENSG00000138435-EFO_0003086
ENSG00000187266-EFO_0003086
ENSG00000088832-EFO_0003086
ENSG00000102755-EFO_0003086
ENSG00000037280-EFO_0003086
ENSG00000167996-EFO_0003086
ENSG00000087086-EFO_0003086
ENSG00000112964-EFO_0003086
ENSG00000176884-EFO_0003086
ENSG00000206172-EFO_0003086
ENSG00000244734-EFO_0003086
ENSG00000140443-EFO_0003086
ENSG00000134460-EFO_0003086
ENSG00000162434-EFO_0003086
ENSG00000096968-EFO_0003086
ENSG00000105639-EFO_0003086
ENSG00000151704-EFO_0003086
ENSG00000128052-EFO_0003086
ENSG00000010322-EFO_0003086
ENSG00000116329-EFO_0003086
ENSG00000082556-EFO_0003086
ENSG00000112038-EFO_0003086
ENSG00000188386-EFO_0003086
ENSG00000117601-EFO_0003086
ENSG00000099937-EFO_0003086
ENSG00000074803-EFO_0003086
ENSG00000140675-EFO_0003086
ENSG00000111424-EFO_0003086
ENSG00000097007-EFO_0000219
ENSG00000186716-EFO_0000219
ENSG00000177455-EFO_0000219
ENSG00000167286-EFO_0000219
ENSG00000228716-EFO_0000219
ENSG00000142627-EFO_0000219
ENSG00000182866-EFO_0000219
ENSG00000101868-EFO_0000219
ENSG00000070501-EFO_0000219
ENSG00000167325-EFO_0000219
ENSG00000197122-EFO_0000219
ENSG00000131747-EFO_0000219
ENSG00000077097-EFO_0000219
ENSG00000196230-EFO_0000219
ENSG00000232575-EFO_0000219
ENSG00000227739-EFO_0000219
ENSG00000224156-EFO_0000219
ENSG00000235067-EFO_0000219
ENSG00000229684-EFO_0000219
ENSG00000183311-EFO_0000219
ENSG00000232421-EFO_0000219
ENSG00000176105-EFO_0000219
ENSG00000097007-EFO_1001830
ENSG00000186716-EFO_1001830
ENSG00000177455-EFO_1001830
ENSG00000167286-EFO_1001830
ENSG00000228716-EFO_1001830
ENSG00000142627-EFO_1001830
ENSG00000182866-EFO_1001830
ENSG00000101868-EFO_1001830
ENSG00000070501-EFO_1001830
ENSG00000167325-EFO_1001830
ENSG00000197122-EFO_1001830
ENSG00000131747-EFO_1001830
ENSG00000077097-EFO_1001830
ENSG00000196230-EFO_1001830
ENSG00000232575-EFO_1001830
ENSG00000227739-EFO_1001830
ENSG00000224156-EFO_1001830
ENSG00000235067-EFO_1001830
ENSG00000229684-EFO_1001830
ENSG00000183311-EFO_1001830
ENSG00000232421-EFO_1001830
ENSG00000176105-EFO_1001830
ENSG00000087085-EFO_0003966
ENSG00000120907-EFO_0003966
ENSG00000170214-EFO_0003966
ENSG00000171873-EFO_0003966
ENSG00000150594-EFO_0003966
ENSG00000114200-EFO_0003966
ENSG00000026508-EFO_0003966
ENSG00000180720-EFO_0003966
ENSG00000072571-EFO_0003966
ENSG00000196639-EFO_0003966
ENSG00000090339-EFO_0003966
ENSG00000119912-EFO_0003966
ENSG00000005844-EFO_0003966
ENSG00000113580-EFO_0003966
ENSG00000095303-EFO_0003966
ENSG00000073756-EFO_0003966
ENSG00000185313-EFO_0003966
ENSG00000140675-EFO_0003966
ENSG00000132639-EFO_0003966
ENSG00000026508-EFO_0003839
ENSG00000072571-EFO_0003839
ENSG00000090339-EFO_0003839
ENSG00000119630-EFO_0003839
ENSG00000116745-EFO_0003839
ENSG00000112715-EFO_0003839
ENSG00000173511-EFO_0003839
ENSG00000167397-EFO_0003839
ENSG00000170425-EFO_1000043
ENSG00000184160-EFO_1000043
ENSG00000213199-EFO_1000043
ENSG00000141837-EFO_1000043
ENSG00000148408-EFO_1000043
ENSG00000138435-EFO_1000043
ENSG00000176884-EFO_1000043
ENSG00000102468-EFO_1000043
ENSG00000135914-EFO_1000043
ENSG00000147246-EFO_1000043
ENSG00000151704-EFO_1000043
ENSG00000010322-EFO_1000043
ENSG00000112038-EFO_1000043
ENSG00000065989-EFO_1000043
ENSG00000184588-EFO_1000043
ENSG00000160209-EFO_1000043
ENSG00000117601-EFO_1000043
ENSG00000099937-EFO_1000043
ENSG00000103546-EFO_1000043
ENSG00000108576-EFO_1000043
ENSG00000144891-EFO_1001136
ENSG00000113580-EFO_0005558
ENSG00000159640-EFO_0000612
ENSG00000264813-EFO_0000612
ENSG00000043591-EFO_0000612
ENSG00000169252-EFO_0000612
ENSG00000144891-EFO_0000612
ENSG00000166165-EFO_0000612
ENSG00000104879-EFO_0000612
ENSG00000223572-EFO_0000612
ENSG00000131730-EFO_0000612
ENSG00000123454-EFO_0000612
ENSG00000184845-EFO_0000612
ENSG00000149295-EFO_0000612
ENSG00000151577-EFO_0000612
ENSG00000069696-EFO_0000612
ENSG00000276825-EFO_0000612
ENSG00000169676-EFO_0000612
ENSG00000126218-EFO_0000612
ENSG00000181104-EFO_0000612
ENSG00000171560-EFO_0000612
ENSG00000130005-EFO_0000612
ENSG00000152402-EFO_0000612
ENSG00000113161-EFO_0000612
ENSG00000259207-EFO_0000612
ENSG00000259753-EFO_0000612
ENSG00000109320-EFO_0000612
ENSG00000007171-EFO_0000612
ENSG00000151623-EFO_0000612
ENSG00000112038-EFO_0000612
ENSG00000169313-EFO_0000612
ENSG00000112541-EFO_0000612
ENSG00000122194-EFO_0000612
ENSG00000132170-EFO_0000612
ENSG00000095303-EFO_0000612
ENSG00000073756-EFO_0000612
ENSG00000117601-EFO_0000612
ENSG00000142319-EFO_0000612
ENSG00000276996-EFO_0000612
ENSG00000130821-EFO_0000612
ENSG00000006638-EFO_0000612
ENSG00000059377-EFO_0000612
ENSG00000003436-EFO_0000612
ENSG00000112715-EFO_0000612
ENSG00000167397-EFO_0000612
ENSG00000012779-EFO_0007257
ENSG00000275565-EFO_0007257
ENSG00000113580-EFO_0007257
ENSG00000022355-EFO_1001908
ENSG00000103546-EFO_1001908
ENSG00000108576-EFO_1001908
ENSG00000022355-EFO_1001872
ENSG00000103546-EFO_1001872
ENSG00000108576-EFO_1001872
ENSG00000022355-EFO_0000194
ENSG00000151834-EFO_0000194
ENSG00000011677-EFO_0000194
ENSG00000109158-EFO_0000194
ENSG00000186297-EFO_0000194
ENSG00000145863-EFO_0000194
ENSG00000163288-EFO_0000194
ENSG00000145864-EFO_0000194
ENSG00000166206-EFO_0000194
ENSG00000187730-EFO_0000194
ENSG00000102287-EFO_0000194
ENSG00000163285-EFO_0000194
ENSG00000113327-EFO_0000194
ENSG00000182256-EFO_0000194
ENSG00000094755-EFO_0000194
ENSG00000268089-EFO_0000194
ENSG00000146276-EFO_0000194
ENSG00000111886-EFO_0000194
ENSG00000183185-EFO_0000194
ENSG00000102468-EFO_0000194
ENSG00000135914-EFO_0000194
ENSG00000147246-EFO_0000194
ENSG00000103546-EFO_0000194
ENSG00000108576-EFO_0000194
ENSG00000022355-EFO_0000760
ENSG00000151834-EFO_0000760
ENSG00000011677-EFO_0000760
ENSG00000109158-EFO_0000760
ENSG00000186297-EFO_0000760
ENSG00000145863-EFO_0000760
ENSG00000163288-EFO_0000760
ENSG00000145864-EFO_0000760
ENSG00000166206-EFO_0000760
ENSG00000187730-EFO_0000760
ENSG00000102287-EFO_0000760
ENSG00000163285-EFO_0000760
ENSG00000113327-EFO_0000760
ENSG00000182256-EFO_0000760
ENSG00000094755-EFO_0000760
ENSG00000268089-EFO_0000760
ENSG00000146276-EFO_0000760
ENSG00000111886-EFO_0000760
ENSG00000183185-EFO_0000760
ENSG00000102468-EFO_0000760
ENSG00000135914-EFO_0000760
ENSG00000147246-EFO_0000760
ENSG00000103546-EFO_0000760
ENSG00000108576-EFO_0000760
ENSG00000022355-EFO_0004262
ENSG00000151834-EFO_0004262
ENSG00000011677-EFO_0004262
ENSG00000109158-EFO_0004262
ENSG00000186297-EFO_0004262
ENSG00000145863-EFO_0004262
ENSG00000163288-EFO_0004262
ENSG00000145864-EFO_0004262
ENSG00000166206-EFO_0004262
ENSG00000187730-EFO_0004262
ENSG00000102287-EFO_0004262
ENSG00000163285-EFO_0004262
ENSG00000113327-EFO_0004262
ENSG00000182256-EFO_0004262
ENSG00000094755-EFO_0004262
ENSG00000268089-EFO_0004262
ENSG00000146276-EFO_0004262
ENSG00000111886-EFO_0004262
ENSG00000183185-EFO_0004262
ENSG00000102468-EFO_0004262
ENSG00000135914-EFO_0004262
ENSG00000147246-EFO_0004262
ENSG00000103546-EFO_0004262
ENSG00000108576-EFO_0004262
ENSG00000159640-EFO_0000373
ENSG00000264813-EFO_0000373
ENSG00000120907-EFO_0000373
ENSG00000170214-EFO_0000373
ENSG00000171873-EFO_0000373
ENSG00000043591-EFO_0000373
ENSG00000144891-EFO_0000373
ENSG00000131471-EFO_0000373
ENSG00000163399-EFO_0000373
ENSG00000126895-EFO_0000373
ENSG00000133742-EFO_0000373
ENSG00000074410-EFO_0000373
ENSG00000118298-EFO_0000373
ENSG00000104267-EFO_0000373
ENSG00000164879-EFO_0000373
ENSG00000167434-EFO_0000373
ENSG00000168748-EFO_0000373
ENSG00000123454-EFO_0000373
ENSG00000184845-EFO_0000373
ENSG00000149295-EFO_0000373
ENSG00000151577-EFO_0000373
ENSG00000069696-EFO_0000373
ENSG00000276825-EFO_0000373
ENSG00000169676-EFO_0000373
ENSG00000151617-EFO_0000373
ENSG00000137731-EFO_0000373
ENSG00000180509-EFO_0000373
ENSG00000278961-EFO_0000373
ENSG00000243627-EFO_0000373
ENSG00000187486-EFO_0000373
ENSG00000121361-EFO_0000373
ENSG00000156113-EFO_0000373
ENSG00000053918-EFO_0000373
ENSG00000282076-EFO_0000373
ENSG00000196549-EFO_0000373
ENSG00000160194-EFO_0000373
ENSG00000169418-EFO_0000373
ENSG00000151623-EFO_0000373
ENSG00000172572-EFO_0000373
ENSG00000132170-EFO_0000373
ENSG00000143839-EFO_0000373
ENSG00000111319-EFO_0000373
ENSG00000168447-EFO_0000373
ENSG00000162572-EFO_0000373
ENSG00000166828-EFO_0000373
ENSG00000073578-EFO_0000373
ENSG00000117601-EFO_0000373
ENSG00000074803-EFO_0000373
ENSG00000064651-EFO_0000373
ENSG00000070915-EFO_0000373
ENSG00000124067-EFO_0000373
ENSG00000124140-EFO_0000373
ENSG00000142319-EFO_0000373
ENSG00000276996-EFO_0000373
ENSG00000003436-EFO_0000373
ENSG00000114854-EFO_0000373
ENSG00000112715-EFO_0000373
ENSG00000159640-EFO_0003144
ENSG00000264813-EFO_0003144
ENSG00000120907-EFO_0003144
ENSG00000170214-EFO_0003144
ENSG00000171873-EFO_0003144
ENSG00000043591-EFO_0003144
ENSG00000144891-EFO_0003144
ENSG00000131471-EFO_0003144
ENSG00000163399-EFO_0003144
ENSG00000126895-EFO_0003144
ENSG00000133742-EFO_0003144
ENSG00000074410-EFO_0003144
ENSG00000118298-EFO_0003144
ENSG00000104267-EFO_0003144
ENSG00000164879-EFO_0003144
ENSG00000167434-EFO_0003144
ENSG00000168748-EFO_0003144
ENSG00000123454-EFO_0003144
ENSG00000184845-EFO_0003144
ENSG00000149295-EFO_0003144
ENSG00000151577-EFO_0003144
ENSG00000069696-EFO_0003144
ENSG00000276825-EFO_0003144
ENSG00000169676-EFO_0003144
ENSG00000151617-EFO_0003144
ENSG00000137731-EFO_0003144
ENSG00000180509-EFO_0003144
ENSG00000278961-EFO_0003144
ENSG00000243627-EFO_0003144
ENSG00000187486-EFO_0003144
ENSG00000121361-EFO_0003144
ENSG00000156113-EFO_0003144
ENSG00000053918-EFO_0003144
ENSG00000282076-EFO_0003144
ENSG00000196549-EFO_0003144
ENSG00000160194-EFO_0003144
ENSG00000169418-EFO_0003144
ENSG00000151623-EFO_0003144
ENSG00000172572-EFO_0003144
ENSG00000132170-EFO_0003144
ENSG00000143839-EFO_0003144
ENSG00000111319-EFO_0003144
ENSG00000168447-EFO_0003144
ENSG00000162572-EFO_0003144
ENSG00000166828-EFO_0003144
ENSG00000073578-EFO_0003144
ENSG00000117601-EFO_0003144
ENSG00000074803-EFO_0003144
ENSG00000064651-EFO_0003144
ENSG00000070915-EFO_0003144
ENSG00000124067-EFO_0003144
ENSG00000124140-EFO_0003144
ENSG00000142319-EFO_0003144
ENSG00000276996-EFO_0003144
ENSG00000003436-EFO_0003144
ENSG00000114854-EFO_0003144
ENSG00000112715-EFO_0003144
ENSG00000141837-EFO_0005687
ENSG00000160194-EFO_0005687
ENSG00000073578-EFO_0005687
ENSG00000103546-EFO_0005687
ENSG00000108576-EFO_0005687
ENSG00000113580-EFO_0000783
ENSG00000228716-EFO_0000765
ENSG00000082175-EFO_0000765
ENSG00000163931-EFO_0000765
ENSG00000183044-EFO_0003821
ENSG00000120907-EFO_0003821
ENSG00000170214-EFO_0003821
ENSG00000171873-EFO_0003821
ENSG00000150594-EFO_0003821
ENSG00000274286-EFO_0003821
ENSG00000184160-EFO_0003821
ENSG00000043591-EFO_0003821
ENSG00000169252-EFO_0003821
ENSG00000104267-EFO_0003821
ENSG00000167434-EFO_0003821
ENSG00000022355-EFO_0003821
ENSG00000151834-EFO_0003821
ENSG00000011677-EFO_0003821
ENSG00000109158-EFO_0003821
ENSG00000186297-EFO_0003821
ENSG00000145863-EFO_0003821
ENSG00000171189-EFO_0003821
ENSG00000048052-EFO_0003821
ENSG00000135312-EFO_0003821
ENSG00000179546-EFO_0003821
ENSG00000102468-EFO_0003821
ENSG00000095303-EFO_0003821
ENSG00000073756-EFO_0003821
ENSG00000144285-EFO_0003821
ENSG00000165646-EFO_0003821
ENSG00000103546-EFO_0003821
ENSG00000108576-EFO_0003821
ENSG00000151617-EFO_0001361
ENSG00000136160-EFO_0001361
ENSG00000152402-EFO_0001361
ENSG00000169313-EFO_0001361
ENSG00000138735-EFO_0001361
ENSG00000112033-EFO_0001361
ENSG00000160951-EFO_0001361
ENSG00000160013-EFO_0001361
ENSG00000124212-EFO_0001361
ENSG00000151617-EFO_0000200
ENSG00000152402-EFO_0000200
ENSG00000162434-EFO_0000200
ENSG00000096968-EFO_0000200
ENSG00000151617-EFO_0000232
ENSG00000152402-EFO_0000232
ENSG00000162434-EFO_0000232
ENSG00000096968-EFO_0000232
ENSG00000151617-EFO_0000592
ENSG00000152402-EFO_0000592
ENSG00000162434-EFO_0000592
ENSG00000096968-EFO_0000592
ENSG00000151617-EFO_0003894
ENSG00000152402-EFO_0003894
ENSG00000162434-EFO_0003894
ENSG00000096968-EFO_0003894
ENSG00000151617-EFO_1000030
ENSG00000152402-EFO_1000030
ENSG00000162434-EFO_1000030
ENSG00000096968-EFO_1000030
ENSG00000151617-EFO_1001986
ENSG00000152402-EFO_1001986
ENSG00000162434-EFO_1001986
ENSG00000096968-EFO_1001986
ENSG00000105675-EFO_0000232
ENSG00000228716-EFO_0000232
ENSG00000149295-EFO_0000232
ENSG00000151577-EFO_0000232
ENSG00000073756-EFO_0000232
ENSG00000170425-EFO_0003763
ENSG00000166165-EFO_0003763
ENSG00000104879-EFO_0003763
ENSG00000223572-EFO_0003763
ENSG00000131730-EFO_0003763
ENSG00000130005-EFO_0003763
ENSG00000111640-EFO_0003763
ENSG00000166411-EFO_0003763
ENSG00000146701-EFO_0003763
ENSG00000112992-EFO_0003763
ENSG00000105953-EFO_0003763
ENSG00000065989-EFO_0003763
ENSG00000184588-EFO_0003763
ENSG00000105650-EFO_0003763
ENSG00000130821-EFO_0003763
ENSG00000010671-EFO_0007490
ENSG00000010671-EFO_0007491
ENSG00000125384-EFO_0007490
ENSG00000121594-EFO_0002609
ENSG00000114013-EFO_0002609
ENSG00000228716-EFO_0002609
ENSG00000125538-EFO_0002609
ENSG00000160712-EFO_0002609
ENSG00000095303-EFO_0002609
ENSG00000073756-EFO_0002609
ENSG00000121594-EFO_1002007
ENSG00000114013-EFO_1002007
ENSG00000228716-EFO_1002007
ENSG00000125538-EFO_1002007
ENSG00000160712-EFO_1002007
ENSG00000095303-EFO_1002007
ENSG00000073756-EFO_1002007
ENSG00000082701-EFO_0002512
ENSG00000082701-EFO_1000895
ENSG00000116745-Orphanet_104
ENSG00000010671-EFO_0000096
ENSG00000162434-EFO_0003898
ENSG00000096968-EFO_0003898
ENSG00000105639-EFO_0003898
ENSG00000113580-EFO_0003898
ENSG00000188257-EFO_0003898
ENSG00000124212-EFO_0003898
ENSG00000095303-EFO_0003898
ENSG00000073756-EFO_0003898
ENSG00000232810-EFO_0003898
ENSG00000230108-EFO_0003898
ENSG00000223952-EFO_0003898
ENSG00000228849-EFO_0003898
ENSG00000228321-EFO_0003898
ENSG00000228978-EFO_0003898
ENSG00000206439-EFO_0003898
ENSG00000204490-EFO_0003898
ENSG00000012779-EFO_0000685
ENSG00000275565-EFO_0000685
ENSG00000110881-EFO_0000685
ENSG00000125730-EFO_0000685
ENSG00000244731-EFO_0000685
ENSG00000206340-EFO_0000685
ENSG00000244207-EFO_0000685
ENSG00000227746-EFO_0000685
ENSG00000224389-EFO_0000685
ENSG00000236625-EFO_0000685
ENSG00000224639-EFO_0000685
ENSG00000228267-EFO_0000685
ENSG00000228454-EFO_0000685
ENSG00000106804-EFO_0000685
ENSG00000164615-EFO_0000685
ENSG00000121594-EFO_0000685
ENSG00000114013-EFO_0000685
ENSG00000228716-EFO_0000685
ENSG00000102967-EFO_0000685
ENSG00000150337-EFO_0000685
ENSG00000198019-EFO_0000685
ENSG00000143226-EFO_0000685
ENSG00000072694-EFO_0000685
ENSG00000203747-EFO_0000685
ENSG00000162747-EFO_0000685
ENSG00000165704-EFO_0000685
ENSG00000104365-EFO_0000685
ENSG00000115594-EFO_0000685
ENSG00000160712-EFO_0000685
ENSG00000162434-EFO_0000685
ENSG00000096968-EFO_0000685
ENSG00000105639-EFO_0000685
ENSG00000075043-EFO_0000685
ENSG00000281151-EFO_0000685
ENSG00000184156-EFO_0000685
ENSG00000156738-EFO_0000685
ENSG00000198793-EFO_0000685
ENSG00000113580-EFO_0000685
ENSG00000151623-EFO_0000685
ENSG00000170890-EFO_0000685
ENSG00000188257-EFO_0000685
ENSG00000132170-EFO_0000685
ENSG00000188386-EFO_0000685
ENSG00000126432-EFO_0000685
ENSG00000095303-EFO_0000685
ENSG00000073756-EFO_0000685
ENSG00000120899-EFO_0000685
ENSG00000007314-EFO_0000685
ENSG00000196664-EFO_0000685
ENSG00000239732-EFO_0000685
ENSG00000232810-EFO_0000685
ENSG00000230108-EFO_0000685
ENSG00000223952-EFO_0000685
ENSG00000228849-EFO_0000685
ENSG00000228321-EFO_0000685
ENSG00000228978-EFO_0000685
ENSG00000206439-EFO_0000685
ENSG00000204490-EFO_0000685
ENSG00000171791-EFO_0002501
ENSG00000010671-EFO_0002501
ENSG00000125730-EFO_0002501
ENSG00000244731-EFO_0002501
ENSG00000206340-EFO_0002501
ENSG00000244207-EFO_0002501
ENSG00000227746-EFO_0002501
ENSG00000224389-EFO_0002501
ENSG00000236625-EFO_0002501
ENSG00000224639-EFO_0002501
ENSG00000228267-EFO_0002501
ENSG00000228454-EFO_0002501
ENSG00000106804-EFO_0002501
ENSG00000169442-EFO_0002501
ENSG00000156136-EFO_0002501
ENSG00000228716-EFO_0002501
ENSG00000150337-EFO_0002501
ENSG00000198019-EFO_0002501
ENSG00000143226-EFO_0002501
ENSG00000072694-EFO_0002501
ENSG00000203747-EFO_0002501
ENSG00000162747-EFO_0002501
ENSG00000122025-EFO_0002501
ENSG00000128052-EFO_0002501
ENSG00000156738-EFO_0002501
ENSG00000113580-EFO_0002501
ENSG00000134853-EFO_0002501
ENSG00000113721-EFO_0002501
ENSG00000198805-EFO_0002501
ENSG00000101868-EFO_0002501
ENSG00000070501-EFO_0002501
ENSG00000177084-EFO_0002501
ENSG00000100479-EFO_0002501
ENSG00000148229-EFO_0002501
ENSG00000115350-EFO_0002501
ENSG00000154229-EFO_0002501
ENSG00000167325-EFO_0002501
ENSG00000171848-EFO_0002501
ENSG00000048392-EFO_0002501
ENSG00000131747-EFO_0002501
ENSG00000077097-EFO_0002501
ENSG00000196230-EFO_0002501
ENSG00000232575-EFO_0002501
ENSG00000227739-EFO_0002501
ENSG00000224156-EFO_0002501
ENSG00000235067-EFO_0002501
ENSG00000229684-EFO_0002501
ENSG00000183311-EFO_0002501
ENSG00000232421-EFO_0002501
ENSG00000171791-EFO_0005592
ENSG00000010671-EFO_0005592
ENSG00000125730-EFO_0005592
ENSG00000244731-EFO_0005592
ENSG00000206340-EFO_0005592
ENSG00000244207-EFO_0005592
ENSG00000227746-EFO_0005592
ENSG00000224389-EFO_0005592
ENSG00000236625-EFO_0005592
ENSG00000224639-EFO_0005592
ENSG00000228267-EFO_0005592
ENSG00000228454-EFO_0005592
ENSG00000106804-EFO_0005592
ENSG00000169442-EFO_0005592
ENSG00000156136-EFO_0005592
ENSG00000228716-EFO_0005592
ENSG00000150337-EFO_0005592
ENSG00000198019-EFO_0005592
ENSG00000143226-EFO_0005592
ENSG00000072694-EFO_0005592
ENSG00000203747-EFO_0005592
ENSG00000162747-EFO_0005592
ENSG00000122025-EFO_0005592
ENSG00000128052-EFO_0005592
ENSG00000156738-EFO_0005592
ENSG00000113580-EFO_0005592
ENSG00000134853-EFO_0005592
ENSG00000113721-EFO_0005592
ENSG00000198805-EFO_0005592
ENSG00000101868-EFO_0005592
ENSG00000070501-EFO_0005592
ENSG00000177084-EFO_0005592
ENSG00000100479-EFO_0005592
ENSG00000148229-EFO_0005592
ENSG00000115350-EFO_0005592
ENSG00000154229-EFO_0005592
ENSG00000167325-EFO_0005592
ENSG00000171848-EFO_0005592
ENSG00000048392-EFO_0005592
ENSG00000131747-EFO_0005592
ENSG00000077097-EFO_0005592
ENSG00000196230-EFO_0005592
ENSG00000232575-EFO_0005592
ENSG00000227739-EFO_0005592
ENSG00000224156-EFO_0005592
ENSG00000235067-EFO_0005592
ENSG00000229684-EFO_0005592
ENSG00000183311-EFO_0005592
ENSG00000232421-EFO_0005592
ENSG00000113580-EFO_1001194
ENSG00000126351-EFO_1001194
ENSG00000151090-EFO_1001194
ENSG00000113580-EFO_0003779
ENSG00000113580-EFO_0006812
ENSG00000113580-EFO_1001264
ENSG00000126351-EFO_0003779
ENSG00000151090-EFO_0003779
ENSG00000126351-EFO_0006812
ENSG00000151090-EFO_0006812
ENSG00000120217-EFO_0002500
ENSG00000121594-EFO_0002500
ENSG00000277893-EFO_0002510
ENSG00000120217-EFO_0003846
ENSG00000121594-EFO_0003846
ENSG00000006071-EFO_0000203
ENSG00000120907-EFO_0000203
ENSG00000170214-EFO_0000203
ENSG00000171873-EFO_0000203
ENSG00000150594-EFO_0000203
ENSG00000274286-EFO_0000203
ENSG00000184160-EFO_0000203
ENSG00000043591-EFO_0000203
ENSG00000169252-EFO_0000203
ENSG00000188778-EFO_0000203
ENSG00000144891-EFO_0000203
ENSG00000171094-EFO_0000203
ENSG00000012779-EFO_0000203
ENSG00000275565-EFO_0000203
ENSG00000131471-EFO_0000203
ENSG00000163399-EFO_0000203
ENSG00000148408-EFO_0000203
ENSG00000151067-EFO_0000203
ENSG00000157388-EFO_0000203
ENSG00000102001-EFO_0000203
ENSG00000006283-EFO_0000203
ENSG00000196557-EFO_0000203
ENSG00000100346-EFO_0000203
ENSG00000081248-EFO_0000203
ENSG00000067191-EFO_0000203
ENSG00000165995-EFO_0000203
ENSG00000167535-EFO_0000203
ENSG00000182389-EFO_0000203
ENSG00000283228-EFO_0000203
ENSG00000129749-EFO_0000203
ENSG00000108821-EFO_0000203
ENSG00000021826-EFO_0000203
ENSG00000119535-EFO_0000203
ENSG00000121966-EFO_0000203
ENSG00000184845-EFO_0000203
ENSG00000169676-EFO_0000203
ENSG00000146648-EFO_0000203
ENSG00000187266-EFO_0000203
ENSG00000126218-EFO_0000203
ENSG00000131187-EFO_0000203
ENSG00000180210-EFO_0000203
ENSG00000185010-EFO_0000203
ENSG00000101981-EFO_0000203
ENSG00000203747-EFO_0000203
ENSG00000122025-EFO_0000203
ENSG00000167996-EFO_0000203
ENSG00000087086-EFO_0000203
ENSG00000111640-EFO_0000203
ENSG00000115486-EFO_0000203
ENSG00000112164-EFO_0000203
ENSG00000152402-EFO_0000203
ENSG00000206172-EFO_0000203
ENSG00000244734-EFO_0000203
ENSG00000196639-EFO_0000203
ENSG00000102468-EFO_0000203
ENSG00000147246-EFO_0000203
ENSG00000166411-EFO_0000203
ENSG00000113525-EFO_0000203
ENSG00000091181-EFO_0000203
ENSG00000156113-EFO_0000203
ENSG00000128052-EFO_0000203
ENSG00000157404-EFO_0000203
ENSG00000167748-EFO_0000203
ENSG00000146701-EFO_0000203
ENSG00000257335-EFO_0000203
ENSG00000282607-EFO_0000203
ENSG00000112992-EFO_0000203
ENSG00000089250-EFO_0000203
ENSG00000169418-EFO_0000203
ENSG00000113580-EFO_0000203
ENSG00000105953-EFO_0000203
ENSG00000116329-EFO_0000203
ENSG00000082556-EFO_0000203
ENSG00000112038-EFO_0000203
ENSG00000134853-EFO_0000203
ENSG00000113721-EFO_0000203
ENSG00000104368-EFO_0000203
ENSG00000122861-EFO_0000203
ENSG00000011422-EFO_0000203
ENSG00000122194-EFO_0000203
ENSG00000154229-EFO_0000203
ENSG00000204983-EFO_0000203
ENSG00000274247-EFO_0000203
ENSG00000095303-EFO_0000203
ENSG00000073756-EFO_0000203
ENSG00000143839-EFO_0000203
ENSG00000187010-EFO_0000203
ENSG00000197632-EFO_0000203
ENSG00000117601-EFO_0000203
ENSG00000106366-EFO_0000203
ENSG00000074803-EFO_0000203
ENSG00000070915-EFO_0000203
ENSG00000105281-EFO_0000203
ENSG00000140675-EFO_0000203
ENSG00000165349-EFO_0000203
ENSG00000155465-EFO_0000203
ENSG00000126351-EFO_0000203
ENSG00000151090-EFO_0000203
ENSG00000167397-EFO_0000203
ENSG00000196715-EFO_0000203
ENSG00000006071-EFO_0000770
ENSG00000120907-EFO_0000770
ENSG00000170214-EFO_0000770
ENSG00000171873-EFO_0000770
ENSG00000150594-EFO_0000770
ENSG00000274286-EFO_0000770
ENSG00000184160-EFO_0000770
ENSG00000043591-EFO_0000770
ENSG00000169252-EFO_0000770
ENSG00000188778-EFO_0000770
ENSG00000144891-EFO_0000770
ENSG00000171094-EFO_0000770
ENSG00000012779-EFO_0000770
ENSG00000275565-EFO_0000770
ENSG00000131471-EFO_0000770
ENSG00000163399-EFO_0000770
ENSG00000148408-EFO_0000770
ENSG00000151067-EFO_0000770
ENSG00000157388-EFO_0000770
ENSG00000102001-EFO_0000770
ENSG00000006283-EFO_0000770
ENSG00000196557-EFO_0000770
ENSG00000100346-EFO_0000770
ENSG00000081248-EFO_0000770
ENSG00000067191-EFO_0000770
ENSG00000165995-EFO_0000770
ENSG00000167535-EFO_0000770
ENSG00000182389-EFO_0000770
ENSG00000283228-EFO_0000770
ENSG00000129749-EFO_0000770
ENSG00000108821-EFO_0000770
ENSG00000021826-EFO_0000770
ENSG00000119535-EFO_0000770
ENSG00000121966-EFO_0000770
ENSG00000184845-EFO_0000770
ENSG00000169676-EFO_0000770
ENSG00000146648-EFO_0000770
ENSG00000187266-EFO_0000770
ENSG00000126218-EFO_0000770
ENSG00000131187-EFO_0000770
ENSG00000180210-EFO_0000770
ENSG00000185010-EFO_0000770
ENSG00000101981-EFO_0000770
ENSG00000203747-EFO_0000770
ENSG00000122025-EFO_0000770
ENSG00000167996-EFO_0000770
ENSG00000087086-EFO_0000770
ENSG00000111640-EFO_0000770
ENSG00000115486-EFO_0000770
ENSG00000112164-EFO_0000770
ENSG00000152402-EFO_0000770
ENSG00000206172-EFO_0000770
ENSG00000244734-EFO_0000770
ENSG00000196639-EFO_0000770
ENSG00000102468-EFO_0000770
ENSG00000147246-EFO_0000770
ENSG00000166411-EFO_0000770
ENSG00000113525-EFO_0000770
ENSG00000091181-EFO_0000770
ENSG00000156113-EFO_0000770
ENSG00000128052-EFO_0000770
ENSG00000157404-EFO_0000770
ENSG00000167748-EFO_0000770
ENSG00000146701-EFO_0000770
ENSG00000257335-EFO_0000770
ENSG00000282607-EFO_0000770
ENSG00000112992-EFO_0000770
ENSG00000089250-EFO_0000770
ENSG00000169418-EFO_0000770
ENSG00000113580-EFO_0000770
ENSG00000105953-EFO_0000770
ENSG00000116329-EFO_0000770
ENSG00000082556-EFO_0000770
ENSG00000112038-EFO_0000770
ENSG00000134853-EFO_0000770
ENSG00000113721-EFO_0000770
ENSG00000104368-EFO_0000770
ENSG00000122861-EFO_0000770
ENSG00000011422-EFO_0000770
ENSG00000122194-EFO_0000770
ENSG00000154229-EFO_0000770
ENSG00000204983-EFO_0000770
ENSG00000274247-EFO_0000770
ENSG00000095303-EFO_0000770
ENSG00000073756-EFO_0000770
ENSG00000143839-EFO_0000770
ENSG00000187010-EFO_0000770
ENSG00000197632-EFO_0000770
ENSG00000117601-EFO_0000770
ENSG00000106366-EFO_0000770
ENSG00000074803-EFO_0000770
ENSG00000070915-EFO_0000770
ENSG00000105281-EFO_0000770
ENSG00000140675-EFO_0000770
ENSG00000165349-EFO_0000770
ENSG00000155465-EFO_0000770
ENSG00000126351-EFO_0000770
ENSG00000151090-EFO_0000770
ENSG00000167397-EFO_0000770
ENSG00000196715-EFO_0000770
ENSG00000006071-EFO_0000778
ENSG00000120907-EFO_0000778
ENSG00000170214-EFO_0000778
ENSG00000171873-EFO_0000778
ENSG00000150594-EFO_0000778
ENSG00000274286-EFO_0000778
ENSG00000184160-EFO_0000778
ENSG00000043591-EFO_0000778
ENSG00000169252-EFO_0000778
ENSG00000188778-EFO_0000778
ENSG00000144891-EFO_0000778
ENSG00000171094-EFO_0000778
ENSG00000012779-EFO_0000778
ENSG00000275565-EFO_0000778
ENSG00000131471-EFO_0000778
ENSG00000163399-EFO_0000778
ENSG00000148408-EFO_0000778
ENSG00000151067-EFO_0000778
ENSG00000157388-EFO_0000778
ENSG00000102001-EFO_0000778
ENSG00000006283-EFO_0000778
ENSG00000196557-EFO_0000778
ENSG00000100346-EFO_0000778
ENSG00000081248-EFO_0000778
ENSG00000067191-EFO_0000778
ENSG00000165995-EFO_0000778
ENSG00000167535-EFO_0000778
ENSG00000182389-EFO_0000778
ENSG00000283228-EFO_0000778
ENSG00000129749-EFO_0000778
ENSG00000108821-EFO_0000778
ENSG00000021826-EFO_0000778
ENSG00000119535-EFO_0000778
ENSG00000121966-EFO_0000778
ENSG00000184845-EFO_0000778
ENSG00000169676-EFO_0000778
ENSG00000146648-EFO_0000778
ENSG00000187266-EFO_0000778
ENSG00000126218-EFO_0000778
ENSG00000131187-EFO_0000778
ENSG00000180210-EFO_0000778
ENSG00000185010-EFO_0000778
ENSG00000101981-EFO_0000778
ENSG00000203747-EFO_0000778
ENSG00000122025-EFO_0000778
ENSG00000167996-EFO_0000778
ENSG00000087086-EFO_0000778
ENSG00000111640-EFO_0000778
ENSG00000115486-EFO_0000778
ENSG00000112164-EFO_0000778
ENSG00000152402-EFO_0000778
ENSG00000206172-EFO_0000778
ENSG00000244734-EFO_0000778
ENSG00000196639-EFO_0000778
ENSG00000102468-EFO_0000778
ENSG00000147246-EFO_0000778
ENSG00000166411-EFO_0000778
ENSG00000113525-EFO_0000778
ENSG00000091181-EFO_0000778
ENSG00000156113-EFO_0000778
ENSG00000128052-EFO_0000778
ENSG00000157404-EFO_0000778
ENSG00000167748-EFO_0000778
ENSG00000146701-EFO_0000778
ENSG00000257335-EFO_0000778
ENSG00000282607-EFO_0000778
ENSG00000112992-EFO_0000778
ENSG00000089250-EFO_0000778
ENSG00000169418-EFO_0000778
ENSG00000113580-EFO_0000778
ENSG00000105953-EFO_0000778
ENSG00000116329-EFO_0000778
ENSG00000082556-EFO_0000778
ENSG00000112038-EFO_0000778
ENSG00000134853-EFO_0000778
ENSG00000113721-EFO_0000778
ENSG00000104368-EFO_0000778
ENSG00000122861-EFO_0000778
ENSG00000011422-EFO_0000778
ENSG00000122194-EFO_0000778
ENSG00000154229-EFO_0000778
ENSG00000204983-EFO_0000778
ENSG00000274247-EFO_0000778
ENSG00000095303-EFO_0000778
ENSG00000073756-EFO_0000778
ENSG00000143839-EFO_0000778
ENSG00000187010-EFO_0000778
ENSG00000197632-EFO_0000778
ENSG00000117601-EFO_0000778
ENSG00000106366-EFO_0000778
ENSG00000074803-EFO_0000778
ENSG00000070915-EFO_0000778
ENSG00000105281-EFO_0000778
ENSG00000140675-EFO_0000778
ENSG00000165349-EFO_0000778
ENSG00000155465-EFO_0000778
ENSG00000126351-EFO_0000778
ENSG00000151090-EFO_0000778
ENSG00000167397-EFO_0000778
ENSG00000196715-EFO_0000778
ENSG00000006071-EFO_0005803
ENSG00000120907-EFO_0005803
ENSG00000170214-EFO_0005803
ENSG00000171873-EFO_0005803
ENSG00000150594-EFO_0005803
ENSG00000274286-EFO_0005803
ENSG00000184160-EFO_0005803
ENSG00000043591-EFO_0005803
ENSG00000169252-EFO_0005803
ENSG00000188778-EFO_0005803
ENSG00000144891-EFO_0005803
ENSG00000171094-EFO_0005803
ENSG00000012779-EFO_0005803
ENSG00000275565-EFO_0005803
ENSG00000131471-EFO_0005803
ENSG00000163399-EFO_0005803
ENSG00000148408-EFO_0005803
ENSG00000151067-EFO_0005803
ENSG00000157388-EFO_0005803
ENSG00000102001-EFO_0005803
ENSG00000006283-EFO_0005803
ENSG00000196557-EFO_0005803
ENSG00000100346-EFO_0005803
ENSG00000081248-EFO_0005803
ENSG00000067191-EFO_0005803
ENSG00000165995-EFO_0005803
ENSG00000167535-EFO_0005803
ENSG00000182389-EFO_0005803
ENSG00000283228-EFO_0005803
ENSG00000129749-EFO_0005803
ENSG00000108821-EFO_0005803
ENSG00000021826-EFO_0005803
ENSG00000119535-EFO_0005803
ENSG00000121966-EFO_0005803
ENSG00000184845-EFO_0005803
ENSG00000169676-EFO_0005803
ENSG00000146648-EFO_0005803
ENSG00000187266-EFO_0005803
ENSG00000126218-EFO_0005803
ENSG00000131187-EFO_0005803
ENSG00000180210-EFO_0005803
ENSG00000185010-EFO_0005803
ENSG00000101981-EFO_0005803
ENSG00000203747-EFO_0005803
ENSG00000122025-EFO_0005803
ENSG00000167996-EFO_0005803
ENSG00000087086-EFO_0005803
ENSG00000111640-EFO_0005803
ENSG00000115486-EFO_0005803
ENSG00000112164-EFO_0005803
ENSG00000152402-EFO_0005803
ENSG00000206172-EFO_0005803
ENSG00000244734-EFO_0005803
ENSG00000196639-EFO_0005803
ENSG00000102468-EFO_0005803
ENSG00000147246-EFO_0005803
ENSG00000166411-EFO_0005803
ENSG00000113525-EFO_0005803
ENSG00000091181-EFO_0005803
ENSG00000156113-EFO_0005803
ENSG00000128052-EFO_0005803
ENSG00000157404-EFO_0005803
ENSG00000167748-EFO_0005803
ENSG00000146701-EFO_0005803
ENSG00000257335-EFO_0005803
ENSG00000282607-EFO_0005803
ENSG00000112992-EFO_0005803
ENSG00000089250-EFO_0005803
ENSG00000169418-EFO_0005803
ENSG00000113580-EFO_0005803
ENSG00000105953-EFO_0005803
ENSG00000116329-EFO_0005803
ENSG00000082556-EFO_0005803
ENSG00000112038-EFO_0005803
ENSG00000134853-EFO_0005803
ENSG00000113721-EFO_0005803
ENSG00000104368-EFO_0005803
ENSG00000122861-EFO_0005803
ENSG00000011422-EFO_0005803
ENSG00000122194-EFO_0005803
ENSG00000154229-EFO_0005803
ENSG00000204983-EFO_0005803
ENSG00000274247-EFO_0005803
ENSG00000095303-EFO_0005803
ENSG00000073756-EFO_0005803
ENSG00000143839-EFO_0005803
ENSG00000187010-EFO_0005803
ENSG00000197632-EFO_0005803
ENSG00000117601-EFO_0005803
ENSG00000106366-EFO_0005803
ENSG00000074803-EFO_0005803
ENSG00000070915-EFO_0005803
ENSG00000105281-EFO_0005803
ENSG00000140675-EFO_0005803
ENSG00000165349-EFO_0005803
ENSG00000155465-EFO_0005803
ENSG00000126351-EFO_0005803
ENSG00000151090-EFO_0005803
ENSG00000167397-EFO_0005803
ENSG00000196715-EFO_0005803
ENSG00000006071-EFO_0007254
ENSG00000120907-EFO_0007254
ENSG00000170214-EFO_0007254
ENSG00000171873-EFO_0007254
ENSG00000150594-EFO_0007254
ENSG00000274286-EFO_0007254
ENSG00000184160-EFO_0007254
ENSG00000043591-EFO_0007254
ENSG00000169252-EFO_0007254
ENSG00000188778-EFO_0007254
ENSG00000144891-EFO_0007254
ENSG00000171094-EFO_0007254
ENSG00000012779-EFO_0007254
ENSG00000275565-EFO_0007254
ENSG00000131471-EFO_0007254
ENSG00000163399-EFO_0007254
ENSG00000148408-EFO_0007254
ENSG00000151067-EFO_0007254
ENSG00000157388-EFO_0007254
ENSG00000102001-EFO_0007254
ENSG00000006283-EFO_0007254
ENSG00000196557-EFO_0007254
ENSG00000100346-EFO_0007254
ENSG00000081248-EFO_0007254
ENSG00000067191-EFO_0007254
ENSG00000165995-EFO_0007254
ENSG00000167535-EFO_0007254
ENSG00000182389-EFO_0007254
ENSG00000283228-EFO_0007254
ENSG00000129749-EFO_0007254
ENSG00000108821-EFO_0007254
ENSG00000021826-EFO_0007254
ENSG00000119535-EFO_0007254
ENSG00000121966-EFO_0007254
ENSG00000184845-EFO_0007254
ENSG00000169676-EFO_0007254
ENSG00000146648-EFO_0007254
ENSG00000187266-EFO_0007254
ENSG00000126218-EFO_0007254
ENSG00000131187-EFO_0007254
ENSG00000180210-EFO_0007254
ENSG00000185010-EFO_0007254
ENSG00000101981-EFO_0007254
ENSG00000203747-EFO_0007254
ENSG00000122025-EFO_0007254
ENSG00000167996-EFO_0007254
ENSG00000087086-EFO_0007254
ENSG00000111640-EFO_0007254
ENSG00000115486-EFO_0007254
ENSG00000112164-EFO_0007254
ENSG00000152402-EFO_0007254
ENSG00000206172-EFO_0007254
ENSG00000244734-EFO_0007254
ENSG00000196639-EFO_0007254
ENSG00000102468-EFO_0007254
ENSG00000147246-EFO_0007254
ENSG00000166411-EFO_0007254
ENSG00000113525-EFO_0007254
ENSG00000091181-EFO_0007254
ENSG00000156113-EFO_0007254
ENSG00000128052-EFO_0007254
ENSG00000157404-EFO_0007254
ENSG00000167748-EFO_0007254
ENSG00000146701-EFO_0007254
ENSG00000257335-EFO_0007254
ENSG00000282607-EFO_0007254
ENSG00000112992-EFO_0007254
ENSG00000089250-EFO_0007254
ENSG00000169418-EFO_0007254
ENSG00000113580-EFO_0007254
ENSG00000105953-EFO_0007254
ENSG00000116329-EFO_0007254
ENSG00000082556-EFO_0007254
ENSG00000112038-EFO_0007254
ENSG00000134853-EFO_0007254
ENSG00000113721-EFO_0007254
ENSG00000104368-EFO_0007254
ENSG00000122861-EFO_0007254
ENSG00000011422-EFO_0007254
ENSG00000122194-EFO_0007254
ENSG00000154229-EFO_0007254
ENSG00000204983-EFO_0007254
ENSG00000274247-EFO_0007254
ENSG00000095303-EFO_0007254
ENSG00000073756-EFO_0007254
ENSG00000143839-EFO_0007254
ENSG00000187010-EFO_0007254
ENSG00000197632-EFO_0007254
ENSG00000117601-EFO_0007254
ENSG00000106366-EFO_0007254
ENSG00000074803-EFO_0007254
ENSG00000070915-EFO_0007254
ENSG00000105281-EFO_0007254
ENSG00000140675-EFO_0007254
ENSG00000165349-EFO_0007254
ENSG00000155465-EFO_0007254
ENSG00000126351-EFO_0007254
ENSG00000151090-EFO_0007254
ENSG00000167397-EFO_0007254
ENSG00000196715-EFO_0007254
ENSG00000006071-EFO_1000685
ENSG00000120907-EFO_1000685
ENSG00000170214-EFO_1000685
ENSG00000171873-EFO_1000685
ENSG00000150594-EFO_1000685
ENSG00000274286-EFO_1000685
ENSG00000184160-EFO_1000685
ENSG00000043591-EFO_1000685
ENSG00000169252-EFO_1000685
ENSG00000188778-EFO_1000685
ENSG00000144891-EFO_1000685
ENSG00000171094-EFO_1000685
ENSG00000012779-EFO_1000685
ENSG00000275565-EFO_1000685
ENSG00000131471-EFO_1000685
ENSG00000163399-EFO_1000685
ENSG00000148408-EFO_1000685
ENSG00000151067-EFO_1000685
ENSG00000157388-EFO_1000685
ENSG00000102001-EFO_1000685
ENSG00000006283-EFO_1000685
ENSG00000196557-EFO_1000685
ENSG00000100346-EFO_1000685
ENSG00000081248-EFO_1000685
ENSG00000067191-EFO_1000685
ENSG00000165995-EFO_1000685
ENSG00000167535-EFO_1000685
ENSG00000182389-EFO_1000685
ENSG00000283228-EFO_1000685
ENSG00000129749-EFO_1000685
ENSG00000108821-EFO_1000685
ENSG00000021826-EFO_1000685
ENSG00000119535-EFO_1000685
ENSG00000121966-EFO_1000685
ENSG00000184845-EFO_1000685
ENSG00000169676-EFO_1000685
ENSG00000146648-EFO_1000685
ENSG00000187266-EFO_1000685
ENSG00000126218-EFO_1000685
ENSG00000131187-EFO_1000685
ENSG00000180210-EFO_1000685
ENSG00000185010-EFO_1000685
ENSG00000101981-EFO_1000685
ENSG00000203747-EFO_1000685
ENSG00000122025-EFO_1000685
ENSG00000167996-EFO_1000685
ENSG00000087086-EFO_1000685
ENSG00000111640-EFO_1000685
ENSG00000115486-EFO_1000685
ENSG00000112164-EFO_1000685
ENSG00000152402-EFO_1000685
ENSG00000206172-EFO_1000685
ENSG00000244734-EFO_1000685
ENSG00000196639-EFO_1000685
ENSG00000102468-EFO_1000685
ENSG00000147246-EFO_1000685
ENSG00000166411-EFO_1000685
ENSG00000113525-EFO_1000685
ENSG00000091181-EFO_1000685
ENSG00000156113-EFO_1000685
ENSG00000128052-EFO_1000685
ENSG00000157404-EFO_1000685
ENSG00000167748-EFO_1000685
ENSG00000146701-EFO_1000685
ENSG00000257335-EFO_1000685
ENSG00000282607-EFO_1000685
ENSG00000112992-EFO_1000685
ENSG00000089250-EFO_1000685
ENSG00000169418-EFO_1000685
ENSG00000113580-EFO_1000685
ENSG00000105953-EFO_1000685
ENSG00000116329-EFO_1000685
ENSG00000082556-EFO_1000685
ENSG00000112038-EFO_1000685
ENSG00000134853-EFO_1000685
ENSG00000113721-EFO_1000685
ENSG00000104368-EFO_1000685
ENSG00000122861-EFO_1000685
ENSG00000011422-EFO_1000685
ENSG00000122194-EFO_1000685
ENSG00000154229-EFO_1000685
ENSG00000204983-EFO_1000685
ENSG00000274247-EFO_1000685
ENSG00000095303-EFO_1000685
ENSG00000073756-EFO_1000685
ENSG00000143839-EFO_1000685
ENSG00000187010-EFO_1000685
ENSG00000197632-EFO_1000685
ENSG00000117601-EFO_1000685
ENSG00000106366-EFO_1000685
ENSG00000074803-EFO_1000685
ENSG00000070915-EFO_1000685
ENSG00000105281-EFO_1000685
ENSG00000140675-EFO_1000685
ENSG00000165349-EFO_1000685
ENSG00000155465-EFO_1000685
ENSG00000126351-EFO_1000685
ENSG00000151090-EFO_1000685
ENSG00000167397-EFO_1000685
ENSG00000196715-EFO_1000685
ENSG00000006071-EFO_1001460
ENSG00000120907-EFO_1001460
ENSG00000170214-EFO_1001460
ENSG00000171873-EFO_1001460
ENSG00000150594-EFO_1001460
ENSG00000274286-EFO_1001460
ENSG00000184160-EFO_1001460
ENSG00000043591-EFO_1001460
ENSG00000169252-EFO_1001460
ENSG00000188778-EFO_1001460
ENSG00000144891-EFO_1001460
ENSG00000171094-EFO_1001460
ENSG00000012779-EFO_1001460
ENSG00000275565-EFO_1001460
ENSG00000131471-EFO_1001460
ENSG00000163399-EFO_1001460
ENSG00000148408-EFO_1001460
ENSG00000151067-EFO_1001460
ENSG00000157388-EFO_1001460
ENSG00000102001-EFO_1001460
ENSG00000006283-EFO_1001460
ENSG00000196557-EFO_1001460
ENSG00000100346-EFO_1001460
ENSG00000081248-EFO_1001460
ENSG00000067191-EFO_1001460
ENSG00000165995-EFO_1001460
ENSG00000167535-EFO_1001460
ENSG00000182389-EFO_1001460
ENSG00000283228-EFO_1001460
ENSG00000129749-EFO_1001460
ENSG00000108821-EFO_1001460
ENSG00000021826-EFO_1001460
ENSG00000119535-EFO_1001460
ENSG00000121966-EFO_1001460
ENSG00000184845-EFO_1001460
ENSG00000169676-EFO_1001460
ENSG00000146648-EFO_1001460
ENSG00000187266-EFO_1001460
ENSG00000126218-EFO_1001460
ENSG00000131187-EFO_1001460
ENSG00000180210-EFO_1001460
ENSG00000185010-EFO_1001460
ENSG00000101981-EFO_1001460
ENSG00000203747-EFO_1001460
ENSG00000122025-EFO_1001460
ENSG00000167996-EFO_1001460
ENSG00000087086-EFO_1001460
ENSG00000111640-EFO_1001460
ENSG00000115486-EFO_1001460
ENSG00000112164-EFO_1001460
ENSG00000152402-EFO_1001460
ENSG00000206172-EFO_1001460
ENSG00000244734-EFO_1001460
ENSG00000196639-EFO_1001460
ENSG00000102468-EFO_1001460
ENSG00000147246-EFO_1001460
ENSG00000166411-EFO_1001460
ENSG00000113525-EFO_1001460
ENSG00000091181-EFO_1001460
ENSG00000156113-EFO_1001460
ENSG00000128052-EFO_1001460
ENSG00000157404-EFO_1001460
ENSG00000167748-EFO_1001460
ENSG00000146701-EFO_1001460
ENSG00000257335-EFO_1001460
ENSG00000282607-EFO_1001460
ENSG00000112992-EFO_1001460
ENSG00000089250-EFO_1001460
ENSG00000169418-EFO_1001460
ENSG00000113580-EFO_1001460
ENSG00000105953-EFO_1001460
ENSG00000116329-EFO_1001460
ENSG00000082556-EFO_1001460
ENSG00000112038-EFO_1001460
ENSG00000134853-EFO_1001460
ENSG00000113721-EFO_1001460
ENSG00000104368-EFO_1001460
ENSG00000122861-EFO_1001460
ENSG00000011422-EFO_1001460
ENSG00000122194-EFO_1001460
ENSG00000154229-EFO_1001460
ENSG00000204983-EFO_1001460
ENSG00000274247-EFO_1001460
ENSG00000095303-EFO_1001460
ENSG00000073756-EFO_1001460
ENSG00000143839-EFO_1001460
ENSG00000187010-EFO_1001460
ENSG00000197632-EFO_1001460
ENSG00000117601-EFO_1001460
ENSG00000106366-EFO_1001460
ENSG00000074803-EFO_1001460
ENSG00000070915-EFO_1001460
ENSG00000105281-EFO_1001460
ENSG00000140675-EFO_1001460
ENSG00000165349-EFO_1001460
ENSG00000155465-EFO_1001460
ENSG00000126351-EFO_1001460
ENSG00000151090-EFO_1001460
ENSG00000167397-EFO_1001460
ENSG00000196715-EFO_1001460
ENSG00000166206-EFO_0007254
ENSG00000168539-EFO_1001460
ENSG00000181072-EFO_1001460
ENSG00000012779-DOID_7551
ENSG00000275565-DOID_7551
ENSG00000165704-DOID_7551
ENSG00000260314-DOID_7551
ENSG00000012779-EFO_0008495
ENSG00000275565-EFO_0008495
ENSG00000165704-EFO_0008495
ENSG00000260314-EFO_0008495
ENSG00000012779-EFO_1001389
ENSG00000275565-EFO_1001389
ENSG00000165704-EFO_1001389
ENSG00000260314-EFO_1001389
ENSG00000105675-EFO_0008495
ENSG00000168539-EFO_0008495
ENSG00000181072-EFO_0008495
ENSG00000133019-EFO_0008495
ENSG00000180720-EFO_0008495
ENSG00000184984-EFO_0008495
ENSG00000180210-EFO_0008495
ENSG00000113749-EFO_0008495
ENSG00000196408-EFO_0008495
ENSG00000113580-EFO_0008495
ENSG00000105675-EFO_0000621
ENSG00000163394-EFO_0000621
ENSG00000110148-EFO_0000621
ENSG00000168539-EFO_0000621
ENSG00000181072-EFO_0000621
ENSG00000133019-EFO_0000621
ENSG00000180720-EFO_0000621
ENSG00000184984-EFO_0000621
ENSG00000197406-EFO_0000621
ENSG00000149295-EFO_0000621
ENSG00000151577-EFO_0000621
ENSG00000138798-EFO_0000621
ENSG00000138685-EFO_0000621
ENSG00000112164-EFO_0000621
ENSG00000196639-EFO_0000621
ENSG00000113749-EFO_0000621
ENSG00000101180-EFO_0000621
ENSG00000178394-EFO_0000621
ENSG00000102468-EFO_0000621
ENSG00000128052-EFO_0000621
ENSG00000078018-EFO_0000621
ENSG00000047849-EFO_0000621
ENSG00000186868-EFO_0000621
ENSG00000276155-EFO_0000621
ENSG00000277956-EFO_0000621
ENSG00000125384-EFO_0000621
ENSG00000050628-EFO_0000621
ENSG00000131747-EFO_0000621
ENSG00000101162-EFO_0000621
ENSG00000176890-EFO_0000621
ENSG00000105675-EFO_0004214
ENSG00000163394-EFO_0004214
ENSG00000110148-EFO_0004214
ENSG00000168539-EFO_0004214
ENSG00000181072-EFO_0004214
ENSG00000133019-EFO_0004214
ENSG00000180720-EFO_0004214
ENSG00000184984-EFO_0004214
ENSG00000197406-EFO_0004214
ENSG00000149295-EFO_0004214
ENSG00000151577-EFO_0004214
ENSG00000138798-EFO_0004214
ENSG00000138685-EFO_0004214
ENSG00000112164-EFO_0004214
ENSG00000196639-EFO_0004214
ENSG00000113749-EFO_0004214
ENSG00000101180-EFO_0004214
ENSG00000178394-EFO_0004214
ENSG00000102468-EFO_0004214
ENSG00000128052-EFO_0004214
ENSG00000078018-EFO_0004214
ENSG00000047849-EFO_0004214
ENSG00000186868-EFO_0004214
ENSG00000276155-EFO_0004214
ENSG00000277956-EFO_0004214
ENSG00000125384-EFO_0004214
ENSG00000050628-EFO_0004214
ENSG00000131747-EFO_0004214
ENSG00000101162-EFO_0004214
ENSG00000176890-EFO_0004214
ENSG00000105675-EFO_1000830
ENSG00000163394-EFO_1000830
ENSG00000110148-EFO_1000830
ENSG00000168539-EFO_1000830
ENSG00000181072-EFO_1000830
ENSG00000133019-EFO_1000830
ENSG00000180720-EFO_1000830
ENSG00000184984-EFO_1000830
ENSG00000197406-EFO_1000830
ENSG00000149295-EFO_1000830
ENSG00000151577-EFO_1000830
ENSG00000138798-EFO_1000830
ENSG00000138685-EFO_1000830
ENSG00000112164-EFO_1000830
ENSG00000196639-EFO_1000830
ENSG00000113749-EFO_1000830
ENSG00000101180-EFO_1000830
ENSG00000178394-EFO_1000830
ENSG00000102468-EFO_1000830
ENSG00000128052-EFO_1000830
ENSG00000078018-EFO_1000830
ENSG00000047849-EFO_1000830
ENSG00000186868-EFO_1000830
ENSG00000276155-EFO_1000830
ENSG00000277956-EFO_1000830
ENSG00000125384-EFO_1000830
ENSG00000050628-EFO_1000830
ENSG00000131747-EFO_1000830
ENSG00000101162-EFO_1000830
ENSG00000176890-EFO_1000830
ENSG00000105675-EFO_1001028
ENSG00000163394-EFO_1001028
ENSG00000110148-EFO_1001028
ENSG00000168539-EFO_1001028
ENSG00000181072-EFO_1001028
ENSG00000133019-EFO_1001028
ENSG00000180720-EFO_1001028
ENSG00000184984-EFO_1001028
ENSG00000197406-EFO_1001028
ENSG00000149295-EFO_1001028
ENSG00000151577-EFO_1001028
ENSG00000138798-EFO_1001028
ENSG00000138685-EFO_1001028
ENSG00000112164-EFO_1001028
ENSG00000196639-EFO_1001028
ENSG00000113749-EFO_1001028
ENSG00000101180-EFO_1001028
ENSG00000178394-EFO_1001028
ENSG00000102468-EFO_1001028
ENSG00000128052-EFO_1001028
ENSG00000078018-EFO_1001028
ENSG00000047849-EFO_1001028
ENSG00000186868-EFO_1001028
ENSG00000276155-EFO_1001028
ENSG00000277956-EFO_1001028
ENSG00000125384-EFO_1001028
ENSG00000050628-EFO_1001028
ENSG00000131747-EFO_1001028
ENSG00000101162-EFO_1001028
ENSG00000176890-EFO_1001028
ENSG00000105675-EFO_1001087
ENSG00000163394-EFO_1001087
ENSG00000110148-EFO_1001087
ENSG00000168539-EFO_1001087
ENSG00000181072-EFO_1001087
ENSG00000133019-EFO_1001087
ENSG00000180720-EFO_1001087
ENSG00000184984-EFO_1001087
ENSG00000197406-EFO_1001087
ENSG00000149295-EFO_1001087
ENSG00000151577-EFO_1001087
ENSG00000138798-EFO_1001087
ENSG00000138685-EFO_1001087
ENSG00000112164-EFO_1001087
ENSG00000196639-EFO_1001087
ENSG00000113749-EFO_1001087
ENSG00000101180-EFO_1001087
ENSG00000178394-EFO_1001087
ENSG00000102468-EFO_1001087
ENSG00000128052-EFO_1001087
ENSG00000078018-EFO_1001087
ENSG00000047849-EFO_1001087
ENSG00000186868-EFO_1001087
ENSG00000276155-EFO_1001087
ENSG00000277956-EFO_1001087
ENSG00000125384-EFO_1001087
ENSG00000050628-EFO_1001087
ENSG00000131747-EFO_1001087
ENSG00000101162-EFO_1001087
ENSG00000176890-EFO_1001087
ENSG00000105675-EFO_1001268
ENSG00000163394-EFO_1001268
ENSG00000110148-EFO_1001268
ENSG00000168539-EFO_1001268
ENSG00000181072-EFO_1001268
ENSG00000133019-EFO_1001268
ENSG00000180720-EFO_1001268
ENSG00000184984-EFO_1001268
ENSG00000197406-EFO_1001268
ENSG00000149295-EFO_1001268
ENSG00000151577-EFO_1001268
ENSG00000138798-EFO_1001268
ENSG00000138685-EFO_1001268
ENSG00000112164-EFO_1001268
ENSG00000196639-EFO_1001268
ENSG00000113749-EFO_1001268
ENSG00000101180-EFO_1001268
ENSG00000178394-EFO_1001268
ENSG00000102468-EFO_1001268
ENSG00000128052-EFO_1001268
ENSG00000078018-EFO_1001268
ENSG00000047849-EFO_1001268
ENSG00000186868-EFO_1001268
ENSG00000276155-EFO_1001268
ENSG00000277956-EFO_1001268
ENSG00000125384-EFO_1001268
ENSG00000050628-EFO_1001268
ENSG00000131747-EFO_1001268
ENSG00000101162-EFO_1001268
ENSG00000176890-EFO_1001268
ENSG00000036828-EFO_1001087
ENSG00000283187-EFO_1001087
ENSG00000167552-EFO_0000621
ENSG00000196230-EFO_0000621
ENSG00000232575-EFO_0000621
ENSG00000227739-EFO_0000621
ENSG00000224156-EFO_0000621
ENSG00000235067-EFO_0000621
ENSG00000229684-EFO_0000621
ENSG00000183311-EFO_0000621
ENSG00000232421-EFO_0000621
ENSG00000108423-EFO_0000621
ENSG00000074935-EFO_0000621
ENSG00000131462-EFO_0000621
ENSG00000167552-EFO_0004214
ENSG00000196230-EFO_0004214
ENSG00000232575-EFO_0004214
ENSG00000227739-EFO_0004214
ENSG00000224156-EFO_0004214
ENSG00000235067-EFO_0004214
ENSG00000229684-EFO_0004214
ENSG00000183311-EFO_0004214
ENSG00000232421-EFO_0004214
ENSG00000108423-EFO_0004214
ENSG00000074935-EFO_0004214
ENSG00000131462-EFO_0004214
ENSG00000183044-EFO_0007262
ENSG00000198216-EFO_0007262
ENSG00000022355-EFO_0007262
ENSG00000048052-EFO_0007262
ENSG00000134333-EFO_0007262
ENSG00000111716-EFO_0007262
ENSG00000187266-EFO_0003884
ENSG00000111424-EFO_0003884
ENSG00000187266-EFO_0007329
ENSG00000111424-EFO_0007329
ENSG00000115718-HP_0002619
ENSG00000184500-HP_0002619
ENSG00000106128-EFO_1000727
ENSG00000116678-EFO_1000727
ENSG00000026508-EFO_0001059
ENSG00000072571-EFO_0001059
ENSG00000090339-EFO_0001059
ENSG00000073756-EFO_0001059
ENSG00000026508-EFO_0002506
ENSG00000072571-EFO_0002506
ENSG00000090339-EFO_0002506
ENSG00000073756-EFO_0002506
ENSG00000026508-EFO_0007149
ENSG00000072571-EFO_0007149
ENSG00000090339-EFO_0007149
ENSG00000073756-EFO_0007149
ENSG00000026508-EFO_0007526
ENSG00000072571-EFO_0007526
ENSG00000090339-EFO_0007526
ENSG00000073756-EFO_0007526
ENSG00000168539-EFO_0007149
ENSG00000181072-EFO_0007149
ENSG00000133019-EFO_0007149
ENSG00000162434-EFO_0005804
ENSG00000096968-EFO_0005804
ENSG00000145451-EFO_1000989
ENSG00000080644-EFO_0001669
ENSG00000080644-EFO_0007328
ENSG00000103222-EFO_0005856
ENSG00000278183-EFO_0005856
ENSG00000023839-EFO_0005856
ENSG00000012779-EFO_0005856
ENSG00000275565-EFO_0005856
ENSG00000135046-EFO_0005856
ENSG00000110881-EFO_0005856
ENSG00000125730-EFO_0005856
ENSG00000244731-EFO_0005856
ENSG00000206340-EFO_0005856
ENSG00000244207-EFO_0005856
ENSG00000227746-EFO_0005856
ENSG00000224389-EFO_0005856
ENSG00000236625-EFO_0005856
ENSG00000224639-EFO_0005856
ENSG00000228267-EFO_0005856
ENSG00000228454-EFO_0005856
ENSG00000106804-EFO_0005856
ENSG00000164615-EFO_0005856
ENSG00000026508-EFO_0005856
ENSG00000121594-EFO_0005856
ENSG00000114013-EFO_0005856
ENSG00000228716-EFO_0005856
ENSG00000102967-EFO_0005856
ENSG00000091831-EFO_0005856
ENSG00000140009-EFO_0005856
ENSG00000150337-EFO_0005856
ENSG00000198019-EFO_0005856
ENSG00000143226-EFO_0005856
ENSG00000072694-EFO_0005856
ENSG00000203747-EFO_0005856
ENSG00000162747-EFO_0005856
ENSG00000072571-EFO_0005856
ENSG00000165704-EFO_0005856
ENSG00000090339-EFO_0005856
ENSG00000104365-EFO_0005856
ENSG00000113302-EFO_0005856
ENSG00000125538-EFO_0005856
ENSG00000115594-EFO_0005856
ENSG00000160712-EFO_0005856
ENSG00000162434-EFO_0005856
ENSG00000096968-EFO_0005856
ENSG00000105639-EFO_0005856
ENSG00000075043-EFO_0005856
ENSG00000281151-EFO_0005856
ENSG00000184156-EFO_0005856
ENSG00000100985-EFO_0005856
ENSG00000156738-EFO_0005856
ENSG00000198793-EFO_0005856
ENSG00000113580-EFO_0005856
ENSG00000151623-EFO_0005856
ENSG00000112038-EFO_0005856
ENSG00000170890-EFO_0005856
ENSG00000188257-EFO_0005856
ENSG00000132170-EFO_0005856
ENSG00000188386-EFO_0005856
ENSG00000126432-EFO_0005856
ENSG00000095303-EFO_0005856
ENSG00000073756-EFO_0005856
ENSG00000120899-EFO_0005856
ENSG00000007314-EFO_0005856
ENSG00000168065-EFO_0005856
ENSG00000197891-EFO_0005856
ENSG00000197901-EFO_0005856
ENSG00000149452-EFO_0005856
ENSG00000103546-EFO_0005856
ENSG00000108576-EFO_0005856
ENSG00000196664-EFO_0005856
ENSG00000239732-EFO_0005856
ENSG00000232810-EFO_0005856
ENSG00000230108-EFO_0005856
ENSG00000223952-EFO_0005856
ENSG00000228849-EFO_0005856
ENSG00000228321-EFO_0005856
ENSG00000228978-EFO_0005856
ENSG00000206439-EFO_0005856
ENSG00000204490-EFO_0005856
ENSG00000196689-EFO_0005856
ENSG00000196230-EFO_0005856
ENSG00000232575-EFO_0005856
ENSG00000227739-EFO_0005856
ENSG00000224156-EFO_0005856
ENSG00000235067-EFO_0005856
ENSG00000229684-EFO_0005856
ENSG00000183311-EFO_0005856
ENSG00000232421-EFO_0005856
ENSG00000101162-EFO_0005856
ENSG00000103222-EFO_0007380
ENSG00000278183-EFO_0007380
ENSG00000023839-EFO_0007380
ENSG00000012779-EFO_0007380
ENSG00000275565-EFO_0007380
ENSG00000135046-EFO_0007380
ENSG00000110881-EFO_0007380
ENSG00000125730-EFO_0007380
ENSG00000244731-EFO_0007380
ENSG00000206340-EFO_0007380
ENSG00000244207-EFO_0007380
ENSG00000227746-EFO_0007380
ENSG00000224389-EFO_0007380
ENSG00000236625-EFO_0007380
ENSG00000224639-EFO_0007380
ENSG00000228267-EFO_0007380
ENSG00000228454-EFO_0007380
ENSG00000106804-EFO_0007380
ENSG00000164615-EFO_0007380
ENSG00000026508-EFO_0007380
ENSG00000121594-EFO_0007380
ENSG00000114013-EFO_0007380
ENSG00000228716-EFO_0007380
ENSG00000102967-EFO_0007380
ENSG00000091831-EFO_0007380
ENSG00000140009-EFO_0007380
ENSG00000150337-EFO_0007380
ENSG00000198019-EFO_0007380
ENSG00000143226-EFO_0007380
ENSG00000072694-EFO_0007380
ENSG00000203747-EFO_0007380
ENSG00000162747-EFO_0007380
ENSG00000072571-EFO_0007380
ENSG00000165704-EFO_0007380
ENSG00000090339-EFO_0007380
ENSG00000104365-EFO_0007380
ENSG00000113302-EFO_0007380
ENSG00000125538-EFO_0007380
ENSG00000115594-EFO_0007380
ENSG00000160712-EFO_0007380
ENSG00000162434-EFO_0007380
ENSG00000096968-EFO_0007380
ENSG00000105639-EFO_0007380
ENSG00000075043-EFO_0007380
ENSG00000281151-EFO_0007380
ENSG00000184156-EFO_0007380
ENSG00000100985-EFO_0007380
ENSG00000156738-EFO_0007380
ENSG00000198793-EFO_0007380
ENSG00000151623-EFO_0007380
ENSG00000112038-EFO_0007380
ENSG00000170890-EFO_0007380
ENSG00000188257-EFO_0007380
ENSG00000132170-EFO_0007380
ENSG00000188386-EFO_0007380
ENSG00000126432-EFO_0007380
ENSG00000095303-EFO_0007380
ENSG00000073756-EFO_0007380
ENSG00000120899-EFO_0007380
ENSG00000007314-EFO_0007380
ENSG00000168065-EFO_0007380
ENSG00000197891-EFO_0007380
ENSG00000197901-EFO_0007380
ENSG00000149452-EFO_0007380
ENSG00000103546-EFO_0007380
ENSG00000108576-EFO_0007380
ENSG00000196664-EFO_0007380
ENSG00000239732-EFO_0007380
ENSG00000232810-EFO_0007380
ENSG00000230108-EFO_0007380
ENSG00000223952-EFO_0007380
ENSG00000228849-EFO_0007380
ENSG00000228321-EFO_0007380
ENSG00000228978-EFO_0007380
ENSG00000206439-EFO_0007380
ENSG00000204490-EFO_0007380
ENSG00000196689-EFO_0007380
ENSG00000196230-EFO_0007380
ENSG00000232575-EFO_0007380
ENSG00000227739-EFO_0007380
ENSG00000224156-EFO_0007380
ENSG00000235067-EFO_0007380
ENSG00000229684-EFO_0007380
ENSG00000183311-EFO_0007380
ENSG00000232421-EFO_0007380
ENSG00000101162-EFO_0007380
ENSG00000103222-EFO_1001154
ENSG00000278183-EFO_1001154
ENSG00000023839-EFO_1001154
ENSG00000012779-EFO_1001154
ENSG00000275565-EFO_1001154
ENSG00000135046-EFO_1001154
ENSG00000110881-EFO_1001154
ENSG00000125730-EFO_1001154
ENSG00000244731-EFO_1001154
ENSG00000206340-EFO_1001154
ENSG00000244207-EFO_1001154
ENSG00000227746-EFO_1001154
ENSG00000224389-EFO_1001154
ENSG00000236625-EFO_1001154
ENSG00000224639-EFO_1001154
ENSG00000228267-EFO_1001154
ENSG00000228454-EFO_1001154
ENSG00000106804-EFO_1001154
ENSG00000164615-EFO_1001154
ENSG00000026508-EFO_1001154
ENSG00000121594-EFO_1001154
ENSG00000114013-EFO_1001154
ENSG00000228716-EFO_1001154
ENSG00000102967-EFO_1001154
ENSG00000091831-EFO_1001154
ENSG00000140009-EFO_1001154
ENSG00000150337-EFO_1001154
ENSG00000198019-EFO_1001154
ENSG00000143226-EFO_1001154
ENSG00000072694-EFO_1001154
ENSG00000203747-EFO_1001154
ENSG00000162747-EFO_1001154
ENSG00000072571-EFO_1001154
ENSG00000165704-EFO_1001154
ENSG00000090339-EFO_1001154
ENSG00000104365-EFO_1001154
ENSG00000113302-EFO_1001154
ENSG00000125538-EFO_1001154
ENSG00000115594-EFO_1001154
ENSG00000160712-EFO_1001154
ENSG00000162434-EFO_1001154
ENSG00000096968-EFO_1001154
ENSG00000105639-EFO_1001154
ENSG00000075043-EFO_1001154
ENSG00000281151-EFO_1001154
ENSG00000184156-EFO_1001154
ENSG00000100985-EFO_1001154
ENSG00000156738-EFO_1001154
ENSG00000198793-EFO_1001154
ENSG00000113580-EFO_1001154
ENSG00000151623-EFO_1001154
ENSG00000112038-EFO_1001154
ENSG00000170890-EFO_1001154
ENSG00000188257-EFO_1001154
ENSG00000132170-EFO_1001154
ENSG00000188386-EFO_1001154
ENSG00000126432-EFO_1001154
ENSG00000095303-EFO_1001154
ENSG00000073756-EFO_1001154
ENSG00000120899-EFO_1001154
ENSG00000007314-EFO_1001154
ENSG00000168065-EFO_1001154
ENSG00000197891-EFO_1001154
ENSG00000197901-EFO_1001154
ENSG00000149452-EFO_1001154
ENSG00000103546-EFO_1001154
ENSG00000108576-EFO_1001154
ENSG00000196664-EFO_1001154
ENSG00000239732-EFO_1001154
ENSG00000232810-EFO_1001154
ENSG00000230108-EFO_1001154
ENSG00000223952-EFO_1001154
ENSG00000228849-EFO_1001154
ENSG00000228321-EFO_1001154
ENSG00000228978-EFO_1001154
ENSG00000206439-EFO_1001154
ENSG00000204490-EFO_1001154
ENSG00000196689-EFO_1001154
ENSG00000196230-EFO_1001154
ENSG00000232575-EFO_1001154
ENSG00000227739-EFO_1001154
ENSG00000224156-EFO_1001154
ENSG00000235067-EFO_1001154
ENSG00000229684-EFO_1001154
ENSG00000183311-EFO_1001154
ENSG00000232421-EFO_1001154
ENSG00000101162-EFO_1001154
ENSG00000163485-EFO_0003818
ENSG00000128271-EFO_0003818
ENSG00000170425-EFO_0003818
ENSG00000169252-EFO_0003818
ENSG00000171094-EFO_0003818
ENSG00000138363-EFO_0003818
ENSG00000171791-EFO_0003818
ENSG00000157764-EFO_0003818
ENSG00000001626-EFO_0003818
ENSG00000228716-EFO_0003818
ENSG00000146648-EFO_0003818
ENSG00000119888-EFO_0003818
ENSG00000141736-EFO_0003818
ENSG00000178568-EFO_0003818
ENSG00000203747-EFO_0003818
ENSG00000160752-EFO_0003818
ENSG00000088832-EFO_0003818
ENSG00000159131-EFO_0003818
ENSG00000262473-EFO_0003818
ENSG00000152904-EFO_0003818
ENSG00000196591-EFO_0003818
ENSG00000091181-EFO_0003818
ENSG00000078018-EFO_0003818
ENSG00000047849-EFO_0003818
ENSG00000186868-EFO_0003818
ENSG00000276155-EFO_0003818
ENSG00000277956-EFO_0003818
ENSG00000105976-EFO_0003818
ENSG00000156738-EFO_0003818
ENSG00000144852-EFO_0003818
ENSG00000172572-EFO_0003818
ENSG00000065989-EFO_0003818
ENSG00000184588-EFO_0003818
ENSG00000138735-EFO_0003818
ENSG00000167325-EFO_0003818
ENSG00000117601-EFO_0003818
ENSG00000003436-EFO_0003818
ENSG00000198900-EFO_0003818
ENSG00000184428-EFO_0003818
ENSG00000131747-EFO_0003818
ENSG00000196230-EFO_0003818
ENSG00000232575-EFO_0003818
ENSG00000227739-EFO_0003818
ENSG00000224156-EFO_0003818
ENSG00000235067-EFO_0003818
ENSG00000229684-EFO_0003818
ENSG00000183311-EFO_0003818
ENSG00000232421-EFO_0003818
ENSG00000101162-EFO_0003818
ENSG00000258947-EFO_0003818
ENSG00000176890-EFO_0003818
ENSG00000112715-EFO_0003818
ENSG00000163485-EFO_0007187
ENSG00000128271-EFO_0007187
ENSG00000170425-EFO_0007187
ENSG00000169252-EFO_0007187
ENSG00000171094-EFO_0007187
ENSG00000138363-EFO_0007187
ENSG00000171791-EFO_0007187
ENSG00000157764-EFO_0007187
ENSG00000001626-EFO_0007187
ENSG00000228716-EFO_0007187
ENSG00000146648-EFO_0007187
ENSG00000119888-EFO_0007187
ENSG00000141736-EFO_0007187
ENSG00000178568-EFO_0007187
ENSG00000203747-EFO_0007187
ENSG00000160752-EFO_0007187
ENSG00000088832-EFO_0007187
ENSG00000159131-EFO_0007187
ENSG00000262473-EFO_0007187
ENSG00000152904-EFO_0007187
ENSG00000196591-EFO_0007187
ENSG00000091181-EFO_0007187
ENSG00000078018-EFO_0007187
ENSG00000047849-EFO_0007187
ENSG00000186868-EFO_0007187
ENSG00000276155-EFO_0007187
ENSG00000277956-EFO_0007187
ENSG00000105976-EFO_0007187
ENSG00000156738-EFO_0007187
ENSG00000144852-EFO_0007187
ENSG00000172572-EFO_0007187
ENSG00000065989-EFO_0007187
ENSG00000184588-EFO_0007187
ENSG00000138735-EFO_0007187
ENSG00000167325-EFO_0007187
ENSG00000117601-EFO_0007187
ENSG00000003436-EFO_0007187
ENSG00000198900-EFO_0007187
ENSG00000184428-EFO_0007187
ENSG00000131747-EFO_0007187
ENSG00000196230-EFO_0007187
ENSG00000232575-EFO_0007187
ENSG00000227739-EFO_0007187
ENSG00000224156-EFO_0007187
ENSG00000235067-EFO_0007187
ENSG00000229684-EFO_0007187
ENSG00000183311-EFO_0007187
ENSG00000232421-EFO_0007187
ENSG00000101162-EFO_0007187
ENSG00000258947-EFO_0007187
ENSG00000176890-EFO_0007187
ENSG00000112715-EFO_0007187
ENSG00000163485-EFO_1000673
ENSG00000128271-EFO_1000673
ENSG00000170425-EFO_1000673
ENSG00000169252-EFO_1000673
ENSG00000171094-EFO_1000673
ENSG00000138363-EFO_1000673
ENSG00000171791-EFO_1000673
ENSG00000157764-EFO_1000673
ENSG00000001626-EFO_1000673
ENSG00000228716-EFO_1000673
ENSG00000146648-EFO_1000673
ENSG00000119888-EFO_1000673
ENSG00000141736-EFO_1000673
ENSG00000178568-EFO_1000673
ENSG00000203747-EFO_1000673
ENSG00000160752-EFO_1000673
ENSG00000088832-EFO_1000673
ENSG00000159131-EFO_1000673
ENSG00000262473-EFO_1000673
ENSG00000152904-EFO_1000673
ENSG00000196591-EFO_1000673
ENSG00000091181-EFO_1000673
ENSG00000078018-EFO_1000673
ENSG00000047849-EFO_1000673
ENSG00000186868-EFO_1000673
ENSG00000276155-EFO_1000673
ENSG00000277956-EFO_1000673
ENSG00000105976-EFO_1000673
ENSG00000156738-EFO_1000673
ENSG00000144852-EFO_1000673
ENSG00000172572-EFO_1000673
ENSG00000065989-EFO_1000673
ENSG00000184588-EFO_1000673
ENSG00000138735-EFO_1000673
ENSG00000167325-EFO_1000673
ENSG00000117601-EFO_1000673
ENSG00000003436-EFO_1000673
ENSG00000198900-EFO_1000673
ENSG00000184428-EFO_1000673
ENSG00000131747-EFO_1000673
ENSG00000196230-EFO_1000673
ENSG00000232575-EFO_1000673
ENSG00000227739-EFO_1000673
ENSG00000224156-EFO_1000673
ENSG00000235067-EFO_1000673
ENSG00000229684-EFO_1000673
ENSG00000183311-EFO_1000673
ENSG00000232421-EFO_1000673
ENSG00000101162-EFO_1000673
ENSG00000258947-EFO_1000673
ENSG00000176890-EFO_1000673
ENSG00000112715-EFO_1000673
ENSG00000163485-EFO_1000684
ENSG00000128271-EFO_1000684
ENSG00000170425-EFO_1000684
ENSG00000169252-EFO_1000684
ENSG00000171094-EFO_1000684
ENSG00000138363-EFO_1000684
ENSG00000171791-EFO_1000684
ENSG00000157764-EFO_1000684
ENSG00000001626-EFO_1000684
ENSG00000228716-EFO_1000684
ENSG00000146648-EFO_1000684
ENSG00000119888-EFO_1000684
ENSG00000141736-EFO_1000684
ENSG00000178568-EFO_1000684
ENSG00000203747-EFO_1000684
ENSG00000160752-EFO_1000684
ENSG00000088832-EFO_1000684
ENSG00000159131-EFO_1000684
ENSG00000262473-EFO_1000684
ENSG00000152904-EFO_1000684
ENSG00000196591-EFO_1000684
ENSG00000091181-EFO_1000684
ENSG00000078018-EFO_1000684
ENSG00000047849-EFO_1000684
ENSG00000186868-EFO_1000684
ENSG00000276155-EFO_1000684
ENSG00000277956-EFO_1000684
ENSG00000105976-EFO_1000684
ENSG00000156738-EFO_1000684
ENSG00000144852-EFO_1000684
ENSG00000172572-EFO_1000684
ENSG00000065989-EFO_1000684
ENSG00000184588-EFO_1000684
ENSG00000138735-EFO_1000684
ENSG00000167325-EFO_1000684
ENSG00000117601-EFO_1000684
ENSG00000003436-EFO_1000684
ENSG00000198900-EFO_1000684
ENSG00000184428-EFO_1000684
ENSG00000131747-EFO_1000684
ENSG00000196230-EFO_1000684
ENSG00000232575-EFO_1000684
ENSG00000227739-EFO_1000684
ENSG00000224156-EFO_1000684
ENSG00000235067-EFO_1000684
ENSG00000229684-EFO_1000684
ENSG00000183311-EFO_1000684
ENSG00000232421-EFO_1000684
ENSG00000101162-EFO_1000684
ENSG00000258947-EFO_1000684
ENSG00000176890-EFO_1000684
ENSG00000112715-EFO_1000684
ENSG00000163485-EFO_1000714
ENSG00000128271-EFO_1000714
ENSG00000170425-EFO_1000714
ENSG00000169252-EFO_1000714
ENSG00000171094-EFO_1000714
ENSG00000138363-EFO_1000714
ENSG00000171791-EFO_1000714
ENSG00000157764-EFO_1000714
ENSG00000001626-EFO_1000714
ENSG00000228716-EFO_1000714
ENSG00000146648-EFO_1000714
ENSG00000119888-EFO_1000714
ENSG00000141736-EFO_1000714
ENSG00000178568-EFO_1000714
ENSG00000203747-EFO_1000714
ENSG00000160752-EFO_1000714
ENSG00000088832-EFO_1000714
ENSG00000159131-EFO_1000714
ENSG00000262473-EFO_1000714
ENSG00000152904-EFO_1000714
ENSG00000196591-EFO_1000714
ENSG00000091181-EFO_1000714
ENSG00000078018-EFO_1000714
ENSG00000047849-EFO_1000714
ENSG00000186868-EFO_1000714
ENSG00000276155-EFO_1000714
ENSG00000277956-EFO_1000714
ENSG00000105976-EFO_1000714
ENSG00000156738-EFO_1000714
ENSG00000144852-EFO_1000714
ENSG00000172572-EFO_1000714
ENSG00000065989-EFO_1000714
ENSG00000184588-EFO_1000714
ENSG00000138735-EFO_1000714
ENSG00000167325-EFO_1000714
ENSG00000117601-EFO_1000714
ENSG00000003436-EFO_1000714
ENSG00000198900-EFO_1000714
ENSG00000184428-EFO_1000714
ENSG00000131747-EFO_1000714
ENSG00000196230-EFO_1000714
ENSG00000232575-EFO_1000714
ENSG00000227739-EFO_1000714
ENSG00000224156-EFO_1000714
ENSG00000235067-EFO_1000714
ENSG00000229684-EFO_1000714
ENSG00000183311-EFO_1000714
ENSG00000232421-EFO_1000714
ENSG00000101162-EFO_1000714
ENSG00000258947-EFO_1000714
ENSG00000176890-EFO_1000714
ENSG00000112715-EFO_1000714
ENSG00000163485-EFO_1000715
ENSG00000128271-EFO_1000715
ENSG00000170425-EFO_1000715
ENSG00000169252-EFO_1000715
ENSG00000171094-EFO_1000715
ENSG00000138363-EFO_1000715
ENSG00000171791-EFO_1000715
ENSG00000157764-EFO_1000715
ENSG00000001626-EFO_1000715
ENSG00000228716-EFO_1000715
ENSG00000146648-EFO_1000715
ENSG00000119888-EFO_1000715
ENSG00000141736-EFO_1000715
ENSG00000178568-EFO_1000715
ENSG00000203747-EFO_1000715
ENSG00000160752-EFO_1000715
ENSG00000088832-EFO_1000715
ENSG00000159131-EFO_1000715
ENSG00000262473-EFO_1000715
ENSG00000152904-EFO_1000715
ENSG00000196591-EFO_1000715
ENSG00000091181-EFO_1000715
ENSG00000078018-EFO_1000715
ENSG00000047849-EFO_1000715
ENSG00000186868-EFO_1000715
ENSG00000276155-EFO_1000715
ENSG00000277956-EFO_1000715
ENSG00000105976-EFO_1000715
ENSG00000156738-EFO_1000715
ENSG00000144852-EFO_1000715
ENSG00000172572-EFO_1000715
ENSG00000065989-EFO_1000715
ENSG00000184588-EFO_1000715
ENSG00000138735-EFO_1000715
ENSG00000167325-EFO_1000715
ENSG00000117601-EFO_1000715
ENSG00000003436-EFO_1000715
ENSG00000198900-EFO_1000715
ENSG00000184428-EFO_1000715
ENSG00000131747-EFO_1000715
ENSG00000196230-EFO_1000715
ENSG00000232575-EFO_1000715
ENSG00000227739-EFO_1000715
ENSG00000224156-EFO_1000715
ENSG00000235067-EFO_1000715
ENSG00000229684-EFO_1000715
ENSG00000183311-EFO_1000715
ENSG00000232421-EFO_1000715
ENSG00000101162-EFO_1000715
ENSG00000258947-EFO_1000715
ENSG00000176890-EFO_1000715
ENSG00000112715-EFO_1000715
ENSG00000163485-EFO_1000719
ENSG00000128271-EFO_1000719
ENSG00000170425-EFO_1000719
ENSG00000169252-EFO_1000719
ENSG00000171094-EFO_1000719
ENSG00000138363-EFO_1000719
ENSG00000171791-EFO_1000719
ENSG00000157764-EFO_1000719
ENSG00000001626-EFO_1000719
ENSG00000228716-EFO_1000719
ENSG00000146648-EFO_1000719
ENSG00000119888-EFO_1000719
ENSG00000141736-EFO_1000719
ENSG00000178568-EFO_1000719
ENSG00000203747-EFO_1000719
ENSG00000160752-EFO_1000719
ENSG00000088832-EFO_1000719
ENSG00000159131-EFO_1000719
ENSG00000262473-EFO_1000719
ENSG00000152904-EFO_1000719
ENSG00000196591-EFO_1000719
ENSG00000091181-EFO_1000719
ENSG00000078018-EFO_1000719
ENSG00000047849-EFO_1000719
ENSG00000186868-EFO_1000719
ENSG00000276155-EFO_1000719
ENSG00000277956-EFO_1000719
ENSG00000105976-EFO_1000719
ENSG00000156738-EFO_1000719
ENSG00000144852-EFO_1000719
ENSG00000172572-EFO_1000719
ENSG00000065989-EFO_1000719
ENSG00000184588-EFO_1000719
ENSG00000138735-EFO_1000719
ENSG00000167325-EFO_1000719
ENSG00000117601-EFO_1000719
ENSG00000003436-EFO_1000719
ENSG00000198900-EFO_1000719
ENSG00000184428-EFO_1000719
ENSG00000131747-EFO_1000719
ENSG00000196230-EFO_1000719
ENSG00000232575-EFO_1000719
ENSG00000227739-EFO_1000719
ENSG00000224156-EFO_1000719
ENSG00000235067-EFO_1000719
ENSG00000229684-EFO_1000719
ENSG00000183311-EFO_1000719
ENSG00000232421-EFO_1000719
ENSG00000101162-EFO_1000719
ENSG00000258947-EFO_1000719
ENSG00000176890-EFO_1000719
ENSG00000112715-EFO_1000719
ENSG00000163485-EFO_1000771
ENSG00000128271-EFO_1000771
ENSG00000170425-EFO_1000771
ENSG00000169252-EFO_1000771
ENSG00000171094-EFO_1000771
ENSG00000138363-EFO_1000771
ENSG00000171791-EFO_1000771
ENSG00000157764-EFO_1000771
ENSG00000001626-EFO_1000771
ENSG00000228716-EFO_1000771
ENSG00000146648-EFO_1000771
ENSG00000119888-EFO_1000771
ENSG00000141736-EFO_1000771
ENSG00000178568-EFO_1000771
ENSG00000203747-EFO_1000771
ENSG00000160752-EFO_1000771
ENSG00000088832-EFO_1000771
ENSG00000159131-EFO_1000771
ENSG00000262473-EFO_1000771
ENSG00000152904-EFO_1000771
ENSG00000196591-EFO_1000771
ENSG00000091181-EFO_1000771
ENSG00000078018-EFO_1000771
ENSG00000047849-EFO_1000771
ENSG00000186868-EFO_1000771
ENSG00000276155-EFO_1000771
ENSG00000277956-EFO_1000771
ENSG00000105976-EFO_1000771
ENSG00000156738-EFO_1000771
ENSG00000144852-EFO_1000771
ENSG00000172572-EFO_1000771
ENSG00000065989-EFO_1000771
ENSG00000184588-EFO_1000771
ENSG00000138735-EFO_1000771
ENSG00000167325-EFO_1000771
ENSG00000117601-EFO_1000771
ENSG00000003436-EFO_1000771
ENSG00000198900-EFO_1000771
ENSG00000184428-EFO_1000771
ENSG00000131747-EFO_1000771
ENSG00000196230-EFO_1000771
ENSG00000232575-EFO_1000771
ENSG00000227739-EFO_1000771
ENSG00000224156-EFO_1000771
ENSG00000235067-EFO_1000771
ENSG00000229684-EFO_1000771
ENSG00000183311-EFO_1000771
ENSG00000232421-EFO_1000771
ENSG00000101162-EFO_1000771
ENSG00000258947-EFO_1000771
ENSG00000176890-EFO_1000771
ENSG00000112715-EFO_1000771
ENSG00000163485-EFO_1001362
ENSG00000128271-EFO_1001362
ENSG00000170425-EFO_1001362
ENSG00000169252-EFO_1001362
ENSG00000171094-EFO_1001362
ENSG00000138363-EFO_1001362
ENSG00000171791-EFO_1001362
ENSG00000157764-EFO_1001362
ENSG00000001626-EFO_1001362
ENSG00000228716-EFO_1001362
ENSG00000146648-EFO_1001362
ENSG00000119888-EFO_1001362
ENSG00000141736-EFO_1001362
ENSG00000178568-EFO_1001362
ENSG00000203747-EFO_1001362
ENSG00000160752-EFO_1001362
ENSG00000088832-EFO_1001362
ENSG00000159131-EFO_1001362
ENSG00000262473-EFO_1001362
ENSG00000152904-EFO_1001362
ENSG00000196591-EFO_1001362
ENSG00000091181-EFO_1001362
ENSG00000078018-EFO_1001362
ENSG00000047849-EFO_1001362
ENSG00000186868-EFO_1001362
ENSG00000276155-EFO_1001362
ENSG00000277956-EFO_1001362
ENSG00000105976-EFO_1001362
ENSG00000156738-EFO_1001362
ENSG00000144852-EFO_1001362
ENSG00000172572-EFO_1001362
ENSG00000065989-EFO_1001362
ENSG00000184588-EFO_1001362
ENSG00000138735-EFO_1001362
ENSG00000167325-EFO_1001362
ENSG00000117601-EFO_1001362
ENSG00000003436-EFO_1001362
ENSG00000198900-EFO_1001362
ENSG00000184428-EFO_1001362
ENSG00000131747-EFO_1001362
ENSG00000196230-EFO_1001362
ENSG00000232575-EFO_1001362
ENSG00000227739-EFO_1001362
ENSG00000224156-EFO_1001362
ENSG00000235067-EFO_1001362
ENSG00000229684-EFO_1001362
ENSG00000183311-EFO_1001362
ENSG00000232421-EFO_1001362
ENSG00000101162-EFO_1001362
ENSG00000258947-EFO_1001362
ENSG00000176890-EFO_1001362
ENSG00000112715-EFO_1001362
ENSG00000113580-EFO_1000684
ENSG00000105675-EFO_0003948
ENSG00000186009-EFO_0003948
ENSG00000168539-EFO_0003948
ENSG00000149295-EFO_0003948
ENSG00000113749-EFO_0003948
ENSG00000178394-EFO_0003948
ENSG00000102468-EFO_0003948
ENSG00000166736-EFO_0003948
ENSG00000164270-EFO_0003948
ENSG00000162434-EFO_0006510
ENSG00000096968-EFO_0006510
ENSG00000105639-EFO_0006510
ENSG00000113580-EFO_0006510
ENSG00000163931-EFO_0006510
ENSG00000147416-EFO_0005287
ENSG00000242252-EFO_0005287
ENSG00000010671-EFO_0005287
ENSG00000177455-EFO_0005287
ENSG00000121966-EFO_0005287
ENSG00000228716-EFO_0005287
ENSG00000104687-EFO_0005287
ENSG00000125538-EFO_0005287
ENSG00000156738-EFO_0005287
ENSG00000198805-EFO_0005287
ENSG00000101868-EFO_0005287
ENSG00000177084-EFO_0005287
ENSG00000100479-EFO_0005287
ENSG00000148229-EFO_0005287
ENSG00000115350-EFO_0005287
ENSG00000167325-EFO_0005287
ENSG00000171848-EFO_0005287
ENSG00000048392-EFO_0005287
ENSG00000167552-EFO_0005287
ENSG00000196230-EFO_0005287
ENSG00000232575-EFO_0005287
ENSG00000227739-EFO_0005287
ENSG00000224156-EFO_0005287
ENSG00000235067-EFO_0005287
ENSG00000229684-EFO_0005287
ENSG00000183311-EFO_0005287
ENSG00000232421-EFO_0005287
ENSG00000258947-EFO_0005287
ENSG00000108423-EFO_0005287
ENSG00000074935-EFO_0005287
ENSG00000131462-EFO_0005287
ENSG00000113580-EFO_0004540
ENSG00000113580-EFO_0007066
ENSG00000113580-EFO_1000785
ENSG00000097007-EFO_0000339
ENSG00000186716-EFO_0000339
ENSG00000142627-EFO_0000339
ENSG00000142166-EFO_0000339
ENSG00000159110-EFO_0000339
ENSG00000157404-EFO_0000339
ENSG00000182866-EFO_0000339
ENSG00000070501-EFO_0000339
ENSG00000165731-EFO_0000339
ENSG00000167325-EFO_0000339
ENSG00000197122-EFO_0000339
ENSG00000176105-EFO_0000339
ENSG00000097007-EFO_0000340
ENSG00000186716-EFO_0000340
ENSG00000142627-EFO_0000340
ENSG00000142166-EFO_0000340
ENSG00000159110-EFO_0000340
ENSG00000157404-EFO_0000340
ENSG00000182866-EFO_0000340
ENSG00000070501-EFO_0000340
ENSG00000165731-EFO_0000340
ENSG00000167325-EFO_0000340
ENSG00000197122-EFO_0000340
ENSG00000176105-EFO_0000340
ENSG00000097007-EFO_1001019
ENSG00000157764-EFO_1001019
ENSG00000162733-EFO_1001019
ENSG00000142627-EFO_1001019
ENSG00000077782-EFO_1001019
ENSG00000066468-EFO_1001019
ENSG00000102755-EFO_1001019
ENSG00000037280-EFO_1001019
ENSG00000111816-EFO_1001019
ENSG00000128052-EFO_1001019
ENSG00000157404-EFO_1001019
ENSG00000185386-EFO_1001019
ENSG00000198793-EFO_1001019
ENSG00000138823-EFO_1001019
ENSG00000198400-EFO_1001019
ENSG00000134853-EFO_1001019
ENSG00000113721-EFO_1001019
ENSG00000119630-EFO_1001019
ENSG00000132155-EFO_1001019
ENSG00000165731-EFO_1001019
ENSG00000057252-EFO_1001019
ENSG00000120156-EFO_1001019
ENSG00000112715-EFO_1001019
ENSG00000173511-EFO_1001019
ENSG00000147416-EFO_0000183
ENSG00000242252-EFO_0000183
ENSG00000010671-EFO_0000183
ENSG00000121966-EFO_0000183
ENSG00000228716-EFO_0000183
ENSG00000104687-EFO_0000183
ENSG00000125538-EFO_0000183
ENSG00000189221-EFO_0000183
ENSG00000156738-EFO_0000183
ENSG00000113580-EFO_0000183
ENSG00000198805-EFO_0000183
ENSG00000101868-EFO_0000183
ENSG00000177084-EFO_0000183
ENSG00000100479-EFO_0000183
ENSG00000148229-EFO_0000183
ENSG00000115350-EFO_0000183
ENSG00000167325-EFO_0000183
ENSG00000171848-EFO_0000183
ENSG00000048392-EFO_0000183
ENSG00000120949-EFO_0000183
ENSG00000131747-EFO_0000183
ENSG00000167552-EFO_0000183
ENSG00000196230-EFO_0000183
ENSG00000232575-EFO_0000183
ENSG00000227739-EFO_0000183
ENSG00000224156-EFO_0000183
ENSG00000235067-EFO_0000183
ENSG00000229684-EFO_0000183
ENSG00000183311-EFO_0000183
ENSG00000232421-EFO_0000183
ENSG00000101162-EFO_0000183
ENSG00000258947-EFO_0000183
ENSG00000108423-EFO_0000183
ENSG00000074935-EFO_0000183
ENSG00000131462-EFO_0000183
ENSG00000012779-EFO_0000729
ENSG00000275565-EFO_0000729
ENSG00000135046-EFO_0000729
ENSG00000196591-EFO_0000729
ENSG00000111537-EFO_0000729
ENSG00000162434-EFO_0000729
ENSG00000096968-EFO_0000729
ENSG00000105639-EFO_0000729
ENSG00000113580-EFO_0000729
ENSG00000132170-EFO_0000729
ENSG00000095303-EFO_0000729
ENSG00000073756-EFO_0000729
ENSG00000232810-EFO_0000729
ENSG00000230108-EFO_0000729
ENSG00000223952-EFO_0000729
ENSG00000228849-EFO_0000729
ENSG00000228321-EFO_0000729
ENSG00000228978-EFO_0000729
ENSG00000206439-EFO_0000729
ENSG00000204490-EFO_0000729
ENSG00000137364-EFO_0000729
ENSG00000120907-EFO_0000558
ENSG00000170214-EFO_0000558
ENSG00000171873-EFO_0000558
ENSG00000150594-EFO_0000558
ENSG00000274286-EFO_0000558
ENSG00000184160-EFO_0000558
ENSG00000043591-EFO_0000558
ENSG00000169252-EFO_0000558
ENSG00000188778-EFO_0000558
ENSG00000157764-EFO_0000558
ENSG00000010671-EFO_0000558
ENSG00000184845-EFO_0000558
ENSG00000149295-EFO_0000558
ENSG00000151577-EFO_0000558
ENSG00000069696-EFO_0000558
ENSG00000276825-EFO_0000558
ENSG00000169676-EFO_0000558
ENSG00000196639-EFO_0000558
ENSG00000178394-EFO_0000558
ENSG00000102468-EFO_0000558
ENSG00000168412-EFO_0000558
ENSG00000134640-EFO_0000558
ENSG00000082556-EFO_0000558
ENSG00000112038-EFO_0000558
ENSG00000120907-EFO_0000618
ENSG00000170214-EFO_0000618
ENSG00000171873-EFO_0000618
ENSG00000150594-EFO_0000618
ENSG00000274286-EFO_0000618
ENSG00000184160-EFO_0000618
ENSG00000043591-EFO_0000618
ENSG00000169252-EFO_0000618
ENSG00000188778-EFO_0000618
ENSG00000157764-EFO_0000618
ENSG00000010671-EFO_0000618
ENSG00000184845-EFO_0000618
ENSG00000149295-EFO_0000618
ENSG00000151577-EFO_0000618
ENSG00000069696-EFO_0000618
ENSG00000276825-EFO_0000618
ENSG00000169676-EFO_0000618
ENSG00000196639-EFO_0000618
ENSG00000178394-EFO_0000618
ENSG00000102468-EFO_0000618
ENSG00000168412-EFO_0000618
ENSG00000134640-EFO_0000618
ENSG00000082556-EFO_0000618
ENSG00000112038-EFO_0000618
ENSG00000120907-EFO_1000800
ENSG00000170214-EFO_1000800
ENSG00000171873-EFO_1000800
ENSG00000150594-EFO_1000800
ENSG00000274286-EFO_1000800
ENSG00000184160-EFO_1000800
ENSG00000043591-EFO_1000800
ENSG00000169252-EFO_1000800
ENSG00000188778-EFO_1000800
ENSG00000157764-EFO_1000800
ENSG00000010671-EFO_1000800
ENSG00000184845-EFO_1000800
ENSG00000149295-EFO_1000800
ENSG00000151577-EFO_1000800
ENSG00000069696-EFO_1000800
ENSG00000276825-EFO_1000800
ENSG00000169676-EFO_1000800
ENSG00000196639-EFO_1000800
ENSG00000178394-EFO_1000800
ENSG00000102468-EFO_1000800
ENSG00000168412-EFO_1000800
ENSG00000134640-EFO_1000800
ENSG00000082556-EFO_1000800
ENSG00000112038-EFO_1000800
ENSG00000171791-EFO_0000558
ENSG00000142166-EFO_0000558
ENSG00000159110-EFO_0000558
ENSG00000078018-EFO_0000558
ENSG00000047849-EFO_0000558
ENSG00000186868-EFO_0000558
ENSG00000276155-EFO_0000558
ENSG00000277956-EFO_0000558
ENSG00000131759-EFO_0000558
ENSG00000077092-EFO_0000558
ENSG00000172819-EFO_0000558
ENSG00000186350-EFO_0000558
ENSG00000204231-EFO_0000558
ENSG00000228333-EFO_0000558
ENSG00000231321-EFO_0000558
ENSG00000227322-EFO_0000558
ENSG00000235712-EFO_0000558
ENSG00000206289-EFO_0000558
ENSG00000143171-EFO_0000558
ENSG00000167552-EFO_0000558
ENSG00000196230-EFO_0000558
ENSG00000232575-EFO_0000558
ENSG00000227739-EFO_0000558
ENSG00000224156-EFO_0000558
ENSG00000235067-EFO_0000558
ENSG00000229684-EFO_0000558
ENSG00000183311-EFO_0000558
ENSG00000232421-EFO_0000558
ENSG00000101162-EFO_0000558
ENSG00000108423-EFO_0000558
ENSG00000074935-EFO_0000558
ENSG00000131462-EFO_0000558
ENSG00000147416-EFO_1002031
ENSG00000242252-EFO_1002031
ENSG00000010671-EFO_1002031
ENSG00000121966-EFO_1002031
ENSG00000228716-EFO_1002031
ENSG00000104687-EFO_1002031
ENSG00000125538-EFO_1002031
ENSG00000189221-EFO_1002031
ENSG00000156738-EFO_1002031
ENSG00000113580-EFO_1002031
ENSG00000198805-EFO_1002031
ENSG00000101868-EFO_1002031
ENSG00000177084-EFO_1002031
ENSG00000100479-EFO_1002031
ENSG00000148229-EFO_1002031
ENSG00000115350-EFO_1002031
ENSG00000167325-EFO_1002031
ENSG00000171848-EFO_1002031
ENSG00000048392-EFO_1002031
ENSG00000120949-EFO_1002031
ENSG00000131747-EFO_1002031
ENSG00000167552-EFO_1002031
ENSG00000196230-EFO_1002031
ENSG00000232575-EFO_1002031
ENSG00000227739-EFO_1002031
ENSG00000224156-EFO_1002031
ENSG00000235067-EFO_1002031
ENSG00000229684-EFO_1002031
ENSG00000183311-EFO_1002031
ENSG00000232421-EFO_1002031
ENSG00000101162-EFO_1002031
ENSG00000258947-EFO_1002031
ENSG00000108423-EFO_1002031
ENSG00000074935-EFO_1002031
ENSG00000131462-EFO_1002031
ENSG00000163931-EFO_0007204
ENSG00000157404-EFO_1001052
ENSG00000165731-EFO_1001052
ENSG00000113580-EFO_0007282
ENSG00000163931-EFO_0007282
ENSG00000131747-EFO_1000693
ENSG00000131747-EFO_1000764
ENSG00000131747-EFO_1001272
ENSG00000113580-EFO_1000764
ENSG00000126218-EFO_1000985
ENSG00000180210-EFO_1000985
ENSG00000005961-EFO_1000985
ENSG00000259207-EFO_1000985
ENSG00000259753-EFO_1000985
ENSG00000169313-EFO_1000985
ENSG00000095303-EFO_1000985
ENSG00000073756-EFO_1000985
ENSG00000117601-EFO_1000985
ENSG00000003436-EFO_1000985
ENSG00000112715-EFO_1000985
ENSG00000130816-EFO_0000221
ENSG00000131747-EFO_0000221
ENSG00000077097-EFO_0000221
ENSG00000148218-EFO_0002496
ENSG00000012779-EFO_0002496
ENSG00000275565-EFO_0002496
ENSG00000196664-EFO_0002496
ENSG00000176890-EFO_0002496
ENSG00000126218-EFO_0004256
ENSG00000117601-EFO_0004256
ENSG00000150594-EFO_1000760
ENSG00000274286-EFO_1000760
ENSG00000184160-EFO_1000760
ENSG00000113580-EFO_1000760
ENSG00000135046-EFO_0000676
ENSG00000138772-EFO_0000676
ENSG00000164615-EFO_0000676
ENSG00000116824-EFO_0000676
ENSG00000228716-EFO_0000676
ENSG00000113302-EFO_0000676
ENSG00000112115-EFO_0000676
ENSG00000110944-EFO_0000676
ENSG00000005844-EFO_0000676
ENSG00000162434-EFO_0000676
ENSG00000096968-EFO_0000676
ENSG00000105639-EFO_0000676
ENSG00000187242-EFO_0000676
ENSG00000263243-EFO_0000676
ENSG00000172867-EFO_0000676
ENSG00000113580-EFO_0000676
ENSG00000065989-EFO_0000676
ENSG00000184588-EFO_0000676
ENSG00000113448-EFO_0000676
ENSG00000188386-EFO_0000676
ENSG00000095303-EFO_0000676
ENSG00000073756-EFO_0000676
ENSG00000131759-EFO_0000676
ENSG00000077092-EFO_0000676
ENSG00000172819-EFO_0000676
ENSG00000186350-EFO_0000676
ENSG00000204231-EFO_0000676
ENSG00000228333-EFO_0000676
ENSG00000231321-EFO_0000676
ENSG00000227322-EFO_0000676
ENSG00000235712-EFO_0000676
ENSG00000206289-EFO_0000676
ENSG00000143171-EFO_0000676
ENSG00000232810-EFO_0000676
ENSG00000230108-EFO_0000676
ENSG00000223952-EFO_0000676
ENSG00000228849-EFO_0000676
ENSG00000228321-EFO_0000676
ENSG00000228978-EFO_0000676
ENSG00000206439-EFO_0000676
ENSG00000204490-EFO_0000676
ENSG00000115705-EFO_0000676
ENSG00000277603-EFO_0000676
ENSG00000125730-EFO_0007160
ENSG00000244731-EFO_0007160
ENSG00000206340-EFO_0007160
ENSG00000244207-EFO_0007160
ENSG00000227746-EFO_0007160
ENSG00000224389-EFO_0007160
ENSG00000236625-EFO_0007160
ENSG00000224639-EFO_0007160
ENSG00000228267-EFO_0007160
ENSG00000228454-EFO_0007160
ENSG00000106804-EFO_0007160
ENSG00000150337-EFO_0007160
ENSG00000198019-EFO_0007160
ENSG00000143226-EFO_0007160
ENSG00000072694-EFO_0007160
ENSG00000203747-EFO_0007160
ENSG00000162747-EFO_0007160
ENSG00000117400-EFO_0007160
ENSG00000113580-EFO_0007160
ENSG00000187010-EFO_0007160
ENSG00000164326-EFO_0000614
ENSG00000163288-EFO_0000614
ENSG00000101180-EFO_0000614
ENSG00000102468-EFO_0000614
ENSG00000135914-EFO_0000614
ENSG00000147246-EFO_0000614
ENSG00000189221-EFO_0000614
ENSG00000165646-EFO_0000614
ENSG00000185803-EFO_0000614
ENSG00000142319-EFO_0000614
ENSG00000276996-EFO_0000614
ENSG00000108576-EFO_0000614
ENSG00000146399-EFO_0000614
ENSG00000164326-EFO_0005855
ENSG00000163288-EFO_0005855
ENSG00000101180-EFO_0005855
ENSG00000102468-EFO_0005855
ENSG00000135914-EFO_0005855
ENSG00000147246-EFO_0005855
ENSG00000189221-EFO_0005855
ENSG00000165646-EFO_0005855
ENSG00000185803-EFO_0005855
ENSG00000142319-EFO_0005855
ENSG00000276996-EFO_0005855
ENSG00000108576-EFO_0005855
ENSG00000146399-EFO_0005855
ENSG00000162434-EFO_0002429
ENSG00000096968-EFO_0002429
ENSG00000152402-EFO_0003778
ENSG00000089250-EFO_0003778
ENSG00000152402-EFO_0005303
ENSG00000089250-EFO_0005303
ENSG00000152402-EFO_1001346
ENSG00000089250-EFO_1001346
ENSG00000113302-EFO_0003778
ENSG00000113580-EFO_0003778
ENSG00000095303-EFO_0003778
ENSG00000073756-EFO_0003778
ENSG00000232810-EFO_0003778
ENSG00000230108-EFO_0003778
ENSG00000223952-EFO_0003778
ENSG00000228849-EFO_0003778
ENSG00000228321-EFO_0003778
ENSG00000228978-EFO_0003778
ENSG00000206439-EFO_0003778
ENSG00000204490-EFO_0003778
ENSG00000116711-EFO_0005044
ENSG00000184381-EFO_0005044
ENSG00000115896-EFO_0005044
ENSG00000198900-EFO_0005044
ENSG00000113580-EFO_0002690
ENSG00000095303-EFO_0002690
ENSG00000073756-EFO_0002690
ENSG00000196664-EFO_0002690
ENSG00000239732-EFO_0002690
ENSG00000102524-EFO_0002690
ENSG00000010671-EFO_0002616
ENSG00000113580-EFO_0002616
ENSG00000116711-EFO_0005046
ENSG00000184381-EFO_0005046
ENSG00000115896-EFO_0005046
ENSG00000097007-EFO_0000222
ENSG00000186716-EFO_0000222
ENSG00000105383-EFO_0000222
ENSG00000119535-EFO_0000222
ENSG00000142627-EFO_0000222
ENSG00000122025-EFO_0000222
ENSG00000182054-EFO_0000222
ENSG00000128052-EFO_0000222
ENSG00000157404-EFO_0000222
ENSG00000182866-EFO_0000222
ENSG00000134853-EFO_0000222
ENSG00000113721-EFO_0000222
ENSG00000154229-EFO_0000222
ENSG00000165731-EFO_0000222
ENSG00000197122-EFO_0000222
ENSG00000131747-EFO_0000222
ENSG00000077097-EFO_0000222
ENSG00000176105-EFO_0000222
ENSG00000113580-EFO_1000749
ENSG00000138772-EFO_1000726
ENSG00000113580-EFO_1000726
ENSG00000097007-EFO_0000505
ENSG00000157764-EFO_0000505
ENSG00000182578-EFO_0000505
ENSG00000162733-EFO_0000505
ENSG00000142627-EFO_0000505
ENSG00000077782-EFO_0000505
ENSG00000066468-EFO_0000505
ENSG00000102755-EFO_0000505
ENSG00000122025-EFO_0000505
ENSG00000037280-EFO_0000505
ENSG00000111816-EFO_0000505
ENSG00000128052-EFO_0000505
ENSG00000157404-EFO_0000505
ENSG00000185386-EFO_0000505
ENSG00000198400-EFO_0000505
ENSG00000134853-EFO_0000505
ENSG00000113721-EFO_0000505
ENSG00000132155-EFO_0000505
ENSG00000165731-EFO_0000505
ENSG00000120156-EFO_0000505
ENSG00000122025-EFO_0007359
ENSG00000128052-EFO_0007359
ENSG00000134853-EFO_0007359
ENSG00000113721-EFO_0007359
ENSG00000154229-EFO_0007359
ENSG00000097007-EFO_0005842
ENSG00000157764-EFO_0005842
ENSG00000162733-EFO_0005842
ENSG00000188641-EFO_0005842
ENSG00000146648-EFO_0005842
ENSG00000142627-EFO_0005842
ENSG00000077782-EFO_0005842
ENSG00000066468-EFO_0005842
ENSG00000102755-EFO_0005842
ENSG00000037280-EFO_0005842
ENSG00000111816-EFO_0005842
ENSG00000128052-EFO_0005842
ENSG00000157404-EFO_0005842
ENSG00000185386-EFO_0005842
ENSG00000198400-EFO_0005842
ENSG00000134853-EFO_0005842
ENSG00000113721-EFO_0005842
ENSG00000119630-EFO_0005842
ENSG00000132155-EFO_0005842
ENSG00000165731-EFO_0005842
ENSG00000120156-EFO_0005842
ENSG00000198900-EFO_0005842
ENSG00000184428-EFO_0005842
ENSG00000025708-EFO_0005842
ENSG00000176890-EFO_0005842
ENSG00000112715-EFO_0005842
ENSG00000173511-EFO_0005842
ENSG00000150594-EFO_1001069
ENSG00000274286-EFO_1001069
ENSG00000184160-EFO_1001069
ENSG00000043591-EFO_1001069
ENSG00000169252-EFO_1001069
ENSG00000104267-EFO_1001069
ENSG00000160951-EFO_1001069
ENSG00000050628-EFO_1001069
ENSG00000122420-EFO_1001069
ENSG00000067900-EFO_1001069
ENSG00000134318-EFO_1001069
ENSG00000006071-EFO_0001360
ENSG00000144891-EFO_0001360
ENSG00000004948-EFO_0001360
ENSG00000197635-EFO_0001360
ENSG00000171298-EFO_0001360
ENSG00000089597-EFO_0001360
ENSG00000214013-EFO_0001360
ENSG00000112164-EFO_0001360
ENSG00000171105-EFO_0001360
ENSG00000151704-EFO_0001360
ENSG00000187486-EFO_0001360
ENSG00000121361-EFO_0001360
ENSG00000257335-EFO_0001360
ENSG00000282607-EFO_0001360
ENSG00000113580-EFO_0001360
ENSG00000082175-EFO_0001360
ENSG00000132170-EFO_0001360
ENSG00000132329-EFO_0001360
ENSG00000131477-EFO_0001360
ENSG00000122679-EFO_0001360
ENSG00000140675-EFO_0001360
ENSG00000149295-EFO_0005774
ENSG00000102468-EFO_0005774
ENSG00000149295-EFO_0008590
ENSG00000102468-EFO_0008590
ENSG00000149295-EFO_1001077
ENSG00000102468-EFO_1001077
ENSG00000120907-EFO_0007227
ENSG00000150594-EFO_0007227
ENSG00000103546-EFO_0007227
ENSG00000142319-EFO_0007227
ENSG00000276996-EFO_0007227
ENSG00000108576-EFO_0007227
ENSG00000138039-EFO_0001380
ENSG00000012504-HP_0030151
ENSG00000012504-MP_0003254
ENSG00000113580-EFO_0000584
ENSG00000126218-EFO_0003827
ENSG00000115486-EFO_0003827
ENSG00000122194-EFO_0003827
ENSG00000117601-EFO_0003827
ENSG00000099937-EFO_0003827
ENSG00000003436-EFO_0003827
ENSG00000112715-EFO_0003827
ENSG00000167397-EFO_0003827
ENSG00000113851-EFO_0001378
ENSG00000121966-EFO_0001378
ENSG00000187266-EFO_0001378
ENSG00000160752-EFO_0001378
ENSG00000152904-EFO_0001378
ENSG00000104687-EFO_0001378
ENSG00000116478-EFO_0001378
ENSG00000198793-EFO_0001378
ENSG00000008018-EFO_0001378
ENSG00000281184-EFO_0001378
ENSG00000205220-EFO_0001378
ENSG00000126067-EFO_0001378
ENSG00000100804-EFO_0001378
ENSG00000204264-EFO_0001378
ENSG00000235715-EFO_0001378
ENSG00000231631-EFO_0001378
ENSG00000236443-EFO_0001378
ENSG00000206298-EFO_0001378
ENSG00000226201-EFO_0001378
ENSG00000230669-EFO_0001378
ENSG00000230034-EFO_0001378
ENSG00000240065-EFO_0001378
ENSG00000239836-EFO_0001378
ENSG00000242711-EFO_0001378
ENSG00000243594-EFO_0001378
ENSG00000243067-EFO_0001378
ENSG00000243958-EFO_0001378
ENSG00000240508-EFO_0001378
ENSG00000240118-EFO_0001378
ENSG00000073756-EFO_0001378
ENSG00000026751-EFO_0001378
ENSG00000232810-EFO_0001378
ENSG00000230108-EFO_0001378
ENSG00000223952-EFO_0001378
ENSG00000228849-EFO_0001378
ENSG00000228321-EFO_0001378
ENSG00000228978-EFO_0001378
ENSG00000206439-EFO_0001378
ENSG00000204490-EFO_0001378
ENSG00000120659-EFO_0001378
ENSG00000159640-EFO_1001207
ENSG00000264813-EFO_1001207
ENSG00000144891-EFO_1001207
ENSG00000160194-EFO_1001207
ENSG00000151623-EFO_1001207
ENSG00000073578-EFO_1001207
ENSG00000185313-EFO_0003938
ENSG00000120907-EFO_1001063
ENSG00000169083-EFO_1001063
ENSG00000105675-EFO_1001063
ENSG00000157764-EFO_1001063
ENSG00000133742-EFO_1001063
ENSG00000104267-EFO_1001063
ENSG00000036828-EFO_1001063
ENSG00000283187-EFO_1001063
ENSG00000120217-EFO_1001063
ENSG00000121594-EFO_1001063
ENSG00000080644-EFO_1001063
ENSG00000182578-EFO_1001063
ENSG00000163599-EFO_1001063
ENSG00000140459-EFO_1001063
ENSG00000137869-EFO_1001063
ENSG00000228716-EFO_1001063
ENSG00000149295-EFO_1001063
ENSG00000151577-EFO_1001063
ENSG00000146648-EFO_1001063
ENSG00000091831-EFO_1001063
ENSG00000140009-EFO_1001063
ENSG00000077782-EFO_1001063
ENSG00000102755-EFO_1001063
ENSG00000122025-EFO_1001063
ENSG00000037280-EFO_1001063
ENSG00000142166-EFO_1001063
ENSG00000159110-EFO_1001063
ENSG00000134460-EFO_1001063
ENSG00000100385-EFO_1001063
ENSG00000147168-EFO_1001063
ENSG00000187486-EFO_1001063
ENSG00000128052-EFO_1001063
ENSG00000157404-EFO_1001063
ENSG00000166963-EFO_1001063
ENSG00000078018-EFO_1001063
ENSG00000169032-EFO_1001063
ENSG00000126934-EFO_1001063
ENSG00000047849-EFO_1001063
ENSG00000186868-EFO_1001063
ENSG00000276155-EFO_1001063
ENSG00000277956-EFO_1001063
ENSG00000105976-EFO_1001063
ENSG00000260314-EFO_1001063
ENSG00000198793-EFO_1001063
ENSG00000151623-EFO_1001063
ENSG00000188389-EFO_1001063
ENSG00000276977-EFO_1001063
ENSG00000134853-EFO_1001063
ENSG00000113721-EFO_1001063
ENSG00000082175-EFO_1001063
ENSG00000073756-EFO_1001063
ENSG00000132155-EFO_1001063
ENSG00000172819-EFO_1001063
ENSG00000165731-EFO_1001063
ENSG00000167325-EFO_1001063
ENSG00000204231-EFO_1001063
ENSG00000228333-EFO_1001063
ENSG00000231321-EFO_1001063
ENSG00000227322-EFO_1001063
ENSG00000235712-EFO_1001063
ENSG00000206289-EFO_1001063
ENSG00000143171-EFO_1001063
ENSG00000080293-EFO_1001063
ENSG00000128602-EFO_1001063
ENSG00000198900-EFO_1001063
ENSG00000184428-EFO_1001063
ENSG00000131747-EFO_1001063
ENSG00000101162-EFO_1001063
ENSG00000258947-EFO_1001063
ENSG00000176890-EFO_1001063
ENSG00000113580-EFO_1000829
ENSG00000113580-EFO_1001435
ENSG00000131747-EFO_1000829
ENSG00000113580-EFO_0007463
ENSG00000006071-EFO_0001359
ENSG00000004948-EFO_0001359
ENSG00000171298-EFO_0001359
ENSG00000089597-EFO_0001359
ENSG00000214013-EFO_0001359
ENSG00000171105-EFO_0001359
ENSG00000257335-EFO_0001359
ENSG00000282607-EFO_0001359
ENSG00000132329-EFO_0001359
ENSG00000131477-EFO_0001359
ENSG00000122679-EFO_0001359
ENSG00000140675-EFO_0001359
ENSG00000151067-EFO_0000555
ENSG00000081248-EFO_0000555
ENSG00000168539-EFO_0000555
ENSG00000181072-EFO_0000555
ENSG00000114859-EFO_0000555
ENSG00000070019-EFO_0000555
ENSG00000113749-EFO_0000555
ENSG00000178394-EFO_0000555
ENSG00000102468-EFO_0000555
ENSG00000166736-EFO_0000555
ENSG00000164270-EFO_0000555
ENSG00000156113-EFO_0000555
ENSG00000116329-EFO_0000555
ENSG00000082556-EFO_0000555
ENSG00000112038-EFO_0000555
ENSG00000103546-EFO_0000555
ENSG00000108576-EFO_0000555
ENSG00000180720-EFO_0003908
ENSG00000180720-HP_0000483
ENSG00000151067-EFO_0006862
ENSG00000157388-EFO_0006862
ENSG00000102001-EFO_0006862
ENSG00000006283-EFO_0006862
ENSG00000196557-EFO_0006862
ENSG00000100346-EFO_0006862
ENSG00000081248-EFO_0006862
ENSG00000168539-EFO_0006862
ENSG00000181072-EFO_0006862
ENSG00000133019-EFO_0006862
ENSG00000196639-EFO_0006862
ENSG00000101180-EFO_0006862
ENSG00000187242-EFO_0004192
ENSG00000263243-EFO_0004192
ENSG00000172867-EFO_0004192
ENSG00000187242-EFO_0007368
ENSG00000263243-EFO_0007368
ENSG00000172867-EFO_0007368
ENSG00000187242-EFO_1000060
ENSG00000263243-EFO_1000060
ENSG00000172867-EFO_1000060
ENSG00000151704-EFO_0003109
ENSG00000187242-EFO_0003109
ENSG00000263243-EFO_0003109
ENSG00000172867-EFO_0003109
ENSG00000277893-EFO_0003109
ENSG00000228716-EFO_0007517
ENSG00000012779-EFO_0002628
ENSG00000275565-EFO_0002628
ENSG00000203747-EFO_0002628
ENSG00000091181-EFO_0002628
ENSG00000012779-HP_0001943
ENSG00000275565-HP_0001943
ENSG00000203747-HP_0001943
ENSG00000091181-HP_0001943
ENSG00000133742-HP_0001943
ENSG00000104267-HP_0001943
ENSG00000215644-HP_0001943
ENSG00000187486-HP_0001943
