# Supplementary material for: Prioritizing target-disease associations with novel safety and efficacy scoring methods
Source: Sci Rep. 2019 Jul 8;9:9852. doi: 10.1038/s41598-019-46293-7 (PMC6614395; doi:10.1038/s41598-019-46293-7)
Supplement: Supplementary file 3 — Supplementary Figures [file 41598_2019_46293_MOESM3_ESM.zip › Intermediate Files/G.S_ctd.txt]

ENSG00000126561-EFO_0000224
ENSG00000166888-EFO_0000224
ENSG00000168610-EFO_0000224
ENSG00000100644-EFO_0000224
ENSG00000167701-EFO_1000913
ENSG00000121691-EFO_0001422
ENSG00000181072-EFO_0000778
ENSG00000085563-EFO_0000778
ENSG00000181072-EFO_0007481
ENSG00000085563-EFO_0007481
ENSG00000116044-EFO_0000284
ENSG00000197461-EFO_0000284
ENSG00000136960-EFO_0000284
ENSG00000171791-EFO_0003860
ENSG00000087088-EFO_0003860
ENSG00000129473-EFO_0003860
ENSG00000030110-EFO_0003860
ENSG00000143384-EFO_0003860
ENSG00000171552-EFO_0003860
ENSG00000132906-HP_0003074
ENSG00000111713-HP_0003074
ENSG00000064012-HP_0003074
ENSG00000164305-HP_0003074
ENSG00000121691-HP_0003074
ENSG00000100504-HP_0003074
ENSG00000132906-EFO_0001360
ENSG00000111713-EFO_0001360
ENSG00000064012-EFO_0001360
ENSG00000164305-EFO_0001360
ENSG00000121691-EFO_0001360
ENSG00000100504-EFO_0001360
ENSG00000105221-EFO_0003860
ENSG00000142208-EFO_0003860
ENSG00000135898-EFO_0003860
ENSG00000127616-EFO_0002610
ENSG00000146648-EFO_0003060
ENSG00000189403-EFO_0003839
ENSG00000154589-EFO_0003839
ENSG00000086991-EFO_0003839
ENSG00000136869-EFO_0003839
ENSG00000121691-EFO_0006788
ENSG00000082556-EFO_0005611
ENSG00000112038-EFO_0005611
ENSG00000164305-EFO_1000913
ENSG00000132906-EFO_1000913
ENSG00000064012-EFO_1000913
ENSG00000164305-EFO_0005771
ENSG00000184845-EFO_0002610
ENSG00000169083-EFO_1001136
ENSG00000140009-EFO_1001136
ENSG00000140465-EFO_1001136
ENSG00000093010-EFO_1001136
ENSG00000091831-EFO_1001136
ENSG00000169083-EFO_0003086
ENSG00000140009-EFO_0003086
ENSG00000140465-EFO_0003086
ENSG00000093010-EFO_0003086
ENSG00000091831-EFO_0003086
ENSG00000055118-EFO_0000195
ENSG00000149295-EFO_0005611
ENSG00000085563-EFO_0005611
ENSG00000128271-EFO_0005611
ENSG00000148680-EFO_0005611
ENSG00000116329-EFO_0005611
ENSG00000118777-EFO_0005611
ENSG00000140505-EFO_0005611
ENSG00000160868-EFO_0005611
ENSG00000055118-EFO_0005611
ENSG00000147246-EFO_0005611
ENSG00000164305-EFO_0000311
ENSG00000174697-EFO_0000311
ENSG00000109320-EFO_0000311
ENSG00000113161-EFO_0000311
ENSG00000100985-EFO_0000311
ENSG00000158125-EFO_0000311
ENSG00000087245-EFO_0000311
ENSG00000116044-EFO_0000311
ENSG00000067560-EFO_0000311
ENSG00000137752-EFO_0000311
ENSG00000005421-EFO_0000311
ENSG00000173039-EFO_0000311
ENSG00000165806-EFO_0000311
ENSG00000164305-EFO_0003883
ENSG00000174697-EFO_0003883
ENSG00000109320-EFO_0003883
ENSG00000113161-EFO_0003883
ENSG00000100985-EFO_0003883
ENSG00000158125-EFO_0003883
ENSG00000087245-EFO_0003883
ENSG00000116044-EFO_0003883
ENSG00000067560-EFO_0003883
ENSG00000137752-EFO_0003883
ENSG00000005421-EFO_0003883
ENSG00000173039-EFO_0003883
ENSG00000165806-EFO_0003883
ENSG00000164305-EFO_0000537
ENSG00000174697-EFO_0000537
ENSG00000109320-EFO_0000537
ENSG00000113161-EFO_0000537
ENSG00000100985-EFO_0000537
ENSG00000158125-EFO_0000537
ENSG00000087245-EFO_0000537
ENSG00000116044-EFO_0000537
ENSG00000067560-EFO_0000537
ENSG00000137752-EFO_0000537
ENSG00000005421-EFO_0000537
ENSG00000173039-EFO_0000537
ENSG00000165806-EFO_0000537
ENSG00000164305-EFO_0001422
ENSG00000174697-EFO_0001422
ENSG00000109320-EFO_0001422
ENSG00000113161-EFO_0001422
ENSG00000100985-EFO_0001422
ENSG00000158125-EFO_0001422
ENSG00000087245-EFO_0001422
ENSG00000116044-EFO_0001422
ENSG00000067560-EFO_0001422
ENSG00000137752-EFO_0001422
ENSG00000005421-EFO_0001422
ENSG00000173039-EFO_0001422
ENSG00000165806-EFO_0001422
ENSG00000164305-EFO_0003086
ENSG00000174697-EFO_0003086
ENSG00000109320-EFO_0003086
ENSG00000113161-EFO_0003086
ENSG00000100985-EFO_0003086
ENSG00000158125-EFO_0003086
ENSG00000087245-EFO_0003086
ENSG00000116044-EFO_0003086
ENSG00000067560-EFO_0003086
ENSG00000137752-EFO_0003086
ENSG00000005421-EFO_0003086
ENSG00000173039-EFO_0003086
ENSG00000165806-EFO_0003086
ENSG00000164305-EFO_0002690
ENSG00000113302-EFO_0002690
ENSG00000109819-EFO_0002690
ENSG00000168811-EFO_0002690
ENSG00000207708-EFO_0002690
ENSG00000165806-EFO_0002690
ENSG00000132906-EFO_0002690
ENSG00000140459-EFO_0002690
ENSG00000173039-EFO_0002690
ENSG00000120129-EFO_0002690
ENSG00000167701-EFO_0002690
ENSG00000064012-EFO_0002690
ENSG00000169919-EFO_0002690
ENSG00000113302-EFO_0000311
ENSG00000109819-EFO_0000311
ENSG00000168811-EFO_0000311
ENSG00000207708-EFO_0000311
ENSG00000132906-EFO_0000311
ENSG00000140459-EFO_0000311
ENSG00000120129-EFO_0000311
ENSG00000167701-EFO_0000311
ENSG00000064012-EFO_0000311
ENSG00000169919-EFO_0000311
ENSG00000164305-EFO_0001378
ENSG00000113302-EFO_0001378
ENSG00000109819-EFO_0001378
ENSG00000168811-EFO_0001378
ENSG00000207708-EFO_0001378
ENSG00000165806-EFO_0001378
ENSG00000132906-EFO_0001378
ENSG00000140459-EFO_0001378
ENSG00000173039-EFO_0001378
ENSG00000120129-EFO_0001378
ENSG00000167701-EFO_0001378
ENSG00000064012-EFO_0001378
ENSG00000169919-EFO_0001378
ENSG00000113302-EFO_0003086
ENSG00000109819-EFO_0003086
ENSG00000168811-EFO_0003086
ENSG00000207708-EFO_0003086
ENSG00000132906-EFO_0003086
ENSG00000140459-EFO_0003086
ENSG00000120129-EFO_0003086
ENSG00000167701-EFO_0003086
ENSG00000064012-EFO_0003086
ENSG00000169919-EFO_0003086
ENSG00000164305-EFO_0000685
ENSG00000113302-EFO_0000685
ENSG00000109819-EFO_0000685
ENSG00000168811-EFO_0000685
ENSG00000207708-EFO_0000685
ENSG00000165806-EFO_0000685
ENSG00000132906-EFO_0000685
ENSG00000140459-EFO_0000685
ENSG00000173039-EFO_0000685
ENSG00000120129-EFO_0000685
ENSG00000167701-EFO_0000685
ENSG00000064012-EFO_0000685
ENSG00000169919-EFO_0000685
ENSG00000164305-EFO_0000222
ENSG00000113302-EFO_0000222
ENSG00000109819-EFO_0000222
ENSG00000168811-EFO_0000222
ENSG00000207708-EFO_0000222
ENSG00000165806-EFO_0000222
ENSG00000132906-EFO_0000222
ENSG00000140459-EFO_0000222
ENSG00000173039-EFO_0000222
ENSG00000120129-EFO_0000222
ENSG00000167701-EFO_0000222
ENSG00000064012-EFO_0000222
ENSG00000169919-EFO_0000222
ENSG00000164305-EFO_1001136
ENSG00000113302-EFO_1001136
ENSG00000109819-EFO_1001136
ENSG00000168811-EFO_1001136
ENSG00000207708-EFO_1001136
ENSG00000165806-EFO_1001136
ENSG00000132906-EFO_1001136
ENSG00000140459-EFO_1001136
ENSG00000173039-EFO_1001136
ENSG00000120129-EFO_1001136
ENSG00000167701-EFO_1001136
ENSG00000064012-EFO_1001136
ENSG00000169919-EFO_1001136
ENSG00000164305-EFO_0002517
ENSG00000113302-EFO_0002517
ENSG00000109819-EFO_0002517
ENSG00000168811-EFO_0002517
ENSG00000207708-EFO_0002517
ENSG00000165806-EFO_0002517
ENSG00000132906-EFO_0002517
ENSG00000140459-EFO_0002517
ENSG00000173039-EFO_0002517
ENSG00000120129-EFO_0002517
ENSG00000167701-EFO_0002517
ENSG00000064012-EFO_0002517
ENSG00000169919-EFO_0002517
ENSG00000087088-EFO_0001422
ENSG00000132906-EFO_0001422
ENSG00000107159-EFO_0001422
ENSG00000064012-EFO_0001422
ENSG00000131747-EFO_0001422
ENSG00000198900-EFO_0001422
ENSG00000164305-EFO_0000756
ENSG00000165806-EFO_0000756
ENSG00000087088-EFO_0000756
ENSG00000173039-EFO_0000756
ENSG00000132906-EFO_0000756
ENSG00000107159-EFO_0000756
ENSG00000064012-EFO_0000756
ENSG00000131747-EFO_0000756
ENSG00000198900-EFO_0000756
ENSG00000142168-EFO_0004225
ENSG00000105329-EFO_0004225
ENSG00000164305-EFO_0004225
ENSG00000116044-EFO_0004225
ENSG00000117560-EFO_0004225
ENSG00000185532-EFO_0004225
ENSG00000064651-EFO_0004225
ENSG00000121691-EFO_0004225
ENSG00000145675-EFO_0004225
ENSG00000205362-EFO_0004225
ENSG00000171428-EFO_0004225
ENSG00000124299-EFO_0004225
ENSG00000160868-EFO_0000637
ENSG00000171791-EFO_0000311
ENSG00000107643-EFO_0000311
ENSG00000138685-EFO_0000311
ENSG00000106804-EFO_0000311
ENSG00000101846-EFO_0000311
ENSG00000112715-EFO_0000311
ENSG00000144852-EFO_0000311
ENSG00000171791-EFO_0003897
ENSG00000107643-EFO_0003897
ENSG00000064012-EFO_0003897
ENSG00000100985-EFO_0003897
ENSG00000138685-EFO_0003897
ENSG00000106804-EFO_0003897
ENSG00000101846-EFO_0003897
ENSG00000173039-EFO_0003897
ENSG00000112715-EFO_0003897
ENSG00000144852-EFO_0003897
ENSG00000109320-EFO_0003897
ENSG00000121691-EFO_0007444
ENSG00000107643-EFO_0007444
ENSG00000102882-EFO_0007444
ENSG00000087245-EFO_0007444
ENSG00000146648-EFO_0007444
ENSG00000164305-EFO_0007444
ENSG00000197971-EFO_0007444
ENSG00000177606-EFO_0007444
ENSG00000185591-EFO_0007444
ENSG00000172115-EFO_0007444
ENSG00000142192-EFO_0007444
ENSG00000137869-EFO_0000537
ENSG00000167701-EFO_0000537
ENSG00000121691-EFO_0000537
ENSG00000172831-EFO_1000794
ENSG00000104687-EFO_1000794
ENSG00000001084-HP_0003074
ENSG00000100393-HP_0003074
ENSG00000147099-HP_0003074
ENSG00000233276-HP_0003074
ENSG00000104687-HP_0003074
ENSG00000123374-HP_0003074
ENSG00000136936-HP_0003074
ENSG00000172845-HP_0003074
ENSG00000104081-HP_0003074
ENSG00000145545-HP_0003074
ENSG00000168610-HP_0003074
ENSG00000171791-HP_0003074
ENSG00000121858-HP_0003074
ENSG00000091831-EFO_0000311
ENSG00000140009-EFO_0000311
ENSG00000084453-EFO_0000341
ENSG00000134538-EFO_0000341
ENSG00000111700-EFO_0000341
ENSG00000112499-EFO_0000341
ENSG00000175003-EFO_0000341
ENSG00000164867-EFO_0000195
ENSG00000131979-EFO_0000195
ENSG00000164867-EFO_0003758
ENSG00000131979-EFO_0003758
ENSG00000005381-EFO_0000537
ENSG00000087085-EFO_0000537
ENSG00000175197-EFO_0000537
ENSG00000143799-EFO_0000537
ENSG00000131747-EFO_0000537
ENSG00000104687-EFO_0000537
ENSG00000100292-EFO_0000537
ENSG00000005381-HP_0003074
ENSG00000087085-HP_0003074
ENSG00000175197-HP_0003074
ENSG00000100985-HP_0003074
ENSG00000143799-HP_0003074
ENSG00000131747-HP_0003074
ENSG00000116044-HP_0003074
ENSG00000167701-HP_0003074
ENSG00000087245-HP_0003074
ENSG00000100292-HP_0003074
ENSG00000005381-EFO_1001175
ENSG00000087085-EFO_1001175
ENSG00000175197-EFO_1001175
ENSG00000100985-EFO_1001175
ENSG00000143799-EFO_1001175
ENSG00000131747-EFO_1001175
ENSG00000121691-EFO_1001175
ENSG00000116044-EFO_1001175
ENSG00000104687-EFO_1001175
ENSG00000167701-EFO_1001175
ENSG00000087245-EFO_1001175
ENSG00000100292-EFO_1001175
ENSG00000164305-EFO_1001175
ENSG00000005381-EFO_1000913
ENSG00000087085-EFO_1000913
ENSG00000175197-EFO_1000913
ENSG00000100985-EFO_1000913
ENSG00000143799-EFO_1000913
ENSG00000131747-EFO_1000913
ENSG00000121691-EFO_1000913
ENSG00000116044-EFO_1000913
ENSG00000104687-EFO_1000913
ENSG00000087245-EFO_1000913
ENSG00000100292-EFO_1000913
ENSG00000005381-EFO_1001136
ENSG00000087085-EFO_1001136
ENSG00000175197-EFO_1001136
ENSG00000100985-EFO_1001136
ENSG00000143799-EFO_1001136
ENSG00000131747-EFO_1001136
ENSG00000121691-EFO_1001136
ENSG00000116044-EFO_1001136
ENSG00000104687-EFO_1001136
ENSG00000087245-EFO_1001136
ENSG00000100292-EFO_1001136
ENSG00000005381-EFO_0000685
ENSG00000087085-EFO_0000685
ENSG00000175197-EFO_0000685
ENSG00000100985-EFO_0000685
ENSG00000143799-EFO_0000685
ENSG00000131747-EFO_0000685
ENSG00000121691-EFO_0000685
ENSG00000116044-EFO_0000685
ENSG00000104687-EFO_0000685
ENSG00000087245-EFO_0000685
ENSG00000100292-EFO_0000685
ENSG00000005381-EFO_0003086
ENSG00000087085-EFO_0003086
ENSG00000175197-EFO_0003086
ENSG00000143799-EFO_0003086
ENSG00000131747-EFO_0003086
ENSG00000121691-EFO_0003086
ENSG00000104687-EFO_0003086
ENSG00000100292-EFO_0003086
ENSG00000005381-EFO_0005569
ENSG00000087085-EFO_0005569
ENSG00000175197-EFO_0005569
ENSG00000100985-EFO_0005569
ENSG00000143799-EFO_0005569
ENSG00000131747-EFO_0005569
ENSG00000121691-EFO_0005569
ENSG00000116044-EFO_0005569
ENSG00000104687-EFO_0005569
ENSG00000167701-EFO_0005569
ENSG00000087245-EFO_0005569
ENSG00000100292-EFO_0005569
ENSG00000164305-EFO_0005569
ENSG00000164305-EFO_1001231
ENSG00000125538-EFO_1001231
ENSG00000100739-EFO_1001231
ENSG00000021355-EFO_1001231
ENSG00000164305-EFO_0005532
ENSG00000125538-EFO_0005532
ENSG00000100739-EFO_0005532
ENSG00000021355-EFO_0005532
ENSG00000213341-EFO_0007540
ENSG00000142208-EFO_0007540
ENSG00000165841-EFO_1002022
ENSG00000160868-EFO_1002022
ENSG00000165841-EFO_0006788
ENSG00000160868-EFO_0006788
ENSG00000160868-EFO_0001422
ENSG00000198431-EFO_0001422
ENSG00000001084-EFO_0001422
ENSG00000181019-EFO_0001422
ENSG00000197408-EFO_0001422
ENSG00000144481-EFO_0001422
ENSG00000104321-EFO_0001422
ENSG00000104687-EFO_0001422
ENSG00000100292-EFO_0001422
ENSG00000167701-EFO_0001422
ENSG00000164251-EFO_0001422
ENSG00000168398-EFO_0001422
ENSG00000174156-EFO_0001422
ENSG00000196689-EFO_0001422
ENSG00000143257-EFO_0001422
ENSG00000144852-EFO_0001422
ENSG00000160868-EFO_0000756
ENSG00000198431-EFO_0000756
ENSG00000001084-EFO_0000756
ENSG00000181019-EFO_0000756
ENSG00000197408-EFO_0000756
ENSG00000144481-EFO_0000756
ENSG00000104321-EFO_0000756
ENSG00000104687-EFO_0000756
ENSG00000100292-EFO_0000756
ENSG00000167701-EFO_0000756
ENSG00000164251-EFO_0000756
ENSG00000168398-EFO_0000756
ENSG00000116044-EFO_0000756
ENSG00000121691-EFO_0000756
ENSG00000174156-EFO_0000756
ENSG00000196689-EFO_0000756
ENSG00000143257-EFO_0000756
ENSG00000144852-EFO_0000756
ENSG00000171791-EFO_0000318
ENSG00000198804-EFO_0000318
ENSG00000180871-EFO_0000318
ENSG00000005381-EFO_0000318
ENSG00000007171-EFO_0000318
ENSG00000164305-EFO_0000318
ENSG00000100030-EFO_0000318
ENSG00000111537-EFO_0000318
ENSG00000121691-EFO_0000318
ENSG00000132906-EFO_0000318
ENSG00000124767-EFO_0000318
ENSG00000159640-EFO_0000318
ENSG00000102882-EFO_0000318
ENSG00000181019-EFO_0000318
ENSG00000073756-EFO_0000318
ENSG00000002726-EFO_0000318
ENSG00000198804-HP_0003074
ENSG00000180871-HP_0003074
ENSG00000007171-HP_0003074
ENSG00000100030-HP_0003074
ENSG00000111537-HP_0003074
ENSG00000124767-HP_0003074
ENSG00000159640-HP_0003074
ENSG00000102882-HP_0003074
ENSG00000181019-HP_0003074
ENSG00000073756-HP_0003074
ENSG00000002726-HP_0003074
ENSG00000171791-EFO_1000025
ENSG00000198804-EFO_1000025
ENSG00000180871-EFO_1000025
ENSG00000005381-EFO_1000025
ENSG00000007171-EFO_1000025
ENSG00000164305-EFO_1000025
ENSG00000100030-EFO_1000025
ENSG00000111537-EFO_1000025
ENSG00000121691-EFO_1000025
ENSG00000132906-EFO_1000025
ENSG00000124767-EFO_1000025
ENSG00000159640-EFO_1000025
ENSG00000102882-EFO_1000025
ENSG00000181019-EFO_1000025
ENSG00000073756-EFO_1000025
ENSG00000002726-EFO_1000025
ENSG00000171791-EFO_0003086
ENSG00000198804-EFO_0003086
ENSG00000180871-EFO_0003086
ENSG00000007171-EFO_0003086
ENSG00000100030-EFO_0003086
ENSG00000111537-EFO_0003086
ENSG00000124767-EFO_0003086
ENSG00000159640-EFO_0003086
ENSG00000102882-EFO_0003086
ENSG00000181019-EFO_0003086
ENSG00000073756-EFO_0003086
ENSG00000002726-EFO_0003086
ENSG00000198804-EFO_0003860
ENSG00000180871-EFO_0003860
ENSG00000005381-EFO_0003860
ENSG00000007171-EFO_0003860
ENSG00000164305-EFO_0003860
ENSG00000100030-EFO_0003860
ENSG00000111537-EFO_0003860
ENSG00000121691-EFO_0003860
ENSG00000132906-EFO_0003860
ENSG00000124767-EFO_0003860
ENSG00000159640-EFO_0003860
ENSG00000102882-EFO_0003860
ENSG00000181019-EFO_0003860
ENSG00000073756-EFO_0003860
ENSG00000002726-EFO_0003860
ENSG00000171791-EFO_0003883
ENSG00000198804-EFO_0003883
ENSG00000180871-EFO_0003883
ENSG00000005381-EFO_0003883
ENSG00000007171-EFO_0003883
ENSG00000100030-EFO_0003883
ENSG00000111537-EFO_0003883
ENSG00000121691-EFO_0003883
ENSG00000132906-EFO_0003883
ENSG00000124767-EFO_0003883
ENSG00000159640-EFO_0003883
ENSG00000102882-EFO_0003883
ENSG00000181019-EFO_0003883
ENSG00000073756-EFO_0003883
ENSG00000002726-EFO_0003883
ENSG00000171791-EFO_0000405
ENSG00000198804-EFO_0000405
ENSG00000180871-EFO_0000405
ENSG00000005381-EFO_0000405
ENSG00000007171-EFO_0000405
ENSG00000164305-EFO_0000405
ENSG00000100030-EFO_0000405
ENSG00000111537-EFO_0000405
ENSG00000121691-EFO_0000405
ENSG00000132906-EFO_0000405
ENSG00000124767-EFO_0000405
ENSG00000159640-EFO_0000405
ENSG00000102882-EFO_0000405
ENSG00000181019-EFO_0000405
ENSG00000073756-EFO_0000405
ENSG00000002726-EFO_0000405
ENSG00000106483-EFO_0000537
ENSG00000101204-EFO_0003768
ENSG00000169684-EFO_0003768
ENSG00000080644-EFO_0003768
ENSG00000120903-EFO_0003768
ENSG00000160716-EFO_0003768
ENSG00000166736-EFO_0003768
ENSG00000117971-EFO_0003768
ENSG00000164867-EFO_0000537
ENSG00000196482-EFO_0000537
ENSG00000106546-EFO_0000537
ENSG00000117394-EFO_0000537
ENSG00000144852-EFO_0000537
ENSG00000118260-EFO_0000537
ENSG00000108786-EFO_0000537
ENSG00000119715-EFO_0000537
ENSG00000136238-EFO_0000537
ENSG00000140009-EFO_0000537
ENSG00000151090-EFO_0000537
ENSG00000093010-EFO_0000537
ENSG00000140682-EFO_0000537
ENSG00000126583-EFO_0000537
ENSG00000112115-EFO_0000537
ENSG00000123374-EFO_0000537
ENSG00000171132-EFO_0000537
ENSG00000007171-EFO_0000537
ENSG00000135446-EFO_0000537
ENSG00000078369-EFO_0000537
ENSG00000143365-EFO_0000537
ENSG00000138061-EFO_0000537
ENSG00000169083-EFO_0000537
ENSG00000126351-EFO_0000537
ENSG00000084676-EFO_0000537
ENSG00000137841-EFO_0000537
ENSG00000115415-EFO_0000537
ENSG00000172977-EFO_0000537
ENSG00000146278-EFO_0000537
ENSG00000130649-EFO_0000537
ENSG00000069667-EFO_0000537
ENSG00000166165-EFO_0000537
ENSG00000166501-EFO_0000537
ENSG00000154229-EFO_0000537
ENSG00000162551-EFO_0000537
ENSG00000140505-EFO_0000537
ENSG00000140396-EFO_0000537
ENSG00000138109-EFO_0000537
ENSG00000241635-EFO_0000537
ENSG00000124762-EFO_0000537
ENSG00000126767-EFO_0000537
ENSG00000091831-EFO_0000537
ENSG00000160868-EFO_0000537
ENSG00000100030-EFO_0000537
ENSG00000173153-EFO_0000537
ENSG00000070748-EFO_0000537
ENSG00000102882-EFO_0000537
ENSG00000140465-EFO_0000537
ENSG00000164867-EFO_0000319
ENSG00000196482-EFO_0000319
ENSG00000106546-EFO_0000319
ENSG00000117394-EFO_0000319
ENSG00000144852-EFO_0000319
ENSG00000118260-EFO_0000319
ENSG00000108786-EFO_0000319
ENSG00000119715-EFO_0000319
ENSG00000136238-EFO_0000319
ENSG00000140009-EFO_0000319
ENSG00000151090-EFO_0000319
ENSG00000093010-EFO_0000319
ENSG00000140682-EFO_0000319
ENSG00000126583-EFO_0000319
ENSG00000121691-EFO_0000319
ENSG00000112115-EFO_0000319
ENSG00000164305-EFO_0000319
ENSG00000123374-EFO_0000319
ENSG00000171132-EFO_0000319
ENSG00000007171-EFO_0000319
ENSG00000135446-EFO_0000319
ENSG00000078369-EFO_0000319
ENSG00000143365-EFO_0000319
ENSG00000138061-EFO_0000319
ENSG00000169083-EFO_0000319
ENSG00000126351-EFO_0000319
ENSG00000084676-EFO_0000319
ENSG00000137841-EFO_0000319
ENSG00000115415-EFO_0000319
ENSG00000172977-EFO_0000319
ENSG00000146278-EFO_0000319
ENSG00000130649-EFO_0000319
ENSG00000069667-EFO_0000319
ENSG00000166165-EFO_0000319
ENSG00000166501-EFO_0000319
ENSG00000154229-EFO_0000319
ENSG00000162551-EFO_0000319
ENSG00000140505-EFO_0000319
ENSG00000140396-EFO_0000319
ENSG00000138109-EFO_0000319
ENSG00000241635-EFO_0000319
ENSG00000124762-EFO_0000319
ENSG00000126767-EFO_0000319
ENSG00000091831-EFO_0000319
ENSG00000173039-EFO_0000319
ENSG00000160868-EFO_0000319
ENSG00000100030-EFO_0000319
ENSG00000173153-EFO_0000319
ENSG00000137869-EFO_0000319
ENSG00000070748-EFO_0000319
ENSG00000102882-EFO_0000319
ENSG00000140465-EFO_0000319
ENSG00000104687-EFO_0000319
ENSG00000164867-EFO_0001360
ENSG00000196482-EFO_0001360
ENSG00000106546-EFO_0001360
ENSG00000117394-EFO_0001360
ENSG00000144852-EFO_0001360
ENSG00000118260-EFO_0001360
ENSG00000108786-EFO_0001360
ENSG00000119715-EFO_0001360
ENSG00000136238-EFO_0001360
ENSG00000140009-EFO_0001360
ENSG00000151090-EFO_0001360
ENSG00000093010-EFO_0001360
ENSG00000140682-EFO_0001360
ENSG00000126583-EFO_0001360
ENSG00000112115-EFO_0001360
ENSG00000123374-EFO_0001360
ENSG00000171132-EFO_0001360
ENSG00000007171-EFO_0001360
ENSG00000135446-EFO_0001360
ENSG00000078369-EFO_0001360
ENSG00000143365-EFO_0001360
ENSG00000138061-EFO_0001360
ENSG00000169083-EFO_0001360
ENSG00000126351-EFO_0001360
ENSG00000084676-EFO_0001360
ENSG00000137841-EFO_0001360
ENSG00000115415-EFO_0001360
ENSG00000172977-EFO_0001360
ENSG00000146278-EFO_0001360
ENSG00000130649-EFO_0001360
ENSG00000069667-EFO_0001360
ENSG00000166165-EFO_0001360
ENSG00000166501-EFO_0001360
ENSG00000154229-EFO_0001360
ENSG00000162551-EFO_0001360
ENSG00000140505-EFO_0001360
ENSG00000140396-EFO_0001360
ENSG00000138109-EFO_0001360
ENSG00000241635-EFO_0001360
ENSG00000124762-EFO_0001360
ENSG00000126767-EFO_0001360
ENSG00000091831-EFO_0001360
ENSG00000173039-EFO_0001360
ENSG00000160868-EFO_0001360
ENSG00000100030-EFO_0001360
ENSG00000173153-EFO_0001360
ENSG00000137869-EFO_0001360
ENSG00000070748-EFO_0001360
ENSG00000102882-EFO_0001360
ENSG00000140465-EFO_0001360
ENSG00000104687-EFO_0001360
ENSG00000135241-EFO_1000794
ENSG00000091831-EFO_1000794
ENSG00000121691-EFO_1000794
ENSG00000087085-EFO_0007320
ENSG00000140505-EFO_0003914
ENSG00000228716-EFO_0003914
ENSG00000160211-EFO_0003914
ENSG00000114200-EFO_0003914
ENSG00000158125-EFO_0003914
ENSG00000102882-EFO_0003914
ENSG00000069482-EFO_0003914
ENSG00000007171-EFO_0003914
ENSG00000159267-EFO_0003914
ENSG00000163631-EFO_0003914
ENSG00000173039-EFO_0003914
ENSG00000104687-EFO_0003914
ENSG00000142657-EFO_0003914
ENSG00000140465-EFO_0003914
ENSG00000087085-EFO_0003914
ENSG00000169919-EFO_0003914
ENSG00000121691-EFO_0003914
ENSG00000107643-EFO_0003914
ENSG00000117984-EFO_0003914
ENSG00000100030-EFO_0003914
ENSG00000148218-EFO_0003914
ENSG00000140505-EFO_0000612
ENSG00000228716-EFO_0000612
ENSG00000160211-EFO_0000612
ENSG00000114200-EFO_0000612
ENSG00000158125-EFO_0000612
ENSG00000102882-EFO_0000612
ENSG00000069482-EFO_0000612
ENSG00000007171-EFO_0000612
ENSG00000159267-EFO_0000612
ENSG00000163631-EFO_0000612
ENSG00000173039-EFO_0000612
ENSG00000104687-EFO_0000612
ENSG00000142657-EFO_0000612
ENSG00000140465-EFO_0000612
ENSG00000087085-EFO_0000612
ENSG00000169919-EFO_0000612
ENSG00000121691-EFO_0000612
ENSG00000107643-EFO_0000612
ENSG00000117984-EFO_0000612
ENSG00000100030-EFO_0000612
ENSG00000148218-EFO_0000612
ENSG00000140505-EFO_0000756
ENSG00000228716-EFO_0000756
ENSG00000160211-EFO_0000756
ENSG00000114200-EFO_0000756
ENSG00000158125-EFO_0000756
ENSG00000102882-EFO_0000756
ENSG00000069482-EFO_0000756
ENSG00000007171-EFO_0000756
ENSG00000159267-EFO_0000756
ENSG00000163631-EFO_0000756
ENSG00000142657-EFO_0000756
ENSG00000140465-EFO_0000756
ENSG00000087085-EFO_0000756
ENSG00000169919-EFO_0000756
ENSG00000107643-EFO_0000756
ENSG00000117984-EFO_0000756
ENSG00000100030-EFO_0000756
ENSG00000148218-EFO_0000756
ENSG00000228716-EFO_0000537
ENSG00000160211-EFO_0000537
ENSG00000114200-EFO_0000537
ENSG00000069482-EFO_0000537
ENSG00000159267-EFO_0000537
ENSG00000163631-EFO_0000537
ENSG00000142657-EFO_0000537
ENSG00000169919-EFO_0000537
ENSG00000107643-EFO_0000537
ENSG00000117984-EFO_0000537
ENSG00000148218-EFO_0000537
ENSG00000164305-DOID_10113
ENSG00000120688-DOID_10113
ENSG00000113407-DOID_10113
ENSG00000064012-DOID_10113
ENSG00000128829-DOID_10113
ENSG00000164305-EFO_0001068
ENSG00000120688-EFO_0001068
ENSG00000113407-EFO_0001068
ENSG00000064012-EFO_0001068
ENSG00000128829-EFO_0001068
ENSG00000106546-EFO_1000706
ENSG00000102967-EFO_1000706
ENSG00000181019-EFO_1000706
ENSG00000055118-EFO_1001175
ENSG00000164305-EFO_0004270
ENSG00000164305-EFO_0000692
ENSG00000164305-EFO_0002508
ENSG00000140505-EFO_0003086
ENSG00000117984-EFO_0000311
ENSG00000187134-EFO_0000311
ENSG00000138061-EFO_0000311
ENSG00000106546-EFO_0000311
ENSG00000143437-EFO_0000311
ENSG00000081051-EFO_0000311
ENSG00000082175-EFO_0000311
ENSG00000137869-EFO_0000311
ENSG00000087085-EFO_0000311
ENSG00000140465-EFO_0000311
ENSG00000165841-EFO_0000311
ENSG00000160211-EFO_0000311
ENSG00000162551-EFO_0000311
ENSG00000075239-EFO_0000311
ENSG00000196139-EFO_0000311
ENSG00000142208-EFO_0000311
ENSG00000121691-EFO_0000311
ENSG00000055118-EFO_0000311
ENSG00000142657-EFO_0000311
ENSG00000160868-EFO_0000311
ENSG00000140505-EFO_0000311
ENSG00000138109-EFO_0000311
ENSG00000168610-EFO_0000311
ENSG00000117394-EFO_0000311
ENSG00000114200-EFO_0000311
ENSG00000141510-EFO_0000311
ENSG00000090402-EFO_0000311
ENSG00000129214-EFO_0000311
ENSG00000143801-EFO_0000311
ENSG00000100292-EFO_0000311
ENSG00000136244-EFO_0000311
ENSG00000187134-EFO_0003914
ENSG00000144852-EFO_0003914
ENSG00000100985-EFO_0003914
ENSG00000138061-EFO_0003914
ENSG00000106546-EFO_0003914
ENSG00000143437-EFO_0003914
ENSG00000081051-EFO_0003914
ENSG00000082175-EFO_0003914
ENSG00000132906-EFO_0003914
ENSG00000140009-EFO_0003914
ENSG00000137869-EFO_0003914
ENSG00000165841-EFO_0003914
ENSG00000167701-EFO_0003914
ENSG00000162551-EFO_0003914
ENSG00000075239-EFO_0003914
ENSG00000196139-EFO_0003914
ENSG00000142208-EFO_0003914
ENSG00000055118-EFO_0003914
ENSG00000091831-EFO_0003914
ENSG00000160868-EFO_0003914
ENSG00000138109-EFO_0003914
ENSG00000168610-EFO_0003914
ENSG00000117394-EFO_0003914
ENSG00000164305-EFO_0003914
ENSG00000141510-EFO_0003914
ENSG00000090402-EFO_0003914
ENSG00000129214-EFO_0003914
ENSG00000143801-EFO_0003914
ENSG00000100292-EFO_0003914
ENSG00000136244-EFO_0003914
ENSG00000117984-HP_0003074
ENSG00000187134-HP_0003074
ENSG00000144852-HP_0003074
ENSG00000138061-HP_0003074
ENSG00000106546-HP_0003074
ENSG00000143437-HP_0003074
ENSG00000081051-HP_0003074
ENSG00000082175-HP_0003074
ENSG00000173039-HP_0003074
ENSG00000140009-HP_0003074
ENSG00000137869-HP_0003074
ENSG00000140465-HP_0003074
ENSG00000165841-HP_0003074
ENSG00000160211-HP_0003074
ENSG00000162551-HP_0003074
ENSG00000075239-HP_0003074
ENSG00000196139-HP_0003074
ENSG00000142208-HP_0003074
ENSG00000055118-HP_0003074
ENSG00000142657-HP_0003074
ENSG00000091831-HP_0003074
ENSG00000160868-HP_0003074
ENSG00000140505-HP_0003074
ENSG00000138109-HP_0003074
ENSG00000117394-HP_0003074
ENSG00000114200-HP_0003074
ENSG00000141510-HP_0003074
ENSG00000090402-HP_0003074
ENSG00000129214-HP_0003074
ENSG00000143801-HP_0003074
ENSG00000136244-HP_0003074
ENSG00000117984-EFO_1001003
ENSG00000187134-EFO_1001003
ENSG00000144852-EFO_1001003
ENSG00000100985-EFO_1001003
ENSG00000138061-EFO_1001003
ENSG00000106546-EFO_1001003
ENSG00000143437-EFO_1001003
ENSG00000081051-EFO_1001003
ENSG00000082175-EFO_1001003
ENSG00000132906-EFO_1001003
ENSG00000173039-EFO_1001003
ENSG00000140009-EFO_1001003
ENSG00000137869-EFO_1001003
ENSG00000087085-EFO_1001003
ENSG00000140465-EFO_1001003
ENSG00000165841-EFO_1001003
ENSG00000160211-EFO_1001003
ENSG00000167701-EFO_1001003
ENSG00000162551-EFO_1001003
ENSG00000075239-EFO_1001003
ENSG00000196139-EFO_1001003
ENSG00000142208-EFO_1001003
ENSG00000121691-EFO_1001003
ENSG00000055118-EFO_1001003
ENSG00000142657-EFO_1001003
ENSG00000091831-EFO_1001003
ENSG00000160868-EFO_1001003
ENSG00000140505-EFO_1001003
ENSG00000138109-EFO_1001003
ENSG00000168610-EFO_1001003
ENSG00000117394-EFO_1001003
ENSG00000114200-EFO_1001003
ENSG00000164305-EFO_1001003
ENSG00000141510-EFO_1001003
ENSG00000090402-EFO_1001003
ENSG00000129214-EFO_1001003
ENSG00000143801-EFO_1001003
ENSG00000100292-EFO_1001003
ENSG00000136244-EFO_1001003
ENSG00000117984-EFO_0001073
ENSG00000187134-EFO_0001073
ENSG00000144852-EFO_0001073
ENSG00000100985-EFO_0001073
ENSG00000138061-EFO_0001073
ENSG00000106546-EFO_0001073
ENSG00000143437-EFO_0001073
ENSG00000081051-EFO_0001073
ENSG00000082175-EFO_0001073
ENSG00000132906-EFO_0001073
ENSG00000173039-EFO_0001073
ENSG00000140009-EFO_0001073
ENSG00000137869-EFO_0001073
ENSG00000087085-EFO_0001073
ENSG00000140465-EFO_0001073
ENSG00000165841-EFO_0001073
ENSG00000160211-EFO_0001073
ENSG00000167701-EFO_0001073
ENSG00000162551-EFO_0001073
ENSG00000075239-EFO_0001073
ENSG00000196139-EFO_0001073
ENSG00000142208-EFO_0001073
ENSG00000121691-EFO_0001073
ENSG00000055118-EFO_0001073
ENSG00000142657-EFO_0001073
ENSG00000091831-EFO_0001073
ENSG00000160868-EFO_0001073
ENSG00000140505-EFO_0001073
ENSG00000138109-EFO_0001073
ENSG00000168610-EFO_0001073
ENSG00000117394-EFO_0001073
ENSG00000114200-EFO_0001073
ENSG00000164305-EFO_0001073
ENSG00000141510-EFO_0001073
ENSG00000090402-EFO_0001073
ENSG00000129214-EFO_0001073
ENSG00000143801-EFO_0001073
ENSG00000100292-EFO_0001073
ENSG00000136244-EFO_0001073
ENSG00000117984-EFO_0000318
ENSG00000187134-EFO_0000318
ENSG00000144852-EFO_0000318
ENSG00000100985-EFO_0000318
ENSG00000138061-EFO_0000318
ENSG00000106546-EFO_0000318
ENSG00000143437-EFO_0000318
ENSG00000081051-EFO_0000318
ENSG00000082175-EFO_0000318
ENSG00000173039-EFO_0000318
ENSG00000140009-EFO_0000318
ENSG00000137869-EFO_0000318
ENSG00000087085-EFO_0000318
ENSG00000140465-EFO_0000318
ENSG00000165841-EFO_0000318
ENSG00000160211-EFO_0000318
ENSG00000167701-EFO_0000318
ENSG00000162551-EFO_0000318
ENSG00000075239-EFO_0000318
ENSG00000196139-EFO_0000318
ENSG00000142208-EFO_0000318
ENSG00000055118-EFO_0000318
ENSG00000142657-EFO_0000318
ENSG00000091831-EFO_0000318
ENSG00000160868-EFO_0000318
ENSG00000140505-EFO_0000318
ENSG00000138109-EFO_0000318
ENSG00000168610-EFO_0000318
ENSG00000117394-EFO_0000318
ENSG00000114200-EFO_0000318
ENSG00000141510-EFO_0000318
ENSG00000090402-EFO_0000318
ENSG00000129214-EFO_0000318
ENSG00000143801-EFO_0000318
ENSG00000100292-EFO_0000318
ENSG00000136244-EFO_0000318
ENSG00000117984-EFO_1000794
ENSG00000187134-EFO_1000794
ENSG00000144852-EFO_1000794
ENSG00000100985-EFO_1000794
ENSG00000138061-EFO_1000794
ENSG00000106546-EFO_1000794
ENSG00000143437-EFO_1000794
ENSG00000081051-EFO_1000794
ENSG00000082175-EFO_1000794
ENSG00000132906-EFO_1000794
ENSG00000173039-EFO_1000794
ENSG00000140009-EFO_1000794
ENSG00000137869-EFO_1000794
ENSG00000087085-EFO_1000794
ENSG00000140465-EFO_1000794
ENSG00000165841-EFO_1000794
ENSG00000160211-EFO_1000794
ENSG00000167701-EFO_1000794
ENSG00000162551-EFO_1000794
ENSG00000075239-EFO_1000794
ENSG00000196139-EFO_1000794
ENSG00000142208-EFO_1000794
ENSG00000055118-EFO_1000794
ENSG00000142657-EFO_1000794
ENSG00000160868-EFO_1000794
ENSG00000140505-EFO_1000794
ENSG00000138109-EFO_1000794
ENSG00000168610-EFO_1000794
ENSG00000117394-EFO_1000794
ENSG00000114200-EFO_1000794
ENSG00000164305-EFO_1000794
ENSG00000141510-EFO_1000794
ENSG00000090402-EFO_1000794
ENSG00000129214-EFO_1000794
ENSG00000143801-EFO_1000794
ENSG00000100292-EFO_1000794
ENSG00000136244-EFO_1000794
ENSG00000117984-EFO_0003086
ENSG00000187134-EFO_0003086
ENSG00000144852-EFO_0003086
ENSG00000138061-EFO_0003086
ENSG00000106546-EFO_0003086
ENSG00000143437-EFO_0003086
ENSG00000081051-EFO_0003086
ENSG00000082175-EFO_0003086
ENSG00000137869-EFO_0003086
ENSG00000165841-EFO_0003086
ENSG00000160211-EFO_0003086
ENSG00000162551-EFO_0003086
ENSG00000075239-EFO_0003086
ENSG00000196139-EFO_0003086
ENSG00000142208-EFO_0003086
ENSG00000055118-EFO_0003086
ENSG00000142657-EFO_0003086
ENSG00000160868-EFO_0003086
ENSG00000138109-EFO_0003086
ENSG00000168610-EFO_0003086
ENSG00000117394-EFO_0003086
ENSG00000114200-EFO_0003086
ENSG00000141510-EFO_0003086
ENSG00000090402-EFO_0003086
ENSG00000129214-EFO_0003086
ENSG00000143801-EFO_0003086
ENSG00000136244-EFO_0003086
ENSG00000233276-EFO_0000612
ENSG00000164733-EFO_0000612
ENSG00000213398-EFO_0000612
ENSG00000123374-EFO_0000612
ENSG00000005381-EFO_0000612
ENSG00000138061-EFO_0000612
ENSG00000100985-EFO_0000612
ENSG00000125845-EFO_0000612
ENSG00000196549-EFO_0000612
ENSG00000087245-EFO_0000612
ENSG00000132906-EFO_0000612
ENSG00000124762-EFO_0000612
ENSG00000132155-EFO_0000612
ENSG00000105953-EFO_0000612
ENSG00000135446-EFO_0000612
ENSG00000170345-EFO_0000612
ENSG00000164305-EFO_0000612
ENSG00000175445-EFO_0000612
ENSG00000160868-EFO_0000612
ENSG00000102575-EFO_0000612
ENSG00000116678-EFO_0000612
ENSG00000075239-EFO_0000612
ENSG00000169710-EFO_0000612
ENSG00000113161-EFO_0000612
ENSG00000177606-EFO_0000612
ENSG00000100292-EFO_0000612
ENSG00000125538-EFO_0000612
ENSG00000104687-EFO_1000915
ENSG00000233276-EFO_1000915
ENSG00000164733-EFO_1000915
ENSG00000213398-EFO_1000915
ENSG00000117984-EFO_1000915
ENSG00000123374-EFO_1000915
ENSG00000005381-EFO_1000915
ENSG00000138061-EFO_1000915
ENSG00000140505-EFO_1000915
ENSG00000160211-EFO_1000915
ENSG00000100985-EFO_1000915
ENSG00000125845-EFO_1000915
ENSG00000196549-EFO_1000915
ENSG00000087245-EFO_1000915
ENSG00000132906-EFO_1000915
ENSG00000124762-EFO_1000915
ENSG00000132155-EFO_1000915
ENSG00000105953-EFO_1000915
ENSG00000169919-EFO_1000915
ENSG00000135446-EFO_1000915
ENSG00000228716-EFO_1000915
ENSG00000170345-EFO_1000915
ENSG00000164305-EFO_1000915
ENSG00000140465-EFO_1000915
ENSG00000173039-EFO_1000915
ENSG00000175445-EFO_1000915
ENSG00000160868-EFO_1000915
ENSG00000102575-EFO_1000915
ENSG00000069482-EFO_1000915
ENSG00000116678-EFO_1000915
ENSG00000121691-EFO_1000915
ENSG00000075239-EFO_1000915
ENSG00000169710-EFO_1000915
ENSG00000113161-EFO_1000915
ENSG00000177606-EFO_1000915
ENSG00000100292-EFO_1000915
ENSG00000125538-EFO_1000915
ENSG00000104687-EFO_0003882
ENSG00000233276-EFO_0003882
ENSG00000164733-EFO_0003882
ENSG00000213398-EFO_0003882
ENSG00000117984-EFO_0003882
ENSG00000123374-EFO_0003882
ENSG00000005381-EFO_0003882
ENSG00000138061-EFO_0003882
ENSG00000140505-EFO_0003882
ENSG00000160211-EFO_0003882
ENSG00000100985-EFO_0003882
ENSG00000125845-EFO_0003882
ENSG00000196549-EFO_0003882
ENSG00000087245-EFO_0003882
ENSG00000132906-EFO_0003882
ENSG00000124762-EFO_0003882
ENSG00000132155-EFO_0003882
ENSG00000105953-EFO_0003882
ENSG00000169919-EFO_0003882
ENSG00000135446-EFO_0003882
ENSG00000228716-EFO_0003882
ENSG00000170345-EFO_0003882
ENSG00000164305-EFO_0003882
ENSG00000140465-EFO_0003882
ENSG00000173039-EFO_0003882
ENSG00000175445-EFO_0003882
ENSG00000160868-EFO_0003882
ENSG00000102575-EFO_0003882
ENSG00000069482-EFO_0003882
ENSG00000116678-EFO_0003882
ENSG00000121691-EFO_0003882
ENSG00000075239-EFO_0003882
ENSG00000169710-EFO_0003882
ENSG00000113161-EFO_0003882
ENSG00000177606-EFO_0003882
ENSG00000100292-EFO_0003882
ENSG00000125538-EFO_0003882
ENSG00000104687-EFO_0005595
ENSG00000233276-EFO_0005595
ENSG00000164733-EFO_0005595
ENSG00000213398-EFO_0005595
ENSG00000117984-EFO_0005595
ENSG00000123374-EFO_0005595
ENSG00000005381-EFO_0005595
ENSG00000138061-EFO_0005595
ENSG00000140505-EFO_0005595
ENSG00000160211-EFO_0005595
ENSG00000100985-EFO_0005595
ENSG00000125845-EFO_0005595
ENSG00000196549-EFO_0005595
ENSG00000087245-EFO_0005595
ENSG00000132906-EFO_0005595
ENSG00000124762-EFO_0005595
ENSG00000132155-EFO_0005595
ENSG00000105953-EFO_0005595
ENSG00000169919-EFO_0005595
ENSG00000135446-EFO_0005595
ENSG00000228716-EFO_0005595
ENSG00000170345-EFO_0005595
ENSG00000164305-EFO_0005595
ENSG00000140465-EFO_0005595
ENSG00000173039-EFO_0005595
ENSG00000175445-EFO_0005595
ENSG00000160868-EFO_0005595
ENSG00000102575-EFO_0005595
ENSG00000069482-EFO_0005595
ENSG00000116678-EFO_0005595
ENSG00000121691-EFO_0005595
ENSG00000075239-EFO_0005595
ENSG00000169710-EFO_0005595
ENSG00000113161-EFO_0005595
ENSG00000177606-EFO_0005595
ENSG00000100292-EFO_0005595
ENSG00000125538-EFO_0005595
ENSG00000104687-EFO_1000668
ENSG00000233276-EFO_1000668
ENSG00000164733-EFO_1000668
ENSG00000213398-EFO_1000668
ENSG00000117984-EFO_1000668
ENSG00000123374-EFO_1000668
ENSG00000005381-EFO_1000668
ENSG00000138061-EFO_1000668
ENSG00000140505-EFO_1000668
ENSG00000160211-EFO_1000668
ENSG00000100985-EFO_1000668
ENSG00000125845-EFO_1000668
ENSG00000196549-EFO_1000668
ENSG00000087245-EFO_1000668
ENSG00000132906-EFO_1000668
ENSG00000124762-EFO_1000668
ENSG00000132155-EFO_1000668
ENSG00000105953-EFO_1000668
ENSG00000169919-EFO_1000668
ENSG00000135446-EFO_1000668
ENSG00000228716-EFO_1000668
ENSG00000170345-EFO_1000668
ENSG00000164305-EFO_1000668
ENSG00000140465-EFO_1000668
ENSG00000173039-EFO_1000668
ENSG00000175445-EFO_1000668
ENSG00000160868-EFO_1000668
ENSG00000102575-EFO_1000668
ENSG00000069482-EFO_1000668
ENSG00000116678-EFO_1000668
ENSG00000121691-EFO_1000668
ENSG00000075239-EFO_1000668
ENSG00000169710-EFO_1000668
ENSG00000113161-EFO_1000668
ENSG00000177606-EFO_1000668
ENSG00000100292-EFO_1000668
ENSG00000125538-EFO_1000668
ENSG00000104687-EFO_0001061
ENSG00000233276-EFO_0001061
ENSG00000164733-EFO_0001061
ENSG00000213398-EFO_0001061
ENSG00000117984-EFO_0001061
ENSG00000123374-EFO_0001061
ENSG00000005381-EFO_0001061
ENSG00000138061-EFO_0001061
ENSG00000140505-EFO_0001061
ENSG00000160211-EFO_0001061
ENSG00000100985-EFO_0001061
ENSG00000125845-EFO_0001061
ENSG00000196549-EFO_0001061
ENSG00000087245-EFO_0001061
ENSG00000132906-EFO_0001061
ENSG00000124762-EFO_0001061
ENSG00000132155-EFO_0001061
ENSG00000105953-EFO_0001061
ENSG00000169919-EFO_0001061
ENSG00000135446-EFO_0001061
ENSG00000228716-EFO_0001061
ENSG00000170345-EFO_0001061
ENSG00000164305-EFO_0001061
ENSG00000140465-EFO_0001061
ENSG00000173039-EFO_0001061
ENSG00000175445-EFO_0001061
ENSG00000160868-EFO_0001061
ENSG00000102575-EFO_0001061
ENSG00000069482-EFO_0001061
ENSG00000116678-EFO_0001061
ENSG00000121691-EFO_0001061
ENSG00000075239-EFO_0001061
ENSG00000169710-EFO_0001061
ENSG00000113161-EFO_0001061
ENSG00000177606-EFO_0001061
ENSG00000100292-EFO_0001061
ENSG00000125538-EFO_0001061
ENSG00000233276-EFO_0003086
ENSG00000164733-EFO_0003086
ENSG00000213398-EFO_0003086
ENSG00000123374-EFO_0003086
ENSG00000125845-EFO_0003086
ENSG00000196549-EFO_0003086
ENSG00000124762-EFO_0003086
ENSG00000132155-EFO_0003086
ENSG00000105953-EFO_0003086
ENSG00000135446-EFO_0003086
ENSG00000228716-EFO_0003086
ENSG00000170345-EFO_0003086
ENSG00000175445-EFO_0003086
ENSG00000102575-EFO_0003086
ENSG00000069482-EFO_0003086
ENSG00000116678-EFO_0003086
ENSG00000169710-EFO_0003086
ENSG00000177606-EFO_0003086
ENSG00000125538-EFO_0003086
ENSG00000167701-EFO_0003764
ENSG00000044574-EFO_0003764
ENSG00000165806-EFO_0003764
ENSG00000178607-EFO_0003764
ENSG00000196396-EFO_0003764
ENSG00000172071-EFO_0003764
ENSG00000165841-EFO_0003764
ENSG00000126581-EFO_0003764
ENSG00000198900-EFO_0003764
ENSG00000131747-EFO_0003764
ENSG00000030110-EFO_0003764
ENSG00000121691-EFO_0003764
ENSG00000164305-EFO_0003764
ENSG00000064012-EFO_0003764
ENSG00000171791-EFO_0003764
ENSG00000167701-EFO_1001045
ENSG00000044574-EFO_1001045
ENSG00000165806-EFO_1001045
ENSG00000178607-EFO_1001045
ENSG00000196396-EFO_1001045
ENSG00000172071-EFO_1001045
ENSG00000165841-EFO_1001045
ENSG00000126581-EFO_1001045
ENSG00000198900-EFO_1001045
ENSG00000131747-EFO_1001045
ENSG00000030110-EFO_1001045
ENSG00000121691-EFO_1001045
ENSG00000164305-EFO_1001045
ENSG00000064012-EFO_1001045
ENSG00000171791-EFO_1001045
ENSG00000167701-EFO_0004198
ENSG00000044574-EFO_0004198
ENSG00000165806-EFO_0004198
ENSG00000178607-EFO_0004198
ENSG00000196396-EFO_0004198
ENSG00000172071-EFO_0004198
ENSG00000165841-EFO_0004198
ENSG00000126581-EFO_0004198
ENSG00000198900-EFO_0004198
ENSG00000131747-EFO_0004198
ENSG00000030110-EFO_0004198
ENSG00000121691-EFO_0004198
ENSG00000164305-EFO_0004198
ENSG00000064012-EFO_0004198
ENSG00000171791-EFO_0004198
ENSG00000044574-EFO_1000913
ENSG00000165806-EFO_1000913
ENSG00000178607-EFO_1000913
ENSG00000196396-EFO_1000913
ENSG00000172071-EFO_1000913
ENSG00000165841-EFO_1000913
ENSG00000126581-EFO_1000913
ENSG00000198900-EFO_1000913
ENSG00000030110-EFO_1000913
ENSG00000171791-EFO_1000913
ENSG00000044574-HP_0003074
ENSG00000165806-HP_0003074
ENSG00000178607-HP_0003074
ENSG00000196396-HP_0003074
ENSG00000172071-HP_0003074
ENSG00000126581-HP_0003074
ENSG00000198900-HP_0003074
ENSG00000030110-HP_0003074
ENSG00000044574-EFO_0001422
ENSG00000178607-EFO_0001422
ENSG00000196396-EFO_0001422
ENSG00000172071-EFO_0001422
ENSG00000165841-EFO_0001422
ENSG00000126581-EFO_0001422
ENSG00000030110-EFO_0001422
ENSG00000171791-EFO_0001422
ENSG00000044574-EFO_0000311
ENSG00000178607-EFO_0000311
ENSG00000196396-EFO_0000311
ENSG00000172071-EFO_0000311
ENSG00000126581-EFO_0000311
ENSG00000198900-EFO_0000311
ENSG00000131747-EFO_0000311
ENSG00000030110-EFO_0000311
ENSG00000241119-EFO_0000612
ENSG00000132170-EFO_0000612
ENSG00000124767-EFO_0000612
ENSG00000241119-EFO_0003883
ENSG00000132170-EFO_0003883
ENSG00000140505-EFO_0003883
ENSG00000113327-EFO_1000041
ENSG00000070501-EFO_1000041
ENSG00000132170-EFO_1000041
ENSG00000072310-EFO_1000041
ENSG00000124767-EFO_1000041
ENSG00000113520-EFO_1000041
ENSG00000166206-EFO_1000041
ENSG00000254087-EFO_1000041
ENSG00000166169-EFO_1000041
ENSG00000109320-EFO_1000041
ENSG00000173039-EFO_1000041
ENSG00000145864-EFO_1000041
ENSG00000022355-EFO_1000041
ENSG00000064012-EFO_1000041
ENSG00000011677-EFO_1000041
ENSG00000026103-EFO_1000041
ENSG00000186297-EFO_1000041
ENSG00000164305-EFO_1000041
ENSG00000132906-EFO_1000041
ENSG00000151834-EFO_1000041
ENSG00000113327-HP_0000833
ENSG00000070501-HP_0000833
ENSG00000132170-HP_0000833
ENSG00000072310-HP_0000833
ENSG00000124767-HP_0000833
ENSG00000113520-HP_0000833
ENSG00000166206-HP_0000833
ENSG00000254087-HP_0000833
ENSG00000166169-HP_0000833
ENSG00000109320-HP_0000833
ENSG00000173039-HP_0000833
ENSG00000145864-HP_0000833
ENSG00000022355-HP_0000833
ENSG00000064012-HP_0000833
ENSG00000011677-HP_0000833
ENSG00000026103-HP_0000833
ENSG00000186297-HP_0000833
ENSG00000164305-HP_0000833
ENSG00000132906-HP_0000833
ENSG00000151834-HP_0000833
ENSG00000113327-HP_0003074
ENSG00000070501-HP_0003074
ENSG00000132170-HP_0003074
ENSG00000072310-HP_0003074
ENSG00000113520-HP_0003074
ENSG00000166206-HP_0003074
ENSG00000254087-HP_0003074
ENSG00000166169-HP_0003074
ENSG00000109320-HP_0003074
ENSG00000145864-HP_0003074
ENSG00000022355-HP_0003074
ENSG00000011677-HP_0003074
ENSG00000026103-HP_0003074
ENSG00000186297-HP_0003074
ENSG00000151834-HP_0003074
ENSG00000113327-EFO_0000612
ENSG00000070501-EFO_0000612
ENSG00000072310-EFO_0000612
ENSG00000113520-EFO_0000612
ENSG00000166206-EFO_0000612
ENSG00000254087-EFO_0000612
ENSG00000166169-EFO_0000612
ENSG00000109320-EFO_0000612
ENSG00000145864-EFO_0000612
ENSG00000022355-EFO_0000612
ENSG00000064012-EFO_0000612
ENSG00000011677-EFO_0000612
ENSG00000026103-EFO_0000612
ENSG00000186297-EFO_0000612
ENSG00000151834-EFO_0000612
ENSG00000135312-EFO_0000537
ENSG00000178394-EFO_0000537
ENSG00000140465-EFO_0003872
ENSG00000142657-EFO_0003872
ENSG00000127948-EFO_0003872
ENSG00000160211-EFO_0003872
ENSG00000104687-EFO_0003872
ENSG00000142657-EFO_0001360
ENSG00000127948-EFO_0001360
ENSG00000160211-EFO_0001360
ENSG00000043591-EFO_1001069
ENSG00000169252-EFO_1001069
ENSG00000143257-EFO_0008526
ENSG00000113580-EFO_0008526
ENSG00000140009-EFO_0008526
ENSG00000140505-EFO_0008526
ENSG00000091831-EFO_0008526
ENSG00000117480-EFO_0008526
ENSG00000196482-EFO_0008526
ENSG00000169083-EFO_0008526
ENSG00000130649-EFO_0008526
ENSG00000140465-EFO_0008526
ENSG00000129214-EFO_0008526
ENSG00000140396-EFO_0008526
ENSG00000132170-EFO_0008526
ENSG00000149295-EFO_0002508
ENSG00000165475-EFO_0000612
ENSG00000047597-EFO_0000612
ENSG00000105447-EFO_0000612
ENSG00000198363-EFO_0000612
ENSG00000055483-EFO_0000612
ENSG00000186318-EFO_0000612
ENSG00000166183-EFO_0000612
ENSG00000126522-EFO_0000612
ENSG00000187607-EFO_0000612
ENSG00000112599-EFO_0000612
ENSG00000146233-EFO_0000612
ENSG00000040531-EFO_0000612
ENSG00000121413-EFO_0000612
ENSG00000175315-EFO_0000612
ENSG00000082512-EFO_0000612
ENSG00000165471-EFO_0000612
ENSG00000196793-EFO_0000612
ENSG00000109519-EFO_0000612
ENSG00000150712-EFO_0000612
ENSG00000136738-EFO_0000612
ENSG00000111218-EFO_0000612
ENSG00000180875-EFO_0000612
ENSG00000198356-EFO_0000612
ENSG00000211452-EFO_0000612
ENSG00000164284-EFO_0000612
ENSG00000121552-EFO_0000612
ENSG00000072518-EFO_0000612
ENSG00000144677-EFO_0000612
ENSG00000071575-EFO_0000612
ENSG00000125872-EFO_0000612
ENSG00000101255-EFO_0000612
ENSG00000188906-EFO_0000612
ENSG00000125675-EFO_0000612
ENSG00000134057-EFO_0000612
ENSG00000155016-EFO_0000612
ENSG00000151332-EFO_0000612
ENSG00000126562-EFO_0000612
ENSG00000175104-EFO_0000612
ENSG00000135697-EFO_0000612
ENSG00000002330-EFO_0000612
ENSG00000140455-EFO_0000612
ENSG00000116157-EFO_0000612
ENSG00000125831-EFO_0000612
ENSG00000197629-EFO_0000612
ENSG00000079931-EFO_0000612
ENSG00000186732-EFO_0000612
ENSG00000170382-EFO_0000612
ENSG00000135698-EFO_0000612
ENSG00000105829-EFO_0000612
ENSG00000143258-EFO_0000612
ENSG00000152583-EFO_0000612
ENSG00000152784-EFO_0000612
ENSG00000131409-EFO_0000612
ENSG00000184005-EFO_0000612
ENSG00000178075-EFO_0000612
ENSG00000118785-EFO_0000612
ENSG00000135454-EFO_0000612
ENSG00000168765-EFO_0000612
ENSG00000126010-EFO_0000612
ENSG00000165092-EFO_0000612
ENSG00000137106-EFO_0000612
ENSG00000074582-EFO_0000612
ENSG00000168491-EFO_0000612
ENSG00000197580-EFO_0000612
ENSG00000125484-EFO_0000612
ENSG00000072182-EFO_0000612
ENSG00000127419-EFO_0000612
ENSG00000128059-EFO_0000612
ENSG00000105793-EFO_0000612
ENSG00000155974-EFO_0000612
ENSG00000116761-EFO_0000612
ENSG00000196199-EFO_0000612
ENSG00000134317-EFO_0000612
ENSG00000053371-EFO_0000612
ENSG00000127399-EFO_0000612
ENSG00000198074-EFO_0000612
ENSG00000166148-EFO_0000612
ENSG00000166123-EFO_0000612
ENSG00000181773-EFO_0000612
ENSG00000140307-EFO_0000612
ENSG00000131864-EFO_0000612
ENSG00000126883-EFO_0000612
ENSG00000165566-EFO_0000612
ENSG00000198873-EFO_0000612
ENSG00000153006-EFO_0000612
ENSG00000023330-EFO_0000612
ENSG00000171492-EFO_0000612
ENSG00000127914-EFO_0000612
ENSG00000165171-EFO_0000612
ENSG00000204160-EFO_0000612
ENSG00000156802-EFO_0000612
ENSG00000085662-EFO_0000612
ENSG00000084764-EFO_0000612
ENSG00000169840-EFO_0000612
ENSG00000133131-EFO_0000612
ENSG00000213024-EFO_0000612
ENSG00000108433-EFO_0000612
ENSG00000136011-EFO_0000612
ENSG00000187134-EFO_0000612
ENSG00000122787-EFO_0000612
ENSG00000154438-EFO_0000612
ENSG00000149418-EFO_0000612
ENSG00000162337-EFO_0000612
ENSG00000167701-EFO_0000612
ENSG00000169255-EFO_0000612
ENSG00000133800-EFO_0000612
ENSG00000106976-EFO_0000612
ENSG00000140396-EFO_0000612
ENSG00000002822-EFO_0000612
ENSG00000130592-EFO_0000612
ENSG00000108602-EFO_0000612
ENSG00000139352-EFO_0000612
ENSG00000148795-EFO_0000612
ENSG00000166394-EFO_0000612
ENSG00000111249-EFO_0000612
ENSG00000102780-EFO_0000612
ENSG00000186115-EFO_0000612
ENSG00000177054-EFO_0000612
ENSG00000111231-EFO_0000612
ENSG00000155893-EFO_0000612
ENSG00000103490-EFO_0000612
ENSG00000124160-EFO_0000612
ENSG00000111711-EFO_0000612
ENSG00000102048-EFO_0000612
ENSG00000113494-EFO_0000612
ENSG00000164116-EFO_0000612
ENSG00000172893-EFO_0000612
ENSG00000160233-EFO_0000612
ENSG00000143363-EFO_0000612
ENSG00000108381-EFO_0000612
ENSG00000103194-EFO_0000612
ENSG00000099385-EFO_0000612
ENSG00000185432-EFO_0000612
ENSG00000143294-EFO_0000612
ENSG00000181541-EFO_0000612
ENSG00000114771-EFO_0000612
ENSG00000006712-EFO_0000612
ENSG00000184012-EFO_0000612
ENSG00000148180-EFO_0000612
ENSG00000146250-EFO_0000612
ENSG00000065621-EFO_0000612
ENSG00000063176-EFO_0000612
ENSG00000037897-EFO_0000612
ENSG00000198829-EFO_0000612
ENSG00000277656-EFO_0000612
ENSG00000155096-EFO_0000612
ENSG00000141505-EFO_0000612
ENSG00000176153-EFO_0000612
ENSG00000155846-EFO_0000612
ENSG00000136840-EFO_0000612
ENSG00000079462-EFO_0000612
ENSG00000103485-EFO_0000612
ENSG00000021461-EFO_0000612
ENSG00000151240-EFO_0000612
ENSG00000106258-EFO_0000612
ENSG00000163644-EFO_0000612
ENSG00000128309-EFO_0000612
ENSG00000173890-EFO_0000612
ENSG00000100577-EFO_0000612
ENSG00000063180-EFO_0000612
ENSG00000143198-EFO_0000612
ENSG00000153802-EFO_0000612
ENSG00000182187-EFO_0000612
ENSG00000120896-EFO_0000612
ENSG00000101751-EFO_0000612
ENSG00000189067-EFO_0000612
ENSG00000140548-EFO_0000612
ENSG00000134569-EFO_0000612
ENSG00000137656-EFO_0000612
ENSG00000186767-EFO_0000612
ENSG00000122477-EFO_0000612
ENSG00000173581-EFO_0000612
ENSG00000197566-EFO_0000612
ENSG00000169184-EFO_0000612
ENSG00000074410-EFO_0000612
ENSG00000135679-EFO_0000612
ENSG00000188994-EFO_0000612
ENSG00000177511-EFO_0000612
ENSG00000140459-EFO_0000612
ENSG00000131016-EFO_0000612
ENSG00000129317-EFO_0000612
ENSG00000133226-EFO_0000612
ENSG00000111707-EFO_0000612
ENSG00000084112-EFO_0000612
ENSG00000214160-EFO_0000612
ENSG00000036672-EFO_0000612
ENSG00000163738-EFO_0000612
ENSG00000100994-EFO_0000612
ENSG00000141040-EFO_0000612
ENSG00000110887-EFO_0000612
ENSG00000164663-EFO_0000612
ENSG00000171621-EFO_0000612
ENSG00000132600-EFO_0000612
ENSG00000185022-EFO_0000612
ENSG00000196605-EFO_0000612
ENSG00000184384-EFO_0000612
ENSG00000112893-EFO_0000612
ENSG00000107669-EFO_0000612
ENSG00000101417-EFO_0000612
ENSG00000173511-EFO_0000612
ENSG00000040199-EFO_0000612
ENSG00000160602-EFO_0000612
ENSG00000154914-EFO_0000612
ENSG00000136383-EFO_0000612
ENSG00000136059-EFO_0000612
ENSG00000178573-EFO_0000612
ENSG00000176170-EFO_0000612
ENSG00000137364-EFO_0000612
ENSG00000148334-EFO_0000612
ENSG00000122420-EFO_0000612
ENSG00000168259-EFO_0000612
ENSG00000137976-EFO_0000612
ENSG00000175899-EFO_0000612
ENSG00000133026-EFO_0000612
ENSG00000165462-EFO_0000612
ENSG00000154007-EFO_0000612
ENSG00000170412-EFO_0000612
ENSG00000127837-EFO_0000612
ENSG00000198901-EFO_0000612
ENSG00000159423-EFO_0000612
ENSG00000277893-EFO_0000612
ENSG00000119711-EFO_0000612
ENSG00000007062-EFO_0000612
ENSG00000143515-EFO_0000612
ENSG00000115525-EFO_0000612
ENSG00000166444-EFO_0000612
ENSG00000175130-EFO_0000612
ENSG00000186951-EFO_0000612
ENSG00000094914-EFO_0000612
ENSG00000117399-EFO_0000612
ENSG00000178502-EFO_0000612
ENSG00000183044-EFO_0000612
ENSG00000112159-EFO_0000612
ENSG00000109819-EFO_0000612
ENSG00000178531-EFO_0000612
ENSG00000107611-EFO_0000612
ENSG00000161920-EFO_0000612
ENSG00000153015-EFO_0000612
ENSG00000173545-EFO_0000612
ENSG00000143162-EFO_0000612
ENSG00000036530-EFO_0000612
ENSG00000175348-EFO_0000612
ENSG00000167191-EFO_0000612
ENSG00000177485-EFO_0000612
ENSG00000170776-EFO_0000612
ENSG00000188215-EFO_0000612
ENSG00000153208-EFO_0000612
ENSG00000183891-EFO_0000612
ENSG00000113916-EFO_0000612
ENSG00000136261-EFO_0000612
ENSG00000142405-EFO_0000612
ENSG00000164266-EFO_0000612
ENSG00000118113-EFO_0000612
ENSG00000083799-EFO_0000612
ENSG00000196850-EFO_0000612
ENSG00000150527-EFO_0000612
ENSG00000072080-EFO_0000612
ENSG00000157837-EFO_0000612
ENSG00000008405-EFO_0000612
ENSG00000111671-EFO_0000612
ENSG00000163554-EFO_0000612
ENSG00000163541-EFO_0000612
ENSG00000250799-EFO_0000612
ENSG00000176894-EFO_0000612
ENSG00000066427-EFO_0000612
ENSG00000074416-EFO_0000612
ENSG00000155754-EFO_0000612
ENSG00000004776-EFO_0000612
ENSG00000070731-EFO_0000612
ENSG00000120162-EFO_0000612
ENSG00000196730-EFO_0000612
ENSG00000080823-EFO_0000612
ENSG00000165886-EFO_0000612
ENSG00000140506-EFO_0000612
ENSG00000070190-EFO_0000612
ENSG00000125637-EFO_0000612
ENSG00000160563-EFO_0000612
ENSG00000112799-EFO_0000612
ENSG00000185697-EFO_0000612
ENSG00000132423-EFO_0000612
ENSG00000148840-EFO_0000612
ENSG00000066739-EFO_0000612
ENSG00000147853-EFO_0000612
ENSG00000166347-EFO_0000612
ENSG00000152595-EFO_0000612
ENSG00000100024-EFO_0000612
ENSG00000126243-EFO_0000612
ENSG00000185650-EFO_0000612
ENSG00000135763-EFO_0000612
ENSG00000018510-EFO_0000612
ENSG00000058056-EFO_0000612
ENSG00000184743-EFO_0000612
ENSG00000183035-EFO_0000612
ENSG00000105726-EFO_0000612
ENSG00000127249-EFO_0000612
ENSG00000175287-EFO_0000612
ENSG00000143393-EFO_0000612
ENSG00000158966-EFO_0000612
ENSG00000072210-EFO_0000612
ENSG00000149716-EFO_0000612
ENSG00000186088-EFO_0000612
ENSG00000135521-EFO_0000612
ENSG00000101955-EFO_0000612
ENSG00000168916-EFO_0000612
ENSG00000197619-EFO_0000612
ENSG00000174307-EFO_0000612
ENSG00000117707-EFO_0000612
ENSG00000132763-EFO_0000612
ENSG00000144560-EFO_0000612
ENSG00000172318-EFO_0000612
ENSG00000237172-EFO_0000612
ENSG00000115828-EFO_0000612
ENSG00000121578-EFO_0000612
ENSG00000197535-EFO_0000612
ENSG00000102158-EFO_0000612
ENSG00000134258-EFO_0000612
ENSG00000254858-EFO_0000612
ENSG00000213999-EFO_0000612
ENSG00000149968-EFO_0000612
ENSG00000119714-EFO_0000612
ENSG00000055163-EFO_0000612
ENSG00000112640-EFO_0000612
ENSG00000163735-EFO_0000612
ENSG00000106546-EFO_0000612
ENSG00000165983-EFO_0000612
ENSG00000165474-EFO_0000612
ENSG00000107890-EFO_0000612
ENSG00000105668-EFO_0000612
ENSG00000099968-EFO_0000612
ENSG00000121653-EFO_0000612
ENSG00000124116-EFO_0000612
ENSG00000060566-EFO_0000612
ENSG00000213672-EFO_0000612
ENSG00000084676-EFO_0000612
ENSG00000107554-EFO_0000612
ENSG00000247626-EFO_0000612
ENSG00000005469-EFO_0000612
ENSG00000125952-EFO_0000612
ENSG00000129071-EFO_0000612
ENSG00000018408-EFO_0000612
ENSG00000049245-EFO_0000612
ENSG00000176055-EFO_0000612
ENSG00000167656-EFO_0000612
ENSG00000054793-EFO_0000612
ENSG00000118514-EFO_0000612
ENSG00000241945-EFO_0000612
ENSG00000102897-EFO_0000612
ENSG00000137573-EFO_0000612
ENSG00000185909-EFO_0000612
ENSG00000260325-EFO_0000612
ENSG00000170606-EFO_0000612
ENSG00000174567-EFO_0000612
ENSG00000065833-EFO_0000612
ENSG00000198746-EFO_0000612
ENSG00000127125-EFO_0000612
ENSG00000156194-EFO_0000612
ENSG00000118898-EFO_0000612
ENSG00000171723-EFO_0000612
ENSG00000165916-EFO_0000612
ENSG00000104695-EFO_0000612
ENSG00000112218-EFO_0000612
ENSG00000106246-EFO_0000612
ENSG00000081041-EFO_0000612
ENSG00000065526-EFO_0000612
ENSG00000129128-EFO_0000612
ENSG00000144476-EFO_0000612
ENSG00000154639-EFO_0000612
ENSG00000066827-EFO_0000612
ENSG00000132669-EFO_0000612
ENSG00000158301-EFO_0000612
ENSG00000013588-EFO_0000612
ENSG00000173372-EFO_0000612
ENSG00000197696-EFO_0000612
ENSG00000176919-EFO_0000612
ENSG00000167642-EFO_0000612
ENSG00000132911-EFO_0000612
ENSG00000197530-EFO_0000612
ENSG00000133816-EFO_0000612
ENSG00000165175-EFO_0000612
ENSG00000116691-EFO_0000612
ENSG00000143409-EFO_0000612
ENSG00000101000-EFO_0000612
ENSG00000187098-EFO_0000612
ENSG00000181444-EFO_0000612
ENSG00000104907-EFO_0000612
ENSG00000160870-EFO_0000612
ENSG00000066651-EFO_0000612
ENSG00000108788-EFO_0000612
ENSG00000153902-EFO_0000612
ENSG00000153071-EFO_0000612
ENSG00000173409-EFO_0000612
ENSG00000124003-EFO_0000612
ENSG00000179284-EFO_0000612
ENSG00000184838-EFO_0000612
ENSG00000135378-EFO_0000612
ENSG00000167657-EFO_0000612
ENSG00000010438-EFO_0000612
ENSG00000143801-EFO_0000612
ENSG00000142751-EFO_0000612
ENSG00000174946-EFO_0000612
ENSG00000175224-EFO_0000612
ENSG00000078304-EFO_0000612
ENSG00000172482-EFO_0000612
ENSG00000100014-EFO_0000612
ENSG00000136141-EFO_0000612
ENSG00000186001-EFO_0000612
ENSG00000163673-EFO_0000612
ENSG00000162882-EFO_0000612
ENSG00000130311-EFO_0000612
ENSG00000095002-EFO_0000612
ENSG00000181652-EFO_0000612
ENSG00000064545-EFO_0000612
ENSG00000157111-EFO_0000612
ENSG00000149761-EFO_0000612
ENSG00000132182-EFO_0000612
ENSG00000105245-EFO_0000612
ENSG00000185298-EFO_0000612
ENSG00000144395-EFO_0000612
ENSG00000049323-EFO_0000612
ENSG00000049247-EFO_0000612
ENSG00000090006-EFO_0000612
ENSG00000124406-EFO_0000612
ENSG00000138823-EFO_0000612
ENSG00000081923-EFO_0000612
ENSG00000184500-EFO_0000612
ENSG00000062282-EFO_0000612
ENSG00000176472-EFO_0000612
ENSG00000105778-EFO_0000612
ENSG00000115758-EFO_0000612
ENSG00000196562-EFO_0000612
ENSG00000115009-EFO_0000612
ENSG00000131142-EFO_0000612
ENSG00000118733-EFO_0000612
ENSG00000137648-EFO_0000612
ENSG00000179104-EFO_0000612
ENSG00000167306-EFO_0000612
ENSG00000101605-EFO_0000612
ENSG00000015285-EFO_0000612
ENSG00000172935-EFO_0000612
ENSG00000137992-EFO_0000612
ENSG00000178623-EFO_0000612
ENSG00000166961-EFO_0000612
ENSG00000175470-EFO_0000612
ENSG00000166847-EFO_0000612
ENSG00000091436-EFO_0000612
ENSG00000107968-EFO_0000612
ENSG00000085511-EFO_0000612
ENSG00000172932-EFO_0000612
ENSG00000167460-EFO_0000612
ENSG00000188130-EFO_0000612
ENSG00000144959-EFO_0000612
ENSG00000071051-EFO_0000612
ENSG00000176771-EFO_0000612
ENSG00000176058-EFO_0000612
ENSG00000169902-EFO_0000612
ENSG00000056972-EFO_0000612
ENSG00000100266-EFO_0000612
ENSG00000148468-EFO_0000612
ENSG00000143776-EFO_0000612
ENSG00000163171-EFO_0000612
ENSG00000113645-EFO_0000612
ENSG00000214309-EFO_0000612
ENSG00000157823-EFO_0000612
ENSG00000140943-EFO_0000612
ENSG00000164904-EFO_0000612
ENSG00000076706-EFO_0000612
ENSG00000099330-EFO_0000612
ENSG00000178662-EFO_0000612
ENSG00000137672-EFO_0000612
ENSG00000166166-EFO_0000612
ENSG00000161040-EFO_0000612
ENSG00000112234-EFO_0000612
ENSG00000144481-EFO_0000612
ENSG00000108587-EFO_0000612
ENSG00000112033-EFO_0000612
ENSG00000068001-EFO_0000612
ENSG00000171243-EFO_0000612
ENSG00000164932-EFO_0000612
ENSG00000183230-EFO_0000612
ENSG00000125686-EFO_0000612
ENSG00000166669-EFO_0000612
ENSG00000166118-EFO_0000612
ENSG00000140368-EFO_0000612
ENSG00000150722-EFO_0000612
ENSG00000196141-EFO_0000612
ENSG00000198729-EFO_0000612
ENSG00000163739-EFO_0000612
ENSG00000185201-EFO_0000612
ENSG00000144648-EFO_0000612
ENSG00000105550-EFO_0000612
ENSG00000104312-EFO_0000612
ENSG00000123213-EFO_0000612
ENSG00000165801-EFO_0000612
ENSG00000170439-EFO_0000612
ENSG00000166145-EFO_0000612
ENSG00000157617-EFO_0000612
ENSG00000134278-EFO_0000612
ENSG00000115963-EFO_0000612
ENSG00000104267-EFO_0000612
ENSG00000167791-EFO_0000612
ENSG00000102547-EFO_0000612
ENSG00000067606-EFO_0000612
ENSG00000173898-EFO_0000612
ENSG00000167600-EFO_0000612
ENSG00000120215-EFO_0000612
ENSG00000119684-EFO_0000612
ENSG00000178163-EFO_0000612
ENSG00000133067-EFO_0000612
ENSG00000108231-EFO_0000612
ENSG00000183621-EFO_0000612
ENSG00000111339-EFO_0000612
ENSG00000140450-EFO_0000612
ENSG00000178149-EFO_0000612
ENSG00000166035-EFO_0000612
ENSG00000079435-EFO_0000612
ENSG00000198099-EFO_0000612
ENSG00000215114-EFO_0000612
ENSG00000154277-EFO_0000612
ENSG00000178078-EFO_0000612
ENSG00000205220-EFO_0000612
ENSG00000204335-EFO_0000612
ENSG00000134042-EFO_0000612
ENSG00000198932-EFO_0000612
ENSG00000125818-EFO_0000612
ENSG00000101577-EFO_0000612
ENSG00000179988-EFO_0000612
ENSG00000132475-EFO_0000612
ENSG00000072364-EFO_0000612
ENSG00000079557-EFO_0000612
ENSG00000125351-EFO_0000612
ENSG00000164252-EFO_0000612
ENSG00000160216-EFO_0000612
ENSG00000151729-EFO_0000612
ENSG00000162241-EFO_0000612
ENSG00000137726-EFO_0000612
ENSG00000164209-EFO_0000612
ENSG00000155850-EFO_0000612
ENSG00000140284-EFO_0000612
ENSG00000167114-EFO_0000612
ENSG00000153823-EFO_0000612
ENSG00000047249-EFO_0000612
ENSG00000165240-EFO_0000612
ENSG00000135114-EFO_0000612
ENSG00000102100-EFO_0000612
ENSG00000116035-EFO_0000612
ENSG00000110060-EFO_0000612
ENSG00000038427-EFO_0000612
ENSG00000054219-EFO_0000612
ENSG00000139209-EFO_0000612
ENSG00000035403-EFO_0000612
ENSG00000005243-EFO_0000612
ENSG00000144837-EFO_0000612
ENSG00000163050-EFO_0000612
ENSG00000110880-EFO_0000612
ENSG00000114812-EFO_0000612
ENSG00000204103-EFO_0000612
ENSG00000179222-EFO_0000612
ENSG00000254585-EFO_0000612
ENSG00000050165-EFO_0000612
ENSG00000013288-EFO_0000612
ENSG00000113758-EFO_0000612
ENSG00000163958-EFO_0000612
ENSG00000259494-EFO_0000612
ENSG00000156234-EFO_0000612
ENSG00000137094-EFO_0000612
ENSG00000188613-EFO_0000612
ENSG00000116138-EFO_0000612
ENSG00000248098-EFO_0000612
ENSG00000154760-EFO_0000612
ENSG00000100003-EFO_0000612
ENSG00000136636-EFO_0000612
ENSG00000103175-EFO_0000612
ENSG00000121742-EFO_0000612
ENSG00000106415-EFO_0000612
ENSG00000005339-EFO_0000612
ENSG00000139278-EFO_0000612
ENSG00000114251-EFO_0000612
ENSG00000167193-EFO_0000612
ENSG00000069020-EFO_0000612
ENSG00000168906-EFO_0000612
ENSG00000165029-EFO_0000612
ENSG00000140521-EFO_0000612
ENSG00000132481-EFO_0000612
ENSG00000171209-EFO_0000612
ENSG00000169180-EFO_0000612
ENSG00000180667-EFO_0000612
ENSG00000067082-EFO_0000612
ENSG00000162073-EFO_0000612
ENSG00000124702-EFO_0000612
ENSG00000159176-EFO_0000612
ENSG00000175183-EFO_0000612
ENSG00000138400-EFO_0000612
ENSG00000196767-EFO_0000612
ENSG00000173627-EFO_0000612
ENSG00000104427-EFO_0000612
ENSG00000176720-EFO_0000612
ENSG00000142192-EFO_0000612
ENSG00000088992-EFO_0000612
ENSG00000154153-EFO_0000612
ENSG00000164465-EFO_0000612
ENSG00000164651-EFO_0000612
ENSG00000132518-EFO_0000612
ENSG00000158792-EFO_0000612
ENSG00000088808-EFO_0000612
ENSG00000130234-EFO_0000612
ENSG00000167916-EFO_0000612
ENSG00000134138-EFO_0000612
ENSG00000158552-EFO_0000612
ENSG00000196914-EFO_0000612
ENSG00000152518-EFO_0000612
ENSG00000203877-EFO_0000612
ENSG00000131263-EFO_0000612
ENSG00000129538-EFO_0000612
ENSG00000100060-EFO_0000612
ENSG00000135828-EFO_0000612
ENSG00000138073-EFO_0000612
ENSG00000186314-EFO_0000612
ENSG00000101166-EFO_0000612
ENSG00000171132-EFO_0000612
ENSG00000141101-EFO_0000612
ENSG00000128923-EFO_0000612
ENSG00000186104-EFO_0000612
ENSG00000241553-EFO_0000612
ENSG00000197937-EFO_0000612
ENSG00000169131-EFO_0000612
ENSG00000213190-EFO_0000612
ENSG00000131116-EFO_0000612
ENSG00000145354-EFO_0000612
ENSG00000113369-EFO_0000612
ENSG00000121897-EFO_0000612
ENSG00000119608-EFO_0000612
ENSG00000151693-EFO_0000612
ENSG00000146926-EFO_0000612
ENSG00000165192-EFO_0000612
ENSG00000147789-EFO_0000612
ENSG00000146809-EFO_0000612
ENSG00000101126-EFO_0000612
ENSG00000130830-EFO_0000612
ENSG00000131732-EFO_0000612
ENSG00000115415-EFO_0000612
ENSG00000147145-EFO_0000612
ENSG00000152332-EFO_0000612
ENSG00000110031-EFO_0000612
ENSG00000110057-EFO_0000612
ENSG00000065057-EFO_0000612
ENSG00000189060-EFO_0000612
ENSG00000163354-EFO_0000612
ENSG00000164935-EFO_0000612
ENSG00000134574-EFO_0000612
ENSG00000148344-EFO_0000612
ENSG00000198513-EFO_0000612
ENSG00000106853-EFO_0000612
ENSG00000168874-EFO_0000612
ENSG00000159335-EFO_0000612
ENSG00000196396-EFO_0000612
ENSG00000088179-EFO_0000612
ENSG00000102287-EFO_0000612
ENSG00000116717-EFO_0000612
ENSG00000099860-EFO_0000612
ENSG00000220205-EFO_0000612
ENSG00000116984-EFO_0000612
ENSG00000163661-EFO_0000612
ENSG00000162692-EFO_0000612
ENSG00000112406-EFO_0000612
ENSG00000119969-EFO_0000612
ENSG00000103657-EFO_0000612
ENSG00000065357-EFO_0000612
ENSG00000013364-EFO_0000612
ENSG00000051108-EFO_0000612
ENSG00000167536-EFO_0000612
ENSG00000005100-EFO_0000612
ENSG00000109193-EFO_0000612
ENSG00000011478-EFO_0000612
ENSG00000100697-EFO_0000612
ENSG00000060749-EFO_0000612
ENSG00000132821-EFO_0000612
ENSG00000119689-EFO_0000612
ENSG00000143013-EFO_0000612
ENSG00000160446-EFO_0000612
ENSG00000175556-EFO_0000612
ENSG00000122507-EFO_0000612
ENSG00000076513-EFO_0000612
ENSG00000137764-EFO_0000612
ENSG00000185798-EFO_0000612
ENSG00000131400-EFO_0000612
ENSG00000198909-EFO_0000612
ENSG00000137491-EFO_0000612
ENSG00000152763-EFO_0000612
ENSG00000166483-EFO_0000612
ENSG00000132359-EFO_0000612
ENSG00000147570-EFO_0000612
ENSG00000173166-EFO_0000612
ENSG00000118849-EFO_0000612
ENSG00000075391-EFO_0000612
ENSG00000170921-EFO_0000612
ENSG00000198646-EFO_0000612
ENSG00000177951-EFO_0000612
ENSG00000133134-EFO_0000612
ENSG00000129933-EFO_0000612
ENSG00000185420-EFO_0000612
ENSG00000143740-EFO_0000612
ENSG00000132693-EFO_0000612
ENSG00000121236-EFO_0000612
ENSG00000146054-EFO_0000612
ENSG00000070770-EFO_0000612
ENSG00000078369-EFO_0000612
ENSG00000100522-EFO_0000612
ENSG00000137601-EFO_0000612
ENSG00000119408-EFO_0000612
ENSG00000152760-EFO_0000612
ENSG00000119913-EFO_0000612
ENSG00000162139-EFO_0000612
ENSG00000171150-EFO_0000612
ENSG00000163874-EFO_0000612
ENSG00000153060-EFO_0000612
ENSG00000085276-EFO_0000612
ENSG00000167588-EFO_0000612
ENSG00000147465-EFO_0000612
ENSG00000124766-EFO_0000612
ENSG00000125398-EFO_0000612
ENSG00000077157-EFO_0000612
ENSG00000102977-EFO_0000612
ENSG00000125245-EFO_0000612
ENSG00000166856-EFO_0000612
ENSG00000197889-EFO_0000612
ENSG00000164330-EFO_0000612
ENSG00000163235-EFO_0000612
ENSG00000164327-EFO_0000612
ENSG00000117016-EFO_0000612
ENSG00000179588-EFO_0000612
ENSG00000130762-EFO_0000612
ENSG00000056097-EFO_0000612
ENSG00000179151-EFO_0000612
ENSG00000174197-EFO_0000612
ENSG00000172602-EFO_0000612
ENSG00000146648-EFO_0000612
ENSG00000120738-EFO_0000612
ENSG00000112992-EFO_0000612
ENSG00000147394-EFO_0000612
ENSG00000185532-EFO_0000612
ENSG00000102401-EFO_0000612
ENSG00000029153-EFO_0000612
ENSG00000134716-EFO_0000612
ENSG00000131981-EFO_0000612
ENSG00000174327-EFO_0000612
ENSG00000116977-EFO_0000612
ENSG00000172995-EFO_0000612
ENSG00000100865-EFO_0000612
ENSG00000105643-EFO_0000612
ENSG00000198431-EFO_0000612
ENSG00000107798-EFO_0000612
ENSG00000157741-EFO_0000612
ENSG00000104517-EFO_0000612
ENSG00000159202-EFO_0000612
ENSG00000181092-EFO_0000612
ENSG00000138629-EFO_0000612
ENSG00000166529-EFO_0000612
ENSG00000125968-EFO_0000612
ENSG00000169764-EFO_0000612
ENSG00000169252-EFO_0000612
ENSG00000244474-EFO_0000612
ENSG00000196526-EFO_0000612
ENSG00000143774-EFO_0000612
ENSG00000144366-EFO_0000612
ENSG00000144218-EFO_0000612
ENSG00000129993-EFO_0000612
ENSG00000161558-EFO_0000612
ENSG00000164124-EFO_0000612
ENSG00000141582-EFO_0000612
ENSG00000249992-EFO_0000612
ENSG00000141570-EFO_0000612
ENSG00000154222-EFO_0000612
ENSG00000127080-EFO_0000612
ENSG00000173598-EFO_0000612
ENSG00000269556-EFO_0000612
ENSG00000139291-EFO_0000612
ENSG00000131634-EFO_0000612
ENSG00000108559-EFO_0000612
ENSG00000186009-EFO_0000612
ENSG00000168412-EFO_0000612
ENSG00000165972-EFO_0000612
ENSG00000164051-EFO_0000612
ENSG00000177192-EFO_0000612
ENSG00000122136-EFO_0000612
ENSG00000166510-EFO_0000612
ENSG00000173093-EFO_0000612
ENSG00000122126-EFO_0000612
ENSG00000115355-EFO_0000612
ENSG00000006042-EFO_0000612
ENSG00000152700-EFO_0000612
ENSG00000055955-EFO_0000612
ENSG00000125877-EFO_0000612
ENSG00000127083-EFO_0000612
ENSG00000169856-EFO_0000612
ENSG00000119547-EFO_0000612
ENSG00000213339-EFO_0000612
ENSG00000136859-EFO_0000612
ENSG00000135069-EFO_0000612
ENSG00000161249-EFO_0000612
ENSG00000105552-EFO_0000612
ENSG00000114439-EFO_0000612
ENSG00000090520-EFO_0000612
ENSG00000198951-EFO_0000612
ENSG00000124357-EFO_0000612
ENSG00000091972-EFO_0000612
ENSG00000111247-EFO_0000612
ENSG00000104320-EFO_0000612
ENSG00000178401-EFO_0000612
ENSG00000167543-EFO_0000612
ENSG00000213859-EFO_0000612
ENSG00000151093-EFO_0000612
ENSG00000109794-EFO_0000612
ENSG00000162391-EFO_0000612
ENSG00000116176-EFO_0000612
ENSG00000006459-EFO_0000612
ENSG00000124507-EFO_0000612
ENSG00000155666-EFO_0000612
ENSG00000079999-EFO_0000612
ENSG00000131773-EFO_0000612
ENSG00000179604-EFO_0000612
ENSG00000122779-EFO_0000612
ENSG00000134253-EFO_0000612
ENSG00000154767-EFO_0000612
ENSG00000122678-EFO_0000612
ENSG00000071539-EFO_0000612
ENSG00000106605-EFO_0000612
ENSG00000109787-EFO_0000612
ENSG00000069431-EFO_0000612
ENSG00000179023-EFO_0000612
ENSG00000117528-EFO_0000612
ENSG00000160179-EFO_0000612
ENSG00000118777-EFO_0000612
ENSG00000187688-EFO_0000612
ENSG00000142149-EFO_0000612
ENSG00000114796-EFO_0000612
ENSG00000186231-EFO_0000612
ENSG00000186792-EFO_0000612
ENSG00000218336-EFO_0000612
ENSG00000143842-EFO_0000612
ENSG00000070759-EFO_0000612
ENSG00000025800-EFO_0000612
ENSG00000146376-EFO_0000612
ENSG00000008294-EFO_0000612
ENSG00000133703-EFO_0000612
ENSG00000213424-EFO_0000612
ENSG00000206203-EFO_0000612
ENSG00000136925-EFO_0000612
ENSG00000103852-EFO_0000612
ENSG00000137473-EFO_0000612
ENSG00000137944-EFO_0000612
ENSG00000039523-EFO_0000612
ENSG00000156970-EFO_0000612
ENSG00000143369-EFO_0000612
ENSG00000114999-EFO_0000612
ENSG00000169413-EFO_0000612
ENSG00000165156-EFO_0000612
ENSG00000262655-EFO_0000612
ENSG00000159674-EFO_0000612
ENSG00000066185-EFO_0000612
ENSG00000239305-EFO_0000612
ENSG00000184867-EFO_0000612
ENSG00000170485-EFO_0000612
ENSG00000154803-EFO_0000612
ENSG00000110315-EFO_0000612
ENSG00000125848-EFO_0000612
ENSG00000100097-EFO_0000612
ENSG00000198680-EFO_0000612
ENSG00000141480-EFO_0000612
ENSG00000087301-EFO_0000612
ENSG00000131910-EFO_0000612
ENSG00000180801-EFO_0000612
ENSG00000126231-EFO_0000612
ENSG00000176532-EFO_0000612
ENSG00000167183-EFO_0000612
ENSG00000135917-EFO_0000612
ENSG00000148700-EFO_0000612
ENSG00000163347-EFO_0000612
ENSG00000109424-EFO_0000612
ENSG00000155368-EFO_0000612
ENSG00000150594-EFO_0000612
ENSG00000114988-EFO_0000612
ENSG00000165215-EFO_0000612
ENSG00000092929-EFO_0000612
ENSG00000124602-EFO_0000612
ENSG00000166575-EFO_0000612
ENSG00000166855-EFO_0000612
ENSG00000140931-EFO_0000612
ENSG00000081051-EFO_0000612
ENSG00000171612-EFO_0000612
ENSG00000165060-EFO_0000612
ENSG00000147454-EFO_0000612
ENSG00000010361-EFO_0000612
ENSG00000092621-EFO_0000612
ENSG00000153551-EFO_0000612
ENSG00000170293-EFO_0000612
ENSG00000174871-EFO_0000612
ENSG00000142675-EFO_0000612
ENSG00000119865-EFO_0000612
ENSG00000018236-EFO_0000612
ENSG00000137634-EFO_0000612
ENSG00000128242-EFO_0000612
ENSG00000108479-EFO_0000612
ENSG00000178234-EFO_0000612
ENSG00000065618-EFO_0000612
ENSG00000188153-EFO_0000612
ENSG00000130635-EFO_0000612
ENSG00000158623-EFO_0000612
ENSG00000141424-EFO_0000612
ENSG00000138821-EFO_0000612
ENSG00000136052-EFO_0000612
ENSG00000172725-EFO_0000612
ENSG00000106789-EFO_0000612
ENSG00000147852-EFO_0000612
ENSG00000028116-EFO_0000612
ENSG00000133980-EFO_0000612
ENSG00000151576-EFO_0000612
ENSG00000112290-EFO_0000612
ENSG00000239779-EFO_0000612
ENSG00000148411-EFO_0000612
ENSG00000164823-EFO_0000612
ENSG00000145901-EFO_0000612
ENSG00000126934-EFO_0000612
ENSG00000085433-EFO_0000612
ENSG00000164363-EFO_0000612
ENSG00000162843-EFO_0000612
ENSG00000131153-EFO_0000612
ENSG00000158882-EFO_0000612
ENSG00000139436-EFO_0000612
ENSG00000187513-EFO_0000612
ENSG00000095321-EFO_0000612
ENSG00000118260-EFO_0000612
ENSG00000154065-EFO_0000612
ENSG00000109501-EFO_0000612
ENSG00000116729-EFO_0000612
ENSG00000065413-EFO_0000612
ENSG00000146205-EFO_0000612
ENSG00000072832-EFO_0000612
ENSG00000058453-EFO_0000612
ENSG00000165392-EFO_0000612
ENSG00000109046-EFO_0000612
ENSG00000213983-EFO_0000612
ENSG00000155090-EFO_0000612
ENSG00000085563-EFO_0000612
ENSG00000213923-EFO_0000612
ENSG00000125733-EFO_0000612
ENSG00000077420-EFO_0000612
ENSG00000182223-EFO_0000612
ENSG00000100294-EFO_0000612
ENSG00000128285-EFO_0000612
ENSG00000151615-EFO_0000612
ENSG00000104738-EFO_0000612
ENSG00000127948-EFO_0000612
ENSG00000106266-EFO_0000612
ENSG00000118491-EFO_0000612
ENSG00000184557-EFO_0000612
ENSG00000107779-EFO_0000612
ENSG00000076716-EFO_0000612
ENSG00000132604-EFO_0000612
ENSG00000213809-EFO_0000612
ENSG00000121766-EFO_0000612
ENSG00000108424-EFO_0000612
ENSG00000118162-EFO_0000612
ENSG00000116604-EFO_0000612
ENSG00000162591-EFO_0000612
ENSG00000105429-EFO_0000612
ENSG00000156599-EFO_0000612
ENSG00000160972-EFO_0000612
ENSG00000138639-EFO_0000612
ENSG00000100852-EFO_0000612
ENSG00000142632-EFO_0000612
ENSG00000236699-EFO_0000612
ENSG00000198721-EFO_0000612
ENSG00000169760-EFO_0000612
ENSG00000165861-EFO_0000612
ENSG00000096093-EFO_0000612
ENSG00000103024-EFO_0000612
ENSG00000115457-EFO_0000612
ENSG00000169242-EFO_0000612
ENSG00000157450-EFO_0000612
ENSG00000095596-EFO_0000612
ENSG00000197408-EFO_0000612
ENSG00000111716-EFO_0000612
ENSG00000112115-EFO_0000612
ENSG00000141458-EFO_0000612
ENSG00000108423-EFO_0000612
ENSG00000129007-EFO_0000612
ENSG00000134744-EFO_0000612
ENSG00000159899-EFO_0000612
ENSG00000138615-EFO_0000612
ENSG00000105370-EFO_0000612
ENSG00000136490-EFO_0000612
ENSG00000174482-EFO_0000612
ENSG00000117114-EFO_0000612
ENSG00000140367-EFO_0000612
ENSG00000156587-EFO_0000612
ENSG00000123146-EFO_0000612
ENSG00000178473-EFO_0000612
ENSG00000175567-EFO_0000612
ENSG00000165671-EFO_0000612
ENSG00000113946-EFO_0000612
ENSG00000157510-EFO_0000612
ENSG00000130396-EFO_0000612
ENSG00000134852-EFO_0000612
ENSG00000135318-EFO_0000612
ENSG00000173757-EFO_0000612
ENSG00000124214-EFO_0000612
ENSG00000157214-EFO_0000612
ENSG00000148702-EFO_0000612
ENSG00000206527-EFO_0000612
ENSG00000175197-EFO_0000612
ENSG00000164078-EFO_0000612
ENSG00000102891-EFO_0000612
ENSG00000214827-EFO_0000612
ENSG00000101181-EFO_0000612
ENSG00000163399-EFO_0000612
ENSG00000185163-EFO_0000612
ENSG00000110367-EFO_0000612
ENSG00000106078-EFO_0000612
ENSG00000106278-EFO_0000612
ENSG00000164611-EFO_0000612
ENSG00000140995-EFO_0000612
ENSG00000105339-EFO_0000612
ENSG00000185499-EFO_0000612
ENSG00000146085-EFO_0000612
ENSG00000132781-EFO_0000612
ENSG00000110921-EFO_0000612
ENSG00000107882-EFO_0000612
ENSG00000173013-EFO_0000612
ENSG00000114315-EFO_0000612
ENSG00000109063-EFO_0000612
ENSG00000065534-EFO_0000612
ENSG00000128641-EFO_0000612
ENSG00000176658-EFO_0000612
ENSG00000088002-EFO_0000612
ENSG00000174945-EFO_0000612
ENSG00000104679-EFO_0000612
ENSG00000139597-EFO_0000612
ENSG00000088448-EFO_0000612
ENSG00000069345-EFO_0000612
ENSG00000167522-EFO_0000612
ENSG00000168062-EFO_0000612
ENSG00000108774-EFO_0000612
ENSG00000119318-EFO_0000612
ENSG00000108176-EFO_0000612
ENSG00000156515-EFO_0000612
ENSG00000118454-EFO_0000612
ENSG00000104490-EFO_0000612
ENSG00000146918-EFO_0000612
ENSG00000102362-EFO_0000612
ENSG00000171552-EFO_0000612
ENSG00000126453-EFO_0000612
ENSG00000125249-EFO_0000612
ENSG00000115183-EFO_0000612
ENSG00000197780-EFO_0000612
ENSG00000100281-EFO_0000612
ENSG00000068831-EFO_0000612
ENSG00000141027-EFO_0000612
ENSG00000198908-EFO_0000612
ENSG00000145692-EFO_0000612
ENSG00000132840-EFO_0000612
ENSG00000185009-EFO_0000612
ENSG00000139631-EFO_0000612
ENSG00000172059-EFO_0000612
ENSG00000053770-EFO_0000612
ENSG00000157191-EFO_0000612
ENSG00000117475-EFO_0000612
ENSG00000130385-EFO_0000612
ENSG00000203857-EFO_0000612
ENSG00000126803-EFO_0000612
ENSG00000070814-EFO_0000612
ENSG00000138756-EFO_0000612
ENSG00000109927-EFO_0000612
ENSG00000124257-EFO_0000612
ENSG00000116044-EFO_0000612
ENSG00000183655-EFO_0000612
ENSG00000114378-EFO_0000612
ENSG00000091732-EFO_0000612
ENSG00000242247-EFO_0000612
ENSG00000157764-EFO_0000612
ENSG00000101246-EFO_0000612
ENSG00000118520-EFO_0000612
ENSG00000205517-EFO_0000612
ENSG00000169220-EFO_0000612
ENSG00000108370-EFO_0000612
ENSG00000139725-EFO_0000612
ENSG00000119922-EFO_0000612
ENSG00000146729-EFO_0000612
ENSG00000010322-EFO_0000612
ENSG00000114857-EFO_0000612
ENSG00000167969-EFO_0000612
ENSG00000085831-EFO_0000612
ENSG00000068724-EFO_0000612
ENSG00000169679-EFO_0000612
ENSG00000100711-EFO_0000612
ENSG00000197114-EFO_0000612
ENSG00000166432-EFO_0000612
ENSG00000132950-EFO_0000612
ENSG00000144847-EFO_0000612
ENSG00000263528-EFO_0000612
ENSG00000048162-EFO_0000612
ENSG00000132286-EFO_0000612
ENSG00000100652-EFO_0000612
ENSG00000145826-EFO_0000612
ENSG00000141837-EFO_0000612
ENSG00000090539-EFO_0000612
ENSG00000131873-EFO_0000612
ENSG00000176194-EFO_0000612
ENSG00000120937-EFO_0000612
ENSG00000127980-EFO_0000612
ENSG00000137033-EFO_0000612
ENSG00000072401-EFO_0000612
ENSG00000203896-EFO_0000612
ENSG00000103275-EFO_0000612
ENSG00000136694-EFO_0000612
ENSG00000104859-EFO_0000612
ENSG00000162735-EFO_0000612
ENSG00000150687-EFO_0000612
ENSG00000159261-EFO_0000612
ENSG00000144136-EFO_0000612
ENSG00000139636-EFO_0000612
ENSG00000160789-EFO_0000612
ENSG00000035681-EFO_0000612
ENSG00000102910-EFO_0000612
ENSG00000105971-EFO_0000612
ENSG00000133636-EFO_0000612
ENSG00000074590-EFO_0000612
ENSG00000114423-EFO_0000612
ENSG00000163545-EFO_0000612
ENSG00000151151-EFO_0000612
ENSG00000086200-EFO_0000612
ENSG00000275074-EFO_0000612
ENSG00000173389-EFO_0000612
ENSG00000140876-EFO_0000612
ENSG00000164366-EFO_0000612
ENSG00000146243-EFO_0000612
ENSG00000090376-EFO_0000612
ENSG00000132334-EFO_0000612
ENSG00000137804-EFO_0000612
ENSG00000176046-EFO_0000612
ENSG00000101997-EFO_0000612
ENSG00000163900-EFO_0000612
ENSG00000065154-EFO_0000612
ENSG00000143450-EFO_0000612
ENSG00000105755-EFO_0000612
ENSG00000175602-EFO_0000612
ENSG00000104983-EFO_0000612
ENSG00000093010-EFO_0000612
ENSG00000151655-EFO_0000612
ENSG00000196405-EFO_0000612
ENSG00000046651-EFO_0000612
ENSG00000096433-EFO_0000612
ENSG00000198399-EFO_0000612
ENSG00000105639-EFO_0000612
ENSG00000139531-EFO_0000612
ENSG00000164162-EFO_0000612
ENSG00000132855-EFO_0000612
ENSG00000121579-EFO_0000612
ENSG00000101363-EFO_0000612
ENSG00000243477-EFO_0000612
ENSG00000129315-EFO_0000612
ENSG00000082258-EFO_0000612
ENSG00000177575-EFO_0000612
ENSG00000145623-EFO_0000612
ENSG00000178562-EFO_0000612
ENSG00000136828-EFO_0000612
ENSG00000068308-EFO_0000612
ENSG00000125850-EFO_0000612
ENSG00000083720-EFO_0000612
ENSG00000197712-EFO_0000612
ENSG00000166340-EFO_0000612
ENSG00000159713-EFO_0000612
ENSG00000173120-EFO_0000612
ENSG00000120733-EFO_0000612
ENSG00000151553-EFO_0000612
ENSG00000140326-EFO_0000612
ENSG00000081377-EFO_0000612
ENSG00000165912-EFO_0000612
ENSG00000118193-EFO_0000612
ENSG00000084731-EFO_0000612
ENSG00000090889-EFO_0000612
ENSG00000104892-EFO_0000612
ENSG00000143553-EFO_0000612
ENSG00000134690-EFO_0000612
ENSG00000118922-EFO_0000612
ENSG00000115421-EFO_0000612
ENSG00000081138-EFO_0000612
ENSG00000173208-EFO_0000612
ENSG00000182749-EFO_0000612
ENSG00000188582-EFO_0000612
ENSG00000041880-EFO_0000612
ENSG00000197705-EFO_0000612
ENSG00000182173-EFO_0000612
ENSG00000108187-EFO_0000612
ENSG00000167074-EFO_0000612
ENSG00000135686-EFO_0000612
ENSG00000172331-EFO_0000612
ENSG00000137274-EFO_0000612
ENSG00000164344-EFO_0000612
ENSG00000106537-EFO_0000612
ENSG00000214063-EFO_0000612
ENSG00000011105-EFO_0000612
ENSG00000112212-EFO_0000612
ENSG00000167721-EFO_0000612
ENSG00000180628-EFO_0000612
ENSG00000124253-EFO_0000612
ENSG00000141577-EFO_0000612
ENSG00000103995-EFO_0000612
ENSG00000170454-EFO_0000612
ENSG00000172425-EFO_0000612
ENSG00000109705-EFO_0000612
ENSG00000073536-EFO_0000612
ENSG00000165914-EFO_0000612
ENSG00000158077-EFO_0000612
ENSG00000136231-EFO_0000612
ENSG00000142634-EFO_0000612
ENSG00000099769-EFO_0000612
ENSG00000124120-EFO_0000612
ENSG00000138798-EFO_0000612
ENSG00000179431-EFO_0000612
ENSG00000135931-EFO_0000612
ENSG00000079150-EFO_0000612
ENSG00000258947-EFO_0000612
ENSG00000129988-EFO_0000612
ENSG00000166477-EFO_0000612
ENSG00000105605-EFO_0000612
ENSG00000198668-EFO_0000612
ENSG00000169418-EFO_0000612
ENSG00000168679-EFO_0000612
ENSG00000213996-EFO_0000612
ENSG00000160185-EFO_0000612
ENSG00000025434-EFO_0000612
ENSG00000157368-EFO_0000612
ENSG00000188800-EFO_0000612
ENSG00000164442-EFO_0000612
ENSG00000104432-EFO_0000612
ENSG00000114859-EFO_0000612
ENSG00000170214-EFO_0000612
ENSG00000158571-EFO_0000612
ENSG00000115902-EFO_0000612
ENSG00000106348-EFO_0000612
ENSG00000165376-EFO_0000612
ENSG00000198825-EFO_0000612
ENSG00000132514-EFO_0000612
ENSG00000178694-EFO_0000612
ENSG00000172409-EFO_0000612
ENSG00000146352-EFO_0000612
ENSG00000164237-EFO_0000612
ENSG00000129292-EFO_0000612
ENSG00000174032-EFO_0000612
ENSG00000166091-EFO_0000612
ENSG00000052802-EFO_0000612
ENSG00000010318-EFO_0000612
ENSG00000203797-EFO_0000612
ENSG00000010810-EFO_0000612
ENSG00000155760-EFO_0000612
ENSG00000123689-EFO_0000612
ENSG00000139112-EFO_0000612
ENSG00000145863-EFO_0000612
ENSG00000112759-EFO_0000612
ENSG00000198246-EFO_0000612
ENSG00000142583-EFO_0000612
ENSG00000136856-EFO_0000612
ENSG00000196660-EFO_0000612
ENSG00000084636-EFO_0000612
ENSG00000183780-EFO_0000612
ENSG00000134955-EFO_0000612
ENSG00000104635-EFO_0000612
ENSG00000157557-EFO_0000612
ENSG00000165644-EFO_0000612
ENSG00000135549-EFO_0000612
ENSG00000162426-EFO_0000612
ENSG00000181690-EFO_0000612
ENSG00000104368-EFO_0000612
ENSG00000062716-EFO_0000612
ENSG00000163159-EFO_0000612
ENSG00000196284-EFO_0000612
ENSG00000120729-EFO_0000612
ENSG00000167772-EFO_0000612
ENSG00000132837-EFO_0000612
ENSG00000151150-EFO_0000612
ENSG00000145050-EFO_0000612
ENSG00000148677-EFO_0000612
ENSG00000071127-EFO_0000612
ENSG00000124772-EFO_0000612
ENSG00000103546-EFO_0000612
ENSG00000003989-EFO_0000612
ENSG00000164037-EFO_0000612
ENSG00000123159-EFO_0000612
ENSG00000177082-EFO_0000612
ENSG00000102934-EFO_0000612
ENSG00000134376-EFO_0000612
ENSG00000182158-EFO_0000612
ENSG00000168081-EFO_0000612
ENSG00000130653-EFO_0000612
ENSG00000135241-EFO_0000612
ENSG00000213145-EFO_0000612
ENSG00000154764-EFO_0000612
ENSG00000061492-EFO_0000612
ENSG00000101346-EFO_0000612
ENSG00000163389-EFO_0000612
ENSG00000175482-EFO_0000612
ENSG00000135821-EFO_0000612
ENSG00000144354-EFO_0000612
ENSG00000162069-EFO_0000612
ENSG00000074317-EFO_0000612
ENSG00000125630-EFO_0000612
ENSG00000132664-EFO_0000612
ENSG00000113356-EFO_0000612
ENSG00000005421-EFO_0000612
ENSG00000129170-EFO_0000612
ENSG00000132429-EFO_0000612
ENSG00000143457-EFO_0000612
ENSG00000110243-EFO_0000612
ENSG00000130340-EFO_0000612
ENSG00000177294-EFO_0000612
ENSG00000181826-EFO_0000612
ENSG00000169347-EFO_0000612
ENSG00000198142-EFO_0000612
ENSG00000163875-EFO_0000612
ENSG00000101199-EFO_0000612
ENSG00000004059-EFO_0000612
ENSG00000132254-EFO_0000612
ENSG00000143344-EFO_0000612
ENSG00000170788-EFO_0000612
ENSG00000107863-EFO_0000612
ENSG00000185745-EFO_0000612
ENSG00000178381-EFO_0000612
ENSG00000105967-EFO_0000612
ENSG00000131941-EFO_0000612
ENSG00000047648-EFO_0000612
ENSG00000066468-EFO_0000612
ENSG00000068078-EFO_0000612
ENSG00000159388-EFO_0000612
ENSG00000101052-EFO_0000612
ENSG00000122547-EFO_0000612
ENSG00000129675-EFO_0000612
ENSG00000213465-EFO_0000612
ENSG00000165997-EFO_0000612
ENSG00000165309-EFO_0000612
ENSG00000105676-EFO_0000612
ENSG00000146426-EFO_0000612
ENSG00000197296-EFO_0000612
ENSG00000001497-EFO_0000612
ENSG00000163950-EFO_0000612
ENSG00000150455-EFO_0000612
ENSG00000151702-EFO_0000612
ENSG00000162076-EFO_0000612
ENSG00000088386-EFO_0000612
ENSG00000175206-EFO_0000612
ENSG00000108932-EFO_0000612
ENSG00000118596-EFO_0000612
ENSG00000114737-EFO_0000612
ENSG00000125931-EFO_0000612
ENSG00000100156-EFO_0000612
ENSG00000187147-EFO_0000612
ENSG00000136108-EFO_0000612
ENSG00000184162-EFO_0000612
ENSG00000116863-EFO_0000612
ENSG00000129514-EFO_0000612
ENSG00000134905-EFO_0000612
ENSG00000175745-EFO_0000612
ENSG00000138794-EFO_0000612
ENSG00000181885-EFO_0000612
ENSG00000151689-EFO_0000612
ENSG00000161031-EFO_0000612
ENSG00000178826-EFO_0000612
ENSG00000146859-EFO_0000612
ENSG00000166888-EFO_0000612
ENSG00000188916-EFO_0000612
ENSG00000149262-EFO_0000612
ENSG00000115107-EFO_0000612
ENSG00000165359-EFO_0000612
ENSG00000131373-EFO_0000612
ENSG00000048649-EFO_0000612
ENSG00000165732-EFO_0000612
ENSG00000144407-EFO_0000612
ENSG00000065911-EFO_0000612
ENSG00000152104-EFO_0000612
ENSG00000129244-EFO_0000612
ENSG00000101892-EFO_0000612
ENSG00000003987-EFO_0000612
ENSG00000104325-EFO_0000612
ENSG00000266173-EFO_0000612
ENSG00000143093-EFO_0000612
ENSG00000121690-EFO_0000612
ENSG00000155792-EFO_0000612
ENSG00000069998-EFO_0000612
ENSG00000128191-EFO_0000612
ENSG00000130005-EFO_0000612
ENSG00000163472-EFO_0000612
ENSG00000148634-EFO_0000612
ENSG00000196502-EFO_0000612
ENSG00000173597-EFO_0000612
ENSG00000163214-EFO_0000612
ENSG00000108771-EFO_0000612
ENSG00000141504-EFO_0000612
ENSG00000133805-EFO_0000612
ENSG00000080493-EFO_0000612
ENSG00000107560-EFO_0000612
ENSG00000160471-EFO_0000612
ENSG00000140320-EFO_0000612
ENSG00000169213-EFO_0000612
ENSG00000167578-EFO_0000612
ENSG00000147642-EFO_0000612
ENSG00000198604-EFO_0000612
ENSG00000181004-EFO_0000612
ENSG00000158406-EFO_0000612
ENSG00000113522-EFO_0000612
ENSG00000125970-EFO_0000612
ENSG00000132329-EFO_0000612
ENSG00000140382-EFO_0000612
ENSG00000104129-EFO_0000612
ENSG00000176410-EFO_0000612
ENSG00000064995-EFO_0000612
ENSG00000198157-EFO_0000612
ENSG00000164142-EFO_0000612
ENSG00000174944-EFO_0000612
ENSG00000119772-EFO_0000612
ENSG00000182636-EFO_0000612
ENSG00000124479-EFO_0000612
ENSG00000174886-EFO_0000612
ENSG00000122870-EFO_0000612
ENSG00000094804-EFO_0000612
ENSG00000158169-EFO_0000612
ENSG00000108578-EFO_0000612
ENSG00000173991-EFO_0000612
ENSG00000130202-EFO_0000612
ENSG00000111859-EFO_0000612
ENSG00000100285-EFO_0000612
ENSG00000198189-EFO_0000612
ENSG00000139988-EFO_0000612
ENSG00000205356-EFO_0000612
ENSG00000148399-EFO_0000612
ENSG00000112175-EFO_0000612
ENSG00000158874-EFO_0000612
ENSG00000167081-EFO_0000612
ENSG00000134755-EFO_0000612
ENSG00000102032-EFO_0000612
ENSG00000135597-EFO_0000612
ENSG00000142599-EFO_0000612
ENSG00000136891-EFO_0000612
ENSG00000133119-EFO_0000612
ENSG00000113205-EFO_0000612
ENSG00000113209-EFO_0000612
ENSG00000133665-EFO_0000612
ENSG00000073712-EFO_0000612
ENSG00000129667-EFO_0000612
ENSG00000171564-EFO_0000612
ENSG00000113578-EFO_0000612
ENSG00000148925-EFO_0000612
ENSG00000171551-EFO_0000612
ENSG00000134463-EFO_0000612
ENSG00000160867-EFO_0000612
ENSG00000090661-EFO_0000612
ENSG00000165533-EFO_0000612
ENSG00000180176-EFO_0000612
ENSG00000197081-EFO_0000612
ENSG00000186340-EFO_0000612
ENSG00000146678-EFO_0000612
ENSG00000162729-EFO_0000612
ENSG00000137267-EFO_0000612
ENSG00000151090-EFO_0000612
ENSG00000134940-EFO_0000612
ENSG00000126778-EFO_0000612
ENSG00000125255-EFO_0000612
ENSG00000141622-EFO_0000612
ENSG00000131697-EFO_0000612
ENSG00000116218-EFO_0000612
ENSG00000243989-EFO_0000612
ENSG00000142484-EFO_0000612
ENSG00000011275-EFO_0000612
ENSG00000134072-EFO_0000612
ENSG00000057704-EFO_0000612
ENSG00000152193-EFO_0000612
ENSG00000138684-EFO_0000612
ENSG00000113119-EFO_0000612
ENSG00000078295-EFO_0000612
ENSG00000165646-EFO_0000612
ENSG00000145839-EFO_0000612
ENSG00000091664-EFO_0000612
ENSG00000278570-EFO_0000612
ENSG00000123836-EFO_0000612
ENSG00000175003-EFO_0000612
ENSG00000177614-EFO_0000612
ENSG00000075568-EFO_0000612
ENSG00000112419-EFO_0000612
ENSG00000120329-EFO_0000612
ENSG00000244187-EFO_0000612
ENSG00000134363-EFO_0000612
ENSG00000134686-EFO_0000612
ENSG00000096092-EFO_0000612
ENSG00000196968-EFO_0000612
ENSG00000159228-EFO_0000612
ENSG00000123473-EFO_0000612
ENSG00000213965-EFO_0000612
ENSG00000164855-EFO_0000612
ENSG00000144711-EFO_0000612
ENSG00000140575-EFO_0000612
ENSG00000111834-EFO_0000612
ENSG00000119777-EFO_0000612
ENSG00000187049-EFO_0000612
ENSG00000182107-EFO_0000612
ENSG00000176142-EFO_0000612
ENSG00000117595-EFO_0000612
ENSG00000147027-EFO_0000612
ENSG00000143001-EFO_0000612
ENSG00000091409-EFO_0000612
ENSG00000160124-EFO_0000612
ENSG00000180694-EFO_0000612
ENSG00000261609-EFO_0000612
ENSG00000164105-EFO_0000612
ENSG00000151835-EFO_0000612
ENSG00000179044-EFO_0000612
ENSG00000148965-EFO_0000612
ENSG00000156876-EFO_0000612
ENSG00000119457-EFO_0000612
ENSG00000177374-EFO_0000612
ENSG00000169635-EFO_0000612
ENSG00000116194-EFO_0000612
ENSG00000170011-EFO_0000612
ENSG00000175938-EFO_0000612
ENSG00000070882-EFO_0000612
ENSG00000007314-EFO_0000612
ENSG00000111319-EFO_0000612
ENSG00000260916-EFO_0000612
ENSG00000169439-EFO_0000612
ENSG00000036473-EFO_0000612
ENSG00000169914-EFO_0000612
ENSG00000128228-EFO_0000612
ENSG00000157020-EFO_0000612
ENSG00000169122-EFO_0000612
ENSG00000158234-EFO_0000612
ENSG00000129226-EFO_0000612
ENSG00000120341-EFO_0000612
ENSG00000113615-EFO_0000612
ENSG00000178445-EFO_0000612
ENSG00000164609-EFO_0000612
ENSG00000154319-EFO_0000612
ENSG00000131871-EFO_0000612
ENSG00000170381-EFO_0000612
ENSG00000117115-EFO_0000612
ENSG00000174137-EFO_0000612
ENSG00000197622-EFO_0000612
ENSG00000131495-EFO_0000612
ENSG00000160194-EFO_0000612
ENSG00000115392-EFO_0000612
ENSG00000197601-EFO_0000612
ENSG00000160781-EFO_0000612
ENSG00000130957-EFO_0000612
ENSG00000187231-EFO_0000612
ENSG00000170364-EFO_0000612
ENSG00000166889-EFO_0000612
ENSG00000187961-EFO_0000612
ENSG00000135437-EFO_0000612
ENSG00000164619-EFO_0000612
ENSG00000011198-EFO_0000612
ENSG00000134200-EFO_0000612
ENSG00000145332-EFO_0000612
ENSG00000164117-EFO_0000612
ENSG00000132004-EFO_0000612
ENSG00000104870-EFO_0000612
ENSG00000178301-EFO_0000612
ENSG00000166164-EFO_0000612
ENSG00000179715-EFO_0000612
ENSG00000188676-EFO_0000612
ENSG00000182511-EFO_0000612
ENSG00000169991-EFO_0000612
ENSG00000165288-EFO_0000612
ENSG00000129682-EFO_0000612
ENSG00000170477-EFO_0000612
ENSG00000138180-EFO_0000612
ENSG00000184887-EFO_0000612
ENSG00000163913-EFO_0000612
ENSG00000163513-EFO_0000612
ENSG00000135912-EFO_0000612
ENSG00000198855-EFO_0000612
ENSG00000137941-EFO_0000612
ENSG00000105738-EFO_0000612
ENSG00000127824-EFO_0000612
ENSG00000138175-EFO_0000612
ENSG00000155506-EFO_0000612
ENSG00000205403-EFO_0000612
ENSG00000134853-EFO_0000612
ENSG00000133063-EFO_0000612
ENSG00000064651-EFO_0000612
ENSG00000176014-EFO_0000612
ENSG00000121989-EFO_0000612
ENSG00000132972-EFO_0000612
ENSG00000132744-EFO_0000612
ENSG00000143537-EFO_0000612
ENSG00000154734-EFO_0000612
ENSG00000143382-EFO_0000612
ENSG00000137942-EFO_0000612
ENSG00000134001-EFO_0000612
ENSG00000184060-EFO_0000612
ENSG00000099203-EFO_0000612
ENSG00000125798-EFO_0000612
ENSG00000174233-EFO_0000612
ENSG00000149260-EFO_0000612
ENSG00000142330-EFO_0000612
ENSG00000113580-EFO_0000612
ENSG00000071243-EFO_0000612
ENSG00000158458-EFO_0000612
ENSG00000119630-EFO_0000612
ENSG00000132376-EFO_0000612
ENSG00000241058-EFO_0000612
ENSG00000013375-EFO_0000612
ENSG00000105974-EFO_0000612
ENSG00000170955-EFO_0000612
ENSG00000177542-EFO_0000612
ENSG00000025039-EFO_0000612
ENSG00000170967-EFO_0000612
ENSG00000189306-EFO_0000612
ENSG00000138796-EFO_0000612
ENSG00000044446-EFO_0000612
ENSG00000156873-EFO_0000612
ENSG00000182810-EFO_0000612
ENSG00000104435-EFO_0000612
ENSG00000125485-EFO_0000612
ENSG00000197457-EFO_0000612
ENSG00000137628-EFO_0000612
ENSG00000136152-EFO_0000612
ENSG00000121058-EFO_0000612
ENSG00000204291-EFO_0000612
ENSG00000100100-EFO_0000612
ENSG00000198355-EFO_0000612
ENSG00000127445-EFO_0000612
ENSG00000196482-EFO_0000612
ENSG00000165071-EFO_0000612
ENSG00000136895-EFO_0000612
ENSG00000148935-EFO_0000612
ENSG00000103066-EFO_0000612
ENSG00000243708-EFO_0000612
ENSG00000158715-EFO_0000612
ENSG00000105398-EFO_0000612
ENSG00000178171-EFO_0000612
ENSG00000004939-EFO_0000612
ENSG00000106868-EFO_0000612
ENSG00000131055-EFO_0000612
ENSG00000033867-EFO_0000612
ENSG00000186198-EFO_0000612
ENSG00000132623-EFO_0000612
ENSG00000080618-EFO_0000612
ENSG00000108582-EFO_0000612
ENSG00000268104-EFO_0000612
ENSG00000152904-EFO_0000612
ENSG00000099998-EFO_0000612
ENSG00000103257-EFO_0000612
ENSG00000205560-EFO_0000612
ENSG00000166426-EFO_0000612
ENSG00000103528-EFO_0000612
ENSG00000162407-EFO_0000612
ENSG00000188910-EFO_0000612
ENSG00000121871-EFO_0000612
ENSG00000178202-EFO_0000612
ENSG00000100196-EFO_0000612
ENSG00000170545-EFO_0000612
ENSG00000189266-EFO_0000612
ENSG00000152359-EFO_0000612
ENSG00000198732-EFO_0000612
ENSG00000088826-EFO_0000612
ENSG00000135423-EFO_0000612
ENSG00000162981-EFO_0000612
ENSG00000176973-EFO_0000612
ENSG00000092607-EFO_0000612
ENSG00000023608-EFO_0000612
ENSG00000163877-EFO_0000612
ENSG00000184602-EFO_0000612
ENSG00000184209-EFO_0000612
ENSG00000101400-EFO_0000612
ENSG00000105852-EFO_0000612
ENSG00000173230-EFO_0000612
ENSG00000181472-EFO_0000612
ENSG00000173548-EFO_0000612
ENSG00000145996-EFO_0000612
ENSG00000143921-EFO_0000612
ENSG00000104856-EFO_0000612
ENSG00000145934-EFO_0000612
ENSG00000144161-EFO_0000612
ENSG00000165272-EFO_0000612
ENSG00000128915-EFO_0000612
ENSG00000115361-EFO_0000612
ENSG00000182054-EFO_0000612
ENSG00000196177-EFO_0000612
ENSG00000168589-EFO_0000612
ENSG00000181513-EFO_0000612
ENSG00000138092-EFO_0000612
ENSG00000072274-EFO_0000612
ENSG00000160058-EFO_0000612
ENSG00000087303-EFO_0000612
ENSG00000198841-EFO_0000612
ENSG00000173588-EFO_0000612
ENSG00000153086-EFO_0000612
ENSG00000177426-EFO_0000612
ENSG00000097021-EFO_0000612
ENSG00000189079-EFO_0000612
ENSG00000150347-EFO_0000612
ENSG00000185875-EFO_0000612
ENSG00000005108-EFO_0000612
ENSG00000161533-EFO_0000612
ENSG00000172361-EFO_0000612
ENSG00000197555-EFO_0000612
ENSG00000086730-EFO_0000612
ENSG00000100575-EFO_0000612
ENSG00000163931-EFO_0000612
ENSG00000158717-EFO_0000612
ENSG00000111666-EFO_0000612
ENSG00000178828-EFO_0000612
ENSG00000034677-EFO_0000612
ENSG00000115602-EFO_0000612
ENSG00000149488-EFO_0000612
ENSG00000136689-EFO_0000612
ENSG00000144485-EFO_0000612
ENSG00000164485-EFO_0000612
ENSG00000133597-EFO_0000612
ENSG00000166557-EFO_0000612
ENSG00000120798-EFO_0000612
ENSG00000121680-EFO_0000612
ENSG00000124564-EFO_0000612
ENSG00000069667-EFO_0000612
ENSG00000198963-EFO_0000612
ENSG00000152556-EFO_0000612
ENSG00000189077-EFO_0000612
ENSG00000197208-EFO_0000612
ENSG00000169299-EFO_0000612
ENSG00000168268-EFO_0000612
ENSG00000165434-EFO_0000612
ENSG00000186480-EFO_0000612
ENSG00000116954-EFO_0000612
ENSG00000178537-EFO_0000612
ENSG00000160208-EFO_0000612
ENSG00000127954-EFO_0000612
ENSG00000168101-EFO_0000612
ENSG00000084110-EFO_0000612
ENSG00000101323-EFO_0000612
ENSG00000115694-EFO_0000612
ENSG00000160188-EFO_0000612
ENSG00000086289-EFO_0000612
ENSG00000196411-EFO_0000612
ENSG00000139970-EFO_0000612
ENSG00000165730-EFO_0000612
ENSG00000173320-EFO_0000612
ENSG00000121764-EFO_0000612
ENSG00000116266-EFO_0000612
ENSG00000164506-EFO_0000612
ENSG00000188643-EFO_0000612
ENSG00000183207-EFO_0000612
ENSG00000158828-EFO_0000612
ENSG00000169906-EFO_0000612
ENSG00000109084-EFO_0000612
ENSG00000139626-EFO_0000612
ENSG00000142694-EFO_0000612
ENSG00000104885-EFO_0000612
ENSG00000069812-EFO_0000612
ENSG00000118137-EFO_0000612
ENSG00000157456-EFO_0000612
ENSG00000103187-EFO_0000612
ENSG00000100644-EFO_0000612
ENSG00000165023-EFO_0000612
ENSG00000155011-EFO_0000612
ENSG00000006453-EFO_0000612
ENSG00000095739-EFO_0000612
ENSG00000177868-EFO_0000612
ENSG00000162520-EFO_0000612
ENSG00000278637-EFO_0000612
ENSG00000116783-EFO_0000612
ENSG00000077232-EFO_0000612
ENSG00000019505-EFO_0000612
ENSG00000121361-EFO_0000612
ENSG00000147526-EFO_0000612
ENSG00000138162-EFO_0000612
ENSG00000118418-EFO_0000612
ENSG00000164050-EFO_0000612
ENSG00000266200-EFO_0000612
ENSG00000019582-EFO_0000612
ENSG00000113716-EFO_0000612
ENSG00000169762-EFO_0000612
ENSG00000152689-EFO_0000612
ENSG00000103710-EFO_0000612
ENSG00000065491-EFO_0000612
ENSG00000143412-EFO_0000612
ENSG00000105254-EFO_0000612
ENSG00000180370-EFO_0000612
ENSG00000147439-EFO_0000612
ENSG00000103154-EFO_0000612
ENSG00000186603-EFO_0000612
ENSG00000172465-EFO_0000612
ENSG00000249853-EFO_0000612
ENSG00000139437-EFO_0000612
ENSG00000113905-EFO_0000612
ENSG00000121039-EFO_0000612
ENSG00000131781-EFO_0000612
ENSG00000143384-EFO_0000612
ENSG00000148730-EFO_0000612
ENSG00000168792-EFO_0000612
ENSG00000140526-EFO_0000612
ENSG00000100439-EFO_0000612
ENSG00000163686-EFO_0000612
ENSG00000100906-EFO_0000612
ENSG00000090339-EFO_0000612
ENSG00000177646-EFO_0000612
ENSG00000089234-EFO_0000612
ENSG00000117054-EFO_0000612
ENSG00000185024-EFO_0000612
ENSG00000138778-EFO_0000612
ENSG00000160888-EFO_0000612
ENSG00000174744-EFO_0000612
ENSG00000142669-EFO_0000612
ENSG00000029639-EFO_0000612
ENSG00000168300-EFO_0000612
ENSG00000151136-EFO_0000612
ENSG00000214706-EFO_0000612
ENSG00000092969-EFO_0000612
ENSG00000177465-EFO_0000612
ENSG00000136940-EFO_0000612
ENSG00000137801-EFO_0000612
ENSG00000073792-EFO_0000612
ENSG00000132434-EFO_0000612
ENSG00000132436-EFO_0000612
ENSG00000130702-EFO_0000612
ENSG00000203952-EFO_0000612
ENSG00000170145-EFO_0000612
ENSG00000151726-EFO_0000612
ENSG00000184925-EFO_0000612
ENSG00000163017-EFO_0000612
ENSG00000134121-EFO_0000612
ENSG00000146872-EFO_0000612
ENSG00000173517-EFO_0000612
ENSG00000242265-EFO_0000612
ENSG00000198300-EFO_0000612
ENSG00000133027-EFO_0000612
ENSG00000139354-EFO_0000612
ENSG00000107485-EFO_0000612
ENSG00000138613-EFO_0000612
ENSG00000163481-EFO_0000612
ENSG00000142655-EFO_0000612
ENSG00000175592-EFO_0000612
ENSG00000143257-EFO_0000612
ENSG00000197977-EFO_0000612
ENSG00000241697-EFO_0000612
ENSG00000166333-EFO_0000612
ENSG00000153234-EFO_0000612
ENSG00000108518-EFO_0000612
ENSG00000116251-EFO_0000612
ENSG00000170482-EFO_0000612
ENSG00000165458-EFO_0000612
ENSG00000115840-EFO_0000612
ENSG00000197119-EFO_0000612
ENSG00000138792-EFO_0000612
ENSG00000174951-EFO_0000612
ENSG00000133818-EFO_0000612
ENSG00000052749-EFO_0000612
ENSG00000115109-EFO_0000612
ENSG00000159023-EFO_0000612
ENSG00000074696-EFO_0000612
ENSG00000109832-EFO_0000612
ENSG00000165752-EFO_0000612
ENSG00000140511-EFO_0000612
ENSG00000198648-EFO_0000612
ENSG00000104537-EFO_0000612
ENSG00000159588-EFO_0000612
ENSG00000079102-EFO_0000612
ENSG00000140968-EFO_0000612
ENSG00000177508-EFO_0000612
ENSG00000145675-EFO_0000612
ENSG00000023839-EFO_0000612
ENSG00000196154-EFO_0000612
ENSG00000204262-EFO_0000612
ENSG00000087842-EFO_0000612
ENSG00000170927-EFO_0000612
ENSG00000156345-EFO_0000612
ENSG00000105810-EFO_0000612
ENSG00000139083-EFO_0000612
ENSG00000142197-EFO_0000612
ENSG00000139508-EFO_0000612
ENSG00000121316-EFO_0000612
ENSG00000145779-EFO_0000612
ENSG00000028137-EFO_0000612
ENSG00000146072-EFO_0000612
ENSG00000141447-EFO_0000612
ENSG00000102524-EFO_0000612
ENSG00000186994-EFO_0000612
ENSG00000159173-EFO_0000612
ENSG00000129991-EFO_0000612
ENSG00000120054-EFO_0000612
ENSG00000111077-EFO_0000612
ENSG00000132773-EFO_0000612
ENSG00000104848-EFO_0000612
ENSG00000155465-EFO_0000612
ENSG00000085465-EFO_0000612
ENSG00000169217-EFO_0000612
ENSG00000174059-EFO_0000612
ENSG00000133488-EFO_0000612
ENSG00000180914-EFO_0000612
ENSG00000198483-EFO_0000612
ENSG00000112530-EFO_0000612
ENSG00000051009-EFO_0000612
ENSG00000138018-EFO_0000612
ENSG00000109511-EFO_0000612
ENSG00000142178-EFO_0000612
ENSG00000167291-EFO_0000612
ENSG00000023572-EFO_0000612
ENSG00000028839-EFO_0000612
ENSG00000105610-EFO_0000612
ENSG00000135473-EFO_0000612
ENSG00000142910-EFO_0000612
ENSG00000108846-EFO_0000612
ENSG00000125257-EFO_0000612
ENSG00000117266-EFO_0000612
ENSG00000155111-EFO_0000612
ENSG00000128829-EFO_0000612
ENSG00000115590-EFO_0000612
ENSG00000124104-EFO_0000612
ENSG00000167130-EFO_0000612
ENSG00000132563-EFO_0000612
ENSG00000115255-EFO_0000612
ENSG00000147647-EFO_0000612
ENSG00000189056-EFO_0000612
ENSG00000182704-EFO_0000612
ENSG00000117472-EFO_0000612
ENSG00000198931-EFO_0000612
ENSG00000156453-EFO_0000612
ENSG00000004975-EFO_0000612
ENSG00000120327-EFO_0000612
ENSG00000198797-EFO_0000612
ENSG00000146618-EFO_0000612
ENSG00000100162-EFO_0000612
ENSG00000127334-EFO_0000612
ENSG00000162670-EFO_0000612
ENSG00000134259-EFO_0000612
ENSG00000105251-EFO_0000612
ENSG00000101624-EFO_0000612
ENSG00000176974-EFO_0000612
ENSG00000100422-EFO_0000612
ENSG00000164403-EFO_0000612
ENSG00000119685-EFO_0000612
ENSG00000116991-EFO_0000612
ENSG00000196878-EFO_0000612
ENSG00000143942-EFO_0000612
ENSG00000198650-EFO_0000612
ENSG00000108389-EFO_0000612
ENSG00000113070-EFO_0000612
ENSG00000172572-EFO_0000612
ENSG00000177045-EFO_0000612
ENSG00000005187-EFO_0000612
ENSG00000119431-EFO_0000612
ENSG00000100288-EFO_0000612
ENSG00000137462-EFO_0000612
ENSG00000169490-EFO_0000612
ENSG00000169908-EFO_0000612
ENSG00000115221-EFO_0000612
ENSG00000164089-EFO_0000612
ENSG00000074935-EFO_0000612
ENSG00000159147-EFO_0000612
ENSG00000104883-EFO_0000612
ENSG00000146083-EFO_0000612
ENSG00000070808-EFO_0000612
ENSG00000137878-EFO_0000612
ENSG00000184719-EFO_0000612
ENSG00000125995-EFO_0000612
ENSG00000105135-EFO_0000612
ENSG00000134986-EFO_0000612
ENSG00000161395-EFO_0000612
ENSG00000170802-EFO_0000612
ENSG00000172663-EFO_0000612
ENSG00000197375-EFO_0000612
ENSG00000125629-EFO_0000612
ENSG00000198208-EFO_0000612
ENSG00000154269-EFO_0000612
ENSG00000167996-EFO_0000612
ENSG00000001561-EFO_0000612
ENSG00000168439-EFO_0000612
ENSG00000115661-EFO_0000612
ENSG00000187097-EFO_0000612
ENSG00000186352-EFO_0000612
ENSG00000146278-EFO_0000612
ENSG00000166825-EFO_0000612
ENSG00000112214-EFO_0000612
ENSG00000169221-EFO_0000612
ENSG00000173221-EFO_0000612
ENSG00000004961-EFO_0000612
ENSG00000165282-EFO_0000612
ENSG00000163517-EFO_0000612
ENSG00000183091-EFO_0000612
ENSG00000168237-EFO_0000612
ENSG00000135476-EFO_0000612
ENSG00000196420-EFO_0000612
ENSG00000160255-EFO_0000612
ENSG00000124256-EFO_0000612
ENSG00000116809-EFO_0000612
ENSG00000186350-EFO_0000612
ENSG00000167565-EFO_0000612
ENSG00000135108-EFO_0000612
ENSG00000130713-EFO_0000612
ENSG00000140297-EFO_0000612
ENSG00000147883-EFO_0000612
ENSG00000138193-EFO_0000612
ENSG00000197943-EFO_0000612
ENSG00000091704-EFO_0000612
ENSG00000158525-EFO_0000612
ENSG00000111181-EFO_0000612
ENSG00000122194-EFO_0000612
ENSG00000221968-EFO_0000612
ENSG00000144550-EFO_0000612
ENSG00000112964-EFO_0000612
ENSG00000118702-EFO_0000612
ENSG00000115042-EFO_0000612
ENSG00000145632-EFO_0000612
ENSG00000109099-EFO_0000612
ENSG00000205808-EFO_0000612
ENSG00000171790-EFO_0000612
ENSG00000078589-EFO_0000612
ENSG00000139624-EFO_0000612
ENSG00000116830-EFO_0000612
ENSG00000115641-EFO_0000612
ENSG00000158825-EFO_0000612
ENSG00000146950-EFO_0000612
ENSG00000120915-EFO_0000612
ENSG00000103942-EFO_0000612
ENSG00000113391-EFO_0000612
ENSG00000159184-EFO_0000612
ENSG00000166743-EFO_0000612
ENSG00000183549-EFO_0000612
ENSG00000196743-EFO_0000612
ENSG00000114349-EFO_0000612
ENSG00000169064-EFO_0000612
ENSG00000007216-EFO_0000612
ENSG00000094963-EFO_0000612
ENSG00000117906-EFO_0000612
ENSG00000080546-EFO_0000612
ENSG00000149212-EFO_0000612
ENSG00000128886-EFO_0000612
ENSG00000009709-EFO_0000612
ENSG00000147889-EFO_0000612
ENSG00000066322-EFO_0000612
ENSG00000143507-EFO_0000612
ENSG00000112679-EFO_0000612
ENSG00000146232-EFO_0000612
ENSG00000138166-EFO_0000612
ENSG00000184226-EFO_0000612
ENSG00000144802-EFO_0000612
ENSG00000115163-EFO_0000612
ENSG00000121101-EFO_0000612
ENSG00000151575-EFO_0000612
ENSG00000185437-EFO_0000612
ENSG00000095370-EFO_0000612
ENSG00000066248-EFO_0000612
ENSG00000156463-EFO_0000612
ENSG00000174799-EFO_0000612
ENSG00000198892-EFO_0000612
ENSG00000102230-EFO_0000612
ENSG00000100393-EFO_0000612
ENSG00000122591-EFO_0000612
ENSG00000135218-EFO_0000612
ENSG00000150961-EFO_0000612
ENSG00000089692-EFO_0000612
ENSG00000091490-EFO_0000612
ENSG00000145451-EFO_0000612
ENSG00000168264-EFO_0000612
ENSG00000163440-EFO_0000612
ENSG00000138083-EFO_0000612
ENSG00000013392-EFO_0000612
ENSG00000091831-EFO_0000612
ENSG00000110721-EFO_0000612
ENSG00000081800-EFO_0000612
ENSG00000115170-EFO_0000612
ENSG00000119185-EFO_0000612
ENSG00000155099-EFO_0000612
ENSG00000172071-EFO_0000612
ENSG00000121440-EFO_0000612
ENSG00000147443-EFO_0000612
ENSG00000167110-EFO_0000612
ENSG00000108733-EFO_0000612
ENSG00000165457-EFO_0000612
ENSG00000203907-EFO_0000612
ENSG00000110092-EFO_0000612
ENSG00000124568-EFO_0000612
ENSG00000110931-EFO_0000612
ENSG00000077274-EFO_0000612
ENSG00000168269-EFO_0000612
ENSG00000142227-EFO_0000612
ENSG00000132406-EFO_0000612
ENSG00000105255-EFO_0000612
ENSG00000239282-EFO_0000612
ENSG00000181234-EFO_0000612
ENSG00000174898-EFO_0000612
ENSG00000175634-EFO_0000612
ENSG00000111674-EFO_0000612
ENSG00000135094-EFO_0000612
ENSG00000163430-EFO_0000612
ENSG00000136444-EFO_0000612
ENSG00000101294-EFO_0000612
ENSG00000198018-EFO_0000612
ENSG00000171557-EFO_0000612
ENSG00000022267-EFO_0000612
ENSG00000125726-EFO_0000612
ENSG00000112769-EFO_0000612
ENSG00000174332-EFO_0000612
ENSG00000241935-EFO_0000612
ENSG00000128604-EFO_0000612
ENSG00000111727-EFO_0000612
ENSG00000171262-EFO_0000612
ENSG00000099260-EFO_0000612
ENSG00000059377-EFO_0000612
ENSG00000128713-EFO_0000612
ENSG00000213930-EFO_0000612
ENSG00000168004-EFO_0000612
ENSG00000175920-EFO_0000612
ENSG00000105379-EFO_0000612
ENSG00000173540-EFO_0000612
ENSG00000115604-EFO_0000612
ENSG00000079112-EFO_0000612
ENSG00000169621-EFO_0000612
ENSG00000115271-EFO_0000612
ENSG00000188641-EFO_0000612
ENSG00000151876-EFO_0000612
ENSG00000181061-EFO_0000612
ENSG00000112208-EFO_0000612
ENSG00000152669-EFO_0000612
ENSG00000137502-EFO_0000612
ENSG00000187475-EFO_0000612
ENSG00000274267-EFO_0000612
ENSG00000198380-EFO_0000612
ENSG00000183813-EFO_0000612
ENSG00000078269-EFO_0000612
ENSG00000173227-EFO_0000612
ENSG00000110090-EFO_0000612
ENSG00000167216-EFO_0000612
ENSG00000120837-EFO_0000612
ENSG00000134240-EFO_0000612
ENSG00000170743-EFO_0000612
ENSG00000099139-EFO_0000612
ENSG00000136161-EFO_0000612
ENSG00000130300-EFO_0000612
ENSG00000163681-EFO_0000612
ENSG00000115919-EFO_0000612
ENSG00000007312-EFO_0000612
ENSG00000090470-EFO_0000612
ENSG00000150540-EFO_0000612
ENSG00000082014-EFO_0000612
ENSG00000105991-EFO_0000612
ENSG00000170791-EFO_0000612
ENSG00000197142-EFO_0000612
ENSG00000004799-EFO_0000612
ENSG00000175087-EFO_0000612
ENSG00000090097-EFO_0000612
ENSG00000115504-EFO_0000612
ENSG00000113790-EFO_0000612
ENSG00000215251-EFO_0000612
ENSG00000137496-EFO_0000612
ENSG00000261701-EFO_0000612
ENSG00000121892-EFO_0000612
ENSG00000120158-EFO_0000612
ENSG00000176978-EFO_0000612
ENSG00000115459-EFO_0000612
ENSG00000163435-EFO_0000612
ENSG00000105717-EFO_0000612
ENSG00000132570-EFO_0000612
ENSG00000164303-EFO_0000612
ENSG00000129810-EFO_0000612
ENSG00000139318-EFO_0000612
ENSG00000141258-EFO_0000612
ENSG00000161202-EFO_0000612
ENSG00000151422-EFO_0000612
ENSG00000111252-EFO_0000612
ENSG00000116819-EFO_0000612
ENSG00000139926-EFO_0000612
ENSG00000172159-EFO_0000612
ENSG00000167676-EFO_0000612
ENSG00000214456-EFO_0000612
ENSG00000149043-EFO_0000612
ENSG00000183569-EFO_0000612
ENSG00000056736-EFO_0000612
ENSG00000140374-EFO_0000612
ENSG00000185813-EFO_0000612
ENSG00000135842-EFO_0000612
ENSG00000121104-EFO_0000612
ENSG00000148459-EFO_0000612
ENSG00000106366-EFO_0000612
ENSG00000107960-EFO_0000612
ENSG00000163825-EFO_0000612
ENSG00000012061-EFO_0000612
ENSG00000187672-EFO_0000612
ENSG00000099219-EFO_0000612
ENSG00000178814-EFO_0000612
ENSG00000123240-EFO_0000612
ENSG00000119915-EFO_0000612
ENSG00000086619-EFO_0000612
ENSG00000241360-EFO_0000612
ENSG00000114115-EFO_0000612
ENSG00000137154-EFO_0000612
ENSG00000100350-EFO_0000612
ENSG00000101773-EFO_0000612
ENSG00000147168-EFO_0000612
ENSG00000115226-EFO_0000612
ENSG00000142494-EFO_0000612
ENSG00000084734-EFO_0000612
ENSG00000147872-EFO_0000612
ENSG00000136630-EFO_0000612
ENSG00000152782-EFO_0000612
ENSG00000126062-EFO_0000612
ENSG00000198815-EFO_0000612
ENSG00000146477-EFO_0000612
ENSG00000172348-EFO_0000612
ENSG00000147459-EFO_0000612
ENSG00000167136-EFO_0000612
ENSG00000124145-EFO_0000612
ENSG00000010818-EFO_0000612
ENSG00000171617-EFO_0000612
ENSG00000168447-EFO_0000612
ENSG00000244462-EFO_0000612
ENSG00000111642-EFO_0000612
ENSG00000112029-EFO_0000612
ENSG00000154143-EFO_0000612
ENSG00000113361-EFO_0000612
ENSG00000197632-EFO_0000612
ENSG00000149485-EFO_0000612
ENSG00000278588-EFO_0000612
ENSG00000146587-EFO_0000612
ENSG00000084070-EFO_0000612
ENSG00000163536-EFO_0000612
ENSG00000157106-EFO_0000612
ENSG00000106004-EFO_0000612
ENSG00000189091-EFO_0000612
ENSG00000144045-EFO_0000612
ENSG00000182359-EFO_0000612
ENSG00000130513-EFO_0000612
ENSG00000164815-EFO_0000612
ENSG00000262919-EFO_0000612
ENSG00000143870-EFO_0000612
ENSG00000166192-EFO_0000612
ENSG00000151892-EFO_0000612
ENSG00000173992-EFO_0000612
ENSG00000104611-EFO_0000612
ENSG00000100784-EFO_0000612
ENSG00000163069-EFO_0000612
ENSG00000129197-EFO_0000612
ENSG00000149474-EFO_0000612
ENSG00000132591-EFO_0000612
ENSG00000170004-EFO_0000612
ENSG00000152256-EFO_0000612
ENSG00000148156-EFO_0000612
ENSG00000163535-EFO_0000612
ENSG00000137857-EFO_0000612
ENSG00000128512-EFO_0000612
ENSG00000170322-EFO_0000612
ENSG00000170448-EFO_0000612
ENSG00000103876-EFO_0000612
ENSG00000172977-EFO_0000612
ENSG00000136514-EFO_0000612
ENSG00000051128-EFO_0000612
ENSG00000185215-EFO_0000612
ENSG00000115556-EFO_0000612
ENSG00000104047-EFO_0000612
ENSG00000129596-EFO_0000612
ENSG00000136144-EFO_0000612
ENSG00000165953-EFO_0000612
ENSG00000137478-EFO_0000612
ENSG00000149499-EFO_0000612
ENSG00000153574-EFO_0000612
ENSG00000139269-EFO_0000612
ENSG00000092036-EFO_0000612
ENSG00000167280-EFO_0000612
ENSG00000196353-EFO_0000612
ENSG00000189159-EFO_0000612
ENSG00000138468-EFO_0000612
ENSG00000198353-EFO_0000612
ENSG00000149124-EFO_0000612
ENSG00000111911-EFO_0000612
ENSG00000131375-EFO_0000612
ENSG00000139173-EFO_0000612
ENSG00000138074-EFO_0000612
ENSG00000196155-EFO_0000612
ENSG00000173801-EFO_0000612
ENSG00000080819-EFO_0000612
ENSG00000001167-EFO_0000612
ENSG00000180185-EFO_0000612
ENSG00000242732-EFO_0000612
ENSG00000168079-EFO_0000612
ENSG00000156509-EFO_0000612
ENSG00000164251-EFO_0000612
ENSG00000122335-EFO_0000612
ENSG00000065485-EFO_0000612
ENSG00000162775-EFO_0000612
ENSG00000112902-EFO_0000612
ENSG00000079393-EFO_0000612
ENSG00000127220-EFO_0000612
ENSG00000135048-EFO_0000612
ENSG00000117748-EFO_0000612
ENSG00000082516-EFO_0000612
ENSG00000163083-EFO_0000612
ENSG00000163586-EFO_0000612
ENSG00000123992-EFO_0000612
ENSG00000088926-EFO_0000612
ENSG00000116663-EFO_0000612
ENSG00000263761-EFO_0000612
ENSG00000117525-EFO_0000612
ENSG00000104205-EFO_0000612
ENSG00000145491-EFO_0000612
ENSG00000166289-EFO_0000612
ENSG00000240303-EFO_0000612
ENSG00000092108-EFO_0000612
ENSG00000153982-EFO_0000612
ENSG00000163832-EFO_0000612
ENSG00000168077-EFO_0000612
ENSG00000105607-EFO_0000612
ENSG00000126461-EFO_0000612
ENSG00000109929-EFO_0000612
ENSG00000149922-EFO_0000612
ENSG00000135905-EFO_0000612
ENSG00000178307-EFO_0000612
ENSG00000104313-EFO_0000612
ENSG00000173210-EFO_0000612
ENSG00000154920-EFO_0000612
ENSG00000143653-EFO_0000612
ENSG00000048740-EFO_0000612
ENSG00000170522-EFO_0000612
ENSG00000075651-EFO_0000612
ENSG00000157303-EFO_0000612
ENSG00000085365-EFO_0000612
ENSG00000070495-EFO_0000612
ENSG00000187210-EFO_0000612
ENSG00000107104-EFO_0000612
ENSG00000145384-EFO_0000612
ENSG00000221869-EFO_0000612
ENSG00000110888-EFO_0000612
ENSG00000198734-EFO_0000612
ENSG00000138764-EFO_0000612
ENSG00000012660-EFO_0000612
ENSG00000245848-EFO_0000612
ENSG00000102119-EFO_0000612
ENSG00000008083-EFO_0000612
ENSG00000113722-EFO_0000612
ENSG00000117834-EFO_0000612
ENSG00000164023-EFO_0000612
ENSG00000179029-EFO_0000612
ENSG00000105173-EFO_0000612
ENSG00000126218-EFO_0000612
ENSG00000198964-EFO_0000612
ENSG00000162694-EFO_0000612
ENSG00000168356-EFO_0000612
ENSG00000120659-EFO_0000612
ENSG00000171988-EFO_0000612
ENSG00000165475-EFO_0000274
ENSG00000047597-EFO_0000274
ENSG00000072310-EFO_0000274
ENSG00000105447-EFO_0000274
ENSG00000198363-EFO_0000274
ENSG00000055483-EFO_0000274
ENSG00000186318-EFO_0000274
ENSG00000166183-EFO_0000274
ENSG00000126522-EFO_0000274
ENSG00000187607-EFO_0000274
ENSG00000112599-EFO_0000274
ENSG00000146233-EFO_0000274
ENSG00000040531-EFO_0000274
ENSG00000121413-EFO_0000274
ENSG00000175315-EFO_0000274
ENSG00000082512-EFO_0000274
ENSG00000165471-EFO_0000274
ENSG00000196793-EFO_0000274
ENSG00000109519-EFO_0000274
ENSG00000150712-EFO_0000274
ENSG00000136738-EFO_0000274
ENSG00000111218-EFO_0000274
ENSG00000180875-EFO_0000274
ENSG00000198356-EFO_0000274
ENSG00000211452-EFO_0000274
ENSG00000164284-EFO_0000274
ENSG00000121552-EFO_0000274
ENSG00000072518-EFO_0000274
ENSG00000144677-EFO_0000274
ENSG00000071575-EFO_0000274
ENSG00000125872-EFO_0000274
ENSG00000101255-EFO_0000274
ENSG00000188906-EFO_0000274
ENSG00000125675-EFO_0000274
ENSG00000134057-EFO_0000274
ENSG00000155016-EFO_0000274
ENSG00000151332-EFO_0000274
ENSG00000126562-EFO_0000274
ENSG00000160868-EFO_0000274
ENSG00000175104-EFO_0000274
ENSG00000135697-EFO_0000274
ENSG00000002330-EFO_0000274
ENSG00000140455-EFO_0000274
ENSG00000116157-EFO_0000274
ENSG00000125831-EFO_0000274
ENSG00000197629-EFO_0000274
ENSG00000079931-EFO_0000274
ENSG00000186732-EFO_0000274
ENSG00000170382-EFO_0000274
ENSG00000135698-EFO_0000274
ENSG00000158125-EFO_0000274
ENSG00000105829-EFO_0000274
ENSG00000143258-EFO_0000274
ENSG00000152583-EFO_0000274
ENSG00000152784-EFO_0000274
ENSG00000131409-EFO_0000274
ENSG00000184005-EFO_0000274
ENSG00000178075-EFO_0000274
ENSG00000118785-EFO_0000274
ENSG00000135454-EFO_0000274
ENSG00000168765-EFO_0000274
ENSG00000126010-EFO_0000274
ENSG00000165092-EFO_0000274
ENSG00000137106-EFO_0000274
ENSG00000074582-EFO_0000274
ENSG00000168491-EFO_0000274
ENSG00000197580-EFO_0000274
ENSG00000125484-EFO_0000274
ENSG00000072182-EFO_0000274
ENSG00000127419-EFO_0000274
ENSG00000128059-EFO_0000274
ENSG00000105793-EFO_0000274
ENSG00000155974-EFO_0000274
ENSG00000116761-EFO_0000274
ENSG00000196199-EFO_0000274
ENSG00000134317-EFO_0000274
ENSG00000053371-EFO_0000274
ENSG00000127399-EFO_0000274
ENSG00000198074-EFO_0000274
ENSG00000166148-EFO_0000274
ENSG00000166123-EFO_0000274
ENSG00000181773-EFO_0000274
ENSG00000140307-EFO_0000274
ENSG00000131864-EFO_0000274
ENSG00000126883-EFO_0000274
ENSG00000165566-EFO_0000274
ENSG00000198873-EFO_0000274
ENSG00000153006-EFO_0000274
ENSG00000023330-EFO_0000274
ENSG00000171492-EFO_0000274
ENSG00000127914-EFO_0000274
ENSG00000165171-EFO_0000274
ENSG00000204160-EFO_0000274
ENSG00000156802-EFO_0000274
ENSG00000085662-EFO_0000274
ENSG00000084764-EFO_0000274
ENSG00000169840-EFO_0000274
ENSG00000133131-EFO_0000274
ENSG00000213024-EFO_0000274
ENSG00000108433-EFO_0000274
ENSG00000136011-EFO_0000274
ENSG00000187134-EFO_0000274
ENSG00000122787-EFO_0000274
ENSG00000154438-EFO_0000274
ENSG00000149418-EFO_0000274
ENSG00000162337-EFO_0000274
ENSG00000167701-EFO_0000274
ENSG00000169255-EFO_0000274
ENSG00000133800-EFO_0000274
ENSG00000106976-EFO_0000274
ENSG00000140396-EFO_0000274
ENSG00000002822-EFO_0000274
ENSG00000130592-EFO_0000274
ENSG00000108602-EFO_0000274
ENSG00000139352-EFO_0000274
ENSG00000148795-EFO_0000274
ENSG00000166394-EFO_0000274
ENSG00000111249-EFO_0000274
ENSG00000102780-EFO_0000274
ENSG00000186115-EFO_0000274
ENSG00000177054-EFO_0000274
ENSG00000111231-EFO_0000274
ENSG00000155893-EFO_0000274
ENSG00000103490-EFO_0000274
ENSG00000124160-EFO_0000274
ENSG00000111711-EFO_0000274
ENSG00000102048-EFO_0000274
ENSG00000113494-EFO_0000274
ENSG00000164116-EFO_0000274
ENSG00000172893-EFO_0000274
ENSG00000160233-EFO_0000274
ENSG00000143363-EFO_0000274
ENSG00000108381-EFO_0000274
ENSG00000103194-EFO_0000274
ENSG00000099385-EFO_0000274
ENSG00000185432-EFO_0000274
ENSG00000143294-EFO_0000274
ENSG00000181541-EFO_0000274
ENSG00000114771-EFO_0000274
ENSG00000006712-EFO_0000274
ENSG00000184012-EFO_0000274
ENSG00000148180-EFO_0000274
ENSG00000146250-EFO_0000274
ENSG00000065621-EFO_0000274
ENSG00000063176-EFO_0000274
ENSG00000037897-EFO_0000274
ENSG00000198829-EFO_0000274
ENSG00000277656-EFO_0000274
ENSG00000155096-EFO_0000274
ENSG00000141505-EFO_0000274
ENSG00000176153-EFO_0000274
ENSG00000155846-EFO_0000274
ENSG00000136840-EFO_0000274
ENSG00000079462-EFO_0000274
ENSG00000103485-EFO_0000274
ENSG00000021461-EFO_0000274
ENSG00000151240-EFO_0000274
ENSG00000106258-EFO_0000274
ENSG00000104687-EFO_0000274
ENSG00000163644-EFO_0000274
ENSG00000005381-EFO_0000274
ENSG00000128309-EFO_0000274
ENSG00000173890-EFO_0000274
ENSG00000100577-EFO_0000274
ENSG00000063180-EFO_0000274
ENSG00000143198-EFO_0000274
ENSG00000153802-EFO_0000274
ENSG00000182187-EFO_0000274
ENSG00000120896-EFO_0000274
ENSG00000101751-EFO_0000274
ENSG00000189067-EFO_0000274
ENSG00000140548-EFO_0000274
ENSG00000134569-EFO_0000274
ENSG00000137656-EFO_0000274
ENSG00000186767-EFO_0000274
ENSG00000122477-EFO_0000274
ENSG00000173581-EFO_0000274
ENSG00000197566-EFO_0000274
ENSG00000169184-EFO_0000274
ENSG00000074410-EFO_0000274
ENSG00000135679-EFO_0000274
ENSG00000188994-EFO_0000274
ENSG00000177511-EFO_0000274
ENSG00000140459-EFO_0000274
ENSG00000131016-EFO_0000274
ENSG00000129317-EFO_0000274
ENSG00000133226-EFO_0000274
ENSG00000111707-EFO_0000274
ENSG00000084112-EFO_0000274
ENSG00000214160-EFO_0000274
ENSG00000036672-EFO_0000274
ENSG00000163738-EFO_0000274
ENSG00000100994-EFO_0000274
ENSG00000141040-EFO_0000274
ENSG00000110887-EFO_0000274
ENSG00000164663-EFO_0000274
ENSG00000171621-EFO_0000274
ENSG00000132600-EFO_0000274
ENSG00000185022-EFO_0000274
ENSG00000196605-EFO_0000274
ENSG00000184384-EFO_0000274
ENSG00000112893-EFO_0000274
ENSG00000107669-EFO_0000274
ENSG00000101417-EFO_0000274
ENSG00000173511-EFO_0000274
ENSG00000040199-EFO_0000274
ENSG00000160602-EFO_0000274
ENSG00000154914-EFO_0000274
ENSG00000136383-EFO_0000274
ENSG00000136059-EFO_0000274
ENSG00000178573-EFO_0000274
ENSG00000176170-EFO_0000274
ENSG00000137364-EFO_0000274
ENSG00000148334-EFO_0000274
ENSG00000122420-EFO_0000274
ENSG00000168259-EFO_0000274
ENSG00000137976-EFO_0000274
ENSG00000175899-EFO_0000274
ENSG00000133026-EFO_0000274
ENSG00000165462-EFO_0000274
ENSG00000154007-EFO_0000274
ENSG00000170412-EFO_0000274
ENSG00000127837-EFO_0000274
ENSG00000198901-EFO_0000274
ENSG00000159423-EFO_0000274
ENSG00000277893-EFO_0000274
ENSG00000119711-EFO_0000274
ENSG00000007062-EFO_0000274
ENSG00000143515-EFO_0000274
ENSG00000115525-EFO_0000274
ENSG00000166444-EFO_0000274
ENSG00000175130-EFO_0000274
ENSG00000186951-EFO_0000274
ENSG00000094914-EFO_0000274
ENSG00000117399-EFO_0000274
ENSG00000178502-EFO_0000274
ENSG00000183044-EFO_0000274
ENSG00000112159-EFO_0000274
ENSG00000109819-EFO_0000274
ENSG00000164733-EFO_0000274
ENSG00000178531-EFO_0000274
ENSG00000107611-EFO_0000274
ENSG00000161920-EFO_0000274
ENSG00000153015-EFO_0000274
ENSG00000173545-EFO_0000274
ENSG00000143162-EFO_0000274
ENSG00000036530-EFO_0000274
ENSG00000175348-EFO_0000274
ENSG00000167191-EFO_0000274
ENSG00000177485-EFO_0000274
ENSG00000170776-EFO_0000274
ENSG00000188215-EFO_0000274
ENSG00000153208-EFO_0000274
ENSG00000183891-EFO_0000274
ENSG00000113916-EFO_0000274
ENSG00000136261-EFO_0000274
ENSG00000142405-EFO_0000274
ENSG00000164266-EFO_0000274
ENSG00000118113-EFO_0000274
ENSG00000083799-EFO_0000274
ENSG00000196850-EFO_0000274
ENSG00000150527-EFO_0000274
ENSG00000072080-EFO_0000274
ENSG00000157837-EFO_0000274
ENSG00000008405-EFO_0000274
ENSG00000111671-EFO_0000274
ENSG00000163554-EFO_0000274
ENSG00000163541-EFO_0000274
ENSG00000250799-EFO_0000274
ENSG00000176894-EFO_0000274
ENSG00000066427-EFO_0000274
ENSG00000233276-EFO_0000274
ENSG00000074416-EFO_0000274
ENSG00000155754-EFO_0000274
ENSG00000004776-EFO_0000274
ENSG00000070731-EFO_0000274
ENSG00000120162-EFO_0000274
ENSG00000196730-EFO_0000274
ENSG00000080823-EFO_0000274
ENSG00000165886-EFO_0000274
ENSG00000140506-EFO_0000274
ENSG00000070190-EFO_0000274
ENSG00000125637-EFO_0000274
ENSG00000160563-EFO_0000274
ENSG00000112799-EFO_0000274
ENSG00000185697-EFO_0000274
ENSG00000132423-EFO_0000274
ENSG00000148840-EFO_0000274
ENSG00000066739-EFO_0000274
ENSG00000147853-EFO_0000274
ENSG00000166347-EFO_0000274
ENSG00000152595-EFO_0000274
ENSG00000100024-EFO_0000274
ENSG00000126243-EFO_0000274
ENSG00000185650-EFO_0000274
ENSG00000135763-EFO_0000274
ENSG00000018510-EFO_0000274
ENSG00000058056-EFO_0000274
ENSG00000184743-EFO_0000274
ENSG00000183035-EFO_0000274
ENSG00000105726-EFO_0000274
ENSG00000127249-EFO_0000274
ENSG00000175287-EFO_0000274
ENSG00000143393-EFO_0000274
ENSG00000158966-EFO_0000274
ENSG00000072210-EFO_0000274
ENSG00000149716-EFO_0000274
ENSG00000186088-EFO_0000274
ENSG00000135521-EFO_0000274
ENSG00000101955-EFO_0000274
ENSG00000168916-EFO_0000274
ENSG00000197619-EFO_0000274
ENSG00000174307-EFO_0000274
ENSG00000117707-EFO_0000274
ENSG00000132763-EFO_0000274
ENSG00000144560-EFO_0000274
ENSG00000172318-EFO_0000274
ENSG00000237172-EFO_0000274
ENSG00000115828-EFO_0000274
ENSG00000121578-EFO_0000274
ENSG00000197535-EFO_0000274
ENSG00000102158-EFO_0000274
ENSG00000134258-EFO_0000274
ENSG00000254858-EFO_0000274
ENSG00000213999-EFO_0000274
ENSG00000149968-EFO_0000274
ENSG00000119714-EFO_0000274
ENSG00000055163-EFO_0000274
ENSG00000112640-EFO_0000274
ENSG00000163735-EFO_0000274
ENSG00000106546-EFO_0000274
ENSG00000165983-EFO_0000274
ENSG00000165474-EFO_0000274
ENSG00000107890-EFO_0000274
ENSG00000105668-EFO_0000274
ENSG00000099968-EFO_0000274
ENSG00000121653-EFO_0000274
ENSG00000124116-EFO_0000274
ENSG00000060566-EFO_0000274
ENSG00000213672-EFO_0000274
ENSG00000084676-EFO_0000274
ENSG00000107554-EFO_0000274
ENSG00000247626-EFO_0000274
ENSG00000005469-EFO_0000274
ENSG00000125952-EFO_0000274
ENSG00000129071-EFO_0000274
ENSG00000018408-EFO_0000274
ENSG00000049245-EFO_0000274
ENSG00000176055-EFO_0000274
ENSG00000167656-EFO_0000274
ENSG00000054793-EFO_0000274
ENSG00000118514-EFO_0000274
ENSG00000241945-EFO_0000274
ENSG00000102897-EFO_0000274
ENSG00000137573-EFO_0000274
ENSG00000185909-EFO_0000274
ENSG00000260325-EFO_0000274
ENSG00000170606-EFO_0000274
ENSG00000174567-EFO_0000274
ENSG00000065833-EFO_0000274
ENSG00000198746-EFO_0000274
ENSG00000127125-EFO_0000274
ENSG00000156194-EFO_0000274
ENSG00000118898-EFO_0000274
ENSG00000171723-EFO_0000274
ENSG00000165916-EFO_0000274
ENSG00000104695-EFO_0000274
ENSG00000112218-EFO_0000274
ENSG00000106246-EFO_0000274
ENSG00000081041-EFO_0000274
ENSG00000065526-EFO_0000274
ENSG00000129128-EFO_0000274
ENSG00000144476-EFO_0000274
ENSG00000154639-EFO_0000274
ENSG00000066827-EFO_0000274
ENSG00000132669-EFO_0000274
ENSG00000158301-EFO_0000274
ENSG00000013588-EFO_0000274
ENSG00000173372-EFO_0000274
ENSG00000197696-EFO_0000274
ENSG00000176919-EFO_0000274
ENSG00000167642-EFO_0000274
ENSG00000132911-EFO_0000274
ENSG00000197530-EFO_0000274
ENSG00000133816-EFO_0000274
ENSG00000165175-EFO_0000274
ENSG00000116691-EFO_0000274
ENSG00000143409-EFO_0000274
ENSG00000101000-EFO_0000274
ENSG00000187098-EFO_0000274
ENSG00000181444-EFO_0000274
ENSG00000104907-EFO_0000274
ENSG00000160870-EFO_0000274
ENSG00000066651-EFO_0000274
ENSG00000108788-EFO_0000274
ENSG00000153902-EFO_0000274
ENSG00000153071-EFO_0000274
ENSG00000173409-EFO_0000274
ENSG00000124003-EFO_0000274
ENSG00000179284-EFO_0000274
ENSG00000184838-EFO_0000274
ENSG00000135378-EFO_0000274
ENSG00000167657-EFO_0000274
ENSG00000010438-EFO_0000274
ENSG00000143801-EFO_0000274
ENSG00000142751-EFO_0000274
ENSG00000174946-EFO_0000274
ENSG00000175224-EFO_0000274
ENSG00000078304-EFO_0000274
ENSG00000172482-EFO_0000274
ENSG00000100014-EFO_0000274
ENSG00000136141-EFO_0000274
ENSG00000186001-EFO_0000274
ENSG00000163673-EFO_0000274
ENSG00000162882-EFO_0000274
ENSG00000130311-EFO_0000274
ENSG00000095002-EFO_0000274
ENSG00000181652-EFO_0000274
ENSG00000064545-EFO_0000274
ENSG00000157111-EFO_0000274
ENSG00000149761-EFO_0000274
ENSG00000132182-EFO_0000274
ENSG00000105245-EFO_0000274
ENSG00000185298-EFO_0000274
ENSG00000144395-EFO_0000274
ENSG00000049323-EFO_0000274
ENSG00000049247-EFO_0000274
ENSG00000090006-EFO_0000274
ENSG00000124406-EFO_0000274
ENSG00000138823-EFO_0000274
ENSG00000081923-EFO_0000274
ENSG00000184500-EFO_0000274
ENSG00000062282-EFO_0000274
ENSG00000176472-EFO_0000274
ENSG00000105778-EFO_0000274
ENSG00000115758-EFO_0000274
ENSG00000196562-EFO_0000274
ENSG00000115009-EFO_0000274
ENSG00000131142-EFO_0000274
ENSG00000118733-EFO_0000274
ENSG00000137648-EFO_0000274
ENSG00000179104-EFO_0000274
ENSG00000167306-EFO_0000274
ENSG00000101605-EFO_0000274
ENSG00000015285-EFO_0000274
ENSG00000172935-EFO_0000274
ENSG00000137992-EFO_0000274
ENSG00000178623-EFO_0000274
ENSG00000166961-EFO_0000274
ENSG00000175470-EFO_0000274
ENSG00000166847-EFO_0000274
ENSG00000091436-EFO_0000274
ENSG00000107968-EFO_0000274
ENSG00000085511-EFO_0000274
ENSG00000172932-EFO_0000274
ENSG00000167460-EFO_0000274
ENSG00000188130-EFO_0000274
ENSG00000144959-EFO_0000274
ENSG00000071051-EFO_0000274
ENSG00000176771-EFO_0000274
ENSG00000176058-EFO_0000274
ENSG00000169902-EFO_0000274
ENSG00000056972-EFO_0000274
ENSG00000100266-EFO_0000274
ENSG00000148468-EFO_0000274
ENSG00000143776-EFO_0000274
ENSG00000163171-EFO_0000274
ENSG00000113645-EFO_0000274
ENSG00000214309-EFO_0000274
ENSG00000157823-EFO_0000274
ENSG00000140943-EFO_0000274
ENSG00000164904-EFO_0000274
ENSG00000076706-EFO_0000274
ENSG00000099330-EFO_0000274
ENSG00000178662-EFO_0000274
ENSG00000137672-EFO_0000274
ENSG00000166166-EFO_0000274
ENSG00000161040-EFO_0000274
ENSG00000112234-EFO_0000274
ENSG00000144481-EFO_0000274
ENSG00000108587-EFO_0000274
ENSG00000112033-EFO_0000274
ENSG00000068001-EFO_0000274
ENSG00000171243-EFO_0000274
ENSG00000164932-EFO_0000274
ENSG00000183230-EFO_0000274
ENSG00000125686-EFO_0000274
ENSG00000166669-EFO_0000274
ENSG00000166118-EFO_0000274
ENSG00000140368-EFO_0000274
ENSG00000150722-EFO_0000274
ENSG00000196141-EFO_0000274
ENSG00000198729-EFO_0000274
ENSG00000163739-EFO_0000274
ENSG00000185201-EFO_0000274
ENSG00000144648-EFO_0000274
ENSG00000105550-EFO_0000274
ENSG00000104312-EFO_0000274
ENSG00000123213-EFO_0000274
ENSG00000165801-EFO_0000274
ENSG00000170439-EFO_0000274
ENSG00000166145-EFO_0000274
ENSG00000157617-EFO_0000274
ENSG00000134278-EFO_0000274
ENSG00000115963-EFO_0000274
ENSG00000104267-EFO_0000274
ENSG00000167791-EFO_0000274
ENSG00000102547-EFO_0000274
ENSG00000067606-EFO_0000274
ENSG00000173898-EFO_0000274
ENSG00000167600-EFO_0000274
ENSG00000120215-EFO_0000274
ENSG00000119684-EFO_0000274
ENSG00000178163-EFO_0000274
ENSG00000133067-EFO_0000274
ENSG00000108231-EFO_0000274
ENSG00000183621-EFO_0000274
ENSG00000111339-EFO_0000274
ENSG00000140450-EFO_0000274
ENSG00000178149-EFO_0000274
ENSG00000166035-EFO_0000274
ENSG00000079435-EFO_0000274
ENSG00000198099-EFO_0000274
ENSG00000215114-EFO_0000274
ENSG00000154277-EFO_0000274
ENSG00000178078-EFO_0000274
ENSG00000205220-EFO_0000274
ENSG00000204335-EFO_0000274
ENSG00000134042-EFO_0000274
ENSG00000198932-EFO_0000274
ENSG00000125818-EFO_0000274
ENSG00000101577-EFO_0000274
ENSG00000179988-EFO_0000274
ENSG00000132475-EFO_0000274
ENSG00000072364-EFO_0000274
ENSG00000079557-EFO_0000274
ENSG00000125351-EFO_0000274
ENSG00000164252-EFO_0000274
ENSG00000160216-EFO_0000274
ENSG00000151729-EFO_0000274
ENSG00000162241-EFO_0000274
ENSG00000137726-EFO_0000274
ENSG00000164209-EFO_0000274
ENSG00000155850-EFO_0000274
ENSG00000140284-EFO_0000274
ENSG00000167114-EFO_0000274
ENSG00000153823-EFO_0000274
ENSG00000047249-EFO_0000274
ENSG00000165240-EFO_0000274
ENSG00000135114-EFO_0000274
ENSG00000102100-EFO_0000274
ENSG00000116035-EFO_0000274
ENSG00000110060-EFO_0000274
ENSG00000038427-EFO_0000274
ENSG00000054219-EFO_0000274
ENSG00000139209-EFO_0000274
ENSG00000035403-EFO_0000274
ENSG00000005243-EFO_0000274
ENSG00000144837-EFO_0000274
ENSG00000163050-EFO_0000274
ENSG00000110880-EFO_0000274
ENSG00000114812-EFO_0000274
ENSG00000204103-EFO_0000274
ENSG00000179222-EFO_0000274
ENSG00000254585-EFO_0000274
ENSG00000050165-EFO_0000274
ENSG00000013288-EFO_0000274
ENSG00000113758-EFO_0000274
ENSG00000163958-EFO_0000274
ENSG00000259494-EFO_0000274
ENSG00000156234-EFO_0000274
ENSG00000137094-EFO_0000274
ENSG00000188613-EFO_0000274
ENSG00000114200-EFO_0000274
ENSG00000116138-EFO_0000274
ENSG00000248098-EFO_0000274
ENSG00000154760-EFO_0000274
ENSG00000100003-EFO_0000274
ENSG00000136636-EFO_0000274
ENSG00000103175-EFO_0000274
ENSG00000121742-EFO_0000274
ENSG00000106415-EFO_0000274
ENSG00000005339-EFO_0000274
ENSG00000139278-EFO_0000274
ENSG00000114251-EFO_0000274
ENSG00000167193-EFO_0000274
ENSG00000069020-EFO_0000274
ENSG00000168906-EFO_0000274
ENSG00000165029-EFO_0000274
ENSG00000140521-EFO_0000274
ENSG00000132481-EFO_0000274
ENSG00000171209-EFO_0000274
ENSG00000169180-EFO_0000274
ENSG00000180667-EFO_0000274
ENSG00000067082-EFO_0000274
ENSG00000162073-EFO_0000274
ENSG00000124702-EFO_0000274
ENSG00000159176-EFO_0000274
ENSG00000175183-EFO_0000274
ENSG00000138400-EFO_0000274
ENSG00000196767-EFO_0000274
ENSG00000173627-EFO_0000274
ENSG00000104427-EFO_0000274
ENSG00000132170-EFO_0000274
ENSG00000176720-EFO_0000274
ENSG00000142192-EFO_0000274
ENSG00000088992-EFO_0000274
ENSG00000154153-EFO_0000274
ENSG00000164465-EFO_0000274
ENSG00000164651-EFO_0000274
ENSG00000132518-EFO_0000274
ENSG00000158792-EFO_0000274
ENSG00000088808-EFO_0000274
ENSG00000130234-EFO_0000274
ENSG00000167916-EFO_0000274
ENSG00000087085-EFO_0000274
ENSG00000134138-EFO_0000274
ENSG00000158552-EFO_0000274
ENSG00000196914-EFO_0000274
ENSG00000152518-EFO_0000274
ENSG00000203877-EFO_0000274
ENSG00000131263-EFO_0000274
ENSG00000129538-EFO_0000274
ENSG00000100060-EFO_0000274
ENSG00000135828-EFO_0000274
ENSG00000138073-EFO_0000274
ENSG00000186314-EFO_0000274
ENSG00000101166-EFO_0000274
ENSG00000171132-EFO_0000274
ENSG00000141101-EFO_0000274
ENSG00000128923-EFO_0000274
ENSG00000186104-EFO_0000274
ENSG00000241553-EFO_0000274
ENSG00000197937-EFO_0000274
ENSG00000169131-EFO_0000274
ENSG00000213190-EFO_0000274
ENSG00000131116-EFO_0000274
ENSG00000145354-EFO_0000274
ENSG00000113369-EFO_0000274
ENSG00000121897-EFO_0000274
ENSG00000119608-EFO_0000274
ENSG00000151693-EFO_0000274
ENSG00000146926-EFO_0000274
ENSG00000165192-EFO_0000274
ENSG00000147789-EFO_0000274
ENSG00000146809-EFO_0000274
ENSG00000101126-EFO_0000274
ENSG00000130830-EFO_0000274
ENSG00000131732-EFO_0000274
ENSG00000115415-EFO_0000274
ENSG00000075239-EFO_0000274
ENSG00000147145-EFO_0000274
ENSG00000152332-EFO_0000274
ENSG00000110031-EFO_0000274
ENSG00000110057-EFO_0000274
ENSG00000065057-EFO_0000274
ENSG00000189060-EFO_0000274
ENSG00000163354-EFO_0000274
ENSG00000164935-EFO_0000274
ENSG00000134574-EFO_0000274
ENSG00000148344-EFO_0000274
ENSG00000198513-EFO_0000274
ENSG00000106853-EFO_0000274
ENSG00000168874-EFO_0000274
ENSG00000159335-EFO_0000274
ENSG00000196396-EFO_0000274
ENSG00000088179-EFO_0000274
ENSG00000102287-EFO_0000274
ENSG00000116717-EFO_0000274
ENSG00000099860-EFO_0000274
ENSG00000220205-EFO_0000274
ENSG00000116984-EFO_0000274
ENSG00000163661-EFO_0000274
ENSG00000162692-EFO_0000274
ENSG00000112406-EFO_0000274
ENSG00000119969-EFO_0000274
ENSG00000103657-EFO_0000274
ENSG00000065357-EFO_0000274
ENSG00000013364-EFO_0000274
ENSG00000051108-EFO_0000274
ENSG00000167536-EFO_0000274
ENSG00000005100-EFO_0000274
ENSG00000109193-EFO_0000274
ENSG00000011478-EFO_0000274
ENSG00000100697-EFO_0000274
ENSG00000060749-EFO_0000274
ENSG00000132821-EFO_0000274
ENSG00000119689-EFO_0000274
ENSG00000143013-EFO_0000274
ENSG00000160446-EFO_0000274
ENSG00000175556-EFO_0000274
ENSG00000122507-EFO_0000274
ENSG00000076513-EFO_0000274
ENSG00000137764-EFO_0000274
ENSG00000185798-EFO_0000274
ENSG00000131400-EFO_0000274
ENSG00000198909-EFO_0000274
ENSG00000137491-EFO_0000274
ENSG00000152763-EFO_0000274
ENSG00000166483-EFO_0000274
ENSG00000132359-EFO_0000274
ENSG00000147570-EFO_0000274
ENSG00000173166-EFO_0000274
ENSG00000118849-EFO_0000274
ENSG00000075391-EFO_0000274
ENSG00000170921-EFO_0000274
ENSG00000198646-EFO_0000274
ENSG00000177951-EFO_0000274
ENSG00000133134-EFO_0000274
ENSG00000129933-EFO_0000274
ENSG00000185420-EFO_0000274
ENSG00000143740-EFO_0000274
ENSG00000132693-EFO_0000274
ENSG00000121236-EFO_0000274
ENSG00000146054-EFO_0000274
ENSG00000070770-EFO_0000274
ENSG00000078369-EFO_0000274
ENSG00000100522-EFO_0000274
ENSG00000125845-EFO_0000274
ENSG00000137601-EFO_0000274
ENSG00000119408-EFO_0000274
ENSG00000152760-EFO_0000274
ENSG00000119913-EFO_0000274
ENSG00000162139-EFO_0000274
ENSG00000171150-EFO_0000274
ENSG00000163874-EFO_0000274
ENSG00000153060-EFO_0000274
ENSG00000085276-EFO_0000274
ENSG00000167588-EFO_0000274
ENSG00000147465-EFO_0000274
ENSG00000124766-EFO_0000274
ENSG00000125398-EFO_0000274
ENSG00000077157-EFO_0000274
ENSG00000102977-EFO_0000274
ENSG00000125245-EFO_0000274
ENSG00000166856-EFO_0000274
ENSG00000197889-EFO_0000274
ENSG00000164330-EFO_0000274
ENSG00000163235-EFO_0000274
ENSG00000164327-EFO_0000274
ENSG00000117016-EFO_0000274
ENSG00000179588-EFO_0000274
ENSG00000130762-EFO_0000274
ENSG00000056097-EFO_0000274
ENSG00000179151-EFO_0000274
ENSG00000174197-EFO_0000274
ENSG00000172602-EFO_0000274
ENSG00000146648-EFO_0000274
ENSG00000120738-EFO_0000274
ENSG00000112992-EFO_0000274
ENSG00000147394-EFO_0000274
ENSG00000185532-EFO_0000274
ENSG00000102401-EFO_0000274
ENSG00000029153-EFO_0000274
ENSG00000134716-EFO_0000274
ENSG00000131981-EFO_0000274
ENSG00000174327-EFO_0000274
ENSG00000116977-EFO_0000274
ENSG00000172995-EFO_0000274
ENSG00000100865-EFO_0000274
ENSG00000105643-EFO_0000274
ENSG00000198431-EFO_0000274
ENSG00000107798-EFO_0000274
ENSG00000157741-EFO_0000274
ENSG00000104517-EFO_0000274
ENSG00000159202-EFO_0000274
ENSG00000181092-EFO_0000274
ENSG00000138629-EFO_0000274
ENSG00000166529-EFO_0000274
ENSG00000125968-EFO_0000274
ENSG00000169764-EFO_0000274
ENSG00000169252-EFO_0000274
ENSG00000244474-EFO_0000274
ENSG00000196526-EFO_0000274
ENSG00000143774-EFO_0000274
ENSG00000144366-EFO_0000274
ENSG00000144218-EFO_0000274
ENSG00000129993-EFO_0000274
ENSG00000161558-EFO_0000274
ENSG00000164124-EFO_0000274
ENSG00000141582-EFO_0000274
ENSG00000249992-EFO_0000274
ENSG00000141570-EFO_0000274
ENSG00000154222-EFO_0000274
ENSG00000127080-EFO_0000274
ENSG00000173598-EFO_0000274
ENSG00000269556-EFO_0000274
ENSG00000139291-EFO_0000274
ENSG00000131634-EFO_0000274
ENSG00000108559-EFO_0000274
ENSG00000186009-EFO_0000274
ENSG00000168412-EFO_0000274
ENSG00000165972-EFO_0000274
ENSG00000164051-EFO_0000274
ENSG00000177192-EFO_0000274
ENSG00000122136-EFO_0000274
ENSG00000166510-EFO_0000274
ENSG00000173093-EFO_0000274
ENSG00000122126-EFO_0000274
ENSG00000115355-EFO_0000274
ENSG00000006042-EFO_0000274
ENSG00000152700-EFO_0000274
ENSG00000055955-EFO_0000274
ENSG00000125877-EFO_0000274
ENSG00000127083-EFO_0000274
ENSG00000169856-EFO_0000274
ENSG00000119547-EFO_0000274
ENSG00000213339-EFO_0000274
ENSG00000136859-EFO_0000274
ENSG00000135069-EFO_0000274
ENSG00000161249-EFO_0000274
ENSG00000105552-EFO_0000274
ENSG00000114439-EFO_0000274
ENSG00000090520-EFO_0000274
ENSG00000198951-EFO_0000274
ENSG00000124357-EFO_0000274
ENSG00000091972-EFO_0000274
ENSG00000111247-EFO_0000274
ENSG00000104320-EFO_0000274
ENSG00000178401-EFO_0000274
ENSG00000167543-EFO_0000274
ENSG00000213859-EFO_0000274
ENSG00000151093-EFO_0000274
ENSG00000109794-EFO_0000274
ENSG00000162391-EFO_0000274
ENSG00000116176-EFO_0000274
ENSG00000006459-EFO_0000274
ENSG00000124507-EFO_0000274
ENSG00000155666-EFO_0000274
ENSG00000079999-EFO_0000274
ENSG00000131773-EFO_0000274
ENSG00000179604-EFO_0000274
ENSG00000122779-EFO_0000274
ENSG00000134253-EFO_0000274
ENSG00000154767-EFO_0000274
ENSG00000122678-EFO_0000274
ENSG00000071539-EFO_0000274
ENSG00000106605-EFO_0000274
ENSG00000109787-EFO_0000274
ENSG00000069431-EFO_0000274
ENSG00000179023-EFO_0000274
ENSG00000117528-EFO_0000274
ENSG00000160179-EFO_0000274
ENSG00000118777-EFO_0000274
ENSG00000187688-EFO_0000274
ENSG00000142149-EFO_0000274
ENSG00000114796-EFO_0000274
ENSG00000186231-EFO_0000274
ENSG00000186792-EFO_0000274
ENSG00000218336-EFO_0000274
ENSG00000143842-EFO_0000274
ENSG00000070759-EFO_0000274
ENSG00000025800-EFO_0000274
ENSG00000146376-EFO_0000274
ENSG00000008294-EFO_0000274
ENSG00000133703-EFO_0000274
ENSG00000213424-EFO_0000274
ENSG00000206203-EFO_0000274
ENSG00000136925-EFO_0000274
ENSG00000103852-EFO_0000274
ENSG00000137473-EFO_0000274
ENSG00000137944-EFO_0000274
ENSG00000039523-EFO_0000274
ENSG00000156970-EFO_0000274
ENSG00000143369-EFO_0000274
ENSG00000114999-EFO_0000274
ENSG00000169413-EFO_0000274
ENSG00000165156-EFO_0000274
ENSG00000262655-EFO_0000274
ENSG00000159674-EFO_0000274
ENSG00000066185-EFO_0000274
ENSG00000239305-EFO_0000274
ENSG00000184867-EFO_0000274
ENSG00000170485-EFO_0000274
ENSG00000154803-EFO_0000274
ENSG00000110315-EFO_0000274
ENSG00000116678-EFO_0000274
ENSG00000125848-EFO_0000274
ENSG00000100097-EFO_0000274
ENSG00000198680-EFO_0000274
ENSG00000141480-EFO_0000274
ENSG00000087301-EFO_0000274
ENSG00000131910-EFO_0000274
ENSG00000180801-EFO_0000274
ENSG00000126231-EFO_0000274
ENSG00000176532-EFO_0000274
ENSG00000167183-EFO_0000274
ENSG00000135917-EFO_0000274
ENSG00000148700-EFO_0000274
ENSG00000163347-EFO_0000274
ENSG00000109424-EFO_0000274
ENSG00000155368-EFO_0000274
ENSG00000150594-EFO_0000274
ENSG00000114988-EFO_0000274
ENSG00000165215-EFO_0000274
ENSG00000092929-EFO_0000274
ENSG00000124602-EFO_0000274
ENSG00000166575-EFO_0000274
ENSG00000166855-EFO_0000274
ENSG00000140931-EFO_0000274
ENSG00000081051-EFO_0000274
ENSG00000171612-EFO_0000274
ENSG00000165060-EFO_0000274
ENSG00000147454-EFO_0000274
ENSG00000010361-EFO_0000274
ENSG00000092621-EFO_0000274
ENSG00000153551-EFO_0000274
ENSG00000170293-EFO_0000274
ENSG00000174871-EFO_0000274
ENSG00000142675-EFO_0000274
ENSG00000119865-EFO_0000274
ENSG00000018236-EFO_0000274
ENSG00000137634-EFO_0000274
ENSG00000069482-EFO_0000274
ENSG00000128242-EFO_0000274
ENSG00000108479-EFO_0000274
ENSG00000178234-EFO_0000274
ENSG00000065618-EFO_0000274
ENSG00000188153-EFO_0000274
ENSG00000130635-EFO_0000274
ENSG00000158623-EFO_0000274
ENSG00000141424-EFO_0000274
ENSG00000138821-EFO_0000274
ENSG00000136052-EFO_0000274
ENSG00000172725-EFO_0000274
ENSG00000106789-EFO_0000274
ENSG00000147852-EFO_0000274
ENSG00000028116-EFO_0000274
ENSG00000133980-EFO_0000274
ENSG00000151576-EFO_0000274
ENSG00000112290-EFO_0000274
ENSG00000239779-EFO_0000274
ENSG00000148411-EFO_0000274
ENSG00000164823-EFO_0000274
ENSG00000145901-EFO_0000274
ENSG00000126934-EFO_0000274
ENSG00000085433-EFO_0000274
ENSG00000164363-EFO_0000274
ENSG00000162843-EFO_0000274
ENSG00000131153-EFO_0000274
ENSG00000158882-EFO_0000274
ENSG00000139436-EFO_0000274
ENSG00000187513-EFO_0000274
ENSG00000095321-EFO_0000274
ENSG00000118260-EFO_0000274
ENSG00000154065-EFO_0000274
ENSG00000109501-EFO_0000274
ENSG00000116729-EFO_0000274
ENSG00000065413-EFO_0000274
ENSG00000146205-EFO_0000274
ENSG00000072832-EFO_0000274
ENSG00000058453-EFO_0000274
ENSG00000165392-EFO_0000274
ENSG00000109046-EFO_0000274
ENSG00000213983-EFO_0000274
ENSG00000155090-EFO_0000274
ENSG00000085563-EFO_0000274
ENSG00000213923-EFO_0000274
ENSG00000125733-EFO_0000274
ENSG00000077420-EFO_0000274
ENSG00000182223-EFO_0000274
ENSG00000100294-EFO_0000274
ENSG00000128285-EFO_0000274
ENSG00000151615-EFO_0000274
ENSG00000104738-EFO_0000274
ENSG00000127948-EFO_0000274
ENSG00000106266-EFO_0000274
ENSG00000118491-EFO_0000274
ENSG00000184557-EFO_0000274
ENSG00000107779-EFO_0000274
ENSG00000076716-EFO_0000274
ENSG00000132604-EFO_0000274
ENSG00000213809-EFO_0000274
ENSG00000121766-EFO_0000274
ENSG00000108424-EFO_0000274
ENSG00000118162-EFO_0000274
ENSG00000116604-EFO_0000274
ENSG00000162591-EFO_0000274
ENSG00000105429-EFO_0000274
ENSG00000156599-EFO_0000274
ENSG00000160972-EFO_0000274
ENSG00000138639-EFO_0000274
ENSG00000100852-EFO_0000274
ENSG00000142632-EFO_0000274
ENSG00000236699-EFO_0000274
ENSG00000198721-EFO_0000274
ENSG00000169760-EFO_0000274
ENSG00000165861-EFO_0000274
ENSG00000096093-EFO_0000274
ENSG00000103024-EFO_0000274
ENSG00000115457-EFO_0000274
ENSG00000169242-EFO_0000274
ENSG00000140465-EFO_0000274
ENSG00000157450-EFO_0000274
ENSG00000095596-EFO_0000274
ENSG00000197408-EFO_0000274
ENSG00000111716-EFO_0000274
ENSG00000112115-EFO_0000274
ENSG00000141458-EFO_0000274
ENSG00000108423-EFO_0000274
ENSG00000129007-EFO_0000274
ENSG00000134744-EFO_0000274
ENSG00000159899-EFO_0000274
ENSG00000138615-EFO_0000274
ENSG00000105370-EFO_0000274
ENSG00000136490-EFO_0000274
ENSG00000174482-EFO_0000274
ENSG00000117114-EFO_0000274
ENSG00000140367-EFO_0000274
ENSG00000156587-EFO_0000274
ENSG00000123146-EFO_0000274
ENSG00000178473-EFO_0000274
ENSG00000175567-EFO_0000274
ENSG00000165671-EFO_0000274
ENSG00000113946-EFO_0000274
ENSG00000064012-EFO_0000274
ENSG00000157510-EFO_0000274
ENSG00000130396-EFO_0000274
ENSG00000134852-EFO_0000274
ENSG00000135318-EFO_0000274
ENSG00000173757-EFO_0000274
ENSG00000124214-EFO_0000274
ENSG00000157214-EFO_0000274
ENSG00000148702-EFO_0000274
ENSG00000206527-EFO_0000274
ENSG00000175197-EFO_0000274
ENSG00000164078-EFO_0000274
ENSG00000102891-EFO_0000274
ENSG00000214827-EFO_0000274
ENSG00000101181-EFO_0000274
ENSG00000163399-EFO_0000274
ENSG00000185163-EFO_0000274
ENSG00000110367-EFO_0000274
ENSG00000106078-EFO_0000274
ENSG00000106278-EFO_0000274
ENSG00000164611-EFO_0000274
ENSG00000140995-EFO_0000274
ENSG00000105339-EFO_0000274
ENSG00000185499-EFO_0000274
ENSG00000146085-EFO_0000274
ENSG00000132781-EFO_0000274
ENSG00000110921-EFO_0000274
ENSG00000107882-EFO_0000274
ENSG00000173013-EFO_0000274
ENSG00000114315-EFO_0000274
ENSG00000109063-EFO_0000274
ENSG00000065534-EFO_0000274
ENSG00000128641-EFO_0000274
ENSG00000176658-EFO_0000274
ENSG00000088002-EFO_0000274
ENSG00000174945-EFO_0000274
ENSG00000104679-EFO_0000274
ENSG00000139597-EFO_0000274
ENSG00000088448-EFO_0000274
ENSG00000069345-EFO_0000274
ENSG00000167522-EFO_0000274
ENSG00000168062-EFO_0000274
ENSG00000108774-EFO_0000274
ENSG00000119318-EFO_0000274
ENSG00000108176-EFO_0000274
ENSG00000156515-EFO_0000274
ENSG00000118454-EFO_0000274
ENSG00000104490-EFO_0000274
ENSG00000146918-EFO_0000274
ENSG00000102362-EFO_0000274
ENSG00000171552-EFO_0000274
ENSG00000126453-EFO_0000274
ENSG00000125249-EFO_0000274
ENSG00000115183-EFO_0000274
ENSG00000197780-EFO_0000274
ENSG00000100281-EFO_0000274
ENSG00000068831-EFO_0000274
ENSG00000141027-EFO_0000274
ENSG00000198908-EFO_0000274
ENSG00000145692-EFO_0000274
ENSG00000132840-EFO_0000274
ENSG00000185009-EFO_0000274
ENSG00000139631-EFO_0000274
ENSG00000172059-EFO_0000274
ENSG00000053770-EFO_0000274
ENSG00000157191-EFO_0000274
ENSG00000117475-EFO_0000274
ENSG00000130385-EFO_0000274
ENSG00000203857-EFO_0000274
ENSG00000126803-EFO_0000274
ENSG00000070814-EFO_0000274
ENSG00000138756-EFO_0000274
ENSG00000109927-EFO_0000274
ENSG00000124257-EFO_0000274
ENSG00000116044-EFO_0000274
ENSG00000183655-EFO_0000274
ENSG00000114378-EFO_0000274
ENSG00000091732-EFO_0000274
ENSG00000242247-EFO_0000274
ENSG00000157764-EFO_0000274
ENSG00000101246-EFO_0000274
ENSG00000118520-EFO_0000274
ENSG00000205517-EFO_0000274
ENSG00000169220-EFO_0000274
ENSG00000108370-EFO_0000274
ENSG00000139725-EFO_0000274
ENSG00000119922-EFO_0000274
ENSG00000146729-EFO_0000274
ENSG00000010322-EFO_0000274
ENSG00000114857-EFO_0000274
ENSG00000167969-EFO_0000274
ENSG00000085831-EFO_0000274
ENSG00000068724-EFO_0000274
ENSG00000169679-EFO_0000274
ENSG00000100711-EFO_0000274
ENSG00000197114-EFO_0000274
ENSG00000166432-EFO_0000274
ENSG00000132950-EFO_0000274
ENSG00000144847-EFO_0000274
ENSG00000140505-EFO_0000274
ENSG00000263528-EFO_0000274
ENSG00000048162-EFO_0000274
ENSG00000132286-EFO_0000274
ENSG00000100652-EFO_0000274
ENSG00000145826-EFO_0000274
ENSG00000141837-EFO_0000274
ENSG00000090539-EFO_0000274
ENSG00000131873-EFO_0000274
ENSG00000176194-EFO_0000274
ENSG00000120937-EFO_0000274
ENSG00000127980-EFO_0000274
ENSG00000137033-EFO_0000274
ENSG00000072401-EFO_0000274
ENSG00000203896-EFO_0000274
ENSG00000103275-EFO_0000274
ENSG00000136694-EFO_0000274
ENSG00000104859-EFO_0000274
ENSG00000162735-EFO_0000274
ENSG00000150687-EFO_0000274
ENSG00000159261-EFO_0000274
ENSG00000164305-EFO_0000274
ENSG00000144136-EFO_0000274
ENSG00000139636-EFO_0000274
ENSG00000160789-EFO_0000274
ENSG00000035681-EFO_0000274
ENSG00000102910-EFO_0000274
ENSG00000105971-EFO_0000274
ENSG00000133636-EFO_0000274
ENSG00000074590-EFO_0000274
ENSG00000114423-EFO_0000274
ENSG00000163545-EFO_0000274
ENSG00000151151-EFO_0000274
ENSG00000086200-EFO_0000274
ENSG00000275074-EFO_0000274
ENSG00000173389-EFO_0000274
ENSG00000140876-EFO_0000274
ENSG00000164366-EFO_0000274
ENSG00000146243-EFO_0000274
ENSG00000090376-EFO_0000274
ENSG00000132334-EFO_0000274
ENSG00000137804-EFO_0000274
ENSG00000176046-EFO_0000274
ENSG00000101997-EFO_0000274
ENSG00000163900-EFO_0000274
ENSG00000065154-EFO_0000274
ENSG00000143450-EFO_0000274
ENSG00000105755-EFO_0000274
ENSG00000175602-EFO_0000274
ENSG00000104983-EFO_0000274
ENSG00000093010-EFO_0000274
ENSG00000151655-EFO_0000274
ENSG00000196405-EFO_0000274
ENSG00000046651-EFO_0000274
ENSG00000096433-EFO_0000274
ENSG00000198399-EFO_0000274
ENSG00000105639-EFO_0000274
ENSG00000139531-EFO_0000274
ENSG00000164162-EFO_0000274
ENSG00000132855-EFO_0000274
ENSG00000121579-EFO_0000274
ENSG00000101363-EFO_0000274
ENSG00000243477-EFO_0000274
ENSG00000129315-EFO_0000274
ENSG00000082258-EFO_0000274
ENSG00000177575-EFO_0000274
ENSG00000145623-EFO_0000274
ENSG00000178562-EFO_0000274
ENSG00000136828-EFO_0000274
ENSG00000068308-EFO_0000274
ENSG00000125850-EFO_0000274
ENSG00000083720-EFO_0000274
ENSG00000197712-EFO_0000274
ENSG00000166340-EFO_0000274
ENSG00000159713-EFO_0000274
ENSG00000173120-EFO_0000274
ENSG00000120733-EFO_0000274
ENSG00000151553-EFO_0000274
ENSG00000140326-EFO_0000274
ENSG00000081377-EFO_0000274
ENSG00000165912-EFO_0000274
ENSG00000118193-EFO_0000274
ENSG00000084731-EFO_0000274
ENSG00000090889-EFO_0000274
ENSG00000104892-EFO_0000274
ENSG00000143553-EFO_0000274
ENSG00000134690-EFO_0000274
ENSG00000118922-EFO_0000274
ENSG00000115421-EFO_0000274
ENSG00000081138-EFO_0000274
ENSG00000173208-EFO_0000274
ENSG00000182749-EFO_0000274
ENSG00000188582-EFO_0000274
ENSG00000041880-EFO_0000274
ENSG00000197705-EFO_0000274
ENSG00000182173-EFO_0000274
ENSG00000108187-EFO_0000274
ENSG00000167074-EFO_0000274
ENSG00000135686-EFO_0000274
ENSG00000172331-EFO_0000274
ENSG00000137274-EFO_0000274
ENSG00000164344-EFO_0000274
ENSG00000106537-EFO_0000274
ENSG00000214063-EFO_0000274
ENSG00000011105-EFO_0000274
ENSG00000112212-EFO_0000274
ENSG00000167721-EFO_0000274
ENSG00000180628-EFO_0000274
ENSG00000124253-EFO_0000274
ENSG00000141577-EFO_0000274
ENSG00000103995-EFO_0000274
ENSG00000170454-EFO_0000274
ENSG00000172425-EFO_0000274
ENSG00000109705-EFO_0000274
ENSG00000073536-EFO_0000274
ENSG00000165914-EFO_0000274
ENSG00000158077-EFO_0000274
ENSG00000136231-EFO_0000274
ENSG00000142634-EFO_0000274
ENSG00000099769-EFO_0000274
ENSG00000124120-EFO_0000274
ENSG00000138798-EFO_0000274
ENSG00000179431-EFO_0000274
ENSG00000135931-EFO_0000274
ENSG00000079150-EFO_0000274
ENSG00000258947-EFO_0000274
ENSG00000129988-EFO_0000274
ENSG00000166477-EFO_0000274
ENSG00000105605-EFO_0000274
ENSG00000198668-EFO_0000274
ENSG00000169418-EFO_0000274
ENSG00000168679-EFO_0000274
ENSG00000213996-EFO_0000274
ENSG00000160185-EFO_0000274
ENSG00000025434-EFO_0000274
ENSG00000157368-EFO_0000274
ENSG00000188800-EFO_0000274
ENSG00000164442-EFO_0000274
ENSG00000104432-EFO_0000274
ENSG00000114859-EFO_0000274
ENSG00000170214-EFO_0000274
ENSG00000158571-EFO_0000274
ENSG00000115902-EFO_0000274
ENSG00000106348-EFO_0000274
ENSG00000165376-EFO_0000274
ENSG00000198825-EFO_0000274
ENSG00000132514-EFO_0000274
ENSG00000178694-EFO_0000274
ENSG00000172409-EFO_0000274
ENSG00000146352-EFO_0000274
ENSG00000164237-EFO_0000274
ENSG00000129292-EFO_0000274
ENSG00000174032-EFO_0000274
ENSG00000166091-EFO_0000274
ENSG00000052802-EFO_0000274
ENSG00000010318-EFO_0000274
ENSG00000203797-EFO_0000274
ENSG00000010810-EFO_0000274
ENSG00000155760-EFO_0000274
ENSG00000123689-EFO_0000274
ENSG00000139112-EFO_0000274
ENSG00000145863-EFO_0000274
ENSG00000112759-EFO_0000274
ENSG00000198246-EFO_0000274
ENSG00000142583-EFO_0000274
ENSG00000136856-EFO_0000274
ENSG00000196660-EFO_0000274
ENSG00000084636-EFO_0000274
ENSG00000183780-EFO_0000274
ENSG00000134955-EFO_0000274
ENSG00000104635-EFO_0000274
ENSG00000157557-EFO_0000274
ENSG00000165644-EFO_0000274
ENSG00000135549-EFO_0000274
ENSG00000162426-EFO_0000274
ENSG00000181690-EFO_0000274
ENSG00000104368-EFO_0000274
ENSG00000062716-EFO_0000274
ENSG00000163159-EFO_0000274
ENSG00000196284-EFO_0000274
ENSG00000120729-EFO_0000274
ENSG00000167772-EFO_0000274
ENSG00000132837-EFO_0000274
ENSG00000151150-EFO_0000274
ENSG00000145050-EFO_0000274
ENSG00000148677-EFO_0000274
ENSG00000071127-EFO_0000274
ENSG00000124772-EFO_0000274
ENSG00000103546-EFO_0000274
ENSG00000003989-EFO_0000274
ENSG00000164037-EFO_0000274
ENSG00000123159-EFO_0000274
ENSG00000177082-EFO_0000274
ENSG00000102934-EFO_0000274
ENSG00000134376-EFO_0000274
ENSG00000182158-EFO_0000274
ENSG00000168081-EFO_0000274
ENSG00000130653-EFO_0000274
ENSG00000135241-EFO_0000274
ENSG00000213145-EFO_0000274
ENSG00000154764-EFO_0000274
ENSG00000061492-EFO_0000274
ENSG00000101346-EFO_0000274
ENSG00000163389-EFO_0000274
ENSG00000175482-EFO_0000274
ENSG00000135821-EFO_0000274
ENSG00000144354-EFO_0000274
ENSG00000162069-EFO_0000274
ENSG00000074317-EFO_0000274
ENSG00000125630-EFO_0000274
ENSG00000132664-EFO_0000274
ENSG00000113356-EFO_0000274
ENSG00000005421-EFO_0000274
ENSG00000129170-EFO_0000274
ENSG00000132429-EFO_0000274
ENSG00000143457-EFO_0000274
ENSG00000110243-EFO_0000274
ENSG00000130340-EFO_0000274
ENSG00000177294-EFO_0000274
ENSG00000181826-EFO_0000274
ENSG00000169347-EFO_0000274
ENSG00000198142-EFO_0000274
ENSG00000163875-EFO_0000274
ENSG00000101199-EFO_0000274
ENSG00000004059-EFO_0000274
ENSG00000132254-EFO_0000274
ENSG00000143344-EFO_0000274
ENSG00000170788-EFO_0000274
ENSG00000107863-EFO_0000274
ENSG00000185745-EFO_0000274
ENSG00000178381-EFO_0000274
ENSG00000105967-EFO_0000274
ENSG00000131941-EFO_0000274
ENSG00000047648-EFO_0000274
ENSG00000066468-EFO_0000274
ENSG00000068078-EFO_0000274
ENSG00000159388-EFO_0000274
ENSG00000101052-EFO_0000274
ENSG00000122547-EFO_0000274
ENSG00000129675-EFO_0000274
ENSG00000213465-EFO_0000274
ENSG00000165997-EFO_0000274
ENSG00000165309-EFO_0000274
ENSG00000105676-EFO_0000274
ENSG00000146426-EFO_0000274
ENSG00000197296-EFO_0000274
ENSG00000001497-EFO_0000274
ENSG00000163950-EFO_0000274
ENSG00000150455-EFO_0000274
ENSG00000151702-EFO_0000274
ENSG00000162076-EFO_0000274
ENSG00000088386-EFO_0000274
ENSG00000175206-EFO_0000274
ENSG00000108932-EFO_0000274
ENSG00000118596-EFO_0000274
ENSG00000114737-EFO_0000274
ENSG00000125931-EFO_0000274
ENSG00000100156-EFO_0000274
ENSG00000187147-EFO_0000274
ENSG00000136108-EFO_0000274
ENSG00000184162-EFO_0000274
ENSG00000116863-EFO_0000274
ENSG00000129514-EFO_0000274
ENSG00000134905-EFO_0000274
ENSG00000175745-EFO_0000274
ENSG00000138794-EFO_0000274
ENSG00000181885-EFO_0000274
ENSG00000151689-EFO_0000274
ENSG00000161031-EFO_0000274
ENSG00000178826-EFO_0000274
ENSG00000146859-EFO_0000274
ENSG00000166888-EFO_0000274
ENSG00000188916-EFO_0000274
ENSG00000149262-EFO_0000274
ENSG00000115107-EFO_0000274
ENSG00000165359-EFO_0000274
ENSG00000131373-EFO_0000274
ENSG00000048649-EFO_0000274
ENSG00000165732-EFO_0000274
ENSG00000144407-EFO_0000274
ENSG00000065911-EFO_0000274
ENSG00000152104-EFO_0000274
ENSG00000129244-EFO_0000274
ENSG00000101892-EFO_0000274
ENSG00000003987-EFO_0000274
ENSG00000104325-EFO_0000274
ENSG00000266173-EFO_0000274
ENSG00000143093-EFO_0000274
ENSG00000121690-EFO_0000274
ENSG00000155792-EFO_0000274
ENSG00000069998-EFO_0000274
ENSG00000128191-EFO_0000274
ENSG00000130005-EFO_0000274
ENSG00000163472-EFO_0000274
ENSG00000148634-EFO_0000274
ENSG00000196502-EFO_0000274
ENSG00000173597-EFO_0000274
ENSG00000163214-EFO_0000274
ENSG00000108771-EFO_0000274
ENSG00000141504-EFO_0000274
ENSG00000133805-EFO_0000274
ENSG00000080493-EFO_0000274
ENSG00000107560-EFO_0000274
ENSG00000160471-EFO_0000274
ENSG00000140320-EFO_0000274
ENSG00000169213-EFO_0000274
ENSG00000167578-EFO_0000274
ENSG00000147642-EFO_0000274
ENSG00000198604-EFO_0000274
ENSG00000181004-EFO_0000274
ENSG00000158406-EFO_0000274
ENSG00000113522-EFO_0000274
ENSG00000125970-EFO_0000274
ENSG00000132329-EFO_0000274
ENSG00000140382-EFO_0000274
ENSG00000104129-EFO_0000274
ENSG00000176410-EFO_0000274
ENSG00000064995-EFO_0000274
ENSG00000198157-EFO_0000274
ENSG00000164142-EFO_0000274
ENSG00000174944-EFO_0000274
ENSG00000100292-EFO_0000274
ENSG00000119772-EFO_0000274
ENSG00000182636-EFO_0000274
ENSG00000124479-EFO_0000274
ENSG00000174886-EFO_0000274
ENSG00000122870-EFO_0000274
ENSG00000094804-EFO_0000274
ENSG00000158169-EFO_0000274
ENSG00000108578-EFO_0000274
ENSG00000173991-EFO_0000274
ENSG00000130202-EFO_0000274
ENSG00000111859-EFO_0000274
ENSG00000100285-EFO_0000274
ENSG00000198189-EFO_0000274
ENSG00000139988-EFO_0000274
ENSG00000205356-EFO_0000274
ENSG00000148399-EFO_0000274
ENSG00000112175-EFO_0000274
ENSG00000158874-EFO_0000274
ENSG00000167081-EFO_0000274
ENSG00000134755-EFO_0000274
ENSG00000102032-EFO_0000274
ENSG00000135597-EFO_0000274
ENSG00000142599-EFO_0000274
ENSG00000136891-EFO_0000274
ENSG00000133119-EFO_0000274
ENSG00000113205-EFO_0000274
ENSG00000113209-EFO_0000274
ENSG00000133665-EFO_0000274
ENSG00000073712-EFO_0000274
ENSG00000129667-EFO_0000274
ENSG00000171564-EFO_0000274
ENSG00000113578-EFO_0000274
ENSG00000148925-EFO_0000274
ENSG00000171551-EFO_0000274
ENSG00000134463-EFO_0000274
ENSG00000160867-EFO_0000274
ENSG00000090661-EFO_0000274
ENSG00000165533-EFO_0000274
ENSG00000180176-EFO_0000274
ENSG00000197081-EFO_0000274
ENSG00000186340-EFO_0000274
ENSG00000146678-EFO_0000274
ENSG00000162729-EFO_0000274
ENSG00000137267-EFO_0000274
ENSG00000151090-EFO_0000274
ENSG00000134940-EFO_0000274
ENSG00000126778-EFO_0000274
ENSG00000125255-EFO_0000274
ENSG00000141622-EFO_0000274
ENSG00000131697-EFO_0000274
ENSG00000116218-EFO_0000274
ENSG00000243989-EFO_0000274
ENSG00000142484-EFO_0000274
ENSG00000011275-EFO_0000274
ENSG00000134072-EFO_0000274
ENSG00000057704-EFO_0000274
ENSG00000152193-EFO_0000274
ENSG00000138684-EFO_0000274
ENSG00000113119-EFO_0000274
ENSG00000078295-EFO_0000274
ENSG00000165646-EFO_0000274
ENSG00000145839-EFO_0000274
ENSG00000091664-EFO_0000274
ENSG00000278570-EFO_0000274
ENSG00000123836-EFO_0000274
ENSG00000175003-EFO_0000274
ENSG00000177614-EFO_0000274
ENSG00000075568-EFO_0000274
ENSG00000112419-EFO_0000274
ENSG00000120329-EFO_0000274
ENSG00000244187-EFO_0000274
ENSG00000134363-EFO_0000274
ENSG00000134686-EFO_0000274
ENSG00000096092-EFO_0000274
ENSG00000196968-EFO_0000274
ENSG00000159228-EFO_0000274
ENSG00000123473-EFO_0000274
ENSG00000213965-EFO_0000274
ENSG00000164855-EFO_0000274
ENSG00000144711-EFO_0000274
ENSG00000140575-EFO_0000274
ENSG00000111834-EFO_0000274
ENSG00000119777-EFO_0000274
ENSG00000187049-EFO_0000274
ENSG00000182107-EFO_0000274
ENSG00000176142-EFO_0000274
ENSG00000117595-EFO_0000274
ENSG00000147027-EFO_0000274
ENSG00000143001-EFO_0000274
ENSG00000091409-EFO_0000274
ENSG00000160124-EFO_0000274
ENSG00000180694-EFO_0000274
ENSG00000261609-EFO_0000274
ENSG00000164105-EFO_0000274
ENSG00000151835-EFO_0000274
ENSG00000179044-EFO_0000274
ENSG00000148965-EFO_0000274
ENSG00000156876-EFO_0000274
ENSG00000119457-EFO_0000274
ENSG00000177374-EFO_0000274
ENSG00000169635-EFO_0000274
ENSG00000116194-EFO_0000274
ENSG00000170011-EFO_0000274
ENSG00000175938-EFO_0000274
ENSG00000070882-EFO_0000274
ENSG00000007314-EFO_0000274
ENSG00000111319-EFO_0000274
ENSG00000260916-EFO_0000274
ENSG00000169439-EFO_0000274
ENSG00000036473-EFO_0000274
ENSG00000169914-EFO_0000274
ENSG00000128228-EFO_0000274
ENSG00000157020-EFO_0000274
ENSG00000169122-EFO_0000274
ENSG00000158234-EFO_0000274
ENSG00000129226-EFO_0000274
ENSG00000120341-EFO_0000274
ENSG00000113615-EFO_0000274
ENSG00000178445-EFO_0000274
ENSG00000164609-EFO_0000274
ENSG00000154319-EFO_0000274
ENSG00000131871-EFO_0000274
ENSG00000170381-EFO_0000274
ENSG00000117115-EFO_0000274
ENSG00000174137-EFO_0000274
ENSG00000197622-EFO_0000274
ENSG00000131495-EFO_0000274
ENSG00000160194-EFO_0000274
ENSG00000115392-EFO_0000274
ENSG00000197601-EFO_0000274
ENSG00000026103-EFO_0000274
ENSG00000169710-EFO_0000274
ENSG00000160781-EFO_0000274
ENSG00000130957-EFO_0000274
ENSG00000187231-EFO_0000274
ENSG00000170364-EFO_0000274
ENSG00000166889-EFO_0000274
ENSG00000187961-EFO_0000274
ENSG00000135437-EFO_0000274
ENSG00000164619-EFO_0000274
ENSG00000011198-EFO_0000274
ENSG00000134200-EFO_0000274
ENSG00000145332-EFO_0000274
ENSG00000164117-EFO_0000274
ENSG00000132004-EFO_0000274
ENSG00000104870-EFO_0000274
ENSG00000178301-EFO_0000274
ENSG00000166164-EFO_0000274
ENSG00000179715-EFO_0000274
ENSG00000188676-EFO_0000274
ENSG00000182511-EFO_0000274
ENSG00000169991-EFO_0000274
ENSG00000165288-EFO_0000274
ENSG00000129682-EFO_0000274
ENSG00000170477-EFO_0000274
ENSG00000138180-EFO_0000274
ENSG00000184887-EFO_0000274
ENSG00000163913-EFO_0000274
ENSG00000163513-EFO_0000274
ENSG00000135912-EFO_0000274
ENSG00000198855-EFO_0000274
ENSG00000137941-EFO_0000274
ENSG00000105738-EFO_0000274
ENSG00000127824-EFO_0000274
ENSG00000138175-EFO_0000274
ENSG00000155506-EFO_0000274
ENSG00000205403-EFO_0000274
ENSG00000134853-EFO_0000274
ENSG00000133063-EFO_0000274
ENSG00000064651-EFO_0000274
ENSG00000176014-EFO_0000274
ENSG00000121989-EFO_0000274
ENSG00000132972-EFO_0000274
ENSG00000132744-EFO_0000274
ENSG00000143537-EFO_0000274
ENSG00000154734-EFO_0000274
ENSG00000143382-EFO_0000274
ENSG00000137942-EFO_0000274
ENSG00000134001-EFO_0000274
ENSG00000184060-EFO_0000274
ENSG00000099203-EFO_0000274
ENSG00000125798-EFO_0000274
ENSG00000174233-EFO_0000274
ENSG00000149260-EFO_0000274
ENSG00000142330-EFO_0000274
ENSG00000113580-EFO_0000274
ENSG00000071243-EFO_0000274
ENSG00000158458-EFO_0000274
ENSG00000119630-EFO_0000274
ENSG00000132376-EFO_0000274
ENSG00000241058-EFO_0000274
ENSG00000013375-EFO_0000274
ENSG00000105974-EFO_0000274
ENSG00000170955-EFO_0000274
ENSG00000177542-EFO_0000274
ENSG00000025039-EFO_0000274
ENSG00000170967-EFO_0000274
ENSG00000189306-EFO_0000274
ENSG00000138796-EFO_0000274
ENSG00000044446-EFO_0000274
ENSG00000156873-EFO_0000274
ENSG00000182810-EFO_0000274
ENSG00000104435-EFO_0000274
ENSG00000125485-EFO_0000274
ENSG00000197457-EFO_0000274
ENSG00000137628-EFO_0000274
ENSG00000136152-EFO_0000274
ENSG00000121058-EFO_0000274
ENSG00000204291-EFO_0000274
ENSG00000100100-EFO_0000274
ENSG00000198355-EFO_0000274
ENSG00000127445-EFO_0000274
ENSG00000196482-EFO_0000274
ENSG00000165071-EFO_0000274
ENSG00000136895-EFO_0000274
ENSG00000148935-EFO_0000274
ENSG00000103066-EFO_0000274
ENSG00000243708-EFO_0000274
ENSG00000158715-EFO_0000274
ENSG00000105398-EFO_0000274
ENSG00000178171-EFO_0000274
ENSG00000004939-EFO_0000274
ENSG00000106868-EFO_0000274
ENSG00000131055-EFO_0000274
ENSG00000033867-EFO_0000274
ENSG00000186198-EFO_0000274
ENSG00000132623-EFO_0000274
ENSG00000080618-EFO_0000274
ENSG00000108582-EFO_0000274
ENSG00000268104-EFO_0000274
ENSG00000152904-EFO_0000274
ENSG00000099998-EFO_0000274
ENSG00000103257-EFO_0000274
ENSG00000205560-EFO_0000274
ENSG00000166426-EFO_0000274
ENSG00000103528-EFO_0000274
ENSG00000162407-EFO_0000274
ENSG00000188910-EFO_0000274
ENSG00000121871-EFO_0000274
ENSG00000178202-EFO_0000274
ENSG00000100196-EFO_0000274
ENSG00000170545-EFO_0000274
ENSG00000189266-EFO_0000274
ENSG00000152359-EFO_0000274
ENSG00000198732-EFO_0000274
ENSG00000088826-EFO_0000274
ENSG00000135423-EFO_0000274
ENSG00000162981-EFO_0000274
ENSG00000176973-EFO_0000274
ENSG00000092607-EFO_0000274
ENSG00000023608-EFO_0000274
ENSG00000163877-EFO_0000274
ENSG00000184602-EFO_0000274
ENSG00000184209-EFO_0000274
ENSG00000101400-EFO_0000274
ENSG00000105852-EFO_0000274
ENSG00000173230-EFO_0000274
ENSG00000181472-EFO_0000274
ENSG00000173548-EFO_0000274
ENSG00000145996-EFO_0000274
ENSG00000143921-EFO_0000274
ENSG00000104856-EFO_0000274
ENSG00000173039-EFO_0000274
ENSG00000145934-EFO_0000274
ENSG00000109320-EFO_0000274
ENSG00000144161-EFO_0000274
ENSG00000165272-EFO_0000274
ENSG00000128915-EFO_0000274
ENSG00000115361-EFO_0000274
ENSG00000182054-EFO_0000274
ENSG00000196177-EFO_0000274
ENSG00000168589-EFO_0000274
ENSG00000181513-EFO_0000274
ENSG00000138092-EFO_0000274
ENSG00000072274-EFO_0000274
ENSG00000160058-EFO_0000274
ENSG00000087303-EFO_0000274
ENSG00000198841-EFO_0000274
ENSG00000173588-EFO_0000274
ENSG00000153086-EFO_0000274
ENSG00000177426-EFO_0000274
ENSG00000097021-EFO_0000274
ENSG00000189079-EFO_0000274
ENSG00000150347-EFO_0000274
ENSG00000185875-EFO_0000274
ENSG00000005108-EFO_0000274
ENSG00000161533-EFO_0000274
ENSG00000172361-EFO_0000274
ENSG00000197555-EFO_0000274
ENSG00000086730-EFO_0000274
ENSG00000100575-EFO_0000274
ENSG00000163931-EFO_0000274
ENSG00000158717-EFO_0000274
ENSG00000111666-EFO_0000274
ENSG00000178828-EFO_0000274
ENSG00000034677-EFO_0000274
ENSG00000115602-EFO_0000274
ENSG00000149488-EFO_0000274
ENSG00000136689-EFO_0000274
ENSG00000144485-EFO_0000274
ENSG00000164485-EFO_0000274
ENSG00000133597-EFO_0000274
ENSG00000166557-EFO_0000274
ENSG00000120798-EFO_0000274
ENSG00000121680-EFO_0000274
ENSG00000124564-EFO_0000274
ENSG00000069667-EFO_0000274
ENSG00000198963-EFO_0000274
ENSG00000152556-EFO_0000274
ENSG00000189077-EFO_0000274
ENSG00000197208-EFO_0000274
ENSG00000169299-EFO_0000274
ENSG00000168268-EFO_0000274
ENSG00000165434-EFO_0000274
ENSG00000186480-EFO_0000274
ENSG00000116954-EFO_0000274
ENSG00000178537-EFO_0000274
ENSG00000160208-EFO_0000274
ENSG00000127954-EFO_0000274
ENSG00000168101-EFO_0000274
ENSG00000084110-EFO_0000274
ENSG00000101323-EFO_0000274
ENSG00000115694-EFO_0000274
ENSG00000160188-EFO_0000274
ENSG00000086289-EFO_0000274
ENSG00000196411-EFO_0000274
ENSG00000139970-EFO_0000274
ENSG00000165730-EFO_0000274
ENSG00000173320-EFO_0000274
ENSG00000121764-EFO_0000274
ENSG00000116266-EFO_0000274
ENSG00000164506-EFO_0000274
ENSG00000188643-EFO_0000274
ENSG00000183207-EFO_0000274
ENSG00000158828-EFO_0000274
ENSG00000169906-EFO_0000274
ENSG00000109084-EFO_0000274
ENSG00000139626-EFO_0000274
ENSG00000142694-EFO_0000274
ENSG00000104885-EFO_0000274
ENSG00000069812-EFO_0000274
ENSG00000118137-EFO_0000274
ENSG00000157456-EFO_0000274
ENSG00000103187-EFO_0000274
ENSG00000100644-EFO_0000274
ENSG00000165023-EFO_0000274
ENSG00000155011-EFO_0000274
ENSG00000006453-EFO_0000274
ENSG00000095739-EFO_0000274
ENSG00000177868-EFO_0000274
ENSG00000162520-EFO_0000274
ENSG00000278637-EFO_0000274
ENSG00000116783-EFO_0000274
ENSG00000159267-EFO_0000274
ENSG00000077232-EFO_0000274
ENSG00000019505-EFO_0000274
ENSG00000121361-EFO_0000274
ENSG00000147526-EFO_0000274
ENSG00000138162-EFO_0000274
ENSG00000118418-EFO_0000274
ENSG00000164050-EFO_0000274
ENSG00000266200-EFO_0000274
ENSG00000019582-EFO_0000274
ENSG00000113716-EFO_0000274
ENSG00000169762-EFO_0000274
ENSG00000152689-EFO_0000274
ENSG00000103710-EFO_0000274
ENSG00000065491-EFO_0000274
ENSG00000143412-EFO_0000274
ENSG00000105254-EFO_0000274
ENSG00000180370-EFO_0000274
ENSG00000147439-EFO_0000274
ENSG00000103154-EFO_0000274
ENSG00000186603-EFO_0000274
ENSG00000172465-EFO_0000274
ENSG00000249853-EFO_0000274
ENSG00000139437-EFO_0000274
ENSG00000113905-EFO_0000274
ENSG00000121039-EFO_0000274
ENSG00000131781-EFO_0000274
ENSG00000143384-EFO_0000274
ENSG00000148730-EFO_0000274
ENSG00000168792-EFO_0000274
ENSG00000140526-EFO_0000274
ENSG00000100439-EFO_0000274
ENSG00000163686-EFO_0000274
ENSG00000100906-EFO_0000274
ENSG00000090339-EFO_0000274
ENSG00000177646-EFO_0000274
ENSG00000089234-EFO_0000274
ENSG00000117054-EFO_0000274
ENSG00000185024-EFO_0000274
ENSG00000138778-EFO_0000274
ENSG00000160888-EFO_0000274
ENSG00000174744-EFO_0000274
ENSG00000142669-EFO_0000274
ENSG00000029639-EFO_0000274
ENSG00000168300-EFO_0000274
ENSG00000151136-EFO_0000274
ENSG00000214706-EFO_0000274
ENSG00000092969-EFO_0000274
ENSG00000177465-EFO_0000274
ENSG00000136940-EFO_0000274
ENSG00000137801-EFO_0000274
ENSG00000073792-EFO_0000274
ENSG00000132434-EFO_0000274
ENSG00000132436-EFO_0000274
ENSG00000130702-EFO_0000274
ENSG00000203952-EFO_0000274
ENSG00000170145-EFO_0000274
ENSG00000151726-EFO_0000274
ENSG00000184925-EFO_0000274
ENSG00000163017-EFO_0000274
ENSG00000134121-EFO_0000274
ENSG00000146872-EFO_0000274
ENSG00000173517-EFO_0000274
ENSG00000242265-EFO_0000274
ENSG00000198300-EFO_0000274
ENSG00000133027-EFO_0000274
ENSG00000139354-EFO_0000274
ENSG00000107485-EFO_0000274
ENSG00000138613-EFO_0000274
ENSG00000163481-EFO_0000274
ENSG00000142655-EFO_0000274
ENSG00000175592-EFO_0000274
ENSG00000143257-EFO_0000274
ENSG00000197977-EFO_0000274
ENSG00000241697-EFO_0000274
ENSG00000166333-EFO_0000274
ENSG00000153234-EFO_0000274
ENSG00000108518-EFO_0000274
ENSG00000116251-EFO_0000274
ENSG00000132906-EFO_0000274
ENSG00000170482-EFO_0000274
ENSG00000165458-EFO_0000274
ENSG00000115840-EFO_0000274
ENSG00000197119-EFO_0000274
ENSG00000138792-EFO_0000274
ENSG00000174951-EFO_0000274
ENSG00000133818-EFO_0000274
ENSG00000052749-EFO_0000274
ENSG00000115109-EFO_0000274
ENSG00000159023-EFO_0000274
ENSG00000074696-EFO_0000274
ENSG00000109832-EFO_0000274
ENSG00000165752-EFO_0000274
ENSG00000140511-EFO_0000274
ENSG00000198648-EFO_0000274
ENSG00000104537-EFO_0000274
ENSG00000159588-EFO_0000274
ENSG00000079102-EFO_0000274
ENSG00000140968-EFO_0000274
ENSG00000177508-EFO_0000274
ENSG00000145675-EFO_0000274
ENSG00000023839-EFO_0000274
ENSG00000196154-EFO_0000274
ENSG00000204262-EFO_0000274
ENSG00000087842-EFO_0000274
ENSG00000170927-EFO_0000274
ENSG00000156345-EFO_0000274
ENSG00000105810-EFO_0000274
ENSG00000139083-EFO_0000274
ENSG00000142197-EFO_0000274
ENSG00000139508-EFO_0000274
ENSG00000121316-EFO_0000274
ENSG00000145779-EFO_0000274
ENSG00000028137-EFO_0000274
ENSG00000146072-EFO_0000274
ENSG00000141447-EFO_0000274
ENSG00000102524-EFO_0000274
ENSG00000186994-EFO_0000274
ENSG00000159173-EFO_0000274
ENSG00000129991-EFO_0000274
ENSG00000120054-EFO_0000274
ENSG00000111077-EFO_0000274
ENSG00000132773-EFO_0000274
ENSG00000104848-EFO_0000274
ENSG00000155465-EFO_0000274
ENSG00000085465-EFO_0000274
ENSG00000169217-EFO_0000274
ENSG00000174059-EFO_0000274
ENSG00000133488-EFO_0000274
ENSG00000180914-EFO_0000274
ENSG00000198483-EFO_0000274
ENSG00000112530-EFO_0000274
ENSG00000051009-EFO_0000274
ENSG00000138018-EFO_0000274
ENSG00000109511-EFO_0000274
ENSG00000142178-EFO_0000274
ENSG00000167291-EFO_0000274
ENSG00000023572-EFO_0000274
ENSG00000028839-EFO_0000274
ENSG00000105610-EFO_0000274
ENSG00000135473-EFO_0000274
ENSG00000142910-EFO_0000274
ENSG00000108846-EFO_0000274
ENSG00000125257-EFO_0000274
ENSG00000117266-EFO_0000274
ENSG00000155111-EFO_0000274
ENSG00000128829-EFO_0000274
ENSG00000115590-EFO_0000274
ENSG00000124104-EFO_0000274
ENSG00000167130-EFO_0000274
ENSG00000132563-EFO_0000274
ENSG00000115255-EFO_0000274
ENSG00000147647-EFO_0000274
ENSG00000189056-EFO_0000274
ENSG00000182704-EFO_0000274
ENSG00000117472-EFO_0000274
ENSG00000198931-EFO_0000274
ENSG00000156453-EFO_0000274
ENSG00000004975-EFO_0000274
ENSG00000120327-EFO_0000274
ENSG00000198797-EFO_0000274
ENSG00000146618-EFO_0000274
ENSG00000100162-EFO_0000274
ENSG00000127334-EFO_0000274
ENSG00000162670-EFO_0000274
ENSG00000134259-EFO_0000274
ENSG00000105251-EFO_0000274
ENSG00000101624-EFO_0000274
ENSG00000176974-EFO_0000274
ENSG00000100422-EFO_0000274
ENSG00000164403-EFO_0000274
ENSG00000119685-EFO_0000274
ENSG00000116991-EFO_0000274
ENSG00000196878-EFO_0000274
ENSG00000143942-EFO_0000274
ENSG00000198650-EFO_0000274
ENSG00000108389-EFO_0000274
ENSG00000113070-EFO_0000274
ENSG00000172572-EFO_0000274
ENSG00000177045-EFO_0000274
ENSG00000005187-EFO_0000274
ENSG00000119431-EFO_0000274
ENSG00000100288-EFO_0000274
ENSG00000137462-EFO_0000274
ENSG00000169490-EFO_0000274
ENSG00000169908-EFO_0000274
ENSG00000115221-EFO_0000274
ENSG00000164089-EFO_0000274
ENSG00000074935-EFO_0000274
ENSG00000159147-EFO_0000274
ENSG00000104883-EFO_0000274
ENSG00000146083-EFO_0000274
ENSG00000070808-EFO_0000274
ENSG00000170345-EFO_0000274
ENSG00000137878-EFO_0000274
ENSG00000184719-EFO_0000274
ENSG00000125995-EFO_0000274
ENSG00000105135-EFO_0000274
ENSG00000134986-EFO_0000274
ENSG00000161395-EFO_0000274
ENSG00000170802-EFO_0000274
ENSG00000172663-EFO_0000274
ENSG00000197375-EFO_0000274
ENSG00000121691-EFO_0000274
ENSG00000125629-EFO_0000274
ENSG00000198208-EFO_0000274
ENSG00000154269-EFO_0000274
ENSG00000167996-EFO_0000274
ENSG00000001561-EFO_0000274
ENSG00000168439-EFO_0000274
ENSG00000115661-EFO_0000274
ENSG00000187097-EFO_0000274
ENSG00000186352-EFO_0000274
ENSG00000146278-EFO_0000274
ENSG00000166825-EFO_0000274
ENSG00000112214-EFO_0000274
ENSG00000169221-EFO_0000274
ENSG00000173221-EFO_0000274
ENSG00000004961-EFO_0000274
ENSG00000165282-EFO_0000274
ENSG00000163517-EFO_0000274
ENSG00000183091-EFO_0000274
ENSG00000168237-EFO_0000274
ENSG00000135476-EFO_0000274
ENSG00000196420-EFO_0000274
ENSG00000160255-EFO_0000274
ENSG00000124256-EFO_0000274
ENSG00000116809-EFO_0000274
ENSG00000186350-EFO_0000274
ENSG00000125538-EFO_0000274
ENSG00000167565-EFO_0000274
ENSG00000135108-EFO_0000274
ENSG00000130713-EFO_0000274
ENSG00000140297-EFO_0000274
ENSG00000147883-EFO_0000274
ENSG00000138193-EFO_0000274
ENSG00000197943-EFO_0000274
ENSG00000091704-EFO_0000274
ENSG00000158525-EFO_0000274
ENSG00000111181-EFO_0000274
ENSG00000122194-EFO_0000274
ENSG00000221968-EFO_0000274
ENSG00000144550-EFO_0000274
ENSG00000112964-EFO_0000274
ENSG00000118702-EFO_0000274
ENSG00000115042-EFO_0000274
ENSG00000145632-EFO_0000274
ENSG00000113161-EFO_0000274
ENSG00000109099-EFO_0000274
ENSG00000205808-EFO_0000274
ENSG00000171790-EFO_0000274
ENSG00000078589-EFO_0000274
ENSG00000139624-EFO_0000274
ENSG00000116830-EFO_0000274
ENSG00000115641-EFO_0000274
ENSG00000158825-EFO_0000274
ENSG00000146950-EFO_0000274
ENSG00000120915-EFO_0000274
ENSG00000103942-EFO_0000274
ENSG00000113391-EFO_0000274
ENSG00000159184-EFO_0000274
ENSG00000166743-EFO_0000274
ENSG00000183549-EFO_0000274
ENSG00000196743-EFO_0000274
ENSG00000114349-EFO_0000274
ENSG00000169064-EFO_0000274
ENSG00000007216-EFO_0000274
ENSG00000094963-EFO_0000274
ENSG00000117906-EFO_0000274
ENSG00000080546-EFO_0000274
ENSG00000149212-EFO_0000274
ENSG00000128886-EFO_0000274
ENSG00000009709-EFO_0000274
ENSG00000147889-EFO_0000274
ENSG00000066322-EFO_0000274
ENSG00000143507-EFO_0000274
ENSG00000112679-EFO_0000274
ENSG00000146232-EFO_0000274
ENSG00000138166-EFO_0000274
ENSG00000184226-EFO_0000274
ENSG00000144802-EFO_0000274
ENSG00000115163-EFO_0000274
ENSG00000121101-EFO_0000274
ENSG00000151575-EFO_0000274
ENSG00000185437-EFO_0000274
ENSG00000095370-EFO_0000274
ENSG00000066248-EFO_0000274
ENSG00000156463-EFO_0000274
ENSG00000174799-EFO_0000274
ENSG00000198892-EFO_0000274
ENSG00000102230-EFO_0000274
ENSG00000100393-EFO_0000274
ENSG00000122591-EFO_0000274
ENSG00000135218-EFO_0000274
ENSG00000150961-EFO_0000274
ENSG00000089692-EFO_0000274
ENSG00000091490-EFO_0000274
ENSG00000145451-EFO_0000274
ENSG00000168264-EFO_0000274
ENSG00000163440-EFO_0000274
ENSG00000138083-EFO_0000274
ENSG00000013392-EFO_0000274
ENSG00000091831-EFO_0000274
ENSG00000110721-EFO_0000274
ENSG00000081800-EFO_0000274
ENSG00000115170-EFO_0000274
ENSG00000119185-EFO_0000274
ENSG00000155099-EFO_0000274
ENSG00000172071-EFO_0000274
ENSG00000121440-EFO_0000274
ENSG00000147443-EFO_0000274
ENSG00000167110-EFO_0000274
ENSG00000108733-EFO_0000274
ENSG00000165457-EFO_0000274
ENSG00000203907-EFO_0000274
ENSG00000110092-EFO_0000274
ENSG00000124568-EFO_0000274
ENSG00000110931-EFO_0000274
ENSG00000077274-EFO_0000274
ENSG00000168269-EFO_0000274
ENSG00000142227-EFO_0000274
ENSG00000132406-EFO_0000274
ENSG00000105255-EFO_0000274
ENSG00000239282-EFO_0000274
ENSG00000181234-EFO_0000274
ENSG00000174898-EFO_0000274
ENSG00000175634-EFO_0000274
ENSG00000111674-EFO_0000274
ENSG00000135094-EFO_0000274
ENSG00000163430-EFO_0000274
ENSG00000136444-EFO_0000274
ENSG00000101294-EFO_0000274
ENSG00000198018-EFO_0000274
ENSG00000171557-EFO_0000274
ENSG00000022267-EFO_0000274
ENSG00000125726-EFO_0000274
ENSG00000112769-EFO_0000274
ENSG00000174332-EFO_0000274
ENSG00000241935-EFO_0000274
ENSG00000128604-EFO_0000274
ENSG00000111727-EFO_0000274
ENSG00000171262-EFO_0000274
ENSG00000099260-EFO_0000274
ENSG00000059377-EFO_0000274
ENSG00000128713-EFO_0000274
ENSG00000213930-EFO_0000274
ENSG00000168004-EFO_0000274
ENSG00000175920-EFO_0000274
ENSG00000105379-EFO_0000274
ENSG00000173540-EFO_0000274
ENSG00000115604-EFO_0000274
ENSG00000079112-EFO_0000274
ENSG00000169621-EFO_0000274
ENSG00000115271-EFO_0000274
ENSG00000188641-EFO_0000274
ENSG00000151876-EFO_0000274
ENSG00000181061-EFO_0000274
ENSG00000112208-EFO_0000274
ENSG00000152669-EFO_0000274
ENSG00000137502-EFO_0000274
ENSG00000187475-EFO_0000274
ENSG00000274267-EFO_0000274
ENSG00000198380-EFO_0000274
ENSG00000183813-EFO_0000274
ENSG00000078269-EFO_0000274
ENSG00000173227-EFO_0000274
ENSG00000110090-EFO_0000274
ENSG00000167216-EFO_0000274
ENSG00000120837-EFO_0000274
ENSG00000134240-EFO_0000274
ENSG00000170743-EFO_0000274
ENSG00000099139-EFO_0000274
ENSG00000136161-EFO_0000274
ENSG00000130300-EFO_0000274
ENSG00000163681-EFO_0000274
ENSG00000115919-EFO_0000274
ENSG00000007312-EFO_0000274
ENSG00000090470-EFO_0000274
ENSG00000150540-EFO_0000274
ENSG00000082014-EFO_0000274
ENSG00000105991-EFO_0000274
ENSG00000170791-EFO_0000274
ENSG00000197142-EFO_0000274
ENSG00000004799-EFO_0000274
ENSG00000175087-EFO_0000274
ENSG00000090097-EFO_0000274
ENSG00000115504-EFO_0000274
ENSG00000113790-EFO_0000274
ENSG00000215251-EFO_0000274
ENSG00000137496-EFO_0000274
ENSG00000261701-EFO_0000274
ENSG00000121892-EFO_0000274
ENSG00000120158-EFO_0000274
ENSG00000176978-EFO_0000274
ENSG00000115459-EFO_0000274
ENSG00000163435-EFO_0000274
ENSG00000105717-EFO_0000274
ENSG00000132570-EFO_0000274
ENSG00000164303-EFO_0000274
ENSG00000129810-EFO_0000274
ENSG00000139318-EFO_0000274
ENSG00000141258-EFO_0000274
ENSG00000161202-EFO_0000274
ENSG00000151422-EFO_0000274
ENSG00000111252-EFO_0000274
ENSG00000116819-EFO_0000274
ENSG00000139926-EFO_0000274
ENSG00000172159-EFO_0000274
ENSG00000167676-EFO_0000274
ENSG00000214456-EFO_0000274
ENSG00000149043-EFO_0000274
ENSG00000183569-EFO_0000274
ENSG00000056736-EFO_0000274
ENSG00000140374-EFO_0000274
ENSG00000185813-EFO_0000274
ENSG00000135842-EFO_0000274
ENSG00000121104-EFO_0000274
ENSG00000148459-EFO_0000274
ENSG00000106366-EFO_0000274
ENSG00000107960-EFO_0000274
ENSG00000163825-EFO_0000274
ENSG00000012061-EFO_0000274
ENSG00000187672-EFO_0000274
ENSG00000099219-EFO_0000274
ENSG00000178814-EFO_0000274
ENSG00000123240-EFO_0000274
ENSG00000119915-EFO_0000274
ENSG00000086619-EFO_0000274
ENSG00000241360-EFO_0000274
ENSG00000114115-EFO_0000274
ENSG00000137154-EFO_0000274
ENSG00000100350-EFO_0000274
ENSG00000101773-EFO_0000274
ENSG00000147168-EFO_0000274
ENSG00000115226-EFO_0000274
ENSG00000142494-EFO_0000274
ENSG00000084734-EFO_0000274
ENSG00000147872-EFO_0000274
ENSG00000136630-EFO_0000274
ENSG00000152782-EFO_0000274
ENSG00000126062-EFO_0000274
ENSG00000198815-EFO_0000274
ENSG00000146477-EFO_0000274
ENSG00000172348-EFO_0000274
ENSG00000147459-EFO_0000274
ENSG00000167136-EFO_0000274
ENSG00000124145-EFO_0000274
ENSG00000010818-EFO_0000274
ENSG00000171617-EFO_0000274
ENSG00000168447-EFO_0000274
ENSG00000244462-EFO_0000274
ENSG00000111642-EFO_0000274
ENSG00000112029-EFO_0000274
ENSG00000154143-EFO_0000274
ENSG00000113361-EFO_0000274
ENSG00000197632-EFO_0000274
ENSG00000149485-EFO_0000274
ENSG00000278588-EFO_0000274
ENSG00000146587-EFO_0000274
ENSG00000084070-EFO_0000274
ENSG00000163536-EFO_0000274
ENSG00000157106-EFO_0000274
ENSG00000106004-EFO_0000274
ENSG00000189091-EFO_0000274
ENSG00000144045-EFO_0000274
ENSG00000182359-EFO_0000274
ENSG00000130513-EFO_0000274
ENSG00000164815-EFO_0000274
ENSG00000262919-EFO_0000274
ENSG00000143870-EFO_0000274
ENSG00000166192-EFO_0000274
ENSG00000151892-EFO_0000274
ENSG00000173992-EFO_0000274
ENSG00000104611-EFO_0000274
ENSG00000100784-EFO_0000274
ENSG00000163069-EFO_0000274
ENSG00000129197-EFO_0000274
ENSG00000149474-EFO_0000274
ENSG00000132591-EFO_0000274
ENSG00000170004-EFO_0000274
ENSG00000152256-EFO_0000274
ENSG00000148156-EFO_0000274
ENSG00000163535-EFO_0000274
ENSG00000137857-EFO_0000274
ENSG00000128512-EFO_0000274
ENSG00000170322-EFO_0000274
ENSG00000170448-EFO_0000274
ENSG00000103876-EFO_0000274
ENSG00000172977-EFO_0000274
ENSG00000136514-EFO_0000274
ENSG00000051128-EFO_0000274
ENSG00000185215-EFO_0000274
ENSG00000115556-EFO_0000274
ENSG00000104047-EFO_0000274
ENSG00000129596-EFO_0000274
ENSG00000136144-EFO_0000274
ENSG00000165953-EFO_0000274
ENSG00000137478-EFO_0000274
ENSG00000149499-EFO_0000274
ENSG00000153574-EFO_0000274
ENSG00000139269-EFO_0000274
ENSG00000092036-EFO_0000274
ENSG00000167280-EFO_0000274
ENSG00000196353-EFO_0000274
ENSG00000189159-EFO_0000274
ENSG00000138468-EFO_0000274
ENSG00000198353-EFO_0000274
ENSG00000149124-EFO_0000274
ENSG00000111911-EFO_0000274
ENSG00000131375-EFO_0000274
ENSG00000139173-EFO_0000274
ENSG00000138074-EFO_0000274
ENSG00000196155-EFO_0000274
ENSG00000173801-EFO_0000274
ENSG00000080819-EFO_0000274
ENSG00000001167-EFO_0000274
ENSG00000180185-EFO_0000274
ENSG00000242732-EFO_0000274
ENSG00000168079-EFO_0000274
ENSG00000156509-EFO_0000274
ENSG00000164251-EFO_0000274
ENSG00000122335-EFO_0000274
ENSG00000065485-EFO_0000274
ENSG00000162775-EFO_0000274
ENSG00000112902-EFO_0000274
ENSG00000079393-EFO_0000274
ENSG00000127220-EFO_0000274
ENSG00000135048-EFO_0000274
ENSG00000117748-EFO_0000274
ENSG00000082516-EFO_0000274
ENSG00000163083-EFO_0000274
ENSG00000163586-EFO_0000274
ENSG00000177606-EFO_0000274
ENSG00000123992-EFO_0000274
ENSG00000088926-EFO_0000274
ENSG00000116663-EFO_0000274
ENSG00000263761-EFO_0000274
ENSG00000117525-EFO_0000274
ENSG00000104205-EFO_0000274
ENSG00000145491-EFO_0000274
ENSG00000166289-EFO_0000274
ENSG00000240303-EFO_0000274
ENSG00000092108-EFO_0000274
ENSG00000153982-EFO_0000274
ENSG00000163832-EFO_0000274
ENSG00000168077-EFO_0000274
ENSG00000105607-EFO_0000274
ENSG00000126461-EFO_0000274
ENSG00000109929-EFO_0000274
ENSG00000149922-EFO_0000274
ENSG00000135905-EFO_0000274
ENSG00000178307-EFO_0000274
ENSG00000104313-EFO_0000274
ENSG00000173210-EFO_0000274
ENSG00000154920-EFO_0000274
ENSG00000143653-EFO_0000274
ENSG00000048740-EFO_0000274
ENSG00000170522-EFO_0000274
ENSG00000075651-EFO_0000274
ENSG00000157303-EFO_0000274
ENSG00000085365-EFO_0000274
ENSG00000070495-EFO_0000274
ENSG00000187210-EFO_0000274
ENSG00000107104-EFO_0000274
ENSG00000145384-EFO_0000274
ENSG00000221869-EFO_0000274
ENSG00000110888-EFO_0000274
ENSG00000198734-EFO_0000274
ENSG00000138764-EFO_0000274
ENSG00000012660-EFO_0000274
ENSG00000245848-EFO_0000274
ENSG00000102119-EFO_0000274
ENSG00000008083-EFO_0000274
ENSG00000113722-EFO_0000274
ENSG00000117834-EFO_0000274
ENSG00000164023-EFO_0000274
ENSG00000179029-EFO_0000274
ENSG00000105173-EFO_0000274
ENSG00000126218-EFO_0000274
ENSG00000198964-EFO_0000274
ENSG00000162694-EFO_0000274
ENSG00000168356-EFO_0000274
ENSG00000120659-EFO_0000274
ENSG00000171988-EFO_0000274
ENSG00000165475-EFO_0000311
ENSG00000047597-EFO_0000311
ENSG00000072310-EFO_0000311
ENSG00000105447-EFO_0000311
ENSG00000198363-EFO_0000311
ENSG00000055483-EFO_0000311
ENSG00000186318-EFO_0000311
ENSG00000166183-EFO_0000311
ENSG00000126522-EFO_0000311
ENSG00000187607-EFO_0000311
ENSG00000112599-EFO_0000311
ENSG00000146233-EFO_0000311
ENSG00000040531-EFO_0000311
ENSG00000121413-EFO_0000311
ENSG00000175315-EFO_0000311
ENSG00000082512-EFO_0000311
ENSG00000165471-EFO_0000311
ENSG00000196793-EFO_0000311
ENSG00000109519-EFO_0000311
ENSG00000150712-EFO_0000311
ENSG00000136738-EFO_0000311
ENSG00000111218-EFO_0000311
ENSG00000180875-EFO_0000311
ENSG00000198356-EFO_0000311
ENSG00000211452-EFO_0000311
ENSG00000164284-EFO_0000311
ENSG00000121552-EFO_0000311
ENSG00000072518-EFO_0000311
ENSG00000144677-EFO_0000311
ENSG00000071575-EFO_0000311
ENSG00000125872-EFO_0000311
ENSG00000101255-EFO_0000311
ENSG00000188906-EFO_0000311
ENSG00000125675-EFO_0000311
ENSG00000134057-EFO_0000311
ENSG00000155016-EFO_0000311
ENSG00000151332-EFO_0000311
ENSG00000126562-EFO_0000311
ENSG00000175104-EFO_0000311
ENSG00000135697-EFO_0000311
ENSG00000002330-EFO_0000311
ENSG00000140455-EFO_0000311
ENSG00000116157-EFO_0000311
ENSG00000125831-EFO_0000311
ENSG00000197629-EFO_0000311
ENSG00000079931-EFO_0000311
ENSG00000186732-EFO_0000311
ENSG00000170382-EFO_0000311
ENSG00000135698-EFO_0000311
ENSG00000105829-EFO_0000311
ENSG00000143258-EFO_0000311
ENSG00000152583-EFO_0000311
ENSG00000152784-EFO_0000311
ENSG00000131409-EFO_0000311
ENSG00000184005-EFO_0000311
ENSG00000178075-EFO_0000311
ENSG00000118785-EFO_0000311
ENSG00000135454-EFO_0000311
ENSG00000168765-EFO_0000311
ENSG00000126010-EFO_0000311
ENSG00000165092-EFO_0000311
ENSG00000137106-EFO_0000311
ENSG00000074582-EFO_0000311
ENSG00000168491-EFO_0000311
ENSG00000197580-EFO_0000311
ENSG00000125484-EFO_0000311
ENSG00000072182-EFO_0000311
ENSG00000127419-EFO_0000311
ENSG00000128059-EFO_0000311
ENSG00000105793-EFO_0000311
ENSG00000155974-EFO_0000311
ENSG00000116761-EFO_0000311
ENSG00000196199-EFO_0000311
ENSG00000134317-EFO_0000311
ENSG00000053371-EFO_0000311
ENSG00000127399-EFO_0000311
ENSG00000198074-EFO_0000311
ENSG00000166148-EFO_0000311
ENSG00000166123-EFO_0000311
ENSG00000181773-EFO_0000311
ENSG00000140307-EFO_0000311
ENSG00000131864-EFO_0000311
ENSG00000126883-EFO_0000311
ENSG00000165566-EFO_0000311
ENSG00000198873-EFO_0000311
ENSG00000153006-EFO_0000311
ENSG00000023330-EFO_0000311
ENSG00000171492-EFO_0000311
ENSG00000127914-EFO_0000311
ENSG00000165171-EFO_0000311
ENSG00000204160-EFO_0000311
ENSG00000156802-EFO_0000311
ENSG00000085662-EFO_0000311
ENSG00000084764-EFO_0000311
ENSG00000169840-EFO_0000311
ENSG00000133131-EFO_0000311
ENSG00000213024-EFO_0000311
ENSG00000108433-EFO_0000311
ENSG00000136011-EFO_0000311
ENSG00000122787-EFO_0000311
ENSG00000154438-EFO_0000311
ENSG00000149418-EFO_0000311
ENSG00000162337-EFO_0000311
ENSG00000169255-EFO_0000311
ENSG00000133800-EFO_0000311
ENSG00000106976-EFO_0000311
ENSG00000140396-EFO_0000311
ENSG00000002822-EFO_0000311
ENSG00000130592-EFO_0000311
ENSG00000108602-EFO_0000311
ENSG00000139352-EFO_0000311
ENSG00000148795-EFO_0000311
ENSG00000166394-EFO_0000311
ENSG00000111249-EFO_0000311
ENSG00000102780-EFO_0000311
ENSG00000186115-EFO_0000311
ENSG00000177054-EFO_0000311
ENSG00000111231-EFO_0000311
ENSG00000155893-EFO_0000311
ENSG00000103490-EFO_0000311
ENSG00000124160-EFO_0000311
ENSG00000111711-EFO_0000311
ENSG00000102048-EFO_0000311
ENSG00000113494-EFO_0000311
ENSG00000164116-EFO_0000311
ENSG00000172893-EFO_0000311
ENSG00000160233-EFO_0000311
ENSG00000143363-EFO_0000311
ENSG00000108381-EFO_0000311
ENSG00000103194-EFO_0000311
ENSG00000099385-EFO_0000311
ENSG00000185432-EFO_0000311
ENSG00000143294-EFO_0000311
ENSG00000181541-EFO_0000311
ENSG00000114771-EFO_0000311
ENSG00000006712-EFO_0000311
ENSG00000184012-EFO_0000311
ENSG00000148180-EFO_0000311
ENSG00000146250-EFO_0000311
ENSG00000065621-EFO_0000311
ENSG00000063176-EFO_0000311
ENSG00000037897-EFO_0000311
ENSG00000198829-EFO_0000311
ENSG00000277656-EFO_0000311
ENSG00000155096-EFO_0000311
ENSG00000141505-EFO_0000311
ENSG00000176153-EFO_0000311
ENSG00000155846-EFO_0000311
ENSG00000136840-EFO_0000311
ENSG00000079462-EFO_0000311
ENSG00000103485-EFO_0000311
ENSG00000021461-EFO_0000311
ENSG00000151240-EFO_0000311
ENSG00000106258-EFO_0000311
ENSG00000104687-EFO_0000311
ENSG00000163644-EFO_0000311
ENSG00000005381-EFO_0000311
ENSG00000128309-EFO_0000311
ENSG00000173890-EFO_0000311
ENSG00000100577-EFO_0000311
ENSG00000063180-EFO_0000311
ENSG00000143198-EFO_0000311
ENSG00000153802-EFO_0000311
ENSG00000182187-EFO_0000311
ENSG00000120896-EFO_0000311
ENSG00000101751-EFO_0000311
ENSG00000189067-EFO_0000311
ENSG00000140548-EFO_0000311
ENSG00000134569-EFO_0000311
ENSG00000137656-EFO_0000311
ENSG00000186767-EFO_0000311
ENSG00000122477-EFO_0000311
ENSG00000173581-EFO_0000311
ENSG00000197566-EFO_0000311
ENSG00000169184-EFO_0000311
ENSG00000074410-EFO_0000311
ENSG00000135679-EFO_0000311
ENSG00000188994-EFO_0000311
ENSG00000177511-EFO_0000311
ENSG00000131016-EFO_0000311
ENSG00000129317-EFO_0000311
ENSG00000133226-EFO_0000311
ENSG00000111707-EFO_0000311
ENSG00000084112-EFO_0000311
ENSG00000214160-EFO_0000311
ENSG00000036672-EFO_0000311
ENSG00000163738-EFO_0000311
ENSG00000100994-EFO_0000311
ENSG00000141040-EFO_0000311
ENSG00000110887-EFO_0000311
ENSG00000164663-EFO_0000311
ENSG00000171621-EFO_0000311
ENSG00000132600-EFO_0000311
ENSG00000185022-EFO_0000311
ENSG00000196605-EFO_0000311
ENSG00000184384-EFO_0000311
ENSG00000112893-EFO_0000311
ENSG00000107669-EFO_0000311
ENSG00000101417-EFO_0000311
ENSG00000173511-EFO_0000311
ENSG00000040199-EFO_0000311
ENSG00000160602-EFO_0000311
ENSG00000154914-EFO_0000311
ENSG00000136383-EFO_0000311
ENSG00000136059-EFO_0000311
ENSG00000178573-EFO_0000311
ENSG00000176170-EFO_0000311
ENSG00000137364-EFO_0000311
ENSG00000148334-EFO_0000311
ENSG00000122420-EFO_0000311
ENSG00000168259-EFO_0000311
ENSG00000137976-EFO_0000311
ENSG00000175899-EFO_0000311
ENSG00000133026-EFO_0000311
ENSG00000165462-EFO_0000311
ENSG00000154007-EFO_0000311
ENSG00000170412-EFO_0000311
ENSG00000127837-EFO_0000311
ENSG00000198901-EFO_0000311
ENSG00000159423-EFO_0000311
ENSG00000277893-EFO_0000311
ENSG00000119711-EFO_0000311
ENSG00000007062-EFO_0000311
ENSG00000143515-EFO_0000311
ENSG00000115525-EFO_0000311
ENSG00000166444-EFO_0000311
ENSG00000175130-EFO_0000311
ENSG00000186951-EFO_0000311
ENSG00000094914-EFO_0000311
ENSG00000117399-EFO_0000311
ENSG00000178502-EFO_0000311
ENSG00000183044-EFO_0000311
ENSG00000112159-EFO_0000311
ENSG00000164733-EFO_0000311
ENSG00000178531-EFO_0000311
ENSG00000107611-EFO_0000311
ENSG00000161920-EFO_0000311
ENSG00000153015-EFO_0000311
ENSG00000173545-EFO_0000311
ENSG00000143162-EFO_0000311
ENSG00000036530-EFO_0000311
ENSG00000175348-EFO_0000311
ENSG00000167191-EFO_0000311
ENSG00000177485-EFO_0000311
ENSG00000170776-EFO_0000311
ENSG00000188215-EFO_0000311
ENSG00000153208-EFO_0000311
ENSG00000183891-EFO_0000311
ENSG00000113916-EFO_0000311
ENSG00000136261-EFO_0000311
ENSG00000142405-EFO_0000311
ENSG00000164266-EFO_0000311
ENSG00000118113-EFO_0000311
ENSG00000083799-EFO_0000311
ENSG00000196850-EFO_0000311
ENSG00000150527-EFO_0000311
ENSG00000072080-EFO_0000311
ENSG00000157837-EFO_0000311
ENSG00000008405-EFO_0000311
ENSG00000111671-EFO_0000311
ENSG00000163554-EFO_0000311
ENSG00000163541-EFO_0000311
ENSG00000250799-EFO_0000311
ENSG00000176894-EFO_0000311
ENSG00000066427-EFO_0000311
ENSG00000233276-EFO_0000311
ENSG00000074416-EFO_0000311
ENSG00000155754-EFO_0000311
ENSG00000004776-EFO_0000311
ENSG00000070731-EFO_0000311
ENSG00000120162-EFO_0000311
ENSG00000196730-EFO_0000311
ENSG00000080823-EFO_0000311
ENSG00000165886-EFO_0000311
ENSG00000140506-EFO_0000311
ENSG00000070190-EFO_0000311
ENSG00000125637-EFO_0000311
ENSG00000160563-EFO_0000311
ENSG00000112799-EFO_0000311
ENSG00000185697-EFO_0000311
ENSG00000132423-EFO_0000311
ENSG00000148840-EFO_0000311
ENSG00000066739-EFO_0000311
ENSG00000147853-EFO_0000311
ENSG00000166347-EFO_0000311
ENSG00000152595-EFO_0000311
ENSG00000100024-EFO_0000311
ENSG00000126243-EFO_0000311
ENSG00000185650-EFO_0000311
ENSG00000135763-EFO_0000311
ENSG00000018510-EFO_0000311
ENSG00000058056-EFO_0000311
ENSG00000184743-EFO_0000311
ENSG00000183035-EFO_0000311
ENSG00000105726-EFO_0000311
ENSG00000127249-EFO_0000311
ENSG00000175287-EFO_0000311
ENSG00000143393-EFO_0000311
ENSG00000158966-EFO_0000311
ENSG00000072210-EFO_0000311
ENSG00000149716-EFO_0000311
ENSG00000186088-EFO_0000311
ENSG00000135521-EFO_0000311
ENSG00000101955-EFO_0000311
ENSG00000168916-EFO_0000311
ENSG00000197619-EFO_0000311
ENSG00000174307-EFO_0000311
ENSG00000117707-EFO_0000311
ENSG00000132763-EFO_0000311
ENSG00000144560-EFO_0000311
ENSG00000172318-EFO_0000311
ENSG00000237172-EFO_0000311
ENSG00000115828-EFO_0000311
ENSG00000121578-EFO_0000311
ENSG00000197535-EFO_0000311
ENSG00000102158-EFO_0000311
ENSG00000134258-EFO_0000311
ENSG00000254858-EFO_0000311
ENSG00000213999-EFO_0000311
ENSG00000149968-EFO_0000311
ENSG00000119714-EFO_0000311
ENSG00000055163-EFO_0000311
ENSG00000112640-EFO_0000311
ENSG00000163735-EFO_0000311
ENSG00000165983-EFO_0000311
ENSG00000165474-EFO_0000311
ENSG00000107890-EFO_0000311
ENSG00000105668-EFO_0000311
ENSG00000099968-EFO_0000311
ENSG00000121653-EFO_0000311
ENSG00000124116-EFO_0000311
ENSG00000060566-EFO_0000311
ENSG00000213672-EFO_0000311
ENSG00000084676-EFO_0000311
ENSG00000107554-EFO_0000311
ENSG00000247626-EFO_0000311
ENSG00000005469-EFO_0000311
ENSG00000125952-EFO_0000311
ENSG00000129071-EFO_0000311
ENSG00000018408-EFO_0000311
ENSG00000049245-EFO_0000311
ENSG00000176055-EFO_0000311
ENSG00000167656-EFO_0000311
ENSG00000054793-EFO_0000311
ENSG00000118514-EFO_0000311
ENSG00000241945-EFO_0000311
ENSG00000102897-EFO_0000311
ENSG00000137573-EFO_0000311
ENSG00000185909-EFO_0000311
ENSG00000260325-EFO_0000311
ENSG00000170606-EFO_0000311
ENSG00000174567-EFO_0000311
ENSG00000065833-EFO_0000311
ENSG00000198746-EFO_0000311
ENSG00000127125-EFO_0000311
ENSG00000156194-EFO_0000311
ENSG00000118898-EFO_0000311
ENSG00000171723-EFO_0000311
ENSG00000165916-EFO_0000311
ENSG00000104695-EFO_0000311
ENSG00000112218-EFO_0000311
ENSG00000106246-EFO_0000311
ENSG00000081041-EFO_0000311
ENSG00000065526-EFO_0000311
ENSG00000129128-EFO_0000311
ENSG00000144476-EFO_0000311
ENSG00000154639-EFO_0000311
ENSG00000066827-EFO_0000311
ENSG00000132669-EFO_0000311
ENSG00000158301-EFO_0000311
ENSG00000013588-EFO_0000311
ENSG00000173372-EFO_0000311
ENSG00000197696-EFO_0000311
ENSG00000176919-EFO_0000311
ENSG00000167642-EFO_0000311
ENSG00000132911-EFO_0000311
ENSG00000197530-EFO_0000311
ENSG00000133816-EFO_0000311
ENSG00000165175-EFO_0000311
ENSG00000116691-EFO_0000311
ENSG00000143409-EFO_0000311
ENSG00000101000-EFO_0000311
ENSG00000187098-EFO_0000311
ENSG00000181444-EFO_0000311
ENSG00000104907-EFO_0000311
ENSG00000160870-EFO_0000311
ENSG00000066651-EFO_0000311
ENSG00000108788-EFO_0000311
ENSG00000153902-EFO_0000311
ENSG00000153071-EFO_0000311
ENSG00000173409-EFO_0000311
ENSG00000124003-EFO_0000311
ENSG00000179284-EFO_0000311
ENSG00000184838-EFO_0000311
ENSG00000135378-EFO_0000311
ENSG00000167657-EFO_0000311
ENSG00000010438-EFO_0000311
ENSG00000142751-EFO_0000311
ENSG00000174946-EFO_0000311
ENSG00000175224-EFO_0000311
ENSG00000078304-EFO_0000311
ENSG00000172482-EFO_0000311
ENSG00000100014-EFO_0000311
ENSG00000136141-EFO_0000311
ENSG00000186001-EFO_0000311
ENSG00000163673-EFO_0000311
ENSG00000162882-EFO_0000311
ENSG00000130311-EFO_0000311
ENSG00000095002-EFO_0000311
ENSG00000181652-EFO_0000311
ENSG00000064545-EFO_0000311
ENSG00000157111-EFO_0000311
ENSG00000149761-EFO_0000311
ENSG00000132182-EFO_0000311
ENSG00000105245-EFO_0000311
ENSG00000185298-EFO_0000311
ENSG00000144395-EFO_0000311
ENSG00000049323-EFO_0000311
ENSG00000049247-EFO_0000311
ENSG00000090006-EFO_0000311
ENSG00000124406-EFO_0000311
ENSG00000138823-EFO_0000311
ENSG00000081923-EFO_0000311
ENSG00000184500-EFO_0000311
ENSG00000062282-EFO_0000311
ENSG00000176472-EFO_0000311
ENSG00000105778-EFO_0000311
ENSG00000115758-EFO_0000311
ENSG00000196562-EFO_0000311
ENSG00000115009-EFO_0000311
ENSG00000131142-EFO_0000311
ENSG00000118733-EFO_0000311
ENSG00000137648-EFO_0000311
ENSG00000179104-EFO_0000311
ENSG00000167306-EFO_0000311
ENSG00000101605-EFO_0000311
ENSG00000015285-EFO_0000311
ENSG00000172935-EFO_0000311
ENSG00000137992-EFO_0000311
ENSG00000178623-EFO_0000311
ENSG00000166961-EFO_0000311
ENSG00000175470-EFO_0000311
ENSG00000166847-EFO_0000311
ENSG00000091436-EFO_0000311
ENSG00000107968-EFO_0000311
ENSG00000085511-EFO_0000311
ENSG00000172932-EFO_0000311
ENSG00000167460-EFO_0000311
ENSG00000188130-EFO_0000311
ENSG00000144959-EFO_0000311
ENSG00000071051-EFO_0000311
ENSG00000176771-EFO_0000311
ENSG00000176058-EFO_0000311
ENSG00000169902-EFO_0000311
ENSG00000056972-EFO_0000311
ENSG00000100266-EFO_0000311
ENSG00000148468-EFO_0000311
ENSG00000143776-EFO_0000311
ENSG00000163171-EFO_0000311
ENSG00000113645-EFO_0000311
ENSG00000214309-EFO_0000311
ENSG00000157823-EFO_0000311
ENSG00000140943-EFO_0000311
ENSG00000164904-EFO_0000311
ENSG00000076706-EFO_0000311
ENSG00000099330-EFO_0000311
ENSG00000178662-EFO_0000311
ENSG00000137672-EFO_0000311
ENSG00000166166-EFO_0000311
ENSG00000161040-EFO_0000311
ENSG00000112234-EFO_0000311
ENSG00000144481-EFO_0000311
ENSG00000108587-EFO_0000311
ENSG00000112033-EFO_0000311
ENSG00000068001-EFO_0000311
ENSG00000171243-EFO_0000311
ENSG00000164932-EFO_0000311
ENSG00000183230-EFO_0000311
ENSG00000125686-EFO_0000311
ENSG00000166669-EFO_0000311
ENSG00000166118-EFO_0000311
ENSG00000140368-EFO_0000311
ENSG00000150722-EFO_0000311
ENSG00000196141-EFO_0000311
ENSG00000198729-EFO_0000311
ENSG00000163739-EFO_0000311
ENSG00000185201-EFO_0000311
ENSG00000144648-EFO_0000311
ENSG00000105550-EFO_0000311
ENSG00000104312-EFO_0000311
ENSG00000123213-EFO_0000311
ENSG00000165801-EFO_0000311
ENSG00000170439-EFO_0000311
ENSG00000166145-EFO_0000311
ENSG00000157617-EFO_0000311
ENSG00000134278-EFO_0000311
ENSG00000115963-EFO_0000311
ENSG00000104267-EFO_0000311
ENSG00000167791-EFO_0000311
ENSG00000102547-EFO_0000311
ENSG00000067606-EFO_0000311
ENSG00000173898-EFO_0000311
ENSG00000167600-EFO_0000311
ENSG00000120215-EFO_0000311
ENSG00000119684-EFO_0000311
ENSG00000178163-EFO_0000311
ENSG00000133067-EFO_0000311
ENSG00000108231-EFO_0000311
ENSG00000183621-EFO_0000311
ENSG00000111339-EFO_0000311
ENSG00000140450-EFO_0000311
ENSG00000178149-EFO_0000311
ENSG00000166035-EFO_0000311
ENSG00000079435-EFO_0000311
ENSG00000198099-EFO_0000311
ENSG00000215114-EFO_0000311
ENSG00000154277-EFO_0000311
ENSG00000178078-EFO_0000311
ENSG00000205220-EFO_0000311
ENSG00000204335-EFO_0000311
ENSG00000134042-EFO_0000311
ENSG00000198932-EFO_0000311
ENSG00000125818-EFO_0000311
ENSG00000101577-EFO_0000311
ENSG00000179988-EFO_0000311
ENSG00000132475-EFO_0000311
ENSG00000072364-EFO_0000311
ENSG00000079557-EFO_0000311
ENSG00000125351-EFO_0000311
ENSG00000164252-EFO_0000311
ENSG00000160216-EFO_0000311
ENSG00000151729-EFO_0000311
ENSG00000162241-EFO_0000311
ENSG00000137726-EFO_0000311
ENSG00000164209-EFO_0000311
ENSG00000155850-EFO_0000311
ENSG00000140284-EFO_0000311
ENSG00000167114-EFO_0000311
ENSG00000153823-EFO_0000311
ENSG00000047249-EFO_0000311
ENSG00000165240-EFO_0000311
ENSG00000135114-EFO_0000311
ENSG00000102100-EFO_0000311
ENSG00000116035-EFO_0000311
ENSG00000110060-EFO_0000311
ENSG00000038427-EFO_0000311
ENSG00000054219-EFO_0000311
ENSG00000139209-EFO_0000311
ENSG00000035403-EFO_0000311
ENSG00000005243-EFO_0000311
ENSG00000144837-EFO_0000311
ENSG00000163050-EFO_0000311
ENSG00000110880-EFO_0000311
ENSG00000114812-EFO_0000311
ENSG00000204103-EFO_0000311
ENSG00000179222-EFO_0000311
ENSG00000254585-EFO_0000311
ENSG00000050165-EFO_0000311
ENSG00000013288-EFO_0000311
ENSG00000113758-EFO_0000311
ENSG00000163958-EFO_0000311
ENSG00000259494-EFO_0000311
ENSG00000156234-EFO_0000311
ENSG00000137094-EFO_0000311
ENSG00000188613-EFO_0000311
ENSG00000116138-EFO_0000311
ENSG00000248098-EFO_0000311
ENSG00000154760-EFO_0000311
ENSG00000100003-EFO_0000311
ENSG00000136636-EFO_0000311
ENSG00000103175-EFO_0000311
ENSG00000121742-EFO_0000311
ENSG00000106415-EFO_0000311
ENSG00000005339-EFO_0000311
ENSG00000139278-EFO_0000311
ENSG00000114251-EFO_0000311
ENSG00000167193-EFO_0000311
ENSG00000069020-EFO_0000311
ENSG00000168906-EFO_0000311
ENSG00000165029-EFO_0000311
ENSG00000140521-EFO_0000311
ENSG00000132481-EFO_0000311
ENSG00000171209-EFO_0000311
ENSG00000169180-EFO_0000311
ENSG00000180667-EFO_0000311
ENSG00000067082-EFO_0000311
ENSG00000162073-EFO_0000311
ENSG00000124702-EFO_0000311
ENSG00000159176-EFO_0000311
ENSG00000175183-EFO_0000311
ENSG00000138400-EFO_0000311
ENSG00000196767-EFO_0000311
ENSG00000173627-EFO_0000311
ENSG00000104427-EFO_0000311
ENSG00000132170-EFO_0000311
ENSG00000176720-EFO_0000311
ENSG00000142192-EFO_0000311
ENSG00000088992-EFO_0000311
ENSG00000154153-EFO_0000311
ENSG00000164465-EFO_0000311
ENSG00000164651-EFO_0000311
ENSG00000132518-EFO_0000311
ENSG00000158792-EFO_0000311
ENSG00000088808-EFO_0000311
ENSG00000130234-EFO_0000311
ENSG00000167916-EFO_0000311
ENSG00000134138-EFO_0000311
ENSG00000158552-EFO_0000311
ENSG00000196914-EFO_0000311
ENSG00000152518-EFO_0000311
ENSG00000203877-EFO_0000311
ENSG00000131263-EFO_0000311
ENSG00000129538-EFO_0000311
ENSG00000100060-EFO_0000311
ENSG00000135828-EFO_0000311
ENSG00000138073-EFO_0000311
ENSG00000186314-EFO_0000311
ENSG00000101166-EFO_0000311
ENSG00000171132-EFO_0000311
ENSG00000141101-EFO_0000311
ENSG00000128923-EFO_0000311
ENSG00000186104-EFO_0000311
ENSG00000241553-EFO_0000311
ENSG00000197937-EFO_0000311
ENSG00000169131-EFO_0000311
ENSG00000213190-EFO_0000311
ENSG00000131116-EFO_0000311
ENSG00000145354-EFO_0000311
ENSG00000113369-EFO_0000311
ENSG00000121897-EFO_0000311
ENSG00000119608-EFO_0000311
ENSG00000151693-EFO_0000311
ENSG00000146926-EFO_0000311
ENSG00000165192-EFO_0000311
ENSG00000147789-EFO_0000311
ENSG00000146809-EFO_0000311
ENSG00000101126-EFO_0000311
ENSG00000130830-EFO_0000311
ENSG00000131732-EFO_0000311
ENSG00000115415-EFO_0000311
ENSG00000147145-EFO_0000311
ENSG00000152332-EFO_0000311
ENSG00000110031-EFO_0000311
ENSG00000110057-EFO_0000311
ENSG00000065057-EFO_0000311
ENSG00000189060-EFO_0000311
ENSG00000163354-EFO_0000311
ENSG00000164935-EFO_0000311
ENSG00000134574-EFO_0000311
ENSG00000148344-EFO_0000311
ENSG00000198513-EFO_0000311
ENSG00000106853-EFO_0000311
ENSG00000168874-EFO_0000311
ENSG00000159335-EFO_0000311
ENSG00000088179-EFO_0000311
ENSG00000102287-EFO_0000311
ENSG00000116717-EFO_0000311
ENSG00000099860-EFO_0000311
ENSG00000220205-EFO_0000311
ENSG00000116984-EFO_0000311
ENSG00000163661-EFO_0000311
ENSG00000162692-EFO_0000311
ENSG00000112406-EFO_0000311
ENSG00000119969-EFO_0000311
ENSG00000103657-EFO_0000311
ENSG00000065357-EFO_0000311
ENSG00000013364-EFO_0000311
ENSG00000051108-EFO_0000311
ENSG00000167536-EFO_0000311
ENSG00000005100-EFO_0000311
ENSG00000109193-EFO_0000311
ENSG00000011478-EFO_0000311
ENSG00000100697-EFO_0000311
ENSG00000060749-EFO_0000311
ENSG00000132821-EFO_0000311
ENSG00000119689-EFO_0000311
ENSG00000143013-EFO_0000311
ENSG00000160446-EFO_0000311
ENSG00000175556-EFO_0000311
ENSG00000122507-EFO_0000311
ENSG00000076513-EFO_0000311
ENSG00000137764-EFO_0000311
ENSG00000185798-EFO_0000311
ENSG00000131400-EFO_0000311
ENSG00000198909-EFO_0000311
ENSG00000137491-EFO_0000311
ENSG00000152763-EFO_0000311
ENSG00000166483-EFO_0000311
ENSG00000132359-EFO_0000311
ENSG00000147570-EFO_0000311
ENSG00000173166-EFO_0000311
ENSG00000118849-EFO_0000311
ENSG00000075391-EFO_0000311
ENSG00000170921-EFO_0000311
ENSG00000198646-EFO_0000311
ENSG00000177951-EFO_0000311
ENSG00000133134-EFO_0000311
ENSG00000129933-EFO_0000311
ENSG00000185420-EFO_0000311
ENSG00000143740-EFO_0000311
ENSG00000132693-EFO_0000311
ENSG00000121236-EFO_0000311
ENSG00000146054-EFO_0000311
ENSG00000070770-EFO_0000311
ENSG00000078369-EFO_0000311
ENSG00000100522-EFO_0000311
ENSG00000125845-EFO_0000311
ENSG00000137601-EFO_0000311
ENSG00000119408-EFO_0000311
ENSG00000152760-EFO_0000311
ENSG00000119913-EFO_0000311
ENSG00000162139-EFO_0000311
ENSG00000171150-EFO_0000311
ENSG00000163874-EFO_0000311
ENSG00000153060-EFO_0000311
ENSG00000085276-EFO_0000311
ENSG00000167588-EFO_0000311
ENSG00000147465-EFO_0000311
ENSG00000124766-EFO_0000311
ENSG00000125398-EFO_0000311
ENSG00000077157-EFO_0000311
ENSG00000102977-EFO_0000311
ENSG00000125245-EFO_0000311
ENSG00000166856-EFO_0000311
ENSG00000197889-EFO_0000311
ENSG00000164330-EFO_0000311
ENSG00000163235-EFO_0000311
ENSG00000164327-EFO_0000311
ENSG00000117016-EFO_0000311
ENSG00000179588-EFO_0000311
ENSG00000130762-EFO_0000311
ENSG00000056097-EFO_0000311
ENSG00000179151-EFO_0000311
ENSG00000174197-EFO_0000311
ENSG00000172602-EFO_0000311
ENSG00000146648-EFO_0000311
ENSG00000120738-EFO_0000311
ENSG00000112992-EFO_0000311
ENSG00000147394-EFO_0000311
ENSG00000185532-EFO_0000311
ENSG00000102401-EFO_0000311
ENSG00000029153-EFO_0000311
ENSG00000134716-EFO_0000311
ENSG00000131981-EFO_0000311
ENSG00000174327-EFO_0000311
ENSG00000116977-EFO_0000311
ENSG00000172995-EFO_0000311
ENSG00000100865-EFO_0000311
ENSG00000105643-EFO_0000311
ENSG00000198431-EFO_0000311
ENSG00000107798-EFO_0000311
ENSG00000157741-EFO_0000311
ENSG00000104517-EFO_0000311
ENSG00000159202-EFO_0000311
ENSG00000181092-EFO_0000311
ENSG00000138629-EFO_0000311
ENSG00000166529-EFO_0000311
ENSG00000125968-EFO_0000311
ENSG00000169764-EFO_0000311
ENSG00000169252-EFO_0000311
ENSG00000244474-EFO_0000311
ENSG00000196526-EFO_0000311
ENSG00000143774-EFO_0000311
ENSG00000144366-EFO_0000311
ENSG00000144218-EFO_0000311
ENSG00000129993-EFO_0000311
ENSG00000161558-EFO_0000311
ENSG00000164124-EFO_0000311
ENSG00000141582-EFO_0000311
ENSG00000249992-EFO_0000311
ENSG00000141570-EFO_0000311
ENSG00000154222-EFO_0000311
ENSG00000127080-EFO_0000311
ENSG00000173598-EFO_0000311
ENSG00000269556-EFO_0000311
ENSG00000139291-EFO_0000311
ENSG00000131634-EFO_0000311
ENSG00000108559-EFO_0000311
ENSG00000186009-EFO_0000311
ENSG00000168412-EFO_0000311
ENSG00000165972-EFO_0000311
ENSG00000164051-EFO_0000311
ENSG00000177192-EFO_0000311
ENSG00000122136-EFO_0000311
ENSG00000166510-EFO_0000311
ENSG00000173093-EFO_0000311
ENSG00000122126-EFO_0000311
ENSG00000115355-EFO_0000311
ENSG00000006042-EFO_0000311
ENSG00000152700-EFO_0000311
ENSG00000055955-EFO_0000311
ENSG00000125877-EFO_0000311
ENSG00000127083-EFO_0000311
ENSG00000169856-EFO_0000311
ENSG00000119547-EFO_0000311
ENSG00000213339-EFO_0000311
ENSG00000136859-EFO_0000311
ENSG00000135069-EFO_0000311
ENSG00000161249-EFO_0000311
ENSG00000105552-EFO_0000311
ENSG00000114439-EFO_0000311
ENSG00000090520-EFO_0000311
ENSG00000198951-EFO_0000311
ENSG00000124357-EFO_0000311
ENSG00000091972-EFO_0000311
ENSG00000111247-EFO_0000311
ENSG00000104320-EFO_0000311
ENSG00000178401-EFO_0000311
ENSG00000167543-EFO_0000311
ENSG00000213859-EFO_0000311
ENSG00000151093-EFO_0000311
ENSG00000109794-EFO_0000311
ENSG00000162391-EFO_0000311
ENSG00000116176-EFO_0000311
ENSG00000006459-EFO_0000311
ENSG00000124507-EFO_0000311
ENSG00000155666-EFO_0000311
ENSG00000079999-EFO_0000311
ENSG00000131773-EFO_0000311
ENSG00000179604-EFO_0000311
ENSG00000122779-EFO_0000311
ENSG00000134253-EFO_0000311
ENSG00000154767-EFO_0000311
ENSG00000122678-EFO_0000311
ENSG00000071539-EFO_0000311
ENSG00000106605-EFO_0000311
ENSG00000109787-EFO_0000311
ENSG00000069431-EFO_0000311
ENSG00000179023-EFO_0000311
ENSG00000117528-EFO_0000311
ENSG00000160179-EFO_0000311
ENSG00000118777-EFO_0000311
ENSG00000187688-EFO_0000311
ENSG00000142149-EFO_0000311
ENSG00000114796-EFO_0000311
ENSG00000186231-EFO_0000311
ENSG00000186792-EFO_0000311
ENSG00000218336-EFO_0000311
ENSG00000143842-EFO_0000311
ENSG00000070759-EFO_0000311
ENSG00000025800-EFO_0000311
ENSG00000146376-EFO_0000311
ENSG00000008294-EFO_0000311
ENSG00000133703-EFO_0000311
ENSG00000213424-EFO_0000311
ENSG00000206203-EFO_0000311
ENSG00000136925-EFO_0000311
ENSG00000103852-EFO_0000311
ENSG00000137473-EFO_0000311
ENSG00000137944-EFO_0000311
ENSG00000039523-EFO_0000311
ENSG00000156970-EFO_0000311
ENSG00000143369-EFO_0000311
ENSG00000114999-EFO_0000311
ENSG00000169413-EFO_0000311
ENSG00000165156-EFO_0000311
ENSG00000262655-EFO_0000311
ENSG00000159674-EFO_0000311
ENSG00000066185-EFO_0000311
ENSG00000239305-EFO_0000311
ENSG00000184867-EFO_0000311
ENSG00000170485-EFO_0000311
ENSG00000154803-EFO_0000311
ENSG00000110315-EFO_0000311
ENSG00000116678-EFO_0000311
ENSG00000125848-EFO_0000311
ENSG00000100097-EFO_0000311
ENSG00000198680-EFO_0000311
ENSG00000141480-EFO_0000311
ENSG00000087301-EFO_0000311
ENSG00000131910-EFO_0000311
ENSG00000180801-EFO_0000311
ENSG00000126231-EFO_0000311
ENSG00000176532-EFO_0000311
ENSG00000167183-EFO_0000311
ENSG00000135917-EFO_0000311
ENSG00000148700-EFO_0000311
ENSG00000163347-EFO_0000311
ENSG00000109424-EFO_0000311
ENSG00000155368-EFO_0000311
ENSG00000150594-EFO_0000311
ENSG00000114988-EFO_0000311
ENSG00000165215-EFO_0000311
ENSG00000092929-EFO_0000311
ENSG00000124602-EFO_0000311
ENSG00000166575-EFO_0000311
ENSG00000166855-EFO_0000311
ENSG00000140931-EFO_0000311
ENSG00000171612-EFO_0000311
ENSG00000165060-EFO_0000311
ENSG00000147454-EFO_0000311
ENSG00000010361-EFO_0000311
ENSG00000092621-EFO_0000311
ENSG00000153551-EFO_0000311
ENSG00000170293-EFO_0000311
ENSG00000174871-EFO_0000311
ENSG00000142675-EFO_0000311
ENSG00000119865-EFO_0000311
ENSG00000018236-EFO_0000311
ENSG00000137634-EFO_0000311
ENSG00000069482-EFO_0000311
ENSG00000128242-EFO_0000311
ENSG00000108479-EFO_0000311
ENSG00000178234-EFO_0000311
ENSG00000065618-EFO_0000311
ENSG00000188153-EFO_0000311
ENSG00000130635-EFO_0000311
ENSG00000158623-EFO_0000311
ENSG00000141424-EFO_0000311
ENSG00000138821-EFO_0000311
ENSG00000136052-EFO_0000311
ENSG00000172725-EFO_0000311
ENSG00000106789-EFO_0000311
ENSG00000147852-EFO_0000311
ENSG00000028116-EFO_0000311
ENSG00000133980-EFO_0000311
ENSG00000151576-EFO_0000311
ENSG00000112290-EFO_0000311
ENSG00000239779-EFO_0000311
ENSG00000148411-EFO_0000311
ENSG00000164823-EFO_0000311
ENSG00000145901-EFO_0000311
ENSG00000126934-EFO_0000311
ENSG00000085433-EFO_0000311
ENSG00000164363-EFO_0000311
ENSG00000162843-EFO_0000311
ENSG00000131153-EFO_0000311
ENSG00000158882-EFO_0000311
ENSG00000139436-EFO_0000311
ENSG00000187513-EFO_0000311
ENSG00000095321-EFO_0000311
ENSG00000118260-EFO_0000311
ENSG00000154065-EFO_0000311
ENSG00000109501-EFO_0000311
ENSG00000116729-EFO_0000311
ENSG00000065413-EFO_0000311
ENSG00000146205-EFO_0000311
ENSG00000072832-EFO_0000311
ENSG00000058453-EFO_0000311
ENSG00000165392-EFO_0000311
ENSG00000109046-EFO_0000311
ENSG00000213983-EFO_0000311
ENSG00000155090-EFO_0000311
ENSG00000085563-EFO_0000311
ENSG00000213923-EFO_0000311
ENSG00000125733-EFO_0000311
ENSG00000077420-EFO_0000311
ENSG00000182223-EFO_0000311
ENSG00000100294-EFO_0000311
ENSG00000128285-EFO_0000311
ENSG00000151615-EFO_0000311
ENSG00000104738-EFO_0000311
ENSG00000127948-EFO_0000311
ENSG00000106266-EFO_0000311
ENSG00000118491-EFO_0000311
ENSG00000184557-EFO_0000311
ENSG00000107779-EFO_0000311
ENSG00000076716-EFO_0000311
ENSG00000132604-EFO_0000311
ENSG00000213809-EFO_0000311
ENSG00000121766-EFO_0000311
ENSG00000108424-EFO_0000311
ENSG00000118162-EFO_0000311
ENSG00000116604-EFO_0000311
ENSG00000162591-EFO_0000311
ENSG00000105429-EFO_0000311
ENSG00000156599-EFO_0000311
ENSG00000160972-EFO_0000311
ENSG00000138639-EFO_0000311
ENSG00000100852-EFO_0000311
ENSG00000142632-EFO_0000311
ENSG00000236699-EFO_0000311
ENSG00000198721-EFO_0000311
ENSG00000169760-EFO_0000311
ENSG00000165861-EFO_0000311
ENSG00000096093-EFO_0000311
ENSG00000103024-EFO_0000311
ENSG00000115457-EFO_0000311
ENSG00000169242-EFO_0000311
ENSG00000157450-EFO_0000311
ENSG00000095596-EFO_0000311
ENSG00000197408-EFO_0000311
ENSG00000111716-EFO_0000311
ENSG00000112115-EFO_0000311
ENSG00000141458-EFO_0000311
ENSG00000108423-EFO_0000311
ENSG00000129007-EFO_0000311
ENSG00000134744-EFO_0000311
ENSG00000159899-EFO_0000311
ENSG00000138615-EFO_0000311
ENSG00000105370-EFO_0000311
ENSG00000136490-EFO_0000311
ENSG00000174482-EFO_0000311
ENSG00000117114-EFO_0000311
ENSG00000140367-EFO_0000311
ENSG00000156587-EFO_0000311
ENSG00000123146-EFO_0000311
ENSG00000178473-EFO_0000311
ENSG00000175567-EFO_0000311
ENSG00000165671-EFO_0000311
ENSG00000113946-EFO_0000311
ENSG00000157510-EFO_0000311
ENSG00000130396-EFO_0000311
ENSG00000134852-EFO_0000311
ENSG00000135318-EFO_0000311
ENSG00000173757-EFO_0000311
ENSG00000124214-EFO_0000311
ENSG00000157214-EFO_0000311
ENSG00000148702-EFO_0000311
ENSG00000206527-EFO_0000311
ENSG00000175197-EFO_0000311
ENSG00000164078-EFO_0000311
ENSG00000102891-EFO_0000311
ENSG00000214827-EFO_0000311
ENSG00000101181-EFO_0000311
ENSG00000163399-EFO_0000311
ENSG00000185163-EFO_0000311
ENSG00000110367-EFO_0000311
ENSG00000106078-EFO_0000311
ENSG00000106278-EFO_0000311
ENSG00000164611-EFO_0000311
ENSG00000140995-EFO_0000311
ENSG00000105339-EFO_0000311
ENSG00000185499-EFO_0000311
ENSG00000146085-EFO_0000311
ENSG00000132781-EFO_0000311
ENSG00000110921-EFO_0000311
ENSG00000107882-EFO_0000311
ENSG00000173013-EFO_0000311
ENSG00000114315-EFO_0000311
ENSG00000109063-EFO_0000311
ENSG00000065534-EFO_0000311
ENSG00000128641-EFO_0000311
ENSG00000176658-EFO_0000311
ENSG00000088002-EFO_0000311
ENSG00000174945-EFO_0000311
ENSG00000104679-EFO_0000311
ENSG00000139597-EFO_0000311
ENSG00000088448-EFO_0000311
ENSG00000069345-EFO_0000311
ENSG00000167522-EFO_0000311
ENSG00000168062-EFO_0000311
ENSG00000108774-EFO_0000311
ENSG00000119318-EFO_0000311
ENSG00000108176-EFO_0000311
ENSG00000156515-EFO_0000311
ENSG00000118454-EFO_0000311
ENSG00000104490-EFO_0000311
ENSG00000146918-EFO_0000311
ENSG00000102362-EFO_0000311
ENSG00000171552-EFO_0000311
ENSG00000126453-EFO_0000311
ENSG00000125249-EFO_0000311
ENSG00000115183-EFO_0000311
ENSG00000197780-EFO_0000311
ENSG00000100281-EFO_0000311
ENSG00000068831-EFO_0000311
ENSG00000141027-EFO_0000311
ENSG00000198908-EFO_0000311
ENSG00000145692-EFO_0000311
ENSG00000132840-EFO_0000311
ENSG00000185009-EFO_0000311
ENSG00000139631-EFO_0000311
ENSG00000172059-EFO_0000311
ENSG00000053770-EFO_0000311
ENSG00000157191-EFO_0000311
ENSG00000117475-EFO_0000311
ENSG00000130385-EFO_0000311
ENSG00000203857-EFO_0000311
ENSG00000126803-EFO_0000311
ENSG00000070814-EFO_0000311
ENSG00000138756-EFO_0000311
ENSG00000109927-EFO_0000311
ENSG00000124257-EFO_0000311
ENSG00000183655-EFO_0000311
ENSG00000114378-EFO_0000311
ENSG00000091732-EFO_0000311
ENSG00000242247-EFO_0000311
ENSG00000157764-EFO_0000311
ENSG00000101246-EFO_0000311
ENSG00000118520-EFO_0000311
ENSG00000205517-EFO_0000311
ENSG00000169220-EFO_0000311
ENSG00000108370-EFO_0000311
ENSG00000139725-EFO_0000311
ENSG00000119922-EFO_0000311
ENSG00000146729-EFO_0000311
ENSG00000010322-EFO_0000311
ENSG00000114857-EFO_0000311
ENSG00000167969-EFO_0000311
ENSG00000085831-EFO_0000311
ENSG00000068724-EFO_0000311
ENSG00000169679-EFO_0000311
ENSG00000100711-EFO_0000311
ENSG00000197114-EFO_0000311
ENSG00000166432-EFO_0000311
ENSG00000132950-EFO_0000311
ENSG00000144847-EFO_0000311
ENSG00000263528-EFO_0000311
ENSG00000048162-EFO_0000311
ENSG00000132286-EFO_0000311
ENSG00000100652-EFO_0000311
ENSG00000145826-EFO_0000311
ENSG00000141837-EFO_0000311
ENSG00000090539-EFO_0000311
ENSG00000131873-EFO_0000311
ENSG00000176194-EFO_0000311
ENSG00000120937-EFO_0000311
ENSG00000127980-EFO_0000311
ENSG00000137033-EFO_0000311
ENSG00000072401-EFO_0000311
ENSG00000203896-EFO_0000311
ENSG00000103275-EFO_0000311
ENSG00000136694-EFO_0000311
ENSG00000104859-EFO_0000311
ENSG00000162735-EFO_0000311
ENSG00000150687-EFO_0000311
ENSG00000159261-EFO_0000311
ENSG00000144136-EFO_0000311
ENSG00000139636-EFO_0000311
ENSG00000160789-EFO_0000311
ENSG00000035681-EFO_0000311
ENSG00000102910-EFO_0000311
ENSG00000105971-EFO_0000311
ENSG00000133636-EFO_0000311
ENSG00000074590-EFO_0000311
ENSG00000114423-EFO_0000311
ENSG00000163545-EFO_0000311
ENSG00000151151-EFO_0000311
ENSG00000086200-EFO_0000311
ENSG00000275074-EFO_0000311
ENSG00000173389-EFO_0000311
ENSG00000140876-EFO_0000311
ENSG00000164366-EFO_0000311
ENSG00000146243-EFO_0000311
ENSG00000090376-EFO_0000311
ENSG00000132334-EFO_0000311
ENSG00000137804-EFO_0000311
ENSG00000176046-EFO_0000311
ENSG00000101997-EFO_0000311
ENSG00000163900-EFO_0000311
ENSG00000065154-EFO_0000311
ENSG00000143450-EFO_0000311
ENSG00000105755-EFO_0000311
ENSG00000175602-EFO_0000311
ENSG00000104983-EFO_0000311
ENSG00000093010-EFO_0000311
ENSG00000151655-EFO_0000311
ENSG00000196405-EFO_0000311
ENSG00000046651-EFO_0000311
ENSG00000096433-EFO_0000311
ENSG00000198399-EFO_0000311
ENSG00000105639-EFO_0000311
ENSG00000139531-EFO_0000311
ENSG00000164162-EFO_0000311
ENSG00000132855-EFO_0000311
ENSG00000121579-EFO_0000311
ENSG00000101363-EFO_0000311
ENSG00000243477-EFO_0000311
ENSG00000129315-EFO_0000311
ENSG00000082258-EFO_0000311
ENSG00000177575-EFO_0000311
ENSG00000145623-EFO_0000311
ENSG00000178562-EFO_0000311
ENSG00000136828-EFO_0000311
ENSG00000068308-EFO_0000311
ENSG00000125850-EFO_0000311
ENSG00000083720-EFO_0000311
ENSG00000197712-EFO_0000311
ENSG00000166340-EFO_0000311
ENSG00000159713-EFO_0000311
ENSG00000173120-EFO_0000311
ENSG00000120733-EFO_0000311
ENSG00000151553-EFO_0000311
ENSG00000140326-EFO_0000311
ENSG00000081377-EFO_0000311
ENSG00000165912-EFO_0000311
ENSG00000118193-EFO_0000311
ENSG00000084731-EFO_0000311
ENSG00000090889-EFO_0000311
ENSG00000104892-EFO_0000311
ENSG00000143553-EFO_0000311
ENSG00000134690-EFO_0000311
ENSG00000118922-EFO_0000311
ENSG00000115421-EFO_0000311
ENSG00000081138-EFO_0000311
ENSG00000173208-EFO_0000311
ENSG00000182749-EFO_0000311
ENSG00000188582-EFO_0000311
ENSG00000041880-EFO_0000311
ENSG00000197705-EFO_0000311
ENSG00000182173-EFO_0000311
ENSG00000108187-EFO_0000311
ENSG00000167074-EFO_0000311
ENSG00000135686-EFO_0000311
ENSG00000172331-EFO_0000311
ENSG00000137274-EFO_0000311
ENSG00000164344-EFO_0000311
ENSG00000106537-EFO_0000311
ENSG00000214063-EFO_0000311
ENSG00000011105-EFO_0000311
ENSG00000112212-EFO_0000311
ENSG00000167721-EFO_0000311
ENSG00000180628-EFO_0000311
ENSG00000124253-EFO_0000311
ENSG00000141577-EFO_0000311
ENSG00000103995-EFO_0000311
ENSG00000170454-EFO_0000311
ENSG00000172425-EFO_0000311
ENSG00000109705-EFO_0000311
ENSG00000073536-EFO_0000311
ENSG00000165914-EFO_0000311
ENSG00000158077-EFO_0000311
ENSG00000136231-EFO_0000311
ENSG00000142634-EFO_0000311
ENSG00000099769-EFO_0000311
ENSG00000124120-EFO_0000311
ENSG00000138798-EFO_0000311
ENSG00000179431-EFO_0000311
ENSG00000135931-EFO_0000311
ENSG00000079150-EFO_0000311
ENSG00000258947-EFO_0000311
ENSG00000129988-EFO_0000311
ENSG00000166477-EFO_0000311
ENSG00000105605-EFO_0000311
ENSG00000198668-EFO_0000311
ENSG00000169418-EFO_0000311
ENSG00000168679-EFO_0000311
ENSG00000213996-EFO_0000311
ENSG00000160185-EFO_0000311
ENSG00000025434-EFO_0000311
ENSG00000157368-EFO_0000311
ENSG00000188800-EFO_0000311
ENSG00000164442-EFO_0000311
ENSG00000104432-EFO_0000311
ENSG00000114859-EFO_0000311
ENSG00000170214-EFO_0000311
ENSG00000158571-EFO_0000311
ENSG00000115902-EFO_0000311
ENSG00000106348-EFO_0000311
ENSG00000165376-EFO_0000311
ENSG00000198825-EFO_0000311
ENSG00000132514-EFO_0000311
ENSG00000178694-EFO_0000311
ENSG00000172409-EFO_0000311
ENSG00000146352-EFO_0000311
ENSG00000164237-EFO_0000311
ENSG00000129292-EFO_0000311
ENSG00000174032-EFO_0000311
ENSG00000166091-EFO_0000311
ENSG00000052802-EFO_0000311
ENSG00000010318-EFO_0000311
ENSG00000203797-EFO_0000311
ENSG00000010810-EFO_0000311
ENSG00000155760-EFO_0000311
ENSG00000123689-EFO_0000311
ENSG00000139112-EFO_0000311
ENSG00000145863-EFO_0000311
ENSG00000112759-EFO_0000311
ENSG00000198246-EFO_0000311
ENSG00000142583-EFO_0000311
ENSG00000136856-EFO_0000311
ENSG00000196660-EFO_0000311
ENSG00000084636-EFO_0000311
ENSG00000183780-EFO_0000311
ENSG00000134955-EFO_0000311
ENSG00000104635-EFO_0000311
ENSG00000157557-EFO_0000311
ENSG00000165644-EFO_0000311
ENSG00000135549-EFO_0000311
ENSG00000162426-EFO_0000311
ENSG00000181690-EFO_0000311
ENSG00000104368-EFO_0000311
ENSG00000062716-EFO_0000311
ENSG00000163159-EFO_0000311
ENSG00000196284-EFO_0000311
ENSG00000120729-EFO_0000311
ENSG00000167772-EFO_0000311
ENSG00000132837-EFO_0000311
ENSG00000151150-EFO_0000311
ENSG00000145050-EFO_0000311
ENSG00000148677-EFO_0000311
ENSG00000071127-EFO_0000311
ENSG00000124772-EFO_0000311
ENSG00000103546-EFO_0000311
ENSG00000003989-EFO_0000311
ENSG00000164037-EFO_0000311
ENSG00000123159-EFO_0000311
ENSG00000177082-EFO_0000311
ENSG00000102934-EFO_0000311
ENSG00000134376-EFO_0000311
ENSG00000182158-EFO_0000311
ENSG00000168081-EFO_0000311
ENSG00000130653-EFO_0000311
ENSG00000135241-EFO_0000311
ENSG00000213145-EFO_0000311
ENSG00000154764-EFO_0000311
ENSG00000061492-EFO_0000311
ENSG00000101346-EFO_0000311
ENSG00000163389-EFO_0000311
ENSG00000175482-EFO_0000311
ENSG00000135821-EFO_0000311
ENSG00000144354-EFO_0000311
ENSG00000162069-EFO_0000311
ENSG00000074317-EFO_0000311
ENSG00000125630-EFO_0000311
ENSG00000132664-EFO_0000311
ENSG00000113356-EFO_0000311
ENSG00000129170-EFO_0000311
ENSG00000132429-EFO_0000311
ENSG00000143457-EFO_0000311
ENSG00000110243-EFO_0000311
ENSG00000130340-EFO_0000311
ENSG00000177294-EFO_0000311
ENSG00000181826-EFO_0000311
ENSG00000169347-EFO_0000311
ENSG00000198142-EFO_0000311
ENSG00000163875-EFO_0000311
ENSG00000101199-EFO_0000311
ENSG00000004059-EFO_0000311
ENSG00000132254-EFO_0000311
ENSG00000143344-EFO_0000311
ENSG00000170788-EFO_0000311
ENSG00000107863-EFO_0000311
ENSG00000185745-EFO_0000311
ENSG00000178381-EFO_0000311
ENSG00000105967-EFO_0000311
ENSG00000131941-EFO_0000311
ENSG00000047648-EFO_0000311
ENSG00000066468-EFO_0000311
ENSG00000068078-EFO_0000311
ENSG00000159388-EFO_0000311
ENSG00000101052-EFO_0000311
ENSG00000122547-EFO_0000311
ENSG00000129675-EFO_0000311
ENSG00000213465-EFO_0000311
ENSG00000165997-EFO_0000311
ENSG00000165309-EFO_0000311
ENSG00000105676-EFO_0000311
ENSG00000146426-EFO_0000311
ENSG00000197296-EFO_0000311
ENSG00000001497-EFO_0000311
ENSG00000163950-EFO_0000311
ENSG00000150455-EFO_0000311
ENSG00000151702-EFO_0000311
ENSG00000162076-EFO_0000311
ENSG00000088386-EFO_0000311
ENSG00000175206-EFO_0000311
ENSG00000108932-EFO_0000311
ENSG00000118596-EFO_0000311
ENSG00000114737-EFO_0000311
ENSG00000125931-EFO_0000311
ENSG00000100156-EFO_0000311
ENSG00000187147-EFO_0000311
ENSG00000136108-EFO_0000311
ENSG00000184162-EFO_0000311
ENSG00000116863-EFO_0000311
ENSG00000129514-EFO_0000311
ENSG00000134905-EFO_0000311
ENSG00000175745-EFO_0000311
ENSG00000138794-EFO_0000311
ENSG00000181885-EFO_0000311
ENSG00000151689-EFO_0000311
ENSG00000161031-EFO_0000311
ENSG00000178826-EFO_0000311
ENSG00000146859-EFO_0000311
ENSG00000166888-EFO_0000311
ENSG00000188916-EFO_0000311
ENSG00000149262-EFO_0000311
ENSG00000115107-EFO_0000311
ENSG00000165359-EFO_0000311
ENSG00000131373-EFO_0000311
ENSG00000048649-EFO_0000311
ENSG00000165732-EFO_0000311
ENSG00000144407-EFO_0000311
ENSG00000065911-EFO_0000311
ENSG00000152104-EFO_0000311
ENSG00000129244-EFO_0000311
ENSG00000101892-EFO_0000311
ENSG00000003987-EFO_0000311
ENSG00000104325-EFO_0000311
ENSG00000266173-EFO_0000311
ENSG00000143093-EFO_0000311
ENSG00000121690-EFO_0000311
ENSG00000155792-EFO_0000311
ENSG00000069998-EFO_0000311
ENSG00000128191-EFO_0000311
ENSG00000130005-EFO_0000311
ENSG00000163472-EFO_0000311
ENSG00000148634-EFO_0000311
ENSG00000196502-EFO_0000311
ENSG00000173597-EFO_0000311
ENSG00000163214-EFO_0000311
ENSG00000108771-EFO_0000311
ENSG00000141504-EFO_0000311
ENSG00000133805-EFO_0000311
ENSG00000080493-EFO_0000311
ENSG00000107560-EFO_0000311
ENSG00000160471-EFO_0000311
ENSG00000140320-EFO_0000311
ENSG00000169213-EFO_0000311
ENSG00000167578-EFO_0000311
ENSG00000147642-EFO_0000311
ENSG00000198604-EFO_0000311
ENSG00000181004-EFO_0000311
ENSG00000158406-EFO_0000311
ENSG00000113522-EFO_0000311
ENSG00000125970-EFO_0000311
ENSG00000132329-EFO_0000311
ENSG00000140382-EFO_0000311
ENSG00000104129-EFO_0000311
ENSG00000176410-EFO_0000311
ENSG00000064995-EFO_0000311
ENSG00000198157-EFO_0000311
ENSG00000164142-EFO_0000311
ENSG00000174944-EFO_0000311
ENSG00000119772-EFO_0000311
ENSG00000182636-EFO_0000311
ENSG00000124479-EFO_0000311
ENSG00000174886-EFO_0000311
ENSG00000122870-EFO_0000311
ENSG00000094804-EFO_0000311
ENSG00000158169-EFO_0000311
ENSG00000108578-EFO_0000311
ENSG00000173991-EFO_0000311
ENSG00000130202-EFO_0000311
ENSG00000111859-EFO_0000311
ENSG00000100285-EFO_0000311
ENSG00000198189-EFO_0000311
ENSG00000139988-EFO_0000311
ENSG00000205356-EFO_0000311
ENSG00000148399-EFO_0000311
ENSG00000112175-EFO_0000311
ENSG00000158874-EFO_0000311
ENSG00000167081-EFO_0000311
ENSG00000134755-EFO_0000311
ENSG00000102032-EFO_0000311
ENSG00000135597-EFO_0000311
ENSG00000142599-EFO_0000311
ENSG00000136891-EFO_0000311
ENSG00000133119-EFO_0000311
ENSG00000113205-EFO_0000311
ENSG00000113209-EFO_0000311
ENSG00000133665-EFO_0000311
ENSG00000073712-EFO_0000311
ENSG00000129667-EFO_0000311
ENSG00000171564-EFO_0000311
ENSG00000113578-EFO_0000311
ENSG00000148925-EFO_0000311
ENSG00000171551-EFO_0000311
ENSG00000134463-EFO_0000311
ENSG00000160867-EFO_0000311
ENSG00000090661-EFO_0000311
ENSG00000165533-EFO_0000311
ENSG00000180176-EFO_0000311
ENSG00000197081-EFO_0000311
ENSG00000186340-EFO_0000311
ENSG00000146678-EFO_0000311
ENSG00000162729-EFO_0000311
ENSG00000137267-EFO_0000311
ENSG00000151090-EFO_0000311
ENSG00000134940-EFO_0000311
ENSG00000126778-EFO_0000311
ENSG00000125255-EFO_0000311
ENSG00000141622-EFO_0000311
ENSG00000131697-EFO_0000311
ENSG00000116218-EFO_0000311
ENSG00000243989-EFO_0000311
ENSG00000142484-EFO_0000311
ENSG00000011275-EFO_0000311
ENSG00000134072-EFO_0000311
ENSG00000057704-EFO_0000311
ENSG00000152193-EFO_0000311
ENSG00000138684-EFO_0000311
ENSG00000113119-EFO_0000311
ENSG00000078295-EFO_0000311
ENSG00000165646-EFO_0000311
ENSG00000145839-EFO_0000311
ENSG00000091664-EFO_0000311
ENSG00000278570-EFO_0000311
ENSG00000123836-EFO_0000311
ENSG00000175003-EFO_0000311
ENSG00000177614-EFO_0000311
ENSG00000075568-EFO_0000311
ENSG00000112419-EFO_0000311
ENSG00000120329-EFO_0000311
ENSG00000244187-EFO_0000311
ENSG00000134363-EFO_0000311
ENSG00000134686-EFO_0000311
ENSG00000096092-EFO_0000311
ENSG00000196968-EFO_0000311
ENSG00000159228-EFO_0000311
ENSG00000123473-EFO_0000311
ENSG00000213965-EFO_0000311
ENSG00000164855-EFO_0000311
ENSG00000144711-EFO_0000311
ENSG00000140575-EFO_0000311
ENSG00000111834-EFO_0000311
ENSG00000119777-EFO_0000311
ENSG00000187049-EFO_0000311
ENSG00000182107-EFO_0000311
ENSG00000176142-EFO_0000311
ENSG00000117595-EFO_0000311
ENSG00000147027-EFO_0000311
ENSG00000143001-EFO_0000311
ENSG00000091409-EFO_0000311
ENSG00000160124-EFO_0000311
ENSG00000180694-EFO_0000311
ENSG00000261609-EFO_0000311
ENSG00000164105-EFO_0000311
ENSG00000151835-EFO_0000311
ENSG00000179044-EFO_0000311
ENSG00000148965-EFO_0000311
ENSG00000156876-EFO_0000311
ENSG00000119457-EFO_0000311
ENSG00000177374-EFO_0000311
ENSG00000169635-EFO_0000311
ENSG00000116194-EFO_0000311
ENSG00000170011-EFO_0000311
ENSG00000175938-EFO_0000311
ENSG00000070882-EFO_0000311
ENSG00000007314-EFO_0000311
ENSG00000111319-EFO_0000311
ENSG00000260916-EFO_0000311
ENSG00000169439-EFO_0000311
ENSG00000036473-EFO_0000311
ENSG00000169914-EFO_0000311
ENSG00000128228-EFO_0000311
ENSG00000157020-EFO_0000311
ENSG00000169122-EFO_0000311
ENSG00000158234-EFO_0000311
ENSG00000129226-EFO_0000311
ENSG00000120341-EFO_0000311
ENSG00000113615-EFO_0000311
ENSG00000178445-EFO_0000311
ENSG00000164609-EFO_0000311
ENSG00000154319-EFO_0000311
ENSG00000131871-EFO_0000311
ENSG00000170381-EFO_0000311
ENSG00000117115-EFO_0000311
ENSG00000174137-EFO_0000311
ENSG00000197622-EFO_0000311
ENSG00000131495-EFO_0000311
ENSG00000160194-EFO_0000311
ENSG00000115392-EFO_0000311
ENSG00000197601-EFO_0000311
ENSG00000026103-EFO_0000311
ENSG00000169710-EFO_0000311
ENSG00000160781-EFO_0000311
ENSG00000130957-EFO_0000311
ENSG00000187231-EFO_0000311
ENSG00000170364-EFO_0000311
ENSG00000166889-EFO_0000311
ENSG00000187961-EFO_0000311
ENSG00000135437-EFO_0000311
ENSG00000164619-EFO_0000311
ENSG00000011198-EFO_0000311
ENSG00000134200-EFO_0000311
ENSG00000145332-EFO_0000311
ENSG00000164117-EFO_0000311
ENSG00000132004-EFO_0000311
ENSG00000104870-EFO_0000311
ENSG00000178301-EFO_0000311
ENSG00000166164-EFO_0000311
ENSG00000179715-EFO_0000311
ENSG00000188676-EFO_0000311
ENSG00000182511-EFO_0000311
ENSG00000169991-EFO_0000311
ENSG00000165288-EFO_0000311
ENSG00000129682-EFO_0000311
ENSG00000170477-EFO_0000311
ENSG00000138180-EFO_0000311
ENSG00000184887-EFO_0000311
ENSG00000163913-EFO_0000311
ENSG00000163513-EFO_0000311
ENSG00000135912-EFO_0000311
ENSG00000198855-EFO_0000311
ENSG00000137941-EFO_0000311
ENSG00000105738-EFO_0000311
ENSG00000127824-EFO_0000311
ENSG00000138175-EFO_0000311
ENSG00000155506-EFO_0000311
ENSG00000205403-EFO_0000311
ENSG00000134853-EFO_0000311
ENSG00000133063-EFO_0000311
ENSG00000064651-EFO_0000311
ENSG00000176014-EFO_0000311
ENSG00000121989-EFO_0000311
ENSG00000132972-EFO_0000311
ENSG00000132744-EFO_0000311
ENSG00000143537-EFO_0000311
ENSG00000154734-EFO_0000311
ENSG00000143382-EFO_0000311
ENSG00000137942-EFO_0000311
ENSG00000134001-EFO_0000311
ENSG00000184060-EFO_0000311
ENSG00000099203-EFO_0000311
ENSG00000125798-EFO_0000311
ENSG00000174233-EFO_0000311
ENSG00000149260-EFO_0000311
ENSG00000142330-EFO_0000311
ENSG00000113580-EFO_0000311
ENSG00000071243-EFO_0000311
ENSG00000158458-EFO_0000311
ENSG00000119630-EFO_0000311
ENSG00000132376-EFO_0000311
ENSG00000241058-EFO_0000311
ENSG00000013375-EFO_0000311
ENSG00000105974-EFO_0000311
ENSG00000170955-EFO_0000311
ENSG00000177542-EFO_0000311
ENSG00000025039-EFO_0000311
ENSG00000170967-EFO_0000311
ENSG00000189306-EFO_0000311
ENSG00000138796-EFO_0000311
ENSG00000044446-EFO_0000311
ENSG00000156873-EFO_0000311
ENSG00000182810-EFO_0000311
ENSG00000104435-EFO_0000311
ENSG00000125485-EFO_0000311
ENSG00000197457-EFO_0000311
ENSG00000137628-EFO_0000311
ENSG00000136152-EFO_0000311
ENSG00000121058-EFO_0000311
ENSG00000204291-EFO_0000311
ENSG00000100100-EFO_0000311
ENSG00000198355-EFO_0000311
ENSG00000127445-EFO_0000311
ENSG00000196482-EFO_0000311
ENSG00000165071-EFO_0000311
ENSG00000136895-EFO_0000311
ENSG00000148935-EFO_0000311
ENSG00000103066-EFO_0000311
ENSG00000243708-EFO_0000311
ENSG00000158715-EFO_0000311
ENSG00000105398-EFO_0000311
ENSG00000178171-EFO_0000311
ENSG00000004939-EFO_0000311
ENSG00000106868-EFO_0000311
ENSG00000131055-EFO_0000311
ENSG00000033867-EFO_0000311
ENSG00000186198-EFO_0000311
ENSG00000132623-EFO_0000311
ENSG00000080618-EFO_0000311
ENSG00000108582-EFO_0000311
ENSG00000268104-EFO_0000311
ENSG00000152904-EFO_0000311
ENSG00000099998-EFO_0000311
ENSG00000103257-EFO_0000311
ENSG00000205560-EFO_0000311
ENSG00000166426-EFO_0000311
ENSG00000103528-EFO_0000311
ENSG00000162407-EFO_0000311
ENSG00000188910-EFO_0000311
ENSG00000121871-EFO_0000311
ENSG00000178202-EFO_0000311
ENSG00000100196-EFO_0000311
ENSG00000170545-EFO_0000311
ENSG00000189266-EFO_0000311
ENSG00000152359-EFO_0000311
ENSG00000198732-EFO_0000311
ENSG00000088826-EFO_0000311
ENSG00000135423-EFO_0000311
ENSG00000162981-EFO_0000311
ENSG00000176973-EFO_0000311
ENSG00000092607-EFO_0000311
ENSG00000023608-EFO_0000311
ENSG00000163877-EFO_0000311
ENSG00000184602-EFO_0000311
ENSG00000184209-EFO_0000311
ENSG00000101400-EFO_0000311
ENSG00000105852-EFO_0000311
ENSG00000173230-EFO_0000311
ENSG00000181472-EFO_0000311
ENSG00000173548-EFO_0000311
ENSG00000145996-EFO_0000311
ENSG00000143921-EFO_0000311
ENSG00000104856-EFO_0000311
ENSG00000145934-EFO_0000311
ENSG00000144161-EFO_0000311
ENSG00000165272-EFO_0000311
ENSG00000128915-EFO_0000311
ENSG00000115361-EFO_0000311
ENSG00000182054-EFO_0000311
ENSG00000196177-EFO_0000311
ENSG00000168589-EFO_0000311
ENSG00000181513-EFO_0000311
ENSG00000138092-EFO_0000311
ENSG00000072274-EFO_0000311
ENSG00000160058-EFO_0000311
ENSG00000087303-EFO_0000311
ENSG00000198841-EFO_0000311
ENSG00000173588-EFO_0000311
ENSG00000153086-EFO_0000311
ENSG00000177426-EFO_0000311
ENSG00000097021-EFO_0000311
ENSG00000189079-EFO_0000311
ENSG00000150347-EFO_0000311
ENSG00000185875-EFO_0000311
ENSG00000005108-EFO_0000311
ENSG00000161533-EFO_0000311
ENSG00000172361-EFO_0000311
ENSG00000197555-EFO_0000311
ENSG00000086730-EFO_0000311
ENSG00000100575-EFO_0000311
ENSG00000163931-EFO_0000311
ENSG00000158717-EFO_0000311
ENSG00000111666-EFO_0000311
ENSG00000178828-EFO_0000311
ENSG00000034677-EFO_0000311
ENSG00000115602-EFO_0000311
ENSG00000149488-EFO_0000311
ENSG00000136689-EFO_0000311
ENSG00000144485-EFO_0000311
ENSG00000164485-EFO_0000311
ENSG00000133597-EFO_0000311
ENSG00000166557-EFO_0000311
ENSG00000120798-EFO_0000311
ENSG00000121680-EFO_0000311
ENSG00000124564-EFO_0000311
ENSG00000069667-EFO_0000311
ENSG00000198963-EFO_0000311
ENSG00000152556-EFO_0000311
ENSG00000189077-EFO_0000311
ENSG00000197208-EFO_0000311
ENSG00000169299-EFO_0000311
ENSG00000168268-EFO_0000311
ENSG00000165434-EFO_0000311
ENSG00000186480-EFO_0000311
ENSG00000116954-EFO_0000311
ENSG00000178537-EFO_0000311
ENSG00000160208-EFO_0000311
ENSG00000127954-EFO_0000311
ENSG00000168101-EFO_0000311
ENSG00000084110-EFO_0000311
ENSG00000101323-EFO_0000311
ENSG00000115694-EFO_0000311
ENSG00000160188-EFO_0000311
ENSG00000086289-EFO_0000311
ENSG00000196411-EFO_0000311
ENSG00000139970-EFO_0000311
ENSG00000165730-EFO_0000311
ENSG00000173320-EFO_0000311
ENSG00000121764-EFO_0000311
ENSG00000116266-EFO_0000311
ENSG00000164506-EFO_0000311
ENSG00000188643-EFO_0000311
ENSG00000183207-EFO_0000311
ENSG00000158828-EFO_0000311
ENSG00000169906-EFO_0000311
ENSG00000109084-EFO_0000311
ENSG00000139626-EFO_0000311
ENSG00000142694-EFO_0000311
ENSG00000104885-EFO_0000311
ENSG00000069812-EFO_0000311
ENSG00000118137-EFO_0000311
ENSG00000157456-EFO_0000311
ENSG00000103187-EFO_0000311
ENSG00000100644-EFO_0000311
ENSG00000165023-EFO_0000311
ENSG00000155011-EFO_0000311
ENSG00000006453-EFO_0000311
ENSG00000095739-EFO_0000311
ENSG00000177868-EFO_0000311
ENSG00000162520-EFO_0000311
ENSG00000278637-EFO_0000311
ENSG00000116783-EFO_0000311
ENSG00000159267-EFO_0000311
ENSG00000077232-EFO_0000311
ENSG00000019505-EFO_0000311
ENSG00000121361-EFO_0000311
ENSG00000147526-EFO_0000311
ENSG00000138162-EFO_0000311
ENSG00000118418-EFO_0000311
ENSG00000164050-EFO_0000311
ENSG00000266200-EFO_0000311
ENSG00000019582-EFO_0000311
ENSG00000113716-EFO_0000311
ENSG00000169762-EFO_0000311
ENSG00000152689-EFO_0000311
ENSG00000103710-EFO_0000311
ENSG00000065491-EFO_0000311
ENSG00000143412-EFO_0000311
ENSG00000105254-EFO_0000311
ENSG00000180370-EFO_0000311
ENSG00000147439-EFO_0000311
ENSG00000103154-EFO_0000311
ENSG00000186603-EFO_0000311
ENSG00000172465-EFO_0000311
ENSG00000249853-EFO_0000311
ENSG00000139437-EFO_0000311
ENSG00000113905-EFO_0000311
ENSG00000121039-EFO_0000311
ENSG00000131781-EFO_0000311
ENSG00000143384-EFO_0000311
ENSG00000148730-EFO_0000311
ENSG00000168792-EFO_0000311
ENSG00000140526-EFO_0000311
ENSG00000100439-EFO_0000311
ENSG00000163686-EFO_0000311
ENSG00000100906-EFO_0000311
ENSG00000090339-EFO_0000311
ENSG00000177646-EFO_0000311
ENSG00000089234-EFO_0000311
ENSG00000117054-EFO_0000311
ENSG00000185024-EFO_0000311
ENSG00000138778-EFO_0000311
ENSG00000160888-EFO_0000311
ENSG00000174744-EFO_0000311
ENSG00000142669-EFO_0000311
ENSG00000029639-EFO_0000311
ENSG00000168300-EFO_0000311
ENSG00000151136-EFO_0000311
ENSG00000214706-EFO_0000311
ENSG00000092969-EFO_0000311
ENSG00000177465-EFO_0000311
ENSG00000136940-EFO_0000311
ENSG00000137801-EFO_0000311
ENSG00000073792-EFO_0000311
ENSG00000132434-EFO_0000311
ENSG00000132436-EFO_0000311
ENSG00000130702-EFO_0000311
ENSG00000203952-EFO_0000311
ENSG00000170145-EFO_0000311
ENSG00000151726-EFO_0000311
ENSG00000184925-EFO_0000311
ENSG00000163017-EFO_0000311
ENSG00000134121-EFO_0000311
ENSG00000146872-EFO_0000311
ENSG00000173517-EFO_0000311
ENSG00000242265-EFO_0000311
ENSG00000198300-EFO_0000311
ENSG00000133027-EFO_0000311
ENSG00000139354-EFO_0000311
ENSG00000107485-EFO_0000311
ENSG00000138613-EFO_0000311
ENSG00000163481-EFO_0000311
ENSG00000142655-EFO_0000311
ENSG00000175592-EFO_0000311
ENSG00000143257-EFO_0000311
ENSG00000197977-EFO_0000311
ENSG00000241697-EFO_0000311
ENSG00000166333-EFO_0000311
ENSG00000153234-EFO_0000311
ENSG00000108518-EFO_0000311
ENSG00000116251-EFO_0000311
ENSG00000170482-EFO_0000311
ENSG00000165458-EFO_0000311
ENSG00000115840-EFO_0000311
ENSG00000197119-EFO_0000311
ENSG00000138792-EFO_0000311
ENSG00000174951-EFO_0000311
ENSG00000133818-EFO_0000311
ENSG00000052749-EFO_0000311
ENSG00000115109-EFO_0000311
ENSG00000159023-EFO_0000311
ENSG00000074696-EFO_0000311
ENSG00000109832-EFO_0000311
ENSG00000165752-EFO_0000311
ENSG00000140511-EFO_0000311
ENSG00000198648-EFO_0000311
ENSG00000104537-EFO_0000311
ENSG00000159588-EFO_0000311
ENSG00000079102-EFO_0000311
ENSG00000140968-EFO_0000311
ENSG00000177508-EFO_0000311
ENSG00000145675-EFO_0000311
ENSG00000023839-EFO_0000311
ENSG00000196154-EFO_0000311
ENSG00000204262-EFO_0000311
ENSG00000087842-EFO_0000311
ENSG00000170927-EFO_0000311
ENSG00000156345-EFO_0000311
ENSG00000105810-EFO_0000311
ENSG00000139083-EFO_0000311
ENSG00000142197-EFO_0000311
ENSG00000139508-EFO_0000311
ENSG00000121316-EFO_0000311
ENSG00000145779-EFO_0000311
ENSG00000028137-EFO_0000311
ENSG00000146072-EFO_0000311
ENSG00000141447-EFO_0000311
ENSG00000102524-EFO_0000311
ENSG00000186994-EFO_0000311
ENSG00000159173-EFO_0000311
ENSG00000129991-EFO_0000311
ENSG00000120054-EFO_0000311
ENSG00000111077-EFO_0000311
ENSG00000132773-EFO_0000311
ENSG00000104848-EFO_0000311
ENSG00000155465-EFO_0000311
ENSG00000085465-EFO_0000311
ENSG00000169217-EFO_0000311
ENSG00000174059-EFO_0000311
ENSG00000133488-EFO_0000311
ENSG00000180914-EFO_0000311
ENSG00000198483-EFO_0000311
ENSG00000112530-EFO_0000311
ENSG00000051009-EFO_0000311
ENSG00000138018-EFO_0000311
ENSG00000109511-EFO_0000311
ENSG00000142178-EFO_0000311
ENSG00000167291-EFO_0000311
ENSG00000023572-EFO_0000311
ENSG00000028839-EFO_0000311
ENSG00000105610-EFO_0000311
ENSG00000135473-EFO_0000311
ENSG00000142910-EFO_0000311
ENSG00000108846-EFO_0000311
ENSG00000125257-EFO_0000311
ENSG00000117266-EFO_0000311
ENSG00000155111-EFO_0000311
ENSG00000128829-EFO_0000311
ENSG00000115590-EFO_0000311
ENSG00000124104-EFO_0000311
ENSG00000167130-EFO_0000311
ENSG00000132563-EFO_0000311
ENSG00000115255-EFO_0000311
ENSG00000147647-EFO_0000311
ENSG00000189056-EFO_0000311
ENSG00000182704-EFO_0000311
ENSG00000117472-EFO_0000311
ENSG00000198931-EFO_0000311
ENSG00000156453-EFO_0000311
ENSG00000004975-EFO_0000311
ENSG00000120327-EFO_0000311
ENSG00000198797-EFO_0000311
ENSG00000146618-EFO_0000311
ENSG00000100162-EFO_0000311
ENSG00000127334-EFO_0000311
ENSG00000162670-EFO_0000311
ENSG00000134259-EFO_0000311
ENSG00000105251-EFO_0000311
ENSG00000101624-EFO_0000311
ENSG00000176974-EFO_0000311
ENSG00000100422-EFO_0000311
ENSG00000164403-EFO_0000311
ENSG00000119685-EFO_0000311
ENSG00000116991-EFO_0000311
ENSG00000196878-EFO_0000311
ENSG00000143942-EFO_0000311
ENSG00000198650-EFO_0000311
ENSG00000108389-EFO_0000311
ENSG00000113070-EFO_0000311
ENSG00000172572-EFO_0000311
ENSG00000177045-EFO_0000311
ENSG00000005187-EFO_0000311
ENSG00000119431-EFO_0000311
ENSG00000100288-EFO_0000311
ENSG00000137462-EFO_0000311
ENSG00000169490-EFO_0000311
ENSG00000169908-EFO_0000311
ENSG00000115221-EFO_0000311
ENSG00000164089-EFO_0000311
ENSG00000074935-EFO_0000311
ENSG00000159147-EFO_0000311
ENSG00000104883-EFO_0000311
ENSG00000146083-EFO_0000311
ENSG00000070808-EFO_0000311
ENSG00000170345-EFO_0000311
ENSG00000137878-EFO_0000311
ENSG00000184719-EFO_0000311
ENSG00000125995-EFO_0000311
ENSG00000105135-EFO_0000311
ENSG00000134986-EFO_0000311
ENSG00000161395-EFO_0000311
ENSG00000170802-EFO_0000311
ENSG00000172663-EFO_0000311
ENSG00000197375-EFO_0000311
ENSG00000125629-EFO_0000311
ENSG00000198208-EFO_0000311
ENSG00000154269-EFO_0000311
ENSG00000167996-EFO_0000311
ENSG00000001561-EFO_0000311
ENSG00000168439-EFO_0000311
ENSG00000115661-EFO_0000311
ENSG00000187097-EFO_0000311
ENSG00000186352-EFO_0000311
ENSG00000146278-EFO_0000311
ENSG00000166825-EFO_0000311
ENSG00000112214-EFO_0000311
ENSG00000169221-EFO_0000311
ENSG00000173221-EFO_0000311
ENSG00000004961-EFO_0000311
ENSG00000165282-EFO_0000311
ENSG00000163517-EFO_0000311
ENSG00000183091-EFO_0000311
ENSG00000168237-EFO_0000311
ENSG00000135476-EFO_0000311
ENSG00000196420-EFO_0000311
ENSG00000160255-EFO_0000311
ENSG00000124256-EFO_0000311
ENSG00000116809-EFO_0000311
ENSG00000186350-EFO_0000311
ENSG00000125538-EFO_0000311
ENSG00000167565-EFO_0000311
ENSG00000135108-EFO_0000311
ENSG00000130713-EFO_0000311
ENSG00000140297-EFO_0000311
ENSG00000147883-EFO_0000311
ENSG00000138193-EFO_0000311
ENSG00000197943-EFO_0000311
ENSG00000091704-EFO_0000311
ENSG00000158525-EFO_0000311
ENSG00000111181-EFO_0000311
ENSG00000122194-EFO_0000311
ENSG00000221968-EFO_0000311
ENSG00000144550-EFO_0000311
ENSG00000112964-EFO_0000311
ENSG00000118702-EFO_0000311
ENSG00000115042-EFO_0000311
ENSG00000145632-EFO_0000311
ENSG00000109099-EFO_0000311
ENSG00000205808-EFO_0000311
ENSG00000171790-EFO_0000311
ENSG00000078589-EFO_0000311
ENSG00000139624-EFO_0000311
ENSG00000116830-EFO_0000311
ENSG00000115641-EFO_0000311
ENSG00000158825-EFO_0000311
ENSG00000146950-EFO_0000311
ENSG00000120915-EFO_0000311
ENSG00000103942-EFO_0000311
ENSG00000113391-EFO_0000311
ENSG00000159184-EFO_0000311
ENSG00000166743-EFO_0000311
ENSG00000183549-EFO_0000311
ENSG00000196743-EFO_0000311
ENSG00000114349-EFO_0000311
ENSG00000169064-EFO_0000311
ENSG00000007216-EFO_0000311
ENSG00000094963-EFO_0000311
ENSG00000117906-EFO_0000311
ENSG00000080546-EFO_0000311
ENSG00000149212-EFO_0000311
ENSG00000128886-EFO_0000311
ENSG00000009709-EFO_0000311
ENSG00000147889-EFO_0000311
ENSG00000066322-EFO_0000311
ENSG00000143507-EFO_0000311
ENSG00000112679-EFO_0000311
ENSG00000146232-EFO_0000311
ENSG00000138166-EFO_0000311
ENSG00000184226-EFO_0000311
ENSG00000144802-EFO_0000311
ENSG00000115163-EFO_0000311
ENSG00000121101-EFO_0000311
ENSG00000151575-EFO_0000311
ENSG00000185437-EFO_0000311
ENSG00000095370-EFO_0000311
ENSG00000066248-EFO_0000311
ENSG00000156463-EFO_0000311
ENSG00000174799-EFO_0000311
ENSG00000198892-EFO_0000311
ENSG00000102230-EFO_0000311
ENSG00000100393-EFO_0000311
ENSG00000122591-EFO_0000311
ENSG00000135218-EFO_0000311
ENSG00000150961-EFO_0000311
ENSG00000089692-EFO_0000311
ENSG00000091490-EFO_0000311
ENSG00000145451-EFO_0000311
ENSG00000168264-EFO_0000311
ENSG00000163440-EFO_0000311
ENSG00000138083-EFO_0000311
ENSG00000013392-EFO_0000311
ENSG00000110721-EFO_0000311
ENSG00000081800-EFO_0000311
ENSG00000115170-EFO_0000311
ENSG00000119185-EFO_0000311
ENSG00000155099-EFO_0000311
ENSG00000121440-EFO_0000311
ENSG00000147443-EFO_0000311
ENSG00000167110-EFO_0000311
ENSG00000108733-EFO_0000311
ENSG00000165457-EFO_0000311
ENSG00000203907-EFO_0000311
ENSG00000110092-EFO_0000311
ENSG00000124568-EFO_0000311
ENSG00000110931-EFO_0000311
ENSG00000077274-EFO_0000311
ENSG00000168269-EFO_0000311
ENSG00000142227-EFO_0000311
ENSG00000132406-EFO_0000311
ENSG00000105255-EFO_0000311
ENSG00000239282-EFO_0000311
ENSG00000181234-EFO_0000311
ENSG00000174898-EFO_0000311
ENSG00000175634-EFO_0000311
ENSG00000111674-EFO_0000311
ENSG00000135094-EFO_0000311
ENSG00000163430-EFO_0000311
ENSG00000136444-EFO_0000311
ENSG00000101294-EFO_0000311
ENSG00000198018-EFO_0000311
ENSG00000171557-EFO_0000311
ENSG00000022267-EFO_0000311
ENSG00000125726-EFO_0000311
ENSG00000112769-EFO_0000311
ENSG00000174332-EFO_0000311
ENSG00000241935-EFO_0000311
ENSG00000128604-EFO_0000311
ENSG00000111727-EFO_0000311
ENSG00000171262-EFO_0000311
ENSG00000099260-EFO_0000311
ENSG00000059377-EFO_0000311
ENSG00000128713-EFO_0000311
ENSG00000213930-EFO_0000311
ENSG00000168004-EFO_0000311
ENSG00000175920-EFO_0000311
ENSG00000105379-EFO_0000311
ENSG00000173540-EFO_0000311
ENSG00000115604-EFO_0000311
ENSG00000079112-EFO_0000311
ENSG00000169621-EFO_0000311
ENSG00000115271-EFO_0000311
ENSG00000188641-EFO_0000311
ENSG00000151876-EFO_0000311
ENSG00000181061-EFO_0000311
ENSG00000112208-EFO_0000311
ENSG00000152669-EFO_0000311
ENSG00000137502-EFO_0000311
ENSG00000187475-EFO_0000311
ENSG00000274267-EFO_0000311
ENSG00000198380-EFO_0000311
ENSG00000183813-EFO_0000311
ENSG00000078269-EFO_0000311
ENSG00000173227-EFO_0000311
ENSG00000110090-EFO_0000311
ENSG00000167216-EFO_0000311
ENSG00000120837-EFO_0000311
ENSG00000134240-EFO_0000311
ENSG00000170743-EFO_0000311
ENSG00000099139-EFO_0000311
ENSG00000136161-EFO_0000311
ENSG00000130300-EFO_0000311
ENSG00000163681-EFO_0000311
ENSG00000115919-EFO_0000311
ENSG00000007312-EFO_0000311
ENSG00000090470-EFO_0000311
ENSG00000150540-EFO_0000311
ENSG00000082014-EFO_0000311
ENSG00000105991-EFO_0000311
ENSG00000170791-EFO_0000311
ENSG00000197142-EFO_0000311
ENSG00000004799-EFO_0000311
ENSG00000175087-EFO_0000311
ENSG00000090097-EFO_0000311
ENSG00000115504-EFO_0000311
ENSG00000113790-EFO_0000311
ENSG00000215251-EFO_0000311
ENSG00000137496-EFO_0000311
ENSG00000261701-EFO_0000311
ENSG00000121892-EFO_0000311
ENSG00000120158-EFO_0000311
ENSG00000176978-EFO_0000311
ENSG00000115459-EFO_0000311
ENSG00000163435-EFO_0000311
ENSG00000105717-EFO_0000311
ENSG00000132570-EFO_0000311
ENSG00000164303-EFO_0000311
ENSG00000129810-EFO_0000311
ENSG00000139318-EFO_0000311
ENSG00000141258-EFO_0000311
ENSG00000161202-EFO_0000311
ENSG00000151422-EFO_0000311
ENSG00000111252-EFO_0000311
ENSG00000116819-EFO_0000311
ENSG00000139926-EFO_0000311
ENSG00000172159-EFO_0000311
ENSG00000167676-EFO_0000311
ENSG00000214456-EFO_0000311
ENSG00000149043-EFO_0000311
ENSG00000183569-EFO_0000311
ENSG00000056736-EFO_0000311
ENSG00000140374-EFO_0000311
ENSG00000185813-EFO_0000311
ENSG00000135842-EFO_0000311
ENSG00000121104-EFO_0000311
ENSG00000148459-EFO_0000311
ENSG00000106366-EFO_0000311
ENSG00000107960-EFO_0000311
ENSG00000163825-EFO_0000311
ENSG00000012061-EFO_0000311
ENSG00000187672-EFO_0000311
ENSG00000099219-EFO_0000311
ENSG00000178814-EFO_0000311
ENSG00000123240-EFO_0000311
ENSG00000119915-EFO_0000311
ENSG00000086619-EFO_0000311
ENSG00000241360-EFO_0000311
ENSG00000114115-EFO_0000311
ENSG00000137154-EFO_0000311
ENSG00000100350-EFO_0000311
ENSG00000101773-EFO_0000311
ENSG00000147168-EFO_0000311
ENSG00000115226-EFO_0000311
ENSG00000142494-EFO_0000311
ENSG00000084734-EFO_0000311
ENSG00000147872-EFO_0000311
ENSG00000136630-EFO_0000311
ENSG00000152782-EFO_0000311
ENSG00000126062-EFO_0000311
ENSG00000198815-EFO_0000311
ENSG00000146477-EFO_0000311
ENSG00000172348-EFO_0000311
ENSG00000147459-EFO_0000311
ENSG00000167136-EFO_0000311
ENSG00000124145-EFO_0000311
ENSG00000010818-EFO_0000311
ENSG00000171617-EFO_0000311
ENSG00000168447-EFO_0000311
ENSG00000244462-EFO_0000311
ENSG00000111642-EFO_0000311
ENSG00000112029-EFO_0000311
ENSG00000154143-EFO_0000311
ENSG00000113361-EFO_0000311
ENSG00000197632-EFO_0000311
ENSG00000149485-EFO_0000311
ENSG00000278588-EFO_0000311
ENSG00000146587-EFO_0000311
ENSG00000084070-EFO_0000311
ENSG00000163536-EFO_0000311
ENSG00000157106-EFO_0000311
ENSG00000106004-EFO_0000311
ENSG00000189091-EFO_0000311
ENSG00000144045-EFO_0000311
ENSG00000182359-EFO_0000311
ENSG00000130513-EFO_0000311
ENSG00000164815-EFO_0000311
ENSG00000262919-EFO_0000311
ENSG00000143870-EFO_0000311
ENSG00000166192-EFO_0000311
ENSG00000151892-EFO_0000311
ENSG00000173992-EFO_0000311
ENSG00000104611-EFO_0000311
ENSG00000100784-EFO_0000311
ENSG00000163069-EFO_0000311
ENSG00000129197-EFO_0000311
ENSG00000149474-EFO_0000311
ENSG00000132591-EFO_0000311
ENSG00000170004-EFO_0000311
ENSG00000152256-EFO_0000311
ENSG00000148156-EFO_0000311
ENSG00000163535-EFO_0000311
ENSG00000137857-EFO_0000311
ENSG00000128512-EFO_0000311
ENSG00000170322-EFO_0000311
ENSG00000170448-EFO_0000311
ENSG00000103876-EFO_0000311
ENSG00000172977-EFO_0000311
ENSG00000136514-EFO_0000311
ENSG00000051128-EFO_0000311
ENSG00000185215-EFO_0000311
ENSG00000115556-EFO_0000311
ENSG00000104047-EFO_0000311
ENSG00000129596-EFO_0000311
ENSG00000136144-EFO_0000311
ENSG00000165953-EFO_0000311
ENSG00000137478-EFO_0000311
ENSG00000149499-EFO_0000311
ENSG00000153574-EFO_0000311
ENSG00000139269-EFO_0000311
ENSG00000092036-EFO_0000311
ENSG00000167280-EFO_0000311
ENSG00000196353-EFO_0000311
ENSG00000189159-EFO_0000311
ENSG00000138468-EFO_0000311
ENSG00000198353-EFO_0000311
ENSG00000149124-EFO_0000311
ENSG00000111911-EFO_0000311
ENSG00000131375-EFO_0000311
ENSG00000139173-EFO_0000311
ENSG00000138074-EFO_0000311
ENSG00000196155-EFO_0000311
ENSG00000173801-EFO_0000311
ENSG00000080819-EFO_0000311
ENSG00000001167-EFO_0000311
ENSG00000180185-EFO_0000311
ENSG00000242732-EFO_0000311
ENSG00000168079-EFO_0000311
ENSG00000156509-EFO_0000311
ENSG00000164251-EFO_0000311
ENSG00000122335-EFO_0000311
ENSG00000065485-EFO_0000311
ENSG00000162775-EFO_0000311
ENSG00000112902-EFO_0000311
ENSG00000079393-EFO_0000311
ENSG00000127220-EFO_0000311
ENSG00000135048-EFO_0000311
ENSG00000117748-EFO_0000311
ENSG00000082516-EFO_0000311
ENSG00000163083-EFO_0000311
ENSG00000163586-EFO_0000311
ENSG00000177606-EFO_0000311
ENSG00000123992-EFO_0000311
ENSG00000088926-EFO_0000311
ENSG00000116663-EFO_0000311
ENSG00000263761-EFO_0000311
ENSG00000117525-EFO_0000311
ENSG00000104205-EFO_0000311
ENSG00000145491-EFO_0000311
ENSG00000166289-EFO_0000311
ENSG00000240303-EFO_0000311
ENSG00000092108-EFO_0000311
ENSG00000153982-EFO_0000311
ENSG00000163832-EFO_0000311
ENSG00000168077-EFO_0000311
ENSG00000105607-EFO_0000311
ENSG00000126461-EFO_0000311
ENSG00000109929-EFO_0000311
ENSG00000149922-EFO_0000311
ENSG00000135905-EFO_0000311
ENSG00000178307-EFO_0000311
ENSG00000104313-EFO_0000311
ENSG00000173210-EFO_0000311
ENSG00000154920-EFO_0000311
ENSG00000143653-EFO_0000311
ENSG00000048740-EFO_0000311
ENSG00000170522-EFO_0000311
ENSG00000075651-EFO_0000311
ENSG00000157303-EFO_0000311
ENSG00000085365-EFO_0000311
ENSG00000070495-EFO_0000311
ENSG00000187210-EFO_0000311
ENSG00000107104-EFO_0000311
ENSG00000145384-EFO_0000311
ENSG00000221869-EFO_0000311
ENSG00000110888-EFO_0000311
ENSG00000198734-EFO_0000311
ENSG00000138764-EFO_0000311
ENSG00000012660-EFO_0000311
ENSG00000245848-EFO_0000311
ENSG00000102119-EFO_0000311
ENSG00000008083-EFO_0000311
ENSG00000113722-EFO_0000311
ENSG00000117834-EFO_0000311
ENSG00000164023-EFO_0000311
ENSG00000179029-EFO_0000311
ENSG00000105173-EFO_0000311
ENSG00000126218-EFO_0000311
ENSG00000198964-EFO_0000311
ENSG00000162694-EFO_0000311
ENSG00000168356-EFO_0000311
ENSG00000120659-EFO_0000311
ENSG00000171988-EFO_0000311
ENSG00000165475-EFO_0001073
ENSG00000047597-EFO_0001073
ENSG00000072310-EFO_0001073
ENSG00000105447-EFO_0001073
ENSG00000198363-EFO_0001073
ENSG00000055483-EFO_0001073
ENSG00000186318-EFO_0001073
ENSG00000166183-EFO_0001073
ENSG00000126522-EFO_0001073
ENSG00000187607-EFO_0001073
ENSG00000112599-EFO_0001073
ENSG00000146233-EFO_0001073
ENSG00000040531-EFO_0001073
ENSG00000121413-EFO_0001073
ENSG00000175315-EFO_0001073
ENSG00000082512-EFO_0001073
ENSG00000165471-EFO_0001073
ENSG00000196793-EFO_0001073
ENSG00000109519-EFO_0001073
ENSG00000150712-EFO_0001073
ENSG00000136738-EFO_0001073
ENSG00000111218-EFO_0001073
ENSG00000180875-EFO_0001073
ENSG00000198356-EFO_0001073
ENSG00000211452-EFO_0001073
ENSG00000164284-EFO_0001073
ENSG00000121552-EFO_0001073
ENSG00000072518-EFO_0001073
ENSG00000144677-EFO_0001073
ENSG00000071575-EFO_0001073
ENSG00000125872-EFO_0001073
ENSG00000101255-EFO_0001073
ENSG00000188906-EFO_0001073
ENSG00000125675-EFO_0001073
ENSG00000134057-EFO_0001073
ENSG00000155016-EFO_0001073
ENSG00000151332-EFO_0001073
ENSG00000126562-EFO_0001073
ENSG00000175104-EFO_0001073
ENSG00000135697-EFO_0001073
ENSG00000002330-EFO_0001073
ENSG00000140455-EFO_0001073
ENSG00000116157-EFO_0001073
ENSG00000125831-EFO_0001073
ENSG00000197629-EFO_0001073
ENSG00000079931-EFO_0001073
ENSG00000186732-EFO_0001073
ENSG00000170382-EFO_0001073
ENSG00000135698-EFO_0001073
ENSG00000158125-EFO_0001073
ENSG00000105829-EFO_0001073
ENSG00000143258-EFO_0001073
ENSG00000152583-EFO_0001073
ENSG00000152784-EFO_0001073
ENSG00000131409-EFO_0001073
ENSG00000184005-EFO_0001073
ENSG00000178075-EFO_0001073
ENSG00000118785-EFO_0001073
ENSG00000135454-EFO_0001073
ENSG00000168765-EFO_0001073
ENSG00000126010-EFO_0001073
ENSG00000165092-EFO_0001073
ENSG00000137106-EFO_0001073
ENSG00000074582-EFO_0001073
ENSG00000168491-EFO_0001073
ENSG00000197580-EFO_0001073
ENSG00000125484-EFO_0001073
ENSG00000072182-EFO_0001073
ENSG00000127419-EFO_0001073
ENSG00000128059-EFO_0001073
ENSG00000105793-EFO_0001073
ENSG00000155974-EFO_0001073
ENSG00000116761-EFO_0001073
ENSG00000196199-EFO_0001073
ENSG00000134317-EFO_0001073
ENSG00000053371-EFO_0001073
ENSG00000127399-EFO_0001073
ENSG00000198074-EFO_0001073
ENSG00000166148-EFO_0001073
ENSG00000166123-EFO_0001073
ENSG00000181773-EFO_0001073
ENSG00000140307-EFO_0001073
ENSG00000131864-EFO_0001073
ENSG00000126883-EFO_0001073
ENSG00000165566-EFO_0001073
ENSG00000198873-EFO_0001073
ENSG00000153006-EFO_0001073
ENSG00000023330-EFO_0001073
ENSG00000171492-EFO_0001073
ENSG00000127914-EFO_0001073
ENSG00000165171-EFO_0001073
ENSG00000204160-EFO_0001073
ENSG00000156802-EFO_0001073
ENSG00000085662-EFO_0001073
ENSG00000084764-EFO_0001073
ENSG00000169840-EFO_0001073
ENSG00000133131-EFO_0001073
ENSG00000213024-EFO_0001073
ENSG00000108433-EFO_0001073
ENSG00000136011-EFO_0001073
ENSG00000122787-EFO_0001073
ENSG00000154438-EFO_0001073
ENSG00000149418-EFO_0001073
ENSG00000162337-EFO_0001073
ENSG00000169255-EFO_0001073
ENSG00000133800-EFO_0001073
ENSG00000106976-EFO_0001073
ENSG00000140396-EFO_0001073
ENSG00000002822-EFO_0001073
ENSG00000130592-EFO_0001073
ENSG00000108602-EFO_0001073
ENSG00000139352-EFO_0001073
ENSG00000148795-EFO_0001073
ENSG00000166394-EFO_0001073
ENSG00000111249-EFO_0001073
ENSG00000102780-EFO_0001073
ENSG00000186115-EFO_0001073
ENSG00000177054-EFO_0001073
ENSG00000111231-EFO_0001073
ENSG00000155893-EFO_0001073
ENSG00000103490-EFO_0001073
ENSG00000124160-EFO_0001073
ENSG00000111711-EFO_0001073
ENSG00000102048-EFO_0001073
ENSG00000113494-EFO_0001073
ENSG00000164116-EFO_0001073
ENSG00000172893-EFO_0001073
ENSG00000160233-EFO_0001073
ENSG00000143363-EFO_0001073
ENSG00000108381-EFO_0001073
ENSG00000103194-EFO_0001073
ENSG00000099385-EFO_0001073
ENSG00000185432-EFO_0001073
ENSG00000143294-EFO_0001073
ENSG00000181541-EFO_0001073
ENSG00000114771-EFO_0001073
ENSG00000006712-EFO_0001073
ENSG00000184012-EFO_0001073
ENSG00000148180-EFO_0001073
ENSG00000146250-EFO_0001073
ENSG00000065621-EFO_0001073
ENSG00000063176-EFO_0001073
ENSG00000037897-EFO_0001073
ENSG00000198829-EFO_0001073
ENSG00000277656-EFO_0001073
ENSG00000155096-EFO_0001073
ENSG00000141505-EFO_0001073
ENSG00000176153-EFO_0001073
ENSG00000155846-EFO_0001073
ENSG00000136840-EFO_0001073
ENSG00000079462-EFO_0001073
ENSG00000103485-EFO_0001073
ENSG00000021461-EFO_0001073
ENSG00000151240-EFO_0001073
ENSG00000106258-EFO_0001073
ENSG00000104687-EFO_0001073
ENSG00000163644-EFO_0001073
ENSG00000005381-EFO_0001073
ENSG00000128309-EFO_0001073
ENSG00000173890-EFO_0001073
ENSG00000100577-EFO_0001073
ENSG00000063180-EFO_0001073
ENSG00000143198-EFO_0001073
ENSG00000153802-EFO_0001073
ENSG00000182187-EFO_0001073
ENSG00000120896-EFO_0001073
ENSG00000101751-EFO_0001073
ENSG00000189067-EFO_0001073
ENSG00000140548-EFO_0001073
ENSG00000134569-EFO_0001073
ENSG00000137656-EFO_0001073
ENSG00000186767-EFO_0001073
ENSG00000122477-EFO_0001073
ENSG00000173581-EFO_0001073
ENSG00000197566-EFO_0001073
ENSG00000169184-EFO_0001073
ENSG00000074410-EFO_0001073
ENSG00000135679-EFO_0001073
ENSG00000188994-EFO_0001073
ENSG00000177511-EFO_0001073
ENSG00000140459-EFO_0001073
ENSG00000131016-EFO_0001073
ENSG00000129317-EFO_0001073
ENSG00000133226-EFO_0001073
ENSG00000111707-EFO_0001073
ENSG00000084112-EFO_0001073
ENSG00000214160-EFO_0001073
ENSG00000036672-EFO_0001073
ENSG00000163738-EFO_0001073
ENSG00000100994-EFO_0001073
ENSG00000141040-EFO_0001073
ENSG00000110887-EFO_0001073
ENSG00000164663-EFO_0001073
ENSG00000171621-EFO_0001073
ENSG00000132600-EFO_0001073
ENSG00000185022-EFO_0001073
ENSG00000196605-EFO_0001073
ENSG00000184384-EFO_0001073
ENSG00000112893-EFO_0001073
ENSG00000107669-EFO_0001073
ENSG00000101417-EFO_0001073
ENSG00000173511-EFO_0001073
ENSG00000040199-EFO_0001073
ENSG00000160602-EFO_0001073
ENSG00000154914-EFO_0001073
ENSG00000136383-EFO_0001073
ENSG00000136059-EFO_0001073
ENSG00000178573-EFO_0001073
ENSG00000176170-EFO_0001073
ENSG00000137364-EFO_0001073
ENSG00000148334-EFO_0001073
ENSG00000122420-EFO_0001073
ENSG00000168259-EFO_0001073
ENSG00000137976-EFO_0001073
ENSG00000175899-EFO_0001073
ENSG00000133026-EFO_0001073
ENSG00000165462-EFO_0001073
ENSG00000154007-EFO_0001073
ENSG00000170412-EFO_0001073
ENSG00000127837-EFO_0001073
ENSG00000198901-EFO_0001073
ENSG00000159423-EFO_0001073
ENSG00000277893-EFO_0001073
ENSG00000119711-EFO_0001073
ENSG00000007062-EFO_0001073
ENSG00000143515-EFO_0001073
ENSG00000115525-EFO_0001073
ENSG00000166444-EFO_0001073
ENSG00000175130-EFO_0001073
ENSG00000186951-EFO_0001073
ENSG00000094914-EFO_0001073
ENSG00000117399-EFO_0001073
ENSG00000178502-EFO_0001073
ENSG00000183044-EFO_0001073
ENSG00000112159-EFO_0001073
ENSG00000109819-EFO_0001073
ENSG00000164733-EFO_0001073
ENSG00000178531-EFO_0001073
ENSG00000107611-EFO_0001073
ENSG00000161920-EFO_0001073
ENSG00000153015-EFO_0001073
ENSG00000173545-EFO_0001073
ENSG00000143162-EFO_0001073
ENSG00000036530-EFO_0001073
ENSG00000175348-EFO_0001073
ENSG00000167191-EFO_0001073
ENSG00000177485-EFO_0001073
ENSG00000170776-EFO_0001073
ENSG00000188215-EFO_0001073
ENSG00000153208-EFO_0001073
ENSG00000183891-EFO_0001073
ENSG00000113916-EFO_0001073
ENSG00000136261-EFO_0001073
ENSG00000142405-EFO_0001073
ENSG00000164266-EFO_0001073
ENSG00000118113-EFO_0001073
ENSG00000083799-EFO_0001073
ENSG00000196850-EFO_0001073
ENSG00000150527-EFO_0001073
ENSG00000072080-EFO_0001073
ENSG00000157837-EFO_0001073
ENSG00000008405-EFO_0001073
ENSG00000111671-EFO_0001073
ENSG00000163554-EFO_0001073
ENSG00000163541-EFO_0001073
ENSG00000250799-EFO_0001073
ENSG00000176894-EFO_0001073
ENSG00000066427-EFO_0001073
ENSG00000233276-EFO_0001073
ENSG00000074416-EFO_0001073
ENSG00000155754-EFO_0001073
ENSG00000004776-EFO_0001073
ENSG00000070731-EFO_0001073
ENSG00000120162-EFO_0001073
ENSG00000196730-EFO_0001073
ENSG00000080823-EFO_0001073
ENSG00000165886-EFO_0001073
ENSG00000140506-EFO_0001073
ENSG00000070190-EFO_0001073
ENSG00000125637-EFO_0001073
ENSG00000160563-EFO_0001073
ENSG00000112799-EFO_0001073
ENSG00000185697-EFO_0001073
ENSG00000132423-EFO_0001073
ENSG00000148840-EFO_0001073
ENSG00000066739-EFO_0001073
ENSG00000147853-EFO_0001073
ENSG00000166347-EFO_0001073
ENSG00000152595-EFO_0001073
ENSG00000100024-EFO_0001073
ENSG00000126243-EFO_0001073
ENSG00000185650-EFO_0001073
ENSG00000135763-EFO_0001073
ENSG00000018510-EFO_0001073
ENSG00000058056-EFO_0001073
ENSG00000184743-EFO_0001073
ENSG00000183035-EFO_0001073
ENSG00000105726-EFO_0001073
ENSG00000127249-EFO_0001073
ENSG00000175287-EFO_0001073
ENSG00000143393-EFO_0001073
ENSG00000158966-EFO_0001073
ENSG00000072210-EFO_0001073
ENSG00000149716-EFO_0001073
ENSG00000186088-EFO_0001073
ENSG00000135521-EFO_0001073
ENSG00000101955-EFO_0001073
ENSG00000168916-EFO_0001073
ENSG00000197619-EFO_0001073
ENSG00000174307-EFO_0001073
ENSG00000117707-EFO_0001073
ENSG00000132763-EFO_0001073
ENSG00000144560-EFO_0001073
ENSG00000172318-EFO_0001073
ENSG00000237172-EFO_0001073
ENSG00000115828-EFO_0001073
ENSG00000121578-EFO_0001073
ENSG00000197535-EFO_0001073
ENSG00000102158-EFO_0001073
ENSG00000134258-EFO_0001073
ENSG00000254858-EFO_0001073
ENSG00000213999-EFO_0001073
ENSG00000149968-EFO_0001073
ENSG00000119714-EFO_0001073
ENSG00000055163-EFO_0001073
ENSG00000112640-EFO_0001073
ENSG00000163735-EFO_0001073
ENSG00000165983-EFO_0001073
ENSG00000165474-EFO_0001073
ENSG00000107890-EFO_0001073
ENSG00000105668-EFO_0001073
ENSG00000099968-EFO_0001073
ENSG00000121653-EFO_0001073
ENSG00000124116-EFO_0001073
ENSG00000060566-EFO_0001073
ENSG00000213672-EFO_0001073
ENSG00000084676-EFO_0001073
ENSG00000107554-EFO_0001073
ENSG00000247626-EFO_0001073
ENSG00000005469-EFO_0001073
ENSG00000125952-EFO_0001073
ENSG00000129071-EFO_0001073
ENSG00000018408-EFO_0001073
ENSG00000049245-EFO_0001073
ENSG00000176055-EFO_0001073
ENSG00000167656-EFO_0001073
ENSG00000054793-EFO_0001073
ENSG00000118514-EFO_0001073
ENSG00000241945-EFO_0001073
ENSG00000102897-EFO_0001073
ENSG00000137573-EFO_0001073
ENSG00000185909-EFO_0001073
ENSG00000260325-EFO_0001073
ENSG00000170606-EFO_0001073
ENSG00000174567-EFO_0001073
ENSG00000065833-EFO_0001073
ENSG00000198746-EFO_0001073
ENSG00000127125-EFO_0001073
ENSG00000156194-EFO_0001073
ENSG00000118898-EFO_0001073
ENSG00000171723-EFO_0001073
ENSG00000165916-EFO_0001073
ENSG00000104695-EFO_0001073
ENSG00000112218-EFO_0001073
ENSG00000106246-EFO_0001073
ENSG00000081041-EFO_0001073
ENSG00000065526-EFO_0001073
ENSG00000129128-EFO_0001073
ENSG00000144476-EFO_0001073
ENSG00000154639-EFO_0001073
ENSG00000066827-EFO_0001073
ENSG00000132669-EFO_0001073
ENSG00000158301-EFO_0001073
ENSG00000013588-EFO_0001073
ENSG00000173372-EFO_0001073
ENSG00000197696-EFO_0001073
ENSG00000176919-EFO_0001073
ENSG00000167642-EFO_0001073
ENSG00000132911-EFO_0001073
ENSG00000197530-EFO_0001073
ENSG00000133816-EFO_0001073
ENSG00000165175-EFO_0001073
ENSG00000116691-EFO_0001073
ENSG00000143409-EFO_0001073
ENSG00000101000-EFO_0001073
ENSG00000187098-EFO_0001073
ENSG00000181444-EFO_0001073
ENSG00000104907-EFO_0001073
ENSG00000160870-EFO_0001073
ENSG00000066651-EFO_0001073
ENSG00000108788-EFO_0001073
ENSG00000153902-EFO_0001073
ENSG00000153071-EFO_0001073
ENSG00000173409-EFO_0001073
ENSG00000124003-EFO_0001073
ENSG00000179284-EFO_0001073
ENSG00000184838-EFO_0001073
ENSG00000135378-EFO_0001073
ENSG00000167657-EFO_0001073
ENSG00000010438-EFO_0001073
ENSG00000142751-EFO_0001073
ENSG00000174946-EFO_0001073
ENSG00000175224-EFO_0001073
ENSG00000078304-EFO_0001073
ENSG00000172482-EFO_0001073
ENSG00000100014-EFO_0001073
ENSG00000136141-EFO_0001073
ENSG00000186001-EFO_0001073
ENSG00000163673-EFO_0001073
ENSG00000162882-EFO_0001073
ENSG00000130311-EFO_0001073
ENSG00000095002-EFO_0001073
ENSG00000181652-EFO_0001073
ENSG00000064545-EFO_0001073
ENSG00000157111-EFO_0001073
ENSG00000149761-EFO_0001073
ENSG00000132182-EFO_0001073
ENSG00000105245-EFO_0001073
ENSG00000185298-EFO_0001073
ENSG00000144395-EFO_0001073
ENSG00000049323-EFO_0001073
ENSG00000049247-EFO_0001073
ENSG00000090006-EFO_0001073
ENSG00000124406-EFO_0001073
ENSG00000138823-EFO_0001073
ENSG00000081923-EFO_0001073
ENSG00000184500-EFO_0001073
ENSG00000062282-EFO_0001073
ENSG00000176472-EFO_0001073
ENSG00000105778-EFO_0001073
ENSG00000115758-EFO_0001073
ENSG00000196562-EFO_0001073
ENSG00000115009-EFO_0001073
ENSG00000131142-EFO_0001073
ENSG00000118733-EFO_0001073
ENSG00000137648-EFO_0001073
ENSG00000179104-EFO_0001073
ENSG00000167306-EFO_0001073
ENSG00000101605-EFO_0001073
ENSG00000015285-EFO_0001073
ENSG00000172935-EFO_0001073
ENSG00000137992-EFO_0001073
ENSG00000178623-EFO_0001073
ENSG00000166961-EFO_0001073
ENSG00000175470-EFO_0001073
ENSG00000166847-EFO_0001073
ENSG00000091436-EFO_0001073
ENSG00000107968-EFO_0001073
ENSG00000085511-EFO_0001073
ENSG00000172932-EFO_0001073
ENSG00000167460-EFO_0001073
ENSG00000188130-EFO_0001073
ENSG00000144959-EFO_0001073
ENSG00000071051-EFO_0001073
ENSG00000176771-EFO_0001073
ENSG00000176058-EFO_0001073
ENSG00000169902-EFO_0001073
ENSG00000056972-EFO_0001073
ENSG00000100266-EFO_0001073
ENSG00000148468-EFO_0001073
ENSG00000143776-EFO_0001073
ENSG00000163171-EFO_0001073
ENSG00000113645-EFO_0001073
ENSG00000214309-EFO_0001073
ENSG00000157823-EFO_0001073
ENSG00000140943-EFO_0001073
ENSG00000164904-EFO_0001073
ENSG00000076706-EFO_0001073
ENSG00000099330-EFO_0001073
ENSG00000178662-EFO_0001073
ENSG00000137672-EFO_0001073
ENSG00000166166-EFO_0001073
ENSG00000161040-EFO_0001073
ENSG00000112234-EFO_0001073
ENSG00000144481-EFO_0001073
ENSG00000108587-EFO_0001073
ENSG00000112033-EFO_0001073
ENSG00000068001-EFO_0001073
ENSG00000171243-EFO_0001073
ENSG00000164932-EFO_0001073
ENSG00000183230-EFO_0001073
ENSG00000125686-EFO_0001073
ENSG00000166669-EFO_0001073
ENSG00000166118-EFO_0001073
ENSG00000140368-EFO_0001073
ENSG00000150722-EFO_0001073
ENSG00000196141-EFO_0001073
ENSG00000198729-EFO_0001073
ENSG00000163739-EFO_0001073
ENSG00000185201-EFO_0001073
ENSG00000144648-EFO_0001073
ENSG00000105550-EFO_0001073
ENSG00000104312-EFO_0001073
ENSG00000123213-EFO_0001073
ENSG00000165801-EFO_0001073
ENSG00000170439-EFO_0001073
ENSG00000166145-EFO_0001073
ENSG00000157617-EFO_0001073
ENSG00000134278-EFO_0001073
ENSG00000115963-EFO_0001073
ENSG00000104267-EFO_0001073
ENSG00000167791-EFO_0001073
ENSG00000102547-EFO_0001073
ENSG00000067606-EFO_0001073
ENSG00000173898-EFO_0001073
ENSG00000167600-EFO_0001073
ENSG00000120215-EFO_0001073
ENSG00000119684-EFO_0001073
ENSG00000178163-EFO_0001073
ENSG00000133067-EFO_0001073
ENSG00000108231-EFO_0001073
ENSG00000183621-EFO_0001073
ENSG00000111339-EFO_0001073
ENSG00000140450-EFO_0001073
ENSG00000178149-EFO_0001073
ENSG00000166035-EFO_0001073
ENSG00000079435-EFO_0001073
ENSG00000198099-EFO_0001073
ENSG00000215114-EFO_0001073
ENSG00000154277-EFO_0001073
ENSG00000178078-EFO_0001073
ENSG00000205220-EFO_0001073
ENSG00000204335-EFO_0001073
ENSG00000134042-EFO_0001073
ENSG00000198932-EFO_0001073
ENSG00000125818-EFO_0001073
ENSG00000101577-EFO_0001073
ENSG00000179988-EFO_0001073
ENSG00000132475-EFO_0001073
ENSG00000072364-EFO_0001073
ENSG00000079557-EFO_0001073
ENSG00000125351-EFO_0001073
ENSG00000164252-EFO_0001073
ENSG00000160216-EFO_0001073
ENSG00000151729-EFO_0001073
ENSG00000162241-EFO_0001073
ENSG00000137726-EFO_0001073
ENSG00000164209-EFO_0001073
ENSG00000155850-EFO_0001073
ENSG00000140284-EFO_0001073
ENSG00000167114-EFO_0001073
ENSG00000153823-EFO_0001073
ENSG00000047249-EFO_0001073
ENSG00000165240-EFO_0001073
ENSG00000135114-EFO_0001073
ENSG00000102100-EFO_0001073
ENSG00000116035-EFO_0001073
ENSG00000110060-EFO_0001073
ENSG00000038427-EFO_0001073
ENSG00000054219-EFO_0001073
ENSG00000139209-EFO_0001073
ENSG00000035403-EFO_0001073
ENSG00000005243-EFO_0001073
ENSG00000144837-EFO_0001073
ENSG00000163050-EFO_0001073
ENSG00000110880-EFO_0001073
ENSG00000114812-EFO_0001073
ENSG00000204103-EFO_0001073
ENSG00000179222-EFO_0001073
ENSG00000254585-EFO_0001073
ENSG00000050165-EFO_0001073
ENSG00000013288-EFO_0001073
ENSG00000113758-EFO_0001073
ENSG00000163958-EFO_0001073
ENSG00000259494-EFO_0001073
ENSG00000156234-EFO_0001073
ENSG00000137094-EFO_0001073
ENSG00000188613-EFO_0001073
ENSG00000116138-EFO_0001073
ENSG00000248098-EFO_0001073
ENSG00000154760-EFO_0001073
ENSG00000100003-EFO_0001073
ENSG00000136636-EFO_0001073
ENSG00000103175-EFO_0001073
ENSG00000121742-EFO_0001073
ENSG00000106415-EFO_0001073
ENSG00000005339-EFO_0001073
ENSG00000139278-EFO_0001073
ENSG00000114251-EFO_0001073
ENSG00000167193-EFO_0001073
ENSG00000069020-EFO_0001073
ENSG00000168906-EFO_0001073
ENSG00000165029-EFO_0001073
ENSG00000140521-EFO_0001073
ENSG00000132481-EFO_0001073
ENSG00000171209-EFO_0001073
ENSG00000169180-EFO_0001073
ENSG00000180667-EFO_0001073
ENSG00000067082-EFO_0001073
ENSG00000162073-EFO_0001073
ENSG00000124702-EFO_0001073
ENSG00000159176-EFO_0001073
ENSG00000175183-EFO_0001073
ENSG00000138400-EFO_0001073
ENSG00000196767-EFO_0001073
ENSG00000173627-EFO_0001073
ENSG00000104427-EFO_0001073
ENSG00000132170-EFO_0001073
ENSG00000176720-EFO_0001073
ENSG00000142192-EFO_0001073
ENSG00000088992-EFO_0001073
ENSG00000154153-EFO_0001073
ENSG00000164465-EFO_0001073
ENSG00000164651-EFO_0001073
ENSG00000132518-EFO_0001073
ENSG00000158792-EFO_0001073
ENSG00000088808-EFO_0001073
ENSG00000130234-EFO_0001073
ENSG00000167916-EFO_0001073
ENSG00000134138-EFO_0001073
ENSG00000158552-EFO_0001073
ENSG00000196914-EFO_0001073
ENSG00000152518-EFO_0001073
ENSG00000203877-EFO_0001073
ENSG00000131263-EFO_0001073
ENSG00000129538-EFO_0001073
ENSG00000100060-EFO_0001073
ENSG00000135828-EFO_0001073
ENSG00000138073-EFO_0001073
ENSG00000186314-EFO_0001073
ENSG00000101166-EFO_0001073
ENSG00000171132-EFO_0001073
ENSG00000141101-EFO_0001073
ENSG00000128923-EFO_0001073
ENSG00000186104-EFO_0001073
ENSG00000241553-EFO_0001073
ENSG00000197937-EFO_0001073
ENSG00000169131-EFO_0001073
ENSG00000213190-EFO_0001073
ENSG00000131116-EFO_0001073
ENSG00000145354-EFO_0001073
ENSG00000113369-EFO_0001073
ENSG00000121897-EFO_0001073
ENSG00000119608-EFO_0001073
ENSG00000151693-EFO_0001073
ENSG00000146926-EFO_0001073
ENSG00000165192-EFO_0001073
ENSG00000147789-EFO_0001073
ENSG00000146809-EFO_0001073
ENSG00000101126-EFO_0001073
ENSG00000130830-EFO_0001073
ENSG00000131732-EFO_0001073
ENSG00000115415-EFO_0001073
ENSG00000147145-EFO_0001073
ENSG00000152332-EFO_0001073
ENSG00000110031-EFO_0001073
ENSG00000110057-EFO_0001073
ENSG00000065057-EFO_0001073
ENSG00000189060-EFO_0001073
ENSG00000163354-EFO_0001073
ENSG00000164935-EFO_0001073
ENSG00000134574-EFO_0001073
ENSG00000148344-EFO_0001073
ENSG00000198513-EFO_0001073
ENSG00000106853-EFO_0001073
ENSG00000168874-EFO_0001073
ENSG00000159335-EFO_0001073
ENSG00000196396-EFO_0001073
ENSG00000088179-EFO_0001073
ENSG00000102287-EFO_0001073
ENSG00000116717-EFO_0001073
ENSG00000099860-EFO_0001073
ENSG00000220205-EFO_0001073
ENSG00000116984-EFO_0001073
ENSG00000163661-EFO_0001073
ENSG00000162692-EFO_0001073
ENSG00000112406-EFO_0001073
ENSG00000119969-EFO_0001073
ENSG00000103657-EFO_0001073
ENSG00000065357-EFO_0001073
ENSG00000013364-EFO_0001073
ENSG00000051108-EFO_0001073
ENSG00000167536-EFO_0001073
ENSG00000005100-EFO_0001073
ENSG00000109193-EFO_0001073
ENSG00000011478-EFO_0001073
ENSG00000100697-EFO_0001073
ENSG00000060749-EFO_0001073
ENSG00000132821-EFO_0001073
ENSG00000119689-EFO_0001073
ENSG00000143013-EFO_0001073
ENSG00000160446-EFO_0001073
ENSG00000175556-EFO_0001073
ENSG00000122507-EFO_0001073
ENSG00000076513-EFO_0001073
ENSG00000137764-EFO_0001073
ENSG00000185798-EFO_0001073
ENSG00000131400-EFO_0001073
ENSG00000198909-EFO_0001073
ENSG00000137491-EFO_0001073
ENSG00000152763-EFO_0001073
ENSG00000166483-EFO_0001073
ENSG00000132359-EFO_0001073
ENSG00000147570-EFO_0001073
ENSG00000173166-EFO_0001073
ENSG00000118849-EFO_0001073
ENSG00000075391-EFO_0001073
ENSG00000170921-EFO_0001073
ENSG00000198646-EFO_0001073
ENSG00000177951-EFO_0001073
ENSG00000133134-EFO_0001073
ENSG00000129933-EFO_0001073
ENSG00000185420-EFO_0001073
ENSG00000143740-EFO_0001073
ENSG00000132693-EFO_0001073
ENSG00000121236-EFO_0001073
ENSG00000146054-EFO_0001073
ENSG00000070770-EFO_0001073
ENSG00000078369-EFO_0001073
ENSG00000100522-EFO_0001073
ENSG00000125845-EFO_0001073
ENSG00000137601-EFO_0001073
ENSG00000119408-EFO_0001073
ENSG00000152760-EFO_0001073
ENSG00000119913-EFO_0001073
ENSG00000162139-EFO_0001073
ENSG00000171150-EFO_0001073
ENSG00000163874-EFO_0001073
ENSG00000153060-EFO_0001073
ENSG00000085276-EFO_0001073
ENSG00000167588-EFO_0001073
ENSG00000147465-EFO_0001073
ENSG00000124766-EFO_0001073
ENSG00000125398-EFO_0001073
ENSG00000077157-EFO_0001073
ENSG00000102977-EFO_0001073
ENSG00000125245-EFO_0001073
ENSG00000166856-EFO_0001073
ENSG00000197889-EFO_0001073
ENSG00000164330-EFO_0001073
ENSG00000163235-EFO_0001073
ENSG00000164327-EFO_0001073
ENSG00000117016-EFO_0001073
ENSG00000179588-EFO_0001073
ENSG00000130762-EFO_0001073
ENSG00000056097-EFO_0001073
ENSG00000179151-EFO_0001073
ENSG00000174197-EFO_0001073
ENSG00000172602-EFO_0001073
ENSG00000146648-EFO_0001073
ENSG00000120738-EFO_0001073
ENSG00000112992-EFO_0001073
ENSG00000147394-EFO_0001073
ENSG00000185532-EFO_0001073
ENSG00000102401-EFO_0001073
ENSG00000029153-EFO_0001073
ENSG00000134716-EFO_0001073
ENSG00000131981-EFO_0001073
ENSG00000174327-EFO_0001073
ENSG00000116977-EFO_0001073
ENSG00000172995-EFO_0001073
ENSG00000100865-EFO_0001073
ENSG00000105643-EFO_0001073
ENSG00000198431-EFO_0001073
ENSG00000107798-EFO_0001073
ENSG00000157741-EFO_0001073
ENSG00000104517-EFO_0001073
ENSG00000159202-EFO_0001073
ENSG00000181092-EFO_0001073
ENSG00000138629-EFO_0001073
ENSG00000166529-EFO_0001073
ENSG00000125968-EFO_0001073
ENSG00000169764-EFO_0001073
ENSG00000169252-EFO_0001073
ENSG00000244474-EFO_0001073
ENSG00000196526-EFO_0001073
ENSG00000143774-EFO_0001073
ENSG00000144366-EFO_0001073
ENSG00000144218-EFO_0001073
ENSG00000129993-EFO_0001073
ENSG00000161558-EFO_0001073
ENSG00000164124-EFO_0001073
ENSG00000141582-EFO_0001073
ENSG00000249992-EFO_0001073
ENSG00000141570-EFO_0001073
ENSG00000154222-EFO_0001073
ENSG00000127080-EFO_0001073
ENSG00000173598-EFO_0001073
ENSG00000269556-EFO_0001073
ENSG00000139291-EFO_0001073
ENSG00000131634-EFO_0001073
ENSG00000108559-EFO_0001073
ENSG00000186009-EFO_0001073
ENSG00000168412-EFO_0001073
ENSG00000165972-EFO_0001073
ENSG00000164051-EFO_0001073
ENSG00000177192-EFO_0001073
ENSG00000122136-EFO_0001073
ENSG00000166510-EFO_0001073
ENSG00000173093-EFO_0001073
ENSG00000122126-EFO_0001073
ENSG00000115355-EFO_0001073
ENSG00000006042-EFO_0001073
ENSG00000152700-EFO_0001073
ENSG00000055955-EFO_0001073
ENSG00000125877-EFO_0001073
ENSG00000127083-EFO_0001073
ENSG00000169856-EFO_0001073
ENSG00000119547-EFO_0001073
ENSG00000213339-EFO_0001073
ENSG00000136859-EFO_0001073
ENSG00000135069-EFO_0001073
ENSG00000161249-EFO_0001073
ENSG00000105552-EFO_0001073
ENSG00000114439-EFO_0001073
ENSG00000090520-EFO_0001073
ENSG00000198951-EFO_0001073
ENSG00000124357-EFO_0001073
ENSG00000091972-EFO_0001073
ENSG00000111247-EFO_0001073
ENSG00000104320-EFO_0001073
ENSG00000178401-EFO_0001073
ENSG00000167543-EFO_0001073
ENSG00000213859-EFO_0001073
ENSG00000151093-EFO_0001073
ENSG00000109794-EFO_0001073
ENSG00000162391-EFO_0001073
ENSG00000116176-EFO_0001073
ENSG00000006459-EFO_0001073
ENSG00000124507-EFO_0001073
ENSG00000155666-EFO_0001073
ENSG00000079999-EFO_0001073
ENSG00000131773-EFO_0001073
ENSG00000179604-EFO_0001073
ENSG00000122779-EFO_0001073
ENSG00000134253-EFO_0001073
ENSG00000154767-EFO_0001073
ENSG00000122678-EFO_0001073
ENSG00000071539-EFO_0001073
ENSG00000106605-EFO_0001073
ENSG00000109787-EFO_0001073
ENSG00000069431-EFO_0001073
ENSG00000179023-EFO_0001073
ENSG00000117528-EFO_0001073
ENSG00000160179-EFO_0001073
ENSG00000118777-EFO_0001073
ENSG00000187688-EFO_0001073
ENSG00000142149-EFO_0001073
ENSG00000114796-EFO_0001073
ENSG00000186231-EFO_0001073
ENSG00000186792-EFO_0001073
ENSG00000218336-EFO_0001073
ENSG00000143842-EFO_0001073
ENSG00000070759-EFO_0001073
ENSG00000025800-EFO_0001073
ENSG00000146376-EFO_0001073
ENSG00000008294-EFO_0001073
ENSG00000133703-EFO_0001073
ENSG00000213424-EFO_0001073
ENSG00000206203-EFO_0001073
ENSG00000136925-EFO_0001073
ENSG00000103852-EFO_0001073
ENSG00000137473-EFO_0001073
ENSG00000137944-EFO_0001073
ENSG00000039523-EFO_0001073
ENSG00000156970-EFO_0001073
ENSG00000143369-EFO_0001073
ENSG00000114999-EFO_0001073
ENSG00000169413-EFO_0001073
ENSG00000165156-EFO_0001073
ENSG00000262655-EFO_0001073
ENSG00000159674-EFO_0001073
ENSG00000066185-EFO_0001073
ENSG00000239305-EFO_0001073
ENSG00000184867-EFO_0001073
ENSG00000170485-EFO_0001073
ENSG00000154803-EFO_0001073
ENSG00000110315-EFO_0001073
ENSG00000116678-EFO_0001073
ENSG00000125848-EFO_0001073
ENSG00000100097-EFO_0001073
ENSG00000198680-EFO_0001073
ENSG00000141480-EFO_0001073
ENSG00000087301-EFO_0001073
ENSG00000131910-EFO_0001073
ENSG00000180801-EFO_0001073
ENSG00000126231-EFO_0001073
ENSG00000176532-EFO_0001073
ENSG00000167183-EFO_0001073
ENSG00000135917-EFO_0001073
ENSG00000148700-EFO_0001073
ENSG00000163347-EFO_0001073
ENSG00000109424-EFO_0001073
ENSG00000155368-EFO_0001073
ENSG00000150594-EFO_0001073
ENSG00000114988-EFO_0001073
ENSG00000165215-EFO_0001073
ENSG00000092929-EFO_0001073
ENSG00000124602-EFO_0001073
ENSG00000166575-EFO_0001073
ENSG00000166855-EFO_0001073
ENSG00000140931-EFO_0001073
ENSG00000171612-EFO_0001073
ENSG00000165060-EFO_0001073
ENSG00000147454-EFO_0001073
ENSG00000010361-EFO_0001073
ENSG00000092621-EFO_0001073
ENSG00000153551-EFO_0001073
ENSG00000170293-EFO_0001073
ENSG00000174871-EFO_0001073
ENSG00000142675-EFO_0001073
ENSG00000119865-EFO_0001073
ENSG00000018236-EFO_0001073
ENSG00000137634-EFO_0001073
ENSG00000069482-EFO_0001073
ENSG00000128242-EFO_0001073
ENSG00000108479-EFO_0001073
ENSG00000178234-EFO_0001073
ENSG00000065618-EFO_0001073
ENSG00000188153-EFO_0001073
ENSG00000130635-EFO_0001073
ENSG00000158623-EFO_0001073
ENSG00000141424-EFO_0001073
ENSG00000138821-EFO_0001073
ENSG00000136052-EFO_0001073
ENSG00000172725-EFO_0001073
ENSG00000106789-EFO_0001073
ENSG00000147852-EFO_0001073
ENSG00000028116-EFO_0001073
ENSG00000133980-EFO_0001073
ENSG00000151576-EFO_0001073
ENSG00000112290-EFO_0001073
ENSG00000239779-EFO_0001073
ENSG00000148411-EFO_0001073
ENSG00000164823-EFO_0001073
ENSG00000145901-EFO_0001073
ENSG00000126934-EFO_0001073
ENSG00000085433-EFO_0001073
ENSG00000164363-EFO_0001073
ENSG00000162843-EFO_0001073
ENSG00000131153-EFO_0001073
ENSG00000158882-EFO_0001073
ENSG00000139436-EFO_0001073
ENSG00000187513-EFO_0001073
ENSG00000095321-EFO_0001073
ENSG00000118260-EFO_0001073
ENSG00000154065-EFO_0001073
ENSG00000109501-EFO_0001073
ENSG00000116729-EFO_0001073
ENSG00000065413-EFO_0001073
ENSG00000146205-EFO_0001073
ENSG00000072832-EFO_0001073
ENSG00000058453-EFO_0001073
ENSG00000165392-EFO_0001073
ENSG00000109046-EFO_0001073
ENSG00000213983-EFO_0001073
ENSG00000155090-EFO_0001073
ENSG00000085563-EFO_0001073
ENSG00000213923-EFO_0001073
ENSG00000125733-EFO_0001073
ENSG00000077420-EFO_0001073
ENSG00000182223-EFO_0001073
ENSG00000100294-EFO_0001073
ENSG00000128285-EFO_0001073
ENSG00000151615-EFO_0001073
ENSG00000104738-EFO_0001073
ENSG00000127948-EFO_0001073
ENSG00000106266-EFO_0001073
ENSG00000118491-EFO_0001073
ENSG00000184557-EFO_0001073
ENSG00000107779-EFO_0001073
ENSG00000076716-EFO_0001073
ENSG00000132604-EFO_0001073
ENSG00000213809-EFO_0001073
ENSG00000121766-EFO_0001073
ENSG00000108424-EFO_0001073
ENSG00000118162-EFO_0001073
ENSG00000116604-EFO_0001073
ENSG00000162591-EFO_0001073
ENSG00000105429-EFO_0001073
ENSG00000156599-EFO_0001073
ENSG00000160972-EFO_0001073
ENSG00000138639-EFO_0001073
ENSG00000100852-EFO_0001073
ENSG00000142632-EFO_0001073
ENSG00000236699-EFO_0001073
ENSG00000198721-EFO_0001073
ENSG00000169760-EFO_0001073
ENSG00000165861-EFO_0001073
ENSG00000096093-EFO_0001073
ENSG00000103024-EFO_0001073
ENSG00000115457-EFO_0001073
ENSG00000169242-EFO_0001073
ENSG00000157450-EFO_0001073
ENSG00000095596-EFO_0001073
ENSG00000197408-EFO_0001073
ENSG00000111716-EFO_0001073
ENSG00000112115-EFO_0001073
ENSG00000141458-EFO_0001073
ENSG00000108423-EFO_0001073
ENSG00000129007-EFO_0001073
ENSG00000134744-EFO_0001073
ENSG00000159899-EFO_0001073
ENSG00000138615-EFO_0001073
ENSG00000105370-EFO_0001073
ENSG00000136490-EFO_0001073
ENSG00000174482-EFO_0001073
ENSG00000117114-EFO_0001073
ENSG00000140367-EFO_0001073
ENSG00000156587-EFO_0001073
ENSG00000123146-EFO_0001073
ENSG00000178473-EFO_0001073
ENSG00000175567-EFO_0001073
ENSG00000165671-EFO_0001073
ENSG00000113946-EFO_0001073
ENSG00000064012-EFO_0001073
ENSG00000157510-EFO_0001073
ENSG00000130396-EFO_0001073
ENSG00000134852-EFO_0001073
ENSG00000135318-EFO_0001073
ENSG00000173757-EFO_0001073
ENSG00000124214-EFO_0001073
ENSG00000157214-EFO_0001073
ENSG00000148702-EFO_0001073
ENSG00000206527-EFO_0001073
ENSG00000175197-EFO_0001073
ENSG00000164078-EFO_0001073
ENSG00000102891-EFO_0001073
ENSG00000214827-EFO_0001073
ENSG00000101181-EFO_0001073
ENSG00000163399-EFO_0001073
ENSG00000185163-EFO_0001073
ENSG00000110367-EFO_0001073
ENSG00000106078-EFO_0001073
ENSG00000106278-EFO_0001073
ENSG00000164611-EFO_0001073
ENSG00000140995-EFO_0001073
ENSG00000105339-EFO_0001073
ENSG00000185499-EFO_0001073
ENSG00000146085-EFO_0001073
ENSG00000132781-EFO_0001073
ENSG00000110921-EFO_0001073
ENSG00000107882-EFO_0001073
ENSG00000173013-EFO_0001073
ENSG00000114315-EFO_0001073
ENSG00000109063-EFO_0001073
ENSG00000065534-EFO_0001073
ENSG00000128641-EFO_0001073
ENSG00000176658-EFO_0001073
ENSG00000088002-EFO_0001073
ENSG00000174945-EFO_0001073
ENSG00000104679-EFO_0001073
ENSG00000139597-EFO_0001073
ENSG00000088448-EFO_0001073
ENSG00000069345-EFO_0001073
ENSG00000167522-EFO_0001073
ENSG00000168062-EFO_0001073
ENSG00000108774-EFO_0001073
ENSG00000119318-EFO_0001073
ENSG00000108176-EFO_0001073
ENSG00000156515-EFO_0001073
ENSG00000118454-EFO_0001073
ENSG00000104490-EFO_0001073
ENSG00000146918-EFO_0001073
ENSG00000102362-EFO_0001073
ENSG00000171552-EFO_0001073
ENSG00000126453-EFO_0001073
ENSG00000125249-EFO_0001073
ENSG00000115183-EFO_0001073
ENSG00000197780-EFO_0001073
ENSG00000100281-EFO_0001073
ENSG00000068831-EFO_0001073
ENSG00000141027-EFO_0001073
ENSG00000198908-EFO_0001073
ENSG00000145692-EFO_0001073
ENSG00000132840-EFO_0001073
ENSG00000185009-EFO_0001073
ENSG00000139631-EFO_0001073
ENSG00000172059-EFO_0001073
ENSG00000053770-EFO_0001073
ENSG00000157191-EFO_0001073
ENSG00000117475-EFO_0001073
ENSG00000130385-EFO_0001073
ENSG00000203857-EFO_0001073
ENSG00000126803-EFO_0001073
ENSG00000070814-EFO_0001073
ENSG00000138756-EFO_0001073
ENSG00000109927-EFO_0001073
ENSG00000124257-EFO_0001073
ENSG00000116044-EFO_0001073
ENSG00000183655-EFO_0001073
ENSG00000114378-EFO_0001073
ENSG00000091732-EFO_0001073
ENSG00000242247-EFO_0001073
ENSG00000157764-EFO_0001073
ENSG00000101246-EFO_0001073
ENSG00000118520-EFO_0001073
ENSG00000205517-EFO_0001073
ENSG00000169220-EFO_0001073
ENSG00000108370-EFO_0001073
ENSG00000139725-EFO_0001073
ENSG00000119922-EFO_0001073
ENSG00000146729-EFO_0001073
ENSG00000010322-EFO_0001073
ENSG00000114857-EFO_0001073
ENSG00000167969-EFO_0001073
ENSG00000085831-EFO_0001073
ENSG00000068724-EFO_0001073
ENSG00000169679-EFO_0001073
ENSG00000100711-EFO_0001073
ENSG00000197114-EFO_0001073
ENSG00000166432-EFO_0001073
ENSG00000132950-EFO_0001073
ENSG00000144847-EFO_0001073
ENSG00000263528-EFO_0001073
ENSG00000048162-EFO_0001073
ENSG00000132286-EFO_0001073
ENSG00000100652-EFO_0001073
ENSG00000145826-EFO_0001073
ENSG00000141837-EFO_0001073
ENSG00000090539-EFO_0001073
ENSG00000131873-EFO_0001073
ENSG00000176194-EFO_0001073
ENSG00000120937-EFO_0001073
ENSG00000127980-EFO_0001073
ENSG00000137033-EFO_0001073
ENSG00000072401-EFO_0001073
ENSG00000203896-EFO_0001073
ENSG00000103275-EFO_0001073
ENSG00000136694-EFO_0001073
ENSG00000104859-EFO_0001073
ENSG00000162735-EFO_0001073
ENSG00000150687-EFO_0001073
ENSG00000159261-EFO_0001073
ENSG00000144136-EFO_0001073
ENSG00000139636-EFO_0001073
ENSG00000160789-EFO_0001073
ENSG00000035681-EFO_0001073
ENSG00000102910-EFO_0001073
ENSG00000105971-EFO_0001073
ENSG00000133636-EFO_0001073
ENSG00000074590-EFO_0001073
ENSG00000114423-EFO_0001073
ENSG00000163545-EFO_0001073
ENSG00000151151-EFO_0001073
ENSG00000086200-EFO_0001073
ENSG00000275074-EFO_0001073
ENSG00000173389-EFO_0001073
ENSG00000140876-EFO_0001073
ENSG00000164366-EFO_0001073
ENSG00000146243-EFO_0001073
ENSG00000090376-EFO_0001073
ENSG00000132334-EFO_0001073
ENSG00000137804-EFO_0001073
ENSG00000176046-EFO_0001073
ENSG00000101997-EFO_0001073
ENSG00000163900-EFO_0001073
ENSG00000065154-EFO_0001073
ENSG00000143450-EFO_0001073
ENSG00000105755-EFO_0001073
ENSG00000175602-EFO_0001073
ENSG00000104983-EFO_0001073
ENSG00000093010-EFO_0001073
ENSG00000151655-EFO_0001073
ENSG00000196405-EFO_0001073
ENSG00000046651-EFO_0001073
ENSG00000096433-EFO_0001073
ENSG00000198399-EFO_0001073
ENSG00000105639-EFO_0001073
ENSG00000139531-EFO_0001073
ENSG00000164162-EFO_0001073
ENSG00000132855-EFO_0001073
ENSG00000121579-EFO_0001073
ENSG00000101363-EFO_0001073
ENSG00000243477-EFO_0001073
ENSG00000129315-EFO_0001073
ENSG00000082258-EFO_0001073
ENSG00000177575-EFO_0001073
ENSG00000145623-EFO_0001073
ENSG00000178562-EFO_0001073
ENSG00000136828-EFO_0001073
ENSG00000068308-EFO_0001073
ENSG00000125850-EFO_0001073
ENSG00000083720-EFO_0001073
ENSG00000197712-EFO_0001073
ENSG00000166340-EFO_0001073
ENSG00000159713-EFO_0001073
ENSG00000173120-EFO_0001073
ENSG00000120733-EFO_0001073
ENSG00000151553-EFO_0001073
ENSG00000140326-EFO_0001073
ENSG00000081377-EFO_0001073
ENSG00000165912-EFO_0001073
ENSG00000118193-EFO_0001073
ENSG00000084731-EFO_0001073
ENSG00000090889-EFO_0001073
ENSG00000104892-EFO_0001073
ENSG00000143553-EFO_0001073
ENSG00000134690-EFO_0001073
ENSG00000118922-EFO_0001073
ENSG00000115421-EFO_0001073
ENSG00000081138-EFO_0001073
ENSG00000173208-EFO_0001073
ENSG00000182749-EFO_0001073
ENSG00000188582-EFO_0001073
ENSG00000041880-EFO_0001073
ENSG00000197705-EFO_0001073
ENSG00000182173-EFO_0001073
ENSG00000108187-EFO_0001073
ENSG00000167074-EFO_0001073
ENSG00000135686-EFO_0001073
ENSG00000172331-EFO_0001073
ENSG00000137274-EFO_0001073
ENSG00000164344-EFO_0001073
ENSG00000106537-EFO_0001073
ENSG00000214063-EFO_0001073
ENSG00000011105-EFO_0001073
ENSG00000112212-EFO_0001073
ENSG00000167721-EFO_0001073
ENSG00000180628-EFO_0001073
ENSG00000124253-EFO_0001073
ENSG00000141577-EFO_0001073
ENSG00000103995-EFO_0001073
ENSG00000170454-EFO_0001073
ENSG00000172425-EFO_0001073
ENSG00000109705-EFO_0001073
ENSG00000073536-EFO_0001073
ENSG00000165914-EFO_0001073
ENSG00000158077-EFO_0001073
ENSG00000136231-EFO_0001073
ENSG00000142634-EFO_0001073
ENSG00000099769-EFO_0001073
ENSG00000124120-EFO_0001073
ENSG00000138798-EFO_0001073
ENSG00000179431-EFO_0001073
ENSG00000135931-EFO_0001073
ENSG00000079150-EFO_0001073
ENSG00000258947-EFO_0001073
ENSG00000129988-EFO_0001073
ENSG00000166477-EFO_0001073
ENSG00000105605-EFO_0001073
ENSG00000198668-EFO_0001073
ENSG00000169418-EFO_0001073
ENSG00000168679-EFO_0001073
ENSG00000213996-EFO_0001073
ENSG00000160185-EFO_0001073
ENSG00000025434-EFO_0001073
ENSG00000157368-EFO_0001073
ENSG00000188800-EFO_0001073
ENSG00000164442-EFO_0001073
ENSG00000104432-EFO_0001073
ENSG00000114859-EFO_0001073
ENSG00000170214-EFO_0001073
ENSG00000158571-EFO_0001073
ENSG00000115902-EFO_0001073
ENSG00000106348-EFO_0001073
ENSG00000165376-EFO_0001073
ENSG00000198825-EFO_0001073
ENSG00000132514-EFO_0001073
ENSG00000178694-EFO_0001073
ENSG00000172409-EFO_0001073
ENSG00000146352-EFO_0001073
ENSG00000164237-EFO_0001073
ENSG00000129292-EFO_0001073
ENSG00000174032-EFO_0001073
ENSG00000166091-EFO_0001073
ENSG00000052802-EFO_0001073
ENSG00000010318-EFO_0001073
ENSG00000203797-EFO_0001073
ENSG00000010810-EFO_0001073
ENSG00000155760-EFO_0001073
ENSG00000123689-EFO_0001073
ENSG00000139112-EFO_0001073
ENSG00000145863-EFO_0001073
ENSG00000112759-EFO_0001073
ENSG00000198246-EFO_0001073
ENSG00000142583-EFO_0001073
ENSG00000136856-EFO_0001073
ENSG00000196660-EFO_0001073
ENSG00000084636-EFO_0001073
ENSG00000183780-EFO_0001073
ENSG00000134955-EFO_0001073
ENSG00000104635-EFO_0001073
ENSG00000157557-EFO_0001073
ENSG00000165644-EFO_0001073
ENSG00000135549-EFO_0001073
ENSG00000162426-EFO_0001073
ENSG00000181690-EFO_0001073
ENSG00000104368-EFO_0001073
ENSG00000062716-EFO_0001073
ENSG00000163159-EFO_0001073
ENSG00000196284-EFO_0001073
ENSG00000120729-EFO_0001073
ENSG00000167772-EFO_0001073
ENSG00000132837-EFO_0001073
ENSG00000151150-EFO_0001073
ENSG00000145050-EFO_0001073
ENSG00000148677-EFO_0001073
ENSG00000071127-EFO_0001073
ENSG00000124772-EFO_0001073
ENSG00000103546-EFO_0001073
ENSG00000003989-EFO_0001073
ENSG00000164037-EFO_0001073
ENSG00000123159-EFO_0001073
ENSG00000177082-EFO_0001073
ENSG00000102934-EFO_0001073
ENSG00000134376-EFO_0001073
ENSG00000182158-EFO_0001073
ENSG00000168081-EFO_0001073
ENSG00000130653-EFO_0001073
ENSG00000135241-EFO_0001073
ENSG00000213145-EFO_0001073
ENSG00000154764-EFO_0001073
ENSG00000061492-EFO_0001073
ENSG00000101346-EFO_0001073
ENSG00000163389-EFO_0001073
ENSG00000175482-EFO_0001073
ENSG00000135821-EFO_0001073
ENSG00000144354-EFO_0001073
ENSG00000162069-EFO_0001073
ENSG00000074317-EFO_0001073
ENSG00000125630-EFO_0001073
ENSG00000132664-EFO_0001073
ENSG00000113356-EFO_0001073
ENSG00000005421-EFO_0001073
ENSG00000129170-EFO_0001073
ENSG00000132429-EFO_0001073
ENSG00000143457-EFO_0001073
ENSG00000110243-EFO_0001073
ENSG00000130340-EFO_0001073
ENSG00000177294-EFO_0001073
ENSG00000181826-EFO_0001073
ENSG00000169347-EFO_0001073
ENSG00000198142-EFO_0001073
ENSG00000163875-EFO_0001073
ENSG00000101199-EFO_0001073
ENSG00000004059-EFO_0001073
ENSG00000132254-EFO_0001073
ENSG00000143344-EFO_0001073
ENSG00000170788-EFO_0001073
ENSG00000107863-EFO_0001073
ENSG00000185745-EFO_0001073
ENSG00000178381-EFO_0001073
ENSG00000105967-EFO_0001073
ENSG00000131941-EFO_0001073
ENSG00000047648-EFO_0001073
ENSG00000066468-EFO_0001073
ENSG00000068078-EFO_0001073
ENSG00000159388-EFO_0001073
ENSG00000101052-EFO_0001073
ENSG00000122547-EFO_0001073
ENSG00000129675-EFO_0001073
ENSG00000213465-EFO_0001073
ENSG00000165997-EFO_0001073
ENSG00000165309-EFO_0001073
ENSG00000105676-EFO_0001073
ENSG00000146426-EFO_0001073
ENSG00000197296-EFO_0001073
ENSG00000001497-EFO_0001073
ENSG00000163950-EFO_0001073
ENSG00000150455-EFO_0001073
ENSG00000151702-EFO_0001073
ENSG00000162076-EFO_0001073
ENSG00000088386-EFO_0001073
ENSG00000175206-EFO_0001073
ENSG00000108932-EFO_0001073
ENSG00000118596-EFO_0001073
ENSG00000114737-EFO_0001073
ENSG00000125931-EFO_0001073
ENSG00000100156-EFO_0001073
ENSG00000187147-EFO_0001073
ENSG00000136108-EFO_0001073
ENSG00000184162-EFO_0001073
ENSG00000116863-EFO_0001073
ENSG00000129514-EFO_0001073
ENSG00000134905-EFO_0001073
ENSG00000175745-EFO_0001073
ENSG00000138794-EFO_0001073
ENSG00000181885-EFO_0001073
ENSG00000151689-EFO_0001073
ENSG00000161031-EFO_0001073
ENSG00000178826-EFO_0001073
ENSG00000146859-EFO_0001073
ENSG00000166888-EFO_0001073
ENSG00000188916-EFO_0001073
ENSG00000149262-EFO_0001073
ENSG00000115107-EFO_0001073
ENSG00000165359-EFO_0001073
ENSG00000131373-EFO_0001073
ENSG00000048649-EFO_0001073
ENSG00000165732-EFO_0001073
ENSG00000144407-EFO_0001073
ENSG00000065911-EFO_0001073
ENSG00000152104-EFO_0001073
ENSG00000129244-EFO_0001073
ENSG00000101892-EFO_0001073
ENSG00000003987-EFO_0001073
ENSG00000104325-EFO_0001073
ENSG00000266173-EFO_0001073
ENSG00000143093-EFO_0001073
ENSG00000121690-EFO_0001073
ENSG00000155792-EFO_0001073
ENSG00000069998-EFO_0001073
ENSG00000128191-EFO_0001073
ENSG00000130005-EFO_0001073
ENSG00000163472-EFO_0001073
ENSG00000148634-EFO_0001073
ENSG00000196502-EFO_0001073
ENSG00000173597-EFO_0001073
ENSG00000163214-EFO_0001073
ENSG00000108771-EFO_0001073
ENSG00000141504-EFO_0001073
ENSG00000133805-EFO_0001073
ENSG00000080493-EFO_0001073
ENSG00000107560-EFO_0001073
ENSG00000160471-EFO_0001073
ENSG00000140320-EFO_0001073
ENSG00000169213-EFO_0001073
ENSG00000167578-EFO_0001073
ENSG00000147642-EFO_0001073
ENSG00000198604-EFO_0001073
ENSG00000181004-EFO_0001073
ENSG00000158406-EFO_0001073
ENSG00000113522-EFO_0001073
ENSG00000125970-EFO_0001073
ENSG00000132329-EFO_0001073
ENSG00000140382-EFO_0001073
ENSG00000104129-EFO_0001073
ENSG00000176410-EFO_0001073
ENSG00000064995-EFO_0001073
ENSG00000198157-EFO_0001073
ENSG00000164142-EFO_0001073
ENSG00000174944-EFO_0001073
ENSG00000119772-EFO_0001073
ENSG00000182636-EFO_0001073
ENSG00000124479-EFO_0001073
ENSG00000174886-EFO_0001073
ENSG00000122870-EFO_0001073
ENSG00000094804-EFO_0001073
ENSG00000158169-EFO_0001073
ENSG00000108578-EFO_0001073
ENSG00000173991-EFO_0001073
ENSG00000130202-EFO_0001073
ENSG00000111859-EFO_0001073
ENSG00000100285-EFO_0001073
ENSG00000198189-EFO_0001073
ENSG00000139988-EFO_0001073
ENSG00000205356-EFO_0001073
ENSG00000148399-EFO_0001073
ENSG00000112175-EFO_0001073
ENSG00000158874-EFO_0001073
ENSG00000167081-EFO_0001073
ENSG00000134755-EFO_0001073
ENSG00000102032-EFO_0001073
ENSG00000135597-EFO_0001073
ENSG00000142599-EFO_0001073
ENSG00000136891-EFO_0001073
ENSG00000133119-EFO_0001073
ENSG00000113205-EFO_0001073
ENSG00000113209-EFO_0001073
ENSG00000133665-EFO_0001073
ENSG00000073712-EFO_0001073
ENSG00000129667-EFO_0001073
ENSG00000171564-EFO_0001073
ENSG00000113578-EFO_0001073
ENSG00000148925-EFO_0001073
ENSG00000171551-EFO_0001073
ENSG00000134463-EFO_0001073
ENSG00000160867-EFO_0001073
ENSG00000090661-EFO_0001073
ENSG00000165533-EFO_0001073
ENSG00000180176-EFO_0001073
ENSG00000197081-EFO_0001073
ENSG00000186340-EFO_0001073
ENSG00000146678-EFO_0001073
ENSG00000162729-EFO_0001073
ENSG00000137267-EFO_0001073
ENSG00000151090-EFO_0001073
ENSG00000134940-EFO_0001073
ENSG00000126778-EFO_0001073
ENSG00000125255-EFO_0001073
ENSG00000141622-EFO_0001073
ENSG00000131697-EFO_0001073
ENSG00000116218-EFO_0001073
ENSG00000243989-EFO_0001073
ENSG00000142484-EFO_0001073
ENSG00000011275-EFO_0001073
ENSG00000134072-EFO_0001073
ENSG00000057704-EFO_0001073
ENSG00000152193-EFO_0001073
ENSG00000138684-EFO_0001073
ENSG00000113119-EFO_0001073
ENSG00000078295-EFO_0001073
ENSG00000165646-EFO_0001073
ENSG00000145839-EFO_0001073
ENSG00000091664-EFO_0001073
ENSG00000278570-EFO_0001073
ENSG00000123836-EFO_0001073
ENSG00000175003-EFO_0001073
ENSG00000177614-EFO_0001073
ENSG00000075568-EFO_0001073
ENSG00000112419-EFO_0001073
ENSG00000120329-EFO_0001073
ENSG00000244187-EFO_0001073
ENSG00000134363-EFO_0001073
ENSG00000134686-EFO_0001073
ENSG00000096092-EFO_0001073
ENSG00000196968-EFO_0001073
ENSG00000159228-EFO_0001073
ENSG00000123473-EFO_0001073
ENSG00000213965-EFO_0001073
ENSG00000164855-EFO_0001073
ENSG00000144711-EFO_0001073
ENSG00000140575-EFO_0001073
ENSG00000111834-EFO_0001073
ENSG00000119777-EFO_0001073
ENSG00000187049-EFO_0001073
ENSG00000182107-EFO_0001073
ENSG00000176142-EFO_0001073
ENSG00000117595-EFO_0001073
ENSG00000147027-EFO_0001073
ENSG00000143001-EFO_0001073
ENSG00000091409-EFO_0001073
ENSG00000160124-EFO_0001073
ENSG00000180694-EFO_0001073
ENSG00000261609-EFO_0001073
ENSG00000164105-EFO_0001073
ENSG00000151835-EFO_0001073
ENSG00000179044-EFO_0001073
ENSG00000148965-EFO_0001073
ENSG00000156876-EFO_0001073
ENSG00000119457-EFO_0001073
ENSG00000177374-EFO_0001073
ENSG00000169635-EFO_0001073
ENSG00000116194-EFO_0001073
ENSG00000170011-EFO_0001073
ENSG00000175938-EFO_0001073
ENSG00000070882-EFO_0001073
ENSG00000007314-EFO_0001073
ENSG00000111319-EFO_0001073
ENSG00000260916-EFO_0001073
ENSG00000169439-EFO_0001073
ENSG00000036473-EFO_0001073
ENSG00000169914-EFO_0001073
ENSG00000128228-EFO_0001073
ENSG00000157020-EFO_0001073
ENSG00000169122-EFO_0001073
ENSG00000158234-EFO_0001073
ENSG00000129226-EFO_0001073
ENSG00000120341-EFO_0001073
ENSG00000113615-EFO_0001073
ENSG00000178445-EFO_0001073
ENSG00000164609-EFO_0001073
ENSG00000154319-EFO_0001073
ENSG00000131871-EFO_0001073
ENSG00000170381-EFO_0001073
ENSG00000117115-EFO_0001073
ENSG00000174137-EFO_0001073
ENSG00000197622-EFO_0001073
ENSG00000131495-EFO_0001073
ENSG00000160194-EFO_0001073
ENSG00000115392-EFO_0001073
ENSG00000197601-EFO_0001073
ENSG00000026103-EFO_0001073
ENSG00000169710-EFO_0001073
ENSG00000160781-EFO_0001073
ENSG00000130957-EFO_0001073
ENSG00000187231-EFO_0001073
ENSG00000170364-EFO_0001073
ENSG00000166889-EFO_0001073
ENSG00000187961-EFO_0001073
ENSG00000135437-EFO_0001073
ENSG00000164619-EFO_0001073
ENSG00000011198-EFO_0001073
ENSG00000134200-EFO_0001073
ENSG00000145332-EFO_0001073
ENSG00000164117-EFO_0001073
ENSG00000132004-EFO_0001073
ENSG00000104870-EFO_0001073
ENSG00000178301-EFO_0001073
ENSG00000166164-EFO_0001073
ENSG00000179715-EFO_0001073
ENSG00000188676-EFO_0001073
ENSG00000182511-EFO_0001073
ENSG00000169991-EFO_0001073
ENSG00000165288-EFO_0001073
ENSG00000129682-EFO_0001073
ENSG00000170477-EFO_0001073
ENSG00000138180-EFO_0001073
ENSG00000184887-EFO_0001073
ENSG00000163913-EFO_0001073
ENSG00000163513-EFO_0001073
ENSG00000135912-EFO_0001073
ENSG00000198855-EFO_0001073
ENSG00000137941-EFO_0001073
ENSG00000105738-EFO_0001073
ENSG00000127824-EFO_0001073
ENSG00000138175-EFO_0001073
ENSG00000155506-EFO_0001073
ENSG00000205403-EFO_0001073
ENSG00000134853-EFO_0001073
ENSG00000133063-EFO_0001073
ENSG00000064651-EFO_0001073
ENSG00000176014-EFO_0001073
ENSG00000121989-EFO_0001073
ENSG00000132972-EFO_0001073
ENSG00000132744-EFO_0001073
ENSG00000143537-EFO_0001073
ENSG00000154734-EFO_0001073
ENSG00000143382-EFO_0001073
ENSG00000137942-EFO_0001073
ENSG00000134001-EFO_0001073
ENSG00000184060-EFO_0001073
ENSG00000099203-EFO_0001073
ENSG00000125798-EFO_0001073
ENSG00000174233-EFO_0001073
ENSG00000149260-EFO_0001073
ENSG00000142330-EFO_0001073
ENSG00000113580-EFO_0001073
ENSG00000071243-EFO_0001073
ENSG00000158458-EFO_0001073
ENSG00000119630-EFO_0001073
ENSG00000132376-EFO_0001073
ENSG00000241058-EFO_0001073
ENSG00000013375-EFO_0001073
ENSG00000105974-EFO_0001073
ENSG00000170955-EFO_0001073
ENSG00000177542-EFO_0001073
ENSG00000025039-EFO_0001073
ENSG00000170967-EFO_0001073
ENSG00000189306-EFO_0001073
ENSG00000138796-EFO_0001073
ENSG00000044446-EFO_0001073
ENSG00000156873-EFO_0001073
ENSG00000182810-EFO_0001073
ENSG00000104435-EFO_0001073
ENSG00000125485-EFO_0001073
ENSG00000197457-EFO_0001073
ENSG00000137628-EFO_0001073
ENSG00000136152-EFO_0001073
ENSG00000121058-EFO_0001073
ENSG00000204291-EFO_0001073
ENSG00000100100-EFO_0001073
ENSG00000198355-EFO_0001073
ENSG00000127445-EFO_0001073
ENSG00000196482-EFO_0001073
ENSG00000165071-EFO_0001073
ENSG00000136895-EFO_0001073
ENSG00000148935-EFO_0001073
ENSG00000103066-EFO_0001073
ENSG00000243708-EFO_0001073
ENSG00000158715-EFO_0001073
ENSG00000105398-EFO_0001073
ENSG00000178171-EFO_0001073
ENSG00000004939-EFO_0001073
ENSG00000106868-EFO_0001073
ENSG00000131055-EFO_0001073
ENSG00000033867-EFO_0001073
ENSG00000186198-EFO_0001073
ENSG00000132623-EFO_0001073
ENSG00000080618-EFO_0001073
ENSG00000108582-EFO_0001073
ENSG00000268104-EFO_0001073
ENSG00000152904-EFO_0001073
ENSG00000099998-EFO_0001073
ENSG00000103257-EFO_0001073
ENSG00000205560-EFO_0001073
ENSG00000166426-EFO_0001073
ENSG00000103528-EFO_0001073
ENSG00000162407-EFO_0001073
ENSG00000188910-EFO_0001073
ENSG00000121871-EFO_0001073
ENSG00000178202-EFO_0001073
ENSG00000100196-EFO_0001073
ENSG00000170545-EFO_0001073
ENSG00000189266-EFO_0001073
ENSG00000152359-EFO_0001073
ENSG00000198732-EFO_0001073
ENSG00000088826-EFO_0001073
ENSG00000135423-EFO_0001073
ENSG00000162981-EFO_0001073
ENSG00000176973-EFO_0001073
ENSG00000092607-EFO_0001073
ENSG00000023608-EFO_0001073
ENSG00000163877-EFO_0001073
ENSG00000184602-EFO_0001073
ENSG00000184209-EFO_0001073
ENSG00000101400-EFO_0001073
ENSG00000105852-EFO_0001073
ENSG00000173230-EFO_0001073
ENSG00000181472-EFO_0001073
ENSG00000173548-EFO_0001073
ENSG00000145996-EFO_0001073
ENSG00000143921-EFO_0001073
ENSG00000104856-EFO_0001073
ENSG00000145934-EFO_0001073
ENSG00000109320-EFO_0001073
ENSG00000144161-EFO_0001073
ENSG00000165272-EFO_0001073
ENSG00000128915-EFO_0001073
ENSG00000115361-EFO_0001073
ENSG00000182054-EFO_0001073
ENSG00000196177-EFO_0001073
ENSG00000168589-EFO_0001073
ENSG00000181513-EFO_0001073
ENSG00000138092-EFO_0001073
ENSG00000072274-EFO_0001073
ENSG00000160058-EFO_0001073
ENSG00000087303-EFO_0001073
ENSG00000198841-EFO_0001073
ENSG00000173588-EFO_0001073
ENSG00000153086-EFO_0001073
ENSG00000177426-EFO_0001073
ENSG00000097021-EFO_0001073
ENSG00000189079-EFO_0001073
ENSG00000150347-EFO_0001073
ENSG00000185875-EFO_0001073
ENSG00000005108-EFO_0001073
ENSG00000161533-EFO_0001073
ENSG00000172361-EFO_0001073
ENSG00000197555-EFO_0001073
ENSG00000086730-EFO_0001073
ENSG00000100575-EFO_0001073
ENSG00000163931-EFO_0001073
ENSG00000158717-EFO_0001073
ENSG00000111666-EFO_0001073
ENSG00000178828-EFO_0001073
ENSG00000034677-EFO_0001073
ENSG00000115602-EFO_0001073
ENSG00000149488-EFO_0001073
ENSG00000136689-EFO_0001073
ENSG00000144485-EFO_0001073
ENSG00000164485-EFO_0001073
ENSG00000133597-EFO_0001073
ENSG00000166557-EFO_0001073
ENSG00000120798-EFO_0001073
ENSG00000121680-EFO_0001073
ENSG00000124564-EFO_0001073
ENSG00000069667-EFO_0001073
ENSG00000198963-EFO_0001073
ENSG00000152556-EFO_0001073
ENSG00000189077-EFO_0001073
ENSG00000197208-EFO_0001073
ENSG00000169299-EFO_0001073
ENSG00000168268-EFO_0001073
ENSG00000165434-EFO_0001073
ENSG00000186480-EFO_0001073
ENSG00000116954-EFO_0001073
ENSG00000178537-EFO_0001073
ENSG00000160208-EFO_0001073
ENSG00000127954-EFO_0001073
ENSG00000168101-EFO_0001073
ENSG00000084110-EFO_0001073
ENSG00000101323-EFO_0001073
ENSG00000115694-EFO_0001073
ENSG00000160188-EFO_0001073
ENSG00000086289-EFO_0001073
ENSG00000196411-EFO_0001073
ENSG00000139970-EFO_0001073
ENSG00000165730-EFO_0001073
ENSG00000173320-EFO_0001073
ENSG00000121764-EFO_0001073
ENSG00000116266-EFO_0001073
ENSG00000164506-EFO_0001073
ENSG00000188643-EFO_0001073
ENSG00000183207-EFO_0001073
ENSG00000158828-EFO_0001073
ENSG00000169906-EFO_0001073
ENSG00000109084-EFO_0001073
ENSG00000139626-EFO_0001073
ENSG00000142694-EFO_0001073
ENSG00000104885-EFO_0001073
ENSG00000069812-EFO_0001073
ENSG00000118137-EFO_0001073
ENSG00000157456-EFO_0001073
ENSG00000103187-EFO_0001073
ENSG00000100644-EFO_0001073
ENSG00000165023-EFO_0001073
ENSG00000155011-EFO_0001073
ENSG00000006453-EFO_0001073
ENSG00000095739-EFO_0001073
ENSG00000177868-EFO_0001073
ENSG00000162520-EFO_0001073
ENSG00000278637-EFO_0001073
ENSG00000116783-EFO_0001073
ENSG00000159267-EFO_0001073
ENSG00000077232-EFO_0001073
ENSG00000019505-EFO_0001073
ENSG00000121361-EFO_0001073
ENSG00000147526-EFO_0001073
ENSG00000138162-EFO_0001073
ENSG00000118418-EFO_0001073
ENSG00000164050-EFO_0001073
ENSG00000266200-EFO_0001073
ENSG00000019582-EFO_0001073
ENSG00000113716-EFO_0001073
ENSG00000169762-EFO_0001073
ENSG00000152689-EFO_0001073
ENSG00000103710-EFO_0001073
ENSG00000065491-EFO_0001073
ENSG00000143412-EFO_0001073
ENSG00000105254-EFO_0001073
ENSG00000180370-EFO_0001073
ENSG00000147439-EFO_0001073
ENSG00000103154-EFO_0001073
ENSG00000186603-EFO_0001073
ENSG00000172465-EFO_0001073
ENSG00000249853-EFO_0001073
ENSG00000139437-EFO_0001073
ENSG00000113905-EFO_0001073
ENSG00000121039-EFO_0001073
ENSG00000131781-EFO_0001073
ENSG00000143384-EFO_0001073
ENSG00000148730-EFO_0001073
ENSG00000168792-EFO_0001073
ENSG00000140526-EFO_0001073
ENSG00000100439-EFO_0001073
ENSG00000163686-EFO_0001073
ENSG00000100906-EFO_0001073
ENSG00000090339-EFO_0001073
ENSG00000177646-EFO_0001073
ENSG00000089234-EFO_0001073
ENSG00000117054-EFO_0001073
ENSG00000185024-EFO_0001073
ENSG00000138778-EFO_0001073
ENSG00000160888-EFO_0001073
ENSG00000174744-EFO_0001073
ENSG00000142669-EFO_0001073
ENSG00000029639-EFO_0001073
ENSG00000168300-EFO_0001073
ENSG00000151136-EFO_0001073
ENSG00000214706-EFO_0001073
ENSG00000092969-EFO_0001073
ENSG00000177465-EFO_0001073
ENSG00000136940-EFO_0001073
ENSG00000137801-EFO_0001073
ENSG00000073792-EFO_0001073
ENSG00000132434-EFO_0001073
ENSG00000132436-EFO_0001073
ENSG00000130702-EFO_0001073
ENSG00000203952-EFO_0001073
ENSG00000170145-EFO_0001073
ENSG00000151726-EFO_0001073
ENSG00000184925-EFO_0001073
ENSG00000163017-EFO_0001073
ENSG00000134121-EFO_0001073
ENSG00000146872-EFO_0001073
ENSG00000173517-EFO_0001073
ENSG00000242265-EFO_0001073
ENSG00000198300-EFO_0001073
ENSG00000133027-EFO_0001073
ENSG00000139354-EFO_0001073
ENSG00000107485-EFO_0001073
ENSG00000138613-EFO_0001073
ENSG00000163481-EFO_0001073
ENSG00000142655-EFO_0001073
ENSG00000175592-EFO_0001073
ENSG00000143257-EFO_0001073
ENSG00000197977-EFO_0001073
ENSG00000241697-EFO_0001073
ENSG00000166333-EFO_0001073
ENSG00000153234-EFO_0001073
ENSG00000108518-EFO_0001073
ENSG00000116251-EFO_0001073
ENSG00000170482-EFO_0001073
ENSG00000165458-EFO_0001073
ENSG00000115840-EFO_0001073
ENSG00000197119-EFO_0001073
ENSG00000138792-EFO_0001073
ENSG00000174951-EFO_0001073
ENSG00000133818-EFO_0001073
ENSG00000052749-EFO_0001073
ENSG00000115109-EFO_0001073
ENSG00000159023-EFO_0001073
ENSG00000074696-EFO_0001073
ENSG00000109832-EFO_0001073
ENSG00000165752-EFO_0001073
ENSG00000140511-EFO_0001073
ENSG00000198648-EFO_0001073
ENSG00000104537-EFO_0001073
ENSG00000159588-EFO_0001073
ENSG00000079102-EFO_0001073
ENSG00000140968-EFO_0001073
ENSG00000177508-EFO_0001073
ENSG00000145675-EFO_0001073
ENSG00000023839-EFO_0001073
ENSG00000196154-EFO_0001073
ENSG00000204262-EFO_0001073
ENSG00000087842-EFO_0001073
ENSG00000170927-EFO_0001073
ENSG00000156345-EFO_0001073
ENSG00000105810-EFO_0001073
ENSG00000139083-EFO_0001073
ENSG00000142197-EFO_0001073
ENSG00000139508-EFO_0001073
ENSG00000121316-EFO_0001073
ENSG00000145779-EFO_0001073
ENSG00000028137-EFO_0001073
ENSG00000146072-EFO_0001073
ENSG00000141447-EFO_0001073
ENSG00000102524-EFO_0001073
ENSG00000186994-EFO_0001073
ENSG00000159173-EFO_0001073
ENSG00000129991-EFO_0001073
ENSG00000120054-EFO_0001073
ENSG00000111077-EFO_0001073
ENSG00000132773-EFO_0001073
ENSG00000104848-EFO_0001073
ENSG00000155465-EFO_0001073
ENSG00000085465-EFO_0001073
ENSG00000169217-EFO_0001073
ENSG00000174059-EFO_0001073
ENSG00000133488-EFO_0001073
ENSG00000180914-EFO_0001073
ENSG00000198483-EFO_0001073
ENSG00000112530-EFO_0001073
ENSG00000051009-EFO_0001073
ENSG00000138018-EFO_0001073
ENSG00000109511-EFO_0001073
ENSG00000142178-EFO_0001073
ENSG00000167291-EFO_0001073
ENSG00000023572-EFO_0001073
ENSG00000028839-EFO_0001073
ENSG00000105610-EFO_0001073
ENSG00000135473-EFO_0001073
ENSG00000142910-EFO_0001073
ENSG00000108846-EFO_0001073
ENSG00000125257-EFO_0001073
ENSG00000117266-EFO_0001073
ENSG00000155111-EFO_0001073
ENSG00000128829-EFO_0001073
ENSG00000115590-EFO_0001073
ENSG00000124104-EFO_0001073
ENSG00000167130-EFO_0001073
ENSG00000132563-EFO_0001073
ENSG00000115255-EFO_0001073
ENSG00000147647-EFO_0001073
ENSG00000189056-EFO_0001073
ENSG00000182704-EFO_0001073
ENSG00000117472-EFO_0001073
ENSG00000198931-EFO_0001073
ENSG00000156453-EFO_0001073
ENSG00000004975-EFO_0001073
ENSG00000120327-EFO_0001073
ENSG00000198797-EFO_0001073
ENSG00000146618-EFO_0001073
ENSG00000100162-EFO_0001073
ENSG00000127334-EFO_0001073
ENSG00000162670-EFO_0001073
ENSG00000134259-EFO_0001073
ENSG00000105251-EFO_0001073
ENSG00000101624-EFO_0001073
ENSG00000176974-EFO_0001073
ENSG00000100422-EFO_0001073
ENSG00000164403-EFO_0001073
ENSG00000119685-EFO_0001073
ENSG00000116991-EFO_0001073
ENSG00000196878-EFO_0001073
ENSG00000143942-EFO_0001073
ENSG00000198650-EFO_0001073
ENSG00000108389-EFO_0001073
ENSG00000113070-EFO_0001073
ENSG00000172572-EFO_0001073
ENSG00000177045-EFO_0001073
ENSG00000005187-EFO_0001073
ENSG00000119431-EFO_0001073
ENSG00000100288-EFO_0001073
ENSG00000137462-EFO_0001073
ENSG00000169490-EFO_0001073
ENSG00000169908-EFO_0001073
ENSG00000115221-EFO_0001073
ENSG00000164089-EFO_0001073
ENSG00000074935-EFO_0001073
ENSG00000159147-EFO_0001073
ENSG00000104883-EFO_0001073
ENSG00000146083-EFO_0001073
ENSG00000070808-EFO_0001073
ENSG00000170345-EFO_0001073
ENSG00000137878-EFO_0001073
ENSG00000184719-EFO_0001073
ENSG00000125995-EFO_0001073
ENSG00000105135-EFO_0001073
ENSG00000134986-EFO_0001073
ENSG00000161395-EFO_0001073
ENSG00000170802-EFO_0001073
ENSG00000172663-EFO_0001073
ENSG00000197375-EFO_0001073
ENSG00000125629-EFO_0001073
ENSG00000198208-EFO_0001073
ENSG00000154269-EFO_0001073
ENSG00000167996-EFO_0001073
ENSG00000001561-EFO_0001073
ENSG00000168439-EFO_0001073
ENSG00000115661-EFO_0001073
ENSG00000187097-EFO_0001073
ENSG00000186352-EFO_0001073
ENSG00000146278-EFO_0001073
ENSG00000166825-EFO_0001073
ENSG00000112214-EFO_0001073
ENSG00000169221-EFO_0001073
ENSG00000173221-EFO_0001073
ENSG00000004961-EFO_0001073
ENSG00000165282-EFO_0001073
ENSG00000163517-EFO_0001073
ENSG00000183091-EFO_0001073
ENSG00000168237-EFO_0001073
ENSG00000135476-EFO_0001073
ENSG00000196420-EFO_0001073
ENSG00000160255-EFO_0001073
ENSG00000124256-EFO_0001073
ENSG00000116809-EFO_0001073
ENSG00000186350-EFO_0001073
ENSG00000125538-EFO_0001073
ENSG00000167565-EFO_0001073
ENSG00000135108-EFO_0001073
ENSG00000130713-EFO_0001073
ENSG00000140297-EFO_0001073
ENSG00000147883-EFO_0001073
ENSG00000138193-EFO_0001073
ENSG00000197943-EFO_0001073
ENSG00000091704-EFO_0001073
ENSG00000158525-EFO_0001073
ENSG00000111181-EFO_0001073
ENSG00000122194-EFO_0001073
ENSG00000221968-EFO_0001073
ENSG00000144550-EFO_0001073
ENSG00000112964-EFO_0001073
ENSG00000118702-EFO_0001073
ENSG00000115042-EFO_0001073
ENSG00000145632-EFO_0001073
ENSG00000113161-EFO_0001073
ENSG00000109099-EFO_0001073
ENSG00000205808-EFO_0001073
ENSG00000171790-EFO_0001073
ENSG00000078589-EFO_0001073
ENSG00000139624-EFO_0001073
ENSG00000116830-EFO_0001073
ENSG00000115641-EFO_0001073
ENSG00000158825-EFO_0001073
ENSG00000146950-EFO_0001073
ENSG00000120915-EFO_0001073
ENSG00000103942-EFO_0001073
ENSG00000113391-EFO_0001073
ENSG00000159184-EFO_0001073
ENSG00000166743-EFO_0001073
ENSG00000183549-EFO_0001073
ENSG00000196743-EFO_0001073
ENSG00000114349-EFO_0001073
ENSG00000169064-EFO_0001073
ENSG00000007216-EFO_0001073
ENSG00000094963-EFO_0001073
ENSG00000117906-EFO_0001073
ENSG00000080546-EFO_0001073
ENSG00000149212-EFO_0001073
ENSG00000128886-EFO_0001073
ENSG00000009709-EFO_0001073
ENSG00000147889-EFO_0001073
ENSG00000066322-EFO_0001073
ENSG00000143507-EFO_0001073
ENSG00000112679-EFO_0001073
ENSG00000146232-EFO_0001073
ENSG00000138166-EFO_0001073
ENSG00000184226-EFO_0001073
ENSG00000144802-EFO_0001073
ENSG00000115163-EFO_0001073
ENSG00000121101-EFO_0001073
ENSG00000151575-EFO_0001073
ENSG00000185437-EFO_0001073
ENSG00000095370-EFO_0001073
ENSG00000066248-EFO_0001073
ENSG00000156463-EFO_0001073
ENSG00000174799-EFO_0001073
ENSG00000198892-EFO_0001073
ENSG00000102230-EFO_0001073
ENSG00000100393-EFO_0001073
ENSG00000122591-EFO_0001073
ENSG00000135218-EFO_0001073
ENSG00000150961-EFO_0001073
ENSG00000089692-EFO_0001073
ENSG00000091490-EFO_0001073
ENSG00000145451-EFO_0001073
ENSG00000168264-EFO_0001073
ENSG00000163440-EFO_0001073
ENSG00000138083-EFO_0001073
ENSG00000013392-EFO_0001073
ENSG00000110721-EFO_0001073
ENSG00000081800-EFO_0001073
ENSG00000115170-EFO_0001073
ENSG00000119185-EFO_0001073
ENSG00000155099-EFO_0001073
ENSG00000172071-EFO_0001073
ENSG00000121440-EFO_0001073
ENSG00000147443-EFO_0001073
ENSG00000167110-EFO_0001073
ENSG00000108733-EFO_0001073
ENSG00000165457-EFO_0001073
ENSG00000203907-EFO_0001073
ENSG00000110092-EFO_0001073
ENSG00000124568-EFO_0001073
ENSG00000110931-EFO_0001073
ENSG00000077274-EFO_0001073
ENSG00000168269-EFO_0001073
ENSG00000142227-EFO_0001073
ENSG00000132406-EFO_0001073
ENSG00000105255-EFO_0001073
ENSG00000239282-EFO_0001073
ENSG00000181234-EFO_0001073
ENSG00000174898-EFO_0001073
ENSG00000175634-EFO_0001073
ENSG00000111674-EFO_0001073
ENSG00000135094-EFO_0001073
ENSG00000163430-EFO_0001073
ENSG00000136444-EFO_0001073
ENSG00000101294-EFO_0001073
ENSG00000198018-EFO_0001073
ENSG00000171557-EFO_0001073
ENSG00000022267-EFO_0001073
ENSG00000125726-EFO_0001073
ENSG00000112769-EFO_0001073
ENSG00000174332-EFO_0001073
ENSG00000241935-EFO_0001073
ENSG00000128604-EFO_0001073
ENSG00000111727-EFO_0001073
ENSG00000171262-EFO_0001073
ENSG00000099260-EFO_0001073
ENSG00000059377-EFO_0001073
ENSG00000128713-EFO_0001073
ENSG00000213930-EFO_0001073
ENSG00000168004-EFO_0001073
ENSG00000175920-EFO_0001073
ENSG00000105379-EFO_0001073
ENSG00000173540-EFO_0001073
ENSG00000115604-EFO_0001073
ENSG00000079112-EFO_0001073
ENSG00000169621-EFO_0001073
ENSG00000115271-EFO_0001073
ENSG00000188641-EFO_0001073
ENSG00000151876-EFO_0001073
ENSG00000181061-EFO_0001073
ENSG00000112208-EFO_0001073
ENSG00000152669-EFO_0001073
ENSG00000137502-EFO_0001073
ENSG00000187475-EFO_0001073
ENSG00000274267-EFO_0001073
ENSG00000198380-EFO_0001073
ENSG00000183813-EFO_0001073
ENSG00000078269-EFO_0001073
ENSG00000173227-EFO_0001073
ENSG00000110090-EFO_0001073
ENSG00000167216-EFO_0001073
ENSG00000120837-EFO_0001073
ENSG00000134240-EFO_0001073
ENSG00000170743-EFO_0001073
ENSG00000099139-EFO_0001073
ENSG00000136161-EFO_0001073
ENSG00000130300-EFO_0001073
ENSG00000163681-EFO_0001073
ENSG00000115919-EFO_0001073
ENSG00000007312-EFO_0001073
ENSG00000090470-EFO_0001073
ENSG00000150540-EFO_0001073
ENSG00000082014-EFO_0001073
ENSG00000105991-EFO_0001073
ENSG00000170791-EFO_0001073
ENSG00000197142-EFO_0001073
ENSG00000004799-EFO_0001073
ENSG00000175087-EFO_0001073
ENSG00000090097-EFO_0001073
ENSG00000115504-EFO_0001073
ENSG00000113790-EFO_0001073
ENSG00000215251-EFO_0001073
ENSG00000137496-EFO_0001073
ENSG00000261701-EFO_0001073
ENSG00000121892-EFO_0001073
ENSG00000120158-EFO_0001073
ENSG00000176978-EFO_0001073
ENSG00000115459-EFO_0001073
ENSG00000163435-EFO_0001073
ENSG00000105717-EFO_0001073
ENSG00000132570-EFO_0001073
ENSG00000164303-EFO_0001073
ENSG00000129810-EFO_0001073
ENSG00000139318-EFO_0001073
ENSG00000141258-EFO_0001073
ENSG00000161202-EFO_0001073
ENSG00000151422-EFO_0001073
ENSG00000111252-EFO_0001073
ENSG00000116819-EFO_0001073
ENSG00000139926-EFO_0001073
ENSG00000172159-EFO_0001073
ENSG00000167676-EFO_0001073
ENSG00000214456-EFO_0001073
ENSG00000149043-EFO_0001073
ENSG00000183569-EFO_0001073
ENSG00000056736-EFO_0001073
ENSG00000140374-EFO_0001073
ENSG00000185813-EFO_0001073
ENSG00000135842-EFO_0001073
ENSG00000121104-EFO_0001073
ENSG00000148459-EFO_0001073
ENSG00000106366-EFO_0001073
ENSG00000107960-EFO_0001073
ENSG00000163825-EFO_0001073
ENSG00000012061-EFO_0001073
ENSG00000187672-EFO_0001073
ENSG00000099219-EFO_0001073
ENSG00000178814-EFO_0001073
ENSG00000123240-EFO_0001073
ENSG00000119915-EFO_0001073
ENSG00000086619-EFO_0001073
ENSG00000241360-EFO_0001073
ENSG00000114115-EFO_0001073
ENSG00000137154-EFO_0001073
ENSG00000100350-EFO_0001073
ENSG00000101773-EFO_0001073
ENSG00000147168-EFO_0001073
ENSG00000115226-EFO_0001073
ENSG00000142494-EFO_0001073
ENSG00000084734-EFO_0001073
ENSG00000147872-EFO_0001073
ENSG00000136630-EFO_0001073
ENSG00000152782-EFO_0001073
ENSG00000126062-EFO_0001073
ENSG00000198815-EFO_0001073
ENSG00000146477-EFO_0001073
ENSG00000172348-EFO_0001073
ENSG00000147459-EFO_0001073
ENSG00000167136-EFO_0001073
ENSG00000124145-EFO_0001073
ENSG00000010818-EFO_0001073
ENSG00000171617-EFO_0001073
ENSG00000168447-EFO_0001073
ENSG00000244462-EFO_0001073
ENSG00000111642-EFO_0001073
ENSG00000112029-EFO_0001073
ENSG00000154143-EFO_0001073
ENSG00000113361-EFO_0001073
ENSG00000197632-EFO_0001073
ENSG00000149485-EFO_0001073
ENSG00000278588-EFO_0001073
ENSG00000146587-EFO_0001073
ENSG00000084070-EFO_0001073
ENSG00000163536-EFO_0001073
ENSG00000157106-EFO_0001073
ENSG00000106004-EFO_0001073
ENSG00000189091-EFO_0001073
ENSG00000144045-EFO_0001073
ENSG00000182359-EFO_0001073
ENSG00000130513-EFO_0001073
ENSG00000164815-EFO_0001073
ENSG00000262919-EFO_0001073
ENSG00000143870-EFO_0001073
ENSG00000166192-EFO_0001073
ENSG00000151892-EFO_0001073
ENSG00000173992-EFO_0001073
ENSG00000104611-EFO_0001073
ENSG00000100784-EFO_0001073
ENSG00000163069-EFO_0001073
ENSG00000129197-EFO_0001073
ENSG00000149474-EFO_0001073
ENSG00000132591-EFO_0001073
ENSG00000170004-EFO_0001073
ENSG00000152256-EFO_0001073
ENSG00000148156-EFO_0001073
ENSG00000163535-EFO_0001073
ENSG00000137857-EFO_0001073
ENSG00000128512-EFO_0001073
ENSG00000170322-EFO_0001073
ENSG00000170448-EFO_0001073
ENSG00000103876-EFO_0001073
ENSG00000172977-EFO_0001073
ENSG00000136514-EFO_0001073
ENSG00000051128-EFO_0001073
ENSG00000185215-EFO_0001073
ENSG00000115556-EFO_0001073
ENSG00000104047-EFO_0001073
ENSG00000129596-EFO_0001073
ENSG00000136144-EFO_0001073
ENSG00000165953-EFO_0001073
ENSG00000137478-EFO_0001073
ENSG00000149499-EFO_0001073
ENSG00000153574-EFO_0001073
ENSG00000139269-EFO_0001073
ENSG00000092036-EFO_0001073
ENSG00000167280-EFO_0001073
ENSG00000196353-EFO_0001073
ENSG00000189159-EFO_0001073
ENSG00000138468-EFO_0001073
ENSG00000198353-EFO_0001073
ENSG00000149124-EFO_0001073
ENSG00000111911-EFO_0001073
ENSG00000131375-EFO_0001073
ENSG00000139173-EFO_0001073
ENSG00000138074-EFO_0001073
ENSG00000196155-EFO_0001073
ENSG00000173801-EFO_0001073
ENSG00000080819-EFO_0001073
ENSG00000001167-EFO_0001073
ENSG00000180185-EFO_0001073
ENSG00000242732-EFO_0001073
ENSG00000168079-EFO_0001073
ENSG00000156509-EFO_0001073
ENSG00000164251-EFO_0001073
ENSG00000122335-EFO_0001073
ENSG00000065485-EFO_0001073
ENSG00000162775-EFO_0001073
ENSG00000112902-EFO_0001073
ENSG00000079393-EFO_0001073
ENSG00000127220-EFO_0001073
ENSG00000135048-EFO_0001073
ENSG00000117748-EFO_0001073
ENSG00000082516-EFO_0001073
ENSG00000163083-EFO_0001073
ENSG00000163586-EFO_0001073
ENSG00000177606-EFO_0001073
ENSG00000123992-EFO_0001073
ENSG00000088926-EFO_0001073
ENSG00000116663-EFO_0001073
ENSG00000263761-EFO_0001073
ENSG00000117525-EFO_0001073
ENSG00000104205-EFO_0001073
ENSG00000145491-EFO_0001073
ENSG00000166289-EFO_0001073
ENSG00000240303-EFO_0001073
ENSG00000092108-EFO_0001073
ENSG00000153982-EFO_0001073
ENSG00000163832-EFO_0001073
ENSG00000168077-EFO_0001073
ENSG00000105607-EFO_0001073
ENSG00000126461-EFO_0001073
ENSG00000109929-EFO_0001073
ENSG00000149922-EFO_0001073
ENSG00000135905-EFO_0001073
ENSG00000178307-EFO_0001073
ENSG00000104313-EFO_0001073
ENSG00000173210-EFO_0001073
ENSG00000154920-EFO_0001073
ENSG00000143653-EFO_0001073
ENSG00000048740-EFO_0001073
ENSG00000170522-EFO_0001073
ENSG00000075651-EFO_0001073
ENSG00000157303-EFO_0001073
ENSG00000085365-EFO_0001073
ENSG00000070495-EFO_0001073
ENSG00000187210-EFO_0001073
ENSG00000107104-EFO_0001073
ENSG00000145384-EFO_0001073
ENSG00000221869-EFO_0001073
ENSG00000110888-EFO_0001073
ENSG00000198734-EFO_0001073
ENSG00000138764-EFO_0001073
ENSG00000012660-EFO_0001073
ENSG00000245848-EFO_0001073
ENSG00000102119-EFO_0001073
ENSG00000008083-EFO_0001073
ENSG00000113722-EFO_0001073
ENSG00000117834-EFO_0001073
ENSG00000164023-EFO_0001073
ENSG00000179029-EFO_0001073
ENSG00000105173-EFO_0001073
ENSG00000126218-EFO_0001073
ENSG00000198964-EFO_0001073
ENSG00000162694-EFO_0001073
ENSG00000168356-EFO_0001073
ENSG00000120659-EFO_0001073
ENSG00000171988-EFO_0001073
ENSG00000165475-EFO_1000718
ENSG00000047597-EFO_1000718
ENSG00000072310-EFO_1000718
ENSG00000105447-EFO_1000718
ENSG00000198363-EFO_1000718
ENSG00000055483-EFO_1000718
ENSG00000186318-EFO_1000718
ENSG00000166183-EFO_1000718
ENSG00000126522-EFO_1000718
ENSG00000187607-EFO_1000718
ENSG00000112599-EFO_1000718
ENSG00000146233-EFO_1000718
ENSG00000040531-EFO_1000718
ENSG00000121413-EFO_1000718
ENSG00000175315-EFO_1000718
ENSG00000082512-EFO_1000718
ENSG00000165471-EFO_1000718
ENSG00000196793-EFO_1000718
ENSG00000109519-EFO_1000718
ENSG00000150712-EFO_1000718
ENSG00000136738-EFO_1000718
ENSG00000111218-EFO_1000718
ENSG00000180875-EFO_1000718
ENSG00000198356-EFO_1000718
ENSG00000211452-EFO_1000718
ENSG00000164284-EFO_1000718
ENSG00000121552-EFO_1000718
ENSG00000072518-EFO_1000718
ENSG00000144677-EFO_1000718
ENSG00000071575-EFO_1000718
ENSG00000125872-EFO_1000718
ENSG00000101255-EFO_1000718
ENSG00000188906-EFO_1000718
ENSG00000125675-EFO_1000718
ENSG00000134057-EFO_1000718
ENSG00000155016-EFO_1000718
ENSG00000151332-EFO_1000718
ENSG00000126562-EFO_1000718
ENSG00000160868-EFO_1000718
ENSG00000175104-EFO_1000718
ENSG00000135697-EFO_1000718
ENSG00000002330-EFO_1000718
ENSG00000140455-EFO_1000718
ENSG00000116157-EFO_1000718
ENSG00000125831-EFO_1000718
ENSG00000197629-EFO_1000718
ENSG00000079931-EFO_1000718
ENSG00000186732-EFO_1000718
ENSG00000170382-EFO_1000718
ENSG00000135698-EFO_1000718
ENSG00000158125-EFO_1000718
ENSG00000105829-EFO_1000718
ENSG00000143258-EFO_1000718
ENSG00000152583-EFO_1000718
ENSG00000152784-EFO_1000718
ENSG00000131409-EFO_1000718
ENSG00000184005-EFO_1000718
ENSG00000178075-EFO_1000718
ENSG00000118785-EFO_1000718
ENSG00000135454-EFO_1000718
ENSG00000168765-EFO_1000718
ENSG00000126010-EFO_1000718
ENSG00000165092-EFO_1000718
ENSG00000137106-EFO_1000718
ENSG00000074582-EFO_1000718
ENSG00000168491-EFO_1000718
ENSG00000197580-EFO_1000718
ENSG00000125484-EFO_1000718
ENSG00000072182-EFO_1000718
ENSG00000127419-EFO_1000718
ENSG00000128059-EFO_1000718
ENSG00000105793-EFO_1000718
ENSG00000155974-EFO_1000718
ENSG00000116761-EFO_1000718
ENSG00000196199-EFO_1000718
ENSG00000134317-EFO_1000718
ENSG00000053371-EFO_1000718
ENSG00000127399-EFO_1000718
ENSG00000198074-EFO_1000718
ENSG00000166148-EFO_1000718
ENSG00000166123-EFO_1000718
ENSG00000181773-EFO_1000718
ENSG00000140307-EFO_1000718
ENSG00000131864-EFO_1000718
ENSG00000126883-EFO_1000718
ENSG00000165566-EFO_1000718
ENSG00000198873-EFO_1000718
ENSG00000153006-EFO_1000718
ENSG00000023330-EFO_1000718
ENSG00000171492-EFO_1000718
ENSG00000127914-EFO_1000718
ENSG00000165171-EFO_1000718
ENSG00000204160-EFO_1000718
ENSG00000156802-EFO_1000718
ENSG00000085662-EFO_1000718
ENSG00000084764-EFO_1000718
ENSG00000169840-EFO_1000718
ENSG00000133131-EFO_1000718
ENSG00000213024-EFO_1000718
ENSG00000108433-EFO_1000718
ENSG00000136011-EFO_1000718
ENSG00000187134-EFO_1000718
ENSG00000122787-EFO_1000718
ENSG00000154438-EFO_1000718
ENSG00000149418-EFO_1000718
ENSG00000162337-EFO_1000718
ENSG00000167701-EFO_1000718
ENSG00000169255-EFO_1000718
ENSG00000133800-EFO_1000718
ENSG00000106976-EFO_1000718
ENSG00000140396-EFO_1000718
ENSG00000002822-EFO_1000718
ENSG00000130592-EFO_1000718
ENSG00000108602-EFO_1000718
ENSG00000139352-EFO_1000718
ENSG00000148795-EFO_1000718
ENSG00000166394-EFO_1000718
ENSG00000111249-EFO_1000718
ENSG00000102780-EFO_1000718
ENSG00000186115-EFO_1000718
ENSG00000177054-EFO_1000718
ENSG00000111231-EFO_1000718
ENSG00000155893-EFO_1000718
ENSG00000103490-EFO_1000718
ENSG00000124160-EFO_1000718
ENSG00000111711-EFO_1000718
ENSG00000102048-EFO_1000718
ENSG00000113494-EFO_1000718
ENSG00000164116-EFO_1000718
ENSG00000172893-EFO_1000718
ENSG00000160233-EFO_1000718
ENSG00000143363-EFO_1000718
ENSG00000108381-EFO_1000718
ENSG00000103194-EFO_1000718
ENSG00000099385-EFO_1000718
ENSG00000185432-EFO_1000718
ENSG00000143294-EFO_1000718
ENSG00000181541-EFO_1000718
ENSG00000114771-EFO_1000718
ENSG00000006712-EFO_1000718
ENSG00000184012-EFO_1000718
ENSG00000148180-EFO_1000718
ENSG00000146250-EFO_1000718
ENSG00000065621-EFO_1000718
ENSG00000063176-EFO_1000718
ENSG00000037897-EFO_1000718
ENSG00000198829-EFO_1000718
ENSG00000277656-EFO_1000718
ENSG00000155096-EFO_1000718
ENSG00000141505-EFO_1000718
ENSG00000176153-EFO_1000718
ENSG00000155846-EFO_1000718
ENSG00000136840-EFO_1000718
ENSG00000079462-EFO_1000718
ENSG00000103485-EFO_1000718
ENSG00000021461-EFO_1000718
ENSG00000151240-EFO_1000718
ENSG00000106258-EFO_1000718
ENSG00000104687-EFO_1000718
ENSG00000163644-EFO_1000718
ENSG00000005381-EFO_1000718
ENSG00000128309-EFO_1000718
ENSG00000173890-EFO_1000718
ENSG00000100577-EFO_1000718
ENSG00000063180-EFO_1000718
ENSG00000143198-EFO_1000718
ENSG00000153802-EFO_1000718
ENSG00000182187-EFO_1000718
ENSG00000120896-EFO_1000718
ENSG00000101751-EFO_1000718
ENSG00000189067-EFO_1000718
ENSG00000140548-EFO_1000718
ENSG00000134569-EFO_1000718
ENSG00000137656-EFO_1000718
ENSG00000186767-EFO_1000718
ENSG00000122477-EFO_1000718
ENSG00000173581-EFO_1000718
ENSG00000197566-EFO_1000718
ENSG00000169184-EFO_1000718
ENSG00000074410-EFO_1000718
ENSG00000135679-EFO_1000718
ENSG00000188994-EFO_1000718
ENSG00000177511-EFO_1000718
ENSG00000140459-EFO_1000718
ENSG00000131016-EFO_1000718
ENSG00000129317-EFO_1000718
ENSG00000133226-EFO_1000718
ENSG00000111707-EFO_1000718
ENSG00000084112-EFO_1000718
ENSG00000214160-EFO_1000718
ENSG00000036672-EFO_1000718
ENSG00000163738-EFO_1000718
ENSG00000100994-EFO_1000718
ENSG00000141040-EFO_1000718
ENSG00000110887-EFO_1000718
ENSG00000164663-EFO_1000718
ENSG00000171621-EFO_1000718
ENSG00000132600-EFO_1000718
ENSG00000185022-EFO_1000718
ENSG00000196605-EFO_1000718
ENSG00000184384-EFO_1000718
ENSG00000112893-EFO_1000718
ENSG00000107669-EFO_1000718
ENSG00000101417-EFO_1000718
ENSG00000173511-EFO_1000718
ENSG00000040199-EFO_1000718
ENSG00000160602-EFO_1000718
ENSG00000154914-EFO_1000718
ENSG00000136383-EFO_1000718
ENSG00000136059-EFO_1000718
ENSG00000178573-EFO_1000718
ENSG00000176170-EFO_1000718
ENSG00000137364-EFO_1000718
ENSG00000148334-EFO_1000718
ENSG00000122420-EFO_1000718
ENSG00000168259-EFO_1000718
ENSG00000137976-EFO_1000718
ENSG00000175899-EFO_1000718
ENSG00000133026-EFO_1000718
ENSG00000165462-EFO_1000718
ENSG00000154007-EFO_1000718
ENSG00000170412-EFO_1000718
ENSG00000127837-EFO_1000718
ENSG00000198901-EFO_1000718
ENSG00000159423-EFO_1000718
ENSG00000277893-EFO_1000718
ENSG00000119711-EFO_1000718
ENSG00000007062-EFO_1000718
ENSG00000143515-EFO_1000718
ENSG00000115525-EFO_1000718
ENSG00000166444-EFO_1000718
ENSG00000175130-EFO_1000718
ENSG00000186951-EFO_1000718
ENSG00000094914-EFO_1000718
ENSG00000117399-EFO_1000718
ENSG00000178502-EFO_1000718
ENSG00000183044-EFO_1000718
ENSG00000112159-EFO_1000718
ENSG00000109819-EFO_1000718
ENSG00000164733-EFO_1000718
ENSG00000178531-EFO_1000718
ENSG00000107611-EFO_1000718
ENSG00000161920-EFO_1000718
ENSG00000153015-EFO_1000718
ENSG00000173545-EFO_1000718
ENSG00000143162-EFO_1000718
ENSG00000036530-EFO_1000718
ENSG00000175348-EFO_1000718
ENSG00000167191-EFO_1000718
ENSG00000177485-EFO_1000718
ENSG00000170776-EFO_1000718
ENSG00000188215-EFO_1000718
ENSG00000153208-EFO_1000718
ENSG00000183891-EFO_1000718
ENSG00000113916-EFO_1000718
ENSG00000136261-EFO_1000718
ENSG00000142405-EFO_1000718
ENSG00000164266-EFO_1000718
ENSG00000118113-EFO_1000718
ENSG00000083799-EFO_1000718
ENSG00000196850-EFO_1000718
ENSG00000150527-EFO_1000718
ENSG00000072080-EFO_1000718
ENSG00000157837-EFO_1000718
ENSG00000008405-EFO_1000718
ENSG00000111671-EFO_1000718
ENSG00000163554-EFO_1000718
ENSG00000163541-EFO_1000718
ENSG00000250799-EFO_1000718
ENSG00000176894-EFO_1000718
ENSG00000066427-EFO_1000718
ENSG00000233276-EFO_1000718
ENSG00000074416-EFO_1000718
ENSG00000155754-EFO_1000718
ENSG00000004776-EFO_1000718
ENSG00000070731-EFO_1000718
ENSG00000120162-EFO_1000718
ENSG00000196730-EFO_1000718
ENSG00000080823-EFO_1000718
ENSG00000165886-EFO_1000718
ENSG00000140506-EFO_1000718
ENSG00000070190-EFO_1000718
ENSG00000125637-EFO_1000718
ENSG00000160563-EFO_1000718
ENSG00000112799-EFO_1000718
ENSG00000185697-EFO_1000718
ENSG00000132423-EFO_1000718
ENSG00000148840-EFO_1000718
ENSG00000066739-EFO_1000718
ENSG00000147853-EFO_1000718
ENSG00000166347-EFO_1000718
ENSG00000152595-EFO_1000718
ENSG00000100024-EFO_1000718
ENSG00000126243-EFO_1000718
ENSG00000185650-EFO_1000718
ENSG00000135763-EFO_1000718
ENSG00000018510-EFO_1000718
ENSG00000058056-EFO_1000718
ENSG00000184743-EFO_1000718
ENSG00000183035-EFO_1000718
ENSG00000105726-EFO_1000718
ENSG00000127249-EFO_1000718
ENSG00000175287-EFO_1000718
ENSG00000143393-EFO_1000718
ENSG00000158966-EFO_1000718
ENSG00000072210-EFO_1000718
ENSG00000149716-EFO_1000718
ENSG00000186088-EFO_1000718
ENSG00000135521-EFO_1000718
ENSG00000101955-EFO_1000718
ENSG00000168916-EFO_1000718
ENSG00000197619-EFO_1000718
ENSG00000174307-EFO_1000718
ENSG00000117707-EFO_1000718
ENSG00000132763-EFO_1000718
ENSG00000144560-EFO_1000718
ENSG00000172318-EFO_1000718
ENSG00000237172-EFO_1000718
ENSG00000115828-EFO_1000718
ENSG00000121578-EFO_1000718
ENSG00000197535-EFO_1000718
ENSG00000102158-EFO_1000718
ENSG00000134258-EFO_1000718
ENSG00000254858-EFO_1000718
ENSG00000213999-EFO_1000718
ENSG00000149968-EFO_1000718
ENSG00000119714-EFO_1000718
ENSG00000055163-EFO_1000718
ENSG00000112640-EFO_1000718
ENSG00000163735-EFO_1000718
ENSG00000106546-EFO_1000718
ENSG00000165983-EFO_1000718
ENSG00000165474-EFO_1000718
ENSG00000107890-EFO_1000718
ENSG00000105668-EFO_1000718
ENSG00000099968-EFO_1000718
ENSG00000121653-EFO_1000718
ENSG00000124116-EFO_1000718
ENSG00000060566-EFO_1000718
ENSG00000213672-EFO_1000718
ENSG00000084676-EFO_1000718
ENSG00000107554-EFO_1000718
ENSG00000247626-EFO_1000718
ENSG00000005469-EFO_1000718
ENSG00000125952-EFO_1000718
ENSG00000129071-EFO_1000718
ENSG00000018408-EFO_1000718
ENSG00000049245-EFO_1000718
ENSG00000176055-EFO_1000718
ENSG00000167656-EFO_1000718
ENSG00000054793-EFO_1000718
ENSG00000118514-EFO_1000718
ENSG00000241945-EFO_1000718
ENSG00000102897-EFO_1000718
ENSG00000137573-EFO_1000718
ENSG00000185909-EFO_1000718
ENSG00000260325-EFO_1000718
ENSG00000170606-EFO_1000718
ENSG00000174567-EFO_1000718
ENSG00000065833-EFO_1000718
ENSG00000198746-EFO_1000718
ENSG00000127125-EFO_1000718
ENSG00000156194-EFO_1000718
ENSG00000118898-EFO_1000718
ENSG00000171723-EFO_1000718
ENSG00000165916-EFO_1000718
ENSG00000104695-EFO_1000718
ENSG00000112218-EFO_1000718
ENSG00000106246-EFO_1000718
ENSG00000081041-EFO_1000718
ENSG00000065526-EFO_1000718
ENSG00000129128-EFO_1000718
ENSG00000144476-EFO_1000718
ENSG00000154639-EFO_1000718
ENSG00000066827-EFO_1000718
ENSG00000132669-EFO_1000718
ENSG00000158301-EFO_1000718
ENSG00000013588-EFO_1000718
ENSG00000173372-EFO_1000718
ENSG00000197696-EFO_1000718
ENSG00000176919-EFO_1000718
ENSG00000167642-EFO_1000718
ENSG00000132911-EFO_1000718
ENSG00000197530-EFO_1000718
ENSG00000133816-EFO_1000718
ENSG00000165175-EFO_1000718
ENSG00000116691-EFO_1000718
ENSG00000143409-EFO_1000718
ENSG00000101000-EFO_1000718
ENSG00000187098-EFO_1000718
ENSG00000181444-EFO_1000718
ENSG00000104907-EFO_1000718
ENSG00000160870-EFO_1000718
ENSG00000066651-EFO_1000718
ENSG00000108788-EFO_1000718
ENSG00000153902-EFO_1000718
ENSG00000153071-EFO_1000718
ENSG00000173409-EFO_1000718
ENSG00000124003-EFO_1000718
ENSG00000179284-EFO_1000718
ENSG00000184838-EFO_1000718
ENSG00000135378-EFO_1000718
ENSG00000167657-EFO_1000718
ENSG00000010438-EFO_1000718
ENSG00000143801-EFO_1000718
ENSG00000142751-EFO_1000718
ENSG00000174946-EFO_1000718
ENSG00000175224-EFO_1000718
ENSG00000078304-EFO_1000718
ENSG00000172482-EFO_1000718
ENSG00000100014-EFO_1000718
ENSG00000136141-EFO_1000718
ENSG00000186001-EFO_1000718
ENSG00000163673-EFO_1000718
ENSG00000162882-EFO_1000718
ENSG00000130311-EFO_1000718
ENSG00000095002-EFO_1000718
ENSG00000181652-EFO_1000718
ENSG00000064545-EFO_1000718
ENSG00000157111-EFO_1000718
ENSG00000149761-EFO_1000718
ENSG00000132182-EFO_1000718
ENSG00000105245-EFO_1000718
ENSG00000185298-EFO_1000718
ENSG00000144395-EFO_1000718
ENSG00000049323-EFO_1000718
ENSG00000049247-EFO_1000718
ENSG00000090006-EFO_1000718
ENSG00000124406-EFO_1000718
ENSG00000138823-EFO_1000718
ENSG00000081923-EFO_1000718
ENSG00000184500-EFO_1000718
ENSG00000062282-EFO_1000718
ENSG00000176472-EFO_1000718
ENSG00000105778-EFO_1000718
ENSG00000115758-EFO_1000718
ENSG00000196562-EFO_1000718
ENSG00000115009-EFO_1000718
ENSG00000131142-EFO_1000718
ENSG00000118733-EFO_1000718
ENSG00000137648-EFO_1000718
ENSG00000179104-EFO_1000718
ENSG00000167306-EFO_1000718
ENSG00000101605-EFO_1000718
ENSG00000015285-EFO_1000718
ENSG00000172935-EFO_1000718
ENSG00000137992-EFO_1000718
ENSG00000178623-EFO_1000718
ENSG00000166961-EFO_1000718
ENSG00000175470-EFO_1000718
ENSG00000166847-EFO_1000718
ENSG00000091436-EFO_1000718
ENSG00000107968-EFO_1000718
ENSG00000085511-EFO_1000718
ENSG00000172932-EFO_1000718
ENSG00000167460-EFO_1000718
ENSG00000188130-EFO_1000718
ENSG00000144959-EFO_1000718
ENSG00000071051-EFO_1000718
ENSG00000176771-EFO_1000718
ENSG00000176058-EFO_1000718
ENSG00000169902-EFO_1000718
ENSG00000056972-EFO_1000718
ENSG00000100266-EFO_1000718
ENSG00000148468-EFO_1000718
ENSG00000143776-EFO_1000718
ENSG00000163171-EFO_1000718
ENSG00000113645-EFO_1000718
ENSG00000214309-EFO_1000718
ENSG00000157823-EFO_1000718
ENSG00000140943-EFO_1000718
ENSG00000164904-EFO_1000718
ENSG00000076706-EFO_1000718
ENSG00000099330-EFO_1000718
ENSG00000178662-EFO_1000718
ENSG00000137672-EFO_1000718
ENSG00000166166-EFO_1000718
ENSG00000161040-EFO_1000718
ENSG00000112234-EFO_1000718
ENSG00000144481-EFO_1000718
ENSG00000108587-EFO_1000718
ENSG00000112033-EFO_1000718
ENSG00000068001-EFO_1000718
ENSG00000171243-EFO_1000718
ENSG00000164932-EFO_1000718
ENSG00000183230-EFO_1000718
ENSG00000125686-EFO_1000718
ENSG00000166669-EFO_1000718
ENSG00000166118-EFO_1000718
ENSG00000140368-EFO_1000718
ENSG00000150722-EFO_1000718
ENSG00000196141-EFO_1000718
ENSG00000198729-EFO_1000718
ENSG00000163739-EFO_1000718
ENSG00000185201-EFO_1000718
ENSG00000144648-EFO_1000718
ENSG00000105550-EFO_1000718
ENSG00000104312-EFO_1000718
ENSG00000123213-EFO_1000718
ENSG00000165801-EFO_1000718
ENSG00000170439-EFO_1000718
ENSG00000166145-EFO_1000718
ENSG00000157617-EFO_1000718
ENSG00000134278-EFO_1000718
ENSG00000115963-EFO_1000718
ENSG00000104267-EFO_1000718
ENSG00000167791-EFO_1000718
ENSG00000102547-EFO_1000718
ENSG00000067606-EFO_1000718
ENSG00000173898-EFO_1000718
ENSG00000167600-EFO_1000718
ENSG00000120215-EFO_1000718
ENSG00000119684-EFO_1000718
ENSG00000178163-EFO_1000718
ENSG00000133067-EFO_1000718
ENSG00000108231-EFO_1000718
ENSG00000183621-EFO_1000718
ENSG00000111339-EFO_1000718
ENSG00000140450-EFO_1000718
ENSG00000178149-EFO_1000718
ENSG00000166035-EFO_1000718
ENSG00000079435-EFO_1000718
ENSG00000198099-EFO_1000718
ENSG00000215114-EFO_1000718
ENSG00000154277-EFO_1000718
ENSG00000178078-EFO_1000718
ENSG00000205220-EFO_1000718
ENSG00000204335-EFO_1000718
ENSG00000134042-EFO_1000718
ENSG00000198932-EFO_1000718
ENSG00000125818-EFO_1000718
ENSG00000101577-EFO_1000718
ENSG00000179988-EFO_1000718
ENSG00000132475-EFO_1000718
ENSG00000072364-EFO_1000718
ENSG00000079557-EFO_1000718
ENSG00000125351-EFO_1000718
ENSG00000164252-EFO_1000718
ENSG00000160216-EFO_1000718
ENSG00000151729-EFO_1000718
ENSG00000162241-EFO_1000718
ENSG00000137726-EFO_1000718
ENSG00000164209-EFO_1000718
ENSG00000155850-EFO_1000718
ENSG00000140284-EFO_1000718
ENSG00000167114-EFO_1000718
ENSG00000153823-EFO_1000718
ENSG00000047249-EFO_1000718
ENSG00000165240-EFO_1000718
ENSG00000135114-EFO_1000718
ENSG00000102100-EFO_1000718
ENSG00000116035-EFO_1000718
ENSG00000110060-EFO_1000718
ENSG00000038427-EFO_1000718
ENSG00000054219-EFO_1000718
ENSG00000139209-EFO_1000718
ENSG00000035403-EFO_1000718
ENSG00000005243-EFO_1000718
ENSG00000144837-EFO_1000718
ENSG00000163050-EFO_1000718
ENSG00000110880-EFO_1000718
ENSG00000114812-EFO_1000718
ENSG00000204103-EFO_1000718
ENSG00000179222-EFO_1000718
ENSG00000254585-EFO_1000718
ENSG00000050165-EFO_1000718
ENSG00000013288-EFO_1000718
ENSG00000113758-EFO_1000718
ENSG00000163958-EFO_1000718
ENSG00000259494-EFO_1000718
ENSG00000156234-EFO_1000718
ENSG00000137094-EFO_1000718
ENSG00000188613-EFO_1000718
ENSG00000114200-EFO_1000718
ENSG00000116138-EFO_1000718
ENSG00000248098-EFO_1000718
ENSG00000154760-EFO_1000718
ENSG00000100003-EFO_1000718
ENSG00000136636-EFO_1000718
ENSG00000103175-EFO_1000718
ENSG00000121742-EFO_1000718
ENSG00000106415-EFO_1000718
ENSG00000005339-EFO_1000718
ENSG00000139278-EFO_1000718
ENSG00000114251-EFO_1000718
ENSG00000167193-EFO_1000718
ENSG00000069020-EFO_1000718
ENSG00000168906-EFO_1000718
ENSG00000165029-EFO_1000718
ENSG00000140521-EFO_1000718
ENSG00000132481-EFO_1000718
ENSG00000171209-EFO_1000718
ENSG00000169180-EFO_1000718
ENSG00000180667-EFO_1000718
ENSG00000067082-EFO_1000718
ENSG00000162073-EFO_1000718
ENSG00000124702-EFO_1000718
ENSG00000159176-EFO_1000718
ENSG00000175183-EFO_1000718
ENSG00000138400-EFO_1000718
ENSG00000196767-EFO_1000718
ENSG00000173627-EFO_1000718
ENSG00000104427-EFO_1000718
ENSG00000132170-EFO_1000718
ENSG00000176720-EFO_1000718
ENSG00000142192-EFO_1000718
ENSG00000088992-EFO_1000718
ENSG00000154153-EFO_1000718
ENSG00000164465-EFO_1000718
ENSG00000164651-EFO_1000718
ENSG00000132518-EFO_1000718
ENSG00000158792-EFO_1000718
ENSG00000088808-EFO_1000718
ENSG00000130234-EFO_1000718
ENSG00000167916-EFO_1000718
ENSG00000087085-EFO_1000718
ENSG00000134138-EFO_1000718
ENSG00000158552-EFO_1000718
ENSG00000196914-EFO_1000718
ENSG00000152518-EFO_1000718
ENSG00000203877-EFO_1000718
ENSG00000131263-EFO_1000718
ENSG00000129538-EFO_1000718
ENSG00000100060-EFO_1000718
ENSG00000135828-EFO_1000718
ENSG00000138073-EFO_1000718
ENSG00000186314-EFO_1000718
ENSG00000101166-EFO_1000718
ENSG00000171132-EFO_1000718
ENSG00000141101-EFO_1000718
ENSG00000128923-EFO_1000718
ENSG00000186104-EFO_1000718
ENSG00000241553-EFO_1000718
ENSG00000197937-EFO_1000718
ENSG00000169131-EFO_1000718
ENSG00000213190-EFO_1000718
ENSG00000131116-EFO_1000718
ENSG00000145354-EFO_1000718
ENSG00000113369-EFO_1000718
ENSG00000121897-EFO_1000718
ENSG00000119608-EFO_1000718
ENSG00000151693-EFO_1000718
ENSG00000146926-EFO_1000718
ENSG00000165192-EFO_1000718
ENSG00000147789-EFO_1000718
ENSG00000146809-EFO_1000718
ENSG00000101126-EFO_1000718
ENSG00000130830-EFO_1000718
ENSG00000131732-EFO_1000718
ENSG00000115415-EFO_1000718
ENSG00000075239-EFO_1000718
ENSG00000147145-EFO_1000718
ENSG00000152332-EFO_1000718
ENSG00000110031-EFO_1000718
ENSG00000110057-EFO_1000718
ENSG00000065057-EFO_1000718
ENSG00000189060-EFO_1000718
ENSG00000163354-EFO_1000718
ENSG00000164935-EFO_1000718
ENSG00000134574-EFO_1000718
ENSG00000148344-EFO_1000718
ENSG00000198513-EFO_1000718
ENSG00000106853-EFO_1000718
ENSG00000168874-EFO_1000718
ENSG00000159335-EFO_1000718
ENSG00000196396-EFO_1000718
ENSG00000088179-EFO_1000718
ENSG00000102287-EFO_1000718
ENSG00000116717-EFO_1000718
ENSG00000099860-EFO_1000718
ENSG00000220205-EFO_1000718
ENSG00000116984-EFO_1000718
ENSG00000163661-EFO_1000718
ENSG00000162692-EFO_1000718
ENSG00000112406-EFO_1000718
ENSG00000119969-EFO_1000718
ENSG00000103657-EFO_1000718
ENSG00000065357-EFO_1000718
ENSG00000013364-EFO_1000718
ENSG00000051108-EFO_1000718
ENSG00000167536-EFO_1000718
ENSG00000005100-EFO_1000718
ENSG00000109193-EFO_1000718
ENSG00000011478-EFO_1000718
ENSG00000100697-EFO_1000718
ENSG00000060749-EFO_1000718
ENSG00000132821-EFO_1000718
ENSG00000119689-EFO_1000718
ENSG00000143013-EFO_1000718
ENSG00000160446-EFO_1000718
ENSG00000175556-EFO_1000718
ENSG00000122507-EFO_1000718
ENSG00000076513-EFO_1000718
ENSG00000137764-EFO_1000718
ENSG00000185798-EFO_1000718
ENSG00000131400-EFO_1000718
ENSG00000198909-EFO_1000718
ENSG00000137491-EFO_1000718
ENSG00000152763-EFO_1000718
ENSG00000166483-EFO_1000718
ENSG00000132359-EFO_1000718
ENSG00000147570-EFO_1000718
ENSG00000173166-EFO_1000718
ENSG00000118849-EFO_1000718
ENSG00000075391-EFO_1000718
ENSG00000170921-EFO_1000718
ENSG00000198646-EFO_1000718
ENSG00000177951-EFO_1000718
ENSG00000133134-EFO_1000718
ENSG00000129933-EFO_1000718
ENSG00000185420-EFO_1000718
ENSG00000143740-EFO_1000718
ENSG00000132693-EFO_1000718
ENSG00000121236-EFO_1000718
ENSG00000146054-EFO_1000718
ENSG00000070770-EFO_1000718
ENSG00000078369-EFO_1000718
ENSG00000100522-EFO_1000718
ENSG00000125845-EFO_1000718
ENSG00000137601-EFO_1000718
ENSG00000119408-EFO_1000718
ENSG00000152760-EFO_1000718
ENSG00000119913-EFO_1000718
ENSG00000162139-EFO_1000718
ENSG00000171150-EFO_1000718
ENSG00000163874-EFO_1000718
ENSG00000153060-EFO_1000718
ENSG00000085276-EFO_1000718
ENSG00000167588-EFO_1000718
ENSG00000147465-EFO_1000718
ENSG00000124766-EFO_1000718
ENSG00000125398-EFO_1000718
ENSG00000077157-EFO_1000718
ENSG00000102977-EFO_1000718
ENSG00000125245-EFO_1000718
ENSG00000166856-EFO_1000718
ENSG00000197889-EFO_1000718
ENSG00000164330-EFO_1000718
ENSG00000163235-EFO_1000718
ENSG00000164327-EFO_1000718
ENSG00000117016-EFO_1000718
ENSG00000179588-EFO_1000718
ENSG00000130762-EFO_1000718
ENSG00000056097-EFO_1000718
ENSG00000179151-EFO_1000718
ENSG00000174197-EFO_1000718
ENSG00000172602-EFO_1000718
ENSG00000146648-EFO_1000718
ENSG00000120738-EFO_1000718
ENSG00000112992-EFO_1000718
ENSG00000147394-EFO_1000718
ENSG00000185532-EFO_1000718
ENSG00000102401-EFO_1000718
ENSG00000029153-EFO_1000718
ENSG00000134716-EFO_1000718
ENSG00000131981-EFO_1000718
ENSG00000174327-EFO_1000718
ENSG00000116977-EFO_1000718
ENSG00000172995-EFO_1000718
ENSG00000100865-EFO_1000718
ENSG00000105643-EFO_1000718
ENSG00000198431-EFO_1000718
ENSG00000107798-EFO_1000718
ENSG00000157741-EFO_1000718
ENSG00000104517-EFO_1000718
ENSG00000159202-EFO_1000718
ENSG00000181092-EFO_1000718
ENSG00000138629-EFO_1000718
ENSG00000166529-EFO_1000718
ENSG00000125968-EFO_1000718
ENSG00000169764-EFO_1000718
ENSG00000169252-EFO_1000718
ENSG00000244474-EFO_1000718
ENSG00000196526-EFO_1000718
ENSG00000143774-EFO_1000718
ENSG00000144366-EFO_1000718
ENSG00000144218-EFO_1000718
ENSG00000129993-EFO_1000718
ENSG00000161558-EFO_1000718
ENSG00000164124-EFO_1000718
ENSG00000141582-EFO_1000718
ENSG00000249992-EFO_1000718
ENSG00000141570-EFO_1000718
ENSG00000154222-EFO_1000718
ENSG00000127080-EFO_1000718
ENSG00000173598-EFO_1000718
ENSG00000269556-EFO_1000718
ENSG00000139291-EFO_1000718
ENSG00000131634-EFO_1000718
ENSG00000108559-EFO_1000718
ENSG00000186009-EFO_1000718
ENSG00000168412-EFO_1000718
ENSG00000165972-EFO_1000718
ENSG00000164051-EFO_1000718
ENSG00000177192-EFO_1000718
ENSG00000122136-EFO_1000718
ENSG00000166510-EFO_1000718
ENSG00000173093-EFO_1000718
ENSG00000122126-EFO_1000718
ENSG00000115355-EFO_1000718
ENSG00000006042-EFO_1000718
ENSG00000152700-EFO_1000718
ENSG00000055955-EFO_1000718
ENSG00000125877-EFO_1000718
ENSG00000127083-EFO_1000718
ENSG00000169856-EFO_1000718
ENSG00000119547-EFO_1000718
ENSG00000213339-EFO_1000718
ENSG00000136859-EFO_1000718
ENSG00000135069-EFO_1000718
ENSG00000161249-EFO_1000718
ENSG00000105552-EFO_1000718
ENSG00000114439-EFO_1000718
ENSG00000090520-EFO_1000718
ENSG00000198951-EFO_1000718
ENSG00000124357-EFO_1000718
ENSG00000091972-EFO_1000718
ENSG00000111247-EFO_1000718
ENSG00000104320-EFO_1000718
ENSG00000178401-EFO_1000718
ENSG00000167543-EFO_1000718
ENSG00000213859-EFO_1000718
ENSG00000151093-EFO_1000718
ENSG00000109794-EFO_1000718
ENSG00000162391-EFO_1000718
ENSG00000116176-EFO_1000718
ENSG00000006459-EFO_1000718
ENSG00000124507-EFO_1000718
ENSG00000155666-EFO_1000718
ENSG00000079999-EFO_1000718
ENSG00000131773-EFO_1000718
ENSG00000179604-EFO_1000718
ENSG00000122779-EFO_1000718
ENSG00000134253-EFO_1000718
ENSG00000154767-EFO_1000718
ENSG00000122678-EFO_1000718
ENSG00000071539-EFO_1000718
ENSG00000106605-EFO_1000718
ENSG00000109787-EFO_1000718
ENSG00000069431-EFO_1000718
ENSG00000179023-EFO_1000718
ENSG00000117528-EFO_1000718
ENSG00000160179-EFO_1000718
ENSG00000118777-EFO_1000718
ENSG00000187688-EFO_1000718
ENSG00000142149-EFO_1000718
ENSG00000114796-EFO_1000718
ENSG00000186231-EFO_1000718
ENSG00000186792-EFO_1000718
ENSG00000218336-EFO_1000718
ENSG00000143842-EFO_1000718
ENSG00000070759-EFO_1000718
ENSG00000025800-EFO_1000718
ENSG00000146376-EFO_1000718
ENSG00000008294-EFO_1000718
ENSG00000133703-EFO_1000718
ENSG00000213424-EFO_1000718
ENSG00000206203-EFO_1000718
ENSG00000136925-EFO_1000718
ENSG00000103852-EFO_1000718
ENSG00000137473-EFO_1000718
ENSG00000137944-EFO_1000718
ENSG00000039523-EFO_1000718
ENSG00000156970-EFO_1000718
ENSG00000143369-EFO_1000718
ENSG00000114999-EFO_1000718
ENSG00000169413-EFO_1000718
ENSG00000165156-EFO_1000718
ENSG00000262655-EFO_1000718
ENSG00000159674-EFO_1000718
ENSG00000066185-EFO_1000718
ENSG00000239305-EFO_1000718
ENSG00000184867-EFO_1000718
ENSG00000170485-EFO_1000718
ENSG00000154803-EFO_1000718
ENSG00000110315-EFO_1000718
ENSG00000116678-EFO_1000718
ENSG00000125848-EFO_1000718
ENSG00000100097-EFO_1000718
ENSG00000198680-EFO_1000718
ENSG00000141480-EFO_1000718
ENSG00000087301-EFO_1000718
ENSG00000131910-EFO_1000718
ENSG00000180801-EFO_1000718
ENSG00000126231-EFO_1000718
ENSG00000176532-EFO_1000718
ENSG00000167183-EFO_1000718
ENSG00000135917-EFO_1000718
ENSG00000148700-EFO_1000718
ENSG00000163347-EFO_1000718
ENSG00000109424-EFO_1000718
ENSG00000155368-EFO_1000718
ENSG00000150594-EFO_1000718
ENSG00000114988-EFO_1000718
ENSG00000165215-EFO_1000718
ENSG00000092929-EFO_1000718
ENSG00000124602-EFO_1000718
ENSG00000166575-EFO_1000718
ENSG00000166855-EFO_1000718
ENSG00000140931-EFO_1000718
ENSG00000081051-EFO_1000718
ENSG00000171612-EFO_1000718
ENSG00000165060-EFO_1000718
ENSG00000147454-EFO_1000718
ENSG00000010361-EFO_1000718
ENSG00000092621-EFO_1000718
ENSG00000153551-EFO_1000718
ENSG00000170293-EFO_1000718
ENSG00000174871-EFO_1000718
ENSG00000142675-EFO_1000718
ENSG00000119865-EFO_1000718
ENSG00000018236-EFO_1000718
ENSG00000137634-EFO_1000718
ENSG00000069482-EFO_1000718
ENSG00000128242-EFO_1000718
ENSG00000108479-EFO_1000718
ENSG00000178234-EFO_1000718
ENSG00000065618-EFO_1000718
ENSG00000188153-EFO_1000718
ENSG00000130635-EFO_1000718
ENSG00000158623-EFO_1000718
ENSG00000141424-EFO_1000718
ENSG00000138821-EFO_1000718
ENSG00000136052-EFO_1000718
ENSG00000172725-EFO_1000718
ENSG00000106789-EFO_1000718
ENSG00000147852-EFO_1000718
ENSG00000028116-EFO_1000718
ENSG00000133980-EFO_1000718
ENSG00000151576-EFO_1000718
ENSG00000112290-EFO_1000718
ENSG00000239779-EFO_1000718
ENSG00000148411-EFO_1000718
ENSG00000164823-EFO_1000718
ENSG00000145901-EFO_1000718
ENSG00000126934-EFO_1000718
ENSG00000085433-EFO_1000718
ENSG00000164363-EFO_1000718
ENSG00000162843-EFO_1000718
ENSG00000131153-EFO_1000718
ENSG00000158882-EFO_1000718
ENSG00000139436-EFO_1000718
ENSG00000187513-EFO_1000718
ENSG00000095321-EFO_1000718
ENSG00000118260-EFO_1000718
ENSG00000154065-EFO_1000718
ENSG00000109501-EFO_1000718
ENSG00000116729-EFO_1000718
ENSG00000065413-EFO_1000718
ENSG00000146205-EFO_1000718
ENSG00000072832-EFO_1000718
ENSG00000058453-EFO_1000718
ENSG00000165392-EFO_1000718
ENSG00000109046-EFO_1000718
ENSG00000213983-EFO_1000718
ENSG00000155090-EFO_1000718
ENSG00000085563-EFO_1000718
ENSG00000213923-EFO_1000718
ENSG00000125733-EFO_1000718
ENSG00000077420-EFO_1000718
ENSG00000182223-EFO_1000718
ENSG00000100294-EFO_1000718
ENSG00000128285-EFO_1000718
ENSG00000151615-EFO_1000718
ENSG00000104738-EFO_1000718
ENSG00000127948-EFO_1000718
ENSG00000106266-EFO_1000718
ENSG00000118491-EFO_1000718
ENSG00000184557-EFO_1000718
ENSG00000107779-EFO_1000718
ENSG00000076716-EFO_1000718
ENSG00000132604-EFO_1000718
ENSG00000213809-EFO_1000718
ENSG00000121766-EFO_1000718
ENSG00000108424-EFO_1000718
ENSG00000118162-EFO_1000718
ENSG00000116604-EFO_1000718
ENSG00000162591-EFO_1000718
ENSG00000105429-EFO_1000718
ENSG00000156599-EFO_1000718
ENSG00000160972-EFO_1000718
ENSG00000138639-EFO_1000718
ENSG00000100852-EFO_1000718
ENSG00000142632-EFO_1000718
ENSG00000236699-EFO_1000718
ENSG00000198721-EFO_1000718
ENSG00000169760-EFO_1000718
ENSG00000165861-EFO_1000718
ENSG00000096093-EFO_1000718
ENSG00000103024-EFO_1000718
ENSG00000115457-EFO_1000718
ENSG00000169242-EFO_1000718
ENSG00000140465-EFO_1000718
ENSG00000157450-EFO_1000718
ENSG00000095596-EFO_1000718
ENSG00000197408-EFO_1000718
ENSG00000111716-EFO_1000718
ENSG00000112115-EFO_1000718
ENSG00000141458-EFO_1000718
ENSG00000108423-EFO_1000718
ENSG00000129007-EFO_1000718
ENSG00000134744-EFO_1000718
ENSG00000159899-EFO_1000718
ENSG00000138615-EFO_1000718
ENSG00000105370-EFO_1000718
ENSG00000136490-EFO_1000718
ENSG00000174482-EFO_1000718
ENSG00000117114-EFO_1000718
ENSG00000140367-EFO_1000718
ENSG00000156587-EFO_1000718
ENSG00000123146-EFO_1000718
ENSG00000178473-EFO_1000718
ENSG00000175567-EFO_1000718
ENSG00000165671-EFO_1000718
ENSG00000113946-EFO_1000718
ENSG00000064012-EFO_1000718
ENSG00000157510-EFO_1000718
ENSG00000130396-EFO_1000718
ENSG00000134852-EFO_1000718
ENSG00000135318-EFO_1000718
ENSG00000173757-EFO_1000718
ENSG00000124214-EFO_1000718
ENSG00000157214-EFO_1000718
ENSG00000148702-EFO_1000718
ENSG00000206527-EFO_1000718
ENSG00000175197-EFO_1000718
ENSG00000164078-EFO_1000718
ENSG00000102891-EFO_1000718
ENSG00000214827-EFO_1000718
ENSG00000101181-EFO_1000718
ENSG00000163399-EFO_1000718
ENSG00000185163-EFO_1000718
ENSG00000110367-EFO_1000718
ENSG00000106078-EFO_1000718
ENSG00000106278-EFO_1000718
ENSG00000164611-EFO_1000718
ENSG00000140995-EFO_1000718
ENSG00000105339-EFO_1000718
ENSG00000185499-EFO_1000718
ENSG00000146085-EFO_1000718
ENSG00000132781-EFO_1000718
ENSG00000110921-EFO_1000718
ENSG00000107882-EFO_1000718
ENSG00000173013-EFO_1000718
ENSG00000114315-EFO_1000718
ENSG00000109063-EFO_1000718
ENSG00000065534-EFO_1000718
ENSG00000128641-EFO_1000718
ENSG00000176658-EFO_1000718
ENSG00000088002-EFO_1000718
ENSG00000174945-EFO_1000718
ENSG00000104679-EFO_1000718
ENSG00000139597-EFO_1000718
ENSG00000088448-EFO_1000718
ENSG00000069345-EFO_1000718
ENSG00000167522-EFO_1000718
ENSG00000168062-EFO_1000718
ENSG00000108774-EFO_1000718
ENSG00000119318-EFO_1000718
ENSG00000108176-EFO_1000718
ENSG00000156515-EFO_1000718
ENSG00000118454-EFO_1000718
ENSG00000104490-EFO_1000718
ENSG00000146918-EFO_1000718
ENSG00000102362-EFO_1000718
ENSG00000171552-EFO_1000718
ENSG00000126453-EFO_1000718
ENSG00000125249-EFO_1000718
ENSG00000115183-EFO_1000718
ENSG00000197780-EFO_1000718
ENSG00000100281-EFO_1000718
ENSG00000068831-EFO_1000718
ENSG00000141027-EFO_1000718
ENSG00000198908-EFO_1000718
ENSG00000145692-EFO_1000718
ENSG00000132840-EFO_1000718
ENSG00000185009-EFO_1000718
ENSG00000139631-EFO_1000718
ENSG00000172059-EFO_1000718
ENSG00000053770-EFO_1000718
ENSG00000157191-EFO_1000718
ENSG00000117475-EFO_1000718
ENSG00000130385-EFO_1000718
ENSG00000203857-EFO_1000718
ENSG00000126803-EFO_1000718
ENSG00000070814-EFO_1000718
ENSG00000138756-EFO_1000718
ENSG00000109927-EFO_1000718
ENSG00000124257-EFO_1000718
ENSG00000116044-EFO_1000718
ENSG00000183655-EFO_1000718
ENSG00000114378-EFO_1000718
ENSG00000091732-EFO_1000718
ENSG00000242247-EFO_1000718
ENSG00000157764-EFO_1000718
ENSG00000101246-EFO_1000718
ENSG00000118520-EFO_1000718
ENSG00000205517-EFO_1000718
ENSG00000169220-EFO_1000718
ENSG00000108370-EFO_1000718
ENSG00000139725-EFO_1000718
ENSG00000119922-EFO_1000718
ENSG00000146729-EFO_1000718
ENSG00000010322-EFO_1000718
ENSG00000114857-EFO_1000718
ENSG00000167969-EFO_1000718
ENSG00000085831-EFO_1000718
ENSG00000068724-EFO_1000718
ENSG00000169679-EFO_1000718
ENSG00000100711-EFO_1000718
ENSG00000197114-EFO_1000718
ENSG00000166432-EFO_1000718
ENSG00000132950-EFO_1000718
ENSG00000144847-EFO_1000718
ENSG00000140505-EFO_1000718
ENSG00000263528-EFO_1000718
ENSG00000048162-EFO_1000718
ENSG00000132286-EFO_1000718
ENSG00000100652-EFO_1000718
ENSG00000145826-EFO_1000718
ENSG00000141837-EFO_1000718
ENSG00000090539-EFO_1000718
ENSG00000131873-EFO_1000718
ENSG00000176194-EFO_1000718
ENSG00000120937-EFO_1000718
ENSG00000127980-EFO_1000718
ENSG00000137033-EFO_1000718
ENSG00000072401-EFO_1000718
ENSG00000203896-EFO_1000718
ENSG00000103275-EFO_1000718
ENSG00000136694-EFO_1000718
ENSG00000104859-EFO_1000718
ENSG00000162735-EFO_1000718
ENSG00000150687-EFO_1000718
ENSG00000159261-EFO_1000718
ENSG00000164305-EFO_1000718
ENSG00000144136-EFO_1000718
ENSG00000139636-EFO_1000718
ENSG00000160789-EFO_1000718
ENSG00000035681-EFO_1000718
ENSG00000102910-EFO_1000718
ENSG00000105971-EFO_1000718
ENSG00000133636-EFO_1000718
ENSG00000074590-EFO_1000718
ENSG00000114423-EFO_1000718
ENSG00000163545-EFO_1000718
ENSG00000151151-EFO_1000718
ENSG00000086200-EFO_1000718
ENSG00000275074-EFO_1000718
ENSG00000173389-EFO_1000718
ENSG00000140876-EFO_1000718
ENSG00000164366-EFO_1000718
ENSG00000146243-EFO_1000718
ENSG00000090376-EFO_1000718
ENSG00000132334-EFO_1000718
ENSG00000137804-EFO_1000718
ENSG00000176046-EFO_1000718
ENSG00000101997-EFO_1000718
ENSG00000163900-EFO_1000718
ENSG00000065154-EFO_1000718
ENSG00000143450-EFO_1000718
ENSG00000105755-EFO_1000718
ENSG00000175602-EFO_1000718
ENSG00000104983-EFO_1000718
ENSG00000093010-EFO_1000718
ENSG00000151655-EFO_1000718
ENSG00000196405-EFO_1000718
ENSG00000046651-EFO_1000718
ENSG00000096433-EFO_1000718
ENSG00000198399-EFO_1000718
ENSG00000105639-EFO_1000718
ENSG00000139531-EFO_1000718
ENSG00000164162-EFO_1000718
ENSG00000132855-EFO_1000718
ENSG00000121579-EFO_1000718
ENSG00000101363-EFO_1000718
ENSG00000243477-EFO_1000718
ENSG00000129315-EFO_1000718
ENSG00000082258-EFO_1000718
ENSG00000177575-EFO_1000718
ENSG00000145623-EFO_1000718
ENSG00000178562-EFO_1000718
ENSG00000136828-EFO_1000718
ENSG00000068308-EFO_1000718
ENSG00000125850-EFO_1000718
ENSG00000083720-EFO_1000718
ENSG00000197712-EFO_1000718
ENSG00000166340-EFO_1000718
ENSG00000159713-EFO_1000718
ENSG00000173120-EFO_1000718
ENSG00000120733-EFO_1000718
ENSG00000151553-EFO_1000718
ENSG00000140326-EFO_1000718
ENSG00000081377-EFO_1000718
ENSG00000165912-EFO_1000718
ENSG00000118193-EFO_1000718
ENSG00000084731-EFO_1000718
ENSG00000090889-EFO_1000718
ENSG00000104892-EFO_1000718
ENSG00000143553-EFO_1000718
ENSG00000134690-EFO_1000718
ENSG00000118922-EFO_1000718
ENSG00000115421-EFO_1000718
ENSG00000081138-EFO_1000718
ENSG00000173208-EFO_1000718
ENSG00000182749-EFO_1000718
ENSG00000188582-EFO_1000718
ENSG00000041880-EFO_1000718
ENSG00000197705-EFO_1000718
ENSG00000182173-EFO_1000718
ENSG00000108187-EFO_1000718
ENSG00000167074-EFO_1000718
ENSG00000135686-EFO_1000718
ENSG00000172331-EFO_1000718
ENSG00000137274-EFO_1000718
ENSG00000164344-EFO_1000718
ENSG00000106537-EFO_1000718
ENSG00000214063-EFO_1000718
ENSG00000011105-EFO_1000718
ENSG00000112212-EFO_1000718
ENSG00000167721-EFO_1000718
ENSG00000180628-EFO_1000718
ENSG00000124253-EFO_1000718
ENSG00000141577-EFO_1000718
ENSG00000103995-EFO_1000718
ENSG00000170454-EFO_1000718
ENSG00000172425-EFO_1000718
ENSG00000109705-EFO_1000718
ENSG00000073536-EFO_1000718
ENSG00000165914-EFO_1000718
ENSG00000158077-EFO_1000718
ENSG00000136231-EFO_1000718
ENSG00000142634-EFO_1000718
ENSG00000099769-EFO_1000718
ENSG00000124120-EFO_1000718
ENSG00000138798-EFO_1000718
ENSG00000179431-EFO_1000718
ENSG00000135931-EFO_1000718
ENSG00000079150-EFO_1000718
ENSG00000258947-EFO_1000718
ENSG00000129988-EFO_1000718
ENSG00000166477-EFO_1000718
ENSG00000105605-EFO_1000718
ENSG00000198668-EFO_1000718
ENSG00000169418-EFO_1000718
ENSG00000168679-EFO_1000718
ENSG00000213996-EFO_1000718
ENSG00000160185-EFO_1000718
ENSG00000025434-EFO_1000718
ENSG00000157368-EFO_1000718
ENSG00000188800-EFO_1000718
ENSG00000164442-EFO_1000718
ENSG00000104432-EFO_1000718
ENSG00000114859-EFO_1000718
ENSG00000170214-EFO_1000718
ENSG00000158571-EFO_1000718
ENSG00000115902-EFO_1000718
ENSG00000106348-EFO_1000718
ENSG00000165376-EFO_1000718
ENSG00000198825-EFO_1000718
ENSG00000132514-EFO_1000718
ENSG00000178694-EFO_1000718
ENSG00000172409-EFO_1000718
ENSG00000146352-EFO_1000718
ENSG00000164237-EFO_1000718
ENSG00000129292-EFO_1000718
ENSG00000174032-EFO_1000718
ENSG00000166091-EFO_1000718
ENSG00000052802-EFO_1000718
ENSG00000010318-EFO_1000718
ENSG00000203797-EFO_1000718
ENSG00000010810-EFO_1000718
ENSG00000155760-EFO_1000718
ENSG00000123689-EFO_1000718
ENSG00000139112-EFO_1000718
ENSG00000145863-EFO_1000718
ENSG00000112759-EFO_1000718
ENSG00000198246-EFO_1000718
ENSG00000142583-EFO_1000718
ENSG00000136856-EFO_1000718
ENSG00000196660-EFO_1000718
ENSG00000084636-EFO_1000718
ENSG00000183780-EFO_1000718
ENSG00000134955-EFO_1000718
ENSG00000104635-EFO_1000718
ENSG00000157557-EFO_1000718
ENSG00000165644-EFO_1000718
ENSG00000135549-EFO_1000718
ENSG00000162426-EFO_1000718
ENSG00000181690-EFO_1000718
ENSG00000104368-EFO_1000718
ENSG00000062716-EFO_1000718
ENSG00000163159-EFO_1000718
ENSG00000196284-EFO_1000718
ENSG00000120729-EFO_1000718
ENSG00000167772-EFO_1000718
ENSG00000132837-EFO_1000718
ENSG00000151150-EFO_1000718
ENSG00000145050-EFO_1000718
ENSG00000148677-EFO_1000718
ENSG00000071127-EFO_1000718
ENSG00000124772-EFO_1000718
ENSG00000103546-EFO_1000718
ENSG00000003989-EFO_1000718
ENSG00000164037-EFO_1000718
ENSG00000123159-EFO_1000718
ENSG00000177082-EFO_1000718
ENSG00000102934-EFO_1000718
ENSG00000134376-EFO_1000718
ENSG00000182158-EFO_1000718
ENSG00000168081-EFO_1000718
ENSG00000130653-EFO_1000718
ENSG00000135241-EFO_1000718
ENSG00000213145-EFO_1000718
ENSG00000154764-EFO_1000718
ENSG00000061492-EFO_1000718
ENSG00000101346-EFO_1000718
ENSG00000163389-EFO_1000718
ENSG00000175482-EFO_1000718
ENSG00000135821-EFO_1000718
ENSG00000144354-EFO_1000718
ENSG00000162069-EFO_1000718
ENSG00000074317-EFO_1000718
ENSG00000125630-EFO_1000718
ENSG00000132664-EFO_1000718
ENSG00000113356-EFO_1000718
ENSG00000005421-EFO_1000718
ENSG00000129170-EFO_1000718
ENSG00000132429-EFO_1000718
ENSG00000143457-EFO_1000718
ENSG00000110243-EFO_1000718
ENSG00000130340-EFO_1000718
ENSG00000177294-EFO_1000718
ENSG00000181826-EFO_1000718
ENSG00000169347-EFO_1000718
ENSG00000198142-EFO_1000718
ENSG00000163875-EFO_1000718
ENSG00000101199-EFO_1000718
ENSG00000004059-EFO_1000718
ENSG00000132254-EFO_1000718
ENSG00000143344-EFO_1000718
ENSG00000170788-EFO_1000718
ENSG00000107863-EFO_1000718
ENSG00000185745-EFO_1000718
ENSG00000178381-EFO_1000718
ENSG00000105967-EFO_1000718
ENSG00000131941-EFO_1000718
ENSG00000047648-EFO_1000718
ENSG00000066468-EFO_1000718
ENSG00000068078-EFO_1000718
ENSG00000159388-EFO_1000718
ENSG00000101052-EFO_1000718
ENSG00000122547-EFO_1000718
ENSG00000129675-EFO_1000718
ENSG00000213465-EFO_1000718
ENSG00000165997-EFO_1000718
ENSG00000165309-EFO_1000718
ENSG00000105676-EFO_1000718
ENSG00000146426-EFO_1000718
ENSG00000197296-EFO_1000718
ENSG00000001497-EFO_1000718
ENSG00000163950-EFO_1000718
ENSG00000150455-EFO_1000718
ENSG00000151702-EFO_1000718
ENSG00000162076-EFO_1000718
ENSG00000088386-EFO_1000718
ENSG00000175206-EFO_1000718
ENSG00000108932-EFO_1000718
ENSG00000118596-EFO_1000718
ENSG00000114737-EFO_1000718
ENSG00000125931-EFO_1000718
ENSG00000100156-EFO_1000718
ENSG00000187147-EFO_1000718
ENSG00000136108-EFO_1000718
ENSG00000184162-EFO_1000718
ENSG00000116863-EFO_1000718
ENSG00000129514-EFO_1000718
ENSG00000134905-EFO_1000718
ENSG00000175745-EFO_1000718
ENSG00000138794-EFO_1000718
ENSG00000181885-EFO_1000718
ENSG00000151689-EFO_1000718
ENSG00000161031-EFO_1000718
ENSG00000178826-EFO_1000718
ENSG00000146859-EFO_1000718
ENSG00000166888-EFO_1000718
ENSG00000188916-EFO_1000718
ENSG00000149262-EFO_1000718
ENSG00000115107-EFO_1000718
ENSG00000165359-EFO_1000718
ENSG00000131373-EFO_1000718
ENSG00000048649-EFO_1000718
ENSG00000165732-EFO_1000718
ENSG00000144407-EFO_1000718
ENSG00000065911-EFO_1000718
ENSG00000152104-EFO_1000718
ENSG00000129244-EFO_1000718
ENSG00000101892-EFO_1000718
ENSG00000003987-EFO_1000718
ENSG00000104325-EFO_1000718
ENSG00000266173-EFO_1000718
ENSG00000143093-EFO_1000718
ENSG00000121690-EFO_1000718
ENSG00000155792-EFO_1000718
ENSG00000069998-EFO_1000718
ENSG00000128191-EFO_1000718
ENSG00000130005-EFO_1000718
ENSG00000163472-EFO_1000718
ENSG00000148634-EFO_1000718
ENSG00000196502-EFO_1000718
ENSG00000173597-EFO_1000718
ENSG00000163214-EFO_1000718
ENSG00000108771-EFO_1000718
ENSG00000141504-EFO_1000718
ENSG00000133805-EFO_1000718
ENSG00000080493-EFO_1000718
ENSG00000107560-EFO_1000718
ENSG00000160471-EFO_1000718
ENSG00000140320-EFO_1000718
ENSG00000169213-EFO_1000718
ENSG00000167578-EFO_1000718
ENSG00000147642-EFO_1000718
ENSG00000198604-EFO_1000718
ENSG00000181004-EFO_1000718
ENSG00000158406-EFO_1000718
ENSG00000113522-EFO_1000718
ENSG00000125970-EFO_1000718
ENSG00000132329-EFO_1000718
ENSG00000140382-EFO_1000718
ENSG00000104129-EFO_1000718
ENSG00000176410-EFO_1000718
ENSG00000064995-EFO_1000718
ENSG00000198157-EFO_1000718
ENSG00000164142-EFO_1000718
ENSG00000174944-EFO_1000718
ENSG00000100292-EFO_1000718
ENSG00000119772-EFO_1000718
ENSG00000182636-EFO_1000718
ENSG00000124479-EFO_1000718
ENSG00000174886-EFO_1000718
ENSG00000122870-EFO_1000718
ENSG00000094804-EFO_1000718
ENSG00000158169-EFO_1000718
ENSG00000108578-EFO_1000718
ENSG00000173991-EFO_1000718
ENSG00000130202-EFO_1000718
ENSG00000111859-EFO_1000718
ENSG00000100285-EFO_1000718
ENSG00000198189-EFO_1000718
ENSG00000139988-EFO_1000718
ENSG00000205356-EFO_1000718
ENSG00000148399-EFO_1000718
ENSG00000112175-EFO_1000718
ENSG00000158874-EFO_1000718
ENSG00000167081-EFO_1000718
ENSG00000134755-EFO_1000718
ENSG00000102032-EFO_1000718
ENSG00000135597-EFO_1000718
ENSG00000142599-EFO_1000718
ENSG00000136891-EFO_1000718
ENSG00000133119-EFO_1000718
ENSG00000113205-EFO_1000718
ENSG00000113209-EFO_1000718
ENSG00000133665-EFO_1000718
ENSG00000073712-EFO_1000718
ENSG00000129667-EFO_1000718
ENSG00000171564-EFO_1000718
ENSG00000113578-EFO_1000718
ENSG00000148925-EFO_1000718
ENSG00000171551-EFO_1000718
ENSG00000134463-EFO_1000718
ENSG00000160867-EFO_1000718
ENSG00000090661-EFO_1000718
ENSG00000165533-EFO_1000718
ENSG00000180176-EFO_1000718
ENSG00000197081-EFO_1000718
ENSG00000186340-EFO_1000718
ENSG00000146678-EFO_1000718
ENSG00000162729-EFO_1000718
ENSG00000137267-EFO_1000718
ENSG00000151090-EFO_1000718
ENSG00000134940-EFO_1000718
ENSG00000126778-EFO_1000718
ENSG00000125255-EFO_1000718
ENSG00000141622-EFO_1000718
ENSG00000131697-EFO_1000718
ENSG00000116218-EFO_1000718
ENSG00000243989-EFO_1000718
ENSG00000142484-EFO_1000718
ENSG00000011275-EFO_1000718
ENSG00000134072-EFO_1000718
ENSG00000057704-EFO_1000718
ENSG00000152193-EFO_1000718
ENSG00000138684-EFO_1000718
ENSG00000113119-EFO_1000718
ENSG00000078295-EFO_1000718
ENSG00000165646-EFO_1000718
ENSG00000145839-EFO_1000718
ENSG00000091664-EFO_1000718
ENSG00000278570-EFO_1000718
ENSG00000123836-EFO_1000718
ENSG00000175003-EFO_1000718
ENSG00000177614-EFO_1000718
ENSG00000075568-EFO_1000718
ENSG00000112419-EFO_1000718
ENSG00000120329-EFO_1000718
ENSG00000244187-EFO_1000718
ENSG00000134363-EFO_1000718
ENSG00000134686-EFO_1000718
ENSG00000096092-EFO_1000718
ENSG00000196968-EFO_1000718
ENSG00000159228-EFO_1000718
ENSG00000123473-EFO_1000718
ENSG00000213965-EFO_1000718
ENSG00000164855-EFO_1000718
ENSG00000144711-EFO_1000718
ENSG00000140575-EFO_1000718
ENSG00000111834-EFO_1000718
ENSG00000119777-EFO_1000718
ENSG00000187049-EFO_1000718
ENSG00000182107-EFO_1000718
ENSG00000176142-EFO_1000718
ENSG00000117595-EFO_1000718
ENSG00000147027-EFO_1000718
ENSG00000143001-EFO_1000718
ENSG00000091409-EFO_1000718
ENSG00000160124-EFO_1000718
ENSG00000180694-EFO_1000718
ENSG00000261609-EFO_1000718
ENSG00000164105-EFO_1000718
ENSG00000151835-EFO_1000718
ENSG00000179044-EFO_1000718
ENSG00000148965-EFO_1000718
ENSG00000156876-EFO_1000718
ENSG00000119457-EFO_1000718
ENSG00000177374-EFO_1000718
ENSG00000169635-EFO_1000718
ENSG00000116194-EFO_1000718
ENSG00000170011-EFO_1000718
ENSG00000175938-EFO_1000718
ENSG00000070882-EFO_1000718
ENSG00000007314-EFO_1000718
ENSG00000111319-EFO_1000718
ENSG00000260916-EFO_1000718
ENSG00000169439-EFO_1000718
ENSG00000036473-EFO_1000718
ENSG00000169914-EFO_1000718
ENSG00000128228-EFO_1000718
ENSG00000157020-EFO_1000718
ENSG00000169122-EFO_1000718
ENSG00000158234-EFO_1000718
ENSG00000129226-EFO_1000718
ENSG00000120341-EFO_1000718
ENSG00000113615-EFO_1000718
ENSG00000178445-EFO_1000718
ENSG00000164609-EFO_1000718
ENSG00000154319-EFO_1000718
ENSG00000131871-EFO_1000718
ENSG00000170381-EFO_1000718
ENSG00000117115-EFO_1000718
ENSG00000174137-EFO_1000718
ENSG00000197622-EFO_1000718
ENSG00000131495-EFO_1000718
ENSG00000160194-EFO_1000718
ENSG00000115392-EFO_1000718
ENSG00000197601-EFO_1000718
ENSG00000026103-EFO_1000718
ENSG00000169710-EFO_1000718
ENSG00000160781-EFO_1000718
ENSG00000130957-EFO_1000718
ENSG00000187231-EFO_1000718
ENSG00000170364-EFO_1000718
ENSG00000166889-EFO_1000718
ENSG00000187961-EFO_1000718
ENSG00000135437-EFO_1000718
ENSG00000164619-EFO_1000718
ENSG00000011198-EFO_1000718
ENSG00000134200-EFO_1000718
ENSG00000145332-EFO_1000718
ENSG00000164117-EFO_1000718
ENSG00000132004-EFO_1000718
ENSG00000104870-EFO_1000718
ENSG00000178301-EFO_1000718
ENSG00000166164-EFO_1000718
ENSG00000179715-EFO_1000718
ENSG00000188676-EFO_1000718
ENSG00000182511-EFO_1000718
ENSG00000169991-EFO_1000718
ENSG00000165288-EFO_1000718
ENSG00000129682-EFO_1000718
ENSG00000170477-EFO_1000718
ENSG00000138180-EFO_1000718
ENSG00000184887-EFO_1000718
ENSG00000163913-EFO_1000718
ENSG00000163513-EFO_1000718
ENSG00000135912-EFO_1000718
ENSG00000198855-EFO_1000718
ENSG00000137941-EFO_1000718
ENSG00000105738-EFO_1000718
ENSG00000127824-EFO_1000718
ENSG00000138175-EFO_1000718
ENSG00000155506-EFO_1000718
ENSG00000205403-EFO_1000718
ENSG00000134853-EFO_1000718
ENSG00000133063-EFO_1000718
ENSG00000064651-EFO_1000718
ENSG00000176014-EFO_1000718
ENSG00000121989-EFO_1000718
ENSG00000132972-EFO_1000718
ENSG00000132744-EFO_1000718
ENSG00000143537-EFO_1000718
ENSG00000154734-EFO_1000718
ENSG00000143382-EFO_1000718
ENSG00000137942-EFO_1000718
ENSG00000134001-EFO_1000718
ENSG00000184060-EFO_1000718
ENSG00000099203-EFO_1000718
ENSG00000125798-EFO_1000718
ENSG00000174233-EFO_1000718
ENSG00000149260-EFO_1000718
ENSG00000142330-EFO_1000718
ENSG00000113580-EFO_1000718
ENSG00000071243-EFO_1000718
ENSG00000158458-EFO_1000718
ENSG00000119630-EFO_1000718
ENSG00000132376-EFO_1000718
ENSG00000241058-EFO_1000718
ENSG00000013375-EFO_1000718
ENSG00000105974-EFO_1000718
ENSG00000170955-EFO_1000718
ENSG00000177542-EFO_1000718
ENSG00000025039-EFO_1000718
ENSG00000170967-EFO_1000718
ENSG00000189306-EFO_1000718
ENSG00000138796-EFO_1000718
ENSG00000044446-EFO_1000718
ENSG00000156873-EFO_1000718
ENSG00000182810-EFO_1000718
ENSG00000104435-EFO_1000718
ENSG00000125485-EFO_1000718
ENSG00000197457-EFO_1000718
ENSG00000137628-EFO_1000718
ENSG00000136152-EFO_1000718
ENSG00000121058-EFO_1000718
ENSG00000204291-EFO_1000718
ENSG00000100100-EFO_1000718
ENSG00000198355-EFO_1000718
ENSG00000127445-EFO_1000718
ENSG00000196482-EFO_1000718
ENSG00000165071-EFO_1000718
ENSG00000136895-EFO_1000718
ENSG00000148935-EFO_1000718
ENSG00000103066-EFO_1000718
ENSG00000243708-EFO_1000718
ENSG00000158715-EFO_1000718
ENSG00000105398-EFO_1000718
ENSG00000178171-EFO_1000718
ENSG00000004939-EFO_1000718
ENSG00000106868-EFO_1000718
ENSG00000131055-EFO_1000718
ENSG00000033867-EFO_1000718
ENSG00000186198-EFO_1000718
ENSG00000132623-EFO_1000718
ENSG00000080618-EFO_1000718
ENSG00000108582-EFO_1000718
ENSG00000268104-EFO_1000718
ENSG00000152904-EFO_1000718
ENSG00000099998-EFO_1000718
ENSG00000103257-EFO_1000718
ENSG00000205560-EFO_1000718
ENSG00000166426-EFO_1000718
ENSG00000103528-EFO_1000718
ENSG00000162407-EFO_1000718
ENSG00000188910-EFO_1000718
ENSG00000121871-EFO_1000718
ENSG00000178202-EFO_1000718
ENSG00000100196-EFO_1000718
ENSG00000170545-EFO_1000718
ENSG00000189266-EFO_1000718
ENSG00000152359-EFO_1000718
ENSG00000198732-EFO_1000718
ENSG00000088826-EFO_1000718
ENSG00000135423-EFO_1000718
ENSG00000162981-EFO_1000718
ENSG00000176973-EFO_1000718
ENSG00000092607-EFO_1000718
ENSG00000023608-EFO_1000718
ENSG00000163877-EFO_1000718
ENSG00000184602-EFO_1000718
ENSG00000184209-EFO_1000718
ENSG00000101400-EFO_1000718
ENSG00000105852-EFO_1000718
ENSG00000173230-EFO_1000718
ENSG00000181472-EFO_1000718
ENSG00000173548-EFO_1000718
ENSG00000145996-EFO_1000718
ENSG00000143921-EFO_1000718
ENSG00000104856-EFO_1000718
ENSG00000173039-EFO_1000718
ENSG00000145934-EFO_1000718
ENSG00000109320-EFO_1000718
ENSG00000144161-EFO_1000718
ENSG00000165272-EFO_1000718
ENSG00000128915-EFO_1000718
ENSG00000115361-EFO_1000718
ENSG00000182054-EFO_1000718
ENSG00000196177-EFO_1000718
ENSG00000168589-EFO_1000718
ENSG00000181513-EFO_1000718
ENSG00000138092-EFO_1000718
ENSG00000072274-EFO_1000718
ENSG00000160058-EFO_1000718
ENSG00000087303-EFO_1000718
ENSG00000198841-EFO_1000718
ENSG00000173588-EFO_1000718
ENSG00000153086-EFO_1000718
ENSG00000177426-EFO_1000718
ENSG00000097021-EFO_1000718
ENSG00000189079-EFO_1000718
ENSG00000150347-EFO_1000718
ENSG00000185875-EFO_1000718
ENSG00000005108-EFO_1000718
ENSG00000161533-EFO_1000718
ENSG00000172361-EFO_1000718
ENSG00000197555-EFO_1000718
ENSG00000086730-EFO_1000718
ENSG00000100575-EFO_1000718
ENSG00000163931-EFO_1000718
ENSG00000158717-EFO_1000718
ENSG00000111666-EFO_1000718
ENSG00000178828-EFO_1000718
ENSG00000034677-EFO_1000718
ENSG00000115602-EFO_1000718
ENSG00000149488-EFO_1000718
ENSG00000136689-EFO_1000718
ENSG00000144485-EFO_1000718
ENSG00000164485-EFO_1000718
ENSG00000133597-EFO_1000718
ENSG00000166557-EFO_1000718
ENSG00000120798-EFO_1000718
ENSG00000121680-EFO_1000718
ENSG00000124564-EFO_1000718
ENSG00000069667-EFO_1000718
ENSG00000198963-EFO_1000718
ENSG00000152556-EFO_1000718
ENSG00000189077-EFO_1000718
ENSG00000197208-EFO_1000718
ENSG00000169299-EFO_1000718
ENSG00000168268-EFO_1000718
ENSG00000165434-EFO_1000718
ENSG00000186480-EFO_1000718
ENSG00000116954-EFO_1000718
ENSG00000178537-EFO_1000718
ENSG00000160208-EFO_1000718
ENSG00000127954-EFO_1000718
ENSG00000168101-EFO_1000718
ENSG00000084110-EFO_1000718
ENSG00000101323-EFO_1000718
ENSG00000115694-EFO_1000718
ENSG00000160188-EFO_1000718
ENSG00000086289-EFO_1000718
ENSG00000196411-EFO_1000718
ENSG00000139970-EFO_1000718
ENSG00000165730-EFO_1000718
ENSG00000173320-EFO_1000718
ENSG00000121764-EFO_1000718
ENSG00000116266-EFO_1000718
ENSG00000164506-EFO_1000718
ENSG00000188643-EFO_1000718
ENSG00000183207-EFO_1000718
ENSG00000158828-EFO_1000718
ENSG00000169906-EFO_1000718
ENSG00000109084-EFO_1000718
ENSG00000139626-EFO_1000718
ENSG00000142694-EFO_1000718
ENSG00000104885-EFO_1000718
ENSG00000069812-EFO_1000718
ENSG00000118137-EFO_1000718
ENSG00000157456-EFO_1000718
ENSG00000103187-EFO_1000718
ENSG00000100644-EFO_1000718
ENSG00000165023-EFO_1000718
ENSG00000155011-EFO_1000718
ENSG00000006453-EFO_1000718
ENSG00000095739-EFO_1000718
ENSG00000177868-EFO_1000718
ENSG00000162520-EFO_1000718
ENSG00000278637-EFO_1000718
ENSG00000116783-EFO_1000718
ENSG00000159267-EFO_1000718
ENSG00000077232-EFO_1000718
ENSG00000019505-EFO_1000718
ENSG00000121361-EFO_1000718
ENSG00000147526-EFO_1000718
ENSG00000138162-EFO_1000718
ENSG00000118418-EFO_1000718
ENSG00000164050-EFO_1000718
ENSG00000266200-EFO_1000718
ENSG00000019582-EFO_1000718
ENSG00000113716-EFO_1000718
ENSG00000169762-EFO_1000718
ENSG00000152689-EFO_1000718
ENSG00000103710-EFO_1000718
ENSG00000065491-EFO_1000718
ENSG00000143412-EFO_1000718
ENSG00000105254-EFO_1000718
ENSG00000180370-EFO_1000718
ENSG00000147439-EFO_1000718
ENSG00000103154-EFO_1000718
ENSG00000186603-EFO_1000718
ENSG00000172465-EFO_1000718
ENSG00000249853-EFO_1000718
ENSG00000139437-EFO_1000718
ENSG00000113905-EFO_1000718
ENSG00000121039-EFO_1000718
ENSG00000131781-EFO_1000718
ENSG00000143384-EFO_1000718
ENSG00000148730-EFO_1000718
ENSG00000168792-EFO_1000718
ENSG00000140526-EFO_1000718
ENSG00000100439-EFO_1000718
ENSG00000163686-EFO_1000718
ENSG00000100906-EFO_1000718
ENSG00000090339-EFO_1000718
ENSG00000177646-EFO_1000718
ENSG00000089234-EFO_1000718
ENSG00000117054-EFO_1000718
ENSG00000185024-EFO_1000718
ENSG00000138778-EFO_1000718
ENSG00000160888-EFO_1000718
ENSG00000174744-EFO_1000718
ENSG00000142669-EFO_1000718
ENSG00000029639-EFO_1000718
ENSG00000168300-EFO_1000718
ENSG00000151136-EFO_1000718
ENSG00000214706-EFO_1000718
ENSG00000092969-EFO_1000718
ENSG00000177465-EFO_1000718
ENSG00000136940-EFO_1000718
ENSG00000137801-EFO_1000718
ENSG00000073792-EFO_1000718
ENSG00000132434-EFO_1000718
ENSG00000132436-EFO_1000718
ENSG00000130702-EFO_1000718
ENSG00000203952-EFO_1000718
ENSG00000170145-EFO_1000718
ENSG00000151726-EFO_1000718
ENSG00000184925-EFO_1000718
ENSG00000163017-EFO_1000718
ENSG00000134121-EFO_1000718
ENSG00000146872-EFO_1000718
ENSG00000173517-EFO_1000718
ENSG00000242265-EFO_1000718
ENSG00000198300-EFO_1000718
ENSG00000133027-EFO_1000718
ENSG00000139354-EFO_1000718
ENSG00000107485-EFO_1000718
ENSG00000138613-EFO_1000718
ENSG00000163481-EFO_1000718
ENSG00000142655-EFO_1000718
ENSG00000175592-EFO_1000718
ENSG00000143257-EFO_1000718
ENSG00000197977-EFO_1000718
ENSG00000241697-EFO_1000718
ENSG00000166333-EFO_1000718
ENSG00000153234-EFO_1000718
ENSG00000108518-EFO_1000718
ENSG00000116251-EFO_1000718
ENSG00000132906-EFO_1000718
ENSG00000170482-EFO_1000718
ENSG00000165458-EFO_1000718
ENSG00000115840-EFO_1000718
ENSG00000197119-EFO_1000718
ENSG00000138792-EFO_1000718
ENSG00000174951-EFO_1000718
ENSG00000133818-EFO_1000718
ENSG00000052749-EFO_1000718
ENSG00000115109-EFO_1000718
ENSG00000159023-EFO_1000718
ENSG00000074696-EFO_1000718
ENSG00000109832-EFO_1000718
ENSG00000165752-EFO_1000718
ENSG00000140511-EFO_1000718
ENSG00000198648-EFO_1000718
ENSG00000104537-EFO_1000718
ENSG00000159588-EFO_1000718
ENSG00000079102-EFO_1000718
ENSG00000140968-EFO_1000718
ENSG00000177508-EFO_1000718
ENSG00000145675-EFO_1000718
ENSG00000023839-EFO_1000718
ENSG00000196154-EFO_1000718
ENSG00000204262-EFO_1000718
ENSG00000087842-EFO_1000718
ENSG00000170927-EFO_1000718
ENSG00000156345-EFO_1000718
ENSG00000105810-EFO_1000718
ENSG00000139083-EFO_1000718
ENSG00000142197-EFO_1000718
ENSG00000139508-EFO_1000718
ENSG00000121316-EFO_1000718
ENSG00000145779-EFO_1000718
ENSG00000028137-EFO_1000718
ENSG00000146072-EFO_1000718
ENSG00000141447-EFO_1000718
ENSG00000102524-EFO_1000718
ENSG00000186994-EFO_1000718
ENSG00000159173-EFO_1000718
ENSG00000129991-EFO_1000718
ENSG00000120054-EFO_1000718
ENSG00000111077-EFO_1000718
ENSG00000132773-EFO_1000718
ENSG00000104848-EFO_1000718
ENSG00000155465-EFO_1000718
ENSG00000085465-EFO_1000718
ENSG00000169217-EFO_1000718
ENSG00000174059-EFO_1000718
ENSG00000133488-EFO_1000718
ENSG00000180914-EFO_1000718
ENSG00000198483-EFO_1000718
ENSG00000112530-EFO_1000718
ENSG00000051009-EFO_1000718
ENSG00000138018-EFO_1000718
ENSG00000109511-EFO_1000718
ENSG00000142178-EFO_1000718
ENSG00000167291-EFO_1000718
ENSG00000023572-EFO_1000718
ENSG00000028839-EFO_1000718
ENSG00000105610-EFO_1000718
ENSG00000135473-EFO_1000718
ENSG00000142910-EFO_1000718
ENSG00000108846-EFO_1000718
ENSG00000125257-EFO_1000718
ENSG00000117266-EFO_1000718
ENSG00000155111-EFO_1000718
ENSG00000128829-EFO_1000718
ENSG00000115590-EFO_1000718
ENSG00000124104-EFO_1000718
ENSG00000167130-EFO_1000718
ENSG00000132563-EFO_1000718
ENSG00000115255-EFO_1000718
ENSG00000147647-EFO_1000718
ENSG00000189056-EFO_1000718
ENSG00000182704-EFO_1000718
ENSG00000117472-EFO_1000718
ENSG00000198931-EFO_1000718
ENSG00000156453-EFO_1000718
ENSG00000004975-EFO_1000718
ENSG00000120327-EFO_1000718
ENSG00000198797-EFO_1000718
ENSG00000146618-EFO_1000718
ENSG00000100162-EFO_1000718
ENSG00000127334-EFO_1000718
ENSG00000162670-EFO_1000718
ENSG00000134259-EFO_1000718
ENSG00000105251-EFO_1000718
ENSG00000101624-EFO_1000718
ENSG00000176974-EFO_1000718
ENSG00000100422-EFO_1000718
ENSG00000164403-EFO_1000718
ENSG00000119685-EFO_1000718
ENSG00000116991-EFO_1000718
ENSG00000196878-EFO_1000718
ENSG00000143942-EFO_1000718
ENSG00000198650-EFO_1000718
ENSG00000108389-EFO_1000718
ENSG00000113070-EFO_1000718
ENSG00000172572-EFO_1000718
ENSG00000177045-EFO_1000718
ENSG00000005187-EFO_1000718
ENSG00000119431-EFO_1000718
ENSG00000100288-EFO_1000718
ENSG00000137462-EFO_1000718
ENSG00000169490-EFO_1000718
ENSG00000169908-EFO_1000718
ENSG00000115221-EFO_1000718
ENSG00000164089-EFO_1000718
ENSG00000074935-EFO_1000718
ENSG00000159147-EFO_1000718
ENSG00000104883-EFO_1000718
ENSG00000146083-EFO_1000718
ENSG00000070808-EFO_1000718
ENSG00000170345-EFO_1000718
ENSG00000137878-EFO_1000718
ENSG00000184719-EFO_1000718
ENSG00000125995-EFO_1000718
ENSG00000105135-EFO_1000718
ENSG00000134986-EFO_1000718
ENSG00000161395-EFO_1000718
ENSG00000170802-EFO_1000718
ENSG00000172663-EFO_1000718
ENSG00000197375-EFO_1000718
ENSG00000121691-EFO_1000718
ENSG00000125629-EFO_1000718
ENSG00000198208-EFO_1000718
ENSG00000154269-EFO_1000718
ENSG00000167996-EFO_1000718
ENSG00000001561-EFO_1000718
ENSG00000168439-EFO_1000718
ENSG00000115661-EFO_1000718
ENSG00000187097-EFO_1000718
ENSG00000186352-EFO_1000718
ENSG00000146278-EFO_1000718
ENSG00000166825-EFO_1000718
ENSG00000112214-EFO_1000718
ENSG00000169221-EFO_1000718
ENSG00000173221-EFO_1000718
ENSG00000004961-EFO_1000718
ENSG00000165282-EFO_1000718
ENSG00000163517-EFO_1000718
ENSG00000183091-EFO_1000718
ENSG00000168237-EFO_1000718
ENSG00000135476-EFO_1000718
ENSG00000196420-EFO_1000718
ENSG00000160255-EFO_1000718
ENSG00000124256-EFO_1000718
ENSG00000116809-EFO_1000718
ENSG00000186350-EFO_1000718
ENSG00000125538-EFO_1000718
ENSG00000167565-EFO_1000718
ENSG00000135108-EFO_1000718
ENSG00000130713-EFO_1000718
ENSG00000140297-EFO_1000718
ENSG00000147883-EFO_1000718
ENSG00000138193-EFO_1000718
ENSG00000197943-EFO_1000718
ENSG00000091704-EFO_1000718
ENSG00000158525-EFO_1000718
ENSG00000111181-EFO_1000718
ENSG00000122194-EFO_1000718
ENSG00000221968-EFO_1000718
ENSG00000144550-EFO_1000718
ENSG00000112964-EFO_1000718
ENSG00000118702-EFO_1000718
ENSG00000115042-EFO_1000718
ENSG00000145632-EFO_1000718
ENSG00000113161-EFO_1000718
ENSG00000109099-EFO_1000718
ENSG00000205808-EFO_1000718
ENSG00000171790-EFO_1000718
ENSG00000078589-EFO_1000718
ENSG00000139624-EFO_1000718
ENSG00000116830-EFO_1000718
ENSG00000115641-EFO_1000718
ENSG00000158825-EFO_1000718
ENSG00000146950-EFO_1000718
ENSG00000120915-EFO_1000718
ENSG00000103942-EFO_1000718
ENSG00000113391-EFO_1000718
ENSG00000159184-EFO_1000718
ENSG00000166743-EFO_1000718
ENSG00000183549-EFO_1000718
ENSG00000196743-EFO_1000718
ENSG00000114349-EFO_1000718
ENSG00000169064-EFO_1000718
ENSG00000007216-EFO_1000718
ENSG00000094963-EFO_1000718
ENSG00000117906-EFO_1000718
ENSG00000080546-EFO_1000718
ENSG00000149212-EFO_1000718
ENSG00000128886-EFO_1000718
ENSG00000009709-EFO_1000718
ENSG00000147889-EFO_1000718
ENSG00000066322-EFO_1000718
ENSG00000143507-EFO_1000718
ENSG00000112679-EFO_1000718
ENSG00000146232-EFO_1000718
ENSG00000138166-EFO_1000718
ENSG00000184226-EFO_1000718
ENSG00000144802-EFO_1000718
ENSG00000115163-EFO_1000718
ENSG00000121101-EFO_1000718
ENSG00000151575-EFO_1000718
ENSG00000185437-EFO_1000718
ENSG00000095370-EFO_1000718
ENSG00000066248-EFO_1000718
ENSG00000156463-EFO_1000718
ENSG00000174799-EFO_1000718
ENSG00000198892-EFO_1000718
ENSG00000102230-EFO_1000718
ENSG00000100393-EFO_1000718
ENSG00000122591-EFO_1000718
ENSG00000135218-EFO_1000718
ENSG00000150961-EFO_1000718
ENSG00000089692-EFO_1000718
ENSG00000091490-EFO_1000718
ENSG00000145451-EFO_1000718
ENSG00000168264-EFO_1000718
ENSG00000163440-EFO_1000718
ENSG00000138083-EFO_1000718
ENSG00000013392-EFO_1000718
ENSG00000091831-EFO_1000718
ENSG00000110721-EFO_1000718
ENSG00000081800-EFO_1000718
ENSG00000115170-EFO_1000718
ENSG00000119185-EFO_1000718
ENSG00000155099-EFO_1000718
ENSG00000172071-EFO_1000718
ENSG00000121440-EFO_1000718
ENSG00000147443-EFO_1000718
ENSG00000167110-EFO_1000718
ENSG00000108733-EFO_1000718
ENSG00000165457-EFO_1000718
ENSG00000203907-EFO_1000718
ENSG00000110092-EFO_1000718
ENSG00000124568-EFO_1000718
ENSG00000110931-EFO_1000718
ENSG00000077274-EFO_1000718
ENSG00000168269-EFO_1000718
ENSG00000142227-EFO_1000718
ENSG00000132406-EFO_1000718
ENSG00000105255-EFO_1000718
ENSG00000239282-EFO_1000718
ENSG00000181234-EFO_1000718
ENSG00000174898-EFO_1000718
ENSG00000175634-EFO_1000718
ENSG00000111674-EFO_1000718
ENSG00000135094-EFO_1000718
ENSG00000163430-EFO_1000718
ENSG00000136444-EFO_1000718
ENSG00000101294-EFO_1000718
ENSG00000198018-EFO_1000718
ENSG00000171557-EFO_1000718
ENSG00000022267-EFO_1000718
ENSG00000125726-EFO_1000718
ENSG00000112769-EFO_1000718
ENSG00000174332-EFO_1000718
ENSG00000241935-EFO_1000718
ENSG00000128604-EFO_1000718
ENSG00000111727-EFO_1000718
ENSG00000171262-EFO_1000718
ENSG00000099260-EFO_1000718
ENSG00000059377-EFO_1000718
ENSG00000128713-EFO_1000718
ENSG00000213930-EFO_1000718
ENSG00000168004-EFO_1000718
ENSG00000175920-EFO_1000718
ENSG00000105379-EFO_1000718
ENSG00000173540-EFO_1000718
ENSG00000115604-EFO_1000718
ENSG00000079112-EFO_1000718
ENSG00000169621-EFO_1000718
ENSG00000115271-EFO_1000718
ENSG00000188641-EFO_1000718
ENSG00000151876-EFO_1000718
ENSG00000181061-EFO_1000718
ENSG00000112208-EFO_1000718
ENSG00000152669-EFO_1000718
ENSG00000137502-EFO_1000718
ENSG00000187475-EFO_1000718
ENSG00000274267-EFO_1000718
ENSG00000198380-EFO_1000718
ENSG00000183813-EFO_1000718
ENSG00000078269-EFO_1000718
ENSG00000173227-EFO_1000718
ENSG00000110090-EFO_1000718
ENSG00000167216-EFO_1000718
ENSG00000120837-EFO_1000718
ENSG00000134240-EFO_1000718
ENSG00000170743-EFO_1000718
ENSG00000099139-EFO_1000718
ENSG00000136161-EFO_1000718
ENSG00000130300-EFO_1000718
ENSG00000163681-EFO_1000718
ENSG00000115919-EFO_1000718
ENSG00000007312-EFO_1000718
ENSG00000090470-EFO_1000718
ENSG00000150540-EFO_1000718
ENSG00000082014-EFO_1000718
ENSG00000105991-EFO_1000718
ENSG00000170791-EFO_1000718
ENSG00000197142-EFO_1000718
ENSG00000004799-EFO_1000718
ENSG00000175087-EFO_1000718
ENSG00000090097-EFO_1000718
ENSG00000115504-EFO_1000718
ENSG00000113790-EFO_1000718
ENSG00000215251-EFO_1000718
ENSG00000137496-EFO_1000718
ENSG00000261701-EFO_1000718
ENSG00000121892-EFO_1000718
ENSG00000120158-EFO_1000718
ENSG00000176978-EFO_1000718
ENSG00000115459-EFO_1000718
ENSG00000163435-EFO_1000718
ENSG00000105717-EFO_1000718
ENSG00000132570-EFO_1000718
ENSG00000164303-EFO_1000718
ENSG00000129810-EFO_1000718
ENSG00000139318-EFO_1000718
ENSG00000141258-EFO_1000718
ENSG00000161202-EFO_1000718
ENSG00000151422-EFO_1000718
ENSG00000111252-EFO_1000718
ENSG00000116819-EFO_1000718
ENSG00000139926-EFO_1000718
ENSG00000172159-EFO_1000718
ENSG00000167676-EFO_1000718
ENSG00000214456-EFO_1000718
ENSG00000149043-EFO_1000718
ENSG00000183569-EFO_1000718
ENSG00000056736-EFO_1000718
ENSG00000140374-EFO_1000718
ENSG00000185813-EFO_1000718
ENSG00000135842-EFO_1000718
ENSG00000121104-EFO_1000718
ENSG00000148459-EFO_1000718
ENSG00000106366-EFO_1000718
ENSG00000107960-EFO_1000718
ENSG00000163825-EFO_1000718
ENSG00000012061-EFO_1000718
ENSG00000187672-EFO_1000718
ENSG00000099219-EFO_1000718
ENSG00000178814-EFO_1000718
ENSG00000123240-EFO_1000718
ENSG00000119915-EFO_1000718
ENSG00000086619-EFO_1000718
ENSG00000241360-EFO_1000718
ENSG00000114115-EFO_1000718
ENSG00000137154-EFO_1000718
ENSG00000100350-EFO_1000718
ENSG00000101773-EFO_1000718
ENSG00000147168-EFO_1000718
ENSG00000115226-EFO_1000718
ENSG00000142494-EFO_1000718
ENSG00000084734-EFO_1000718
ENSG00000147872-EFO_1000718
ENSG00000136630-EFO_1000718
ENSG00000152782-EFO_1000718
ENSG00000126062-EFO_1000718
ENSG00000198815-EFO_1000718
ENSG00000146477-EFO_1000718
ENSG00000172348-EFO_1000718
ENSG00000147459-EFO_1000718
ENSG00000167136-EFO_1000718
ENSG00000124145-EFO_1000718
ENSG00000010818-EFO_1000718
ENSG00000171617-EFO_1000718
ENSG00000168447-EFO_1000718
ENSG00000244462-EFO_1000718
ENSG00000111642-EFO_1000718
ENSG00000112029-EFO_1000718
ENSG00000154143-EFO_1000718
ENSG00000113361-EFO_1000718
ENSG00000197632-EFO_1000718
ENSG00000149485-EFO_1000718
ENSG00000278588-EFO_1000718
ENSG00000146587-EFO_1000718
ENSG00000084070-EFO_1000718
ENSG00000163536-EFO_1000718
ENSG00000157106-EFO_1000718
ENSG00000106004-EFO_1000718
ENSG00000189091-EFO_1000718
ENSG00000144045-EFO_1000718
ENSG00000182359-EFO_1000718
ENSG00000130513-EFO_1000718
ENSG00000164815-EFO_1000718
ENSG00000262919-EFO_1000718
ENSG00000143870-EFO_1000718
ENSG00000166192-EFO_1000718
ENSG00000151892-EFO_1000718
ENSG00000173992-EFO_1000718
ENSG00000104611-EFO_1000718
ENSG00000100784-EFO_1000718
ENSG00000163069-EFO_1000718
ENSG00000129197-EFO_1000718
ENSG00000149474-EFO_1000718
ENSG00000132591-EFO_1000718
ENSG00000170004-EFO_1000718
ENSG00000152256-EFO_1000718
ENSG00000148156-EFO_1000718
ENSG00000163535-EFO_1000718
ENSG00000137857-EFO_1000718
ENSG00000128512-EFO_1000718
ENSG00000170322-EFO_1000718
ENSG00000170448-EFO_1000718
ENSG00000103876-EFO_1000718
ENSG00000172977-EFO_1000718
ENSG00000136514-EFO_1000718
ENSG00000051128-EFO_1000718
ENSG00000185215-EFO_1000718
ENSG00000115556-EFO_1000718
ENSG00000104047-EFO_1000718
ENSG00000129596-EFO_1000718
ENSG00000136144-EFO_1000718
ENSG00000165953-EFO_1000718
ENSG00000137478-EFO_1000718
ENSG00000149499-EFO_1000718
ENSG00000153574-EFO_1000718
ENSG00000139269-EFO_1000718
ENSG00000092036-EFO_1000718
ENSG00000167280-EFO_1000718
ENSG00000196353-EFO_1000718
ENSG00000189159-EFO_1000718
ENSG00000138468-EFO_1000718
ENSG00000198353-EFO_1000718
ENSG00000149124-EFO_1000718
ENSG00000111911-EFO_1000718
ENSG00000131375-EFO_1000718
ENSG00000139173-EFO_1000718
ENSG00000138074-EFO_1000718
ENSG00000196155-EFO_1000718
ENSG00000173801-EFO_1000718
ENSG00000080819-EFO_1000718
ENSG00000001167-EFO_1000718
ENSG00000180185-EFO_1000718
ENSG00000242732-EFO_1000718
ENSG00000168079-EFO_1000718
ENSG00000156509-EFO_1000718
ENSG00000164251-EFO_1000718
ENSG00000122335-EFO_1000718
ENSG00000065485-EFO_1000718
ENSG00000162775-EFO_1000718
ENSG00000112902-EFO_1000718
ENSG00000079393-EFO_1000718
ENSG00000127220-EFO_1000718
ENSG00000135048-EFO_1000718
ENSG00000117748-EFO_1000718
ENSG00000082516-EFO_1000718
ENSG00000163083-EFO_1000718
ENSG00000163586-EFO_1000718
ENSG00000177606-EFO_1000718
ENSG00000123992-EFO_1000718
ENSG00000088926-EFO_1000718
ENSG00000116663-EFO_1000718
ENSG00000263761-EFO_1000718
ENSG00000117525-EFO_1000718
ENSG00000104205-EFO_1000718
ENSG00000145491-EFO_1000718
ENSG00000166289-EFO_1000718
ENSG00000240303-EFO_1000718
ENSG00000092108-EFO_1000718
ENSG00000153982-EFO_1000718
ENSG00000163832-EFO_1000718
ENSG00000168077-EFO_1000718
ENSG00000105607-EFO_1000718
ENSG00000126461-EFO_1000718
ENSG00000109929-EFO_1000718
ENSG00000149922-EFO_1000718
ENSG00000135905-EFO_1000718
ENSG00000178307-EFO_1000718
ENSG00000104313-EFO_1000718
ENSG00000173210-EFO_1000718
ENSG00000154920-EFO_1000718
ENSG00000143653-EFO_1000718
ENSG00000048740-EFO_1000718
ENSG00000170522-EFO_1000718
ENSG00000075651-EFO_1000718
ENSG00000157303-EFO_1000718
ENSG00000085365-EFO_1000718
ENSG00000070495-EFO_1000718
ENSG00000187210-EFO_1000718
ENSG00000107104-EFO_1000718
ENSG00000145384-EFO_1000718
ENSG00000221869-EFO_1000718
ENSG00000110888-EFO_1000718
ENSG00000198734-EFO_1000718
ENSG00000138764-EFO_1000718
ENSG00000012660-EFO_1000718
ENSG00000245848-EFO_1000718
ENSG00000102119-EFO_1000718
ENSG00000008083-EFO_1000718
ENSG00000113722-EFO_1000718
ENSG00000117834-EFO_1000718
ENSG00000164023-EFO_1000718
ENSG00000179029-EFO_1000718
ENSG00000105173-EFO_1000718
ENSG00000126218-EFO_1000718
ENSG00000198964-EFO_1000718
ENSG00000162694-EFO_1000718
ENSG00000168356-EFO_1000718
ENSG00000120659-EFO_1000718
ENSG00000171988-EFO_1000718
ENSG00000165475-HP_0003074
ENSG00000047597-HP_0003074
ENSG00000105447-HP_0003074
ENSG00000198363-HP_0003074
ENSG00000055483-HP_0003074
ENSG00000186318-HP_0003074
ENSG00000166183-HP_0003074
ENSG00000126522-HP_0003074
ENSG00000187607-HP_0003074
ENSG00000112599-HP_0003074
ENSG00000146233-HP_0003074
ENSG00000040531-HP_0003074
ENSG00000121413-HP_0003074
ENSG00000175315-HP_0003074
ENSG00000082512-HP_0003074
ENSG00000165471-HP_0003074
ENSG00000196793-HP_0003074
ENSG00000109519-HP_0003074
ENSG00000150712-HP_0003074
ENSG00000136738-HP_0003074
ENSG00000111218-HP_0003074
ENSG00000180875-HP_0003074
ENSG00000198356-HP_0003074
ENSG00000211452-HP_0003074
ENSG00000164284-HP_0003074
ENSG00000121552-HP_0003074
ENSG00000072518-HP_0003074
ENSG00000144677-HP_0003074
ENSG00000071575-HP_0003074
ENSG00000125872-HP_0003074
ENSG00000101255-HP_0003074
ENSG00000188906-HP_0003074
ENSG00000125675-HP_0003074
ENSG00000134057-HP_0003074
ENSG00000155016-HP_0003074
ENSG00000151332-HP_0003074
ENSG00000126562-HP_0003074
ENSG00000175104-HP_0003074
ENSG00000135697-HP_0003074
ENSG00000002330-HP_0003074
ENSG00000140455-HP_0003074
ENSG00000116157-HP_0003074
ENSG00000125831-HP_0003074
ENSG00000197629-HP_0003074
ENSG00000079931-HP_0003074
ENSG00000186732-HP_0003074
ENSG00000170382-HP_0003074
ENSG00000135698-HP_0003074
ENSG00000158125-HP_0003074
ENSG00000105829-HP_0003074
ENSG00000143258-HP_0003074
ENSG00000152583-HP_0003074
ENSG00000152784-HP_0003074
ENSG00000131409-HP_0003074
ENSG00000184005-HP_0003074
ENSG00000178075-HP_0003074
ENSG00000118785-HP_0003074
ENSG00000135454-HP_0003074
ENSG00000168765-HP_0003074
ENSG00000126010-HP_0003074
ENSG00000165092-HP_0003074
ENSG00000137106-HP_0003074
ENSG00000074582-HP_0003074
ENSG00000168491-HP_0003074
ENSG00000197580-HP_0003074
ENSG00000125484-HP_0003074
ENSG00000072182-HP_0003074
ENSG00000127419-HP_0003074
ENSG00000128059-HP_0003074
ENSG00000105793-HP_0003074
ENSG00000155974-HP_0003074
ENSG00000116761-HP_0003074
ENSG00000196199-HP_0003074
ENSG00000134317-HP_0003074
ENSG00000053371-HP_0003074
ENSG00000127399-HP_0003074
ENSG00000198074-HP_0003074
ENSG00000166148-HP_0003074
ENSG00000166123-HP_0003074
ENSG00000181773-HP_0003074
ENSG00000140307-HP_0003074
ENSG00000131864-HP_0003074
ENSG00000126883-HP_0003074
ENSG00000165566-HP_0003074
ENSG00000198873-HP_0003074
ENSG00000153006-HP_0003074
ENSG00000023330-HP_0003074
ENSG00000171492-HP_0003074
ENSG00000127914-HP_0003074
ENSG00000165171-HP_0003074
ENSG00000204160-HP_0003074
ENSG00000156802-HP_0003074
ENSG00000085662-HP_0003074
ENSG00000084764-HP_0003074
ENSG00000169840-HP_0003074
ENSG00000133131-HP_0003074
ENSG00000213024-HP_0003074
ENSG00000108433-HP_0003074
ENSG00000136011-HP_0003074
ENSG00000122787-HP_0003074
ENSG00000154438-HP_0003074
ENSG00000149418-HP_0003074
ENSG00000162337-HP_0003074
ENSG00000169255-HP_0003074
ENSG00000133800-HP_0003074
ENSG00000106976-HP_0003074
ENSG00000140396-HP_0003074
ENSG00000002822-HP_0003074
ENSG00000130592-HP_0003074
ENSG00000108602-HP_0003074
ENSG00000139352-HP_0003074
ENSG00000148795-HP_0003074
ENSG00000166394-HP_0003074
ENSG00000111249-HP_0003074
ENSG00000102780-HP_0003074
ENSG00000186115-HP_0003074
ENSG00000177054-HP_0003074
ENSG00000111231-HP_0003074
ENSG00000155893-HP_0003074
ENSG00000103490-HP_0003074
ENSG00000124160-HP_0003074
ENSG00000111711-HP_0003074
ENSG00000102048-HP_0003074
ENSG00000113494-HP_0003074
ENSG00000164116-HP_0003074
ENSG00000172893-HP_0003074
ENSG00000160233-HP_0003074
ENSG00000143363-HP_0003074
ENSG00000108381-HP_0003074
ENSG00000103194-HP_0003074
ENSG00000099385-HP_0003074
ENSG00000185432-HP_0003074
ENSG00000143294-HP_0003074
ENSG00000181541-HP_0003074
ENSG00000114771-HP_0003074
ENSG00000006712-HP_0003074
ENSG00000184012-HP_0003074
ENSG00000148180-HP_0003074
ENSG00000146250-HP_0003074
ENSG00000065621-HP_0003074
ENSG00000063176-HP_0003074
ENSG00000037897-HP_0003074
ENSG00000198829-HP_0003074
ENSG00000277656-HP_0003074
ENSG00000155096-HP_0003074
ENSG00000141505-HP_0003074
ENSG00000176153-HP_0003074
ENSG00000155846-HP_0003074
ENSG00000136840-HP_0003074
ENSG00000079462-HP_0003074
ENSG00000103485-HP_0003074
ENSG00000021461-HP_0003074
ENSG00000151240-HP_0003074
ENSG00000106258-HP_0003074
ENSG00000163644-HP_0003074
ENSG00000128309-HP_0003074
ENSG00000173890-HP_0003074
ENSG00000100577-HP_0003074
ENSG00000063180-HP_0003074
ENSG00000143198-HP_0003074
ENSG00000153802-HP_0003074
ENSG00000182187-HP_0003074
ENSG00000120896-HP_0003074
ENSG00000101751-HP_0003074
ENSG00000189067-HP_0003074
ENSG00000140548-HP_0003074
ENSG00000134569-HP_0003074
ENSG00000137656-HP_0003074
ENSG00000186767-HP_0003074
ENSG00000122477-HP_0003074
ENSG00000173581-HP_0003074
ENSG00000197566-HP_0003074
ENSG00000169184-HP_0003074
ENSG00000074410-HP_0003074
ENSG00000135679-HP_0003074
ENSG00000188994-HP_0003074
ENSG00000177511-HP_0003074
ENSG00000140459-HP_0003074
ENSG00000131016-HP_0003074
ENSG00000129317-HP_0003074
ENSG00000133226-HP_0003074
ENSG00000111707-HP_0003074
ENSG00000084112-HP_0003074
ENSG00000214160-HP_0003074
ENSG00000036672-HP_0003074
ENSG00000163738-HP_0003074
ENSG00000100994-HP_0003074
ENSG00000141040-HP_0003074
ENSG00000110887-HP_0003074
ENSG00000164663-HP_0003074
ENSG00000171621-HP_0003074
ENSG00000132600-HP_0003074
ENSG00000185022-HP_0003074
ENSG00000196605-HP_0003074
ENSG00000184384-HP_0003074
ENSG00000112893-HP_0003074
ENSG00000107669-HP_0003074
ENSG00000101417-HP_0003074
ENSG00000173511-HP_0003074
ENSG00000040199-HP_0003074
ENSG00000160602-HP_0003074
ENSG00000154914-HP_0003074
ENSG00000136383-HP_0003074
ENSG00000136059-HP_0003074
ENSG00000178573-HP_0003074
ENSG00000176170-HP_0003074
ENSG00000137364-HP_0003074
ENSG00000148334-HP_0003074
ENSG00000122420-HP_0003074
ENSG00000168259-HP_0003074
ENSG00000137976-HP_0003074
ENSG00000175899-HP_0003074
ENSG00000133026-HP_0003074
ENSG00000165462-HP_0003074
ENSG00000154007-HP_0003074
ENSG00000170412-HP_0003074
ENSG00000127837-HP_0003074
ENSG00000198901-HP_0003074
ENSG00000159423-HP_0003074
ENSG00000277893-HP_0003074
ENSG00000119711-HP_0003074
ENSG00000007062-HP_0003074
ENSG00000143515-HP_0003074
ENSG00000115525-HP_0003074
ENSG00000166444-HP_0003074
ENSG00000175130-HP_0003074
ENSG00000186951-HP_0003074
ENSG00000094914-HP_0003074
ENSG00000117399-HP_0003074
ENSG00000178502-HP_0003074
ENSG00000183044-HP_0003074
ENSG00000112159-HP_0003074
ENSG00000109819-HP_0003074
ENSG00000164733-HP_0003074
ENSG00000178531-HP_0003074
ENSG00000107611-HP_0003074
ENSG00000161920-HP_0003074
ENSG00000153015-HP_0003074
ENSG00000173545-HP_0003074
ENSG00000143162-HP_0003074
ENSG00000036530-HP_0003074
ENSG00000175348-HP_0003074
ENSG00000167191-HP_0003074
ENSG00000177485-HP_0003074
ENSG00000170776-HP_0003074
ENSG00000188215-HP_0003074
ENSG00000153208-HP_0003074
ENSG00000183891-HP_0003074
ENSG00000113916-HP_0003074
ENSG00000136261-HP_0003074
ENSG00000142405-HP_0003074
ENSG00000164266-HP_0003074
ENSG00000118113-HP_0003074
ENSG00000083799-HP_0003074
ENSG00000196850-HP_0003074
ENSG00000150527-HP_0003074
ENSG00000072080-HP_0003074
ENSG00000157837-HP_0003074
ENSG00000008405-HP_0003074
ENSG00000111671-HP_0003074
ENSG00000163554-HP_0003074
ENSG00000163541-HP_0003074
ENSG00000250799-HP_0003074
ENSG00000176894-HP_0003074
ENSG00000066427-HP_0003074
ENSG00000074416-HP_0003074
ENSG00000155754-HP_0003074
ENSG00000004776-HP_0003074
ENSG00000070731-HP_0003074
ENSG00000120162-HP_0003074
ENSG00000196730-HP_0003074
ENSG00000080823-HP_0003074
ENSG00000165886-HP_0003074
ENSG00000140506-HP_0003074
ENSG00000070190-HP_0003074
ENSG00000125637-HP_0003074
ENSG00000160563-HP_0003074
ENSG00000112799-HP_0003074
ENSG00000185697-HP_0003074
ENSG00000132423-HP_0003074
ENSG00000148840-HP_0003074
ENSG00000066739-HP_0003074
ENSG00000147853-HP_0003074
ENSG00000166347-HP_0003074
ENSG00000152595-HP_0003074
ENSG00000100024-HP_0003074
ENSG00000126243-HP_0003074
ENSG00000185650-HP_0003074
ENSG00000135763-HP_0003074
ENSG00000018510-HP_0003074
ENSG00000058056-HP_0003074
ENSG00000184743-HP_0003074
ENSG00000183035-HP_0003074
ENSG00000105726-HP_0003074
ENSG00000127249-HP_0003074
ENSG00000175287-HP_0003074
ENSG00000143393-HP_0003074
ENSG00000158966-HP_0003074
ENSG00000072210-HP_0003074
ENSG00000149716-HP_0003074
ENSG00000186088-HP_0003074
ENSG00000135521-HP_0003074
ENSG00000101955-HP_0003074
ENSG00000168916-HP_0003074
ENSG00000197619-HP_0003074
ENSG00000174307-HP_0003074
ENSG00000117707-HP_0003074
ENSG00000132763-HP_0003074
ENSG00000144560-HP_0003074
ENSG00000172318-HP_0003074
ENSG00000237172-HP_0003074
ENSG00000115828-HP_0003074
ENSG00000121578-HP_0003074
ENSG00000197535-HP_0003074
ENSG00000102158-HP_0003074
ENSG00000134258-HP_0003074
ENSG00000254858-HP_0003074
ENSG00000213999-HP_0003074
ENSG00000149968-HP_0003074
ENSG00000119714-HP_0003074
ENSG00000055163-HP_0003074
ENSG00000112640-HP_0003074
ENSG00000163735-HP_0003074
ENSG00000165983-HP_0003074
ENSG00000165474-HP_0003074
ENSG00000107890-HP_0003074
ENSG00000105668-HP_0003074
ENSG00000099968-HP_0003074
ENSG00000121653-HP_0003074
ENSG00000124116-HP_0003074
ENSG00000060566-HP_0003074
ENSG00000213672-HP_0003074
ENSG00000084676-HP_0003074
ENSG00000107554-HP_0003074
ENSG00000247626-HP_0003074
ENSG00000005469-HP_0003074
ENSG00000125952-HP_0003074
ENSG00000129071-HP_0003074
ENSG00000018408-HP_0003074
ENSG00000049245-HP_0003074
ENSG00000176055-HP_0003074
ENSG00000167656-HP_0003074
ENSG00000054793-HP_0003074
ENSG00000118514-HP_0003074
ENSG00000241945-HP_0003074
ENSG00000102897-HP_0003074
ENSG00000137573-HP_0003074
ENSG00000185909-HP_0003074
ENSG00000260325-HP_0003074
ENSG00000170606-HP_0003074
ENSG00000174567-HP_0003074
ENSG00000065833-HP_0003074
ENSG00000198746-HP_0003074
ENSG00000127125-HP_0003074
ENSG00000156194-HP_0003074
ENSG00000118898-HP_0003074
ENSG00000171723-HP_0003074
ENSG00000165916-HP_0003074
ENSG00000104695-HP_0003074
ENSG00000112218-HP_0003074
ENSG00000106246-HP_0003074
ENSG00000081041-HP_0003074
ENSG00000065526-HP_0003074
ENSG00000129128-HP_0003074
ENSG00000144476-HP_0003074
ENSG00000154639-HP_0003074
ENSG00000066827-HP_0003074
ENSG00000132669-HP_0003074
ENSG00000158301-HP_0003074
ENSG00000013588-HP_0003074
ENSG00000173372-HP_0003074
ENSG00000197696-HP_0003074
ENSG00000176919-HP_0003074
ENSG00000167642-HP_0003074
ENSG00000132911-HP_0003074
ENSG00000197530-HP_0003074
ENSG00000133816-HP_0003074
ENSG00000165175-HP_0003074
ENSG00000116691-HP_0003074
ENSG00000143409-HP_0003074
ENSG00000101000-HP_0003074
ENSG00000187098-HP_0003074
ENSG00000181444-HP_0003074
ENSG00000104907-HP_0003074
ENSG00000160870-HP_0003074
ENSG00000066651-HP_0003074
ENSG00000108788-HP_0003074
ENSG00000153902-HP_0003074
ENSG00000153071-HP_0003074
ENSG00000173409-HP_0003074
ENSG00000124003-HP_0003074
ENSG00000179284-HP_0003074
ENSG00000184838-HP_0003074
ENSG00000135378-HP_0003074
ENSG00000167657-HP_0003074
ENSG00000010438-HP_0003074
ENSG00000142751-HP_0003074
ENSG00000174946-HP_0003074
ENSG00000175224-HP_0003074
ENSG00000078304-HP_0003074
ENSG00000172482-HP_0003074
ENSG00000100014-HP_0003074
ENSG00000136141-HP_0003074
ENSG00000186001-HP_0003074
ENSG00000163673-HP_0003074
ENSG00000162882-HP_0003074
ENSG00000130311-HP_0003074
ENSG00000095002-HP_0003074
ENSG00000181652-HP_0003074
ENSG00000064545-HP_0003074
ENSG00000157111-HP_0003074
ENSG00000149761-HP_0003074
ENSG00000132182-HP_0003074
ENSG00000105245-HP_0003074
ENSG00000185298-HP_0003074
ENSG00000144395-HP_0003074
ENSG00000049323-HP_0003074
ENSG00000049247-HP_0003074
ENSG00000090006-HP_0003074
ENSG00000124406-HP_0003074
ENSG00000138823-HP_0003074
ENSG00000081923-HP_0003074
ENSG00000184500-HP_0003074
ENSG00000062282-HP_0003074
ENSG00000176472-HP_0003074
ENSG00000105778-HP_0003074
ENSG00000115758-HP_0003074
ENSG00000196562-HP_0003074
ENSG00000115009-HP_0003074
ENSG00000131142-HP_0003074
ENSG00000118733-HP_0003074
ENSG00000137648-HP_0003074
ENSG00000179104-HP_0003074
ENSG00000167306-HP_0003074
ENSG00000101605-HP_0003074
ENSG00000015285-HP_0003074
ENSG00000172935-HP_0003074
ENSG00000137992-HP_0003074
ENSG00000178623-HP_0003074
ENSG00000166961-HP_0003074
ENSG00000175470-HP_0003074
ENSG00000166847-HP_0003074
ENSG00000091436-HP_0003074
ENSG00000107968-HP_0003074
ENSG00000085511-HP_0003074
ENSG00000172932-HP_0003074
ENSG00000167460-HP_0003074
ENSG00000188130-HP_0003074
ENSG00000144959-HP_0003074
ENSG00000071051-HP_0003074
ENSG00000176771-HP_0003074
ENSG00000176058-HP_0003074
ENSG00000169902-HP_0003074
ENSG00000056972-HP_0003074
ENSG00000100266-HP_0003074
ENSG00000148468-HP_0003074
ENSG00000143776-HP_0003074
ENSG00000163171-HP_0003074
ENSG00000113645-HP_0003074
ENSG00000214309-HP_0003074
ENSG00000157823-HP_0003074
ENSG00000140943-HP_0003074
ENSG00000164904-HP_0003074
ENSG00000076706-HP_0003074
ENSG00000099330-HP_0003074
ENSG00000178662-HP_0003074
ENSG00000137672-HP_0003074
ENSG00000166166-HP_0003074
ENSG00000161040-HP_0003074
ENSG00000112234-HP_0003074
ENSG00000144481-HP_0003074
ENSG00000108587-HP_0003074
ENSG00000112033-HP_0003074
ENSG00000068001-HP_0003074
ENSG00000171243-HP_0003074
ENSG00000164932-HP_0003074
ENSG00000183230-HP_0003074
ENSG00000125686-HP_0003074
ENSG00000166669-HP_0003074
ENSG00000166118-HP_0003074
ENSG00000140368-HP_0003074
ENSG00000150722-HP_0003074
ENSG00000196141-HP_0003074
ENSG00000198729-HP_0003074
ENSG00000163739-HP_0003074
ENSG00000185201-HP_0003074
ENSG00000144648-HP_0003074
ENSG00000105550-HP_0003074
ENSG00000104312-HP_0003074
ENSG00000123213-HP_0003074
ENSG00000165801-HP_0003074
ENSG00000170439-HP_0003074
ENSG00000166145-HP_0003074
ENSG00000157617-HP_0003074
ENSG00000134278-HP_0003074
ENSG00000115963-HP_0003074
ENSG00000104267-HP_0003074
ENSG00000167791-HP_0003074
ENSG00000102547-HP_0003074
ENSG00000067606-HP_0003074
ENSG00000173898-HP_0003074
ENSG00000167600-HP_0003074
ENSG00000120215-HP_0003074
ENSG00000119684-HP_0003074
ENSG00000178163-HP_0003074
ENSG00000133067-HP_0003074
ENSG00000108231-HP_0003074
ENSG00000183621-HP_0003074
ENSG00000111339-HP_0003074
ENSG00000140450-HP_0003074
ENSG00000178149-HP_0003074
ENSG00000166035-HP_0003074
ENSG00000079435-HP_0003074
ENSG00000198099-HP_0003074
ENSG00000215114-HP_0003074
ENSG00000154277-HP_0003074
ENSG00000178078-HP_0003074
ENSG00000205220-HP_0003074
ENSG00000204335-HP_0003074
ENSG00000134042-HP_0003074
ENSG00000198932-HP_0003074
ENSG00000125818-HP_0003074
ENSG00000101577-HP_0003074
ENSG00000179988-HP_0003074
ENSG00000132475-HP_0003074
ENSG00000072364-HP_0003074
ENSG00000079557-HP_0003074
ENSG00000125351-HP_0003074
ENSG00000164252-HP_0003074
ENSG00000160216-HP_0003074
ENSG00000151729-HP_0003074
ENSG00000162241-HP_0003074
ENSG00000137726-HP_0003074
ENSG00000164209-HP_0003074
ENSG00000155850-HP_0003074
ENSG00000140284-HP_0003074
ENSG00000167114-HP_0003074
ENSG00000153823-HP_0003074
ENSG00000047249-HP_0003074
ENSG00000165240-HP_0003074
ENSG00000135114-HP_0003074
ENSG00000102100-HP_0003074
ENSG00000116035-HP_0003074
ENSG00000110060-HP_0003074
ENSG00000038427-HP_0003074
ENSG00000054219-HP_0003074
ENSG00000139209-HP_0003074
ENSG00000035403-HP_0003074
ENSG00000005243-HP_0003074
ENSG00000144837-HP_0003074
ENSG00000163050-HP_0003074
ENSG00000110880-HP_0003074
ENSG00000114812-HP_0003074
ENSG00000204103-HP_0003074
ENSG00000179222-HP_0003074
ENSG00000254585-HP_0003074
ENSG00000050165-HP_0003074
ENSG00000013288-HP_0003074
ENSG00000113758-HP_0003074
ENSG00000163958-HP_0003074
ENSG00000259494-HP_0003074
ENSG00000156234-HP_0003074
ENSG00000137094-HP_0003074
ENSG00000188613-HP_0003074
ENSG00000116138-HP_0003074
ENSG00000248098-HP_0003074
ENSG00000154760-HP_0003074
ENSG00000100003-HP_0003074
ENSG00000136636-HP_0003074
ENSG00000103175-HP_0003074
ENSG00000121742-HP_0003074
ENSG00000106415-HP_0003074
ENSG00000005339-HP_0003074
ENSG00000139278-HP_0003074
ENSG00000114251-HP_0003074
ENSG00000167193-HP_0003074
ENSG00000069020-HP_0003074
ENSG00000168906-HP_0003074
ENSG00000165029-HP_0003074
ENSG00000140521-HP_0003074
ENSG00000132481-HP_0003074
ENSG00000171209-HP_0003074
ENSG00000169180-HP_0003074
ENSG00000180667-HP_0003074
ENSG00000067082-HP_0003074
ENSG00000162073-HP_0003074
ENSG00000124702-HP_0003074
ENSG00000159176-HP_0003074
ENSG00000175183-HP_0003074
ENSG00000138400-HP_0003074
ENSG00000196767-HP_0003074
ENSG00000173627-HP_0003074
ENSG00000104427-HP_0003074
ENSG00000176720-HP_0003074
ENSG00000142192-HP_0003074
ENSG00000088992-HP_0003074
ENSG00000154153-HP_0003074
ENSG00000164465-HP_0003074
ENSG00000164651-HP_0003074
ENSG00000132518-HP_0003074
ENSG00000158792-HP_0003074
ENSG00000088808-HP_0003074
ENSG00000130234-HP_0003074
ENSG00000167916-HP_0003074
ENSG00000134138-HP_0003074
ENSG00000158552-HP_0003074
ENSG00000196914-HP_0003074
ENSG00000152518-HP_0003074
ENSG00000203877-HP_0003074
ENSG00000131263-HP_0003074
ENSG00000129538-HP_0003074
ENSG00000100060-HP_0003074
ENSG00000135828-HP_0003074
ENSG00000138073-HP_0003074
ENSG00000186314-HP_0003074
ENSG00000101166-HP_0003074
ENSG00000171132-HP_0003074
ENSG00000141101-HP_0003074
ENSG00000128923-HP_0003074
ENSG00000186104-HP_0003074
ENSG00000241553-HP_0003074
ENSG00000197937-HP_0003074
ENSG00000169131-HP_0003074
ENSG00000213190-HP_0003074
ENSG00000131116-HP_0003074
ENSG00000145354-HP_0003074
ENSG00000113369-HP_0003074
ENSG00000121897-HP_0003074
ENSG00000119608-HP_0003074
ENSG00000151693-HP_0003074
ENSG00000146926-HP_0003074
ENSG00000165192-HP_0003074
ENSG00000147789-HP_0003074
ENSG00000146809-HP_0003074
ENSG00000101126-HP_0003074
ENSG00000130830-HP_0003074
ENSG00000131732-HP_0003074
ENSG00000115415-HP_0003074
ENSG00000147145-HP_0003074
ENSG00000152332-HP_0003074
ENSG00000110031-HP_0003074
ENSG00000110057-HP_0003074
ENSG00000065057-HP_0003074
ENSG00000189060-HP_0003074
ENSG00000163354-HP_0003074
ENSG00000164935-HP_0003074
ENSG00000134574-HP_0003074
ENSG00000148344-HP_0003074
ENSG00000198513-HP_0003074
ENSG00000106853-HP_0003074
ENSG00000168874-HP_0003074
ENSG00000159335-HP_0003074
ENSG00000088179-HP_0003074
ENSG00000102287-HP_0003074
ENSG00000116717-HP_0003074
ENSG00000099860-HP_0003074
ENSG00000220205-HP_0003074
ENSG00000116984-HP_0003074
ENSG00000163661-HP_0003074
ENSG00000162692-HP_0003074
ENSG00000112406-HP_0003074
ENSG00000119969-HP_0003074
ENSG00000103657-HP_0003074
ENSG00000065357-HP_0003074
ENSG00000013364-HP_0003074
ENSG00000051108-HP_0003074
ENSG00000167536-HP_0003074
ENSG00000005100-HP_0003074
ENSG00000109193-HP_0003074
ENSG00000011478-HP_0003074
ENSG00000100697-HP_0003074
ENSG00000060749-HP_0003074
ENSG00000132821-HP_0003074
ENSG00000119689-HP_0003074
ENSG00000143013-HP_0003074
ENSG00000160446-HP_0003074
ENSG00000175556-HP_0003074
ENSG00000122507-HP_0003074
ENSG00000076513-HP_0003074
ENSG00000137764-HP_0003074
ENSG00000185798-HP_0003074
ENSG00000131400-HP_0003074
ENSG00000198909-HP_0003074
ENSG00000137491-HP_0003074
ENSG00000152763-HP_0003074
ENSG00000166483-HP_0003074
ENSG00000132359-HP_0003074
ENSG00000147570-HP_0003074
ENSG00000173166-HP_0003074
ENSG00000118849-HP_0003074
ENSG00000075391-HP_0003074
ENSG00000170921-HP_0003074
ENSG00000198646-HP_0003074
ENSG00000177951-HP_0003074
ENSG00000133134-HP_0003074
ENSG00000129933-HP_0003074
ENSG00000185420-HP_0003074
ENSG00000143740-HP_0003074
ENSG00000132693-HP_0003074
ENSG00000121236-HP_0003074
ENSG00000146054-HP_0003074
ENSG00000070770-HP_0003074
ENSG00000078369-HP_0003074
ENSG00000100522-HP_0003074
ENSG00000125845-HP_0003074
ENSG00000137601-HP_0003074
ENSG00000119408-HP_0003074
ENSG00000152760-HP_0003074
ENSG00000119913-HP_0003074
ENSG00000162139-HP_0003074
ENSG00000171150-HP_0003074
ENSG00000163874-HP_0003074
ENSG00000153060-HP_0003074
ENSG00000085276-HP_0003074
ENSG00000167588-HP_0003074
ENSG00000147465-HP_0003074
ENSG00000124766-HP_0003074
ENSG00000125398-HP_0003074
ENSG00000077157-HP_0003074
ENSG00000102977-HP_0003074
ENSG00000125245-HP_0003074
ENSG00000166856-HP_0003074
ENSG00000197889-HP_0003074
ENSG00000164330-HP_0003074
ENSG00000163235-HP_0003074
ENSG00000164327-HP_0003074
ENSG00000117016-HP_0003074
ENSG00000179588-HP_0003074
ENSG00000130762-HP_0003074
ENSG00000056097-HP_0003074
ENSG00000179151-HP_0003074
ENSG00000174197-HP_0003074
ENSG00000172602-HP_0003074
ENSG00000146648-HP_0003074
ENSG00000120738-HP_0003074
ENSG00000112992-HP_0003074
ENSG00000147394-HP_0003074
ENSG00000185532-HP_0003074
ENSG00000102401-HP_0003074
ENSG00000029153-HP_0003074
ENSG00000134716-HP_0003074
ENSG00000131981-HP_0003074
ENSG00000174327-HP_0003074
ENSG00000116977-HP_0003074
ENSG00000172995-HP_0003074
ENSG00000100865-HP_0003074
ENSG00000105643-HP_0003074
ENSG00000198431-HP_0003074
ENSG00000107798-HP_0003074
ENSG00000157741-HP_0003074
ENSG00000104517-HP_0003074
ENSG00000159202-HP_0003074
ENSG00000181092-HP_0003074
ENSG00000138629-HP_0003074
ENSG00000166529-HP_0003074
ENSG00000125968-HP_0003074
ENSG00000169764-HP_0003074
ENSG00000169252-HP_0003074
ENSG00000244474-HP_0003074
ENSG00000196526-HP_0003074
ENSG00000143774-HP_0003074
ENSG00000144366-HP_0003074
ENSG00000144218-HP_0003074
ENSG00000129993-HP_0003074
ENSG00000161558-HP_0003074
ENSG00000164124-HP_0003074
ENSG00000141582-HP_0003074
ENSG00000249992-HP_0003074
ENSG00000141570-HP_0003074
ENSG00000154222-HP_0003074
ENSG00000127080-HP_0003074
ENSG00000173598-HP_0003074
ENSG00000269556-HP_0003074
ENSG00000139291-HP_0003074
ENSG00000131634-HP_0003074
ENSG00000108559-HP_0003074
ENSG00000186009-HP_0003074
ENSG00000168412-HP_0003074
ENSG00000165972-HP_0003074
ENSG00000164051-HP_0003074
ENSG00000177192-HP_0003074
ENSG00000122136-HP_0003074
ENSG00000166510-HP_0003074
ENSG00000173093-HP_0003074
ENSG00000122126-HP_0003074
ENSG00000115355-HP_0003074
ENSG00000006042-HP_0003074
ENSG00000152700-HP_0003074
ENSG00000055955-HP_0003074
ENSG00000125877-HP_0003074
ENSG00000127083-HP_0003074
ENSG00000169856-HP_0003074
ENSG00000119547-HP_0003074
ENSG00000213339-HP_0003074
ENSG00000136859-HP_0003074
ENSG00000135069-HP_0003074
ENSG00000161249-HP_0003074
ENSG00000105552-HP_0003074
ENSG00000114439-HP_0003074
ENSG00000090520-HP_0003074
ENSG00000198951-HP_0003074
ENSG00000124357-HP_0003074
ENSG00000091972-HP_0003074
ENSG00000111247-HP_0003074
ENSG00000104320-HP_0003074
ENSG00000178401-HP_0003074
ENSG00000167543-HP_0003074
ENSG00000213859-HP_0003074
ENSG00000151093-HP_0003074
ENSG00000109794-HP_0003074
ENSG00000162391-HP_0003074
ENSG00000116176-HP_0003074
ENSG00000006459-HP_0003074
ENSG00000124507-HP_0003074
ENSG00000155666-HP_0003074
ENSG00000079999-HP_0003074
ENSG00000131773-HP_0003074
ENSG00000179604-HP_0003074
ENSG00000122779-HP_0003074
ENSG00000134253-HP_0003074
ENSG00000154767-HP_0003074
ENSG00000122678-HP_0003074
ENSG00000071539-HP_0003074
ENSG00000106605-HP_0003074
ENSG00000109787-HP_0003074
ENSG00000069431-HP_0003074
ENSG00000179023-HP_0003074
ENSG00000117528-HP_0003074
ENSG00000160179-HP_0003074
ENSG00000118777-HP_0003074
ENSG00000187688-HP_0003074
ENSG00000142149-HP_0003074
ENSG00000114796-HP_0003074
ENSG00000186231-HP_0003074
ENSG00000186792-HP_0003074
ENSG00000218336-HP_0003074
ENSG00000143842-HP_0003074
ENSG00000070759-HP_0003074
ENSG00000025800-HP_0003074
ENSG00000146376-HP_0003074
ENSG00000008294-HP_0003074
ENSG00000133703-HP_0003074
ENSG00000213424-HP_0003074
ENSG00000206203-HP_0003074
ENSG00000136925-HP_0003074
ENSG00000103852-HP_0003074
ENSG00000137473-HP_0003074
ENSG00000137944-HP_0003074
ENSG00000039523-HP_0003074
ENSG00000156970-HP_0003074
ENSG00000143369-HP_0003074
ENSG00000114999-HP_0003074
ENSG00000169413-HP_0003074
ENSG00000165156-HP_0003074
ENSG00000262655-HP_0003074
ENSG00000159674-HP_0003074
ENSG00000066185-HP_0003074
ENSG00000239305-HP_0003074
ENSG00000184867-HP_0003074
ENSG00000170485-HP_0003074
ENSG00000154803-HP_0003074
ENSG00000110315-HP_0003074
ENSG00000116678-HP_0003074
ENSG00000125848-HP_0003074
ENSG00000100097-HP_0003074
ENSG00000198680-HP_0003074
ENSG00000141480-HP_0003074
ENSG00000087301-HP_0003074
ENSG00000131910-HP_0003074
ENSG00000180801-HP_0003074
ENSG00000126231-HP_0003074
ENSG00000176532-HP_0003074
ENSG00000167183-HP_0003074
ENSG00000135917-HP_0003074
ENSG00000148700-HP_0003074
ENSG00000163347-HP_0003074
ENSG00000109424-HP_0003074
ENSG00000155368-HP_0003074
ENSG00000150594-HP_0003074
ENSG00000114988-HP_0003074
ENSG00000165215-HP_0003074
ENSG00000092929-HP_0003074
ENSG00000124602-HP_0003074
ENSG00000166575-HP_0003074
ENSG00000166855-HP_0003074
ENSG00000140931-HP_0003074
ENSG00000171612-HP_0003074
ENSG00000165060-HP_0003074
ENSG00000147454-HP_0003074
ENSG00000010361-HP_0003074
ENSG00000092621-HP_0003074
ENSG00000153551-HP_0003074
ENSG00000170293-HP_0003074
ENSG00000174871-HP_0003074
ENSG00000142675-HP_0003074
ENSG00000119865-HP_0003074
ENSG00000018236-HP_0003074
ENSG00000137634-HP_0003074
ENSG00000069482-HP_0003074
ENSG00000128242-HP_0003074
ENSG00000108479-HP_0003074
ENSG00000178234-HP_0003074
ENSG00000065618-HP_0003074
ENSG00000188153-HP_0003074
ENSG00000130635-HP_0003074
ENSG00000158623-HP_0003074
ENSG00000141424-HP_0003074
ENSG00000138821-HP_0003074
ENSG00000136052-HP_0003074
ENSG00000172725-HP_0003074
ENSG00000106789-HP_0003074
ENSG00000147852-HP_0003074
ENSG00000028116-HP_0003074
ENSG00000133980-HP_0003074
ENSG00000151576-HP_0003074
ENSG00000112290-HP_0003074
ENSG00000239779-HP_0003074
ENSG00000148411-HP_0003074
ENSG00000164823-HP_0003074
ENSG00000145901-HP_0003074
ENSG00000126934-HP_0003074
ENSG00000085433-HP_0003074
ENSG00000164363-HP_0003074
ENSG00000162843-HP_0003074
ENSG00000131153-HP_0003074
ENSG00000158882-HP_0003074
ENSG00000139436-HP_0003074
ENSG00000187513-HP_0003074
ENSG00000095321-HP_0003074
ENSG00000118260-HP_0003074
ENSG00000154065-HP_0003074
ENSG00000109501-HP_0003074
ENSG00000116729-HP_0003074
ENSG00000065413-HP_0003074
ENSG00000146205-HP_0003074
ENSG00000072832-HP_0003074
ENSG00000058453-HP_0003074
ENSG00000165392-HP_0003074
ENSG00000109046-HP_0003074
ENSG00000213983-HP_0003074
ENSG00000155090-HP_0003074
ENSG00000085563-HP_0003074
ENSG00000213923-HP_0003074
ENSG00000125733-HP_0003074
ENSG00000077420-HP_0003074
ENSG00000182223-HP_0003074
ENSG00000100294-HP_0003074
ENSG00000128285-HP_0003074
ENSG00000151615-HP_0003074
ENSG00000104738-HP_0003074
ENSG00000127948-HP_0003074
ENSG00000106266-HP_0003074
ENSG00000118491-HP_0003074
ENSG00000184557-HP_0003074
ENSG00000107779-HP_0003074
ENSG00000076716-HP_0003074
ENSG00000132604-HP_0003074
ENSG00000213809-HP_0003074
ENSG00000121766-HP_0003074
ENSG00000108424-HP_0003074
ENSG00000118162-HP_0003074
ENSG00000116604-HP_0003074
ENSG00000162591-HP_0003074
ENSG00000105429-HP_0003074
ENSG00000156599-HP_0003074
ENSG00000160972-HP_0003074
ENSG00000138639-HP_0003074
ENSG00000100852-HP_0003074
ENSG00000142632-HP_0003074
ENSG00000236699-HP_0003074
ENSG00000198721-HP_0003074
ENSG00000169760-HP_0003074
ENSG00000165861-HP_0003074
ENSG00000096093-HP_0003074
ENSG00000103024-HP_0003074
ENSG00000115457-HP_0003074
ENSG00000169242-HP_0003074
ENSG00000157450-HP_0003074
ENSG00000095596-HP_0003074
ENSG00000197408-HP_0003074
ENSG00000111716-HP_0003074
ENSG00000112115-HP_0003074
ENSG00000141458-HP_0003074
ENSG00000108423-HP_0003074
ENSG00000129007-HP_0003074
ENSG00000134744-HP_0003074
ENSG00000159899-HP_0003074
ENSG00000138615-HP_0003074
ENSG00000105370-HP_0003074
ENSG00000136490-HP_0003074
ENSG00000174482-HP_0003074
ENSG00000117114-HP_0003074
ENSG00000140367-HP_0003074
ENSG00000156587-HP_0003074
ENSG00000123146-HP_0003074
ENSG00000178473-HP_0003074
ENSG00000175567-HP_0003074
ENSG00000165671-HP_0003074
ENSG00000113946-HP_0003074
ENSG00000157510-HP_0003074
ENSG00000130396-HP_0003074
ENSG00000134852-HP_0003074
ENSG00000135318-HP_0003074
ENSG00000173757-HP_0003074
ENSG00000124214-HP_0003074
ENSG00000157214-HP_0003074
ENSG00000148702-HP_0003074
ENSG00000206527-HP_0003074
ENSG00000164078-HP_0003074
ENSG00000102891-HP_0003074
ENSG00000214827-HP_0003074
ENSG00000101181-HP_0003074
ENSG00000163399-HP_0003074
ENSG00000185163-HP_0003074
ENSG00000110367-HP_0003074
ENSG00000106078-HP_0003074
ENSG00000106278-HP_0003074
ENSG00000164611-HP_0003074
ENSG00000140995-HP_0003074
ENSG00000105339-HP_0003074
ENSG00000185499-HP_0003074
ENSG00000146085-HP_0003074
ENSG00000132781-HP_0003074
ENSG00000110921-HP_0003074
ENSG00000107882-HP_0003074
ENSG00000173013-HP_0003074
ENSG00000114315-HP_0003074
ENSG00000109063-HP_0003074
ENSG00000065534-HP_0003074
ENSG00000128641-HP_0003074
ENSG00000176658-HP_0003074
ENSG00000088002-HP_0003074
ENSG00000174945-HP_0003074
ENSG00000104679-HP_0003074
ENSG00000139597-HP_0003074
ENSG00000088448-HP_0003074
ENSG00000069345-HP_0003074
ENSG00000167522-HP_0003074
ENSG00000168062-HP_0003074
ENSG00000108774-HP_0003074
ENSG00000119318-HP_0003074
ENSG00000108176-HP_0003074
ENSG00000156515-HP_0003074
ENSG00000118454-HP_0003074
ENSG00000104490-HP_0003074
ENSG00000146918-HP_0003074
ENSG00000102362-HP_0003074
ENSG00000171552-HP_0003074
ENSG00000126453-HP_0003074
ENSG00000125249-HP_0003074
[truncated: 4,742,832 more chars]
