# Supplementary material for: Prioritizing target-disease associations with novel safety and efficacy scoring methods
Source: Sci Rep. 2019 Jul 8;9:9852. doi: 10.1038/s41598-019-46293-7 (PMC6614395; doi:10.1038/s41598-019-46293-7)
Supplement: Supplementary file 3 — Supplementary Figures [file 41598_2019_46293_MOESM3_ESM.zip › Intermediate Files/G.S_open.txt]

ENSG00000121879-EFO_0000616
ENSG00000157764-EFO_0000701
ENSG00000113721-EFO_0000616
ENSG00000165731-EFO_0000616
ENSG00000105976-EFO_0000616
ENSG00000068078-EFO_0000701
ENSG00000157764-EFO_0000508
ENSG00000157404-EFO_0000616
ENSG00000066468-EFO_0000508
ENSG00000165731-EFO_0001379
ENSG00000146648-EFO_0000616
ENSG00000165731-EFO_0003769
ENSG00000068078-EFO_0000508
ENSG00000165731-EFO_0000508
ENSG00000066468-EFO_0000701
ENSG00000146648-EFO_0000311
ENSG00000165409-EFO_1000627
ENSG00000132155-EFO_0000508
ENSG00000121879-EFO_0000311
ENSG00000157404-EFO_0000311
ENSG00000157764-EFO_0000616
ENSG00000105639-EFO_0000540
ENSG00000171298-EFO_0000589
ENSG00000171759-EFO_0000508
ENSG00000171759-Orphanet_68367
ENSG00000096968-EFO_0000616
ENSG00000144285-EFO_0000618
ENSG00000066468-EFO_0000616
ENSG00000157764-EFO_0000311
ENSG00000137869-EFO_0000512
ENSG00000066468-EFO_0000311
ENSG00000066468-EFO_0000313
ENSG00000164362-EFO_0000616
ENSG00000105976-EFO_0000311
ENSG00000146648-EFO_0006858
ENSG00000146648-EFO_0000313
ENSG00000169083-EFO_0000508
ENSG00000001626-EFO_0001379
ENSG00000069431-EFO_0000508
ENSG00000077782-EFO_0000616
ENSG00000171759-Orphanet_716
ENSG00000096968-EFO_0000311
ENSG00000204264-EFO_0000508
ENSG00000113721-EFO_0000508
ENSG00000001626-EFO_0000684
ENSG00000144285-EFO_0000474
ENSG00000112964-EFO_0001379
ENSG00000142192-EFO_0000618
ENSG00000144285-EFO_0000508
ENSG00000144285-Orphanet_183512
ENSG00000144285-Orphanet_166463
ENSG00000068078-EFO_0000616
ENSG00000077782-EFO_0000508
ENSG00000108821-EFO_0002461
ENSG00000068078-EFO_0000311
ENSG00000105976-EFO_0003863
ENSG00000001626-EFO_0000508
ENSG00000165731-EFO_0000405
ENSG00000140459-EFO_0001379
ENSG00000096968-EFO_0001642
ENSG00000136160-EFO_0000508
ENSG00000121879-EFO_0000313
ENSG00000006071-EFO_0000589
ENSG00000006071-EFO_0000400
ENSG00000160867-EFO_0000616
ENSG00000142208-EFO_0000616
ENSG00000160801-EFO_0000508
ENSG00000001626-Orphanet_586
ENSG00000143387-EFO_0004260
ENSG00000112964-EFO_0000508
ENSG00000167552-EFO_0000508
ENSG00000007314-EFO_0002970
ENSG00000113327-EFO_0000508
ENSG00000197616-EFO_0003777
ENSG00000113327-Orphanet_166463
ENSG00000112294-EFO_0000589
ENSG00000163359-EFO_0002970
ENSG00000136160-EFO_0000701
ENSG00000183454-EFO_0000508
ENSG00000160801-EFO_0004260
ENSG00000273079-EFO_0000508
ENSG00000096968-EFO_0002427
ENSG00000022355-EFO_0000508
ENSG00000022355-Orphanet_166463
ENSG00000132170-EFO_0001379
ENSG00000137745-EFO_0000508
ENSG00000140443-EFO_0001379
ENSG00000118271-EFO_0000589
ENSG00000164258-EFO_0000589
ENSG00000134460-EFO_0000540
ENSG00000091831-EFO_0000616
ENSG00000007314-EFO_0000508
ENSG00000128039-EFO_0000508
ENSG00000183873-EFO_0000319
ENSG00000183873-EFO_0003777
ENSG00000157404-EFO_0001642
ENSG00000196876-EFO_0000508
ENSG00000118972-EFO_0000508
ENSG00000196876-Orphanet_166463
ENSG00000118271-EFO_0000508
ENSG00000138622-EFO_0003777
ENSG00000138622-EFO_0000319
ENSG00000037280-EFO_0000508
ENSG00000138039-EFO_0001379
ENSG00000157764-EFO_0000313
ENSG00000141736-EFO_0000616
ENSG00000165409-EFO_0004705
ENSG00000118271-EFO_1001875
ENSG00000132170-EFO_0000701
ENSG00000145888-EFO_0000618
ENSG00000169083-EFO_0000618
ENSG00000160867-EFO_0000311
ENSG00000169083-EFO_0001379
ENSG00000167792-EFO_0000589
ENSG00000141736-EFO_0000311
ENSG00000118271-EFO_0000319
ENSG00000105976-EFO_0000313
ENSG00000118271-EFO_0003777
ENSG00000135446-EFO_0000616
ENSG00000162733-EFO_0000508
ENSG00000066468-EFO_0000405
ENSG00000115705-EFO_0001379
ENSG00000160255-EFO_0000540
ENSG00000183873-EFO_0000508
ENSG00000171105-EFO_0001379
ENSG00000158125-EFO_0000508
ENSG00000144285-Orphanet_98259
ENSG00000132437-EFO_0000508
ENSG00000165029-EFO_0000589
ENSG00000177084-EFO_0000616
ENSG00000080815-EFO_0000618
ENSG00000169174-EFO_0000508
ENSG00000062822-EFO_0000616
ENSG00000080815-EFO_0005772
ENSG00000170820-EFO_0005771
ENSG00000092054-EFO_0003777
ENSG00000092054-EFO_0000319
ENSG00000169032-EFO_0000616
ENSG00000062822-EFO_0000311
ENSG00000080815-EFO_0005815
ENSG00000146648-EFO_0000684
ENSG00000169032-EFO_0000311
ENSG00000080815-EFO_0000249
ENSG00000123700-EFO_0000319
ENSG00000146648-EFO_0003818
ENSG00000111245-EFO_0000319
ENSG00000111245-EFO_0003777
ENSG00000146648-EFO_0000701
ENSG00000109163-EFO_0000512
ENSG00000158104-EFO_0000589
ENSG00000158104-Orphanet_68367
ENSG00000146648-EFO_0001071
ENSG00000118194-EFO_0000319
ENSG00000118194-EFO_0003777
ENSG00000111424-EFO_0004260
ENSG00000182578-EFO_0000508
ENSG00000157764-EFO_0003818
ENSG00000169174-EFO_0000589
ENSG00000096968-EFO_0002428
ENSG00000171105-EFO_0000589
ENSG00000134853-EFO_0000616
ENSG00000137869-EFO_0005771
ENSG00000187486-EFO_0000589
ENSG00000142208-EFO_0000311
ENSG00000137869-EFO_0000508
ENSG00000137869-EFO_0001379
ENSG00000102393-EFO_0000508
ENSG00000142208-EFO_0000313
ENSG00000187486-EFO_0000400
ENSG00000102393-EFO_0000589
ENSG00000102393-Orphanet_68367
ENSG00000141837-EFO_0000508
ENSG00000147168-EFO_0000540
ENSG00000147168-EFO_0000508
ENSG00000115705-EFO_1000627
ENSG00000169432-EFO_0000508
ENSG00000126895-EFO_0000508
ENSG00000102393-EFO_0000319
ENSG00000102393-EFO_0003777
ENSG00000157764-EFO_0001071
ENSG00000102393-EFO_0000318
ENSG00000109163-EFO_0001379
ENSG00000138823-EFO_0000589
ENSG00000138823-EFO_0000508
ENSG00000151623-EFO_0000508
ENSG00000053918-EFO_0000319
ENSG00000151090-EFO_0000508
ENSG00000171105-EFO_0000400
ENSG00000053918-EFO_0003777
ENSG00000091831-EFO_0000311
ENSG00000102393-Orphanet_217635
ENSG00000169083-EFO_0002970
ENSG00000187486-EFO_0000508
ENSG00000121879-EFO_0000305
ENSG00000036828-EFO_0001379
ENSG00000036828-EFO_0000589
ENSG00000036828-EFO_0005769
ENSG00000141837-EFO_0000618
ENSG00000142156-EFO_0002970
ENSG00000136531-EFO_0000508
ENSG00000036828-EFO_0005754
ENSG00000160867-EFO_0000313
ENSG00000168542-EFO_0000319
ENSG00000168542-EFO_0004264
ENSG00000138039-EFO_0000508
ENSG00000141837-EFO_0005772
ENSG00000105397-EFO_0000540
ENSG00000198695-EFO_0000589
ENSG00000102001-EFO_0003966
ENSG00000102001-EFO_0000508
ENSG00000068078-EFO_0006858
ENSG00000068078-EFO_0000313
ENSG00000021826-EFO_0000589
ENSG00000167941-EFO_0004260
ENSG00000126351-EFO_0000508
ENSG00000198695-EFO_0000319
ENSG00000136531-Orphanet_166463
ENSG00000027697-EFO_0000508
ENSG00000169432-Orphanet_140471
ENSG00000132170-EFO_0000508
ENSG00000113580-EFO_0000508
ENSG00000198695-EFO_0000318
ENSG00000102393-EFO_0000701
ENSG00000070019-EFO_0000405
ENSG00000138823-Orphanet_68367
ENSG00000153253-EFO_0000508
ENSG00000117601-EFO_0009314
ENSG00000117601-EFO_0009315
ENSG00000115286-EFO_0000589
ENSG00000142319-EFO_0000618
ENSG00000069431-EFO_0000319
ENSG00000146648-EFO_0004198
ENSG00000171105-EFO_0000508
ENSG00000198734-HP_0001977
ENSG00000142192-EFO_0005772
ENSG00000102393-Orphanet_79225
ENSG00000102393-Orphanet_79204
ENSG00000102393-Orphanet_68366
ENSG00000102393-Orphanet_324
ENSG00000113302-EFO_0000540
ENSG00000177084-EFO_0000311
ENSG00000169174-EFO_0004911
ENSG00000146648-EFO_0009259
ENSG00000118972-EFO_0000589
ENSG00000198786-EFO_0000618
ENSG00000198786-EFO_0000589
ENSG00000142173-EFO_0002970
ENSG00000198786-EFO_0000319
ENSG00000198786-EFO_0000318
ENSG00000118972-EFO_0001379
ENSG00000169083-Orphanet_325690
ENSG00000198840-EFO_0000589
ENSG00000176884-EFO_0000508
ENSG00000151067-EFO_0000319
ENSG00000151067-EFO_0003777
ENSG00000258947-EFO_0000508
ENSG00000146648-EFO_0009260
ENSG00000146648-EFO_0000707
ENSG00000147955-EFO_0005772
ENSG00000151067-EFO_0000508
ENSG00000158125-EFO_0000589
ENSG00000164182-EFO_0000508
ENSG00000164182-EFO_0000589
ENSG00000151090-EFO_1000627
ENSG00000198888-EFO_0000589
ENSG00000158125-Orphanet_79191
ENSG00000166206-EFO_0000508
ENSG00000117601-EFO_0000508
ENSG00000198888-EFO_0000319
ENSG00000198888-EFO_0000318
ENSG00000113580-Orphanet_786
ENSG00000105976-EFO_0003865
ENSG00000142319-EFO_0005772
ENSG00000171094-EFO_0000616
ENSG00000105976-EFO_0002890
ENSG00000166206-Orphanet_166463
ENSG00000142192-EFO_0005815
ENSG00000118972-EFO_0004260
ENSG00000023228-EFO_0000589
ENSG00000105976-EFO_0000681
ENSG00000125675-EFO_0000508
ENSG00000138823-Orphanet_309005
ENSG00000110717-EFO_0000589
ENSG00000164258-EFO_0000618
ENSG00000145675-EFO_0000616
ENSG00000198734-HP_0004936
ENSG00000157404-Orphanet_44890
ENSG00000146648-EFO_0000571
ENSG00000109738-EFO_0000618
ENSG00000055118-EFO_0000319
ENSG00000055118-EFO_0003777
ENSG00000130414-EFO_0000589
ENSG00000142192-EFO_0000249
ENSG00000118271-EFO_0000318
ENSG00000119888-EFO_0000616
ENSG00000198763-EFO_0000589
ENSG00000166603-EFO_0000589
ENSG00000118271-Orphanet_271861
ENSG00000178568-EFO_0000616
ENSG00000126934-EFO_0000616
ENSG00000178568-EFO_0000311
ENSG00000126934-EFO_0000311
ENSG00000183454-EFO_0000618
ENSG00000198668-EFO_0000319
ENSG00000141736-EFO_0006858
ENSG00000141736-EFO_0000313
ENSG00000166603-EFO_0001073
ENSG00000146648-EFO_0005950
ENSG00000146648-EFO_0000181
ENSG00000186716-EFO_0000616
ENSG00000145675-EFO_0000311
ENSG00000186716-EFO_0000311
ENSG00000153253-Orphanet_166463
ENSG00000157388-EFO_0000508
ENSG00000164362-EFO_0000311
ENSG00000077782-EFO_0000311
ENSG00000183454-EFO_0009386
ENSG00000065361-EFO_0000616
ENSG00000147955-EFO_0003782
ENSG00000065361-EFO_0000311
ENSG00000117400-EFO_0000616
ENSG00000113721-EFO_0000618
ENSG00000157388-EFO_0000618
ENSG00000134460-EFO_0005140
ENSG00000134853-EFO_0000311
ENSG00000186716-EFO_0001642
ENSG00000198763-EFO_0000319
ENSG00000160808-EFO_0003777
ENSG00000145494-EFO_0000589
ENSG00000125356-EFO_0000508
ENSG00000111424-EFO_0000508
ENSG00000111424-EFO_0000589
ENSG00000118271-EFO_1001984
ENSG00000170820-EFO_0001379
ENSG00000167286-EFO_0000540
ENSG00000198763-EFO_0003777
ENSG00000198763-EFO_0000318
ENSG00000125356-EFO_0000589
ENSG00000197122-EFO_0000616
ENSG00000091831-EFO_0006858
ENSG00000146648-EFO_0000618
ENSG00000129991-EFO_0000319
ENSG00000129991-EFO_0003777
ENSG00000146648-EFO_0009386
ENSG00000134460-EFO_0000400
ENSG00000198786-EFO_0002970
ENSG00000012504-EFO_0000405
ENSG00000118271-Orphanet_85451
ENSG00000159640-EFO_0000508
ENSG00000101981-EFO_0000508
ENSG00000132170-EFO_0000589
ENSG00000134460-EFO_0001359
ENSG00000012504-EFO_0000508
ENSG00000077092-EFO_0000508
ENSG00000012504-EFO_0000589
ENSG00000180210-EFO_0000319
ENSG00000022355-EFO_0000474
ENSG00000113721-EFO_0000311
ENSG00000126351-EFO_1000627
ENSG00000091831-EFO_0000313
ENSG00000126351-EFO_0004705
ENSG00000157404-EFO_0009000
ENSG00000157404-EFO_0009001
ENSG00000126351-Orphanet_442
ENSG00000160654-EFO_0000540
ENSG00000180210-EFO_0004264
ENSG00000132155-EFO_0000616
ENSG00000169032-EFO_0000313
ENSG00000164692-EFO_0000319
ENSG00000022355-EFO_0004280
ENSG00000182054-EFO_0000616
ENSG00000132155-EFO_0000311
ENSG00000121879-EFO_0001642
ENSG00000142319-EFO_0000508
ENSG00000198851-EFO_0000540
ENSG00000185624-EFO_0000508
ENSG00000198886-EFO_0000589
ENSG00000198886-EFO_0000319
ENSG00000198886-EFO_0000318
ENSG00000180210-HP_0001871
ENSG00000068078-EFO_0003863
ENSG00000101981-Orphanet_448
ENSG00000186716-EFO_0000565
ENSG00000182054-EFO_0000311
ENSG00000146648-EFO_0000326
ENSG00000180210-HP_0001977
ENSG00000022355-Orphanet_33069
ENSG00000051382-EFO_0000616
ENSG00000134871-EFO_0000319
ENSG00000143801-EFO_0005772
ENSG00000143801-EFO_0005815
ENSG00000143801-EFO_0000249
ENSG00000100311-EFO_0000618
ENSG00000110092-EFO_0000616
ENSG00000157764-EFO_0003060
ENSG00000146648-EFO_0003833
ENSG00000106348-EFO_0000508
ENSG00000110092-EFO_0000311
ENSG00000141736-EFO_0003818
ENSG00000141736-EFO_0001071
ENSG00000157388-EFO_0000319
ENSG00000096968-EFO_0005803
ENSG00000096968-EFO_0005804
ENSG00000051382-EFO_0000311
ENSG00000186716-EFO_0002427
ENSG00000136928-EFO_0000508
ENSG00000146648-EFO_0005543
ENSG00000132170-EFO_0000400
ENSG00000182866-EFO_0000616
ENSG00000171303-EFO_0000537
ENSG00000171303-EFO_0000684
ENSG00000118972-Orphanet_437
ENSG00000197122-EFO_0000311
ENSG00000198793-EFO_0000616
ENSG00000180210-HP_0004936
ENSG00000118271-Orphanet_85447
ENSG00000182866-EFO_0000311
ENSG00000146648-EFO_0003060
ENSG00000157388-EFO_0003777
ENSG00000187498-EFO_0000319
ENSG00000112541-EFO_0000618
ENSG00000112541-EFO_0009386
ENSG00000119888-EFO_0004288
ENSG00000122025-EFO_0000616
ENSG00000122025-EFO_0000311
ENSG00000077782-EFO_0000701
ENSG00000096968-EFO_0002429
ENSG00000212907-EFO_0000589
ENSG00000114854-EFO_0000319
ENSG00000146648-EFO_0000272
ENSG00000122025-EFO_0001642
ENSG00000273079-EFO_0000618
ENSG00000087237-EFO_0000589
ENSG00000091831-EFO_0000305
ENSG00000162434-EFO_0000616
ENSG00000143839-EFO_0000508
ENSG00000104833-EFO_0000618
ENSG00000110092-EFO_0000313
ENSG00000157764-EFO_0009259
ENSG00000162434-EFO_0000311
ENSG00000178057-EFO_0000589
ENSG00000158864-EFO_0000589
ENSG00000169032-EFO_0009259
ENSG00000157764-EFO_0003863
ENSG00000273079-EFO_0009386
ENSG00000122025-EFO_0000565
ENSG00000135446-EFO_0000311
ENSG00000119013-EFO_0000508
ENSG00000104833-EFO_0000508
ENSG00000122025-EFO_0002427
ENSG00000122025-EFO_1000068
ENSG00000178568-EFO_0000313
ENSG00000212907-EFO_0000319
ENSG00000120659-EFO_0004260
ENSG00000198695-EFO_0000618
ENSG00000119772-EFO_0000616
ENSG00000119772-EFO_0000311
ENSG00000183044-EFO_0000508
ENSG00000126934-EFO_0000313
ENSG00000157764-EFO_0000756
ENSG00000146648-EFO_0000519
ENSG00000114859-EFO_0000618
ENSG00000096968-EFO_0000565
ENSG00000141736-EFO_0000405
ENSG00000135446-EFO_0000313
ENSG00000080824-EFO_0000616
ENSG00000122025-EFO_0000222
ENSG00000134853-EFO_0000405
ENSG00000080824-EFO_0000311
ENSG00000171791-EFO_0000616
ENSG00000065361-EFO_0000313
ENSG00000171791-EFO_0000311
ENSG00000145675-EFO_0000313
ENSG00000145864-EFO_0000508
ENSG00000157404-EFO_0000313
ENSG00000163288-Orphanet_166463
ENSG00000082701-EFO_0000616
ENSG00000082701-EFO_0000311
ENSG00000146648-EFO_0000405
ENSG00000097007-EFO_0000616
ENSG00000097007-EFO_0000311
ENSG00000177663-EFO_0000540
ENSG00000119772-EFO_0001642
ENSG00000132170-EFO_0001360
ENSG00000134853-EFO_0000313
ENSG00000105647-EFO_0000616
ENSG00000105976-EFO_0001421
ENSG00000105647-EFO_0000311
ENSG00000108821-HP_0000118
ENSG00000128052-EFO_0000616
ENSG00000119013-EFO_0000589
ENSG00000114013-EFO_0000616
ENSG00000128052-EFO_0000311
ENSG00000186716-EFO_0002428
ENSG00000186716-EFO_0000339
ENSG00000183873-EFO_0000318
ENSG00000132855-EFO_0000589
ENSG00000141736-EFO_0000228
ENSG00000139180-EFO_0000589
ENSG00000119772-EFO_0002427
ENSG00000128052-EFO_0006858
ENSG00000128052-EFO_0000313
ENSG00000169032-EFO_0000756
ENSG00000105221-EFO_0000616
ENSG00000105221-EFO_0000311
ENSG00000182054-EFO_0001642
ENSG00000113721-EFO_0005772
ENSG00000157404-EFO_0000565
ENSG00000197122-EFO_0000701
ENSG00000120659-EFO_0000508
ENSG00000183454-EFO_0000474
ENSG00000171608-EFO_0000616
ENSG00000162733-EFO_0000616
ENSG00000132855-EFO_0000508
ENSG00000177455-EFO_0000616
ENSG00000162733-EFO_0000311
ENSG00000119772-EFO_0000565
ENSG00000010671-EFO_0000616
ENSG00000157404-EFO_0000222
ENSG00000010810-EFO_0000616
ENSG00000121594-EFO_0000616
ENSG00000182054-EFO_0002427
ENSG00000101868-EFO_0003966
ENSG00000177084-EFO_0000313
ENSG00000119772-EFO_1000068
ENSG00000171608-EFO_0000311
ENSG00000077782-EFO_0006858
ENSG00000077782-EFO_0000313
ENSG00000160791-EFO_0005741
ENSG00000117461-EFO_0000616
ENSG00000165995-EFO_0000319
ENSG00000157404-EFO_1000886
ENSG00000162434-EFO_0000313
ENSG00000187486-EFO_0001360
ENSG00000141736-EFO_0003897
ENSG00000160791-EFO_0000763
ENSG00000119772-EFO_0000222
ENSG00000010810-EFO_0000311
ENSG00000150630-EFO_0003966
ENSG00000160791-EFO_0000764
ENSG00000068078-EFO_0001642
ENSG00000147955-EFO_0000253
ENSG00000112715-EFO_0003966
ENSG00000117461-EFO_0000311
ENSG00000182054-EFO_0000565
ENSG00000174886-EFO_0000589
ENSG00000187498-EFO_0004264
ENSG00000146648-EFO_0000228
ENSG00000019991-EFO_0000616
ENSG00000165646-EFO_0000508
ENSG00000019991-EFO_0000311
ENSG00000123545-EFO_0000589
ENSG00000177455-EFO_0000311
ENSG00000119535-EFO_0000616
ENSG00000169083-EFO_0000616
ENSG00000177084-EFO_0003863
ENSG00000113578-EFO_0000616
ENSG00000182054-EFO_1000068
ENSG00000157764-EFO_0001642
ENSG00000128052-EFO_0003966
ENSG00000146648-EFO_0003863
ENSG00000119535-EFO_0000311
ENSG00000113263-EFO_0000616
ENSG00000261456-EFO_0000508
ENSG00000169083-EFO_0000311
ENSG00000117020-EFO_0000616
ENSG00000169083-EFO_0006858
ENSG00000169083-EFO_0000313
ENSG00000138685-EFO_0000616
ENSG00000132155-EFO_0000313
ENSG00000138685-EFO_0000311
ENSG00000113578-EFO_0000311
ENSG00000113578-EFO_0006858
ENSG00000113578-EFO_0000313
ENSG00000182054-EFO_0000222
ENSG00000186716-EFO_0009119
ENSG00000097007-EFO_0001642
ENSG00000097007-EFO_0000565
ENSG00000134853-EFO_0000701
ENSG00000189221-EFO_0000618
ENSG00000171094-EFO_0000311
ENSG00000145675-EFO_0001642
ENSG00000121879-EFO_0000096
ENSG00000134853-EFO_0000508
ENSG00000175535-EFO_0000589
ENSG00000171094-EFO_0006858
ENSG00000171094-EFO_0000313
ENSG00000113263-EFO_0000311
ENSG00000132639-EFO_0000508
ENSG00000117020-EFO_0000311
ENSG00000066468-EFO_0001071
ENSG00000171105-EFO_0001360
ENSG00000165731-EFO_0003863
ENSG00000119535-EFO_0001642
ENSG00000106804-EFO_0000540
ENSG00000157404-EFO_0003863
ENSG00000119535-EFO_0000565
ENSG00000100387-EFO_0000616
ENSG00000097007-EFO_0002427
ENSG00000171094-EFO_0000684
ENSG00000121594-EFO_0000311
ENSG00000138685-EFO_0006858
ENSG00000138685-EFO_0000313
ENSG00000100387-EFO_0000311
ENSG00000180210-EFO_0003763
ENSG00000055118-EFO_0004269
ENSG00000128052-EFO_0001071
ENSG00000119535-EFO_0002427
ENSG00000128052-EFO_0003818
ENSG00000165731-EFO_0000311
ENSG00000165731-EFO_1000627
ENSG00000082898-EFO_0000616
ENSG00000110092-EFO_0000305
ENSG00000141736-EFO_0003060
ENSG00000037280-EFO_0000616
ENSG00000134853-Orphanet_44890
ENSG00000177084-EFO_0000228
ENSG00000126934-EFO_0000756
ENSG00000171094-EFO_0001071
ENSG00000196230-EFO_0000508
ENSG00000105976-EFO_0003818
ENSG00000162434-EFO_0001642
ENSG00000141736-EFO_0000305
ENSG00000197122-EFO_0000313
ENSG00000010671-EFO_0000311
ENSG00000087237-Orphanet_68367
ENSG00000087237-Orphanet_309005
ENSG00000165731-EFO_0000313
ENSG00000213619-EFO_0000589
ENSG00000051382-EFO_0000313
ENSG00000128052-EFO_0009259
ENSG00000112715-EFO_0000589
ENSG00000232810-EFO_0000540
ENSG00000182578-EFO_0000616
ENSG00000037280-EFO_0000311
ENSG00000096968-EFO_0000313
ENSG00000183454-EFO_0000616
ENSG00000183454-EFO_0000311
ENSG00000147123-EFO_0000319
ENSG00000133216-EFO_0000616
ENSG00000180210-EFO_0000712
ENSG00000062822-EFO_0000313
ENSG00000180210-EFO_0003827
ENSG00000162434-EFO_0000701
ENSG00000140009-EFO_0000616
ENSG00000140009-EFO_0000311
ENSG00000113721-EFO_0000313
ENSG00000184752-EFO_0000589
ENSG00000132639-EFO_0002970
ENSG00000165409-EFO_0000616
ENSG00000105976-EFO_0001071
ENSG00000113721-EFO_0001642
ENSG00000137806-EFO_0000589
ENSG00000096968-EFO_0000701
ENSG00000259207-EFO_0000616
ENSG00000183873-EFO_0004269
ENSG00000132639-Orphanet_98578
ENSG00000259207-EFO_0000311
ENSG00000068078-EFO_0000096
ENSG00000171791-EFO_0001642
ENSG00000151090-EFO_0000319
ENSG00000115414-EFO_0000616
ENSG00000121966-EFO_0000616
ENSG00000146648-EFO_0000305
ENSG00000132170-EFO_0000616
ENSG00000105810-EFO_0000616
ENSG00000097007-EFO_1000068
ENSG00000115414-EFO_0000311
ENSG00000105810-EFO_0000311
ENSG00000178568-EFO_0000305
ENSG00000157404-EFO_0000756
ENSG00000105810-EFO_0000313
ENSG00000177084-EFO_0000540
ENSG00000157404-EFO_0000228
ENSG00000182578-EFO_0000311
ENSG00000037280-EFO_0000313
ENSG00000121966-EFO_0000311
ENSG00000145675-EFO_0000305
ENSG00000164116-EFO_0000319
ENSG00000132155-EFO_0001071
ENSG00000101213-EFO_0000616
ENSG00000101213-EFO_0000311
ENSG00000162733-EFO_0000313
ENSG00000157388-EFO_0000616
ENSG00000171791-EFO_0000096
ENSG00000101213-EFO_0000313
ENSG00000157388-EFO_0000311
ENSG00000091831-EFO_0000228
ENSG00000141736-EFO_0003869
ENSG00000186350-EFO_0000616
ENSG00000186350-EFO_0000311
ENSG00000182866-EFO_0000313
ENSG00000165731-EFO_0003841
ENSG00000165409-EFO_0000311
ENSG00000113721-EFO_0000565
ENSG00000105397-EFO_0000405
ENSG00000132170-EFO_0000405
ENSG00000091831-EFO_0001379
ENSG00000065361-EFO_0000305
ENSG00000165409-EFO_0000313
ENSG00000273079-EFO_0003756
ENSG00000068078-EFO_0001378
ENSG00000068078-EFO_0000200
ENSG00000185313-EFO_0000319
ENSG00000185313-EFO_0003777
ENSG00000097007-EFO_0000220
ENSG00000119535-EFO_1000068
ENSG00000196876-HP_0100543
ENSG00000096968-EFO_0000540
ENSG00000178568-EFO_0001071
ENSG00000134853-EFO_0000684
ENSG00000157764-EFO_0003086
ENSG00000091831-EFO_0000508
ENSG00000131759-EFO_0000616
ENSG00000131759-EFO_0000311
ENSG00000136244-EFO_0000540
ENSG00000091831-EFO_0000701
ENSG00000113721-EFO_0002427
ENSG00000198822-EFO_0009386
ENSG00000006071-EFO_0001360
ENSG00000186350-EFO_0000313
ENSG00000137869-EFO_0000616
ENSG00000091831-EFO_0003869
ENSG00000119535-EFO_0000222
ENSG00000128052-EFO_0000228
ENSG00000169194-EFO_0000540
ENSG00000169174-EFO_0000319
ENSG00000198793-EFO_0000311
ENSG00000113721-EFO_0000228
ENSG00000062822-EFO_0000228
ENSG00000112964-EFO_0000589
ENSG00000128602-EFO_0000616
ENSG00000137869-EFO_0000311
ENSG00000128602-EFO_0000311
ENSG00000112715-EFO_0000618
ENSG00000166501-EFO_0000616
ENSG00000186795-EFO_0000618
ENSG00000097007-EFO_0000313
ENSG00000169083-EFO_0001663
ENSG00000159640-EFO_0000319
ENSG00000119772-EFO_0000198
ENSG00000134853-EFO_0001071
ENSG00000138622-EFO_0004269
ENSG00000183873-EFO_0002970
ENSG00000259207-EFO_0000319
ENSG00000259207-EFO_0003777
ENSG00000159640-EFO_0003086
ENSG00000159640-EFO_0000589
ENSG00000134853-EFO_0003818
ENSG00000157764-EFO_0003865
ENSG00000136244-EFO_0005140
ENSG00000165646-EFO_0000618
ENSG00000165646-EFO_0009386
ENSG00000169174-EFO_0003777
ENSG00000165646-EFO_0005772
ENSG00000165646-EFO_0004280
ENSG00000134853-EFO_0003863
ENSG00000146648-EFO_0002916
ENSG00000105976-EFO_0000182
ENSG00000066468-EFO_0001642
ENSG00000156738-EFO_0000540
ENSG00000096384-EFO_0000616
ENSG00000096384-EFO_0000311
ENSG00000157764-EFO_0004142
ENSG00000140675-EFO_0003086
ENSG00000005961-EFO_0000319
ENSG00000037280-EFO_0001071
ENSG00000068078-EFO_0001071
ENSG00000169194-EFO_0000684
ENSG00000160712-EFO_0000540
ENSG00000137869-EFO_0000313
ENSG00000010610-EFO_0005741
ENSG00000187730-Orphanet_166463
ENSG00000010610-EFO_0000763
ENSG00000096968-EFO_0005140
ENSG00000134853-EFO_0001642
ENSG00000010610-EFO_0000764
ENSG00000113721-EFO_1000068
ENSG00000005961-EFO_0003777
ENSG00000044524-EFO_0000616
ENSG00000197122-EFO_0003841
ENSG00000197122-EFO_0002892
ENSG00000197122-EFO_0000684
ENSG00000197122-EFO_0001071
ENSG00000142627-EFO_0000616
ENSG00000169194-EFO_0000701
ENSG00000119535-EFO_0000313
ENSG00000160867-EFO_0003818
ENSG00000189221-EFO_0000677
ENSG00000051382-EFO_0000305
ENSG00000113721-EFO_0003863
ENSG00000112715-EFO_0003839
ENSG00000112715-EFO_0003770
ENSG00000146070-EFO_0000319
ENSG00000157404-EFO_0000305
ENSG00000142627-EFO_0000311
ENSG00000105723-EFO_0000616
ENSG00000142627-EFO_0000313
ENSG00000128052-EFO_1000627
ENSG00000105723-EFO_0000311
ENSG00000171560-HP_0004936
ENSG00000138039-EFO_0005771
ENSG00000134460-EFO_0001379
ENSG00000134853-EFO_0000565
ENSG00000114013-EFO_0000540
ENSG00000165409-EFO_0003841
ENSG00000065361-EFO_0001071
ENSG00000186010-EFO_0000616
ENSG00000113721-EFO_0000222
ENSG00000128052-EFO_0003841
ENSG00000128052-EFO_0002892
ENSG00000136244-EFO_0005755
ENSG00000169194-EFO_1000636
ENSG00000105647-EFO_0000313
ENSG00000167397-EFO_0000319
ENSG00000101182-EFO_0000508
ENSG00000151617-EFO_0000319
ENSG00000167397-EFO_0004264
ENSG00000137673-EFO_0000616
ENSG00000149295-EFO_0000618
ENSG00000149295-EFO_0009386
ENSG00000120156-EFO_0000616
ENSG00000137673-EFO_0000311
ENSG00000133216-EFO_0000311
ENSG00000120156-EFO_0000311
ENSG00000134853-EFO_0002427
ENSG00000113721-EFO_0000305
ENSG00000140009-EFO_0000319
ENSG00000169174-EFO_0001645
ENSG00000077782-EFO_0003863
ENSG00000131759-EFO_0000313
ENSG00000096968-EFO_0003767
ENSG00000177084-EFO_0003860
ENSG00000160712-EFO_0000319
ENSG00000140009-EFO_0003777
ENSG00000136244-EFO_0005856
ENSG00000169174-EFO_0000378
ENSG00000135766-EFO_0000616
ENSG00000141736-EFO_0003841
ENSG00000144285-HP_0001250
ENSG00000157404-EFO_0001071
ENSG00000162434-EFO_0002427
ENSG00000186010-EFO_0000311
ENSG00000166501-EFO_0000311
ENSG00000186010-EFO_0000313
ENSG00000105639-EFO_0000701
ENSG00000157404-EFO_0003893
ENSG00000097007-EFO_0000305
ENSG00000169194-EFO_0000270
ENSG00000133216-EFO_0000313
ENSG00000151090-EFO_0000589
ENSG00000169083-EFO_0000701
ENSG00000141736-EFO_0002892
ENSG00000104267-HP_0000118
ENSG00000163599-EFO_0000701
ENSG00000157764-EFO_0000389
ENSG00000122194-EFO_0000319
ENSG00000157764-EFO_0002890
ENSG00000183454-EFO_0000305
ENSG00000141736-EFO_0003863
ENSG00000053918-EFO_0000616
ENSG00000157764-EFO_0000681
ENSG00000151067-EFO_0000677
ENSG00000132155-EFO_0009259
ENSG00000044524-EFO_0000311
ENSG00000169432-EFO_0000474
ENSG00000044524-EFO_0000313
ENSG00000088832-EFO_0000616
ENSG00000159640-EFO_0004264
ENSG00000183813-EFO_0000616
ENSG00000088832-EFO_0000311
ENSG00000169194-EFO_0003785
ENSG00000232810-EFO_0003778
ENSG00000134853-EFO_0000228
ENSG00000135446-EFO_0000305
ENSG00000105397-EFO_0000676
ENSG00000105397-EFO_0005140
ENSG00000136244-EFO_0000685
ENSG00000151067-EFO_0000692
ENSG00000105397-EFO_0005755
ENSG00000165409-EFO_0002892
ENSG00000128052-EFO_0000707
ENSG00000157764-EFO_1000627
ENSG00000053918-EFO_0004269
ENSG00000122194-EFO_0003777
ENSG00000141736-EFO_0000512
ENSG00000097007-EFO_0002428
ENSG00000097007-EFO_0000339
ENSG00000111424-EFO_0005583
ENSG00000077514-EFO_0000616
ENSG00000113721-EFO_0000684
ENSG00000077514-EFO_0000311
ENSG00000018625-EFO_0000319
ENSG00000196262-EFO_0000763
ENSG00000091831-EFO_0000618
ENSG00000159640-EFO_0000401
ENSG00000183873-HP_0001626
ENSG00000171720-EFO_0000616
ENSG00000137673-EFO_0000313
ENSG00000171720-EFO_0000311
ENSG00000177084-EFO_0000691
ENSG00000134853-EFO_0003893
ENSG00000091831-EFO_0009386
ENSG00000121966-EFO_0001642
ENSG00000198900-EFO_0000616
ENSG00000113302-EFO_0000676
ENSG00000198900-EFO_0000311
ENSG00000198900-EFO_0000313
ENSG00000182389-EFO_0000474
ENSG00000113721-EFO_0003818
ENSG00000134853-EFO_1000068
ENSG00000113721-EFO_0001071
ENSG00000103546-EFO_0000618
ENSG00000105397-EFO_0003767
ENSG00000096968-EFO_0000729
ENSG00000131495-EFO_0000589
ENSG00000178127-EFO_0000589
ENSG00000105397-EFO_0000685
ENSG00000112715-EFO_0001379
ENSG00000176884-HP_0100543
ENSG00000196591-EFO_0000616
ENSG00000143799-EFO_0000616
ENSG00000104267-HP_0100543
ENSG00000074803-EFO_0003086
ENSG00000062822-EFO_0003863
ENSG00000196876-EFO_0000618
ENSG00000062822-EFO_0000305
ENSG00000112715-EFO_0000616
ENSG00000113721-EFO_0003893
ENSG00000189043-EFO_0000589
ENSG00000153253-HP_0100543
ENSG00000126218-EFO_0003827
ENSG00000100387-EFO_0000565
ENSG00000105851-EFO_0000616
ENSG00000143799-EFO_0000311
ENSG00000254087-EFO_0000616
ENSG00000114013-EFO_0005140
ENSG00000157388-EFO_0000701
ENSG00000151577-EFO_0000618
ENSG00000204264-EFO_0000616
ENSG00000183873-EFO_0000275
ENSG00000171720-EFO_0000313
ENSG00000101213-EFO_0001071
ENSG00000094631-EFO_0000616
ENSG00000254087-EFO_0000311
ENSG00000105851-EFO_0000311
ENSG00000151617-EFO_0003777
ENSG00000145242-EFO_0000616
ENSG00000160791-EFO_0000180
ENSG00000145242-EFO_0000311
ENSG00000184983-EFO_0000589
ENSG00000143799-EFO_0000313
ENSG00000177084-EFO_0003893
ENSG00000167553-EFO_0000616
ENSG00000198840-EFO_0000319
ENSG00000167553-EFO_0000311
ENSG00000171094-EFO_0001642
ENSG00000181104-EFO_0000616
ENSG00000157764-EFO_0003841
ENSG00000167553-EFO_0000313
ENSG00000121594-EFO_0000540
ENSG00000068078-EFO_0003865
ENSG00000100985-EFO_0000616
ENSG00000165731-EFO_0002892
ENSG00000122194-EFO_0000616
ENSG00000181104-EFO_0000311
ENSG00000068078-EFO_0002890
ENSG00000240065-EFO_0000616
ENSG00000163932-EFO_0000616
ENSG00000082898-EFO_0000311
ENSG00000068078-EFO_0000681
ENSG00000135333-EFO_0000616
ENSG00000135333-EFO_0000311
ENSG00000082175-EFO_0000616
ENSG00000196591-EFO_0000311
ENSG00000171759-Orphanet_238583
ENSG00000171105-EFO_0000616
ENSG00000177084-EFO_0003869
ENSG00000112038-EFO_0000616
ENSG00000082175-EFO_0000311
ENSG00000112038-EFO_0000311
ENSG00000073756-EFO_0000616
ENSG00000141736-EFO_0000178
ENSG00000164116-EFO_0001645
ENSG00000171105-EFO_0000311
ENSG00000147168-EFO_0000616
ENSG00000180210-EFO_0000616
ENSG00000196591-EFO_0000313
ENSG00000198400-EFO_0000616
ENSG00000178394-EFO_0000618
ENSG00000157388-EFO_0000512
ENSG00000157445-EFO_0000616
ENSG00000121966-EFO_0000096
ENSG00000065675-EFO_0000616
ENSG00000177084-EFO_0000305
ENSG00000101336-EFO_0000616
ENSG00000134460-EFO_0000616
ENSG00000112715-EFO_0009386
ENSG00000073756-EFO_0000311
ENSG00000100985-EFO_0000311
ENSG00000169032-EFO_0001071
ENSG00000160712-EFO_0005140
ENSG00000169032-EFO_0000389
ENSG00000134853-EFO_0000222
ENSG00000178394-EFO_0009386
ENSG00000082175-EFO_0006858
ENSG00000082175-EFO_0000313
ENSG00000010671-EFO_0001642
ENSG00000169174-HP_0003119
ENSG00000154229-EFO_0000616
ENSG00000164116-EFO_0000378
ENSG00000172819-EFO_0000616
ENSG00000132155-EFO_0003863
ENSG00000154229-EFO_0000311
ENSG00000177084-EFO_1000044
ENSG00000177084-EFO_0002618
ENSG00000163932-EFO_0000311
ENSG00000132170-EFO_0000311
ENSG00000128052-EFO_0003863
ENSG00000096384-EFO_0000313
ENSG00000012124-EFO_0000616
ENSG00000196611-EFO_0000616
ENSG00000128052-EFO_0000305
ENSG00000141736-EFO_0005950
ENSG00000205220-EFO_0000616
ENSG00000048052-EFO_0000616
ENSG00000149295-EFO_0000616
ENSG00000128052-EFO_0000756
ENSG00000196611-EFO_0000311
ENSG00000087245-EFO_0000616
ENSG00000177084-EFO_0003859
ENSG00000142627-EFO_0001071
ENSG00000112715-EFO_0000311
ENSG00000077092-EFO_0000616
ENSG00000171791-EFO_0000565
ENSG00000172819-EFO_0000311
ENSG00000087245-EFO_0000311
ENSG00000048052-EFO_0000311
ENSG00000100902-EFO_0000616
ENSG00000080824-EFO_0000313
ENSG00000100902-EFO_0000311
ENSG00000102468-EFO_0000618
ENSG00000077782-EFO_0000182
ENSG00000116478-EFO_0000616
ENSG00000077092-EFO_0000311
ENSG00000204264-EFO_0000311
ENSG00000116478-EFO_0000311
ENSG00000169083-EFO_0000228
ENSG00000100385-EFO_0000616
ENSG00000147123-EFO_0000589
ENSG00000163636-EFO_0000616
ENSG00000172819-EFO_0000313
ENSG00000117601-EFO_0000616
ENSG00000048392-EFO_0000616
ENSG00000163636-EFO_0000311
ENSG00000180210-EFO_0000311
ENSG00000186716-EFO_1000068
ENSG00000115233-EFO_0000616
ENSG00000077092-EFO_0000313
ENSG00000138039-EFO_0000616
ENSG00000185313-EFO_0004269
ENSG00000119772-EFO_0000574
ENSG00000121594-EFO_0000701
ENSG00000161509-EFO_0009386
ENSG00000126895-EFO_0000616
ENSG00000048392-EFO_0000311
ENSG00000112715-EFO_0006858
ENSG00000112715-EFO_0000313
ENSG00000077782-EFO_0001071
ENSG00000157445-EFO_0000311
ENSG00000277893-Orphanet_79364
ENSG00000116478-EFO_0000313
ENSG00000171105-EFO_0000618
ENSG00000145777-EFO_0000684
ENSG00000051382-EFO_0000096
ENSG00000116044-EFO_0000684
ENSG00000133019-EFO_0000616
ENSG00000101182-EFO_0000616
ENSG00000134460-EFO_0003885
ENSG00000157445-EFO_0000313
ENSG00000196639-EFO_0000616
ENSG00000240065-EFO_0000311
ENSG00000048052-EFO_0000313
ENSG00000133019-EFO_0000311
ENSG00000138039-EFO_0000311
ENSG00000101336-EFO_0000311
ENSG00000115233-EFO_0000311
ENSG00000258947-EFO_0000616
ENSG00000065675-EFO_0000311
ENSG00000151617-EFO_0000616
ENSG00000147099-EFO_0000616
ENSG00000161057-EFO_0000616
ENSG00000258947-EFO_0000311
ENSG00000094631-EFO_0000311
ENSG00000102468-EFO_0009386
ENSG00000136573-EFO_0000616
ENSG00000037280-EFO_0009259
ENSG00000108840-EFO_0000616
ENSG00000169313-EFO_0000616
ENSG00000161057-EFO_0000311
ENSG00000138622-EFO_0000275
ENSG00000169194-EFO_0000274
ENSG00000273079-EFO_0000616
ENSG00000145777-EFO_0000270
ENSG00000105810-EFO_0000305
ENSG00000094631-EFO_0000313
ENSG00000273079-EFO_0000311
ENSG00000131759-EFO_0000701
ENSG00000068024-EFO_0000616
ENSG00000185313-EFO_0000275
ENSG00000132155-EFO_0000756
ENSG00000068024-EFO_0000311
ENSG00000118113-EFO_0000616
ENSG00000108840-EFO_0000311
ENSG00000131747-EFO_0000616
ENSG00000108840-EFO_0000313
ENSG00000037280-EFO_0000228
ENSG00000068024-EFO_0000313
ENSG00000131747-EFO_0000311
ENSG00000171791-EFO_0000095
ENSG00000102755-EFO_0000616
ENSG00000182578-EFO_0000313
ENSG00000147099-EFO_0000311
ENSG00000012124-EFO_0000311
ENSG00000258947-EFO_0000313
ENSG00000133019-EFO_0000313
ENSG00000171094-EFO_0000574
ENSG00000150337-EFO_0000616
ENSG00000100985-EFO_0006858
ENSG00000100985-EFO_0000313
ENSG00000197635-EFO_0000540
ENSG00000197635-EFO_0005140
ENSG00000182578-EFO_0001379
ENSG00000160867-EFO_0001071
ENSG00000100385-EFO_0000311
ENSG00000138039-EFO_0000313
ENSG00000100429-EFO_0000616
ENSG00000101182-EFO_0000311
ENSG00000091879-EFO_0000616
ENSG00000108671-EFO_0000616
ENSG00000108671-EFO_0000311
ENSG00000117601-EFO_0000311
ENSG00000102755-EFO_0000311
ENSG00000180616-EFO_0000616
ENSG00000147246-EFO_0000618
ENSG00000171608-EFO_0000313
ENSG00000131747-EFO_0000313
ENSG00000126218-EFO_0000616
ENSG00000189043-EFO_0000616
ENSG00000102755-EFO_0000313
ENSG00000138448-EFO_0000616
ENSG00000094631-EFO_0000701
ENSG00000189043-EFO_0000311
ENSG00000180210-EFO_0004286
ENSG00000140443-EFO_0000616
ENSG00000198431-EFO_0000616
ENSG00000147099-EFO_0000313
ENSG00000144891-EFO_0000616
ENSG00000198431-EFO_0000311
ENSG00000149295-EFO_0000311
ENSG00000138448-EFO_0000311
ENSG00000106588-EFO_0000616
ENSG00000140443-EFO_0000311
ENSG00000122025-EFO_0000313
ENSG00000106588-EFO_0000311
ENSG00000112715-EFO_0000326
ENSG00000115353-EFO_0000616
ENSG00000126583-EFO_0000616
ENSG00000122194-EFO_0001645
ENSG00000154188-EFO_0000616
ENSG00000144891-EFO_0000311
ENSG00000140459-EFO_0000616
ENSG00000116106-EFO_0000616
ENSG00000140443-EFO_0000313
ENSG00000117601-EFO_0000313
ENSG00000171608-EFO_0000305
ENSG00000100429-EFO_0000311
ENSG00000196639-EFO_0000311
ENSG00000186716-EFO_0000220
ENSG00000159377-EFO_0000616
ENSG00000166136-EFO_0000589
ENSG00000073756-EFO_0006858
ENSG00000073756-EFO_0000313
ENSG00000131759-EFO_0001642
ENSG00000116106-EFO_0000311
ENSG00000135312-EFO_0000618
ENSG00000121594-EFO_0005140
ENSG00000126895-EFO_0000311
ENSG00000116106-EFO_0000313
ENSG00000082701-EFO_0000618
ENSG00000154188-EFO_0000311
ENSG00000159640-EFO_0000616
ENSG00000122194-EFO_0000311
ENSG00000113302-EFO_0005140
ENSG00000169313-EFO_0000311
ENSG00000100429-EFO_0000313
ENSG00000128052-EFO_0003897
ENSG00000112715-EFO_0000319
ENSG00000007402-EFO_0000616
ENSG00000112715-EFO_0000519
ENSG00000151617-EFO_0000311
ENSG00000120217-EFO_0000616
ENSG00000082701-EFO_0009386
ENSG00000171385-EFO_0004269
ENSG00000196611-EFO_0006858
ENSG00000196611-EFO_0000313
ENSG00000112715-EFO_0003833
ENSG00000117461-EFO_0000305
ENSG00000113302-EFO_0003767
ENSG00000105976-EFO_0001642
ENSG00000180616-EFO_0000311
ENSG00000087237-EFO_0000319
ENSG00000104687-EFO_0000616
ENSG00000116329-EFO_0000616
ENSG00000146648-EFO_1000627
ENSG00000112715-EFO_1000158
ENSG00000112715-EFO_0005543
ENSG00000113580-EFO_0000616
ENSG00000116329-EFO_0000311
ENSG00000132671-EFO_0000616
ENSG00000120251-EFO_0000616
ENSG00000198851-EFO_0000616
ENSG00000198851-EFO_0000311
ENSG00000122194-EFO_0000313
ENSG00000146648-EFO_0004288
ENSG00000140459-EFO_0000311
ENSG00000111262-EFO_0000618
ENSG00000171105-EFO_0009386
ENSG00000113580-EFO_0000311
ENSG00000169252-EFO_0000616
ENSG00000137869-EFO_0003859
ENSG00000163288-EFO_0000616
ENSG00000182578-EFO_0001642
ENSG00000154188-EFO_0000313
ENSG00000134460-EFO_0000311
ENSG00000159377-EFO_0000311
ENSG00000129084-EFO_0000616
ENSG00000129084-EFO_0000311
ENSG00000163288-EFO_0000311
ENSG00000091831-EFO_0004260
ENSG00000142319-EFO_0000616
ENSG00000103035-EFO_0000616
ENSG00000151617-EFO_0000313
ENSG00000120156-EFO_0000313
ENSG00000196611-EFO_0000684
ENSG00000153253-EFO_0000616
ENSG00000105464-EFO_0000616
ENSG00000136573-EFO_0000311
ENSG00000169252-EFO_0000311
ENSG00000198223-EFO_0000616
ENSG00000198223-EFO_0000311
ENSG00000196611-EFO_0003818
ENSG00000157404-EFO_0000326
ENSG00000168811-EFO_0000540
ENSG00000010671-EFO_0000096
ENSG00000100804-EFO_0000616
ENSG00000130816-EFO_0000616
ENSG00000189043-EFO_0000313
ENSG00000198822-EFO_0000677
ENSG00000130816-EFO_0000311
ENSG00000112715-EFO_0000272
ENSG00000198822-EFO_0000692
ENSG00000148408-EFO_0000616
ENSG00000154928-EFO_0000616
ENSG00000197635-EFO_0000616
ENSG00000154928-EFO_0000311
ENSG00000136930-EFO_0000616
ENSG00000132170-EFO_0000313
ENSG00000146904-EFO_0000616
ENSG00000148408-EFO_0000311
ENSG00000100804-EFO_0000311
ENSG00000159352-EFO_0000616
ENSG00000158125-EFO_0000616
ENSG00000140459-EFO_0000313
ENSG00000151090-EFO_0000616
ENSG00000128052-EFO_0001642
ENSG00000113580-EFO_0000313
ENSG00000151577-EFO_0000616
ENSG00000188389-EFO_0000616
ENSG00000128052-EFO_0000708
ENSG00000184160-EFO_0000616
ENSG00000134853-EFO_0004142
ENSG00000197170-EFO_0000616
ENSG00000151067-EFO_0000616
ENSG00000115353-EFO_0000311
ENSG00000101180-EFO_0000618
ENSG00000067606-EFO_0000616
ENSG00000176884-EFO_0000616
ENSG00000067606-EFO_0000311
ENSG00000159352-EFO_0000311
ENSG00000197170-EFO_0000311
ENSG00000128052-EFO_0004142
ENSG00000128052-EFO_1001951
ENSG00000146648-EFO_0000365
ENSG00000151577-EFO_0000311
ENSG00000153956-EFO_0000616
ENSG00000115353-EFO_0000313
ENSG00000122025-EFO_0003863
ENSG00000168539-EFO_0000618
ENSG00000041357-EFO_0000616
ENSG00000147168-EFO_0000311
ENSG00000103035-EFO_0000311
ENSG00000041357-EFO_0000311
ENSG00000136930-EFO_0000311
ENSG00000175166-EFO_0000616
ENSG00000175166-EFO_0000311
ENSG00000147168-EFO_0000313
ENSG00000176884-EFO_0000311
ENSG00000101180-EFO_0009386
ENSG00000100567-EFO_0000616
ENSG00000100567-EFO_0000311
ENSG00000115594-EFO_0000540
ENSG00000122194-EFO_0000378
ENSG00000171132-EFO_0000616
ENSG00000173692-EFO_0000616
ENSG00000173692-EFO_0000311
ENSG00000119772-EFO_0000096
ENSG00000113721-EFO_0000756
ENSG00000153956-EFO_0000311
ENSG00000011677-EFO_0000616
ENSG00000165916-EFO_0000616
ENSG00000105851-EFO_0000313
ENSG00000126583-EFO_0000311
ENSG00000183873-EFO_0000616
ENSG00000143799-EFO_0003863
ENSG00000100368-EFO_0000616
ENSG00000151067-EFO_0000311
ENSG00000055118-EFO_0000616
ENSG00000100368-EFO_0000311
ENSG00000091879-EFO_0000311
ENSG00000091879-EFO_0000313
ENSG00000087191-EFO_0000616
ENSG00000131759-EFO_0009259
ENSG00000136160-EFO_0000616
ENSG00000184160-EFO_0000311
ENSG00000165995-EFO_0000677
ENSG00000013275-EFO_0000616
ENSG00000112715-EFO_0001365
ENSG00000100519-EFO_0000616
ENSG00000087191-EFO_0000311
ENSG00000100519-EFO_0000311
ENSG00000222028-EFO_0000616
ENSG00000073756-EFO_0000701
ENSG00000143106-EFO_0000616
ENSG00000055118-EFO_0000311
ENSG00000142507-EFO_0000616
ENSG00000142507-EFO_0000311
ENSG00000143106-EFO_0000311
ENSG00000196611-EFO_0000701
ENSG00000099341-EFO_0000616
ENSG00000175344-EFO_0000618
ENSG00000099341-EFO_0000311
ENSG00000131759-EFO_0000565
ENSG00000159110-EFO_0000616
ENSG00000037280-EFO_0000756
ENSG00000176105-EFO_0000616
ENSG00000113580-EFO_0000319
ENSG00000165916-EFO_0000311
ENSG00000149295-EFO_0000313
ENSG00000108344-EFO_0000616
ENSG00000008018-EFO_0000616
ENSG00000008018-EFO_0000311
ENSG00000113580-EFO_0003777
ENSG00000132671-EFO_0000311
ENSG00000205220-EFO_0000311
ENSG00000171848-EFO_0000616
ENSG00000139874-EFO_0000616
ENSG00000011677-EFO_0000311
ENSG00000105464-EFO_0000618
ENSG00000171848-EFO_0000311
ENSG00000105464-EFO_0009386
ENSG00000222028-EFO_0000311
ENSG00000105464-EFO_0000311
ENSG00000176105-EFO_0000311
ENSG00000013275-EFO_0000311
ENSG00000108344-EFO_0000311
ENSG00000126067-EFO_0000616
ENSG00000037280-EFO_1001951
ENSG00000037280-EFO_0004142
ENSG00000126067-EFO_0000311
ENSG00000102468-EFO_0000616
ENSG00000273079-EFO_0000305
ENSG00000100764-EFO_0000616
ENSG00000100764-EFO_0000311
ENSG00000161509-EFO_0000616
ENSG00000198695-EFO_0000616
ENSG00000109163-EFO_0000616
ENSG00000139874-EFO_0000311
ENSG00000139874-EFO_0000313
ENSG00000168811-EFO_0000405
ENSG00000155511-EFO_0000616
ENSG00000120217-EFO_0000701
ENSG00000185627-EFO_0000616
ENSG00000185627-EFO_0000311
ENSG00000198400-EFO_0000311
ENSG00000188229-EFO_0000616
ENSG00000165995-EFO_0000692
ENSG00000232810-EFO_0000405
ENSG00000171094-EFO_0003060
ENSG00000067900-EFO_0000618
ENSG00000273079-EFO_0003758
ENSG00000171132-EFO_0000311
ENSG00000162009-EFO_0000616
ENSG00000147246-EFO_0000616
ENSG00000164116-EFO_0000612
ENSG00000170214-EFO_0000616
ENSG00000154611-EFO_0000616
ENSG00000154611-EFO_0000311
ENSG00000176014-EFO_0000616
ENSG00000167552-EFO_0000616
ENSG00000102468-EFO_0000311
ENSG00000027075-EFO_0000616
ENSG00000152270-EFO_0000616
ENSG00000027075-EFO_0000311
ENSG00000158125-EFO_0000311
ENSG00000109163-EFO_0000311
ENSG00000120217-EFO_0000311
ENSG00000100433-EFO_0000311
ENSG00000130816-EFO_0001642
ENSG00000127824-EFO_0000616
ENSG00000149295-EFO_0000677
ENSG00000120156-EFO_0003841
ENSG00000120156-EFO_0002892
ENSG00000196876-EFO_0000616
ENSG00000120217-EFO_0006858
ENSG00000120217-EFO_0000313
ENSG00000161509-EFO_0000311
ENSG00000162009-EFO_0000311
ENSG00000112038-EFO_0000313
ENSG00000171094-EFO_0003032
ENSG00000152086-EFO_0000616
ENSG00000152086-EFO_0000311
ENSG00000183873-EFO_0000311
ENSG00000185386-EFO_0000616
ENSG00000198033-EFO_0000616
ENSG00000131759-EFO_0002427
ENSG00000123416-EFO_0000616
ENSG00000127824-EFO_0000311
ENSG00000104687-EFO_0000311
ENSG00000152086-EFO_0000313
ENSG00000163558-EFO_0000616
ENSG00000159640-EFO_0000311
ENSG00000160654-EFO_0000616
ENSG00000198033-EFO_0000311
ENSG00000160654-EFO_0000311
ENSG00000142319-EFO_0000311
ENSG00000146648-EFO_0003841
ENSG00000137267-EFO_0000616
ENSG00000130816-EFO_0000565
ENSG00000123416-EFO_0000311
ENSG00000188229-EFO_0000311
ENSG00000104833-EFO_0000616
ENSG00000258947-EFO_0003863
ENSG00000147246-EFO_0000311
ENSG00000164270-EFO_0000616
ENSG00000130816-EFO_1000068
ENSG00000274286-EFO_0009386
ENSG00000055118-EFO_0000313
ENSG00000196876-EFO_0000311
ENSG00000188389-EFO_0000311
ENSG00000163558-EFO_0000311
ENSG00000163517-EFO_0000616
ENSG00000141506-EFO_0000616
ENSG00000143799-EFO_0000305
ENSG00000048392-EFO_0000313
ENSG00000185386-EFO_0000311
ENSG00000196639-EFO_0000313
ENSG00000121594-EFO_0005755
ENSG00000170214-EFO_0000311
ENSG00000169432-Orphanet_1956
ENSG00000198033-EFO_0000313
ENSG00000081248-EFO_0000616
ENSG00000081248-EFO_0000311
ENSG00000061273-EFO_0000616
ENSG00000258947-EFO_0000228
ENSG00000183873-EFO_0000313
ENSG00000087237-EFO_0003777
ENSG00000141506-EFO_0000311
ENSG00000198056-EFO_0000616
ENSG00000198056-EFO_0000311
ENSG00000188229-EFO_0000313
ENSG00000152270-EFO_0000311
ENSG00000112715-EFO_0000701
ENSG00000144285-EFO_0000616
ENSG00000055118-HP_0000118
ENSG00000164270-EFO_0000311
ENSG00000146648-EFO_0002892
ENSG00000136531-EFO_0000616
ENSG00000183317-EFO_0000616
ENSG00000100387-EFO_0000313
ENSG00000104833-EFO_0000311
ENSG00000073756-EFO_0004198
ENSG00000183317-EFO_0000311
ENSG00000182256-EFO_0000616
ENSG00000182256-EFO_0000311
ENSG00000100479-EFO_0000616
ENSG00000170214-EFO_0000313
ENSG00000127824-EFO_0000313
ENSG00000169427-EFO_0000616
ENSG00000123416-EFO_0000313
ENSG00000053918-HP_0001626
ENSG00000176014-EFO_0000311
ENSG00000100479-EFO_0000311
ENSG00000101868-EFO_0000616
ENSG00000146904-EFO_0000311
ENSG00000278195-EFO_0000616
ENSG00000104833-EFO_0000313
ENSG00000102755-EFO_0003818
ENSG00000087191-EFO_0001642
ENSG00000087191-EFO_0000096
ENSG00000102755-EFO_0001071
ENSG00000055118-HP_0001626
ENSG00000101868-EFO_0000311
ENSG00000167552-EFO_0000311
ENSG00000268089-EFO_0000616
ENSG00000268089-EFO_0000311
ENSG00000196876-EFO_0000313
ENSG00000274286-EFO_0000616
ENSG00000146904-EFO_0000313
ENSG00000167553-EFO_0003863
ENSG00000113302-EFO_0000384
ENSG00000010671-EFO_0000565
ENSG00000165995-EFO_0000616
ENSG00000100479-EFO_0000313
ENSG00000166206-EFO_0000616
ENSG00000165995-EFO_0000311
ENSG00000277791-EFO_0000616
ENSG00000277791-EFO_0000311
ENSG00000166206-EFO_0000311
ENSG00000113749-EFO_0000616
ENSG00000137267-EFO_0000311
ENSG00000152578-EFO_0000616
ENSG00000181072-EFO_0000311
ENSG00000137285-EFO_0000616
ENSG00000014138-EFO_0000616
ENSG00000176884-EFO_0000305
ENSG00000144285-EFO_0000311
ENSG00000014138-EFO_0000311
ENSG00000182389-EFO_0000616
ENSG00000167535-EFO_0000616
ENSG00000136531-EFO_0000311
ENSG00000138039-EFO_0000660
ENSG00000130816-EFO_0000222
ENSG00000176014-EFO_0000313
ENSG00000278195-EFO_0000311
ENSG00000161509-EFO_0000305
ENSG00000007402-EFO_0000311
ENSG00000167553-EFO_0001071
ENSG00000113749-EFO_0000311
ENSG00000274286-EFO_0000311
ENSG00000185313-EFO_0000616
ENSG00000185313-EFO_0000311
ENSG00000137267-EFO_0000313
ENSG00000196591-EFO_0001642
ENSG00000120907-EFO_0000616
ENSG00000120907-EFO_0000311
ENSG00000164270-EFO_0000313
ENSG00000131759-EFO_0000707
ENSG00000125538-EFO_0000701
ENSG00000101162-EFO_0000616
ENSG00000151090-EFO_0000311
ENSG00000080824-EFO_0001071
ENSG00000165731-EFO_0000565
ENSG00000075461-EFO_0000616
ENSG00000075461-EFO_0000311
ENSG00000101162-EFO_0000311
ENSG00000012504-EFO_0000616
ENSG00000164270-EFO_0000618
ENSG00000167552-EFO_0000313
ENSG00000198888-EFO_0005772
ENSG00000082556-EFO_0000616
ENSG00000169432-EFO_0000616
ENSG00000169427-EFO_0000311
ENSG00000061273-EFO_0000311
ENSG00000168356-EFO_0000616
ENSG00000168356-EFO_0000311
ENSG00000167535-EFO_0000311
ENSG00000105851-EFO_0000305
ENSG00000169432-EFO_0000311
ENSG00000196876-EFO_0000474
ENSG00000061273-EFO_0000313
ENSG00000105464-EFO_0000305
ENSG00000101162-EFO_0000313
ENSG00000145242-EFO_0001071
ENSG00000082556-EFO_0000311
ENSG00000157404-EFO_0005543
ENSG00000131759-EFO_1000068
ENSG00000131759-EFO_0000222
ENSG00000062822-EFO_0001642
ENSG00000108344-EFO_0001642
ENSG00000166862-EFO_0000616
ENSG00000166862-EFO_0000311
ENSG00000185313-EFO_0000313
ENSG00000130706-EFO_0000616
ENSG00000128602-EFO_0004193
ENSG00000114013-EFO_0000701
ENSG00000136546-EFO_0000616
ENSG00000136546-EFO_0000311
ENSG00000007314-EFO_0000616
ENSG00000007314-EFO_0000311
ENSG00000143799-EFO_0003893
ENSG00000198900-EFO_0000305
ENSG00000144285-EFO_0000313
ENSG00000136531-EFO_0000313
ENSG00000169252-EFO_0000684
ENSG00000077097-EFO_0000616
ENSG00000188229-EFO_0000228
ENSG00000104833-EFO_0000228
ENSG00000067191-EFO_0000616
ENSG00000151067-EFO_0004247
ENSG00000167553-EFO_0000405
ENSG00000198056-EFO_0000313
ENSG00000077097-EFO_0000311
ENSG00000137285-EFO_0000311
ENSG00000157404-EFO_0004142
ENSG00000171848-EFO_0000313
ENSG00000141506-EFO_0000313
ENSG00000075461-EFO_0000313
ENSG00000157404-EFO_0000272
ENSG00000128052-EFO_0000096
ENSG00000153253-EFO_0000311
ENSG00000108344-EFO_0000565
ENSG00000108344-EFO_0000096
ENSG00000087191-EFO_0000565
ENSG00000145863-EFO_0000616
ENSG00000145863-EFO_0000311
ENSG00000112294-EFO_0000616
ENSG00000137285-EFO_0000313
ENSG00000108821-EFO_0000319
ENSG00000169432-EFO_0000313
ENSG00000077514-EFO_0000313
ENSG00000136531-Orphanet_183763
ENSG00000128052-EFO_0001421
ENSG00000005844-EFO_0000540
ENSG00000087245-EFO_0006858
ENSG00000087245-EFO_0000313
ENSG00000186795-EFO_0000616
ENSG00000125675-EFO_0000616
ENSG00000119630-EFO_0000616
ENSG00000150594-EFO_0000616
ENSG00000169252-EFO_0003818
ENSG00000067191-EFO_0000311
ENSG00000128052-EFO_0003086
ENSG00000128052-EFO_0003865
ENSG00000128052-EFO_0002890
ENSG00000168356-EFO_0000313
ENSG00000007314-EFO_0000313
ENSG00000096968-EFO_1000636
ENSG00000006283-EFO_0000616
ENSG00000150594-EFO_0000311
ENSG00000121966-EFO_0000574
ENSG00000167553-EFO_0000305
ENSG00000113525-EFO_0000684
ENSG00000113525-EFO_0000270
ENSG00000141837-EFO_0000616
ENSG00000128052-EFO_0000681
ENSG00000165731-EFO_0002427
ENSG00000163517-EFO_0000311
ENSG00000148680-EFO_0000618
ENSG00000153253-EFO_0000313
ENSG00000131747-EFO_0000228
ENSG00000186795-EFO_0000311
ENSG00000044524-EFO_0001071
ENSG00000132170-EFO_0000618
ENSG00000188229-EFO_0003863
ENSG00000127824-EFO_0003863
ENSG00000127824-EFO_0000228
ENSG00000104833-EFO_0003863
ENSG00000112294-EFO_0000311
ENSG00000006283-EFO_0000311
ENSG00000198033-EFO_0000228
ENSG00000119630-EFO_0000311
ENSG00000177084-EFO_0001642
ENSG00000113302-EFO_0003898
ENSG00000134460-EFO_0004198
ENSG00000148680-EFO_0009386
ENSG00000101868-EFO_0000313
ENSG00000184156-EFO_0000616
ENSG00000171848-EFO_0003863
ENSG00000167601-EFO_0000616
ENSG00000125538-EFO_0000616
ENSG00000167552-EFO_0000618
ENSG00000146648-EFO_0004284
ENSG00000082175-EFO_0001379
ENSG00000142192-HP_0100543
ENSG00000184156-EFO_0000311
ENSG00000077782-EFO_0004142
ENSG00000258947-EFO_0003893
ENSG00000167601-EFO_0000311
ENSG00000169427-EFO_0000313
ENSG00000146648-EFO_0003860
ENSG00000131747-EFO_0000305
ENSG00000141837-EFO_0000311
ENSG00000125538-EFO_0000311
ENSG00000119630-EFO_0000313
ENSG00000082482-EFO_0000616
ENSG00000127824-EFO_0000305
ENSG00000165731-EFO_0001071
ENSG00000120217-EFO_0000228
ENSG00000125508-EFO_0000616
ENSG00000082482-EFO_0000311
ENSG00000196557-EFO_0000616
ENSG00000100346-EFO_0000677
ENSG00000113721-EFO_0003086
ENSG00000196557-EFO_0000311
ENSG00000100346-EFO_0000692
ENSG00000198056-EFO_0000228
ENSG00000149968-EFO_0000616
ENSG00000117601-EFO_0001071
ENSG00000198216-EFO_0000616
ENSG00000141736-EFO_0009259
ENSG00000136546-EFO_0000313
ENSG00000125508-EFO_0000311
ENSG00000132170-EFO_0009386
ENSG00000112038-EFO_0003833
ENSG00000168412-EFO_0000616
ENSG00000165731-EFO_0003086
ENSG00000075043-HP_0001250
ENSG00000106628-EFO_0000616
ENSG00000137673-EFO_0003818
ENSG00000159110-EFO_0000311
ENSG00000198216-EFO_0000311
ENSG00000106628-EFO_0000311
ENSG00000106628-EFO_0000313
ENSG00000167792-EFO_0000618
ENSG00000186297-EFO_0000616
ENSG00000091831-EFO_0005771
ENSG00000273079-EFO_0000684
ENSG00000198216-EFO_0000313
ENSG00000087085-EFO_0000616
ENSG00000160882-EFO_0000616
ENSG00000157404-EFO_0000389
ENSG00000198033-EFO_0003863
ENSG00000169313-EFO_0000313
ENSG00000135333-EFO_0001071
ENSG00000096384-EFO_0003818
ENSG00000177084-Orphanet_398934
ENSG00000177084-EFO_0001075
ENSG00000000938-EFO_0000616
ENSG00000163517-EFO_0000313
ENSG00000096384-EFO_0001071
ENSG00000198056-EFO_0003863
ENSG00000101868-EFO_0003863
ENSG00000101868-EFO_0000228
ENSG00000186297-EFO_0000311
ENSG00000167553-EFO_0000571
ENSG00000160255-EFO_0000701
ENSG00000022355-EFO_0000616
ENSG00000093010-EFO_0000618
ENSG00000115594-EFO_0005140
ENSG00000113327-EFO_0000616
ENSG00000077097-EFO_0000313
ENSG00000000938-EFO_0000311
ENSG00000077782-EFO_1001951
ENSG00000118113-EFO_0000684
ENSG00000151067-EFO_0004269
ENSG00000102001-EFO_0000616
ENSG00000102001-EFO_0000311
ENSG00000113448-EFO_0000405
ENSG00000053918-EFO_0000311
ENSG00000157764-EFO_0004288
ENSG00000113327-EFO_0000311
ENSG00000188229-EFO_0003893
ENSG00000188229-EFO_0002917
ENSG00000127824-EFO_0003893
ENSG00000127824-EFO_0002917
ENSG00000104833-EFO_0003893
ENSG00000104833-EFO_0002917
ENSG00000180616-EFO_0000313
ENSG00000184408-EFO_0000616
ENSG00000073756-EFO_0009259
ENSG00000135902-EFO_0000616
ENSG00000075429-EFO_0000616
ENSG00000244734-EFO_0000616
ENSG00000019991-EFO_0000313
ENSG00000157404-EFO_0000519
ENSG00000118113-EFO_0003818
ENSG00000145864-EFO_0000616
ENSG00000145864-EFO_0000311
ENSG00000149968-EFO_0000311
ENSG00000113580-EFO_0000275
ENSG00000080224-EFO_0000616
ENSG00000073756-EFO_0000618
ENSG00000006116-EFO_0000616
ENSG00000006116-EFO_0000311
ENSG00000143153-EFO_0000319
ENSG00000022355-EFO_0000311
ENSG00000062822-EFO_0000707
ENSG00000113721-EFO_0005543
ENSG00000080224-EFO_0000311
ENSG00000203747-EFO_0000616
ENSG00000130706-EFO_0000311
ENSG00000073756-EFO_0009386
ENSG00000152086-EFO_0000405
ENSG00000073756-EFO_0000405
ENSG00000182866-EFO_0001642
ENSG00000198888-EFO_0000616
ENSG00000166736-EFO_0000616
ENSG00000109163-EFO_0000313
ENSG00000109158-EFO_0000616
ENSG00000166736-EFO_0000311
ENSG00000151577-EFO_0003108
ENSG00000149968-EFO_0000313
ENSG00000125538-EFO_0006858
ENSG00000125538-EFO_0000313
ENSG00000134853-EFO_0003086
ENSG00000151834-EFO_0000616
ENSG00000151834-EFO_0000311
ENSG00000037280-EFO_0003863
ENSG00000151062-EFO_0000616
ENSG00000151062-EFO_0000311
ENSG00000113721-EFO_0000326
ENSG00000062822-EFO_0001071
ENSG00000120217-EFO_0009259
ENSG00000006283-EFO_0000313
ENSG00000198888-EFO_0000311
ENSG00000130433-EFO_0000616
ENSG00000130433-EFO_0000311
ENSG00000105605-EFO_0000616
ENSG00000105605-EFO_0000311
ENSG00000176014-EFO_0000405
ENSG00000198888-EFO_0006858
ENSG00000198888-EFO_0000313
ENSG00000073756-EFO_0000512
ENSG00000188229-EFO_0003833
ENSG00000109158-EFO_0000311
ENSG00000097007-EFO_0000319
ENSG00000120217-EFO_0000684
ENSG00000152578-HP_0100543
ENSG00000165731-EFO_0000222
ENSG00000113721-EFO_0000272
ENSG00000100479-EFO_0000228
ENSG00000157404-EFO_0001421
ENSG00000007314-EFO_0000305
ENSG00000112715-EFO_0000228
ENSG00000075429-EFO_0000311
ENSG00000171873-EFO_0000616
ENSG00000171873-EFO_0000311
ENSG00000077514-EFO_0003863
ENSG00000075043-EFO_0000616
ENSG00000113721-EFO_0000519
ENSG00000115353-EFO_0000305
ENSG00000198033-EFO_0003833
ENSG00000137267-EFO_0000305
ENSG00000096968-EFO_0000676
ENSG00000184160-EFO_0009386
ENSG00000112115-EFO_0000701
ENSG00000160882-EFO_0000311
ENSG00000176014-EFO_0000228
ENSG00000167553-EFO_0000228
ENSG00000152086-EFO_0000228
ENSG00000137285-EFO_0000228
ENSG00000137267-EFO_0000228
ENSG00000075043-EFO_0000311
ENSG00000244734-EFO_0000311
ENSG00000198033-EFO_0000405
ENSG00000188229-EFO_0000405
ENSG00000165731-EFO_0004142
ENSG00000077514-EFO_0000228
ENSG00000269858-EFO_0003086
ENSG00000115232-EFO_0000540
ENSG00000100479-EFO_0003863
ENSG00000145888-EFO_0000311
ENSG00000128052-EFO_0000691
ENSG00000137285-EFO_0000405
ENSG00000196639-EFO_0000701
ENSG00000168811-EFO_0005140
ENSG00000133019-EFO_0000228
ENSG00000151617-EFO_0004264
ENSG00000100479-EFO_0000305
ENSG00000096968-EFO_1000068
ENSG00000096968-EFO_0003898
ENSG00000188229-EFO_0000305
ENSG00000167552-EFO_0000305
ENSG00000105397-EFO_0000729
ENSG00000277893-EFO_0004191
ENSG00000198033-EFO_0001071
ENSG00000104833-EFO_0001071
ENSG00000101182-EFO_0001642
ENSG00000007402-EFO_0000512
ENSG00000149295-EFO_0000692
ENSG00000177084-EFO_0000292
ENSG00000122194-EFO_0000684
ENSG00000273079-HP_0100543
ENSG00000274286-EFO_0003833
ENSG00000184611-EFO_0000616
ENSG00000113580-EFO_0000684
ENSG00000149295-EFO_0004247
ENSG00000184611-EFO_0000311
ENSG00000108878-EFO_0000616
ENSG00000108878-EFO_0000311
ENSG00000070886-EFO_0000616
ENSG00000120217-EFO_0003863
ENSG00000258947-EFO_0002917
ENSG00000198033-EFO_0003893
ENSG00000198033-EFO_0002917
ENSG00000101162-EFO_0003893
ENSG00000101162-EFO_0003863
ENSG00000101162-EFO_0002917
ENSG00000101162-EFO_0000228
ENSG00000172572-EFO_0000319
ENSG00000116396-EFO_0000616
ENSG00000157404-EFO_0003086
ENSG00000106628-EFO_0000305
ENSG00000077514-EFO_0000305
ENSG00000118432-EFO_0000589
ENSG00000062822-EFO_0003893
ENSG00000186350-EFO_0000701
ENSG00000160882-EFO_0000313
ENSG00000070886-EFO_0000311
ENSG00000171303-EFO_0000311
ENSG00000180210-EFO_0003907
ENSG00000171385-EFO_0000275
ENSG00000163599-EFO_0000616
ENSG00000157764-EFO_0000565
ENSG00000182389-EFO_0000311
ENSG00000182389-EFO_0000512
ENSG00000137285-EFO_0000305
ENSG00000185313-EFO_0000305
ENSG00000120217-EFO_0000292
ENSG00000010610-EFO_0000616
ENSG00000027697-EFO_0000616
ENSG00000273079-HP_0000708
ENSG00000113749-EFO_0000618
ENSG00000188778-EFO_0000616
ENSG00000177084-EFO_0000096
ENSG00000188778-EFO_0000311
ENSG00000037280-EFO_0000691
ENSG00000010671-EFO_0000095
ENSG00000165731-EFO_0001421
ENSG00000184160-EFO_0003833
ENSG00000127824-EFO_0003833
ENSG00000127824-EFO_0000326
ENSG00000100346-EFO_0000616
ENSG00000023228-EFO_0000618
ENSG00000166862-EFO_0000512
ENSG00000171720-EFO_0001642
ENSG00000112038-EFO_0000305
ENSG00000146648-EFO_0004142
ENSG00000146648-EFO_1001951
ENSG00000105639-EFO_0005140
ENSG00000100346-EFO_0000311
ENSG00000187486-EFO_0000616
ENSG00000141736-EFO_0003893
ENSG00000136531-HP_0100543
ENSG00000105639-EFO_0003767
ENSG00000077782-EFO_0000691
ENSG00000048392-EFO_0000707
ENSG00000066468-EFO_0005842
ENSG00000062822-EFO_0000292
ENSG00000128052-EFO_0000182
ENSG00000120217-EFO_0001071
ENSG00000081248-EFO_0000512
ENSG00000001626-EFO_0003818
ENSG00000258947-EFO_0000405
ENSG00000169427-EFO_0000684
ENSG00000144285-EFO_0000305
ENSG00000274286-EFO_0003818
ENSG00000112038-EFO_0000512
ENSG00000183454-EFO_0000512
ENSG00000122025-EFO_0001071
ENSG00000048392-EFO_0000305
ENSG00000188389-EFO_0000313
ENSG00000119535-EFO_0001071
ENSG00000130037-EFO_0000616
ENSG00000258947-EFO_0003897
ENSG00000184160-EFO_0003818
ENSG00000184160-EFO_0001071
ENSG00000166736-EFO_0000618
ENSG00000073756-EFO_0000305
ENSG00000091831-EFO_0000536
ENSG00000130037-EFO_0000311
ENSG00000198223-EFO_0000756
ENSG00000011677-EFO_0000618
ENSG00000120217-EFO_0009260
ENSG00000137285-EFO_0001071
ENSG00000100385-EFO_0000540
ENSG00000102001-EFO_0000512
ENSG00000043591-EFO_0000616
ENSG00000120217-EFO_0003818
ENSG00000215644-EFO_0000589
ENSG00000087237-EFO_0001645
ENSG00000095303-EFO_0000616
ENSG00000043591-EFO_0000311
ENSG00000163288-EFO_0000684
ENSG00000171848-EFO_0000228
ENSG00000151577-EFO_0000677
ENSG00000171720-EFO_0000305
ENSG00000069696-EFO_0000616
ENSG00000128052-EFO_0004288
ENSG00000134853-EFO_0001421
ENSG00000258947-EFO_0003860
ENSG00000128052-EFO_0000565
ENSG00000155511-EFO_0000618
ENSG00000157445-EFO_0000512
ENSG00000258947-EFO_0002618
ENSG00000132170-EFO_0003086
ENSG00000177084-EFO_0003865
ENSG00000177084-EFO_0002890
ENSG00000146648-EFO_0002618
ENSG00000100433-EFO_0000305
ENSG00000122025-EFO_0001421
ENSG00000258947-EFO_0000707
ENSG00000109738-EFO_0000311
ENSG00000196591-EFO_0000305
ENSG00000153253-EFO_0000305
ENSG00000167286-EFO_0000616
ENSG00000167286-EFO_0000311
ENSG00000113302-EFO_0003778
ENSG00000122025-EFO_0003086
ENSG00000122025-EFO_0003865
ENSG00000122025-EFO_0002890
ENSG00000122025-EFO_0000681
ENSG00000240065-EFO_0001642
ENSG00000196611-EFO_0003853
ENSG00000131747-EFO_0003893
ENSG00000148795-EFO_0000616
ENSG00000100368-EFO_0000540
ENSG00000155511-EFO_0009386
ENSG00000163288-EFO_0001071
ENSG00000102468-EFO_0000305
ENSG00000120659-EFO_0000540
ENSG00000183454-EFO_0000677
ENSG00000113327-EFO_0000684
ENSG00000183454-EFO_0003086
ENSG00000159640-EFO_0001379
ENSG00000069696-EFO_0000311
ENSG00000177084-EFO_0001071
ENSG00000149295-EFO_0003761
ENSG00000136531-HP_0001250
ENSG00000119888-EFO_0000311
ENSG00000062822-EFO_0000096
ENSG00000136531-EFO_0000305
ENSG00000112715-EFO_0003086
ENSG00000144285-EFO_0000589
ENSG00000258947-EFO_1000044
ENSG00000215644-EFO_0000400
ENSG00000189043-EFO_0009386
ENSG00000177084-EFO_0000707
ENSG00000066468-EFO_0004142
ENSG00000118113-EFO_0000311
ENSG00000119772-EFO_0000403
ENSG00000100368-EFO_0000756
ENSG00000165731-EFO_0003060
ENSG00000198216-EFO_0000508
ENSG00000183873-EFO_0000305
ENSG00000103546-EFO_0000616
ENSG00000082482-EFO_0000684
ENSG00000106123-EFO_0000616
ENSG00000160712-EFO_0000701
ENSG00000167552-EFO_0000405
ENSG00000055118-EFO_0000275
ENSG00000147246-EFO_0000305
ENSG00000232810-EFO_0005140
ENSG00000134853-EFO_0003865
ENSG00000172572-EFO_0003777
ENSG00000258947-EFO_0000181
ENSG00000112715-EFO_0005771
ENSG00000113721-EFO_0001421
ENSG00000112715-EFO_0003893
ENSG00000177084-EFO_0000681
ENSG00000137267-EFO_0001071
ENSG00000101204-EFO_0000616
ENSG00000101162-EFO_0000707
ENSG00000100567-EFO_0001378
ENSG00000100567-EFO_0001642
ENSG00000100567-EFO_0000096
ENSG00000157764-EFO_0001421
ENSG00000137267-EFO_0003863
ENSG00000101162-EFO_0000684
ENSG00000010671-EFO_0000313
ENSG00000240065-EFO_0000096
ENSG00000062822-EFO_0003865
ENSG00000062822-EFO_0002890
ENSG00000062822-EFO_0000681
ENSG00000065989-EFO_0000676
ENSG00000065989-EFO_0000540
ENSG00000240065-EFO_0001378
ENSG00000121879-EFO_0000574
ENSG00000148795-EFO_0000311
ENSG00000148795-EFO_0000313
ENSG00000121361-EFO_0000616
ENSG00000278195-EFO_0000313
ENSG00000163599-EFO_0000311
ENSG00000105397-EFO_0003898
ENSG00000136546-EFO_0000305
ENSG00000183873-EFO_0000228
ENSG00000095303-EFO_0000311
ENSG00000066468-EFO_1001951
ENSG00000152086-EFO_0000305
ENSG00000167552-EFO_0000571
ENSG00000113721-EFO_0003865
ENSG00000037280-EFO_0003893
ENSG00000091831-EFO_0000540
ENSG00000014138-EFO_0001642
ENSG00000014138-EFO_0000565
ENSG00000014138-EFO_0000222
ENSG00000155511-EFO_0000677
ENSG00000110195-EFO_0000616
ENSG00000115159-EFO_0000589
ENSG00000169427-EFO_0000305
ENSG00000165995-EFO_0000684
ENSG00000140443-EFO_0003818
ENSG00000101182-EFO_0000096
ENSG00000134853-EFO_0000691
ENSG00000014138-EFO_0000313
ENSG00000198033-EFO_0000707
ENSG00000198033-EFO_0000571
ENSG00000198033-EFO_0000326
ENSG00000198033-EFO_0000181
ENSG00000188229-EFO_0001071
ENSG00000188229-EFO_0000707
ENSG00000188229-EFO_0000571
ENSG00000188229-EFO_0000181
ENSG00000186795-EFO_0000684
ENSG00000176014-EFO_0003863
ENSG00000176014-EFO_0003833
ENSG00000176014-EFO_0000707
ENSG00000176014-EFO_0000181
ENSG00000167552-EFO_0003863
ENSG00000167552-EFO_0003833
ENSG00000167552-EFO_0001071
ENSG00000167552-EFO_0000326
ENSG00000167552-EFO_0000228
ENSG00000152086-EFO_0003863
ENSG00000152086-EFO_0001071
ENSG00000152086-EFO_0000707
ENSG00000152086-EFO_0000571
ENSG00000152086-EFO_0000181
ENSG00000137285-EFO_0003863
ENSG00000137285-EFO_0000571
ENSG00000137267-EFO_0000571
ENSG00000127824-EFO_0001071
ENSG00000127824-EFO_0000707
ENSG00000127824-EFO_0000571
ENSG00000127824-EFO_0000181
ENSG00000123416-EFO_0003863
ENSG00000123416-EFO_0003833
ENSG00000123416-EFO_0001071
ENSG00000123416-EFO_0000707
ENSG00000123416-EFO_0000571
ENSG00000123416-EFO_0000326
ENSG00000123416-EFO_0000228
ENSG00000123416-EFO_0000181
ENSG00000104833-EFO_0003833
ENSG00000104833-EFO_0000707
ENSG00000104833-EFO_0000571
ENSG00000104833-EFO_0000326
ENSG00000104833-EFO_0000181
ENSG00000101162-EFO_0001071
ENSG00000101162-EFO_0000571
ENSG00000101162-EFO_0000181
ENSG00000100433-EFO_0000684
ENSG00000097007-EFO_0004142
ENSG00000091831-EFO_0001663
ENSG00000010671-EFO_0000574
ENSG00000125538-EFO_0000540
ENSG00000134853-EFO_0002890
ENSG00000134853-EFO_0000681
ENSG00000101162-EFO_0000405
ENSG00000186795-EFO_0000305
ENSG00000196876-EFO_0000305
ENSG00000169432-EFO_0000305
ENSG00000168356-EFO_0000305
ENSG00000139842-EFO_0000616
ENSG00000101182-EFO_0001378
ENSG00000182866-EFO_0000565
ENSG00000037280-EFO_0003086
ENSG00000037280-EFO_0003865
ENSG00000137673-EFO_0003853
ENSG00000139842-EFO_0000311
ENSG00000134853-EFO_0000182
ENSG00000062822-EFO_0000574
ENSG00000139842-EFO_0000313
ENSG00000169252-EFO_0000313
ENSG00000105976-EFO_0002892
ENSG00000077782-EFO_0003086
ENSG00000037280-EFO_0001421
ENSG00000113721-EFO_0002890
ENSG00000120217-EFO_0000305
ENSG00000176014-EFO_0000305
ENSG00000176014-EFO_0003897
ENSG00000198033-EFO_0000305
ENSG00000163599-EFO_0000313
ENSG00000198033-EFO_0002916
ENSG00000188229-EFO_0002916
ENSG00000176014-EFO_0002916
ENSG00000167552-EFO_0002916
ENSG00000152086-EFO_0002916
ENSG00000101162-EFO_0002916
ENSG00000132170-EFO_0001421
ENSG00000187486-HP_0001943
ENSG00000122025-EFO_0000182
ENSG00000010610-EFO_0000311
ENSG00000161057-EFO_0001378
ENSG00000172572-EFO_0001645
ENSG00000172572-EFO_0000378
ENSG00000120156-EFO_0001071
ENSG00000198033-EFO_0003897
ENSG00000188229-EFO_0003897
ENSG00000167553-EFO_0003897
ENSG00000152086-EFO_0003897
ENSG00000137285-EFO_0003897
ENSG00000137267-EFO_0003897
ENSG00000137267-EFO_0000405
ENSG00000104833-EFO_0003897
ENSG00000104833-EFO_0000405
ENSG00000161057-EFO_0001642
ENSG00000161057-EFO_0000096
ENSG00000128052-EFO_1000068
ENSG00000197170-EFO_0001378
ENSG00000106123-EFO_0000311
ENSG00000137673-EFO_0000701
ENSG00000177084-EFO_0000574
ENSG00000144891-EFO_0003818
ENSG00000197170-EFO_0001642
ENSG00000197170-EFO_0000096
ENSG00000087191-EFO_0001378
ENSG00000013275-EFO_0001642
ENSG00000013275-EFO_0001378
ENSG00000013275-EFO_0000096
ENSG00000160867-EFO_0001421
ENSG00000120949-EFO_0000616
ENSG00000171303-EFO_0000305
ENSG00000126934-EFO_0000389
ENSG00000149295-EFO_0000512
ENSG00000048392-EFO_0000228
ENSG00000123416-EFO_0000305
ENSG00000186010-EFO_0000589
ENSG00000183454-EFO_0000692
ENSG00000150594-EFO_0000305
ENSG00000112164-EFO_0000618
ENSG00000113580-EFO_0003818
ENSG00000113721-EFO_0000681
ENSG00000183454-EFO_0001663
ENSG00000037280-EFO_0004288
ENSG00000082482-EFO_0000305
ENSG00000062822-EFO_0000565
ENSG00000082898-EFO_0001642
ENSG00000119535-EFO_0000292
ENSG00000113580-EFO_0000228
ENSG00000120949-EFO_0000311
ENSG00000014138-EFO_0001071
ENSG00000105675-EFO_0000616
ENSG00000146648-EFO_0003869
ENSG00000128052-EFO_0003893
ENSG00000165731-EFO_0003865
ENSG00000143473-EFO_0000616
ENSG00000118432-EFO_0001073
ENSG00000069535-EFO_0000618
ENSG00000037280-EFO_0003860
ENSG00000170820-EFO_0000660
ENSG00000143473-EFO_0000311
ENSG00000105675-EFO_0000311
ENSG00000160712-EFO_0005856
ENSG00000160712-EFO_0000685
ENSG00000157404-EFO_0003860
ENSG00000116478-EFO_0000305
ENSG00000157764-EFO_0002427
ENSG00000177084-EFO_0000565
ENSG00000146648-EFO_0000708
ENSG00000105221-EFO_0000313
ENSG00000274286-EFO_0000305
ENSG00000037280-EFO_0002890
ENSG00000037280-EFO_0000681
ENSG00000134853-EFO_0004288
ENSG00000122025-EFO_0000228
ENSG00000119535-EFO_0000220
ENSG00000145675-EFO_0000096
ENSG00000128052-EFO_0003060
ENSG00000157404-EFO_1001951
ENSG00000165731-EFO_0002890
ENSG00000165731-EFO_0000681
ENSG00000157388-EFO_0001663
ENSG00000077092-EFO_0000701
ENSG00000140538-EFO_0000616
ENSG00000111319-EFO_0000616
ENSG00000119772-EFO_1001779
ENSG00000113161-EFO_0000319
ENSG00000091831-EFO_0005140
ENSG00000274286-EFO_0001071
ENSG00000168522-EFO_0000616
ENSG00000077238-EFO_0000616
ENSG00000185760-EFO_0000616
ENSG00000169252-EFO_0000701
ENSG00000116329-EFO_0000405
ENSG00000157388-EFO_0003086
ENSG00000065361-EFO_0003841
ENSG00000065361-EFO_0002892
ENSG00000113721-EFO_0004142
ENSG00000100368-EFO_0000305
ENSG00000168522-EFO_0000311
ENSG00000166206-EFO_0001071
ENSG00000146904-EFO_0001071
ENSG00000162733-EFO_0004142
ENSG00000091831-EFO_0000405
ENSG00000140443-EFO_0001071
ENSG00000168447-EFO_0000616
ENSG00000167658-EFO_0000616
ENSG00000115232-EFO_0005140
ENSG00000134853-EFO_1001951
ENSG00000115159-EFO_0000400
ENSG00000113721-EFO_0000182
ENSG00000168263-EFO_0000311
ENSG00000162434-EFO_0002429
ENSG00000167658-EFO_0000311
ENSG00000167986-EFO_0000616
ENSG00000113721-EFO_0004288
ENSG00000165731-EFO_0003860
ENSG00000167986-EFO_0000311
ENSG00000128052-EFO_0003860
ENSG00000114200-EFO_0000618
ENSG00000037280-EFO_0000182
ENSG00000101204-EFO_0000677
ENSG00000007312-EFO_0000616
ENSG00000101204-EFO_0003890
ENSG00000101204-EFO_0003768
ENSG00000160867-EFO_0004142
ENSG00000185760-EFO_0000311
ENSG00000182674-EFO_0000616
ENSG00000011677-EFO_0001071
ENSG00000011677-EFO_0000684
ENSG00000128052-EFO_0003869
ENSG00000154928-EFO_0003841
ENSG00000154928-EFO_0002892
ENSG00000116106-EFO_0001071
ENSG00000162009-EFO_0000313
ENSG00000198223-EFO_0000305
ENSG00000185386-EFO_0000313
ENSG00000178568-EFO_0003841
ENSG00000178568-EFO_0002892
ENSG00000172819-EFO_0000701
ENSG00000177084-EFO_0000756
ENSG00000157404-EFO_0003869
ENSG00000153956-EFO_0000512
ENSG00000157404-EFO_0003865
ENSG00000273079-EFO_0000474
ENSG00000113161-EFO_0003777
ENSG00000068078-EFO_0001421
ENSG00000151090-EFO_0000313
ENSG00000119535-EFO_0000198
ENSG00000157404-EFO_0000691
ENSG00000134318-EFO_0000618
ENSG00000184588-EFO_0000677
ENSG00000122025-EFO_0003869
ENSG00000165731-EFO_0000182
ENSG00000151067-EFO_0000512
ENSG00000141736-EFO_0009260
ENSG00000157404-EFO_0002428
ENSG00000258947-EFO_0000292
ENSG00000115232-EFO_0003767
ENSG00000141736-EFO_0000707
ENSG00000119535-EFO_0001663
ENSG00000157388-EFO_0001421
ENSG00000165029-EFO_0000319
ENSG00000129484-EFO_0000616
ENSG00000159640-EFO_0000618
ENSG00000113327-EFO_0001071
ENSG00000118113-EFO_0000701
ENSG00000196411-EFO_0000616
ENSG00000077782-EFO_0000681
ENSG00000196411-EFO_0000311
ENSG00000232810-EFO_0003767
ENSG00000186297-EFO_0000684
ENSG00000145545-EFO_0000616
ENSG00000105976-EFO_0003060
ENSG00000145545-EFO_0000311
ENSG00000134853-EFO_0003869
ENSG00000110944-EFO_0000405
ENSG00000169083-EFO_0000305
ENSG00000145675-EFO_0000574
ENSG00000007314-EFO_0003833
ENSG00000182866-EFO_0000220
ENSG00000151067-EFO_0000684
ENSG00000145864-EFO_0000684
ENSG00000198763-EFO_0005772
ENSG00000113580-EFO_0000305
ENSG00000007312-EFO_0000311
ENSG00000136531-EFO_0000474
ENSG00000166206-EFO_0000684
ENSG00000196639-EFO_0000618
ENSG00000165995-EFO_0000512
ENSG00000151062-EFO_0000512
ENSG00000130433-EFO_0000512
ENSG00000105605-EFO_0000512
ENSG00000075461-EFO_0000512
ENSG00000075429-EFO_0000512
ENSG00000067191-EFO_0000512
ENSG00000006116-EFO_0000512
ENSG00000151577-EFO_0000692
ENSG00000077782-EFO_0002890
ENSG00000129484-EFO_0000311
ENSG00000198033-EFO_0000292
ENSG00000188229-EFO_0000292
ENSG00000176014-EFO_0000292
ENSG00000167552-EFO_0000292
ENSG00000152086-EFO_0000292
ENSG00000104833-EFO_0000292
ENSG00000129484-EFO_0000313
ENSG00000113580-EFO_0001071
ENSG00000066468-EFO_0000182
ENSG00000111275-EFO_0000677
ENSG00000111275-EFO_0003890
ENSG00000140009-EFO_0000313
ENSG00000120659-EFO_0005140
ENSG00000165731-EFO_0003869
ENSG00000022355-EFO_0000405
ENSG00000094631-EFO_0000305
ENSG00000048392-EFO_0003863
ENSG00000073756-EFO_0003897
ENSG00000121966-EFO_0005952
ENSG00000096968-EFO_0004251
ENSG00000198900-EFO_0002916
ENSG00000177084-EFO_0000222
ENSG00000188389-EFO_0003863
ENSG00000157404-EFO_0000182
ENSG00000183454-EFO_0000673
ENSG00000120217-EFO_0001379
ENSG00000112715-EFO_0000405
ENSG00000111275-EFO_0003829
ENSG00000138435-EFO_0000616
ENSG00000128052-EFO_0000178
ENSG00000157404-EFO_0002890
ENSG00000157404-EFO_0000681
ENSG00000177084-EFO_0002517
ENSG00000178394-EFO_0000677
ENSG00000149295-EFO_0000405
ENSG00000136531-EFO_0004263
ENSG00000112038-EFO_0000405
ENSG00000037280-EFO_0003869
ENSG00000145863-EFO_0000405
ENSG00000268089-EFO_0001071
ENSG00000268089-EFO_0000684
ENSG00000186297-EFO_0001071
ENSG00000182256-EFO_0001071
ENSG00000182256-EFO_0000684
ENSG00000151834-EFO_0001071
ENSG00000151834-EFO_0000684
ENSG00000145864-EFO_0001071
ENSG00000145863-EFO_0001071
ENSG00000145863-EFO_0000684
ENSG00000109158-EFO_0001071
ENSG00000109158-EFO_0000684
ENSG00000022355-EFO_0001071
ENSG00000022355-EFO_0000684
ENSG00000121966-EFO_0000565
ENSG00000048392-EFO_0001071
ENSG00000037280-EFO_0003841
ENSG00000037280-EFO_0002892
ENSG00000101204-EFO_0000311
ENSG00000170989-EFO_0000618
ENSG00000122194-EFO_0000612
ENSG00000173511-EFO_0000618
ENSG00000128052-EFO_0000349
ENSG00000134853-EFO_0003860
ENSG00000198888-EFO_0000400
ENSG00000129167-EFO_0000616
ENSG00000113721-EFO_0002428
ENSG00000128052-EFO_0000574
ENSG00000147099-EFO_0000305
ENSG00000172572-EFO_0000616
ENSG00000062822-EFO_0003860
ENSG00000100385-EFO_0005140
ENSG00000167552-EFO_0001642
ENSG00000167552-EFO_0000565
ENSG00000113721-EFO_0003869
ENSG00000036828-EFO_0003086
ENSG00000164082-EFO_0000618
ENSG00000135446-EFO_0003818
ENSG00000135446-EFO_0001071
ENSG00000129484-EFO_0003863
ENSG00000128039-EFO_0000616
ENSG00000096968-EFO_0006890
ENSG00000128039-EFO_0000311
ENSG00000165995-EFO_0004329
ENSG00000133216-EFO_0000684
ENSG00000198888-EFO_0001360
ENSG00000048052-EFO_0000305
ENSG00000167986-EFO_0000313
ENSG00000112715-EFO_0003825
ENSG00000133216-EFO_0001071
ENSG00000134853-EFO_0003060
ENSG00000129484-EFO_0003893
ENSG00000119535-EFO_0000305
ENSG00000188389-EFO_0003833
ENSG00000133216-EFO_0003818
ENSG00000128052-EFO_0000222
ENSG00000108840-EFO_0000305
ENSG00000150594-EFO_0003818
ENSG00000160712-EFO_0003898
ENSG00000178568-EFO_0003060
ENSG00000103546-EFO_0000311
ENSG00000012124-EFO_0001642
ENSG00000196811-EFO_0000616
ENSG00000106628-EFO_0003893
ENSG00000106628-EFO_0003863
ENSG00000180616-EFO_0003769
ENSG00000113721-EFO_0003860
ENSG00000172572-EFO_0000311
ENSG00000232810-EFO_0000384
ENSG00000128052-EFO_0000403
ENSG00000010610-EFO_0000701
ENSG00000079999-EFO_0005140
ENSG00000096968-EFO_0003785
ENSG00000188389-EFO_0000305
ENSG00000115353-EFO_0000618
ENSG00000163285-EFO_0000616
ENSG00000048392-EFO_0003893
ENSG00000157388-EFO_0000182
ENSG00000188778-EFO_0003818
ENSG00000196411-EFO_0000313
ENSG00000150594-EFO_0000405
ENSG00000112715-EFO_0009259
ENSG00000112715-EFO_0004683
ENSG00000160716-EFO_0000311
ENSG00000183317-EFO_0000684
ENSG00000158864-EFO_0000319
ENSG00000158864-EFO_0000318
ENSG00000077514-EFO_0003893
ENSG00000122194-EFO_0004264
ENSG00000062822-EFO_0002517
ENSG00000007314-EFO_0003843
ENSG00000177084-EFO_0003060
ENSG00000112715-EFO_0000756
ENSG00000126934-EFO_0001071
ENSG00000120217-EFO_0000707
ENSG00000157764-EFO_1001951
ENSG00000096968-EFO_0002690
ENSG00000157404-EFO_1001901
ENSG00000157404-EFO_1000045
ENSG00000110092-EFO_0003869
ENSG00000196876-EFO_0004263
ENSG00000140538-EFO_0000311
ENSG00000138448-EFO_0005543
ENSG00000183317-EFO_0001071
ENSG00000150594-EFO_0001071
ENSG00000106628-EFO_0000228
ENSG00000100479-EFO_0003893
ENSG00000080224-EFO_0003841
ENSG00000080224-EFO_0002892
ENSG00000080224-EFO_0001071
ENSG00000070886-EFO_0001071
ENSG00000048392-EFO_0000708
ENSG00000197635-EFO_0000618
ENSG00000138448-EFO_0000326
ENSG00000062822-EFO_0003869
ENSG00000212907-EFO_0000616
ENSG00000134853-EFO_0000756
ENSG00000154928-EFO_0001071
ENSG00000163558-EFO_0000565
ENSG00000212907-EFO_0000311
ENSG00000182578-EFO_0003086
ENSG00000062822-EFO_0000222
ENSG00000062822-EFO_0001061
ENSG00000100368-EFO_0003767
ENSG00000121966-EFO_1000068
ENSG00000113580-EFO_0000405
ENSG00000147684-EFO_0000589
ENSG00000144285-EFO_0001073
ENSG00000130635-HP_0003549
ENSG00000023228-EFO_0000319
ENSG00000165731-EFO_0000756
ENSG00000113161-EFO_0000616
ENSG00000062822-EFO_0000691
ENSG00000157445-EFO_0000677
ENSG00000062822-EFO_0000403
ENSG00000077092-EFO_0009259
ENSG00000198900-EFO_0003818
ENSG00000198900-EFO_0001071
ENSG00000118432-EFO_0000618
ENSG00000100429-EFO_0000305
ENSG00000138448-EFO_0000519
ENSG00000160712-EFO_0002609
ENSG00000166736-EFO_0000405
ENSG00000182580-EFO_0000616
ENSG00000157764-EFO_0000182
ENSG00000062822-EFO_0000708
ENSG00000177084-EFO_0001061
ENSG00000113525-EFO_0000701
ENSG00000182578-EFO_0003863
ENSG00000183454-EFO_0003869
ENSG00000177084-EFO_0000708
ENSG00000037280-EFO_0003060
ENSG00000113580-EFO_0000701
ENSG00000151067-EFO_0003761
ENSG00000171791-EFO_0000313
ENSG00000164270-EFO_0000405
ENSG00000065361-EFO_0003060
ENSG00000068078-EFO_0000691
ENSG00000113580-EFO_0001642
ENSG00000132170-EFO_0000228
ENSG00000066468-HP_0000118
ENSG00000105397-EFO_0002609
ENSG00000140009-EFO_0001663
ENSG00000166501-EFO_0001642
ENSG00000232810-EFO_0000701
ENSG00000169083-EFO_0000673
ENSG00000132671-EFO_0000313
ENSG00000197122-EFO_0003060
ENSG00000206172-EFO_0000616
ENSG00000206172-EFO_0000311
ENSG00000113721-EFO_0000220
ENSG00000156738-EFO_0000319
ENSG00000118432-EFO_0009386
ENSG00000102524-EFO_0000540
ENSG00000113580-EFO_0001378
ENSG00000113580-EFO_0000096
ENSG00000068078-EFO_0000618
ENSG00000068024-EFO_0000305
ENSG00000095303-EFO_0006858
ENSG00000095303-EFO_0000313
ENSG00000197635-EFO_0000405
ENSG00000258947-EFO_0000618
ENSG00000113721-EFO_0000691
ENSG00000171385-EFO_0001663
ENSG00000113161-EFO_0000311
ENSG00000112115-EFO_0000540
ENSG00000111424-EFO_0000701
ENSG00000112715-EFO_0000684
ENSG00000096968-EFO_0002430
ENSG00000082898-EFO_0000096
ENSG00000113161-EFO_0001645
ENSG00000232810-EFO_0000618
ENSG00000130234-EFO_0000319
ENSG00000182580-EFO_0000311
ENSG00000182580-EFO_0000313
ENSG00000112715-HP_0000118
ENSG00000111424-EFO_0000616
ENSG00000183454-EFO_0003756
ENSG00000120217-EFO_0005771
ENSG00000157764-EFO_0000305
ENSG00000152578-EFO_0000508
ENSG00000091831-EFO_0000589
ENSG00000165731-EFO_1001951
ENSG00000113580-EFO_0000618
ENSG00000091831-EFO_0000319
ENSG00000171105-EFO_0003086
ENSG00000178394-EFO_0000405
ENSG00000184588-EFO_0004247
ENSG00000273079-EFO_0000677
ENSG00000091181-EFO_0000616
ENSG00000132170-EFO_0000319
ENSG00000077092-EFO_0000707
ENSG00000141736-EFO_0000304
ENSG00000132639-EFO_0000618
ENSG00000232810-EFO_0005755
ENSG00000172819-EFO_0009259
ENSG00000134853-EFO_0000326
ENSG00000101213-EFO_0003841
ENSG00000101213-EFO_0002892
ENSG00000134853-EFO_0005543
ENSG00000232810-EFO_0003966
ENSG00000232810-EFO_0000589
ENSG00000171189-EFO_0000618
ENSG00000196689-EFO_0000618
ENSG00000010671-EFO_0002616
ENSG00000105639-EFO_0000729
ENSG00000062822-EFO_0000220
ENSG00000172819-EFO_0000707
ENSG00000197635-EFO_0000589
ENSG00000122025-EFO_0003860
ENSG00000134853-EFO_0000272
ENSG00000123700-EFO_0004269
ENSG00000232810-EFO_0009386
ENSG00000151623-EFO_0000618
ENSG00000102001-EFO_0000618
ENSG00000157404-EFO_0003060
ENSG00000132639-EFO_0005772
ENSG00000119535-EFO_0000096
ENSG00000120217-EFO_0003869
ENSG00000120217-EFO_0003086
ENSG00000120217-EFO_0002890
ENSG00000120659-EFO_0000616
ENSG00000120217-EFO_0000681
ENSG00000073756-EFO_0004260
ENSG00000119535-EFO_0000756
ENSG00000087085-EFO_0000589
ENSG00000113721-EFO_0000319
ENSG00000178568-EFO_0009260
ENSG00000106123-EFO_0001071
ENSG00000111424-EFO_0000311
ENSG00000111424-EFO_0000313
ENSG00000122025-EFO_0003060
ENSG00000120251-EFO_0000618
ENSG00000171189-EFO_0000677
ENSG00000073756-EFO_0000684
ENSG00000113721-EFO_0001663
ENSG00000112715-EFO_0003818
ENSG00000113327-EFO_0000405
ENSG00000132170-EFO_0003777
ENSG00000140009-EFO_0000589
ENSG00000232810-EFO_0000684
ENSG00000111424-EFO_0003966
ENSG00000012124-EFO_0000540
ENSG00000143839-EFO_0000589
ENSG00000157404-EFO_0000220
ENSG00000145888-EFO_0000684
ENSG00000160712-EFO_1001999
ENSG00000131759-EFO_0000618
ENSG00000012504-EFO_0001421
ENSG00000232810-EFO_0000319
ENSG00000118432-EFO_0000677
ENSG00000268089-EFO_0000405
ENSG00000140009-EFO_0000540
ENSG00000011677-EFO_0000405
ENSG00000112715-EFO_0002917
ENSG00000157388-EFO_0000677
ENSG00000073756-EFO_0003966
ENSG00000127824-EFO_0001642
ENSG00000127824-EFO_0000565
ENSG00000127824-EFO_0000096
ENSG00000187266-EFO_0000616
ENSG00000091831-EFO_0001073
ENSG00000169174-Orphanet_68367
ENSG00000186350-EFO_0000707
ENSG00000112294-EFO_0000618
ENSG00000111424-EFO_0003086
ENSG00000185313-EFO_0000405
ENSG00000171552-EFO_0000616
ENSG00000112164-EFO_0000589
ENSG00000102755-EFO_0000756
ENSG00000097007-EFO_0000508
ENSG00000123700-EFO_0000275
ENSG00000122025-EFO_0000756
ENSG00000197635-EFO_0001421
ENSG00000175482-EFO_0000616
ENSG00000175482-EFO_0000311
ENSG00000051382-EFO_0000574
ENSG00000113161-EFO_0000589
ENSG00000163599-EFO_0001379
ENSG00000140009-EFO_0004247
ENSG00000140009-EFO_0003761
ENSG00000111424-EFO_0000319
ENSG00000091831-EFO_0003777
ENSG00000116824-EFO_0000540
ENSG00000169174-Orphanet_309005
ENSG00000119888-EFO_0006858
ENSG00000119888-EFO_0000313
ENSG00000132170-EFO_0003966
ENSG00000277893-EFO_0000616
ENSG00000232810-EFO_0005856
ENSG00000183454-EFO_0003817
ENSG00000177084-EFO_0000403
ENSG00000177084-EFO_0000095
ENSG00000135446-EFO_0003869
ENSG00000120217-EFO_1001471
ENSG00000119535-EFO_0003859
ENSG00000119535-EFO_0001061
ENSG00000112115-EFO_0003966
ENSG00000111424-EFO_0000540
ENSG00000037280-EFO_0001642
ENSG00000186951-EFO_0000589
ENSG00000244734-EFO_0000313
ENSG00000112164-EFO_0000400
ENSG00000197635-EFO_0000677
ENSG00000196411-EFO_0001071
ENSG00000108576-EFO_0009386
ENSG00000171552-EFO_0000311
ENSG00000187266-EFO_0000311
ENSG00000153253-EFO_0003777
ENSG00000153253-EFO_0000319
ENSG00000196664-EFO_0000616
ENSG00000111424-EFO_0003777
ENSG00000149295-EFO_0003756
ENSG00000196689-EFO_0003086
ENSG00000142319-EFO_0000677
ENSG00000111424-EFO_0000405
ENSG00000109738-EFO_0000684
ENSG00000196876-EFO_0000677
ENSG00000140009-EFO_0001379
ENSG00000186297-EFO_0000405
ENSG00000141736-EFO_0000181
ENSG00000113161-EFO_0000400
ENSG00000153253-EFO_0001645
ENSG00000113161-EFO_0004264
ENSG00000149968-EFO_0000684
ENSG00000149968-EFO_0003818
ENSG00000163517-EFO_0000305
ENSG00000113161-EFO_0003763
ENSG00000113161-EFO_0000712
ENSG00000188641-EFO_0000616
ENSG00000073756-HP_0000118
ENSG00000197635-HP_0000118
ENSG00000143839-EFO_0000319
ENSG00000073756-EFO_0000319
ENSG00000160867-EFO_0000182
ENSG00000166206-EFO_0000405
ENSG00000125538-EFO_0000508
ENSG00000182256-EFO_0000405
ENSG00000163288-EFO_0000405
ENSG00000151834-EFO_0000405
ENSG00000109158-EFO_0000405
ENSG00000198900-EFO_0003897
ENSG00000126218-EFO_0000311
ENSG00000113161-EFO_0003144
ENSG00000143171-EFO_0000677
ENSG00000160791-EFO_0000319
ENSG00000073756-EFO_0005772
ENSG00000112115-EFO_0005140
ENSG00000165731-EFO_0000305
ENSG00000157103-EFO_0000618
ENSG00000091831-EFO_0000677
ENSG00000087085-EFO_0000618
ENSG00000087085-EFO_0009386
ENSG00000239732-EFO_0000701
ENSG00000087085-EFO_0005772
ENSG00000082701-EFO_0004260
ENSG00000198033-EFO_0001642
ENSG00000198033-EFO_0000565
ENSG00000073756-EFO_0000508
ENSG00000120217-EFO_0003893
ENSG00000116329-EFO_0000677
ENSG00000164082-EFO_0009386
ENSG00000112715-EFO_0001421
ENSG00000198900-EFO_1001951
ENSG00000198900-EFO_0004142
ENSG00000186951-EFO_0000319
ENSG00000169418-EFO_0000319
ENSG00000182578-EFO_0003865
ENSG00000140443-EFO_0000701
ENSG00000239732-EFO_0005140
ENSG00000112033-EFO_0000319
ENSG00000257365-EFO_0000616
ENSG00000097007-EFO_0003863
ENSG00000119535-EFO_0001421
ENSG00000143839-EFO_0003777
ENSG00000115353-EFO_0009386
ENSG00000141837-EFO_0000512
ENSG00000126583-EFO_0000565
ENSG00000126583-EFO_0000222
ENSG00000257365-EFO_0000311
ENSG00000102755-EFO_0000508
ENSG00000157388-EFO_0000692
ENSG00000198900-EFO_0000702
ENSG00000112715-EFO_0000508
ENSG00000186951-EFO_0000616
ENSG00000182578-EFO_0002890
ENSG00000182578-EFO_0000681
ENSG00000157404-EFO_0004288
ENSG00000197635-EFO_0000692
ENSG00000186951-EFO_0003777
ENSG00000073756-EFO_0000589
ENSG00000152578-EFO_0000618
ENSG00000120659-EFO_0000589
ENSG00000113161-EFO_0004269
ENSG00000113161-EFO_0000275
ENSG00000232810-EFO_0000685
ENSG00000113721-EFO_0003841
ENSG00000143839-EFO_0000400
ENSG00000137869-EFO_0000589
ENSG00000073756-EFO_0003086
ENSG00000113749-EFO_0000405
ENSG00000105675-EFO_0000405
ENSG00000169418-EFO_0004264
ENSG00000171105-EFO_0000319
ENSG00000258947-EFO_0000503
ENSG00000198033-EFO_0000503
ENSG00000188229-EFO_0000503
ENSG00000176014-EFO_0000503
ENSG00000167553-EFO_0000503
ENSG00000152086-EFO_0000503
ENSG00000137285-EFO_0000503
ENSG00000137267-EFO_0000503
ENSG00000104833-EFO_0000503
ENSG00000110195-EFO_0000311
ENSG00000150594-EFO_0000589
ENSG00000196517-EFO_0000618
ENSG00000100985-EFO_0000684
ENSG00000196517-EFO_0009386
ENSG00000197122-EFO_0000228
ENSG00000146648-EFO_0001061
ENSG00000091831-EFO_0001065
ENSG00000182578-EFO_0000691
ENSG00000141736-Orphanet_398934
ENSG00000182580-EFO_0001071
ENSG00000178394-EFO_0003890
ENSG00000132437-EFO_0000618
ENSG00000120251-EFO_0005772
ENSG00000171303-EFO_0009386
ENSG00000108576-EFO_0000508
ENSG00000050628-EFO_0000616
ENSG00000120659-EFO_0005755
ENSG00000117971-EFO_0000319
ENSG00000120659-EFO_0005856
ENSG00000110195-EFO_0000313
ENSG00000146648-EFO_0003893
ENSG00000131759-EFO_0001071
ENSG00000134853-EFO_0000519
ENSG00000113448-EFO_0000684
ENSG00000095303-EFO_0000405
ENSG00000159640-EFO_0003777
ENSG00000141736-EFO_0001075
ENSG00000073756-EFO_0004264
ENSG00000111424-EFO_0000618
ENSG00000149295-EFO_0005772
ENSG00000070915-EFO_0000616
ENSG00000186951-EFO_0000400
ENSG00000157764-Orphanet_44890
ENSG00000187266-EFO_0001642
ENSG00000273079-EFO_0000692
ENSG00000196689-EFO_0000589
ENSG00000169418-EFO_0000589
ENSG00000140009-EFO_0005140
ENSG00000196839-EFO_0000616
ENSG00000132170-EFO_0005140
ENSG00000082175-EFO_0000305
ENSG00000157404-EFO_0001663
ENSG00000151623-EFO_0000589
ENSG00000143839-EFO_0003086
ENSG00000197635-EFO_0000400
ENSG00000176884-EFO_0000618
ENSG00000132170-EFO_0005741
ENSG00000044524-EFO_0003841
ENSG00000044524-EFO_0002892
ENSG00000108576-EFO_0000319
ENSG00000121966-EFO_0000220
ENSG00000198900-EFO_0003860
ENSG00000176884-EFO_0009386
ENSG00000150594-EFO_0000400
ENSG00000142319-EFO_0000589
ENSG00000062822-EFO_0000756
ENSG00000158445-EFO_0000616
ENSG00000144891-EFO_0000319
ENSG00000073756-EFO_0009260
ENSG00000159640-EFO_0000318
ENSG00000113580-EFO_0000540
ENSG00000113448-EFO_0000270
ENSG00000120659-EFO_0000685
ENSG00000087085-EFO_0000508
ENSG00000232810-EFO_0003777
ENSG00000067900-EFO_0000319
ENSG00000171608-EFO_0001642
ENSG00000012124-EFO_0000565
ENSG00000105647-EFO_0000096
ENSG00000073756-EFO_0003777
ENSG00000159640-EFO_0003966
ENSG00000115353-EFO_0000677
ENSG00000097007-EFO_1001951
ENSG00000010322-EFO_0000319
ENSG00000186951-EFO_0003966
ENSG00000186951-EFO_0001421
ENSG00000087085-EFO_0000405
ENSG00000177272-EFO_0000616
ENSG00000113721-EFO_0004264
ENSG00000182578-EFO_0003869
ENSG00000075043-EFO_0000618
ENSG00000104267-EFO_0000618
ENSG00000119535-EFO_0000691
ENSG00000162434-EFO_0000540
ENSG00000196611-EFO_0000341
ENSG00000177272-EFO_0000311
ENSG00000113580-EFO_0003966
ENSG00000112964-EFO_0000319
ENSG00000110944-EFO_0000540
ENSG00000156738-EFO_0000701
ENSG00000151617-EFO_0000537
ENSG00000043591-EFO_0000684
ENSG00000132639-EFO_0000319
ENSG00000144891-EFO_0003777
ENSG00000151617-EFO_0001361
ENSG00000186951-EFO_0000508
ENSG00000117601-EFO_0000319
ENSG00000108576-EFO_0000405
ENSG00000115594-Orphanet_101997
ENSG00000112115-EFO_1000636
ENSG00000167553-EFO_0003893
ENSG00000274286-EFO_0000405
ENSG00000184160-EFO_0000405
ENSG00000108576-EFO_0003756
ENSG00000132170-EFO_0005772
ENSG00000147246-EFO_0000508
ENSG00000088832-EFO_0000319
ENSG00000073756-EFO_0005140
ENSG00000142319-EFO_0003888
ENSG00000149295-EFO_0004280
ENSG00000113721-EFO_1001951
ENSG00000082175-EFO_0000508
ENSG00000120217-EFO_0000702
ENSG00000186951-Orphanet_68367
ENSG00000057252-EFO_0000589
ENSG00000088832-EFO_0003777
ENSG00000117020-EFO_0000313
ENSG00000144891-EFO_0000589
ENSG00000113580-EFO_0000589
ENSG00000007314-EFO_0003777
ENSG00000007314-EFO_0000319
ENSG00000091831-EFO_0009003
ENSG00000169083-EFO_0000319
ENSG00000112964-EFO_0000405
ENSG00000091831-EFO_0004266
ENSG00000169442-EFO_0000540
ENSG00000151067-EFO_0000318
ENSG00000169442-EFO_0005140
ENSG00000181143-EFO_0000616
ENSG00000146648-EFO_0003897
ENSG00000095303-EFO_0004198
ENSG00000111424-EFO_0005140
ENSG00000073756-EFO_0000228
ENSG00000132437-EFO_0005772
ENSG00000163394-EFO_0000405
ENSG00000073756-EFO_0002970
ENSG00000104267-EFO_0000319
ENSG00000196664-EFO_0000701
ENSG00000143387-EFO_0000616
ENSG00000111424-EFO_0000400
ENSG00000170820-EFO_0000589
ENSG00000142166-EFO_0000616
ENSG00000196549-EFO_0000319
ENSG00000181072-EFO_0000405
ENSG00000196876-EFO_0004280
ENSG00000087085-EFO_0003966
ENSG00000165025-EFO_0005140
ENSG00000111424-Orphanet_68367
ENSG00000104267-EFO_0003966
ENSG00000112541-EFO_0000677
ENSG00000125538-EFO_0003966
ENSG00000074803-EFO_0000319
ENSG00000170214-EFO_0003833
ENSG00000102468-EFO_0000589
ENSG00000169418-EFO_0003777
ENSG00000167552-EFO_0000220
ENSG00000163485-EFO_0000270
ENSG00000117601-EFO_0000589
ENSG00000144285-EFO_0004280
ENSG00000169083-EFO_0003777
ENSG00000196876-EFO_0000589
ENSG00000198033-EFO_0000096
ENSG00000239732-EFO_0003818
ENSG00000104267-EFO_0000589
ENSG00000149295-EFO_0002508
ENSG00000095303-EFO_0009259
ENSG00000087245-EFO_0000684
ENSG00000177084-EFO_0000220
ENSG00000128052-EFO_1001901
ENSG00000128052-EFO_1000045
ENSG00000105810-EFO_0003869
ENSG00000147246-EFO_0000400
ENSG00000115705-EFO_0003966
ENSG00000141837-EFO_0000474
ENSG00000073756-EFO_0001663
ENSG00000170214-EFO_0000319
ENSG00000073756-EFO_0003767
ENSG00000088832-EFO_0000508
ENSG00000157103-EFO_0000677
ENSG00000132170-EFO_0000195
ENSG00000095303-EFO_0000512
ENSG00000126266-EFO_0000589
ENSG00000117601-EFO_0003777
ENSG00000160255-EFO_0000676
ENSG00000113580-Orphanet_418
ENSG00000112033-EFO_0003777
ENSG00000044524-EFO_0003060
ENSG00000103546-EFO_0000319
ENSG00000136160-EFO_0000319
ENSG00000187486-EFO_0000319
ENSG00000160867-EFO_0003060
ENSG00000126351-EFO_0000319
ENSG00000170989-EFO_0000540
ENSG00000112038-EFO_0000677
ENSG00000151090-EFO_0004705
ENSG00000115232-EFO_0000384
ENSG00000196689-EFO_0000701
ENSG00000147246-EFO_0004280
ENSG00000077238-EFO_0000684
ENSG00000183873-EFO_0000538
ENSG00000151090-Orphanet_442
ENSG00000112964-EFO_0003777
ENSG00000159640-Orphanet_217607
ENSG00000132639-EFO_0000677
ENSG00000160255-EFO_1000636
ENSG00000110148-EFO_0000405
ENSG00000103546-EFO_0000508
ENSG00000104833-EFO_0001642
ENSG00000104833-EFO_0001378
ENSG00000104833-EFO_0000096
ENSG00000010322-EFO_0003777
ENSG00000144285-EFO_0000319
ENSG00000132170-EFO_0003095
ENSG00000196549-EFO_0003777
ENSG00000144285-EFO_0003777
ENSG00000196262-EFO_0000540
ENSG00000126351-EFO_0000616
ENSG00000196876-EFO_0005772
ENSG00000065675-EFO_0000565
ENSG00000186297-EFO_0000305
ENSG00000097007-EFO_0000691
ENSG00000138735-EFO_0009386
ENSG00000176884-EFO_0000677
ENSG00000006071-EFO_0000319
ENSG00000180914-EFO_0003756
ENSG00000113327-EFO_0000474
ENSG00000125538-EFO_0000589
ENSG00000196611-EFO_0001071
ENSG00000171105-HP_0011014
ENSG00000171105-HP_0011015
ENSG00000198216-EFO_0000512
ENSG00000015520-EFO_0000508
ENSG00000152578-EFO_0000474
ENSG00000180210-EFO_0000589
ENSG00000196876-EFO_0000319
ENSG00000176884-EFO_0000512
ENSG00000088832-EFO_0002970
ENSG00000176884-EFO_0005772
ENSG00000080644-EFO_0000319
ENSG00000178394-EFO_0004247
ENSG00000178394-EFO_0003761
ENSG00000171105-HP_0001943
ENSG00000166501-EFO_0000565
ENSG00000164258-EFO_0005772
ENSG00000172572-EFO_0003763
ENSG00000143384-EFO_0000616
ENSG00000196876-EFO_0003777
ENSG00000105976-EFO_0000574
ENSG00000108576-EFO_0000677
ENSG00000015520-EFO_0000589
ENSG00000144285-EFO_0002970
ENSG00000011677-EFO_0000305
ENSG00000116678-EFO_1000727
ENSG00000119630-EFO_0003966
ENSG00000088832-EFO_0000618
ENSG00000169083-Orphanet_174590
ENSG00000178568-EFO_0000707
ENSG00000007402-EFO_0000319
ENSG00000157445-EFO_0003890
ENSG00000012779-EFO_0000540
ENSG00000068078-EFO_0004142
ENSG00000073756-EFO_0000537
ENSG00000022355-EFO_0003777
ENSG00000143384-EFO_0000311
ENSG00000015520-Orphanet_68367
ENSG00000172572-EFO_0000556
ENSG00000170214-EFO_0003777
ENSG00000150594-EFO_0000319
ENSG00000180210-EFO_0003777
ENSG00000139626-EFO_0000540
ENSG00000159640-Orphanet_98473
ENSG00000108576-EFO_0003758
ENSG00000144285-EFO_0004263
ENSG00000159640-EFO_0000400
ENSG00000156738-EFO_0000618
ENSG00000156738-EFO_0009386
ENSG00000151623-EFO_0000616
ENSG00000163288-EFO_0000305
ENSG00000158125-EFO_0000319
ENSG00000152270-EFO_0000589
ENSG00000149295-HP_0000708
ENSG00000145863-EFO_0000305
ENSG00000120217-EFO_0003060
ENSG00000150594-EFO_0009386
ENSG00000149295-EFO_0005230
ENSG00000178394-EFO_0000589
ENSG00000150594-EFO_0003777
ENSG00000095303-EFO_0000589
ENSG00000164258-EFO_0000319
ENSG00000169418-EFO_0000537
ENSG00000116044-EFO_0003086
ENSG00000167553-Orphanet_398934
ENSG00000167553-EFO_0001075
ENSG00000196262-EFO_0000616
ENSG00000111424-EFO_0000318
ENSG00000135333-EFO_0003841
ENSG00000135333-EFO_0002892
ENSG00000087586-EFO_0000616
ENSG00000012504-EFO_0003086
ENSG00000085563-EFO_0000616
ENSG00000196876-EFO_0002970
ENSG00000103546-EFO_0005772
ENSG00000204681-EFO_0003890
ENSG00000181143-EFO_0000311
ENSG00000136531-EFO_0002508
ENSG00000138823-EFO_0000319
ENSG00000158125-EFO_0003086
ENSG00000073756-EFO_0000182
ENSG00000137869-EFO_0001073
ENSG00000068078-EFO_0000182
ENSG00000077238-EFO_0003785
ENSG00000112715-EFO_0000182
ENSG00000081248-EFO_0000701
ENSG00000131203-EFO_0000616
ENSG00000085563-EFO_0000311
ENSG00000167397-HP_0001871
ENSG00000137869-EFO_0000305
ENSG00000128271-EFO_0000319
ENSG00000181143-EFO_0006858
ENSG00000181143-EFO_0000313
ENSG00000137673-EFO_0001071
ENSG00000133019-EFO_0003966
ENSG00000081248-EFO_0000319
ENSG00000091831-EFO_0003859
ENSG00000081248-EFO_0003777
ENSG00000112715-EFO_0000305
ENSG00000113721-EFO_0003060
ENSG00000004468-EFO_0000616
ENSG00000137252-EFO_0000677
ENSG00000186951-Orphanet_309005
ENSG00000144891-EFO_0000318
ENSG00000126895-EFO_0000319
ENSG00000151617-EFO_0003763
ENSG00000119630-EFO_0000589
ENSG00000137252-EFO_0008568
ENSG00000186009-EFO_0000616
ENSG00000159640-EFO_0000684
ENSG00000159640-EFO_0003818
ENSG00000169313-EFO_0000319
ENSG00000004468-EFO_0000311
ENSG00000169432-EFO_0000677
ENSG00000153956-EFO_0000677
ENSG00000169313-EFO_0003777
ENSG00000171105-EFO_0005140
ENSG00000156738-EFO_0000616
ENSG00000186009-EFO_0000311
ENSG00000131203-EFO_0000311
ENSG00000132170-EFO_0001645
ENSG00000103546-EFO_0000405
ENSG00000137285-EFO_0000618
ENSG00000004468-EFO_0001642
ENSG00000073756-EFO_0001421
ENSG00000175535-EFO_0000400
ENSG00000158125-EFO_0003777
ENSG00000187486-EFO_0000405
ENSG00000178394-EFO_0000400
ENSG00000148408-EFO_0000319
ENSG00000104687-EFO_0000096
ENSG00000156738-EFO_0000311
ENSG00000110944-EFO_0005140
ENSG00000172572-HP_0002140
ENSG00000132170-EFO_0000378
ENSG00000073756-EFO_0001071
ENSG00000171105-EFO_0001359
ENSG00000180739-EFO_0000540
ENSG00000087586-EFO_0000311
ENSG00000232810-EFO_0000676
ENSG00000185313-EFO_0002970
ENSG00000169174-EFO_0000400
ENSG00000164258-Orphanet_183518
ENSG00000113580-EFO_0005771
ENSG00000132170-EFO_0001359
ENSG00000007312-EFO_0001642
ENSG00000185010-HP_0004936
ENSG00000087245-EFO_0001071
ENSG00000111424-Orphanet_355
ENSG00000152270-EFO_0000400
ENSG00000140009-EFO_0001073
ENSG00000232810-EFO_0003818
ENSG00000112715-EFO_0001071
ENSG00000105383-EFO_0000616
ENSG00000149295-EFO_0000319
ENSG00000159640-Orphanet_207085
ENSG00000156738-EFO_0001642
ENSG00000006283-EFO_0000319
ENSG00000007402-EFO_0000474
ENSG00000006071-EFO_0000618
ENSG00000048392-EFO_0001642
ENSG00000026751-EFO_0000616
ENSG00000026751-EFO_0000311
ENSG00000096968-EFO_0000228
ENSG00000087245-EFO_0003818
ENSG00000122194-EFO_0003086
ENSG00000112715-EFO_0001075
ENSG00000112964-EFO_0004705
ENSG00000120659-EFO_0000311
ENSG00000131203-EFO_0000313
ENSG00000140009-EFO_0000305
ENSG00000096968-EFO_0005856
ENSG00000177455-EFO_0001642
ENSG00000068078-EFO_0003060
ENSG00000102001-EFO_0000701
ENSG00000228716-EFO_0000540
ENSG00000135312-EFO_0000589
ENSG00000183454-EFO_0004247
ENSG00000139626-EFO_0003767
ENSG00000070915-EFO_0003086
ENSG00000188641-EFO_0000311
ENSG00000117400-HP_0001873
ENSG00000131759-EFO_0000621
ENSG00000073756-EFO_0001642
ENSG00000133256-EFO_0000319
ENSG00000140675-EFO_0000400
ENSG00000151623-EFO_0009386
ENSG00000122194-HP_0004936
ENSG00000091831-EFO_0000304
ENSG00000184845-EFO_0000677
ENSG00000120659-EFO_0000313
ENSG00000128271-EFO_0003777
ENSG00000121966-EFO_0000400
ENSG00000118432-EFO_0000400
ENSG00000112715-EFO_0003060
ENSG00000112115-EFO_0005755
ENSG00000169676-EFO_0000319
ENSG00000132155-EFO_0000389
ENSG00000167397-HP_0004936
ENSG00000157388-EFO_0000400
ENSG00000156738-EFO_0000096
ENSG00000102524-EFO_0005140
ENSG00000162733-EFO_1001951
ENSG00000105383-EFO_0000311
ENSG00000137745-EFO_0000616
ENSG00000119630-EFO_0000618
ENSG00000113721-EFO_0000537
ENSG00000073756-EFO_0003818
ENSG00000105383-EFO_0001642
ENSG00000112294-EFO_0000474
ENSG00000105383-EFO_0002427
ENSG00000105383-EFO_0000565
ENSG00000105383-EFO_1000068
ENSG00000111424-Orphanet_666
ENSG00000105383-EFO_0000222
ENSG00000232810-EFO_1000636
ENSG00000153253-EFO_0000400
ENSG00000077238-EFO_0000274
ENSG00000166862-EFO_0000474
ENSG00000096968-EFO_0000685
ENSG00000010671-EFO_0000403
ENSG00000277893-EFO_0001663
ENSG00000277893-EFO_0000311
ENSG00000186951-EFO_0001645
ENSG00000109163-EFO_0001663
ENSG00000073756-EFO_0000400
ENSG00000196689-EFO_0000400
ENSG00000006071-EFO_0005140
ENSG00000143473-EFO_0001663
ENSG00000111424-EFO_0000305
ENSG00000010610-EFO_0000180
ENSG00000141837-EFO_0000319
ENSG00000126266-EFO_0000400
ENSG00000004468-EFO_0000096
ENSG00000006071-EFO_0001359
ENSG00000198785-EFO_0000616
ENSG00000156738-EFO_0000574
ENSG00000102524-EFO_0005755
ENSG00000102524-EFO_0002690
ENSG00000149295-EFO_0000400
ENSG00000112715-EFO_0004142
ENSG00000112715-EFO_1001951
ENSG00000015520-Orphanet_309005
ENSG00000073756-EFO_0000178
ENSG00000196689-EFO_0000616
ENSG00000180914-EFO_0000677
ENSG00000185313-Orphanet_166463
ENSG00000198785-EFO_0000311
ENSG00000188778-EFO_0000589
ENSG00000166736-EFO_0003777
ENSG00000159640-EFO_0001421
ENSG00000112715-Orphanet_398934
ENSG00000102468-EFO_0005772
ENSG00000239732-EFO_0005741
ENSG00000102468-EFO_0000400
ENSG00000176884-EFO_0004280
ENSG00000087085-EFO_0000319
ENSG00000112164-EFO_0001359
ENSG00000215644-HP_0001943
ENSG00000116478-EFO_0001642
ENSG00000149295-EFO_0000305
ENSG00000135312-EFO_0000319
ENSG00000132155-EFO_0001421
ENSG00000119630-EFO_0000319
ENSG00000132155-EFO_0000182
ENSG00000112115-EFO_0000676
ENSG00000172572-EFO_0000712
ENSG00000232810-EFO_0004264
ENSG00000147246-EFO_0001073
ENSG00000100985-EFO_0003818
ENSG00000102468-EFO_0004280
ENSG00000196689-EFO_0000311
ENSG00000196664-EFO_0000311
ENSG00000140015-EFO_0000616
ENSG00000087085-EFO_0004264
ENSG00000197635-HP_0011015
ENSG00000176884-EFO_0003888
ENSG00000239732-EFO_0005755
ENSG00000105675-Orphanet_85
ENSG00000131759-EFO_0000224
ENSG00000198695-Orphanet_309005
ENSG00000069696-EFO_0000677
ENSG00000069696-EFO_0000618
ENSG00000110944-EFO_0003767
ENSG00000171552-EFO_0000313
ENSG00000187486-EFO_0001359
ENSG00000138039-EFO_0000305
ENSG00000109163-EFO_0000228
ENSG00000133256-EFO_0003777
ENSG00000160951-EFO_0000319
ENSG00000182578-EFO_0003818
ENSG00000156738-EFO_0000095
ENSG00000011677-EFO_0000677
ENSG00000144891-EFO_0004269
ENSG00000140015-EFO_0000311
ENSG00000188389-EFO_0004198
ENSG00000182578-EFO_0001071
ENSG00000073756-Orphanet_79383
ENSG00000197635-HP_0001943
ENSG00000157388-EFO_0004269
ENSG00000111424-EFO_0000537
ENSG00000088832-EFO_0000540
ENSG00000104687-EFO_0000305
ENSG00000232810-EFO_0003872
ENSG00000187730-EFO_0000474
ENSG00000074803-EFO_0000400
ENSG00000166736-EFO_0004280
ENSG00000177455-EFO_0000565
ENSG00000102468-EFO_0000677
ENSG00000101162-EFO_0000319
ENSG00000100170-EFO_0000400
ENSG00000268089-EFO_0000305
ENSG00000160752-EFO_0000616
ENSG00000068078-EFO_0000756
ENSG00000156738-EFO_0000565
ENSG00000007314-EFO_0000400
ENSG00000169032-EFO_0003060
ENSG00000197635-EFO_0001359
ENSG00000077782-EFO_0003060
ENSG00000176884-EFO_0003777
ENSG00000138735-EFO_0000616
ENSG00000112115-EFO_0005856
ENSG00000196689-EFO_0000405
ENSG00000133019-EFO_0000341
ENSG00000254087-EFO_0000565
ENSG00000168447-EFO_0000319
ENSG00000196557-EFO_0000319
ENSG00000128052-EFO_0000389
ENSG00000182578-EFO_0000565
ENSG00000170214-EFO_0003966
ENSG00000166206-EFO_0000677
ENSG00000182389-EFO_0000319
ENSG00000187266-EFO_0000313
ENSG00000176884-EFO_0003756
ENSG00000144285-EFO_0004269
ENSG00000137673-EFO_0005140
ENSG00000112715-EFO_0009321
ENSG00000158125-EFO_0000400
ENSG00000168356-EFO_0000692
ENSG00000168356-EFO_0000677
ENSG00000145863-EFO_0001421
ENSG00000158445-EFO_0000311
ENSG00000133019-EFO_0000405
ENSG00000048392-EFO_0002428
ENSG00000136531-EFO_0002970
ENSG00000171873-EFO_0001663
ENSG00000182256-EFO_0000305
ENSG00000166206-EFO_0000305
ENSG00000151834-EFO_0000305
ENSG00000145888-EFO_0000305
ENSG00000145864-EFO_0000305
ENSG00000113327-EFO_0000305
ENSG00000109738-EFO_0000305
ENSG00000109158-EFO_0000305
ENSG00000022355-EFO_0000305
ENSG00000196664-EFO_0006858
ENSG00000196664-EFO_0000313
ENSG00000112038-EFO_0000701
ENSG00000196689-EFO_0004260
ENSG00000112715-EFO_0004288
ENSG00000168539-EFO_0000677
ENSG00000171105-EFO_0001421
ENSG00000150594-EFO_0001663
ENSG00000184160-EFO_0001663
ENSG00000197635-EFO_0001073
ENSG00000143171-EFO_0000701
ENSG00000164116-EFO_0000537
ENSG00000119535-EFO_0000326
ENSG00000198900-EFO_0002618
ENSG00000120659-EFO_0000305
ENSG00000112715-EFO_0005950
ENSG00000173826-EFO_0000616
ENSG00000159640-EFO_0004194
ENSG00000196876-EFO_0004247
ENSG00000015520-EFO_0000319
ENSG00000239732-EFO_0002690
ENSG00000004779-EFO_0000616
ENSG00000177455-EFO_1000068
ENSG00000166851-EFO_0000616
ENSG00000015520-EFO_0003777
ENSG00000151577-EFO_0000400
ENSG00000196689-EFO_0005772
ENSG00000140675-EFO_0000319
ENSG00000169252-EFO_0003966
ENSG00000007312-EFO_0000574
ENSG00000126218-EFO_0003777
ENSG00000259207-HP_0004936
ENSG00000120217-EFO_0000756
ENSG00000183873-EFO_0000400
ENSG00000026559-EFO_0000616
ENSG00000183454-EFO_0005232
ENSG00000182866-EFO_0000691
ENSG00000165731-EFO_1000045
ENSG00000157404-EFO_0002618
ENSG00000062822-EFO_0003060
ENSG00000062822-EFO_0000095
ENSG00000037280-EFO_1001901
ENSG00000037280-EFO_1000045
ENSG00000117601-EFO_0003086
ENSG00000147168-EFO_0000621
ENSG00000073756-EFO_0004142
ENSG00000082701-EFO_0000691
ENSG00000026559-EFO_0000311
ENSG00000113580-EFO_1001455
ENSG00000177455-EFO_0000220
ENSG00000101868-EFO_0000305
ENSG00000014138-EFO_0000305
ENSG00000137285-EFO_0003777
ENSG00000142408-EFO_0000616
ENSG00000142408-EFO_0000311
ENSG00000111424-EFO_0003767
ENSG00000196689-MP_0001845
ENSG00000101868-EFO_0000292
ENSG00000019991-EFO_0000405
ENSG00000073756-EFO_1001951
ENSG00000167553-EFO_0000707
ENSG00000085563-EFO_0000313
ENSG00000006283-EFO_0000474
ENSG00000170820-EFO_0001073
ENSG00000125538-Orphanet_68367
ENSG00000126895-EFO_0003086
ENSG00000111816-EFO_0000616
ENSG00000106628-EFO_0000292
ENSG00000027697-EFO_0000311
ENSG00000133256-EFO_0000400
ENSG00000112164-EFO_0000319
ENSG00000184156-EFO_0000618
ENSG00000037280-EFO_0000349
ENSG00000177663-EFO_1000636
ENSG00000177663-EFO_0000676
ENSG00000111262-EFO_0000616
ENSG00000151067-EFO_0000537
ENSG00000111262-EFO_0000311
ENSG00000172572-EFO_0000684
ENSG00000156738-EFO_0005952
ENSG00000156738-EFO_0000403
ENSG00000164116-EFO_0003086
ENSG00000157388-EFO_0004698
ENSG00000132155-EFO_0003086
ENSG00000001626-EFO_0000341
ENSG00000048392-EFO_0000479
ENSG00000171105-EFO_0003095
ENSG00000144891-EFO_0003086
ENSG00000132155-EFO_0003865
ENSG00000112715-EFO_0002890
ENSG00000091831-EFO_0005755
ENSG00000145494-EFO_0000319
ENSG00000112715-EFO_0000681
ENSG00000112164-EFO_0003777
ENSG00000096968-EFO_0000220
ENSG00000183960-EFO_0000616
ENSG00000113721-EFO_0000673
ENSG00000171791-EFO_0000574
ENSG00000113302-EFO_0000729
ENSG00000171848-EFO_0000305
ENSG00000196876-Orphanet_2382
ENSG00000132639-EFO_0002508
ENSG00000133742-EFO_0000618
ENSG00000108576-EFO_0000555
ENSG00000112038-EFO_0005140
ENSG00000162975-EFO_0000616
ENSG00000117013-EFO_0000311
ENSG00000120217-EFO_0001075
ENSG00000111424-EFO_0000195
ENSG00000151067-EFO_0004264
ENSG00000132155-EFO_0002890
ENSG00000117601-EFO_0004264
ENSG00000132155-EFO_0000681
ENSG00000073756-EFO_0004288
ENSG00000183960-EFO_0000311
ENSG00000113851-EFO_0000589
ENSG00000163599-EFO_0000756
ENSG00000117601-EFO_0003763
ENSG00000111816-EFO_0000311
ENSG00000120907-EFO_0001663
ENSG00000113749-EFO_0001663
ENSG00000109163-EFO_0000673
ENSG00000137745-EFO_0000701
ENSG00000169442-EFO_0000616
ENSG00000178394-EFO_0003756
ENSG00000037280-Orphanet_398934
ENSG00000133216-EFO_0003060
ENSG00000132170-EFO_0000660
ENSG00000170425-EFO_0000319
ENSG00000136531-EFO_0000589
ENSG00000082701-EFO_0000637
ENSG00000111262-EFO_0004269
ENSG00000115594-EFO_0000319
ENSG00000163599-EFO_0001071
ENSG00000111816-EFO_0000313
ENSG00000138735-EFO_0000311
ENSG00000037280-EFO_0001075
ENSG00000163599-EFO_0000684
ENSG00000088832-EFO_0000512
ENSG00000198763-EFO_0000540
ENSG00000119535-EFO_0000389
ENSG00000102001-EFO_0003086
ENSG00000151623-EFO_0000677
ENSG00000171848-EFO_0001061
ENSG00000171298-EFO_0000400
ENSG00000168447-EFO_0000537
ENSG00000100479-EFO_0000292
ENSG00000077514-EFO_0000292
ENSG00000014138-EFO_0000292
ENSG00000164258-EFO_0000616
ENSG00000178568-EFO_0000181
ENSG00000138735-EFO_0000677
ENSG00000069696-EFO_0000692
ENSG00000112964-EFO_0001073
ENSG00000100479-EFO_0003865
ENSG00000100479-EFO_0002890
ENSG00000100479-EFO_0000681
ENSG00000077514-EFO_0003865
ENSG00000077514-EFO_0002890
ENSG00000077514-EFO_0000681
ENSG00000069535-EFO_0000677
ENSG00000167553-EFO_0001663
ENSG00000167553-EFO_0000708
ENSG00000167553-EFO_0000466
ENSG00000105464-EFO_0000512
ENSG00000196876-EFO_0000253
ENSG00000157445-EFO_0000249
ENSG00000112759-EFO_0000319
ENSG00000185313-EFO_0000474
ENSG00000068078-EFO_0003893
ENSG00000115159-EFO_0000616
ENSG00000196689-EFO_0003843
ENSG00000166851-EFO_0000311
ENSG00000102468-EFO_0003890
ENSG00000273079-EFO_0000405
ENSG00000151067-EFO_0000701
ENSG00000115159-EFO_0000311
ENSG00000116478-EFO_0000574
ENSG00000095303-EFO_0003767
ENSG00000012504-EFO_0006890
ENSG00000196689-EFO_0000677
ENSG00000112759-EFO_0003777
ENSG00000073756-HP_0002715
ENSG00000095303-EFO_0000319
ENSG00000073756-MP_0001845
ENSG00000073756-EFO_0005741
ENSG00000115594-EFO_0003777
ENSG00000012504-EFO_0001073
ENSG00000136244-EFO_0000616
ENSG00000163599-EFO_0009259
ENSG00000232810-EFO_0000677
ENSG00000186010-EFO_0000319
ENSG00000145864-EFO_0000677
ENSG00000183134-EFO_0000684
ENSG00000115159-EFO_0000313
ENSG00000189221-EFO_0000319
ENSG00000151617-EFO_0000400
ENSG00000091831-EFO_0002690
ENSG00000041880-EFO_0000616
ENSG00000149305-EFO_0000677
ENSG00000101162-EFO_0003777
ENSG00000183134-EFO_0000270
ENSG00000196876-EFO_0002508
ENSG00000113851-EFO_0000616
ENSG00000113851-EFO_0000311
ENSG00000196689-EFO_0002970
ENSG00000184304-EFO_0000616
ENSG00000196689-EFO_0003785
ENSG00000041880-EFO_0000311
ENSG00000160752-EFO_0000311
ENSG00000198216-EFO_0000319
ENSG00000165731-EFO_0000228
ENSG00000183454-EFO_0003888
ENSG00000093010-EFO_0005772
ENSG00000273079-EFO_0000540
ENSG00000183454-EFO_0003761
ENSG00000108576-EFO_0001073
ENSG00000196611-EFO_0000771
ENSG00000164258-EFO_0000684
ENSG00000164258-EFO_0001421
ENSG00000108576-EFO_0000512
ENSG00000115159-EFO_0000319
ENSG00000171509-EFO_0000319
ENSG00000196689-EFO_0000319
ENSG00000196262-EFO_0004198
ENSG00000148154-EFO_0000319
ENSG00000125538-EFO_0005755
ENSG00000171608-EFO_0000565
ENSG00000137673-EFO_0000319
ENSG00000151062-EFO_0000677
ENSG00000066468-EFO_0003060
ENSG00000118113-EFO_0000649
ENSG00000041880-EFO_0000313
ENSG00000157388-EFO_0000537
ENSG00000187486-Orphanet_79364
ENSG00000157388-EFO_0000275
ENSG00000113580-Orphanet_90794
ENSG00000105675-Orphanet_98869
ENSG00000102001-EFO_0004264
ENSG00000102001-EFO_0000319
ENSG00000112038-EFO_0003888
ENSG00000120907-EFO_0003966
ENSG00000116478-EFO_0000096
ENSG00000164258-Orphanet_309005
ENSG00000006116-EFO_0000319
ENSG00000041880-EFO_0000305
ENSG00000073756-EFO_0003060
ENSG00000150594-EFO_0000677
ENSG00000144285-Orphanet_2382
ENSG00000133742-HP_0001250
ENSG00000069431-EFO_0000537
ENSG00000150594-EFO_0003888
ENSG00000183454-EFO_0000289
ENSG00000111424-EFO_0004264
ENSG00000115414-EFO_0006858
ENSG00000023228-Orphanet_309005
ENSG00000115414-EFO_0000313
ENSG00000196262-EFO_0000311
ENSG00000196689-EFO_0000537
ENSG00000100385-EFO_0000400
ENSG00000232810-EFO_1001231
ENSG00000153253-EFO_0002970
ENSG00000169442-EFO_0000311
ENSG00000169442-EFO_0001642
ENSG00000128052-EFO_0001075
ENSG00000055118-EFO_0004278
ENSG00000113580-Orphanet_79364
ENSG00000073756-EFO_0000677
ENSG00000125538-EFO_0005856
ENSG00000163599-EFO_0003818
ENSG00000157445-EFO_0000319
ENSG00000137745-EFO_0000319
ENSG00000123374-EFO_0000616
ENSG00000077092-EFO_0000540
ENSG00000004468-EFO_0001378
ENSG00000004468-EFO_0000200
ENSG00000010810-EFO_0000313
ENSG00000196262-EFO_0000319
ENSG00000171189-EFO_0000289
ENSG00000100385-EFO_0001359
ENSG00000183873-EFO_0009387
ENSG00000170214-EFO_0004269
ENSG00000169442-EFO_0000565
ENSG00000163599-EFO_0003060
ENSG00000164082-EFO_0000677
ENSG00000125538-EFO_0005140
ENSG00000155511-EFO_0003843
ENSG00000196689-EFO_0001073
ENSG00000075043-EFO_0000474
ENSG00000139842-EFO_0001071
ENSG00000022355-EFO_0002508
ENSG00000123374-EFO_0000311
ENSG00000181104-EFO_0000319
ENSG00000111424-HP_0000118
ENSG00000142319-EFO_0003890
ENSG00000196664-EFO_0005755
ENSG00000120949-EFO_0001642
ENSG00000125538-EFO_0003086
ENSG00000149968-EFO_0001071
ENSG00000100385-EFO_0001421
ENSG00000152402-EFO_0000378
ENSG00000152402-EFO_0000319
ENSG00000188389-EFO_0001642
ENSG00000196664-EFO_0005140
ENSG00000196664-EFO_0002690
ENSG00000136160-EFO_0004264
ENSG00000136160-EFO_0000537
ENSG00000273079-EFO_0000319
ENSG00000128271-EFO_0000537
ENSG00000113721-EFO_0006890
ENSG00000147246-EFO_0000677
ENSG00000082175-EFO_0005771
ENSG00000081248-EFO_0000400
ENSG00000159640-EFO_0000407
ENSG00000037280-EFO_0000389
ENSG00000120949-EFO_0000574
ENSG00000232810-EFO_0002609
ENSG00000142319-EFO_0003768
ENSG00000228716-EFO_0000616
ENSG00000186951-EFO_0001360
ENSG00000007314-EFO_0009387
ENSG00000149295-EFO_0003757
ENSG00000196876-EFO_0000692
ENSG00000232810-EFO_0004247
ENSG00000232810-EFO_0003761
ENSG00000136160-EFO_0001361
ENSG00000167325-EFO_0000616
ENSG00000162009-HP_0001943
ENSG00000082175-EFO_0001065
ENSG00000228716-EFO_0000311
ENSG00000113580-EFO_0005140
ENSG00000027697-EFO_0000313
ENSG00000196876-EFO_0000400
ENSG00000159640-EFO_0000537
ENSG00000108576-EFO_0003888
ENSG00000197635-EFO_0000319
ENSG00000122194-Orphanet_1531
ENSG00000073756-EFO_0001073
ENSG00000170312-EFO_0000616
ENSG00000130414-EFO_0000319
ENSG00000167325-EFO_0000311
ENSG00000228716-EFO_0001642
ENSG00000228716-EFO_0000565
ENSG00000167325-EFO_0000313
ENSG00000196664-EFO_0005741
ENSG00000169174-Orphanet_391665
ENSG00000151062-EFO_0003890
ENSG00000151062-EFO_0003829
ENSG00000169083-EFO_0000677
ENSG00000112964-EFO_0000195
ENSG00000239732-EFO_0000589
ENSG00000228716-EFO_1000068
ENSG00000108576-EFO_0004247
ENSG00000108576-EFO_0003761
ENSG00000105397-EFO_0003778
ENSG00000228716-EFO_0000220
ENSG00000120251-EFO_0000474
ENSG00000167601-EFO_0000565
ENSG00000119535-EFO_0003865
ENSG00000113580-EFO_0005755
ENSG00000094755-EFO_0000616
ENSG00000012779-EFO_0005755
ENSG00000169442-EFO_0000096
ENSG00000137869-EFO_0000228
ENSG00000169252-EFO_0000341
ENSG00000132437-EFO_0002508
ENSG00000117480-EFO_0002970
ENSG00000117480-EFO_0000405
ENSG00000274286-EFO_0000319
ENSG00000113580-EFO_0002690
ENSG00000157404-EFO_0000673
ENSG00000131203-EFO_0003863
ENSG00000100985-EFO_0001071
ENSG00000169676-EFO_0000677
ENSG00000012779-EFO_0005140
ENSG00000094631-EFO_0001642
ENSG00000170214-EFO_0003821
ENSG00000186350-EFO_0000274
ENSG00000180210-EFO_0003086
ENSG00000159640-EFO_0000668
ENSG00000163285-EFO_0000474
ENSG00000130816-EFO_0000096
ENSG00000167325-EFO_0001071
ENSG00000137267-EFO_0003777
ENSG00000112038-EFO_0001073
ENSG00000104783-EFO_0000618
ENSG00000170312-EFO_0000311
ENSG00000160791-EFO_0004264
ENSG00000273079-EFO_0003888
ENSG00000062822-EFO_0000183
ENSG00000150594-EFO_0004269
ENSG00000183813-EFO_0000311
ENSG00000105639-EFO_1000636
ENSG00000178394-EFO_0003888
ENSG00000142166-EFO_0000311
ENSG00000176884-EFO_0000474
ENSG00000196262-EFO_0003777
ENSG00000022355-EFO_0000677
ENSG00000151623-EFO_0000400
ENSG00000132170-EFO_0003884
ENSG00000163288-EFO_0003761
ENSG00000130816-EFO_0000574
ENSG00000132437-EFO_0000677
ENSG00000108576-EFO_0000616
ENSG00000184304-EFO_0000311
ENSG00000273079-EFO_0000512
ENSG00000169432-EFO_0000692
ENSG00000239732-EFO_0005856
ENSG00000094755-EFO_0000311
ENSG00000100387-EFO_0000540
ENSG00000111424-EFO_0001073
ENSG00000131747-EFO_0000326
ENSG00000079999-EFO_0009386
ENSG00000196262-EFO_0000313
ENSG00000169442-EFO_0000095
ENSG00000073756-EFO_0004269
ENSG00000196664-EFO_0000763
ENSG00000105723-EFO_0000677
ENSG00000147246-EFO_0003888
ENSG00000113580-EFO_0000270
ENSG00000015520-EFO_0001421
ENSG00000138735-EFO_0000289
ENSG00000128271-EFO_0005772
ENSG00000037280-EFO_0002618
ENSG00000091831-EFO_0003882
ENSG00000143387-EFO_0000311
ENSG00000273079-EFO_0003821
ENSG00000128271-EFO_0000318
ENSG00000012124-EFO_0005755
ENSG00000258947-EFO_0000305
ENSG00000095303-EFO_0003777
ENSG00000111424-EFO_0001359
ENSG00000111424-EFO_0005772
ENSG00000119535-EFO_0003869
ENSG00000165025-EFO_0005856
ENSG00000012124-EFO_0005140
ENSG00000074410-EFO_0003818
ENSG00000094631-EFO_0000574
ENSG00000274286-EFO_0003777
ENSG00000012124-EFO_0002690
ENSG00000183873-EFO_0004264
ENSG00000149305-EFO_0000692
ENSG00000120659-EFO_0001663
ENSG00000128059-EFO_0000616
ENSG00000142166-EFO_0000756
ENSG00000196689-HP_0001945
ENSG00000171848-EFO_0002618
ENSG00000115232-EFO_0000729
ENSG00000113161-EFO_0000378
ENSG00000128052-Orphanet_398934
ENSG00000073756-HP_0012115
ENSG00000113580-EFO_0003099
ENSG00000125538-EFO_0004274
ENSG00000012504-EFO_0001422
ENSG00000176890-EFO_0000616
ENSG00000197635-EFO_0003777
ENSG00000171557-HP_0004936
ENSG00000176890-EFO_0000311
ENSG00000166206-EFO_0000319
ENSG00000167325-EFO_0003060
ENSG00000196639-EFO_0001642
ENSG00000198900-EFO_0000182
ENSG00000112715-EFO_0001061
ENSG00000104267-EFO_0000474
ENSG00000176890-EFO_0000313
ENSG00000196689-EFO_0005140
ENSG00000105851-EFO_0000096
ENSG00000109158-HP_0100543
ENSG00000109158-HP_0001268
ENSG00000095303-EFO_0001663
ENSG00000177084-EFO_0001378
ENSG00000184588-EFO_0000540
ENSG00000178394-EFO_0003758
ENSG00000113851-EFO_0000096
ENSG00000113851-EFO_0001378
ENSG00000117601-EFO_0000400
ENSG00000082175-EFO_0003859
ENSG00000118432-EFO_0000405
ENSG00000149295-EFO_0003758
ENSG00000105851-EFO_0000565
ENSG00000152270-EFO_0001360
ENSG00000012504-HP_0002014
ENSG00000115233-EFO_0000313
ENSG00000097007-Orphanet_44890
ENSG00000169313-HP_0004936
ENSG00000169174-EFO_0004264
ENSG00000057252-EFO_0000400
ENSG00000144891-EFO_0000400
ENSG00000232810-EFO_0000537
ENSG00000165646-Orphanet_399
ENSG00000273079-EFO_0003777
ENSG00000157404-EFO_0000537
ENSG00000144891-EFO_0005140
ENSG00000135333-EFO_0003060
ENSG00000143387-EFO_0000313
ENSG00000239732-EFO_0000616
ENSG00000094631-EFO_0000096
ENSG00000141837-EFO_0000677
ENSG00000175535-EFO_0001360
ENSG00000196876-EFO_0003761
ENSG00000101336-EFO_0002428
ENSG00000143799-Orphanet_398934
ENSG00000143799-EFO_0001075
ENSG00000171848-EFO_0003860
ENSG00000166736-EFO_0004149
ENSG00000196557-EFO_0001663
ENSG00000113448-EFO_0000540
ENSG00000108576-EFO_0005772
ENSG00000117601-HP_0001919
ENSG00000169432-EFO_0009387
ENSG00000169174-EFO_0009086
ENSG00000169174-EFO_0003914
ENSG00000132170-MP_0001845
ENSG00000115232-EFO_0003885
ENSG00000156738-EFO_0005140
ENSG00000140009-EFO_0002690
ENSG00000182866-EFO_0002427
ENSG00000134460-EFO_0003086
ENSG00000104321-EFO_0003843
ENSG00000184845-EFO_0000319
ENSG00000189043-EFO_0000319
ENSG00000125538-EFO_0000319
ENSG00000122025-EFO_0000220
ENSG00000146070-EFO_0005672
ENSG00000112294-EFO_0000326
ENSG00000115705-EFO_0005140
ENSG00000196262-EFO_0003785
ENSG00000096968-EFO_0000274
ENSG00000141837-EFO_0000692
ENSG00000150093-EFO_0000540
ENSG00000139842-EFO_0003060
ENSG00000182578-EFO_0002427
ENSG00000120217-EFO_0005950
ENSG00000184588-EFO_0000400
ENSG00000120251-EFO_0003843
ENSG00000166736-EFO_0003100
ENSG00000134318-EFO_0000516
ENSG00000168229-EFO_0000319
ENSG00000136531-EFO_0004280
ENSG00000131747-EFO_0000182
ENSG00000169252-EFO_0000270
ENSG00000125675-EFO_0000618
ENSG00000239732-EFO_0000311
ENSG00000082175-EFO_0000319
ENSG00000168356-EFO_0003821
ENSG00000267534-EFO_0000540
ENSG00000156738-EFO_0005755
ENSG00000135312-EFO_0001073
ENSG00000152270-EFO_0001073
ENSG00000095303-EFO_0002970
ENSG00000165029-EFO_0003086
ENSG00000273079-EFO_0003843
ENSG00000102755-EFO_0003863
ENSG00000143839-EFO_0004194
ENSG00000112038-EFO_0003821
ENSG00000180616-EFO_0003099
ENSG00000240065-EFO_0000313
ENSG00000144285-EFO_0002508
ENSG00000182866-EFO_0000339
ENSG00000067900-EFO_0000516
ENSG00000115758-EFO_0000616
ENSG00000136160-EFO_0003777
ENSG00000118113-EFO_0000319
ENSG00000082781-EFO_0000616
ENSG00000196876-EFO_0004143
ENSG00000196876-EFO_0001358
ENSG00000196689-EFO_0000668
ENSG00000196262-EFO_0000274
ENSG00000170425-EFO_0000318
ENSG00000169432-EFO_0008568
ENSG00000164258-EFO_0000400
ENSG00000157388-EFO_0004264
ENSG00000157388-EFO_0000407
ENSG00000132639-Orphanet_1866
ENSG00000128271-EFO_0001421
ENSG00000116329-EFO_0003888
ENSG00000115159-Orphanet_309005
ENSG00000115159-EFO_0001645
ENSG00000115159-EFO_0000378
ENSG00000115159-EFO_0000195
ENSG00000021826-Orphanet_927
ENSG00000007314-EFO_0002508
ENSG00000145494-Orphanet_309005
ENSG00000113448-EFO_0000677
ENSG00000144285-EFO_0000275
ENSG00000015520-EFO_0000400
ENSG00000169418-EFO_0001645
ENSG00000125384-EFO_0000319
ENSG00000148408-EFO_0000512
ENSG00000204264-EFO_0000313
ENSG00000198763-EFO_0005140
ENSG00000095303-EFO_0000684
ENSG00000129244-EFO_0000319
ENSG00000196689-EFO_0000684
ENSG00000136244-EFO_0000311
ENSG00000171105-EFO_0000313
ENSG00000169418-EFO_0000378
ENSG00000128271-EFO_0000400
ENSG00000138735-EFO_0000313
ENSG00000204264-EFO_0000589
ENSG00000186297-EFO_0003777
ENSG00000145864-EFO_0003777
ENSG00000137869-EFO_0001065
ENSG00000097007-EFO_0000326
ENSG00000198900-EFO_0000228
ENSG00000120217-EFO_0000181
ENSG00000145888-EFO_0003777
ENSG00000258947-EFO_0003777
ENSG00000048392-EFO_0005803
ENSG00000198763-EFO_0000677
ENSG00000102755-EFO_0003086
ENSG00000132681-EFO_0000319
ENSG00000088832-EFO_0003785
ENSG00000082781-EFO_0000311
ENSG00000171873-EFO_0003966
ENSG00000171608-EFO_0000096
ENSG00000134318-EFO_0004190
ENSG00000067900-EFO_0004190
ENSG00000198763-EFO_0002690
ENSG00000102755-EFO_0003865
ENSG00000102755-EFO_0002890
ENSG00000132155-EFO_0000305
ENSG00000156738-EFO_0002690
ENSG00000088832-EFO_1001996
ENSG00000118432-EFO_0000474
ENSG00000105409-EFO_0000319
ENSG00000082175-EFO_0003777
ENSG00000140675-EFO_0001359
ENSG00000125538-EFO_0005531
ENSG00000165029-EFO_0004264
ENSG00000088832-EFO_0000274
ENSG00000113580-EFO_0000677
ENSG00000196611-EFO_0000508
ENSG00000186010-Orphanet_309005
ENSG00000108576-EFO_0004242
ENSG00000095303-Orphanet_79383
ENSG00000077092-EFO_0003818
ENSG00000007314-EFO_0001073
ENSG00000006283-EFO_0000692
ENSG00000140009-EFO_0001421
ENSG00000168229-Orphanet_309005
ENSG00000144285-EFO_0000400
ENSG00000112164-EFO_0001073
ENSG00000196876-EFO_0009387
ENSG00000136531-EFO_0009387
ENSG00000112964-EFO_0001380
ENSG00000012124-EFO_1000068
ENSG00000128059-EFO_0000311
ENSG00000012124-EFO_0000220
ENSG00000088832-EFO_1000636
ENSG00000113851-EFO_0000319
ENSG00000128059-EFO_0000313
ENSG00000133742-EFO_0000677
ENSG00000095303-EFO_0003818
ENSG00000176890-EFO_0003863
ENSG00000101182-EFO_0000565
ENSG00000163485-EFO_0003086
ENSG00000196611-Orphanet_586
ENSG00000166828-EFO_0001422
ENSG00000094755-EFO_0000305
ENSG00000004779-EFO_0000589
ENSG00000077238-EFO_0000270
ENSG00000106348-EFO_0000540
ENSG00000091831-EFO_0005856
ENSG00000169252-EFO_0000589
ENSG00000125675-EFO_0005772
ENSG00000165029-EFO_0009086
ENSG00000140009-EFO_0000182
ENSG00000165029-EFO_0003914
ENSG00000006116-EFO_0000692
ENSG00000196689-EFO_0005762
ENSG00000113580-Orphanet_701
ENSG00000113580-Orphanet_700
ENSG00000137673-EFO_0000649
ENSG00000133105-EFO_0000319
ENSG00000133019-EFO_1000018
ENSG00000176890-EFO_0003060
ENSG00000113580-EFO_0006788
ENSG00000104833-EFO_0001663
ENSG00000177084-EFO_0000183
ENSG00000170214-EFO_0004278
ENSG00000150594-EFO_0004278
ENSG00000113580-EFO_0001358
ENSG00000162009-Orphanet_657
ENSG00000111424-EFO_0000684
ENSG00000172572-EFO_0000677
ENSG00000149295-EFO_0003890
ENSG00000198785-EFO_0000618
ENSG00000198785-EFO_0009386
ENSG00000128052-EFO_0000365
ENSG00000239732-EFO_0006858
ENSG00000239732-EFO_0000313
ENSG00000048392-EFO_0002429
ENSG00000187266-EFO_0000305
ENSG00000113263-EFO_0002890
ENSG00000113263-EFO_0000681
ENSG00000095303-EFO_0000305
ENSG00000102468-EFO_0000319
ENSG00000111424-EFO_0001663
ENSG00000118972-Orphanet_89936
ENSG00000132170-EFO_0003767
ENSG00000162434-EFO_0002618
ENSG00000091831-EFO_0005741
ENSG00000128052-EFO_0000326
ENSG00000111424-EFO_0005741
ENSG00000162009-EFO_0003769
ENSG00000171873-EFO_0003761
ENSG00000010810-EFO_0000565
ENSG00000101182-EFO_1000068
ENSG00000166736-EFO_0003843
ENSG00000182578-EFO_1000068
ENSG00000112715-EFO_0003860
ENSG00000114200-EFO_0000546
ENSG00000138735-EFO_0000536
ENSG00000138735-EFO_0000284
ENSG00000112062-EFO_0000319
ENSG00000102755-EFO_0000681
ENSG00000159164-EFO_0000618
ENSG00000077782-EFO_0006890
ENSG00000168830-EFO_0000677
ENSG00000159164-EFO_0000474
ENSG00000101213-EFO_0003060
ENSG00000037280-EFO_0000365
ENSG00000113580-EFO_0003821
ENSG00000171873-EFO_0000692
ENSG00000112038-EFO_0003890
ENSG00000196839-EFO_0000311
ENSG00000171608-EFO_0000095
ENSG00000164885-EFO_0000616
ENSG00000001626-EFO_1002018
ENSG00000136546-EFO_0000253
ENSG00000073756-EFO_0009086
ENSG00000073756-EFO_0003914
ENSG00000134853-EFO_0001075
ENSG00000128059-EFO_0003818
ENSG00000176890-EFO_0001071
ENSG00000169313-EFO_0000612
ENSG00000114200-HP_0000118
ENSG00000125538-EFO_0000684
ENSG00000196664-EFO_0003966
ENSG00000186009-EFO_0000405
ENSG00000184752-EFO_0000692
ENSG00000184752-EFO_0000677
ENSG00000171873-EFO_0003888
ENSG00000163285-EFO_0003890
ENSG00000163285-EFO_0003829
ENSG00000178394-HP_0000708
ENSG00000178394-EFO_0005230
ENSG00000102468-EFO_0000692
ENSG00000198785-EFO_0005772
ENSG00000277893-EFO_0000536
ENSG00000277893-EFO_0000284
ENSG00000185010-HP_0100806
ENSG00000114200-HP_0100543
ENSG00000111424-Orphanet_3389
ENSG00000114200-HP_0000726
ENSG00000185313-EFO_0003843
ENSG00000004779-HP_0100543
ENSG00000073756-EFO_1001950
ENSG00000169313-EFO_0008585
ENSG00000073756-EFO_0000384
ENSG00000131747-EFO_0001663
ENSG00000143839-EFO_0000537
ENSG00000198840-EFO_0000616
ENSG00000111424-EFO_0000270
ENSG00000169252-EFO_0001421
ENSG00000114013-EFO_0001421
ENSG00000164885-EFO_0000311
ENSG00000140443-EFO_0003060
ENSG00000115825-EFO_0000616
ENSG00000131398-EFO_0001663
ENSG00000142319-HP_0100543
ENSG00000120659-EFO_0000691
ENSG00000119535-EFO_0002890
ENSG00000189221-EFO_0004247
ENSG00000073756-EFO_1000018
ENSG00000189221-EFO_0003761
ENSG00000102755-EFO_0000405
ENSG00000115825-EFO_0000311
ENSG00000273079-EFO_0004247
ENSG00000142319-EFO_0004247
ENSG00000273079-EFO_0003761
ENSG00000156738-EFO_1000068
ENSG00000156738-EFO_0000220
ENSG00000142319-EFO_0003761
ENSG00000171873-EFO_0000319
ENSG00000171303-EFO_0009444
ENSG00000129084-EFO_0000313
ENSG00000104368-MP_0001914
ENSG00000142319-HP_0000726
ENSG00000077782-EFO_0009448
ENSG00000077782-EFO_0004244
ENSG00000111424-EFO_1000636
ENSG00000111424-EFO_0000676
ENSG00000122194-EFO_0000712
ENSG00000146648-EFO_0005842
ENSG00000112715-HP_0000545
ENSG00000109163-EFO_0000305
ENSG00000156738-EFO_0000400
ENSG00000149295-EFO_0003821
ENSG00000146648-EFO_1001480
ENSG00000198785-EFO_0000249
ENSG00000167325-EFO_0000305
ENSG00000115758-EFO_0000311
ENSG00000183454-EFO_0003890
ENSG00000106123-EFO_0003060
ENSG00000095303-EFO_0001071
ENSG00000180616-EFO_0000305
ENSG00000114013-EFO_0005755
ENSG00000131747-EFO_0003060
ENSG00000077782-EFO_0000768
ENSG00000171873-EFO_0000537
ENSG00000118113-EFO_0005140
ENSG00000196689-EFO_0003821
ENSG00000073756-EFO_0000649
ENSG00000166501-EFO_0000222
ENSG00000142208-EFO_0001663
ENSG00000112038-EFO_0003843
ENSG00000037280-EFO_0000305
ENSG00000154229-EFO_0000565
ENSG00000097007-EFO_0005543
ENSG00000111424-EFO_0001642
ENSG00000131747-EFO_0000220
ENSG00000134853-Orphanet_398934
ENSG00000196664-EFO_0009259
ENSG00000196611-EFO_0000319
ENSG00000196611-EFO_0000649
ENSG00000001626-EFO_0006505
ENSG00000168356-EFO_0003843
ENSG00000171608-EFO_0000574
ENSG00000132170-EFO_1001249
ENSG00000131747-EFO_0001421
ENSG00000185760-EFO_0001663
ENSG00000091831-EFO_0000545
ENSG00000134853-EFO_0006890
ENSG00000171848-EFO_1000044
ENSG00000004948-EFO_0003843
ENSG00000154229-EFO_1000068
ENSG00000111424-EFO_0003818
ENSG00000258947-Orphanet_398934
ENSG00000258947-EFO_0001075
ENSG00000087237-HP_0003119
ENSG00000197635-EFO_0000537
ENSG00000182578-EFO_0000222
ENSG00000180914-HP_0000708
ENSG00000180914-EFO_0005230
ENSG00000166736-EFO_0000555
ENSG00000048052-EFO_0001642
ENSG00000004779-EFO_0000684
ENSG00000113578-EFO_0000405
ENSG00000073756-EFO_0002916
ENSG00000012779-EFO_0000684
ENSG00000120949-EFO_0003032
ENSG00000143839-EFO_0003144
ENSG00000134259-EFO_0005755
ENSG00000186951-EFO_0000537
ENSG00000164270-EFO_0004247
ENSG00000164270-EFO_0003761
ENSG00000232810-EFO_0003898
ENSG00000012779-EFO_0000270
ENSG00000073756-EFO_0003843
ENSG00000171873-EFO_0000668
ENSG00000112541-EFO_0000289
ENSG00000197891-EFO_0005856
ENSG00000197891-EFO_0004274
ENSG00000102287-EFO_0001663
ENSG00000119535-EFO_0003833
ENSG00000183454-EFO_0005611
ENSG00000097007-EFO_0000272
ENSG00000102468-EFO_0004247
ENSG00000137745-EFO_0003818
ENSG00000116032-EFO_0009386
ENSG00000073756-EFO_0003785
ENSG00000103546-EFO_0000677
ENSG00000186009-EFO_0000337
ENSG00000113721-EFO_0001361
ENSG00000196611-EFO_0005140
ENSG00000111424-EFO_0003882
ENSG00000111424-EFO_0005755
ENSG00000082175-EFO_0001663
ENSG00000091831-EFO_0004230
ENSG00000134318-EFO_0000319
ENSG00000108576-EFO_0003843
ENSG00000103546-EFO_0003888
ENSG00000160712-EFO_0000677
ENSG00000101182-EFO_0000313
ENSG00000120217-EFO_0001421
ENSG00000102755-EFO_0000691
ENSG00000073756-EFO_0003890
ENSG00000111424-EFO_0002690
ENSG00000095303-EFO_0000537
ENSG00000156738-Orphanet_448
ENSG00000164270-EFO_0003821
ENSG00000168539-HP_0000545
ENSG00000070915-EFO_0000319
ENSG00000258947-EFO_0003060
ENSG00000180914-EFO_0000692
ENSG00000135312-EFO_0000677
ENSG00000147246-Orphanet_166463
ENSG00000102468-EFO_0003761
ENSG00000091831-EFO_0000660
ENSG00000048052-EFO_0000574
ENSG00000114200-EFO_0000677
ENSG00000232810-EFO_0000706
ENSG00000131747-EFO_0001071
ENSG00000171848-EFO_0003060
ENSG00000156738-Orphanet_98878
ENSG00000160867-EFO_0006890
ENSG00000149295-EFO_0003829
ENSG00000151623-EFO_0000319
ENSG00000196611-EFO_0003894
ENSG00000198763-EFO_0000537
ENSG00000073756-EFO_0003859
ENSG00000073756-EFO_0000270
ENSG00000151623-EFO_0003777
ENSG00000102755-EFO_0003060
ENSG00000116032-EFO_0000677
ENSG00000157404-Orphanet_398934
ENSG00000185624-EFO_0000319
ENSG00000182578-EFO_1001901
ENSG00000182578-EFO_1000045
ENSG00000113263-EFO_0000691
ENSG00000113580-EFO_0004247
ENSG00000007402-EFO_0001663
ENSG00000113580-EFO_0003761
ENSG00000138735-EFO_0000319
ENSG00000103035-EFO_0000313
ENSG00000157404-EFO_0001075
ENSG00000147684-EFO_0004265
ENSG00000147684-EFO_0000319
ENSG00000120949-EFO_0000183
ENSG00000113448-EFO_0000319
ENSG00000159164-HP_0001250
ENSG00000113448-EFO_0004264
ENSG00000105675-EFO_0000337
ENSG00000148795-EFO_0001663
ENSG00000112715-EFO_0000365
ENSG00000073756-EFO_0003821
ENSG00000070915-EFO_0000537
ENSG00000091831-EFO_0000685
ENSG00000232810-EFO_0000400
ENSG00000113448-EFO_0003763
ENSG00000113448-EFO_0000712
ENSG00000048052-EFO_0000096
ENSG00000180210-EFO_0000612
ENSG00000062822-EFO_0000094
ENSG00000104321-EFO_0005856
ENSG00000102468-HP_0000708
ENSG00000091831-MP_0001845
ENSG00000102468-EFO_0005230
ENSG00000170820-EFO_0000545
ENSG00000156738-EFO_0005856
ENSG00000113161-EFO_0000313
ENSG00000108576-EFO_0000692
ENSG00000100567-EFO_0000313
ENSG00000163599-EFO_0003863
ENSG00000151623-EFO_0000612
ENSG00000114013-EFO_0002609
ENSG00000108576-HP_0000708
ENSG00000102468-EFO_0003843
ENSG00000108576-EFO_0005230
ENSG00000114200-EFO_0005772
ENSG00000114200-EFO_0000249
ENSG00000105810-EFO_0000684
ENSG00000112115-EFO_1001231
ENSG00000155511-HP_0000118
ENSG00000168412-EFO_0001421
ENSG00000138735-EFO_0003777
ENSG00000066468-EFO_0006890
ENSG00000143799-EFO_0000508
ENSG00000142319-EFO_0000692
ENSG00000012124-EFO_0000094
ENSG00000112038-EFO_0003853
ENSG00000112038-EFO_0003818
ENSG00000112038-EFO_0001071
ENSG00000232810-EFO_0002506
ENSG00000118194-EFO_0001645
ENSG00000151617-EFO_0003086
ENSG00000116032-EFO_0000692
ENSG00000169252-EFO_0000319
ENSG00000112115-EFO_0003778
ENSG00000053918-EFO_0000275
ENSG00000147246-EFO_0000474
ENSG00000134853-EFO_0000365
ENSG00000118194-EFO_0000378
ENSG00000138735-EFO_0003144
ENSG00000166501-EFO_0000574
ENSG00000171189-GO_0007610
ENSG00000105851-EFO_0000095
ENSG00000135312-EFO_0000692
ENSG00000184304-EFO_0000565
ENSG00000105810-EFO_0001071
ENSG00000134318-EFO_0000537
ENSG00000012124-EFO_0000096
ENSG00000093010-EFO_0002508
ENSG00000178127-EFO_0000677
ENSG00000143839-EFO_1002032
ENSG00000112038-EFO_0003768
ENSG00000176890-EFO_0000405
ENSG00000167325-EFO_0003860
ENSG00000167325-EFO_0002618
ENSG00000108576-EFO_0006788
ENSG00000169252-EFO_0003777
ENSG00000196839-EFO_0001642
ENSG00000087085-EFO_0001379
ENSG00000120217-EFO_0000182
ENSG00000205220-EFO_0000313
ENSG00000066468-EFO_0009448
ENSG00000066468-EFO_0004244
ENSG00000176890-EFO_0000305
ENSG00000176890-EFO_0000182
ENSG00000188778-EFO_0001073
ENSG00000184845-EFO_0000692
ENSG00000157103-EFO_0006788
ENSG00000169313-MP_0001914
ENSG00000204231-EFO_0000616
ENSG00000121966-EFO_0001378
ENSG00000087085-EFO_0001421
ENSG00000087085-EFO_0005815
ENSG00000087085-EFO_0000249
ENSG00000113161-EFO_0000182
ENSG00000176890-EFO_1000044
ENSG00000066468-EFO_0000768
ENSG00000197635-EFO_0001360
ENSG00000069696-EFO_0003890
ENSG00000178127-EFO_0000692
ENSG00000167325-EFO_0000292
ENSG00000196839-EFO_0000565
ENSG00000036828-EFO_0003884
ENSG00000112115-EFO_0000685
ENSG00000001626-HP_0011458
ENSG00000073756-EFO_0000536
ENSG00000125538-Orphanet_324924
ENSG00000142166-EFO_0005140
ENSG00000125538-Orphanet_342
ENSG00000196591-EFO_0000574
ENSG00000147246-EFO_0003821
ENSG00000108576-EFO_0000311
ENSG00000169432-EFO_0003843
ENSG00000131747-EFO_0001642
ENSG00000082175-EFO_0000228
ENSG00000196689-EFO_0005856
ENSG00000154229-EFO_0000222
ENSG00000118432-EFO_0003843
ENSG00000131747-EFO_0000565
ENSG00000082701-EFO_0000677
ENSG00000158748-EFO_0000589
ENSG00000077097-EFO_0001642
ENSG00000077097-EFO_0000565
ENSG00000149403-EFO_0000677
ENSG00000173585-EFO_0005140
ENSG00000173585-EFO_0003767
ENSG00000188778-EFO_0000319
ENSG00000073756-EFO_0000284
ENSG00000158748-EFO_0001073
ENSG00000196611-EFO_1000636
ENSG00000204231-EFO_0000311
ENSG00000137673-EFO_0000341
ENSG00000073756-EFO_0005755
ENSG00000077097-EFO_0000222
ENSG00000082556-EFO_0000677
ENSG00000181104-EFO_0000313
ENSG00000082556-EFO_0003890
ENSG00000102755-EFO_0001421
ENSG00000137869-EFO_0000731
ENSG00000158748-EFO_0009386
ENSG00000102755-EFO_0000182
ENSG00000112038-EFO_0003829
ENSG00000118113-EFO_0000341
ENSG00000188778-EFO_0000537
ENSG00000113161-EFO_0000618
ENSG00000164270-EFO_0000555
ENSG00000144481-EFO_0003843
ENSG00000178127-EFO_0000319
ENSG00000196839-EFO_0000095
ENSG00000155511-EFO_0003821
ENSG00000112541-EFO_0001073
ENSG00000170820-EFO_0004248
ENSG00000137869-EFO_0000660
ENSG00000112164-EFO_0003086
ENSG00000043591-EFO_0000589
ENSG00000171848-EFO_0001071
ENSG00000169252-EFO_0001645
ENSG00000096968-EFO_0002609
ENSG00000198695-EFO_0000311
ENSG00000068078-EFO_0006890
ENSG00000196689-EFO_0000278
ENSG00000079459-HP_0003119
ENSG00000113161-EFO_0009386
ENSG00000259207-EFO_0000326
ENSG00000273079-EFO_0003890
ENSG00000177084-EFO_0000588
ENSG00000137869-EFO_0000545
ENSG00000168065-EFO_0004274
ENSG00000178035-EFO_0000616
ENSG00000082556-EFO_0003829
ENSG00000173083-EFO_0000616
ENSG00000131747-EFO_1000068
ENSG00000091831-EFO_0004247
ENSG00000273079-EFO_0005762
ENSG00000113161-EFO_0001421
ENSG00000091831-EFO_0003761
ENSG00000087085-EFO_0002508
ENSG00000273079-MP_0001845
ENSG00000196517-EFO_0000677
ENSG00000178035-EFO_0000311
ENSG00000163399-EFO_0000319
ENSG00000163399-EFO_0000537
ENSG00000198695-EFO_0000313
ENSG00000118432-EFO_0006788
ENSG00000082701-EFO_0000692
ENSG00000112715-EFO_0000516
ENSG00000068078-EFO_0009448
ENSG00000068078-EFO_0004244
ENSG00000068078-EFO_0000768
ENSG00000131747-EFO_0000222
ENSG00000171720-EFO_0000574
ENSG00000136531-EFO_0000649
ENSG00000082482-EFO_0003843
ENSG00000196839-EFO_0000096
ENSG00000273079-EFO_0003829
ENSG00000158748-EFO_0000677
ENSG00000113580-HP_0100806
ENSG00000112038-EFO_0005611
ENSG00000142319-EFO_0001073
ENSG00000173083-EFO_0000311
ENSG00000073756-EFO_0003763
ENSG00000112715-EFO_1000880
ENSG00000140009-HP_0000708
ENSG00000196664-EFO_0005856
ENSG00000073756-EFO_0000712
ENSG00000144891-EFO_0000537
ENSG00000197635-EFO_0003086
ENSG00000080644-EFO_0000537
ENSG00000102755-EFO_1001951
ENSG00000102755-EFO_0004142
ENSG00000196689-EFO_0004149
ENSG00000158748-EFO_0000692
ENSG00000073756-Orphanet_733
ENSG00000258947-EFO_0001071
ENSG00000118432-HP_0002017
ENSG00000118432-HP_0002018
ENSG00000138735-EFO_0000545
ENSG00000118432-EFO_0001358
ENSG00000095303-MP_0001845
ENSG00000073756-EFO_0000556
ENSG00000113161-EFO_0005772
ENSG00000073756-EFO_0005856
ENSG00000082175-EFO_0003917
ENSG00000157764-EFO_0002617
ENSG00000136807-EFO_0000616
ENSG00000133742-EFO_0009444
ENSG00000122194-EFO_0005741
ENSG00000134460-EFO_0001642
ENSG00000160867-EFO_0009448
ENSG00000160867-EFO_0004244
ENSG00000160867-EFO_0000768
ENSG00000122679-EFO_0000589
ENSG00000112715-EFO_0000678
ENSG00000163599-EFO_0002617
ENSG00000149295-EFO_0004216
ENSG00000094631-EFO_0005952
ENSG00000171848-EFO_0000292
ENSG00000169418-EFO_0001073
ENSG00000112038-EFO_0000764
ENSG00000073756-HP_0004398
ENSG00000073756-EFO_0000729
ENSG00000116032-EFO_0000311
ENSG00000073756-EFO_0009454
ENSG00000101336-EFO_0000313
ENSG00000157388-EFO_0003917
ENSG00000196549-EFO_0003144
ENSG00000113161-EFO_0000249
ENSG00000102468-EFO_0002508
ENSG00000116032-EFO_0000313
ENSG00000010671-EFO_0005952
ENSG00000010671-EFO_1001469
ENSG00000111424-EFO_0000341
ENSG00000149295-EFO_0003888
ENSG00000134460-EFO_0000565
ENSG00000043591-EFO_0000319
ENSG00000169174-HP_0003124
ENSG00000111319-EFO_0000319
ENSG00000082701-EFO_0004247
ENSG00000133019-EFO_0001663
ENSG00000151577-EFO_0003890
ENSG00000073756-EFO_0005762
ENSG00000043591-EFO_0003777
ENSG00000156738-EFO_0000685
ENSG00000148408-EFO_0000326
ENSG00000169313-EFO_0005672
ENSG00000070915-EFO_0003777
ENSG00000142166-EFO_0000763
ENSG00000102468-EFO_0000289
ENSG00000278195-EFO_0000305
ENSG00000186951-HP_0003119
ENSG00000173198-EFO_0000684
ENSG00000111424-EFO_0000677
ENSG00000132155-EFO_0003860
ENSG00000197635-EFO_0000612
ENSG00000258947-EFO_0000178
ENSG00000069696-EFO_0004216
ENSG00000136807-EFO_0000311
ENSG00000151623-EFO_0006890
ENSG00000183454-EFO_0005140
ENSG00000173198-EFO_0000270
ENSG00000111319-EFO_0000537
ENSG00000012779-EFO_0005856
ENSG00000117601-MP_0001845
ENSG00000066468-EFO_0001378
ENSG00000132155-EFO_0002618
ENSG00000073756-EFO_0003839
ENSG00000181104-EFO_0004264
ENSG00000102524-EFO_0005856
ENSG00000102468-EFO_0005407
ENSG00000113851-EFO_0000574
ENSG00000117601-HP_0100806
ENSG00000116478-EFO_0005952
ENSG00000118432-EFO_0000319
ENSG00000182866-EFO_0003893
ENSG00000134460-EFO_0000220
ENSG00000126351-EFO_0000311
ENSG00000186010-EFO_0001421
ENSG00000116478-EFO_0002913
ENSG00000073756-EFO_0000731
ENSG00000073756-EFO_0005802
ENSG00000073756-EFO_0002506
ENSG00000095303-HP_0004398
ENSG00000159640-EFO_0003144
ENSG00000155511-HP_0001250
ENSG00000082701-EFO_0003761
ENSG00000144891-EFO_0004264
ENSG00000102755-EFO_0005842
ENSG00000073756-HP_0001945
ENSG00000119630-EFO_0003839
ENSG00000169252-EFO_0000612
ENSG00000136546-EFO_0001071
ENSG00000171720-EFO_0000228
ENSG00000043591-EFO_0003144
ENSG00000180914-EFO_0006788
ENSG00000155511-EFO_0001073
ENSG00000138735-EFO_0004264
ENSG00000112164-EFO_0001421
ENSG00000087085-EFO_0000677
ENSG00000073756-EFO_0004247
ENSG00000135312-EFO_0003821
ENSG00000111424-EFO_0009086
ENSG00000101182-EFO_0000319
ENSG00000111424-EFO_0003914
ENSG00000138735-EFO_0000684
ENSG00000112164-EFO_0003095
ENSG00000239732-EFO_0000319
ENSG00000169252-EFO_0000537
ENSG00000138735-EFO_0000537
ENSG00000128052-EFO_0002618
ENSG00000138735-EFO_0001361
ENSG00000159640-EFO_0000373
ENSG00000073756-EFO_1000627
ENSG00000232810-EFO_0004274
ENSG00000082556-EFO_0003843
ENSG00000259207-EFO_0004264
ENSG00000113525-EFO_1001467
ENSG00000120251-HP_0001250
ENSG00000012504-HP_0012115
ENSG00000073756-EFO_0000278
ENSG00000111319-EFO_1002032
ENSG00000171720-EFO_0000096
ENSG00000173585-EFO_0000384
ENSG00000100387-EFO_0000178
ENSG00000004779-EFO_0000618
ENSG00000113525-EFO_0003818
ENSG00000113580-EFO_0001663
ENSG00000148408-EFO_0000692
ENSG00000167792-EFO_0000677
ENSG00000151834-EFO_0003890
ENSG00000167325-EFO_0003863
ENSG00000232810-EFO_0000729
ENSG00000169313-EFO_0000400
ENSG00000137869-EFO_0004230
ENSG00000162009-EFO_1001485
ENSG00000112164-EFO_0001360
ENSG00000169174-MP_0001845
ENSG00000113580-EFO_0000565
ENSG00000197635-EFO_0004264
ENSG00000094631-EFO_0002913
ENSG00000087085-EFO_0009267
ENSG00000149295-EFO_0006788
ENSG00000186951-EFO_0004264
ENSG00000167941-EFO_0003882
ENSG00000142319-EFO_0002508
ENSG00000102755-EFO_0000228
ENSG00000132170-EFO_0000729
ENSG00000183454-EFO_0003843
ENSG00000159640-EFO_0001645
ENSG00000075461-EFO_0000182
ENSG00000186795-EFO_0003843
ENSG00000117601-EFO_0005741
ENSG00000196262-EFO_0000400
ENSG00000149295-EFO_0001358
ENSG00000186951-EFO_0009086
ENSG00000186951-EFO_0003914
ENSG00000145545-EFO_0000284
ENSG00000169252-EFO_0000378
ENSG00000015413-EFO_0005741
ENSG00000120251-EFO_0004247
ENSG00000130816-EFO_0000198
ENSG00000175535-EFO_0001073
ENSG00000112759-EFO_0000677
ENSG00000120156-EFO_0003060
ENSG00000114013-EFO_0005856
ENSG00000119630-EFO_0003770
ENSG00000197122-EFO_0000565
ENSG00000169083-HP_0000118
ENSG00000178394-EFO_0000692
ENSG00000184428-EFO_0000616
ENSG00000180616-HP_0001943
ENSG00000179097-EFO_0003821
ENSG00000176890-EFO_0003897
ENSG00000176890-EFO_0000178
ENSG00000142319-EFO_0000319
ENSG00000004779-EFO_0000311
ENSG00000143839-EFO_0003884
ENSG00000167792-EFO_0000692
ENSG00000023228-EFO_0000677
ENSG00000157764-EFO_0005842
ENSG00000113580-EFO_1000068
ENSG00000095303-EFO_0003843
ENSG00000166736-EFO_0000677
ENSG00000102468-EFO_0006788
ENSG00000111424-EFO_0005878
ENSG00000111424-EFO_0003762
ENSG00000091831-EFO_0001645
ENSG00000159640-EFO_0000612
ENSG00000113580-EFO_0000220
ENSG00000155511-EFO_0004247
ENSG00000155511-EFO_0000474
ENSG00000114013-EFO_0000685
ENSG00000198763-EFO_0000616
ENSG00000112964-EFO_1001485
ENSG00000100387-EFO_0001071
ENSG00000148680-EFO_0004280
ENSG00000023228-EFO_0000692
ENSG00000144891-EFO_0001645
ENSG00000121594-EFO_0002609
ENSG00000196591-EFO_0005952
ENSG00000196591-EFO_0002913
ENSG00000140009-EFO_0000545
ENSG00000087085-EFO_0005140
ENSG00000196689-EFO_0005854
ENSG00000164082-EFO_0000692
ENSG00000012779-EFO_0000685
ENSG00000169313-EFO_0004264
ENSG00000087085-EFO_0004991
ENSG00000091831-EFO_0000771
ENSG00000082482-EFO_0009386
ENSG00000185633-EFO_0000616
ENSG00000232810-EFO_0000612
ENSG00000108576-EFO_0004264
ENSG00000108576-EFO_0000537
ENSG00000082482-EFO_0004247
ENSG00000169432-EFO_0005762
ENSG00000073756-EFO_1001986
ENSG00000197635-EFO_0000660
ENSG00000073756-MP_0001914
ENSG00000147684-EFO_0000616
ENSG00000163517-EFO_0001642
ENSG00000102468-EFO_0004242
ENSG00000163517-EFO_0000574
ENSG00000125538-EFO_0002609
ENSG00000087085-EFO_0006890
ENSG00000239732-EFO_0000400
ENSG00000004948-EFO_0000400
ENSG00000069696-EFO_0000305
ENSG00000113851-EFO_1001469
ENSG00000113851-EFO_0005952
ENSG00000148680-EFO_0000677
ENSG00000073756-EFO_0000280
ENSG00000109163-EFO_0000660
ENSG00000120659-EFO_0003882
ENSG00000087085-EFO_0001422
ENSG00000169313-EFO_0000684
ENSG00000147684-EFO_0000311
ENSG00000169313-EFO_0003763
ENSG00000184428-EFO_0000311
ENSG00000185633-EFO_0000311
ENSG00000171791-EFO_0001071
ENSG00000112164-EFO_0000677
ENSG00000095303-EFO_0000270
ENSG00000102524-EFO_0000685
ENSG00000162009-EFO_0000305
ENSG00000198886-EFO_0000616
ENSG00000012779-EFO_0000729
ENSG00000128052-EFO_0005543
ENSG00000169313-EFO_0000712
ENSG00000102755-EFO_0003860
ENSG00000151067-EFO_0006788
ENSG00000161509-EFO_0000677
ENSG00000143839-EFO_0000373
ENSG00000186318-EFO_0000618
ENSG00000187266-EFO_0003086
ENSG00000148154-EFO_0000589
ENSG00000095303-EFO_0004264
ENSG00000004779-EFO_0006858
ENSG00000115705-EFO_0006812
ENSG00000004779-EFO_0000313
ENSG00000159640-EFO_0003884
ENSG00000151623-EFO_0003144
ENSG00000110944-EFO_0000676
ENSG00000138735-EFO_0000373
ENSG00000259207-EFO_0005543
ENSG00000178394-EFO_0006788
ENSG00000167601-EFO_0000222
ENSG00000151623-EFO_0003086
ENSG00000091831-HP_0001871
ENSG00000151577-EFO_0000305
ENSG00000026751-EFO_0001378
ENSG00000073756-EFO_0008549
ENSG00000112294-HP_0000118
ENSG00000101162-EFO_0003060
ENSG00000125538-EFO_0000685
ENSG00000153253-EFO_0001071
ENSG00000108576-EFO_0001358
ENSG00000176884-EFO_0000692
ENSG00000198886-EFO_0000311
ENSG00000004779-EFO_0005741
ENSG00000074410-EFO_0009444
ENSG00000156738-EFO_0000183
ENSG00000113327-HP_0001250
ENSG00000004948-EFO_0003882
ENSG00000169427-EFO_0000537
ENSG00000157404-EFO_0000096
ENSG00000073756-EFO_0003832
ENSG00000073756-EFO_1000025
ENSG00000068024-EFO_0001642
ENSG00000102755-EFO_0003893
ENSG00000150594-EFO_0001073
ENSG00000132639-EFO_0004247
ENSG00000161509-EFO_0000692
ENSG00000151623-EFO_0005755
ENSG00000121594-EFO_0001421
ENSG00000145545-EFO_0001663
ENSG00000157219-EFO_0000692
ENSG00000069535-EFO_0005772
ENSG00000144891-EFO_0000378
ENSG00000073756-EFO_1000218
ENSG00000143799-EFO_0001663
ENSG00000196639-EFO_0003843
ENSG00000132170-EFO_0000692
ENSG00000197635-EFO_0003763
ENSG00000125538-EFO_0003818
ENSG00000147684-EFO_0000313
ENSG00000069535-EFO_0002508
ENSG00000146648-EFO_0006859
ENSG00000169313-EFO_0000270
ENSG00000100479-EFO_0001071
ENSG00000112715-EFO_0005842
ENSG00000169252-EFO_0004264
ENSG00000171791-EFO_0003818
ENSG00000157764-EFO_1001480
ENSG00000132155-EFO_0003060
ENSG00000148053-EFO_0000616
ENSG00000197635-EFO_0000712
ENSG00000103546-EFO_0005230
ENSG00000197635-EFO_0002422
ENSG00000151834-EFO_0003829
ENSG00000095303-EFO_0003086
ENSG00000157219-EFO_0000677
ENSG00000143839-EFO_0002460
ENSG00000129484-EFO_0000305
ENSG00000125675-EFO_0003821
ENSG00000145863-EFO_0005230
ENSG00000197122-EFO_1000068
ENSG00000167941-EFO_0003854
ENSG00000114200-EFO_0009267
ENSG00000198223-EFO_0000565
ENSG00000119630-EFO_0009321
ENSG00000005961-EFO_0004264
ENSG00000167397-MP_0001914
ENSG00000273079-EFO_0000712
ENSG00000145863-EFO_0004247
ENSG00000073756-EFO_0003144
ENSG00000067900-EFO_0000537
ENSG00000121594-EFO_0006890
ENSG00000112715-EFO_1000657
ENSG00000113302-EFO_0002690
ENSG00000082175-EFO_0000536
ENSG00000082701-EFO_0000289
ENSG00000145864-EFO_0000692
ENSG00000169313-EFO_0000556
ENSG00000196262-EFO_0001360
ENSG00000132639-EFO_0003761
ENSG00000145863-EFO_0003761
ENSG00000073756-EFO_0005815
ENSG00000073756-EFO_0000249
ENSG00000166736-EFO_0003890
ENSG00000228716-EFO_0000691
ENSG00000143839-EFO_0002503
ENSG00000069535-EFO_0000319
ENSG00000176890-EFO_0000228
ENSG00000121594-EFO_0003086
ENSG00000137745-EFO_0000649
ENSG00000132170-EFO_0002690
ENSG00000113580-EFO_0005741
ENSG00000196689-EFO_0005802
ENSG00000196689-EFO_0002506
ENSG00000148680-EFO_0000692
ENSG00000185633-EFO_0000313
ENSG00000073756-HP_0002637
ENSG00000138735-EFO_0004149
ENSG00000147246-HP_0000708
ENSG00000147246-EFO_0005230
ENSG00000087085-HP_0100543
ENSG00000151577-EFO_0004247
ENSG00000095303-EFO_0004142
ENSG00000178394-EFO_0004262
ENSG00000095303-EFO_1001951
ENSG00000196876-HP_0001250
ENSG00000111424-HP_0000938
ENSG00000181104-EFO_0003763
ENSG00000176014-EFO_0001663
ENSG00000171848-EFO_0000220
ENSG00000187266-EFO_0004272
ENSG00000145864-EFO_0003890
ENSG00000149295-EFO_0005611
ENSG00000102468-EFO_0001073
ENSG00000178127-EFO_0000289
ENSG00000258947-EFO_0002916
ENSG00000121879-EFO_0005952
ENSG00000005961-EFO_0003763
ENSG00000196262-EFO_0001642
ENSG00000228716-EFO_0000313
ENSG00000196689-EFO_1001366
ENSG00000095303-EFO_0003914
ENSG00000176890-EFO_1001951
ENSG00000176890-EFO_0004142
ENSG00000062822-EFO_0003859
ENSG00000196639-EFO_0003785
ENSG00000186009-EFO_0000178
ENSG00000133742-EFO_0005755
ENSG00000113580-EFO_0001421
ENSG00000147246-EFO_0000692
ENSG00000156738-EFO_0003885
ENSG00000113161-EFO_0003086
ENSG00000113580-EFO_0003086
ENSG00000169174-EFO_0003774
ENSG00000197635-HP_0003074
ENSG00000198785-EFO_0000677
ENSG00000183044-HP_0001250
ENSG00000178127-EFO_0004265
ENSG00000102468-EFO_0003821
ENSG00000196639-EFO_0005854
ENSG00000113161-EFO_0001360
ENSG00000125538-EFO_0003884
ENSG00000108576-EFO_0003821
ENSG00000197122-EFO_0000220
ENSG00000113721-Orphanet_44890
ENSG00000188389-EFO_0000096
ENSG00000151623-EFO_0000537
ENSG00000164270-HP_0011458
ENSG00000082175-EFO_0000731
ENSG00000186951-EFO_0003774
ENSG00000129991-EFO_0001645
ENSG00000134259-EFO_0005856
ENSG00000120659-EFO_0003854
ENSG00000197635-EFO_0003095
ENSG00000103546-EFO_0004247
ENSG00000160791-EFO_0000765
ENSG00000103546-EFO_0003761
ENSG00000112715-EFO_0009322
ENSG00000091831-HP_0000708
ENSG00000111424-EFO_0003885
ENSG00000171608-EFO_0005952
ENSG00000151623-EFO_0001421
ENSG00000048392-EFO_0001061
ENSG00000073756-EFO_0000771
ENSG00000273079-EFO_0005772
ENSG00000169313-EFO_0001645
ENSG00000113161-EFO_0000612
ENSG00000102287-EFO_0000616
ENSG00000151623-EFO_0004264
ENSG00000162434-EFO_0005140
ENSG00000132170-EFO_0000612
ENSG00000169252-EFO_0004269
ENSG00000162009-EFO_0000232
ENSG00000178127-EFO_0000318
ENSG00000113851-EFO_0000313
ENSG00000171105-EFO_0000677
ENSG00000069696-EFO_0004247
ENSG00000196557-EFO_0000182
ENSG00000186951-EFO_0000612
ENSG00000149295-EFO_0005407
ENSG00000087085-HP_0000726
ENSG00000117601-HP_0001626
ENSG00000102287-EFO_0000311
ENSG00000180616-EFO_0002422
ENSG00000087085-EFO_0000684
ENSG00000125538-EFO_1001999
ENSG00000180616-EFO_0000232
ENSG00000129991-EFO_0000378
ENSG00000163599-EFO_0003086
ENSG00000095303-EFO_0003763
ENSG00000102468-EFO_0005203
ENSG00000095303-EFO_0000712
ENSG00000113851-EFO_0000540
ENSG00000125675-EFO_0003843
ENSG00000112715-EFO_1001157
ENSG00000206172-EFO_0000313
ENSG00000082701-HP_0001919
ENSG00000171848-EFO_0001642
ENSG00000196517-EFO_0000692
ENSG00000117601-HP_0004936
ENSG00000113580-EFO_0003839
ENSG00000239732-EFO_0000685
ENSG00000015413-EFO_0000771
ENSG00000144891-EFO_0000401
ENSG00000112115-EFO_0000706
ENSG00000176890-EFO_0000365
ENSG00000112115-EFO_0003898
ENSG00000258947-EFO_0000691
ENSG00000095303-EFO_0000556
ENSG00000167325-EFO_0005221
ENSG00000167325-EFO_0001642
ENSG00000043591-EFO_0000537
ENSG00000158748-EFO_0000249
ENSG00000128052-EFO_0006890
ENSG00000178394-EFO_0004280
ENSG00000183454-EFO_0005772
ENSG00000171848-EFO_0000222
ENSG00000073756-EFO_0000401
ENSG00000102468-EFO_0003756
ENSG00000136531-EFO_0001071
ENSG00000166736-EFO_0004242
ENSG00000073756-EFO_0001359
ENSG00000273079-EFO_0000249
ENSG00000184160-EFO_0000319
ENSG00000170989-EFO_0005140
ENSG00000169252-EFO_0000677
ENSG00000113580-EFO_0001073
ENSG00000113161-EFO_0000537
ENSG00000113580-EFO_0000400
ENSG00000102468-EFO_0001358
ENSG00000115353-EFO_0004247
ENSG00000132170-Orphanet_68367
ENSG00000169083-EFO_0000545
ENSG00000149295-EFO_0003843
ENSG00000181104-EFO_0000712
ENSG00000114200-EFO_0002508
ENSG00000073756-EFO_0000685
ENSG00000159640-EFO_0000341
ENSG00000118432-EFO_0005140
ENSG00000159164-EFO_0000616
ENSG00000169252-EFO_0003843
ENSG00000228716-EFO_0001071
ENSG00000171848-EFO_0000565
ENSG00000132170-EFO_0000249
ENSG00000069696-EFO_0003761
ENSG00000180914-EFO_0001358
ENSG00000117601-EFO_0000556
ENSG00000171720-EFO_0005952
ENSG00000012504-EFO_0004210
ENSG00000159640-EFO_0000378
ENSG00000180914-EFO_0001073
ENSG00000095303-EFO_0005755
ENSG00000131747-EFO_0003833
ENSG00000239732-EFO_0003086
ENSG00000043591-EFO_0001645
ENSG00000176890-EFO_0004288
ENSG00000176890-EFO_1001950
ENSG00000074803-EFO_0000537
ENSG00000082701-EFO_0005741
ENSG00000112038-HP_0002019
ENSG00000178394-EFO_0003821
ENSG00000165646-EFO_0000677
ENSG00000184160-EFO_0000677
ENSG00000151577-EFO_0004280
ENSG00000167397-EFO_0003777
ENSG00000159640-EFO_0009085
ENSG00000180914-EFO_0003890
ENSG00000113580-EFO_0006890
ENSG00000113161-EFO_0003884
ENSG00000240065-EFO_0000574
ENSG00000073756-EFO_1000652
ENSG00000126266-EFO_0001360
ENSG00000162009-EFO_1000478
ENSG00000091181-EFO_0000270
ENSG00000102468-EFO_0004215
ENSG00000091831-EFO_0003854
ENSG00000151577-EFO_0003761
ENSG00000196262-MP_0001845
ENSG00000112715-EFO_0008626
ENSG00000068024-EFO_0000574
ENSG00000167434-HP_0001250
ENSG00000108576-EFO_0003890
ENSG00000082482-EFO_0003761
ENSG00000043591-EFO_0000318
ENSG00000167325-EFO_0000756
ENSG00000091831-EFO_0003922
ENSG00000043591-EFO_1002032
ENSG00000073756-EFO_0005672
ENSG00000113851-EFO_0002690
ENSG00000188389-EFO_0005950
ENSG00000132170-EFO_0002546
ENSG00000166736-EFO_0004247
ENSG00000113161-EFO_0008583
ENSG00000113161-EFO_0000540
ENSG00000169083-EFO_0000660
ENSG00000180616-EFO_1000478
ENSG00000162434-EFO_1000636
ENSG00000091831-EFO_0004710
ENSG00000197635-EFO_0001645
ENSG00000087085-EFO_1001457
ENSG00000117601-EFO_0003907
ENSG00000159110-EFO_0002890
ENSG00000082175-EFO_0000660
ENSG00000160801-EFO_0005856
ENSG00000171720-EFO_0002913
ENSG00000095303-EFO_0005856
ENSG00000182674-EFO_0001663
ENSG00000113580-EFO_0003767
ENSG00000162434-EFO_0000676
ENSG00000180616-EFO_0003860
ENSG00000171105-HP_0003074
ENSG00000111424-HP_0000093
ENSG00000197635-EFO_0000401
ENSG00000171848-EFO_0000681
ENSG00000113721-EFO_0009448
ENSG00000113721-EFO_0004244
ENSG00000113580-MP_0001845
ENSG00000228716-EFO_0003060
ENSG00000187266-EFO_0003884
ENSG00000102468-EFO_0003758
ENSG00000115705-EFO_0004237
ENSG00000159640-EFO_0003875
ENSG00000073756-HP_0002315
ENSG00000073756-EFO_0000612
ENSG00000196876-EFO_0001663
ENSG00000151623-EFO_0003763
ENSG00000113161-HP_0003119
ENSG00000129167-HP_0011458
ENSG00000198785-EFO_0000692
ENSG00000104833-EFO_0002939
ENSG00000112964-EFO_0003086
ENSG00000073756-EFO_1001231
ENSG00000073756-EFO_0000668
ENSG00000157103-EFO_0000474
ENSG00000112038-HP_0002017
ENSG00000165264-EFO_0000616
ENSG00000198033-EFO_0004274
ENSG00000159640-EFO_0000195
ENSG00000159640-EFO_0009086
ENSG00000159640-EFO_0003914
ENSG00000113580-EFO_0004244
ENSG00000128039-EFO_0000536
ENSG00000169252-EFO_0003890
ENSG00000169252-EFO_0003768
ENSG00000073756-Orphanet_64739
ENSG00000129991-EFO_0003144
ENSG00000135312-EFO_0004247
ENSG00000138735-EFO_0000692
ENSG00000184160-EFO_0003843
ENSG00000171848-EFO_0000756
ENSG00000087085-EFO_0003843
ENSG00000135312-EFO_0003761
ENSG00000073756-EFO_0001059
ENSG00000197635-EFO_0002614
ENSG00000166736-EFO_0003761
ENSG00000113721-EFO_0000768
ENSG00000131747-EFO_0000691
ENSG00000115353-EFO_0000565
ENSG00000100387-EFO_0003060
ENSG00000165646-EFO_0000692
ENSG00000196876-EFO_0001071
ENSG00000144891-EFO_0003884
ENSG00000135914-EFO_0003821
ENSG00000155511-EFO_0005772
ENSG00000184160-EFO_0003777
ENSG00000184845-EFO_0004247
ENSG00000128052-EFO_0000272
ENSG00000144891-HP_0001626
ENSG00000112038-EFO_0004247
ENSG00000183044-EFO_0000618
ENSG00000095303-EFO_0002506
ENSG00000105976-EFO_0003897
ENSG00000159640-EFO_0001360
ENSG00000139842-EFO_0001378
ENSG00000139842-EFO_0000096
ENSG00000069535-EFO_0000537
ENSG00000185633-EFO_0001421
ENSG00000116824-EFO_0000676
ENSG00000165264-EFO_0000311
ENSG00000112038-EFO_0003761
ENSG00000171105-HP_0001824
ENSG00000166206-EFO_0000474
ENSG00000132639-EFO_0003843
ENSG00000228716-EFO_0000305
ENSG00000087085-EFO_0001072
ENSG00000012779-EFO_0003767
ENSG00000144285-EFO_0003821
ENSG00000137869-Orphanet_64739
ENSG00000232810-EFO_0004246
ENSG00000113580-EFO_0000574
ENSG00000121594-EFO_0005856
ENSG00000151623-EFO_0001422
ENSG00000112759-EFO_0000400
ENSG00000166736-HP_0002017
ENSG00000104321-EFO_0002506
ENSG00000169174-EFO_0004265
ENSG00000184160-EFO_0003888
ENSG00000176890-EFO_0005842
ENSG00000186951-EFO_0004211
ENSG00000187266-EFO_1001951
ENSG00000043591-EFO_0000373
ENSG00000163873-EFO_0000618
ENSG00000187266-EFO_0000319
ENSG00000168539-EFO_0000692
ENSG00000114200-EFO_0005741
ENSG00000159640-EFO_0003095
ENSG00000077092-EFO_0000565
ENSG00000077092-EFO_0000621
ENSG00000010810-EFO_0000339
ENSG00000082175-EFO_0000545
ENSG00000163873-EFO_0000677
ENSG00000176890-EFO_0004198
ENSG00000120659-EFO_0003931
ENSG00000082701-HP_0100543
ENSG00000176890-EFO_0009259
ENSG00000113721-EFO_0002618
ENSG00000159640-EFO_1002032
ENSG00000137285-EFO_0003060
ENSG00000087085-EFO_1001454
ENSG00000169676-EFO_0000692
ENSG00000105639-EFO_0000676
ENSG00000128039-EFO_0000284
ENSG00000204264-EFO_0005543
ENSG00000165646-EFO_0004247
ENSG00000273079-EFO_0006788
ENSG00000123545-EFO_0000616
ENSG00000196689-EFO_0001360
ENSG00000169442-EFO_0000574
ENSG00000176890-EFO_1000657
ENSG00000196639-MP_0001845
ENSG00000178394-EFO_0001358
ENSG00000113161-EFO_0000373
ENSG00000113161-EFO_0003774
ENSG00000197635-EFO_1001121
ENSG00000101336-EFO_0000565
ENSG00000082175-EFO_0000677
ENSG00000189221-EFO_0000289
ENSG00000102468-HP_0100543
ENSG00000180210-EFO_0001645
ENSG00000169252-EFO_0005140
ENSG00000196230-EFO_0000616
ENSG00000166736-HP_0002018
ENSG00000113580-EFO_0000537
ENSG00000112115-EFO_1001494
ENSG00000159640-EFO_0004265
ENSG00000112038-MP_0001845
ENSG00000169313-EFO_0009086
ENSG00000165264-EFO_0000313
ENSG00000183044-EFO_0000474
ENSG00000113580-EFO_0000209
ENSG00000183454-EFO_0002508
ENSG00000113161-EFO_0009085
ENSG00000113161-EFO_0009086
ENSG00000113161-EFO_0003914
ENSG00000149295-EFO_0000289
ENSG00000184160-EFO_0003144
ENSG00000104267-EFO_0009444
ENSG00000074410-EFO_0000516
ENSG00000156738-EFO_1001469
ENSG00000004779-EFO_0000400
ENSG00000144891-EFO_0003144
ENSG00000073756-EFO_0001645
ENSG00000268089-EFO_0003821
ENSG00000104267-HP_0001250
ENSG00000169313-EFO_0003914
ENSG00000113580-EFO_0009448
ENSG00000113580-EFO_0000768
ENSG00000178035-EFO_0000220
ENSG00000197766-EFO_0001365
ENSG00000171848-EFO_0000691
ENSG00000228716-EFO_0003833
ENSG00000196689-EFO_0003100
ENSG00000181072-EFO_0001663
ENSG00000169313-EFO_0005140
ENSG00000156738-EFO_0003086
ENSG00000167325-EFO_0000565
ENSG00000102468-EFO_0000249
ENSG00000163599-EFO_0002890
ENSG00000004779-EFO_0003818
ENSG00000197635-HP_0000093
ENSG00000073756-EFO_1001898
ENSG00000138735-EFO_0000318
ENSG00000140009-EFO_0003882
ENSG00000163599-EFO_0000681
ENSG00000082175-EFO_0001073
ENSG00000167325-EFO_0000222
ENSG00000027697-EFO_0003818
ENSG00000132155-EFO_0004142
ENSG00000183454-EFO_0000249
ENSG00000196591-EFO_0000096
ENSG00000159128-EFO_0000616
ENSG00000131747-EFO_0001075
ENSG00000142319-EFO_0000289
ENSG00000179546-EFO_0000677
ENSG00000169252-EFO_0003144
ENSG00000169252-EFO_0003785
ENSG00000180914-EFO_0003917
ENSG00000140009-EFO_0003843
ENSG00000176890-EFO_0003860
ENSG00000104368-EFO_0005856
ENSG00000196689-EFO_1000783
ENSG00000187486-EFO_0000537
ENSG00000120659-HP_0003072
ENSG00000112038-HP_0000708
ENSG00000102468-EFO_0008568
ENSG00000166736-EFO_0003821
ENSG00000178035-EFO_0001421
ENSG00000196262-EFO_0003086
ENSG00000176890-EFO_0002618
ENSG00000169083-EFO_0000589
ENSG00000228716-EFO_0000326
ENSG00000198840-EFO_0000311
ENSG00000170425-EFO_0000400
ENSG00000108576-EFO_0000289
ENSG00000121594-EFO_0000400
ENSG00000213694-EFO_0000540
ENSG00000273079-EFO_0000289
ENSG00000112715-EFO_1001480
ENSG00000143387-EFO_0003882
ENSG00000180210-EFO_0000378
ENSG00000073756-EFO_0003884
ENSG00000073756-HP_0002239
ENSG00000182674-EFO_0003885
ENSG00000178394-EFO_0000319
ENSG00000171105-EFO_0000692
ENSG00000113580-EFO_0006834
ENSG00000077092-EFO_0000222
ENSG00000151577-EFO_0003843
ENSG00000004779-EFO_0000319
ENSG00000113580-EFO_0003890
ENSG00000100804-EFO_0001642
ENSG00000198840-EFO_0000313
ENSG00000159640-HP_0000093
ENSG00000117601-EFO_0001645
ENSG00000112038-HP_0002018
ENSG00000186951-HP_0000093
ENSG00000073756-EFO_0000378
ENSG00000001626-HP_0002014
ENSG00000273079-EFO_0001072
ENSG00000171105-EFO_0004593
ENSG00000048392-EFO_0003060
ENSG00000142627-EFO_0003060
ENSG00000089558-EFO_0000616
ENSG00000176890-EFO_0000588
ENSG00000117601-MP_0001914
ENSG00000169432-EFO_0004149
ENSG00000115594-EFO_0005856
ENSG00000274286-EFO_0000537
ENSG00000167325-EFO_1000044
ENSG00000138735-Orphanet_207085
ENSG00000138735-Orphanet_98473
ENSG00000069535-EFO_0000692
ENSG00000196639-EFO_0000405
ENSG00000138735-EFO_0000400
ENSG00000100804-EFO_0001378
ENSG00000043591-EFO_0000378
ENSG00000123545-EFO_0000311
ENSG00000196591-EFO_0000565
ENSG00000073756-EFO_0001067
ENSG00000150594-EFO_0003843
ENSG00000073756-EFO_1001993
ENSG00000155511-EFO_0003833
ENSG00000069696-EFO_0004242
ENSG00000169083-EFO_0003894
ENSG00000162434-EFO_0000685
ENSG00000262406-EFO_0000616
ENSG00000113161-HP_0003124
ENSG00000101204-EFO_0000692
ENSG00000004779-EFO_0003777
ENSG00000129473-EFO_0000616
ENSG00000120251-EFO_0003833
ENSG00000112715-EFO_1001060
ENSG00000113161-EFO_0000660
ENSG00000196230-EFO_0000311
ENSG00000112164-EFO_0003818
ENSG00000178394-EFO_0005772
ENSG00000113448-EFO_0003777
ENSG00000177084-EFO_0002428
ENSG00000073756-EFO_0003875
ENSG00000102468-EFO_0003888
ENSG00000166736-HP_0000989
ENSG00000151623-HP_0001626
ENSG00000186951-EFO_0004285
ENSG00000144891-EFO_0000612
ENSG00000036828-EFO_0008506
ENSG00000130037-EFO_0004269
ENSG00000069696-HP_0000708
ENSG00000088832-HP_0001626
ENSG00000181104-EFO_0003777
ENSG00000149295-EFO_0002610
ENSG00000232810-EFO_1001494
ENSG00000117601-EFO_0000378
ENSG00000004779-EFO_0000536
ENSG00000070915-EFO_0000400
ENSG00000087085-EFO_0004280
ENSG00000132170-EFO_0000384
ENSG00000105675-EFO_0000178
ENSG00000070915-EFO_0000401
ENSG00000169313-EFO_0000378
ENSG00000169252-EFO_0000516
ENSG00000075461-EFO_0000677
ENSG00000167325-Orphanet_398934
ENSG00000167325-EFO_0003893
ENSG00000167325-EFO_0001075
ENSG00000169252-EFO_0000318
ENSG00000166206-EFO_0000692
ENSG00000117400-EFO_0005140
ENSG00000196689-EFO_0003777
ENSG00000166206-EFO_0003890
ENSG00000015520-HP_0003119
ENSG00000153253-HP_0001250
ENSG00000123416-EFO_0000405
ENSG00000178394-EFO_0002508
ENSG00000073756-Orphanet_3389
ENSG00000144891-EFO_0000195
ENSG00000147246-EFO_0006788
ENSG00000102468-EFO_0004895
ENSG00000113580-EFO_0000274
ENSG00000148680-EFO_0004247
ENSG00000162736-EFO_0000249
ENSG00000111424-EFO_0005856
ENSG00000169313-HP_0100806
ENSG00000198785-EFO_0004247
ENSG00000104783-EFO_0005856
ENSG00000111424-EFO_0000545
ENSG00000180210-EFO_0005672
ENSG00000120251-EFO_0001073
ENSG00000113580-EFO_0000660
ENSG00000005961-EFO_0000612
ENSG00000196230-EFO_0000313
ENSG00000082175-EFO_1001491
ENSG00000115758-EFO_0005741
ENSG00000129473-EFO_0000311
ENSG00000122420-EFO_0000516
ENSG00000147246-EFO_0004247
ENSG00000126895-EFO_0001421
ENSG00000197635-HP_0003119
ENSG00000143839-EFO_0000195
ENSG00000159640-EFO_0004285
ENSG00000143839-EFO_0003896
ENSG00000151577-EFO_0000289
ENSG00000165646-EFO_0003761
ENSG00000120907-EFO_0000319
ENSG00000015413-EFO_0003818
ENSG00000156738-EFO_0003818
ENSG00000126895-EFO_0006890
ENSG00000169252-EFO_0000407
ENSG00000150594-EFO_0000692
ENSG00000111424-EFO_0001065
ENSG00000081248-EFO_0000692
ENSG00000144891-EFO_1002032
ENSG00000148680-EFO_0003761
ENSG00000004779-EFO_0000341
ENSG00000100902-EFO_0000319
ENSG00000196611-EFO_1000961
ENSG00000151623-EFO_0004247
ENSG00000184845-EFO_0003761
ENSG00000149295-EFO_0004242
ENSG00000166148-EFO_0000319
ENSG00000166736-EFO_0000692
ENSG00000151623-EFO_0003761
ENSG00000123545-EFO_0000313
ENSG00000126895-EFO_0001422
ENSG00000073756-EFO_1000961
ENSG00000167792-EFO_0000616
ENSG00000097007-EFO_0000519
ENSG00000069535-EFO_0004247
ENSG00000183873-EFO_0003144
ENSG00000149295-EFO_0007319
ENSG00000111424-EFO_0003884
ENSG00000113749-EFO_0000319
ENSG00000196639-EFO_0000319
ENSG00000196689-EFO_0000685
ENSG00000165029-HP_0003119
ENSG00000178035-EFO_0000182
ENSG00000113327-EFO_0000692
ENSG00000043591-EFO_0000407
ENSG00000162009-EFO_0003860
ENSG00000188778-EFO_0003777
ENSG00000147246-EFO_0003761
ENSG00000130816-EFO_0000403
ENSG00000087085-EFO_0000692
ENSG00000100804-EFO_0000096
ENSG00000128052-EFO_0005842
ENSG00000105464-EFO_0000677
ENSG00000196664-EFO_0000400
ENSG00000170214-EFO_0000537
ENSG00000116329-EFO_0003890
ENSG00000148053-EFO_0000311
ENSG00000115353-EFO_0003761
ENSG00000113749-EFO_0003948
ENSG00000112038-EFO_0003777
ENSG00000118194-EFO_0003144
ENSG00000170425-EFO_0000384
ENSG00000161509-EFO_0000474
ENSG00000073756-EFO_0003103
ENSG00000169252-EFO_0000668
ENSG00000120907-EFO_0004269
ENSG00000120907-EFO_0003777
ENSG00000149403-EFO_0004247
ENSG00000164270-EFO_0000319
ENSG00000073756-EFO_0001068
ENSG00000151623-EFO_0004269
ENSG00000196689-EFO_0003882
ENSG00000113580-EFO_0004264
ENSG00000158445-EFO_0001663
ENSG00000112038-EFO_0006788
ENSG00000176890-EFO_0000707
ENSG00000112038-EFO_0004269
ENSG00000136531-EFO_0000677
ENSG00000196689-EFO_0003890
ENSG00000144891-EFO_0006834
ENSG00000198056-EFO_0000405
ENSG00000180210-EFO_0000565
ENSG00000165646-EFO_0000289
ENSG00000111424-EFO_0003854
ENSG00000115758-EFO_0001067
ENSG00000151623-EFO_0000275
ENSG00000113161-EFO_0000701
ENSG00000142166-EFO_0001421
ENSG00000048392-EFO_0000756
ENSG00000102287-EFO_0003821
ENSG00000087085-HP_0000708
ENSG00000164344-Orphanet_91378
ENSG00000117601-EFO_0004286
ENSG00000113161-Orphanet_68367
ENSG00000180210-EFO_0004269
ENSG00000139842-EFO_0000178
ENSG00000181104-EFO_0009085
ENSG00000171189-EFO_0000474
ENSG00000180210-EFO_0000275
ENSG00000142166-HP_0012115
ENSG00000133216-EFO_0003841
ENSG00000133216-EFO_0002892
ENSG00000196230-EFO_0001075
ENSG00000113161-EFO_0003882
ENSG00000113580-EFO_0003843
ENSG00000204681-EFO_0003829
ENSG00000074803-EFO_0003144
ENSG00000180210-HP_0004418
ENSG00000159128-EFO_0006890
ENSG00000128271-EFO_0005741
ENSG00000014138-EFO_0003060
ENSG00000111424-EFO_0004272
ENSG00000181104-EFO_0009086
ENSG00000181104-EFO_0003914
ENSG00000116329-EFO_0005611
ENSG00000100433-EFO_0003843
ENSG00000151577-EFO_0003821
ENSG00000122194-MP_0001914
ENSG00000149295-EFO_0005815
ENSG00000111424-EFO_0003785
ENSG00000160716-EFO_0003890
ENSG00000113749-HP_0004398
ENSG00000132170-EFO_0004264
ENSG00000160716-EFO_0003768
ENSG00000170425-EFO_0003818
ENSG00000180210-EFO_1000068
ENSG00000113749-EFO_0003777
ENSG00000113161-EFO_0004911
ENSG00000077238-HP_0000964
ENSG00000171105-EFO_1001951
ENSG00000176884-EFO_0003843
ENSG00000112038-EFO_0004240
ENSG00000144891-EFO_0003763
ENSG00000149295-EFO_0005295
ENSG00000073756-EFO_0003898
ENSG00000073756-EFO_0004616
ENSG00000102468-EFO_0004698
ENSG00000117601-EFO_0003827
ENSG00000073756-EFO_0007444
ENSG00000095303-EFO_0009454
ENSG00000111424-EFO_0001360
ENSG00000111424-EFO_0003931
ENSG00000258947-EFO_0001642
ENSG00000197635-HP_0000833
ENSG00000197635-EFO_0002546
ENSG00000184588-EFO_0000684
ENSG00000074803-EFO_0000373
ENSG00000184156-EFO_0000474
ENSG00000187266-EFO_0000198
ENSG00000082175-EFO_1001255
ENSG00000082175-EFO_0006788
ENSG00000176890-EFO_0000571
ENSG00000134259-EFO_0005802
ENSG00000111424-EFO_0000278
ENSG00000095303-EFO_0000178
ENSG00000125538-Orphanet_309025
ENSG00000138735-EFO_0001663
ENSG00000069696-EFO_0005230
ENSG00000144891-EFO_0000712
ENSG00000160013-EFO_0000319
ENSG00000111424-EFO_0002506
ENSG00000134259-EFO_0002506
ENSG00000091831-EFO_0006788
ENSG00000004779-EFO_0001645
ENSG00000273079-EFO_0002508
ENSG00000120907-EFO_0003843
ENSG00000169432-EFO_0003100
ENSG00000113580-Orphanet_70589
ENSG00000149295-EFO_0000249
ENSG00000178394-EFO_0005407
ENSG00000151623-EFO_0003884
ENSG00000112038-EFO_0005762
ENSG00000180210-EFO_0000400
ENSG00000171105-EFO_0000401
ENSG00000113580-EFO_0003860
ENSG00000196664-EFO_0009260
ENSG00000066468-EFO_0002916
ENSG00000073756-EFO_0004143
ENSG00000196549-EFO_0000373
ENSG00000196689-EFO_1000636
ENSG00000125538-EFO_1001231
ENSG00000101182-EFO_0000574
ENSG00000151623-EFO_0001666
ENSG00000113580-EFO_0003785
ENSG00000124134-EFO_0001663
ENSG00000073756-EFO_0005774
ENSG00000134640-EFO_0000405
ENSG00000137745-EFO_0005741
ENSG00000163599-EFO_0009260
ENSG00000147246-EFO_0004242
ENSG00000164270-HP_0002019
ENSG00000184428-EFO_0000313
ENSG00000105464-EFO_0000692
ENSG00000069696-EFO_0000289
ENSG00000144891-EFO_0001360
ENSG00000108576-EFO_0003829
ENSG00000113580-EFO_0000662
ENSG00000160013-EFO_0000537
ENSG00000113749-EFO_0000677
ENSG00000113161-EFO_0000556
ENSG00000111424-EFO_0000401
ENSG00000143153-EFO_0000537
ENSG00000180210-EFO_0003884
ENSG00000138735-EFO_0004234
ENSG00000113749-EFO_0009454
ENSG00000073756-EFO_0003870
ENSG00000115353-HP_0002017
ENSG00000118113-EFO_0005741
ENSG00000077092-EFO_0000224
ENSG00000108576-EFO_0005203
ENSG00000273079-EFO_0004280
ENSG00000169083-HP_0000708
ENSG00000070019-HP_0002019
ENSG00000273079-EFO_0000341
ENSG00000167325-EFO_0000574
ENSG00000070915-EFO_0003884
ENSG00000142166-EFO_0008496
ENSG00000132437-EFO_0004247
ENSG00000186642-EFO_0000618
ENSG00000259207-EFO_0000612
ENSG00000111424-EFO_1002048
ENSG00000100479-EFO_0003060
ENSG00000131747-EFO_0000637
ENSG00000113161-HP_0001919
ENSG00000129084-EFO_0001642
ENSG00000118432-EFO_0001360
ENSG00000122194-EFO_0005856
ENSG00000228716-EFO_0009259
ENSG00000176884-EFO_0000712
ENSG00000103546-EFO_0000537
ENSG00000065325-EFO_0000405
ENSG00000140009-EFO_0005856
ENSG00000105737-EFO_0000289
ENSG00000149403-EFO_0000289
ENSG00000073756-EFO_0004274
ENSG00000073756-EFO_0003885
ENSG00000117601-EFO_0000565
ENSG00000198763-EFO_0000311
ENSG00000118432-EFO_0004264
ENSG00000151617-EFO_0001663
ENSG00000113580-EFO_0001075
ENSG00000095303-HP_0001945
ENSG00000048392-EFO_0000565
ENSG00000173198-EFO_0003785
ENSG00000117601-EFO_1000068
ENSG00000159128-EFO_0003818
ENSG00000166736-EFO_0006911
ENSG00000112964-HP_0001507
ENSG00000103546-EFO_0000692
ENSG00000114013-EFO_0000400
ENSG00000134640-EFO_0001421
ENSG00000128039-EFO_0001663
ENSG00000111424-EFO_0000685
ENSG00000129084-EFO_0000565
ENSG00000010322-EFO_0001073
ENSG00000113721-EFO_0009001
ENSG00000004779-EFO_0000378
ENSG00000164418-EFO_0003843
ENSG00000103546-EFO_0003890
ENSG00000119630-EFO_0001365
ENSG00000142166-EFO_0003086
ENSG00000151617-EFO_0001360
ENSG00000120217-EFO_0000503
ENSG00000073756-EFO_0001360
ENSG00000117601-EFO_0003884
ENSG00000197635-EFO_0004285
ENSG00000112964-Orphanet_881
ENSG00000169313-EFO_0003870
ENSG00000183873-EFO_0005306
ENSG00000112038-EFO_0005230
ENSG00000204264-EFO_0000272
ENSG00000169252-EFO_0006890
ENSG00000232810-EFO_1000710
ENSG00000119630-EFO_0004683
ENSG00000150594-EFO_0003890
ENSG00000166736-EFO_0004888
ENSG00000111424-EFO_0000474
ENSG00000113161-EFO_0000318
ENSG00000183454-EFO_0000712
ENSG00000179546-EFO_0000692
ENSG00000165029-EFO_0003774
ENSG00000120659-EFO_0008506
ENSG00000119630-EFO_0000228
ENSG00000151577-EFO_0005772
ENSG00000178394-EFO_0001073
ENSG00000147246-EFO_0002508
ENSG00000186010-EFO_1001491
ENSG00000133019-EFO_0000284
ENSG00000258947-EFO_0000096
ENSG00000129167-HP_0002014
ENSG00000159110-EFO_0001421
ENSG00000015520-EFO_0001645
ENSG00000138735-EFO_0000712
ENSG00000043591-EFO_0000249
ENSG00000151577-EFO_0004895
ENSG00000169313-EFO_0003086
ENSG00000158445-EFO_0005140
ENSG00000138039-Orphanet_398934
ENSG00000073756-EFO_0000717
ENSG00000167325-EFO_0000228
ENSG00000117601-EFO_0000220
ENSG00000176890-EFO_0002916
ENSG00000169313-EFO_0003884
ENSG00000159164-EFO_0000677
ENSG00000169252-EFO_0001422
ENSG00000125538-Orphanet_208650
ENSG00000004779-EFO_0001421
ENSG00000204264-EFO_0000326
ENSG00000113851-EFO_0000565
ENSG00000112033-EFO_0000612
ENSG00000151577-HP_0000708
ENSG00000176890-EFO_0000181
ENSG00000228716-EFO_0003863
ENSG00000169252-EFO_0006788
ENSG00000043591-EFO_0004264
ENSG00000164270-EFO_0000692
ENSG00000109163-HP_0000044
ENSG00000188389-EFO_0001071
ENSG00000164418-EFO_0000289
ENSG00000135312-EFO_0003843
ENSG00000007312-EFO_0000096
ENSG00000113580-EFO_0003914
ENSG00000116329-EFO_0004240
ENSG00000169252-EFO_0000373
ENSG00000136531-EFO_0000692
ENSG00000156738-EFO_1000627
ENSG00000167434-EFO_0009444
ENSG00000146648-EFO_0004252
ENSG00000167325-EFO_0000707
ENSG00000176890-EFO_1001480
ENSG00000138735-EFO_0003818
ENSG00000155511-HP_0100543
ENSG00000274286-EFO_0000400
ENSG00000167325-EFO_0000096
ENSG00000180616-EFO_1001485
ENSG00000170989-EFO_0003885
ENSG00000155511-EFO_0000289
ENSG00000113580-EFO_0004255
ENSG00000228716-EFO_0000222
ENSG00000163599-EFO_0000707
ENSG00000162434-EFO_0006890
ENSG00000138039-EFO_0001075
ENSG00000105639-EFO_0005856
ENSG00000151577-EFO_0002508
ENSG00000181104-EFO_0001645
ENSG00000184160-EFO_0000537
ENSG00000171873-EFO_0003777
ENSG00000116478-EFO_0001378
ENSG00000169252-EFO_0009094
ENSG00000113580-EFO_0005856
ENSG00000188389-EFO_0000756
ENSG00000118432-EFO_0003885
ENSG00000114013-EFO_0003086
ENSG00000144891-EFO_0003761
ENSG00000204264-EFO_0000319
ENSG00000100170-EFO_0001360
ENSG00000023228-EFO_0000616
ENSG00000094755-EFO_0003819
ENSG00000159640-EFO_0005775
ENSG00000113851-EFO_0000222
ENSG00000138039-EFO_0000545
ENSG00000116824-EFO_0003785
ENSG00000198216-EFO_0003843
ENSG00000113580-EFO_0000729
ENSG00000105464-EFO_0005772
ENSG00000023228-EFO_0000311
ENSG00000188389-EFO_0003060
ENSG00000113580-EFO_0000685
ENSG00000069535-EFO_0000289
ENSG00000142166-EFO_0001642
ENSG00000095303-EFO_0005672
ENSG00000169252-EFO_0001358
ENSG00000162434-EFO_0003785
ENSG00000171105-EFO_0000556
ENSG00000102755-EFO_0006890
ENSG00000082175-MP_0001914
ENSG00000136546-EFO_0003843
ENSG00000113749-EFO_0005741
ENSG00000082175-EFO_1000954
ENSG00000198786-EFO_0000616
ENSG00000005961-EFO_0005672
ENSG00000169676-EFO_0004247
ENSG00000149295-EFO_0009267
ENSG00000125675-HP_0001250
ENSG00000023228-EFO_0000313
ENSG00000091831-EFO_0001358
ENSG00000048392-EFO_0000222
ENSG00000111424-EFO_1001173
ENSG00000180914-EFO_0003829
ENSG00000259207-EFO_0001645
ENSG00000101204-EFO_0001071
ENSG00000105639-EFO_0000685
ENSG00000125675-EFO_0004247
ENSG00000082175-EFO_0003890
ENSG00000112164-EFO_0000401
ENSG00000082175-EFO_0003768
ENSG00000198886-EFO_0000313
ENSG00000113161-HP_0100543
ENSG00000147955-EFO_0005815
ENSG00000113448-EFO_0000341
ENSG00000135766-EFO_0003086
ENSG00000162434-EFO_0005856
ENSG00000073756-EFO_0000516
ENSG00000180914-EFO_1001863
ENSG00000149295-EFO_0004895
ENSG00000151834-EFO_0000474
ENSG00000144285-HP_0002315
ENSG00000151577-EFO_0006788
ENSG00000073756-HP_0004936
ENSG00000043591-EFO_0003843
ENSG00000095303-EFO_0003859
ENSG00000183873-EFO_0009276
ENSG00000176884-EFO_0000249
ENSG00000142319-EFO_0004242
ENSG00000118113-EFO_0000771
ENSG00000147246-EFO_0000289
ENSG00000142166-EFO_0002890
ENSG00000037280-Orphanet_44890
ENSG00000122194-EFO_0000556
ENSG00000131747-EFO_0003865
ENSG00000131747-EFO_0002890
ENSG00000151623-EFO_0000401
ENSG00000113580-EFO_0000783
ENSG00000149295-EFO_0005203
ENSG00000137673-EFO_0000771
ENSG00000144891-EFO_0000373
ENSG00000156738-EFO_0008598
ENSG00000151577-EFO_0005407
ENSG00000131747-EFO_0000292
ENSG00000166862-EFO_0003843
ENSG00000128059-EFO_0000540
ENSG00000120251-HP_0100543
ENSG00000159640-EFO_0000266
ENSG00000178394-EFO_0005203
ENSG00000159640-EFO_0003839
ENSG00000113580-EFO_1000637
ENSG00000151623-EFO_0000195
ENSG00000156738-EFO_0004255
ENSG00000156738-EFO_1000749
ENSG00000048392-EFO_0000198
ENSG00000142408-EFO_0000319
ENSG00000087085-EFO_0004247
ENSG00000159640-EFO_1001986
ENSG00000179546-EFO_0003821
ENSG00000005961-EFO_0008585
ENSG00000259207-EFO_0000519
ENSG00000142166-EFO_0003047
ENSG00000213619-EFO_0000616
ENSG00000117601-EFO_0005672
ENSG00000110148-HP_0000118
ENSG00000169313-HP_0002637
ENSG00000159640-EFO_0003770
ENSG00000102287-EFO_0000305
ENSG00000110717-EFO_0000616
ENSG00000167397-EFO_0000275
ENSG00000198785-Orphanet_399
ENSG00000196557-EFO_0000474
ENSG00000113161-Orphanet_309005
ENSG00000091831-EFO_0003894
ENSG00000148154-EFO_0003777
ENSG00000069535-EFO_0003761
ENSG00000005961-EFO_0001645
ENSG00000166206-HP_0001250
ENSG00000015413-EFO_0003106
ENSG00000143171-EFO_0000616
ENSG00000121594-EFO_0000685
ENSG00000043591-EFO_0003763
ENSG00000178394-EFO_0000249
ENSG00000159640-EFO_0004149
ENSG00000157388-EFO_0001360
ENSG00000196639-EFO_0000677
ENSG00000148154-Orphanet_68367
ENSG00000082556-EFO_0005611
ENSG00000198785-EFO_0000289
ENSG00000138735-EFO_0000266
ENSG00000087085-EFO_0003761
ENSG00000133742-EFO_0003777
ENSG00000125675-EFO_0000289
ENSG00000043591-EFO_0009094
ENSG00000151623-EFO_0002460
ENSG00000113161-Orphanet_68380
ENSG00000115758-EFO_0005044
ENSG00000095303-EFO_0000400
ENSG00000148154-Orphanet_68366
ENSG00000120659-EFO_0008519
ENSG00000169313-EFO_0008583
ENSG00000073756-EFO_0001365
ENSG00000274286-EFO_0001073
ENSG00000004948-HP_0003072
ENSG00000148154-EFO_0000318
ENSG00000147168-EFO_0000305
ENSG00000198840-HP_0001397
ENSG00000160712-EFO_0000692
ENSG00000074803-EFO_0000668
ENSG00000110717-EFO_0000313
ENSG00000110717-EFO_0000311
ENSG00000228716-EFO_0000319
ENSG00000213619-EFO_0000311
ENSG00000075073-EFO_0000405
ENSG00000169083-EFO_0004247
ENSG00000117400-EFO_0004272
ENSG00000087085-EFO_0003763
ENSG00000113161-HP_0000726
ENSG00000070019-EFO_0000555
ENSG00000104267-EFO_0003818
ENSG00000069696-EFO_0005203
ENSG00000184845-EFO_0002508
ENSG00000105723-EFO_0000692
ENSG00000196639-EFO_0000270
ENSG00000169083-EFO_0000196
ENSG00000111424-EFO_0003964
ENSG00000105675-EFO_0005140
ENSG00000111424-EFO_0000384
ENSG00000073756-EFO_0000294
ENSG00000166206-EFO_0003763
ENSG00000126895-HP_0002902
ENSG00000043591-EFO_0000712
ENSG00000169083-EFO_0003761
ENSG00000184428-EFO_0001071
ENSG00000146648-EFO_1001965
ENSG00000169252-EFO_0005854
ENSG00000136546-EFO_0000319
ENSG00000043591-EFO_0000612
ENSG00000167325-EFO_0005952
ENSG00000022355-EFO_0004247
ENSG00000143799-EFO_0000684
ENSG00000117601-EFO_0000612
ENSG00000005961-EFO_0000378
ENSG00000169252-EFO_0000195
ENSG00000164344-MP_0001914
ENSG00000151623-EFO_0002503
ENSG00000073756-EFO_0002496
ENSG00000095303-EFO_0001067
ENSG00000108576-EFO_0000249
ENSG00000136160-EFO_0000400
ENSG00000273079-EFO_0005611
ENSG00000159640-EFO_0003100
ENSG00000167434-HP_0100543
ENSG00000186951-EFO_0003839
ENSG00000102468-EFO_0003829
ENSG00000144891-EFO_0000275
ENSG00000149305-EFO_0003761
ENSG00000156738-EFO_0007160
ENSG00000180914-EFO_0003768
ENSG00000151577-HP_0100543
ENSG00000176884-EFO_0004247
ENSG00000119535-EFO_0003060
ENSG00000196689-HP_0011458
ENSG00000169252-EFO_0003821
ENSG00000068024-EFO_0000096
ENSG00000113580-EFO_0003885
ENSG00000188389-EFO_0001421
ENSG00000156738-EFO_0001359
ENSG00000198785-EFO_0003890
ENSG00000127824-EFO_0000095
ENSG00000156738-EFO_0003966
ENSG00000117400-HP_0001915
ENSG00000166736-EFO_0001073
ENSG00000188389-EFO_0000182
ENSG00000151623-EFO_0000373
ENSG00000188778-EFO_0000668
ENSG00000196689-EFO_0000676
ENSG00000112164-EFO_0000612
ENSG00000197122-EFO_0000339
ENSG00000156738-EFO_0004719
ENSG00000196262-EFO_0003047
ENSG00000142166-EFO_0002690
ENSG00000135914-EFO_0000677
ENSG00000181104-EFO_0000612
ENSG00000176884-EFO_0003761
ENSG00000173198-EFO_0008521
ENSG00000169252-EFO_0004190
ENSG00000153253-EFO_0000474
ENSG00000006071-EFO_0004593
ENSG00000186951-EFO_0003770
ENSG00000169252-EFO_0005755
ENSG00000120907-EFO_0000536
ENSG00000171126-EFO_0001663
ENSG00000120907-EFO_0000284
ENSG00000169418-EFO_0001361
ENSG00000128052-EFO_1001480
ENSG00000170214-EFO_0001663
ENSG00000112164-EFO_0002614
ENSG00000186010-EFO_0001663
ENSG00000105675-EFO_0000400
ENSG00000068024-EFO_0001378
ENSG00000113161-MP_0001845
ENSG00000213619-EFO_0000313
ENSG00000159640-EFO_1001482
ENSG00000094631-EFO_0001378
ENSG00000112038-EFO_0009444
ENSG00000095303-EFO_0000612
ENSG00000110944-EFO_1000636
ENSG00000144891-EFO_0003095
ENSG00000022355-EFO_0003890
ENSG00000111424-EFO_0001421
ENSG00000095303-EFO_0001073
ENSG00000188778-EFO_0003144
ENSG00000165029-HP_0003124
ENSG00000087085-EFO_0001073
ENSG00000043591-EFO_0004269
ENSG00000095303-EFO_0005772
ENSG00000160013-EFO_0004264
ENSG00000122025-Orphanet_44890
ENSG00000115353-EFO_0004888
ENSG00000131747-EFO_0000702
ENSG00000159110-EFO_0001642
ENSG00000136546-EFO_0000537
ENSG00000157219-EFO_0004247
ENSG00000022355-EFO_0003829
ENSG00000196262-EFO_0005140
ENSG00000196230-EFO_0003863
ENSG00000273079-Orphanet_399
ENSG00000180210-HP_0001873
ENSG00000126895-EFO_0008615
ENSG00000151577-EFO_0001358
ENSG00000126895-EFO_0008620
ENSG00000129084-EFO_0000096
ENSG00000158748-EFO_0004247
ENSG00000148154-Orphanet_355
ENSG00000196664-EFO_0000685
ENSG00000160013-EFO_0001361
ENSG00000169252-EFO_0005856
ENSG00000027075-EFO_0000565
ENSG00000180210-EFO_0008583
ENSG00000137745-EFO_0003106
ENSG00000144891-HP_0000093
ENSG00000151623-EFO_0000318
ENSG00000125675-EFO_0000474
ENSG00000102468-EFO_0000195
ENSG00000151623-EFO_0003914
ENSG00000113580-EFO_0000341
ENSG00000172819-EFO_0000565
ENSG00000169252-EFO_0000464
ENSG00000102755-EFO_0003869
ENSG00000167325-EFO_0000691
ENSG00000138735-Orphanet_232
ENSG00000196689-HP_0002829
ENSG00000005961-EFO_1000985
ENSG00000169313-EFO_0004269
ENSG00000166736-EFO_0000574
ENSG00000182578-Orphanet_44890
ENSG00000073756-EFO_0004237
ENSG00000116824-EFO_0000274
ENSG00000112038-EFO_0005755
ENSG00000151067-EFO_0000275
ENSG00000111424-EFO_0004247
ENSG00000196689-HP_0002373
ENSG00000070915-EFO_0001360
ENSG00000126895-EFO_1001496
ENSG00000117400-EFO_0001421
ENSG00000143171-EFO_0000311
ENSG00000095303-EFO_0003821
ENSG00000158748-EFO_0003761
ENSG00000112038-EFO_0005856
ENSG00000069696-EFO_0002508
ENSG00000240065-EFO_0000565
ENSG00000140009-EFO_0000685
ENSG00000120251-EFO_0006788
ENSG00000113161-EFO_0005140
ENSG00000188778-EFO_0004247
ENSG00000186297-EFO_0000474
ENSG00000142166-EFO_0003885
ENSG00000171848-EFO_0000707
ENSG00000087085-EFO_0003086
ENSG00000112164-EFO_0005203
ENSG00000102468-EFO_0005687
ENSG00000126895-HP_0000103
ENSG00000117601-EFO_0008583
ENSG00000196262-EFO_0005856
ENSG00000164418-EFO_0000474
ENSG00000215644-EFO_0001359
ENSG00000169252-EFO_0005251
ENSG00000073756-EFO_0000555
ENSG00000147246-EFO_0003890
ENSG00000172572-EFO_0000400
ENSG00000228716-EFO_0000707
ENSG00000151623-EFO_0003839
ENSG00000147246-EFO_0004262
ENSG00000095303-EFO_0001645
ENSG00000118432-EFO_0004149
ENSG00000198216-HP_0001250
ENSG00000105464-EFO_0002508
ENSG00000259207-EFO_0000378
ENSG00000087085-EFO_0004718
ENSG00000178394-HP_0100543
ENSG00000160716-EFO_0001071
ENSG00000152270-EFO_0000319
ENSG00000073756-EFO_0004149
ENSG00000188778-EFO_0003761
ENSG00000140009-EFO_0003922
ENSG00000196230-Orphanet_398934
ENSG00000196230-EFO_0003893
ENSG00000144891-EFO_0004285
ENSG00000186951-HP_0012594
ENSG00000176890-EFO_0006859
ENSG00000147168-EFO_0000400
ENSG00000228716-EFO_0000574
ENSG00000103546-EFO_0006788
ENSG00000169252-MP_0001914
ENSG00000043591-EFO_0008583
ENSG00000073756-EFO_1000999
ENSG00000113580-EFO_0006812
ENSG00000133019-EFO_0000270
ENSG00000113580-EFO_0004991
ENSG00000126895-EFO_0003144
ENSG00000151623-EFO_0009363
ENSG00000156738-EFO_0006803
ENSG00000113580-EFO_0000516
ENSG00000183454-EFO_0003829
ENSG00000188778-EFO_0001421
ENSG00000168539-EFO_0000270
ENSG00000113448-EFO_0001073
ENSG00000183454-HP_0000708
ENSG00000171189-EFO_0003843
ENSG00000132170-EFO_0008583
ENSG00000149295-HP_0100543
ENSG00000095303-EFO_0003144
ENSG00000196262-EFO_0000685
ENSG00000103546-EFO_0003144
ENSG00000180210-EFO_1000985
ENSG00000073756-EFO_0000764
ENSG00000113580-HP_0001873
ENSG00000143171-EFO_0000313
ENSG00000113161-EFO_0005755
ENSG00000105851-EFO_0000574
ENSG00000165646-EFO_0003888
ENSG00000075043-EFO_0001663
ENSG00000100346-EFO_0000270
ENSG00000228716-EFO_0005140
ENSG00000196639-EFO_0003956
ENSG00000196664-EFO_0004193
ENSG00000110944-EFO_0003778
ENSG00000113327-EFO_0005741
ENSG00000178394-EFO_0000289
ENSG00000243480-EFO_0000400
ENSG00000113749-EFO_0000692
ENSG00000069696-EFO_0000319
ENSG00000273079-EFO_0004777
ENSG00000131747-Orphanet_398934
ENSG00000117400-EFO_0007160
ENSG00000115252-EFO_0000319
ENSG00000087085-EFO_0000712
ENSG00000159110-HP_0012115
ENSG00000133742-EFO_0003877
ENSG00000176890-EFO_0003865
ENSG00000113721-EFO_0000339
ENSG00000137745-EFO_0000311
ENSG00000167397-EFO_0003907
ENSG00000183454-EFO_0004280
ENSG00000165646-HP_0100543
ENSG00000196611-EFO_1000760
ENSG00000188778-EFO_0000318
ENSG00000113161-EFO_0005741
ENSG00000159131-EFO_0000616
ENSG00000117601-HP_0004418
ENSG00000185760-EFO_0000474
ENSG00000184156-HP_0001250
ENSG00000095303-EFO_0000668
ENSG00000258947-EFO_0005922
ENSG00000112964-Orphanet_739
ENSG00000169252-EFO_0005672
ENSG00000169418-EFO_0003144
ENSG00000102468-HP_0002315
ENSG00000151623-EFO_0005856
ENSG00000179546-EFO_0003761
ENSG00000169442-EFO_0003885
ENSG00000112038-EFO_0005251
ENSG00000112715-EFO_0003869
ENSG00000043591-EFO_0000270
ENSG00000268089-EFO_0001421
ENSG00000004948-EFO_0001359
ENSG00000113580-EFO_0008568
ENSG00000073756-EFO_1001466
ENSG00000087085-EFO_0005251
ENSG00000171105-EFO_0003884
ENSG00000004779-EFO_0000677
ENSG00000243480-EFO_0001360
ENSG00000004779-EFO_0004566
ENSG00000228716-EFO_0005856
ENSG00000113580-EFO_1000636
ENSG00000169313-EFO_0000275
ENSG00000043591-EFO_0005251
ENSG00000113580-EFO_0005761
ENSG00000113580-EFO_0004212
ENSG00000196262-EFO_0009259
ENSG00000117601-EFO_0003033
ENSG00000156738-EFO_0006812
ENSG00000228716-EFO_0000685
ENSG00000006071-EFO_0000712
ENSG00000113580-EFO_0003060
ENSG00000113580-EFO_0004237
ENSG00000164270-EFO_0001663
ENSG00000116032-EFO_0000474
ENSG00000157219-EFO_0003761
ENSG00000163394-HP_0000118
ENSG00000111424-EFO_0003761
ENSG00000113161-EFO_0005856
ENSG00000204264-EFO_0000519
ENSG00000188389-EFO_0002617
ENSG00000151366-EFO_0000319
ENSG00000151067-EFO_0000474
ENSG00000115705-EFO_1001466
ENSG00000147246-EFO_0005407
ENSG00000069696-EFO_0004895
ENSG00000128059-EFO_0000182
ENSG00000257335-EFO_0000400
ENSG00000102468-EFO_0004262
ENSG00000167325-EFO_0000220
ENSG00000258947-EFO_0000756
ENSG00000132170-EFO_0000555
ENSG00000149295-EFO_0004215
ENSG00000257335-EFO_0001360
ENSG00000043591-EFO_0000275
ENSG00000103546-EFO_0003768
ENSG00000180210-EFO_0000220
ENSG00000159110-EFO_0000565
ENSG00000159110-EFO_0000339
ENSG00000112038-EFO_0000178
ENSG00000128052-Orphanet_44890
ENSG00000169418-EFO_0000373
ENSG00000113580-EFO_0000764
ENSG00000169313-EFO_0003875
ENSG00000073756-EFO_0000706
ENSG00000165995-EFO_0002506
ENSG00000004779-EFO_0001360
ENSG00000095303-MP_0001914
ENSG00000103546-EFO_0003843
ENSG00000100479-EFO_1000044
ENSG00000137745-EFO_0000341
ENSG00000169252-EFO_0008590
ENSG00000102468-EFO_0003757
ENSG00000082175-EFO_0003761
ENSG00000197635-EFO_0003875
ENSG00000138039-Orphanet_64739
ENSG00000113161-HP_0002637
ENSG00000162434-EFO_0000274
ENSG00000043591-EFO_0004247
ENSG00000159640-Orphanet_98896
ENSG00000184845-EFO_0005407
ENSG00000196639-EFO_0007141
ENSG00000136546-EFO_0000474
ENSG00000198763-EFO_0001073
ENSG00000157388-EFO_0000474
ENSG00000102287-EFO_0001071
ENSG00000102287-EFO_0000684
ENSG00000184588-EFO_0000289
ENSG00000043591-EFO_0003761
ENSG00000120659-EFO_0007176
ENSG00000140443-EFO_0003966
ENSG00000149295-HP_0002017
ENSG00000103546-EFO_0000289
ENSG00000169313-EFO_0004265
ENSG00000120251-EFO_0000516
ENSG00000185313-EFO_0004149
ENSG00000102468-HP_0000726
ENSG00000141837-HP_0001250
ENSG00000112038-EFO_0005323
ENSG00000112038-EFO_0004888
ENSG00000169083-EFO_1001006
ENSG00000113580-EFO_0009373
ENSG00000129991-EFO_0003146
ENSG00000073756-EFO_0004683
ENSG00000117013-EFO_0001663
ENSG00000111424-EFO_0002508
ENSG00000159640-EFO_1000783
ENSG00000151623-EFO_0001361
ENSG00000168447-EFO_1002032
ENSG00000171105-EFO_0000612
ENSG00000150594-EFO_0004247
ENSG00000111424-EFO_0005854
ENSG00000073756-EFO_0004710
ENSG00000170214-EFO_0002460
ENSG00000196689-EFO_0008521
ENSG00000113580-HP_0011950
ENSG00000143106-EFO_0000326
ENSG00000070915-EFO_1002032
ENSG00000173511-EFO_0001365
ENSG00000113161-EFO_0004211
ENSG00000163873-EFO_0003829
ENSG00000149295-EFO_0001360
ENSG00000128271-EFO_0002508
ENSG00000113580-EFO_0005854
ENSG00000186038-EFO_0000692
ENSG00000043591-EFO_0003086
ENSG00000117601-HP_0002637
ENSG00000113580-HP_0004398
ENSG00000116329-EFO_0003843
ENSG00000169442-EFO_0003929
ENSG00000196639-EFO_1001463
ENSG00000137806-EFO_0000319
ENSG00000156738-EFO_0005297
ENSG00000138735-EFO_0003100
ENSG00000145864-EFO_0000474
ENSG00000113580-Orphanet_3389
ENSG00000087085-EFO_0003885
ENSG00000183454-Orphanet_399
ENSG00000095303-HP_0002637
ENSG00000073756-EFO_0008568
ENSG00000161509-EFO_0000712
ENSG00000073756-EFO_0003829
ENSG00000113580-EFO_0003877
ENSG00000151067-EFO_0000249
ENSG00000048392-EFO_0001421
ENSG00000113580-EFO_1001466
ENSG00000176890-EFO_0002890
ENSG00000079459-HP_0003124
ENSG00000156973-EFO_0000764
ENSG00000122025-EFO_0000305
ENSG00000167397-EFO_0003827
ENSG00000010322-EFO_0000537
ENSG00000169252-EFO_0000249
ENSG00000108576-EFO_1001892
ENSG00000182256-EFO_0001663
ENSG00000142166-EFO_0000565
ENSG00000113580-EFO_1000024
ENSG00000139874-EFO_0000232
ENSG00000155511-HP_0001268
ENSG00000073756-EFO_0004607
ENSG00000198216-EFO_0005230
ENSG00000082701-EFO_0000764
ENSG00000113161-EFO_0000401
ENSG00000171848-EFO_0001075
ENSG00000087085-EFO_0003884
ENSG00000147168-EFO_0001359
ENSG00000160716-EFO_0000692
ENSG00000131620-HP_0002014
ENSG00000117601-EFO_1002048
ENSG00000150594-EFO_0003761
ENSG00000171873-EFO_0003144
ENSG00000171873-EFO_0000373
ENSG00000171105-EFO_0005411
ENSG00000168412-EFO_0000692
ENSG00000161509-EFO_0004247
ENSG00000112038-EFO_0001358
ENSG00000109158-EFO_0003821
ENSG00000027075-EFO_0000222
ENSG00000137673-Orphanet_586
ENSG00000053918-EFO_0000474
ENSG00000162434-EFO_0003898
ENSG00000005961-HP_0004936
ENSG00000169252-EFO_0004237
ENSG00000113580-EFO_0003918
ENSG00000113161-EFO_0000341
ENSG00000113161-EFO_0003818
ENSG00000087085-EFO_0005252
ENSG00000151577-HP_0000726
ENSG00000172819-EFO_0000224
ENSG00000043591-EFO_0000405
ENSG00000160868-EFO_0000764
ENSG00000095303-EFO_0000249
ENSG00000151366-EFO_0000616
ENSG00000169313-EFO_0003913
ENSG00000162434-EFO_0003767
ENSG00000102468-EFO_0009267
ENSG00000069696-EFO_0004280
ENSG00000122420-EFO_0004190
ENSG00000159131-EFO_0000311
ENSG00000167434-EFO_0000474
ENSG00000198900-EFO_0000178
ENSG00000112715-EFO_0005753
ENSG00000169252-EFO_0006834
ENSG00000159128-EFO_0009448
ENSG00000113721-EFO_0005842
ENSG00000152578-EFO_0003843
ENSG00000150093-EFO_0005140
ENSG00000113161-EFO_0005672
ENSG00000147099-EFO_0001642
ENSG00000142166-EFO_0000764
ENSG00000073756-EFO_0003877
ENSG00000173198-EFO_0005854
ENSG00000037280-EFO_0006890
ENSG00000119535-EFO_0000621
ENSG00000113580-EFO_0002460
ENSG00000011677-EFO_0001421
ENSG00000151577-EFO_0004242
ENSG00000120251-EFO_0000289
ENSG00000151623-Orphanet_181412
ENSG00000113580-EFO_0005676
ENSG00000156738-EFO_0004237
ENSG00000204264-EFO_0001642
ENSG00000087085-EFO_0000289
ENSG00000148408-EFO_0003890
ENSG00000145863-EFO_0001073
ENSG00000101204-EFO_0003761
ENSG00000159110-EFO_0008496
ENSG00000152270-EFO_0003777
ENSG00000198056-EFO_0000220
ENSG00000073756-EFO_0003770
ENSG00000198695-EFO_0001421
ENSG00000100385-EFO_0001642
ENSG00000015520-HP_0003124
ENSG00000095303-EFO_0000685
ENSG00000172819-EFO_1000068
ENSG00000103546-EFO_0004262
ENSG00000176014-EFO_0000209
ENSG00000087085-EFO_0000516
ENSG00000165025-EFO_0000685
ENSG00000151834-EFO_0005230
ENSG00000172819-EFO_0000222
ENSG00000100385-EFO_0000565
ENSG00000127824-EFO_0002939
ENSG00000125538-Orphanet_47045
ENSG00000125538-EFO_1001881
ENSG00000102967-EFO_0005856
ENSG00000196639-EFO_0004269
ENSG00000091831-EFO_0005803
ENSG00000144285-EFO_0001071
ENSG00000004779-EFO_0003144
ENSG00000113580-EFO_0000668
ENSG00000196664-EFO_0002496
ENSG00000186951-EFO_0006890
ENSG00000112964-HP_0001510
ENSG00000043591-EFO_0001421
ENSG00000204264-EFO_0000565
ENSG00000113580-EFO_0000474
ENSG00000069696-EFO_0003821
ENSG00000070915-HP_0002900
ENSG00000197635-HP_0012594
ENSG00000145863-EFO_0000474
ENSG00000126895-HP_0001541
ENSG00000082175-EFO_0003922
ENSG00000183873-EFO_0000474
ENSG00000073756-EFO_0004210
ENSG00000198785-EFO_0000712
ENSG00000161509-EFO_0003761
ENSG00000128052-EFO_0000519
ENSG00000160752-EFO_0006890
ENSG00000135914-EFO_0004247
ENSG00000122194-EFO_0003827
ENSG00000138735-Orphanet_422
ENSG00000101204-EFO_0000249
ENSG00000144891-EFO_0000556
ENSG00000162733-EFO_0005842
ENSG00000102755-EFO_1000627
ENSG00000108576-EFO_0000712
ENSG00000138823-EFO_0004911
ENSG00000178394-EFO_0000555
ENSG00000172819-EFO_0000621
ENSG00000133731-EFO_0000289
ENSG00000095303-EFO_0003785
ENSG00000113580-EFO_0000673
ENSG00000102967-EFO_0000540
ENSG00000142319-EFO_0005203
ENSG00000100804-EFO_0000565
ENSG00000069696-EFO_0004215
ENSG00000205155-EFO_0005772
ENSG00000153253-EFO_0004263
ENSG00000111424-HP_0002901
ENSG00000102967-EFO_0005140
ENSG00000166148-EFO_0003086
ENSG00000152578-EFO_0000289
ENSG00000122194-EFO_0003144
ENSG00000113161-EFO_0003885
ENSG00000138735-EFO_0003086
ENSG00000113580-EFO_0005251
ENSG00000115353-HP_0002018
ENSG00000167434-EFO_0004247
ENSG00000115353-EFO_0006911
ENSG00000012504-EFO_0004267
ENSG00000102468-EFO_0008623
ENSG00000183454-HP_0100543
ENSG00000178394-EFO_1001892
ENSG00000162434-EFO_0003778
ENSG00000122194-EFO_0000373
ENSG00000095303-EFO_1000999
ENSG00000198886-EFO_0000545
ENSG00000166206-EFO_0001663
ENSG00000159377-EFO_0001378
ENSG00000147099-EFO_0000574
ENSG00000169252-EFO_0005252
ENSG00000182256-EFO_0003890
ENSG00000182256-EFO_0003829
ENSG00000115286-EFO_0000677
ENSG00000135914-EFO_0001073
ENSG00000158125-EFO_0000537
ENSG00000102468-HP_0012076
ENSG00000172572-EFO_0003144
ENSG00000137673-EFO_0003885
ENSG00000113161-EFO_0000685
ENSG00000167397-EFO_0000400
ENSG00000278195-EFO_0000232
ENSG00000113580-EFO_0000384
ENSG00000095303-EFO_1000025
ENSG00000113580-EFO_0007187
ENSG00000012124-EFO_0000574
ENSG00000205155-EFO_0000249
ENSG00000137267-EFO_0001075
ENSG00000129991-EFO_0003149
ENSG00000165029-EFO_0000401
ENSG00000151090-EFO_0003841
ENSG00000151090-EFO_0002892
ENSG00000113580-Orphanet_797
ENSG00000176890-EFO_0000503
ENSG00000087237-HP_0003124
ENSG00000015520-EFO_0004264
ENSG00000100567-EFO_0000326
ENSG00000144891-EFO_0000407
ENSG00000172819-EFO_0003894
ENSG00000112164-EFO_0005924
ENSG00000138735-EFO_0001421
ENSG00000008018-EFO_0001378
ENSG00000133742-EFO_1000782
ENSG00000121594-EFO_0000783
ENSG00000088832-EFO_0005140
ENSG00000073756-EFO_0003100
ENSG00000268089-EFO_0001663
ENSG00000112164-EFO_0002546
ENSG00000179546-EFO_0003843
ENSG00000136928-EFO_0003890
ENSG00000147168-EFO_0001642
ENSG00000204231-EFO_0000701
ENSG00000172572-EFO_0001360
ENSG00000102468-EFO_1001908
ENSG00000149295-EFO_0005323
ENSG00000149295-EFO_0004888
ENSG00000112164-EFO_0001074
ENSG00000073756-EFO_0003917
ENSG00000197635-EFO_0000378
ENSG00000198216-EFO_0005856
ENSG00000198786-EFO_0000537
ENSG00000102967-EFO_0000685
ENSG00000196664-EFO_0003777
ENSG00000139874-EFO_1000478
ENSG00000152270-EFO_0001645
ENSG00000166736-EFO_0005407
ENSG00000159131-EFO_0000313
ENSG00000102468-EFO_1001917
ENSG00000151623-EFO_1002032
ENSG00000082482-EFO_0003777
ENSG00000151623-EFO_0001645
ENSG00000055118-EFO_0005306
ENSG00000164270-EFO_0008533
ENSG00000167397-HP_0002239
ENSG00000149295-EFO_1001908
ENSG00000176884-EFO_0001072
ENSG00000137745-EFO_0000771
ENSG00000103546-EFO_0001073
ENSG00000198056-EFO_0000305
ENSG00000167397-EFO_0005672
ENSG00000186951-HP_0003124
ENSG00000168522-EFO_0000313
ENSG00000119630-EFO_0000365
ENSG00000188778-EFO_1000781
ENSG00000073756-EFO_1000941
ENSG00000172572-EFO_0003086
ENSG00000012504-EFO_0004799
ENSG00000036828-EFO_1001173
ENSG00000169032-EFO_0002617
ENSG00000196591-EFO_0000222
ENSG00000178394-EFO_0004895
ENSG00000135766-EFO_0004272
ENSG00000166736-EFO_0006788
ENSG00000169432-HP_0001250
ENSG00000149295-EFO_1001917
ENSG00000113161-EFO_1002048
ENSG00000105464-EFO_0004247
ENSG00000105464-EFO_0003761
ENSG00000178127-EFO_0003761
ENSG00000196689-EFO_1000652
ENSG00000157404-EFO_0000339
ENSG00000004779-EFO_0000537
ENSG00000117601-EFO_0004269
ENSG00000164270-EFO_1000948
ENSG00000180739-EFO_0005140
ENSG00000173198-EFO_0003956
ENSG00000111424-EFO_0003144
ENSG00000178394-EFO_1001908
ENSG00000117601-EFO_0001073
ENSG00000282608-EFO_0000319
ENSG00000091831-EFO_0009314
ENSG00000117601-EFO_0000275
ENSG00000113580-EFO_1000797
ENSG00000151623-EFO_1002048
ENSG00000167286-EFO_0001642
ENSG00000073756-EFO_0003931
ENSG00000176014-EFO_0001075
ENSG00000198056-EFO_1000044
ENSG00000198786-EFO_0005772
ENSG00000095303-EFO_0000384
ENSG00000119535-EFO_0000612
ENSG00000095303-EFO_0000729
ENSG00000273079-HP_0000726
ENSG00000125538-Orphanet_575
ENSG00000106804-Orphanet_2134
ENSG00000171720-EFO_0001378
ENSG00000196689-EFO_1001898
ENSG00000228716-EFO_0000224
ENSG00000178394-EFO_1001917
ENSG00000167286-EFO_0000565
ENSG00000169252-HP_0002110
ENSG00000222028-EFO_0000326
ENSG00000154611-EFO_0000326
ENSG00000164270-EFO_0003948
ENSG00000147246-EFO_0005203
ENSG00000015520-EFO_0003774
ENSG00000113161-EFO_0000764
ENSG00000196549-EFO_1001207
ENSG00000197635-EFO_1001459
ENSG00000166828-EFO_0000319
ENSG00000100385-EFO_0000305
ENSG00000198785-EFO_0003843
ENSG00000196689-EFO_0001068
ENSG00000166828-EFO_0000537
ENSG00000101204-EFO_0002508
ENSG00000100429-EFO_0001642
ENSG00000183454-MP_0001845
ENSG00000112038-EFO_0005612
ENSG00000178394-EFO_0003829
ENSG00000004948-EFO_0003931
ENSG00000117601-HP_0004419
ENSG00000113161-EFO_0000195
ENSG00000151617-EFO_1001986
ENSG00000167397-EFO_0004286
ENSG00000082175-HP_0000132
ENSG00000102755-Orphanet_44890
ENSG00000126218-MP_0001914
ENSG00000151617-EFO_1001993
ENSG00000188389-EFO_0009260
ENSG00000119535-EFO_0004289
ENSG00000043591-EFO_0005252
ENSG00000102755-EFO_0004244
ENSG00000198786-EFO_0000311
ENSG00000073756-EFO_0003778
ENSG00000169083-EFO_1000653
ENSG00000159110-EFO_0000681
ENSG00000037280-EFO_0004244
ENSG00000113448-EFO_0001645
ENSG00000004779-EFO_0000275
ENSG00000156738-EFO_1001466
ENSG00000144891-EFO_0001666
ENSG00000135914-EFO_0003761
ENSG00000153956-EFO_0000319
ENSG00000101981-MP_0001914
ENSG00000151577-EFO_0000319
ENSG00000151617-EFO_0000717
ENSG00000161509-EFO_0002508
ENSG00000133742-EFO_0000341
ENSG00000159110-EFO_0003047
ENSG00000116329-EFO_0003829
ENSG00000183873-EFO_0000677
ENSG00000146648-EFO_1000018
ENSG00000166736-EFO_0005251
ENSG00000091831-EFO_0009315
ENSG00000146648-EFO_0000292
ENSG00000111424-EFO_0004593
ENSG00000196689-EFO_0009364
ENSG00000169313-EFO_0000537
ENSG00000187266-EFO_0003763
ENSG00000113580-HP_0003074
ENSG00000043591-HP_0100806
ENSG00000122194-EFO_0001075
ENSG00000168398-Orphanet_91378
ENSG00000185313-EFO_0000400
ENSG00000100429-EFO_0000574
ENSG00000188778-EFO_0005230
ENSG00000153253-EFO_0004895
ENSG00000136531-EFO_0004895
ENSG00000113580-EFO_0004992
ENSG00000134853-EFO_0009448
ENSG00000134853-EFO_0004244
ENSG00000102755-EFO_0003841
ENSG00000102755-EFO_0002892
ENSG00000180616-EFO_0004243
ENSG00000185436-EFO_0003047
ENSG00000113580-EFO_0004289
ENSG00000151577-EFO_0001360
ENSG00000113580-EFO_0006803
ENSG00000073756-EFO_1001412
ENSG00000157219-EFO_0001073
ENSG00000153253-EFO_0003843
ENSG00000183873-EFO_0000574
ENSG00000149295-EFO_0001663
ENSG00000183873-EFO_1001951
ENSG00000183873-EFO_0004142
ENSG00000147955-EFO_0003843
ENSG00000196611-EFO_0003885
ENSG00000105464-EFO_0000249
ENSG00000113749-EFO_0001645
ENSG00000186318-EFO_0005772
ENSG00000169313-HP_0002239
ENSG00000118113-EFO_0003106
ENSG00000100385-EFO_1000068
ENSG00000170425-EFO_0003767
ENSG00000073756-EFO_0003882
ENSG00000176890-EFO_0004252
ENSG00000118432-EFO_0003914
ENSG00000166862-EFO_0000692
ENSG00000007314-EFO_0004269
ENSG00000239732-EFO_0001645
ENSG00000188389-EFO_0000707
ENSG00000138735-EFO_0001360
ENSG00000198785-EFO_0009267
ENSG00000184845-EFO_1002048
ENSG00000171873-EFO_0000612
ENSG00000101204-EFO_0003829
ENSG00000100368-EFO_0000565
ENSG00000128059-EFO_0009259
ENSG00000141837-HP_0002315
ENSG00000144891-HP_0002637
ENSG00000095303-EFO_0000771
ENSG00000095303-EFO_0000516
ENSG00000204231-EFO_0000313
ENSG00000134460-EFO_0000574
ENSG00000166136-EFO_0000616
ENSG00000115758-DOID_10113
ENSG00000108576-HP_0100543
ENSG00000022355-HP_0001250
ENSG00000115286-EFO_0000692
ENSG00000140009-EFO_0003854
ENSG00000137673-EFO_0003106
ENSG00000108576-EFO_1001908
ENSG00000126895-EFO_0000373
ENSG00000073756-EFO_1001250
ENSG00000137285-EFO_0000708
ENSG00000117601-EFO_0005856
ENSG00000112964-EFO_0000764
ENSG00000184408-EFO_0004269
ENSG00000274286-EFO_0003821
ENSG00000187730-EFO_0000616
ENSG00000169083-EFO_0004234
ENSG00000152578-HP_0001250
ENSG00000149295-EFO_0004701
ENSG00000131747-EFO_0000621
ENSG00000113327-EFO_0003821
ENSG00000043591-EFO_0009189
ENSG00000015413-HP_0100806
ENSG00000008018-EFO_0001642
ENSG00000008018-EFO_0000096
ENSG00000004779-EFO_0001663
ENSG00000198785-HP_0100543
ENSG00000198785-EFO_0003761
ENSG00000100385-EFO_0000220
ENSG00000129484-Orphanet_398934
ENSG00000129484-EFO_0001075
ENSG00000196230-EFO_0000405
ENSG00000073756-EFO_1001139
ENSG00000111424-EFO_0003917
ENSG00000176884-MP_0001845
ENSG00000070915-EFO_0001421
ENSG00000069696-EFO_0003843
ENSG00000067606-EFO_0000565
ENSG00000132639-HP_0000708
ENSG00000149295-HP_0000726
ENSG00000188389-EFO_0002890
ENSG00000115594-EFO_0000685
ENSG00000171848-EFO_1001996
ENSG00000150594-EFO_0000537
ENSG00000137806-EFO_0000616
ENSG00000109158-HP_0001250
ENSG00000122194-HP_0002637
ENSG00000011677-EFO_0000474
ENSG00000164116-EFO_0004264
ENSG00000122194-EFO_1001801
ENSG00000170820-EFO_0008560
ENSG00000145864-EFO_0004247
ENSG00000131747-EFO_0000096
ENSG00000108576-EFO_0005295
ENSG00000273079-MP_0001914
ENSG00000186951-Orphanet_79211
ENSG00000171189-EFO_0003821
ENSG00000176014-EFO_0000571
ENSG00000188389-EFO_0000681
ENSG00000273079-EFO_0004149
ENSG00000140009-EFO_0004710
ENSG00000149295-EFO_0004262
ENSG00000113161-EFO_0002614
ENSG00000006116-EFO_0000270
ENSG00000171189-EFO_0003829
ENSG00000167434-EFO_0000289
ENSG00000166736-EFO_0003948
ENSG00000128271-EFO_0003888
ENSG00000073756-EFO_1001891
ENSG00000169252-EFO_0003917
ENSG00000073756-EFO_1001434
ENSG00000189221-EFO_0000537
ENSG00000153956-EFO_0000474
ENSG00000167434-EFO_0003777
ENSG00000149295-EFO_0004714
ENSG00000142166-EFO_0004220
ENSG00000159164-EFO_0005772
ENSG00000073756-EFO_0000275
ENSG00000171848-EFO_0003893
ENSG00000159110-EFO_0003885
ENSG00000105464-EFO_0003890
ENSG00000100385-EFO_0000209
ENSG00000181104-EFO_0000378
ENSG00000108576-EFO_0004262
ENSG00000169252-HP_0100806
ENSG00000166501-EFO_0003839
ENSG00000105647-EFO_0000305
ENSG00000015520-EFO_0001360
ENSG00000132170-EFO_0003047
ENSG00000112038-EFO_0004149
ENSG00000134460-EFO_0006890
ENSG00000258947-EFO_0001061
ENSG00000115159-EFO_0001663
ENSG00000113580-EFO_0003898
ENSG00000113580-EFO_0000706
ENSG00000111816-EFO_0000565
ENSG00000171105-EFO_1000897
ENSG00000228716-EFO_0000676
ENSG00000113161-EFO_0001666
ENSG00000166501-EFO_0003770
ENSG00000117601-HP_0001873
ENSG00000136573-EFO_0000565
ENSG00000104267-EFO_0005755
ENSG00000015520-EFO_0003095
ENSG00000137673-EFO_1001491
ENSG00000136531-EFO_0004149
ENSG00000147168-EFO_0000565
ENSG00000149295-EFO_0006890
ENSG00000112164-EFO_0000341
ENSG00000178035-EFO_0000319
ENSG00000147955-EFO_0000249
ENSG00000128052-EFO_0009448
ENSG00000128052-EFO_0004244
ENSG00000147955-EFO_0000677
ENSG00000011677-EFO_0004247
ENSG00000103546-EFO_0003756
ENSG00000091831-EFO_0007453
ENSG00000170425-EFO_0000537
ENSG00000118432-EFO_0003100
ENSG00000102468-HP_0002017
ENSG00000073756-HP_0001643
ENSG00000136160-EFO_0001360
ENSG00000156738-EFO_1001938
ENSG00000144891-EFO_0004214
ENSG00000082175-EFO_0004266
ENSG00000171848-EFO_0005952
ENSG00000171848-EFO_0000574
ENSG00000112038-EFO_0005687
ENSG00000188389-EFO_0000574
ENSG00000112964-EFO_0003884
ENSG00000197635-EFO_0001074
ENSG00000112164-EFO_0000692
ENSG00000188389-EFO_0003897
ENSG00000102755-EFO_0009448
ENSG00000102755-EFO_0000768
ENSG00000108576-EFO_1001917
ENSG00000196876-EFO_0000289
ENSG00000151577-EFO_0005411
ENSG00000091831-EFO_0009006
ENSG00000198786-EFO_0000313
ENSG00000258947-EFO_0000574
ENSG00000132639-EFO_0005230
ENSG00000169252-Orphanet_68367
ENSG00000167792-EFO_0003761
ENSG00000103546-EFO_0002508
ENSG00000183454-EFO_0001072
ENSG00000126895-EFO_1000982
ENSG00000108576-HP_0000726
ENSG00000151067-EFO_0000712
ENSG00000095303-EFO_1000961
ENSG00000167286-EFO_0000220
ENSG00000073756-EFO_0000584
ENSG00000104267-EFO_0000516
ENSG00000087085-EFO_0006792
ENSG00000178035-EFO_0009259
ENSG00000169252-EFO_0000666
ENSG00000139842-EFO_0000540
ENSG00000112038-EFO_0005800
ENSG00000112038-EFO_0005799
ENSG00000171848-Orphanet_398934
ENSG00000160752-EFO_0004260
ENSG00000117480-EFO_0003843
ENSG00000151577-EFO_0005230
ENSG00000081248-EFO_0003086
ENSG00000131747-EFO_0000574
ENSG00000113161-HP_0004936
ENSG00000171105-HP_0002637
ENSG00000196262-EFO_0003767
ENSG00000142319-EFO_0001071
ENSG00000126218-EFO_0009314
ENSG00000136160-EFO_1001986
ENSG00000150594-HP_0000708
ENSG00000159377-EFO_0001642
ENSG00000159377-EFO_0000096
ENSG00000151577-EFO_0009267
ENSG00000137806-EFO_0000313
ENSG00000137806-EFO_0000311
ENSG00000005961-EFO_0008583
ENSG00000142166-EFO_0006890
ENSG00000108576-HP_0002315
ENSG00000095303-EFO_0005762
ENSG00000147246-EFO_0003829
ENSG00000144891-EFO_0004194
ENSG00000131747-EFO_1001968
ENSG00000113161-Orphanet_79211
ENSG00000117601-EFO_0003144
ENSG00000011677-EFO_0000289
ENSG00000136160-EFO_1001993
ENSG00000094755-EFO_0000729
ENSG00000106258-EFO_0000764
ENSG00000180210-EFO_0008585
ENSG00000198786-EFO_0000677
ENSG00000111424-EFO_0000373
ENSG00000160752-EFO_0003882
ENSG00000088832-EFO_0001642
ENSG00000184588-EFO_0000341
ENSG00000116032-EFO_0003890
ENSG00000185386-EFO_0004142
ENSG00000171873-EFO_0000536
ENSG00000163288-HP_0001250
ENSG00000151623-EFO_1001482
ENSG00000113580-EFO_0000676
ENSG00000103546-EFO_0005251
ENSG00000073756-Orphanet_30391
ENSG00000136573-EFO_0000220
ENSG00000109163-EFO_0000545
ENSG00000113161-EFO_0002687
ENSG00000196639-EFO_0008521
ENSG00000138735-EFO_0000195
ENSG00000100519-EFO_0001378
ENSG00000180616-EFO_0006890
ENSG00000004779-EFO_0003761
ENSG00000186297-EFO_0000289
ENSG00000181104-EFO_0004265
ENSG00000144891-HP_0012594
ENSG00000183873-EFO_0001645
ENSG00000102468-EFO_0002610
ENSG00000138735-EFO_0001645
ENSG00000145864-EFO_0000289
ENSG00000108576-EFO_0000660
ENSG00000198763-EFO_0000313
ENSG00000151623-HP_0100543
ENSG00000103546-EFO_0005203
ENSG00000169432-EFO_0002970
ENSG00000160716-EFO_0000249
ENSG00000069696-HP_0100543
ENSG00000113749-EFO_0005140
ENSG00000113161-EFO_0003047
ENSG00000228716-EFO_0000637
ENSG00000186951-EFO_0008583
ENSG00000196591-EFO_0001378
ENSG00000149403-EFO_0003843
ENSG00000141837-HP_0000708
ENSG00000196557-HP_0001250
ENSG00000138735-EFO_0001073
ENSG00000176014-EFO_0000326
ENSG00000198888-EFO_0000537
ENSG00000180616-EFO_0001073
ENSG00000196611-EFO_0001067
ENSG00000147168-EFO_0000574
ENSG00000144285-HP_0100543
ENSG00000176884-EFO_0001663
ENSG00000113580-EFO_0004190
ENSG00000113161-EFO_0004214
ENSG00000043591-EFO_0005306
ENSG00000175344-EFO_0000249
ENSG00000095303-EFO_1001898
ENSG00000118113-EFO_0003885
ENSG00000109738-EFO_0000677
ENSG00000168398-EFO_0005532
ENSG00000151623-EFO_0003896
ENSG00000112038-HP_0002014
ENSG00000118113-EFO_1000760
ENSG00000196664-EFO_0008510
ENSG00000136546-EFO_0004263
ENSG00000108576-EFO_0003757
ENSG00000108576-EFO_0005407
ENSG00000004779-EFO_0001073
ENSG00000113580-EFO_0002506
ENSG00000095303-EFO_0003060
ENSG00000120156-EFO_0004142
ENSG00000159640-Orphanet_558
ENSG00000111424-EFO_0000274
ENSG00000188778-EFO_0006890
ENSG00000267534-EFO_0003885
ENSG00000160752-EFO_0001642
ENSG00000178394-EFO_0008533
ENSG00000087085-EFO_0005762
ENSG00000180616-EFO_0001422
ENSG00000167434-EFO_0003144
ENSG00000112038-HP_0100543
ENSG00000114200-EFO_0000764
ENSG00000112038-EFO_0006890
ENSG00000133019-HP_0002017
ENSG00000160191-EFO_0000319
ENSG00000113161-EFO_0000771
ENSG00000134640-EFO_0000692
ENSG00000178035-EFO_1000784
ENSG00000178035-EFO_0006803
ENSG00000113231-EFO_0000400
ENSG00000160013-EFO_0009086
ENSG00000133731-EFO_0000616
ENSG00000120251-EFO_0003821
ENSG00000160013-EFO_0000400
ENSG00000160013-EFO_0003914
ENSG00000155511-EFO_0003890
ENSG00000113580-Orphanet_98473
ENSG00000119535-EFO_0000574
ENSG00000015520-EFO_0003047
ENSG00000088832-EFO_0003144
ENSG00000150630-EFO_0001365
ENSG00000185313-EFO_0003885
ENSG00000176884-EFO_0003890
ENSG00000108840-EFO_0001642
ENSG00000196230-EFO_0001642
ENSG00000134853-EFO_0000768
ENSG00000113580-EFO_0002609
ENSG00000151623-HP_0000726
ENSG00000153956-EFO_0000270
ENSG00000113161-EFO_0003875
ENSG00000112038-EFO_0001421
ENSG00000117601-EFO_0000551
ENSG00000163288-EFO_0003890
ENSG00000163873-EFO_0004242
ENSG00000140009-EFO_0000692
ENSG00000144285-HP_0000708
ENSG00000113327-EFO_0001663
ENSG00000163288-EFO_0003829
ENSG00000113161-EFO_0001359
ENSG00000172572-EFO_0000318
ENSG00000167986-EFO_0001071
ENSG00000114859-HP_0002019
ENSG00000113749-EFO_0008533
ENSG00000095303-EFO_0001068
ENSG00000204681-EFO_0000249
ENSG00000105639-EFO_0003898
ENSG00000198056-EFO_0000691
ENSG00000196876-EFO_1001951
ENSG00000196876-EFO_0004142
ENSG00000187730-EFO_0003777
ENSG00000144481-EFO_0005856
ENSG00000137673-EFO_0007486
ENSG00000168539-EFO_0005772
ENSG00000117601-HP_0002619
ENSG00000166828-EFO_1002032
ENSG00000259207-EFO_0005672
ENSG00000112038-EFO_0002610
ENSG00000112541-EFO_0000400
ENSG00000151623-Orphanet_79364
ENSG00000070915-EFO_0001422
ENSG00000113580-EFO_0003872
ENSG00000269858-EFO_0004272
ENSG00000160194-EFO_0000508
ENSG00000273079-EFO_0001064
ENSG00000138735-EFO_0002687
ENSG00000136531-EFO_0003843
ENSG00000128052-EFO_0001663
ENSG00000102468-EFO_1000631
ENSG00000100902-EFO_0003086
ENSG00000228716-EFO_0000588
ENSG00000184588-EFO_0008573
ENSG00000178394-EFO_1000904
ENSG00000166136-EFO_0000313
ENSG00000166136-EFO_0000311
ENSG00000144285-EFO_1001951
ENSG00000144285-EFO_0004142
ENSG00000136531-EFO_0008568
ENSG00000117480-EFO_0005856
ENSG00000117480-EFO_0002506
ENSG00000100519-EFO_0001642
ENSG00000100519-EFO_0000096
ENSG00000077097-EFO_0001071
ENSG00000183873-EFO_0000684
ENSG00000167986-EFO_0003060
ENSG00000162434-EFO_0000729
ENSG00000043591-EFO_0006890
ENSG00000196689-EFO_0000249
ENSG00000012504-EFO_0003884
ENSG00000196639-EFO_0006928
ENSG00000169083-EFO_0004714
ENSG00000166736-EFO_0004262
ENSG00000113161-EFO_1001375
ENSG00000091831-EFO_0000764
ENSG00000138622-EFO_0003144
ENSG00000113580-EFO_0000318
ENSG00000160013-HP_0004936
ENSG00000150594-HP_0100806
ENSG00000146143-EFO_0000616
ENSG00000146143-EFO_0000311
ENSG00000004779-EFO_0003875
ENSG00000073756-EFO_0009315
ENSG00000147123-EFO_0000616
ENSG00000167434-EFO_0006788
ENSG00000122420-EFO_1001069
ENSG00000184160-EFO_0004247
ENSG00000198886-EFO_0000400
ENSG00000198695-EFO_0003095
ENSG00000187730-EFO_0004247
ENSG00000186010-EFO_0003047
ENSG00000152578-EFO_0003821
ENSG00000150594-EFO_0000270
ENSG00000138735-EFO_0003830
ENSG00000136531-EFO_0003100
ENSG00000135312-EFO_0004280
ENSG00000131747-EFO_0000403
ENSG00000124134-EFO_0004149
ENSG00000120251-HP_0001268
ENSG00000067606-EFO_0000222
ENSG00000043591-EFO_0000668
ENSG00000043591-EFO_0000266
ENSG00000160801-EFO_0003882
ENSG00000113749-EFO_0005856
ENSG00000149295-EFO_0004270
ENSG00000109158-EFO_0000677
ENSG00000043591-EFO_0003913
ENSG00000196689-EFO_0003885
ENSG00000160752-EFO_0003863
ENSG00000160752-EFO_0001663
ENSG00000004948-EFO_0001360
ENSG00000113580-EFO_0003917
ENSG00000113161-EFO_1002032
ENSG00000113580-EFO_0001059
ENSG00000128052-EFO_0000768
ENSG00000134460-EFO_0005952
ENSG00000188778-HP_0100806
ENSG00000169427-EFO_0003761
ENSG00000160013-EFO_0003086
ENSG00000144891-EFO_0000692
ENSG00000138448-EFO_0003777
ENSG00000113580-EFO_1001494
ENSG00000113580-EFO_1000635
ENSG00000113580-EFO_0007297
ENSG00000113580-EFO_0004192
ENSG00000112038-EFO_1001951
ENSG00000169252-HP_0006536
ENSG00000073756-EFO_0008507
ENSG00000167434-EFO_0001358
ENSG00000095303-EFO_0001360
ENSG00000125356-EFO_0005772
ENSG00000015520-EFO_0000378
ENSG00000112038-EFO_0003100
ENSG00000073756-EFO_1000786
ENSG00000196639-HP_0000989
ENSG00000112033-EFO_0000616
ENSG00000138613-EFO_0000249
ENSG00000088832-EFO_0000313
ENSG00000149295-EFO_0000545
ENSG00000091831-Orphanet_881
ENSG00000156738-EFO_0000318
ENSG00000088832-EFO_1000158
ENSG00000088832-EFO_0005543
ENSG00000088832-EFO_0003833
ENSG00000043591-EFO_0005672
ENSG00000196689-HP_0002315
ENSG00000160752-EFO_0001378
ENSG00000145494-EFO_0000616
ENSG00000145494-EFO_0000313
ENSG00000145494-EFO_0000311
ENSG00000137869-EFO_0003869
ENSG00000137869-EFO_0000304
ENSG00000121594-EFO_0003884
ENSG00000113161-EFO_0003913
ENSG00000113161-EFO_0000692
ENSG00000109163-EFO_0001065
ENSG00000139874-EFO_0001422
ENSG00000112038-EFO_0000555
ENSG00000228716-EFO_0003898
ENSG00000142166-EFO_0001422
ENSG00000095303-EFO_0009260
ENSG00000196230-EFO_0000305
ENSG00000143106-EFO_0000519
ENSG00000055118-EFO_0003144
ENSG00000184611-EFO_0005140
ENSG00000120251-EFO_0003890
ENSG00000196611-EFO_1000941
ENSG00000185313-EFO_0005762
ENSG00000274286-EFO_0004264
ENSG00000186090-EFO_0000692
ENSG00000178084-EFO_0000692
ENSG00000151577-EFO_0006890
ENSG00000137673-EFO_0001067
ENSG00000113161-EFO_0004265
ENSG00000112759-EFO_0002687
ENSG00000095303-EFO_0003898
ENSG00000095303-EFO_0000706
ENSG00000080824-EFO_0000571
ENSG00000198886-EFO_0000677
ENSG00000168412-EFO_0008568
ENSG00000150594-EFO_0005230
ENSG00000073756-EFO_0000772
ENSG00000167553-EFO_0000756
ENSG00000109163-EFO_0000731
ENSG00000118432-EFO_1000783
ENSG00000166736-EFO_0005611
ENSG00000196689-EFO_0000612
ENSG00000184160-EFO_0003761
ENSG00000112038-EFO_0001422
ENSG00000147246-EFO_0003756
ENSG00000091831-EFO_1001271
ENSG00000143171-EFO_0004198
ENSG00000165264-EFO_0000589
ENSG00000117400-EFO_0006927
ENSG00000022355-EFO_0000692
ENSG00000159110-EFO_0004220
ENSG00000196689-HP_0012115
ENSG00000012779-EFO_0000384
ENSG00000012504-EFO_1001486
ENSG00000176884-EFO_0005762
ENSG00000166206-EFO_0006788
ENSG00000169427-EFO_0009444
ENSG00000113161-EFO_0003106
ENSG00000159352-EFO_0001642
ENSG00000007402-HP_0001250
ENSG00000169313-EFO_1000985
ENSG00000166736-EFO_0001358
ENSG00000097007-EFO_0009001
ENSG00000198763-EFO_0001645
ENSG00000101981-Orphanet_98878
ENSG00000140009-EFO_0003869
ENSG00000007314-EFO_0000474
ENSG00000102468-EFO_0004714
ENSG00000169442-EFO_0000589
ENSG00000188229-EFO_0001075
ENSG00000146648-EFO_0001421
ENSG00000133742-EFO_0000516
ENSG00000094755-EFO_0001663
ENSG00000243646-EFO_0003047
ENSG00000176014-EFO_0000508
ENSG00000171303-EFO_0001073
ENSG00000100385-EFO_0003885
ENSG00000055118-EFO_0001663
ENSG00000239732-EFO_0008510
ENSG00000185313-EFO_0003845
ENSG00000184428-EFO_0000565
ENSG00000169252-EFO_0003956
ENSG00000148795-EFO_0000228
ENSG00000113721-EFO_1001480
ENSG00000095303-EFO_0000731
ENSG00000087085-EFO_0000764
ENSG00000073756-EFO_0008493
ENSG00000166736-HP_0100543
ENSG00000167986-EFO_0001378
ENSG00000167986-EFO_0000096
ENSG00000077782-EFO_0005842
ENSG00000113448-EFO_0000318
ENSG00000188778-EFO_0004269
ENSG00000113580-EFO_0004145
ENSG00000088832-EFO_0000764
ENSG00000088832-EFO_0000763
ENSG00000113580-EFO_0003884
ENSG00000184160-EFO_0006788
ENSG00000162009-EFO_0001422
ENSG00000158125-MP_0001845
ENSG00000184611-EFO_0003885
ENSG00000169083-EFO_0004269
ENSG00000169083-EFO_0000764
ENSG00000146143-Orphanet_398934
ENSG00000146143-EFO_0003893
ENSG00000146143-EFO_0003863
ENSG00000146143-EFO_0001075
ENSG00000146143-EFO_0000313
ENSG00000126218-EFO_0002689
ENSG00000113580-EFO_0007486
ENSG00000112038-EFO_0003767
ENSG00000188778-HP_0000020
ENSG00000184160-EFO_0003890
ENSG00000198786-EFO_0001421
ENSG00000196639-HP_0012735
ENSG00000111424-EFO_1001494
ENSG00000184588-EFO_0000270
ENSG00000198056-EFO_0001642
ENSG00000069696-EFO_0005407
ENSG00000147168-EFO_0000222
ENSG00000198786-EFO_0000692
ENSG00000196639-EFO_0000692
ENSG00000196230-EFO_0001071
ENSG00000168542-HP_0003549
ENSG00000140990-EFO_0000616
ENSG00000167552-EFO_0001663
ENSG00000274286-EFO_0004269
ENSG00000173198-EFO_0003877
ENSG00000170214-EFO_0004247
ENSG00000169252-EFO_0002508
ENSG00000157404-EFO_0007359
ENSG00000151617-Orphanet_422
ENSG00000113580-EFO_0009267
ENSG00000113161-EFO_0003929
ENSG00000104267-EFO_1001069
ENSG00000095303-EFO_0000717
ENSG00000077097-EFO_0003060
ENSG00000073756-EFO_0004253
ENSG00000159164-EFO_0003843
ENSG00000143799-EFO_0003818
ENSG00000095303-EFO_0003885
ENSG00000106588-EFO_0001642
ENSG00000160013-EFO_0003777
ENSG00000196639-EFO_0005140
ENSG00000188389-EFO_0000181
ENSG00000073756-EFO_0002609
ENSG00000144891-EFO_0008620
ENSG00000150594-EFO_0004264
ENSG00000109158-EFO_0003890
ENSG00000154678-EFO_0000319
ENSG00000055118-EFO_0005140
ENSG00000005844-EFO_0000676
ENSG00000088832-EFO_0000305
ENSG00000169432-HP_0012076
ENSG00000149295-EFO_0000195
ENSG00000137673-EFO_1000961
ENSG00000140675-EFO_0001360
ENSG00000198056-EFO_0000565
ENSG00000274286-EFO_0000677
ENSG00000204231-EFO_0000676
ENSG00000050628-EFO_0001073
ENSG00000167792-EFO_0000311
ENSG00000180176-EFO_0000537
ENSG00000132437-EFO_0000712
ENSG00000132437-EFO_0003761
ENSG00000169313-EFO_0003144
ENSG00000166206-EFO_0003829
ENSG00000167792-EFO_0000289
ENSG00000167325-EFO_0002517
ENSG00000137745-EFO_1000961
ENSG00000073756-HP_0002373
ENSG00000143106-EFO_0000272
ENSG00000159640-Orphanet_98895
ENSG00000117400-MP_0001914
ENSG00000159131-EFO_0000571
ENSG00000157388-EFO_0003890
ENSG00000149295-EFO_0005296
ENSG00000105464-EFO_0000474
ENSG00000110195-EFO_0001075
ENSG00000075461-EFO_0001663
ENSG00000169252-EFO_0003914
ENSG00000183873-EFO_0001666
ENSG00000125356-EFO_0000616
ENSG00000125356-EFO_0000311
ENSG00000151366-EFO_0000311
ENSG00000198033-EFO_0000319
ENSG00000014138-EFO_0000220
ENSG00000196639-EFO_0000274
ENSG00000155511-EFO_0006788
ENSG00000100368-EFO_0002618
ENSG00000196664-EFO_0007160
ENSG00000169252-HP_0011950
ENSG00000149295-HP_0012076
ENSG00000137267-EFO_0003833
ENSG00000196639-EFO_0003761
ENSG00000183873-EFO_0008568
ENSG00000166736-HP_0002315
ENSG00000196262-EFO_0000565
ENSG00000273079-EFO_0005203
ENSG00000134640-EFO_0008568
ENSG00000149295-EFO_0007191
ENSG00000147246-EFO_0002610
ENSG00000140675-EFO_0000401
ENSG00000135914-EFO_0000692
ENSG00000167553-EFO_0000292
ENSG00000151623-EFO_1000899
ENSG00000150594-EFO_0003144
ENSG00000140990-EFO_0000311
ENSG00000139180-EFO_0000400
ENSG00000100902-EFO_0001642
ENSG00000100902-EFO_0001378
ENSG00000100902-EFO_0000096
ENSG00000094755-EFO_0001071
ENSG00000094755-EFO_0000684
ENSG00000043591-EFO_0001422
ENSG00000169252-EFO_0004247
ENSG00000144285-EFO_0000677
ENSG00000196639-HP_0001742
ENSG00000103546-EFO_0001358
ENSG00000004948-EFO_0004566
ENSG00000184588-EFO_0000676
ENSG00000113327-EFO_0003890
ENSG00000145863-EFO_0003890
ENSG00000169252-EFO_0003761
ENSG00000147246-EFO_0003758
ENSG00000108576-EFO_0008568
ENSG00000187266-EFO_0000713
ENSG00000171189-EFO_0001073
ENSG00000160752-EFO_0003854
ENSG00000131759-EFO_0003894
ENSG00000073756-EFO_0004246
ENSG00000151366-EFO_0000313
ENSG00000167397-EFO_0003914
ENSG00000138735-EFO_0000378
ENSG00000005961-EFO_0008586
ENSG00000121361-EFO_0000400
ENSG00000106628-Orphanet_398934
ENSG00000106628-EFO_0001075
ENSG00000198033-EFO_0000508
ENSG00000097007-EFO_0000537
ENSG00000104267-EFO_0003843
ENSG00000145863-EFO_0003829
ENSG00000198888-EFO_0001663
ENSG00000228716-Orphanet_79201
ENSG00000187486-EFO_0004593
ENSG00000186297-EFO_0006788
ENSG00000186297-EFO_0004262
ENSG00000167553-EFO_0000181
ENSG00000166206-EFO_0004262
ENSG00000159352-EFO_0001378
ENSG00000159352-EFO_0000096
ENSG00000145864-HP_0001250
ENSG00000143106-EFO_0001642
ENSG00000143106-EFO_0001378
ENSG00000143106-EFO_0000096
ENSG00000142166-EFO_0004239
ENSG00000142166-EFO_0004197
ENSG00000137267-EFO_0000326
ENSG00000133019-EFO_0005323
ENSG00000133019-EFO_0004888
ENSG00000130706-EFO_0001642
ENSG00000130706-EFO_0000565
ENSG00000116032-EFO_0000249
ENSG00000196639-EFO_0005531
ENSG00000113327-EFO_0003829
ENSG00000163599-EFO_0000702
ENSG00000082556-EFO_0004240
ENSG00000073756-HP_0002829
ENSG00000184588-EFO_0001073
ENSG00000171848-EFO_0000096
ENSG00000122194-EFO_0004286
ENSG00000162434-EFO_0002430
ENSG00000073756-EFO_0003918
ENSG00000139842-EFO_0000182
ENSG00000273079-EFO_0003100
ENSG00000171132-EFO_0000565
ENSG00000196689-EFO_0003929
ENSG00000196262-EFO_0000729
ENSG00000196230-EFO_0003897
ENSG00000196230-EFO_0000178
ENSG00000183454-EFO_0001064
ENSG00000173198-EFO_0000274
ENSG00000170214-EFO_0003888
ENSG00000169676-EFO_0002508
ENSG00000165264-EFO_0001073
ENSG00000150594-EFO_0006788
ENSG00000138622-EFO_0000373
ENSG00000137731-EFO_0000537
ENSG00000137731-EFO_0000319
ENSG00000131747-EFO_0000198
ENSG00000125356-EFO_0000313
ENSG00000113580-EFO_0007141
ENSG00000105675-EFO_1000961
ENSG00000105675-EFO_0005856
ENSG00000105675-EFO_0005741
ENSG00000105675-EFO_0000771
ENSG00000048392-EFO_0000096
ENSG00000048392-EFO_0000095
ENSG00000043591-Orphanet_98473
ENSG00000043591-EFO_0003890
ENSG00000043591-EFO_0003768
ENSG00000165731-Orphanet_44890
ENSG00000043591-EFO_0003785
ENSG00000043591-EFO_0005856
ENSG00000178394-EFO_0004714
ENSG00000113851-EFO_0000403
ENSG00000145863-EFO_0000692
ENSG00000198888-EFO_0001421
ENSG00000146904-EFO_0003060
ENSG00000198900-EFO_0005842
ENSG00000113161-EFO_0002690
ENSG00000273079-EFO_0009267
ENSG00000198786-EFO_0000400
ENSG00000196876-EFO_0004269
ENSG00000196689-EFO_0003931
ENSG00000196557-HP_0002315
ENSG00000196230-EFO_0005922
ENSG00000196230-EFO_0002916
ENSG00000196230-EFO_0000707
ENSG00000188778-EFO_0003785
ENSG00000184160-EFO_0004895
ENSG00000164116-EFO_0001361
ENSG00000160013-EFO_0001360
ENSG00000151617-EFO_0009200
ENSG00000147168-EFO_0000764
ENSG00000144891-EFO_1001496
ENSG00000131759-EFO_0003785
ENSG00000118113-Orphanet_586
ENSG00000113580-EFO_1001373
ENSG00000113580-EFO_1001209
ENSG00000113580-EFO_1001020
ENSG00000113580-EFO_1000726
ENSG00000113580-EFO_1000724
ENSG00000113580-EFO_0008518
ENSG00000113580-EFO_0008517
ENSG00000113580-EFO_0005611
ENSG00000113580-EFO_0005319
ENSG00000113448-EFO_0003843
ENSG00000113448-EFO_0002687
ENSG00000112038-EFO_0001074
ENSG00000101868-EFO_0000319
ENSG00000088832-EFO_0000326
ENSG00000088832-EFO_0000272
ENSG00000081248-EFO_0003884
ENSG00000043591-EFO_0000401
ENSG00000228716-EFO_0004289
ENSG00000182333-EFO_0001073
ENSG00000116396-EFO_0000540
ENSG00000159164-EFO_0000326
ENSG00000137267-EFO_0001663
ENSG00000141506-EFO_0000305
ENSG00000126895-HP_0001871
ENSG00000142319-EFO_0003060
ENSG00000166736-EFO_1001463
ENSG00000073756-EFO_1000635
ENSG00000167792-EFO_0000319
ENSG00000097007-EFO_0001361
ENSG00000159164-EFO_0004263
ENSG00000278195-EFO_0001422
ENSG00000232810-EFO_0004616
ENSG00000198763-EFO_0008569
ENSG00000196230-EFO_0003060
ENSG00000188778-EFO_0003843
ENSG00000188778-EFO_0001422
ENSG00000188778-EFO_0000666
ENSG00000186297-EFO_0003761
ENSG00000186010-EFO_0000536
ENSG00000184160-EFO_0005611
ENSG00000183873-EFO_0000692
ENSG00000173198-EFO_0003918
ENSG00000170425-EFO_0003843
ENSG00000170214-EFO_0005251
ENSG00000170214-EFO_0003761
ENSG00000170214-EFO_0000407
ENSG00000168412-EFO_0004698
ENSG00000149295-EFO_0005687
ENSG00000143171-EFO_0000707
ENSG00000133019-EFO_1000781
ENSG00000132671-EFO_0001422
ENSG00000123201-EFO_0000537
ENSG00000123201-EFO_0000319
ENSG00000120907-EFO_0005411
ENSG00000120907-EFO_0000692
ENSG00000117601-EFO_1001395
ENSG00000113580-EFO_1001231
ENSG00000113327-EFO_0004242
ENSG00000113161-EFO_1001121
ENSG00000108840-EFO_0000574
ENSG00000104783-EFO_0003843
ENSG00000103546-EFO_0005856
ENSG00000075461-HP_0001250
ENSG00000069696-EFO_0006890
ENSG00000050628-MP_0001914
ENSG00000043591-EFO_0006834
ENSG00000043591-EFO_0000649
ENSG00000004779-EFO_0004593
ENSG00000004779-EFO_0003095
ENSG00000113327-HP_0100543
ENSG00000160801-EFO_0003854
ENSG00000095303-EFO_0000649
ENSG00000196876-EFO_0000249
ENSG00000273079-EFO_0001358
ENSG00000113161-EFO_0003781
ENSG00000104267-EFO_0003144
ENSG00000165995-EFO_0000249
ENSG00000122194-EFO_0008583
ENSG00000011677-EFO_0003821
ENSG00000091831-EFO_0003103
ENSG00000140675-HP_0003074
ENSG00000198763-EFO_0000536
ENSG00000196689-EFO_0000731
ENSG00000188778-EFO_0000373
ENSG00000176884-EFO_0005611
ENSG00000169427-EFO_0001073
ENSG00000168542-EFO_0003899
ENSG00000108821-HP_0003549
ENSG00000073756-EFO_0007486
ENSG00000004779-EFO_0001359
ENSG00000102755-EFO_1001480
ENSG00000074803-EFO_0003884
ENSG00000102468-EFO_0005411
ENSG00000184160-EFO_0004264
ENSG00000158125-EFO_0004253
ENSG00000118113-EFO_0003894
ENSG00000065989-EFO_0000289
ENSG00000073756-HP_0002017
ENSG00000112715-EFO_0001663
ENSG00000186642-EFO_0000319
ENSG00000197901-EFO_0004274
ENSG00000108576-EFO_0004215
ENSG00000141837-EFO_0003843
ENSG00000112038-HP_0012735
ENSG00000082701-EFO_0005407
ENSG00000196262-EFO_0003884
ENSG00000183454-EFO_0005762
ENSG00000161509-EFO_0003086
ENSG00000112164-EFO_0004593
ENSG00000166148-EFO_0003144
ENSG00000168539-EFO_0004247
ENSG00000101182-EFO_0000220
ENSG00000168356-EFO_0005762
ENSG00000258947-EFO_0005952
ENSG00000180210-HP_0000726
ENSG00000169427-EFO_0003777
ENSG00000111424-EFO_0003843
ENSG00000197635-EFO_0003774
ENSG00000165646-EFO_0004152
ENSG00000055118-EFO_0004287
ENSG00000164270-EFO_0004280
ENSG00000155511-HP_0002315
ENSG00000004779-EFO_0000318
ENSG00000139874-EFO_0003860
ENSG00000198900-EFO_1001480
ENSG00000170214-EFO_0000270
ENSG00000112164-EFO_0004566
ENSG00000186010-EFO_0000400
ENSG00000258947-EFO_0000403
ENSG00000169427-EFO_0003843
ENSG00000145864-EFO_0003829
ENSG00000111424-EFO_0000342
ENSG00000151067-EFO_0005230
ENSG00000172572-EFO_0003914
ENSG00000127824-EFO_0001663
ENSG00000179097-EFO_0003843
ENSG00000213694-EFO_0005140
ENSG00000160191-EFO_0003777
ENSG00000185231-EFO_0003086
ENSG00000176884-HP_0000708
ENSG00000183873-EFO_0000378
ENSG00000118113-EFO_0001067
ENSG00000185313-Orphanet_1956
ENSG00000153956-EFO_0004149
ENSG00000153956-EFO_0003100
ENSG00000095303-EFO_0003839
ENSG00000178127-EFO_0000616
ENSG00000183454-EFO_0006788
ENSG00000116032-EFO_0005611
ENSG00000113448-EFO_0000400
ENSG00000114013-EFO_0006890
ENSG00000101182-EFO_0005952
ENSG00000151623-HP_0001943
ENSG00000167434-EFO_0000516
ENSG00000106588-EFO_0000565
ENSG00000153956-EFO_0000182
ENSG00000185313-EFO_0003100
ENSG00000151623-EFO_0000660
ENSG00000144285-HP_0001268
ENSG00000113580-EFO_0003063
ENSG00000106348-EFO_0000400
ENSG00000149295-HP_0002315
ENSG00000115159-EFO_0001360
ENSG00000105737-EFO_0000474
ENSG00000101336-EFO_0000339
ENSG00000274286-EFO_0003890
ENSG00000186642-EFO_0003777
ENSG00000095303-EFO_0006812
ENSG00000136160-EFO_0000717
ENSG00000133742-EFO_0003918
ENSG00000006071-EFO_0000713
ENSG00000094755-EFO_0000384
ENSG00000196664-EFO_0007147
ENSG00000198216-EFO_0000182
ENSG00000134460-EFO_0000756
ENSG00000105723-EFO_0004247
ENSG00000273079-EFO_0003885
ENSG00000142166-EFO_0000339
ENSG00000133019-EFO_0000464
ENSG00000132639-EFO_0005687
ENSG00000113580-EFO_0005774
ENSG00000111319-EFO_0003086
ENSG00000048052-EFO_0005952
ENSG00000166206-EFO_0003761
ENSG00000165731-EFO_0005842
ENSG00000131747-EFO_0000209
ENSG00000100567-EFO_0000519
ENSG00000151834-EFO_0001073
ENSG00000111275-EFO_0002610
ENSG00000073756-EFO_1000783
ENSG00000126895-EFO_1002048
ENSG00000259207-EFO_0008583
ENSG00000228716-EFO_0000292
ENSG00000139219-HP_0003549
ENSG00000117362-EFO_0000249
ENSG00000115286-EFO_0000289
ENSG00000018625-EFO_0000537
ENSG00000196639-EFO_0008568
ENSG00000273079-EFO_0002610
ENSG00000151834-EFO_0000692
ENSG00000150594-EFO_0003785
ENSG00000140675-EFO_0001073
ENSG00000106348-HP_0001871
ENSG00000178035-EFO_0000400
ENSG00000137869-HP_0001510
ENSG00000110944-EFO_0000384
ENSG00000186642-EFO_0000677
ENSG00000158125-EFO_0004274
ENSG00000213619-EFO_0000400
ENSG00000111424-EFO_0003875
ENSG00000073756-HP_0003326
ENSG00000138735-EFO_0003913
ENSG00000113580-EFO_0003882
ENSG00000147246-EFO_0004566
ENSG00000171848-EFO_0000764
ENSG00000178035-EFO_0000540
ENSG00000196230-EFO_1000068
ENSG00000196230-EFO_0000565
ENSG00000171408-EFO_0001073
ENSG00000142319-EFO_0000712
ENSG00000119772-EFO_0003811
ENSG00000112164-EFO_0002506
ENSG00000088832-EFO_0006890
ENSG00000007314-EFO_0004273
ENSG00000147246-HP_0100543
ENSG00000088832-EFO_0003863
ENSG00000142166-EFO_0000681
ENSG00000119535-EFO_0000200
ENSG00000170989-EFO_0003929
ENSG00000169252-EFO_0009189
ENSG00000258947-EFO_0000565
ENSG00000132639-EFO_0004149
ENSG00000113851-EFO_0000198
ENSG00000095303-HP_0002239
ENSG00000088832-EFO_0003086
ENSG00000258947-EFO_1001469
ENSG00000160013-EFO_0000341
ENSG00000166862-HP_0001250
ENSG00000006283-EFO_0000249
ENSG00000160194-EFO_0000616
ENSG00000213619-EFO_0002690
ENSG00000183454-EFO_0003821
ENSG00000180914-MP_0001914
ENSG00000166206-EFO_0000537
ENSG00000160013-Orphanet_422
ENSG00000113231-EFO_0001073
ENSG00000106348-EFO_0000319
ENSG00000103546-EFO_0000712
ENSG00000160867-EFO_1001951
ENSG00000095303-EFO_0000278
ENSG00000069696-EFO_0005411
ENSG00000178035-EFO_0005140
ENSG00000165731-EFO_1001480
ENSG00000151834-EFO_0000384
ENSG00000087085-HP_0002017
ENSG00000198734-HP_0100806
ENSG00000015520-EFO_0009086
ENSG00000155511-EFO_0003829
ENSG00000082556-EFO_0002610
ENSG00000258947-EFO_0003833
ENSG00000116396-EFO_0004269
ENSG00000169313-EFO_0005856
ENSG00000161509-HP_0000708
ENSG00000105723-EFO_0003761
ENSG00000273079-EFO_0009430
ENSG00000196639-EFO_0004698
ENSG00000147246-EFO_0008568
ENSG00000108576-EFO_0007453
ENSG00000104687-EFO_0003833
ENSG00000104687-EFO_0000519
ENSG00000104687-EFO_0000326
ENSG00000104687-EFO_0000272
ENSG00000095303-EFO_0004269
ENSG00000168356-EFO_0004149
ENSG00000128059-EFO_0000565
ENSG00000082175-EFO_0000474
ENSG00000166206-EFO_0000289
ENSG00000113580-EFO_0003106
ENSG00000112038-EFO_0008568
ENSG00000228716-EFO_0000096
ENSG00000149295-EFO_0005411
ENSG00000156738-EFO_0003929
ENSG00000151067-EFO_0001663
ENSG00000088832-EFO_0000612
ENSG00000183454-EFO_0003777
ENSG00000278195-EFO_1000478
ENSG00000160194-EFO_0000311
ENSG00000129159-EFO_0000616
ENSG00000095303-EFO_0005774
ENSG00000136531-EFO_0000319
ENSG00000152578-EFO_0003833
ENSG00000128609-EFO_0000616
ENSG00000151623-EFO_0002506
ENSG00000114013-EFO_0000783
ENSG00000186297-HP_0001250
ENSG00000178035-EFO_0005676
ENSG00000171848-EFO_0000198
ENSG00000167325-EFO_0000198
ENSG00000128059-EFO_0000574
ENSG00000102287-EFO_0000474
ENSG00000088832-EFO_0000574
ENSG00000132671-EFO_0000232
ENSG00000167397-EFO_0003144
ENSG00000142319-EFO_0008568
ENSG00000015520-EFO_0003914
ENSG00000043591-EFO_0003966
ENSG00000222028-EFO_0000519
ENSG00000154611-EFO_0000519
ENSG00000113161-EFO_0008568
ENSG00000180914-EFO_1000911
ENSG00000109158-EFO_0000474
ENSG00000171105-EFO_0001645
ENSG00000004779-Orphanet_309005
ENSG00000176105-EFO_0000339
ENSG00000082556-EFO_0004247
ENSG00000274286-EFO_0006788
ENSG00000204264-EFO_0001378
ENSG00000095303-EFO_0000378
ENSG00000186010-EFO_0002687
ENSG00000183873-EFO_0003843
ENSG00000151623-EFO_1000802
ENSG00000132639-EFO_1000781
ENSG00000112038-EFO_0009447
ENSG00000108576-EFO_0007634
ENSG00000065989-EFO_0000684
ENSG00000168811-EFO_0000384
ENSG00000125538-EFO_0001071
ENSG00000196639-EFO_0005772
ENSG00000000938-EFO_0000313
ENSG00000037280-EFO_0005842
ENSG00000144891-Orphanet_558
ENSG00000198033-EFO_0003777
ENSG00000169442-EFO_0000400
ENSG00000095303-EFO_1000652
ENSG00000139874-EFO_0004243
ENSG00000151067-EFO_0003086
ENSG00000167658-EFO_0000574
ENSG00000157388-HP_0001250
ENSG00000198840-EFO_0001663
ENSG00000167434-EFO_0003829
ENSG00000151623-EFO_0004255
ENSG00000136531-EFO_0003777
ENSG00000133019-HP_0000545
ENSG00000133019-HP_0000539
ENSG00000125675-EFO_0003829
ENSG00000048392-Orphanet_398934
ENSG00000048392-EFO_0001075
ENSG00000023228-EFO_0003761
ENSG00000023228-EFO_0000289
ENSG00000022355-EFO_0000289
ENSG00000007402-EFO_0003843
ENSG00000184408-EFO_0001663
ENSG00000022355-EFO_0003761
ENSG00000196611-EFO_0003106
ENSG00000142156-EFO_0003899
ENSG00000082556-EFO_0003761
ENSG00000011677-EFO_0001663
ENSG00000149295-HP_0002018
ENSG00000111424-EFO_0003106
ENSG00000142173-EFO_0003899
ENSG00000240065-EFO_0005952
ENSG00000278195-EFO_0003860
ENSG00000102967-EFO_0003885
ENSG00000113580-Orphanet_98896
ENSG00000087085-EFO_0008568
ENSG00000169252-EFO_0003913
ENSG00000073756-Orphanet_232
ENSG00000110944-EFO_1001494
ENSG00000164270-HP_0002017
ENSG00000156738-EFO_1000784
ENSG00000258947-EFO_0000326
ENSG00000155511-EFO_0002508
ENSG00000274286-EFO_0000692
ENSG00000228716-EFO_0005952
ENSG00000196639-EFO_0003885
ENSG00000182580-EFO_0003060
ENSG00000179546-EFO_0004280
ENSG00000157445-EFO_0000692
ENSG00000140009-EFO_1001864
ENSG00000133019-HP_0000975
ENSG00000120251-EFO_0003829
ENSG00000113580-EFO_0004719
ENSG00000015520-EFO_0000195
ENSG00000167552-EFO_0003060
ENSG00000183873-EFO_0001663
ENSG00000104267-EFO_0001073
ENSG00000196689-EFO_1000999
ENSG00000007314-HP_0003326
ENSG00000136928-EFO_0000249
ENSG00000198763-EFO_0000400
ENSG00000177663-EFO_1001494
ENSG00000160191-EFO_0000400
ENSG00000119535-EFO_0001378
ENSG00000163285-EFO_0000384
ENSG00000053918-HP_0001250
ENSG00000196611-EFO_1000842
ENSG00000196611-EFO_0008510
ENSG00000163359-EFO_0003899
ENSG00000121594-EFO_0001422
ENSG00000120251-EFO_0002508
ENSG00000161509-EFO_0005815
ENSG00000091831-EFO_1001864
ENSG00000176884-MP_0001914
ENSG00000176884-HP_0000726
ENSG00000169252-EFO_0005306
ENSG00000167325-EFO_0003086
ENSG00000151623-EFO_0004191
ENSG00000151577-EFO_0005203
ENSG00000151577-EFO_0004215
ENSG00000151577-EFO_0000712
ENSG00000128609-EFO_0000313
ENSG00000128609-EFO_0000311
ENSG00000116329-EFO_0002506
ENSG00000113580-EFO_1000845
ENSG00000112038-EFO_0002506
ENSG00000109163-EFO_0003922
ENSG00000100387-EFO_0001378
ENSG00000100387-EFO_0000096
ENSG00000150594-EFO_0005252
ENSG00000150594-EFO_0005251
ENSG00000112294-EFO_0003758
ENSG00000166736-EFO_0000565
ENSG00000135914-EFO_0005407
ENSG00000274286-EFO_0001358
ENSG00000061918-EFO_0000319
ENSG00000163485-EFO_0000319
ENSG00000168229-HP_0003119
ENSG00000000938-EFO_0000565
ENSG00000147123-EFO_0000311
ENSG00000151067-EFO_0008568
ENSG00000105464-EFO_0003843
ENSG00000258947-EFO_0003865
ENSG00000258947-EFO_0002890
ENSG00000115353-EFO_0000574
ENSG00000188389-EFO_0001378
ENSG00000273079-EFO_0003839
ENSG00000125675-HP_0100543
ENSG00000176884-EFO_0002508
ENSG00000113161-EFO_0000649
ENSG00000183873-HP_0001250
ENSG00000148795-EFO_0000196
ENSG00000140009-HP_0000938
ENSG00000104368-EFO_0002506
ENSG00000073756-HP_0100790
ENSG00000073756-HP_0000023
ENSG00000113580-EFO_0000222
ENSG00000106804-Orphanet_447
ENSG00000274286-EFO_0005252
ENSG00000274286-EFO_0005251
ENSG00000196262-EFO_0009449
ENSG00000196230-EFO_0000691
ENSG00000184428-Orphanet_398934
ENSG00000184428-EFO_0003893
ENSG00000184428-EFO_0001075
ENSG00000184160-EFO_0005252
ENSG00000184160-EFO_0005251
ENSG00000163288-EFO_0000474
ENSG00000158864-EFO_0000692
ENSG00000158864-EFO_0000677
ENSG00000151067-HP_0100543
ENSG00000136160-Orphanet_422
ENSG00000126895-MP_0001914
ENSG00000122194-EFO_0002506
ENSG00000115286-EFO_0003761
ENSG00000113580-EFO_0005952
ENSG00000113327-EFO_0001422
ENSG00000113327-EFO_0001421
ENSG00000104267-EFO_0003918
ENSG00000104267-EFO_0003877
ENSG00000100346-HP_0001250
ENSG00000070915-EFO_0000612
ENSG00000061273-EFO_0001642
ENSG00000158125-EFO_0009104
ENSG00000180739-EFO_0003885
ENSG00000160654-EFO_0001642
ENSG00000196689-MP_0001914
ENSG00000073756-EFO_0007214
ENSG00000178394-HP_0001268
ENSG00000175482-EFO_0000224
ENSG00000106348-EFO_0000616
ENSG00000109158-EFO_0008526
ENSG00000173083-EFO_0006858
ENSG00000166206-EFO_0003086
ENSG00000173083-EFO_0000313
ENSG00000160801-HP_0002901
ENSG00000125356-EFO_0000319
ENSG00000113161-EFO_0006818
ENSG00000113161-EFO_0000266
ENSG00000073756-EFO_0004888
ENSG00000073756-EFO_0004277
ENSG00000113580-EFO_1001491
ENSG00000198900-EFO_1000657
ENSG00000160191-EFO_0004247
ENSG00000136531-Orphanet_2382
ENSG00000119535-EFO_0005952
ENSG00000113580-EFO_0001062
ENSG00000101336-EFO_0000220
ENSG00000095303-EFO_0007486
ENSG00000022355-EFO_0003086
ENSG00000171189-EFO_0006788
ENSG00000061273-EFO_0000574
ENSG00000188389-EFO_0000292
ENSG00000113580-EFO_0006505
ENSG00000087085-HP_0002315
ENSG00000157445-EFO_0003843
ENSG00000114859-EFO_0000555
ENSG00000112164-EFO_1001121
ENSG00000172572-EFO_0001421
ENSG00000196639-EFO_0005856
ENSG00000176884-EFO_0005140
ENSG00000198763-EFO_0001359
ENSG00000122025-EFO_0007359
ENSG00000113580-EFO_0001067
ENSG00000095303-HP_0002315
ENSG00000196230-EFO_0000571
ENSG00000094755-EFO_0000673
ENSG00000151067-EFO_1002032
ENSG00000147168-EFO_0000209
ENSG00000088832-EFO_0004198
ENSG00000117013-EFO_0000474
ENSG00000146648-EFO_0005922
ENSG00000268089-EFO_0000692
ENSG00000258947-EFO_0003032
ENSG00000258947-EFO_0000183
ENSG00000196639-EFO_0005230
ENSG00000188778-EFO_0000612
ENSG00000185231-EFO_0004255
ENSG00000183044-Orphanet_3451
ENSG00000182256-HP_0001250
ENSG00000169252-EFO_0002506
ENSG00000168811-EFO_0000676
ENSG00000167792-EFO_0000400
ENSG00000160712-EFO_1001209
ENSG00000160013-EFO_0003144
ENSG00000157388-EFO_0000249
ENSG00000152086-EFO_0003777
ENSG00000148408-EFO_0000474
ENSG00000147099-EFO_0000096
ENSG00000145692-EFO_0003761
ENSG00000144891-EFO_0003913
ENSG00000138735-EFO_0000764
ENSG00000138039-EFO_0004248
ENSG00000132639-EFO_0000712
ENSG00000125675-HP_0002315
ENSG00000122194-HP_0002239
ENSG00000119013-EFO_0000319
ENSG00000117601-EFO_0002506
ENSG00000117601-EFO_0000545
ENSG00000114013-EFO_0000398
ENSG00000106348-EFO_1000784
ENSG00000106348-EFO_0006803
ENSG00000102287-EFO_0000537
ENSG00000101182-EFO_1001469
ENSG00000095303-EFO_0003877
ENSG00000090266-EFO_0000692
ENSG00000090266-EFO_0000677
ENSG00000070915-EFO_0003144
ENSG00000070915-EFO_0000373
ENSG00000067191-EFO_0000319
ENSG00000062822-EFO_0000198
ENSG00000048392-EFO_0000691
ENSG00000048392-EFO_0000292
ENSG00000012779-EFO_0002609
ENSG00000007402-EFO_0000249
ENSG00000187730-HP_0001250
ENSG00000138622-EFO_0001645
ENSG00000184588-EFO_0003843
ENSG00000125910-EFO_0000540
ENSG00000160716-EFO_0003761
ENSG00000184156-EFO_0001663
ENSG00000196689-HP_0002017
ENSG00000006116-EFO_0000249
ENSG00000198840-EFO_0000545
ENSG00000213694-EFO_0003885
ENSG00000177272-EFO_0001663
ENSG00000102057-EFO_0001663
ENSG00000198056-EFO_0003060
ENSG00000198056-EFO_0001071
ENSG00000178035-EFO_0003777
ENSG00000169313-EFO_0000373
ENSG00000153956-EFO_0005762
ENSG00000153956-EFO_0003843
ENSG00000145863-EFO_0006788
ENSG00000145863-EFO_0004262
ENSG00000131747-EFO_0003859
ENSG00000116106-EFO_0003060
ENSG00000102468-EFO_0004566
ENSG00000065989-EFO_0000555
ENSG00000014138-EFO_0000681
ENSG00000273079-EFO_0000228
ENSG00000073756-EFO_0004265
ENSG00000185760-HP_0001250
ENSG00000108576-HP_0001268
ENSG00000102468-EFO_0007634
ENSG00000277893-EFO_0003890
ENSG00000176014-EFO_0001071
ENSG00000171564-HP_0004936
ENSG00000168356-EFO_0003100
ENSG00000113749-EFO_0003885
ENSG00000196689-EFO_0003829
ENSG00000171303-EFO_0003777
ENSG00000148229-EFO_0000616
ENSG00000147246-HP_0002315
ENSG00000113161-EFO_0006834
ENSG00000095303-EFO_0007214
ENSG00000082482-EFO_1000637
ENSG00000043591-EFO_0008585
ENSG00000102468-EFO_0007319
ENSG00000169083-EFO_0003144
ENSG00000156738-EFO_0009441
ENSG00000282608-EFO_0003767
ENSG00000188778-EFO_0003086
ENSG00000087085-EFO_0000195
ENSG00000137267-EFO_0000220
ENSG00000126934-EFO_0002617
ENSG00000113721-EFO_0000096
ENSG00000183873-EFO_0004247
ENSG00000183873-EFO_0003761
ENSG00000168539-HP_0100543
ENSG00000163288-EFO_0000289
ENSG00000095303-EFO_1000941
ENSG00000134460-EFO_0001421
ENSG00000147246-EFO_0001358
ENSG00000274286-EFO_0000239
ENSG00000160013-EFO_0003875
ENSG00000149452-EFO_0004274
ENSG00000136928-EFO_0003829
ENSG00000128052-EFO_0007359
ENSG00000113721-EFO_0005756
ENSG00000105723-EFO_0000289
ENSG00000103546-EFO_1001917
ENSG00000103546-EFO_0005762
ENSG00000095303-EFO_0003931
ENSG00000091831-Orphanet_64739
ENSG00000064989-EFO_0003821
ENSG00000043591-EFO_0000195
ENSG00000027697-EFO_0006890
ENSG00000204264-EFO_0000574
ENSG00000163288-EFO_0000692
ENSG00000119013-EFO_0002690
ENSG00000095303-EFO_0000764
ENSG00000144285-EFO_0003843
ENSG00000186350-EFO_0000676
ENSG00000184160-EFO_0000692
ENSG00000178127-EFO_0000311
ENSG00000211452-EFO_0004237
ENSG00000198888-EFO_0003095
ENSG00000198033-EFO_0004269
ENSG00000185231-EFO_0005140
ENSG00000184611-EFO_0001663
ENSG00000182256-EFO_0003843
ENSG00000167434-EFO_0003843
ENSG00000163288-EFO_0003843
ENSG00000162009-EFO_0004243
ENSG00000160868-EFO_0000180
ENSG00000150594-EFO_0004895
ENSG00000145864-EFO_0003843
ENSG00000144891-EFO_0003767
ENSG00000144285-EFO_0004247
ENSG00000141837-EFO_0004149
ENSG00000129244-EFO_0000537
ENSG00000111424-Orphanet_586
ENSG00000106258-EFO_0000180
ENSG00000095303-EFO_0004607
ENSG00000082175-EFO_0009006
ENSG00000007314-EFO_0005306
ENSG00000228716-EFO_0002609
ENSG00000170425-EFO_0000341
ENSG00000106348-EFO_0000311
ENSG00000168830-EFO_0000692
ENSG00000204681-EFO_0004777
ENSG00000151834-EFO_0003761
ENSG00000007314-EFO_0004149
ENSG00000043591-EFO_0000341
ENSG00000198763-EFO_0000545
ENSG00000161509-EFO_0003843
ENSG00000153253-EFO_0000677
ENSG00000119535-EFO_0000556
ENSG00000004779-EFO_0000373
ENSG00000211891-EFO_0000270
ENSG00000198888-EFO_0000677
ENSG00000198851-EFO_0001642
ENSG00000196639-HP_0002017
ENSG00000184160-EFO_0004269
ENSG00000182256-EFO_0000474
ENSG00000178394-EFO_0007191
ENSG00000178342-EFO_0004269
ENSG00000169252-EFO_0006505
ENSG00000169252-EFO_0003108
ENSG00000168748-EFO_0000516
ENSG00000151577-HP_0002017
ENSG00000151577-EFO_0005424
ENSG00000149403-EFO_0000474
ENSG00000149295-EFO_0001421
ENSG00000147246-EFO_0007634
ENSG00000147246-EFO_0004215
ENSG00000147168-EFO_0000756
ENSG00000144891-EFO_1001207
ENSG00000142627-EFO_0000565
ENSG00000137267-EFO_0003060
ENSG00000135766-EFO_0003884
ENSG00000134640-EFO_0003761
ENSG00000134460-EFO_0002913
ENSG00000132681-EFO_0000537
ENSG00000132671-EFO_1000478
ENSG00000121594-EFO_0000398
ENSG00000120907-EFO_0005252
ENSG00000120907-EFO_0005251
ENSG00000113580-EFO_0006346
ENSG00000112541-EFO_0000319
ENSG00000104833-EFO_0000621
ENSG00000095303-EFO_0000280
ENSG00000094755-EFO_0000405
ENSG00000091831-EFO_0004714
ENSG00000087085-EFO_0003888
ENSG00000077097-EFO_0003833
ENSG00000077097-EFO_0000326
ENSG00000077092-EFO_0003894
ENSG00000077092-EFO_0000676
ENSG00000043591-EFO_0003821
ENSG00000043591-EFO_0000516
ENSG00000170425-EFO_0000616
ENSG00000073756-EFO_0003913
ENSG00000139842-EFO_0000565
ENSG00000100433-EFO_0003777
ENSG00000198763-EFO_0003914
ENSG00000114013-EFO_0001422
ENSG00000101204-EFO_0003843
ENSG00000137673-EFO_1000760
ENSG00000160791-EFO_1001461
ENSG00000134460-EFO_0001062
ENSG00000178035-EFO_0001422
ENSG00000167325-EFO_0001061
ENSG00000156973-EFO_0001073
ENSG00000119630-EFO_1001157
ENSG00000095303-HP_0004936
ENSG00000088832-EFO_0002890
ENSG00000113721-EFO_0000365
ENSG00000103546-EFO_0000516
ENSG00000140675-EFO_0003095
ENSG00000140675-EFO_0001421
ENSG00000198888-EFO_0000536
ENSG00000164258-EFO_0002690
ENSG00000152270-EFO_0000318
ENSG00000102001-EFO_0000692
ENSG00000095303-EFO_0001059
ENSG00000151067-EFO_0000407
ENSG00000176884-EFO_0003829
ENSG00000175535-HP_0001397
ENSG00000144285-EFO_0006788
ENSG00000163288-EFO_0003777
ENSG00000116678-EFO_0000589
ENSG00000100804-EFO_0000574
ENSG00000183873-EFO_0000673
ENSG00000169432-HP_0002315
ENSG00000166736-EFO_0003144
ENSG00000165264-EFO_0002614
ENSG00000159110-EFO_0001422
ENSG00000152270-HP_0001919
ENSG00000108576-EFO_0005411
ENSG00000073417-EFO_0003843
ENSG00000022355-EFO_0008526
ENSG00000004779-EFO_0002687
ENSG00000168356-EFO_0002970
ENSG00000088832-Orphanet_805
ENSG00000139842-EFO_0000095
ENSG00000101180-EFO_0005772
ENSG00000169442-EFO_0003086
ENSG00000169432-EFO_0003777
ENSG00000169432-EFO_0000319
ENSG00000161509-EFO_0003890
ENSG00000161509-EFO_0003829
ENSG00000198785-EFO_0001072
ENSG00000186010-EFO_0001359
ENSG00000171105-EFO_0000378
ENSG00000149403-EFO_0006788
ENSG00000147246-EFO_0005411
ENSG00000138735-EFO_0000464
ENSG00000134460-EFO_1002048
ENSG00000119535-EFO_0000183
ENSG00000115252-EFO_0003777
ENSG00000088832-MP_0001845
ENSG00000204264-EFO_0000096
ENSG00000133742-EFO_0003144
ENSG00000117971-EFO_0000537
ENSG00000149295-EFO_1001485
ENSG00000073756-HP_0011868
ENSG00000258947-EFO_0002939
ENSG00000161509-EFO_0000249
ENSG00000116032-EFO_0000305
ENSG00000105723-HP_0100543
ENSG00000239732-Orphanet_79364
ENSG00000228716-EFO_0000384
ENSG00000198888-EFO_0002614
ENSG00000181104-HP_0004936
ENSG00000169676-EFO_0005411
ENSG00000169676-EFO_0003761
ENSG00000167986-EFO_0000565
ENSG00000164270-HP_0002315
ENSG00000158445-EFO_0004149
ENSG00000148408-EFO_0005762
ENSG00000148408-EFO_0003843
ENSG00000147099-EFO_0005952
ENSG00000139874-EFO_0001073
ENSG00000113580-Orphanet_182098
ENSG00000113580-EFO_0007257
ENSG00000112038-EFO_0003877
ENSG00000108576-EFO_0005856
ENSG00000108576-EFO_0005762
ENSG00000108576-EFO_0003922
ENSG00000105464-EFO_0003839
ENSG00000100429-EFO_0005952
ENSG00000061918-EFO_0000612
ENSG00000004779-EFO_0002614
ENSG00000166206-EFO_0003821
ENSG00000198888-EFO_0001073
ENSG00000178035-EFO_0000508
ENSG00000167325-EFO_0000764
ENSG00000134460-EFO_0000677
ENSG00000132155-EFO_0005842
ENSG00000105650-EFO_0000540
ENSG00000006283-HP_0001250
ENSG00000184588-EFO_0000319
ENSG00000160752-EFO_0000305
ENSG00000239732-EFO_0007160
ENSG00000198840-EFO_0001073
ENSG00000188389-EFO_0006859
ENSG00000185313-Orphanet_2382
ENSG00000183454-EFO_0003914
ENSG00000182255-EFO_0003777
ENSG00000169252-EFO_0004278
ENSG00000163873-EFO_0000474
ENSG00000160801-EFO_0000685
ENSG00000160654-EFO_0000565
ENSG00000156973-EFO_0000400
ENSG00000145863-EFO_0005741
ENSG00000139874-HP_0001943
ENSG00000138735-EFO_0000401
ENSG00000137673-EFO_0007205
ENSG00000132639-EFO_0003821
ENSG00000128271-EFO_0003890
ENSG00000113580-EFO_0008521
ENSG00000111319-EFO_0004255
ENSG00000108576-EFO_1002014
ENSG00000106348-EFO_0001642
ENSG00000106348-EFO_0000565
ENSG00000100764-EFO_0001642
ENSG00000100764-EFO_0000096
ENSG00000095303-Orphanet_3389
ENSG00000095303-EFO_0003913
ENSG00000095303-EFO_0003832
ENSG00000095303-EFO_0003778
ENSG00000167535-EFO_0000319
ENSG00000164116-HP_0100806
ENSG00000154678-EFO_0003777
ENSG00000136160-EFO_0003818
ENSG00000198888-EFO_0002690
ENSG00000184588-EFO_0003777
ENSG00000171873-EFO_0003843
ENSG00000140675-EFO_0003144
ENSG00000258947-EFO_0006859
ENSG00000198056-EFO_0000574
ENSG00000196689-EFO_0000378
ENSG00000196639-EFO_0000685
ENSG00000196611-EFO_0007205
ENSG00000188778-EFO_0000270
ENSG00000185313-EFO_0009387
ENSG00000184845-EFO_0005411
ENSG00000184160-HP_0000708
ENSG00000184160-EFO_0000400
ENSG00000183454-MP_0001914
ENSG00000170425-EFO_0001360
ENSG00000170425-EFO_0001073
ENSG00000170214-EFO_0000536
ENSG00000170214-EFO_0000284
ENSG00000164418-EFO_0004242
ENSG00000163873-EFO_0000289
ENSG00000158125-EFO_0003914
ENSG00000157388-EFO_1002032
ENSG00000151067-EFO_0004242
ENSG00000148229-EFO_0000311
ENSG00000147168-EFO_0003885
ENSG00000147123-EFO_0004269
ENSG00000144285-EFO_0004149
ENSG00000138735-EFO_1000899
ENSG00000131477-EFO_0001359
ENSG00000131477-EFO_0000400
ENSG00000117601-EFO_0000495
ENSG00000113580-EFO_0000545
ENSG00000112715-EFO_1000251
ENSG00000112294-EFO_0001073
ENSG00000111319-EFO_0004269
ENSG00000109163-EFO_0009029
ENSG00000105650-EFO_0003086
ENSG00000105464-EFO_0000712
ENSG00000095303-HP_0012115
ENSG00000095303-EFO_0004265
ENSG00000095303-EFO_0003884
ENSG00000095303-EFO_0003875
ENSG00000087085-EFO_0005411
ENSG00000082175-EFO_0007453
ENSG00000075043-EFO_0004269
ENSG00000070915-EFO_0000195
ENSG00000069696-EFO_0007319
ENSG00000004948-EFO_0005687
ENSG00000004779-EFO_0000545
ENSG00000182674-EFO_0004269
ENSG00000167535-EFO_0000249
ENSG00000151834-EFO_0006788
ENSG00000151834-EFO_0001358
ENSG00000143799-EFO_0001071
ENSG00000282608-EFO_0000384
ENSG00000213619-EFO_0000319
ENSG00000213619-EFO_0000318
ENSG00000204264-EFO_0005952
ENSG00000204231-EFO_1001494
ENSG00000198888-EFO_0001359
ENSG00000198786-EFO_0000660
ENSG00000198785-EFO_0005611
ENSG00000198763-EFO_0001360
ENSG00000198216-EFO_0000474
ENSG00000196664-EFO_1000720
ENSG00000188778-EFO_0000275
ENSG00000187730-EFO_0003890
ENSG00000187730-EFO_0003829
ENSG00000187498-EFO_0003899
ENSG00000187486-EFO_0000712
ENSG00000185231-EFO_0003885
ENSG00000183454-EFO_0003100
ENSG00000183454-EFO_0001358
ENSG00000170425-EFO_0001645
ENSG00000169252-EFO_0005531
ENSG00000168748-EFO_0009444
ENSG00000168539-EFO_0003761
ENSG00000167535-EFO_0000508
ENSG00000152578-EFO_0002508
ENSG00000151067-EFO_0001645
ENSG00000149295-EFO_1000948
ENSG00000147955-HP_0012735
ENSG00000145888-EFO_0003843
ENSG00000134640-EFO_0004698
ENSG00000134460-EFO_0003865
ENSG00000134460-EFO_0002890
ENSG00000133742-EFO_0005804
ENSG00000132915-EFO_0000712
ENSG00000132915-EFO_0000319
ENSG00000131759-EFO_0000676
ENSG00000130816-EFO_0004289
ENSG00000130816-EFO_0003811
ENSG00000120907-EFO_0002460
ENSG00000117601-EFO_0008585
ENSG00000117601-EFO_0007443
ENSG00000116329-EFO_0001073
ENSG00000113721-EFO_0007359
ENSG00000112294-EFO_0003890
ENSG00000112038-EFO_0002687
ENSG00000111424-EFO_0005531
ENSG00000100346-EFO_0000474
ENSG00000095303-EFO_1001434
ENSG00000094755-EFO_0003890
ENSG00000094755-EFO_0003829
ENSG00000088832-EFO_0009259
ENSG00000088832-EFO_0003884
ENSG00000088832-EFO_0001421
ENSG00000088832-EFO_0000182
ENSG00000082556-EFO_0005230
ENSG00000081248-EFO_0004149
ENSG00000073756-HP_0030839
ENSG00000069696-HP_0002315
ENSG00000011677-EFO_0005230
ENSG00000188229-EFO_0004252
ENSG00000143171-EFO_0000574
ENSG00000160801-EFO_0005769
ENSG00000163485-EFO_0001645
ENSG00000171848-EFO_0002517
ENSG00000152086-EFO_0001663
ENSG00000176884-EFO_0000228
ENSG00000134460-EFO_1001513
ENSG00000134460-EFO_0001422
ENSG00000278195-EFO_0004243
ENSG00000274286-EFO_0002460
ENSG00000256713-HP_0004398
ENSG00000213694-EFO_0003929
ENSG00000211891-EFO_0003785
ENSG00000211891-EFO_0000540
ENSG00000204231-EFO_0005952
ENSG00000204231-EFO_0000574
ENSG00000198886-EFO_0000537
ENSG00000198695-EFO_0002690
ENSG00000198049-MP_0001914
ENSG00000198049-HP_0001871
ENSG00000196639-EFO_0001663
ENSG00000187730-EFO_0000692
ENSG00000186350-EFO_1001494
ENSG00000186350-EFO_0002913
ENSG00000186350-EFO_0000574
ENSG00000186297-EFO_0003890
ENSG00000186297-EFO_0003829
ENSG00000182389-EFO_0004263
ENSG00000182389-EFO_0000692
ENSG00000179097-EFO_0000692
ENSG00000178127-EFO_0000313
ENSG00000175535-HP_0012115
ENSG00000175166-EFO_0001642
ENSG00000175166-EFO_0000565
ENSG00000171848-Orphanet_848
ENSG00000171848-EFO_0000095
ENSG00000170425-EFO_0000270
ENSG00000169313-EFO_0003821
ENSG00000169252-EFO_0007372
ENSG00000169252-EFO_0000662
ENSG00000168830-EFO_0003761
ENSG00000168356-EFO_0003086
ENSG00000167553-EFO_0000691
ENSG00000167325-EFO_0000708
ENSG00000166206-EFO_0005230
ENSG00000166206-EFO_0004698
ENSG00000166206-EFO_0001358
ENSG00000164270-HP_0002018
ENSG00000163485-EFO_0000537
ENSG00000163285-EFO_0001422
ENSG00000163285-EFO_0001421
ENSG00000163285-EFO_0000405
ENSG00000160752-EFO_0004259
ENSG00000157388-EFO_0004149
ENSG00000155511-EFO_0005203
ENSG00000153253-EFO_0005762
ENSG00000148408-EFO_0000182
ENSG00000147123-EFO_0000313
ENSG00000145545-EFO_0003829
ENSG00000144891-EFO_0000384
ENSG00000144285-EFO_0003761
ENSG00000142166-EFO_0004272
ENSG00000141837-EFO_0004263
ENSG00000138735-HP_0004936
ENSG00000138735-EFO_0003884
ENSG00000137745-EFO_0003894
ENSG00000134853-HP_0200042
ENSG00000134853-EFO_0005756
ENSG00000134640-EFO_0009267
ENSG00000134640-EFO_0000289
ENSG00000125675-HP_0001268
ENSG00000125675-EFO_0004242
ENSG00000122679-EFO_0000400
ENSG00000121764-EFO_0001358
ENSG00000116032-EFO_0004247
ENSG00000116032-EFO_0003761
ENSG00000115286-EFO_0000616
ENSG00000115286-EFO_0000311
ENSG00000113721-HP_0200042
ENSG00000113580-EFO_1001034
ENSG00000113580-EFO_0003959
ENSG00000113580-EFO_0000731
ENSG00000113327-EFO_0005230
ENSG00000112038-EFO_1000783
ENSG00000110148-HP_0004398
ENSG00000105675-HP_0004398
ENSG00000100385-EFO_0000756
ENSG00000100385-EFO_0000574
ENSG00000100346-EFO_0000512
ENSG00000095303-EFO_0003103
ENSG00000095303-EFO_0000401
ENSG00000082175-Orphanet_64739
ENSG00000077514-EFO_0003860
ENSG00000077514-EFO_0002618
ENSG00000077097-EFO_0000691
ENSG00000075429-EFO_0000692
ENSG00000074803-EFO_0000401
ENSG00000069696-EFO_0007191
ENSG00000061918-EFO_0000537
ENSG00000048392-EFO_0005221
ENSG00000026559-EFO_0004269
ENSG00000010810-EFO_0000220
ENSG00000007314-EFO_0003100
ENSG00000004779-EFO_1000954
ENSG00000169032-EFO_0002892
ENSG00000149295-EFO_0004149
ENSG00000144285-EFO_0000249
ENSG00000148408-EFO_0004280
ENSG00000172572-EFO_0003875
ENSG00000105737-EFO_0006788
ENSG00000282608-EFO_0003843
ENSG00000274286-EFO_0003843
ENSG00000274286-EFO_0003144
ENSG00000240065-EFO_1001469
ENSG00000228716-EFO_0003778
ENSG00000212907-EFO_0000313
ENSG00000198888-HP_0100543
ENSG00000198888-EFO_0000692
ENSG00000198888-EFO_0000289
ENSG00000198886-HP_0100543
ENSG00000198886-EFO_0000692
ENSG00000198886-EFO_0000289
ENSG00000198851-EFO_0000565
ENSG00000198840-EFO_0002687
ENSG00000198840-EFO_0000400
ENSG00000198786-EFO_0003761
ENSG00000198763-EFO_0003144
ENSG00000198763-EFO_0000373
ENSG00000198695-EFO_0001663
ENSG00000198216-EFO_0000270
ENSG00000198033-EFO_0001663
ENSG00000196876-EFO_0003843
ENSG00000196639-HP_0002018
ENSG00000196639-EFO_1001188
ENSG00000196639-EFO_0003821
ENSG00000196639-EFO_0000565
ENSG00000196557-EFO_0000692
ENSG00000196230-EFO_0003833
ENSG00000196230-EFO_0000756
ENSG00000196230-EFO_0000326
ENSG00000189043-HP_0001397
ENSG00000189043-EFO_0001645
ENSG00000186642-EFO_0000289
ENSG00000186297-EFO_0005411
ENSG00000186297-EFO_0000692
ENSG00000186090-EFO_0003761
ENSG00000186038-EFO_0003761
ENSG00000186009-EFO_0001645
ENSG00000184160-EFO_0003821
ENSG00000184160-EFO_0000289
ENSG00000184156-EFO_0004269
ENSG00000183873-EFO_0005762
ENSG00000183873-EFO_0003821
ENSG00000183454-HP_0002315
ENSG00000182389-HP_0001250
ENSG00000179546-EFO_0001073
ENSG00000178084-EFO_0003761
ENSG00000176884-EFO_0000289
ENSG00000174886-EFO_0000616
ENSG00000174886-EFO_0000311
ENSG00000173826-EFO_0003777
ENSG00000172819-EFO_0000676
ENSG00000172572-EFO_0003876
ENSG00000171873-EFO_0002460
ENSG00000171873-EFO_0000284
ENSG00000171303-EFO_0003843
ENSG00000171189-EFO_0005203
ENSG00000170745-EFO_0004269
ENSG00000170214-EFO_0003843
ENSG00000170214-EFO_0003144
ENSG00000170175-EFO_0000313
ENSG00000169432-EFO_1001219
ENSG00000169432-EFO_0009430
ENSG00000169432-EFO_0003821
ENSG00000169432-EFO_0001663
ENSG00000169427-EFO_0001645
ENSG00000169427-EFO_0000378
ENSG00000169313-EFO_0000266
ENSG00000169252-EFO_0000275
ENSG00000168412-EFO_0003761
ENSG00000168356-Orphanet_1956
ENSG00000167658-EFO_0005952
ENSG00000167325-EFO_0000095
ENSG00000166862-EFO_0005762
ENSG00000166206-EFO_0005411
ENSG00000164182-EFO_0000677
ENSG00000163485-EFO_0003843
ENSG00000163288-EFO_0005411
ENSG00000162975-EFO_0003777
ENSG00000161509-EFO_0000289
ENSG00000160951-EFO_0003086
ENSG00000160801-Orphanet_666
ENSG00000160194-EFO_0000677
ENSG00000160194-EFO_0000289
ENSG00000160191-EFO_0000289
ENSG00000160013-Orphanet_275766
ENSG00000160013-EFO_0004265
ENSG00000159352-EFO_0000565
ENSG00000157388-EFO_0003761
ENSG00000154928-EFO_0003060
ENSG00000152270-EFO_0008573
ENSG00000151577-EFO_1000948
ENSG00000151067-EFO_0001360
ENSG00000151067-EFO_0000400
ENSG00000150594-MP_0001914
ENSG00000150594-EFO_0005611
ENSG00000150594-EFO_0003833
ENSG00000149403-EFO_0004242
ENSG00000149403-EFO_0003829
ENSG00000149295-EFO_0004566
ENSG00000149295-EFO_0001422
ENSG00000147168-EFO_0003865
ENSG00000147168-EFO_0003086
ENSG00000147168-EFO_0002890
ENSG00000145888-EFO_0003890
ENSG00000144891-EFO_0003146
ENSG00000144285-Orphanet_908
ENSG00000144285-EFO_0008568
ENSG00000144285-EFO_0000289
ENSG00000142627-EFO_0000220
ENSG00000142408-EFO_0000692
ENSG00000140990-EFO_0002614
ENSG00000140675-EFO_0000537
ENSG00000139874-EFO_1001485
ENSG00000139180-EFO_0000616
ENSG00000139180-EFO_0000313
ENSG00000139180-EFO_0000311
ENSG00000138735-EFO_1001996
ENSG00000137745-EFO_1000941
ENSG00000137285-EFO_0001642
ENSG00000137285-EFO_0000756
ENSG00000137285-EFO_0000574
ENSG00000137285-EFO_0000183
ENSG00000137267-EFO_0002939
ENSG00000137252-EFO_0004698
ENSG00000136546-HP_0001250
ENSG00000136531-Orphanet_908
ENSG00000136531-EFO_0003821
ENSG00000136521-EFO_0002614
ENSG00000134460-EFO_1001051
ENSG00000134460-EFO_1000785
ENSG00000133731-EFO_0003761
ENSG00000131747-EFO_0001378
ENSG00000131398-EFO_0004269
ENSG00000130414-EFO_0002614
ENSG00000130414-EFO_0000692
ENSG00000130414-EFO_0000677
ENSG00000129484-EFO_0001663
ENSG00000128609-EFO_0002614
ENSG00000128271-EFO_0003767
ENSG00000128271-EFO_0001360
ENSG00000128271-EFO_0001073
ENSG00000126895-EFO_1001771
ENSG00000126218-HP_0004936
ENSG00000126218-EFO_0003884
ENSG00000124134-EFO_0004269
ENSG00000123416-EFO_0000756
ENSG00000121594-EFO_1001486
ENSG00000120907-EFO_0003888
ENSG00000120907-EFO_0003821
ENSG00000120907-EFO_0003761
ENSG00000120907-EFO_0001059
ENSG00000119421-EFO_0000616
ENSG00000119421-EFO_0000319
ENSG00000119421-EFO_0000318
ENSG00000119421-EFO_0000313
ENSG00000119421-EFO_0000311
ENSG00000117013-EFO_0004269
ENSG00000116329-EFO_0003761
ENSG00000116032-EFO_0003756
ENSG00000116032-EFO_0001663
ENSG00000116032-EFO_0000512
ENSG00000115286-EFO_0000319
ENSG00000115286-EFO_0000318
ENSG00000115159-EFO_0000677
ENSG00000113749-EFO_0000764
ENSG00000113580-EFO_0006951
ENSG00000113448-EFO_0000676
ENSG00000113327-EFO_0008526
ENSG00000113231-EFO_0003777
ENSG00000113231-EFO_0000319
ENSG00000113161-Orphanet_908
ENSG00000112964-EFO_1001109
ENSG00000112038-EFO_0000612
ENSG00000112038-EFO_0000278
ENSG00000110680-EFO_0003821
ENSG00000109158-EFO_0005411
ENSG00000109158-EFO_0000692
ENSG00000109158-EFO_0000289
ENSG00000108821-EFO_0003899
ENSG00000108344-EFO_0005952
ENSG00000108344-EFO_0000574
ENSG00000106588-EFO_0000574
ENSG00000106348-EFO_0003777
ENSG00000106348-EFO_0003086
ENSG00000105737-EFO_0005203
ENSG00000105605-EFO_0000319
ENSG00000105464-EFO_0005762
ENSG00000105464-EFO_0003756
ENSG00000103546-EFO_0005252
ENSG00000103546-EFO_0003758
ENSG00000103546-EFO_0000555
ENSG00000102287-HP_0001250
ENSG00000102287-EFO_0003890
ENSG00000102287-EFO_0000405
ENSG00000101162-EFO_0001642
ENSG00000101162-EFO_0000565
ENSG00000101162-EFO_0000220
ENSG00000100346-EFO_0000319
ENSG00000095303-EFO_0003829
ENSG00000095303-EFO_0000772
ENSG00000091831-HP_0000132
ENSG00000091831-EFO_0000765
ENSG00000087085-HP_0002093
ENSG00000087085-EFO_0004895
ENSG00000087085-EFO_0003877
ENSG00000082556-EFO_0002506
ENSG00000082175-EFO_0003894
ENSG00000081248-EFO_0000474
ENSG00000077097-EFO_0000702
ENSG00000065989-EFO_0000270
ENSG00000065518-EFO_0002614
ENSG00000048392-EFO_0000574
ENSG00000043591-Orphanet_558
ENSG00000043591-MP_0001914
ENSG00000043591-EFO_1001917
ENSG00000043591-EFO_0004214
ENSG00000043591-EFO_0003914
ENSG00000043591-EFO_0003108
ENSG00000023228-EFO_0002614
ENSG00000022355-HP_0100543
ENSG00000015413-EFO_0003103
ENSG00000012779-EFO_0000555
ENSG00000010322-EFO_0000660
ENSG00000007314-EFO_0000253
ENSG00000006283-EFO_0000182
ENSG00000004779-HP_0001397
ENSG00000004779-EFO_0004220
ENSG00000004779-EFO_0003047
ENSG00000153253-EFO_0004616
ENSG00000198056-EFO_0000707
ENSG00000196591-EFO_0000228
ENSG00000134460-EFO_0000764
ENSG00000136930-EFO_0001378
ENSG00000188229-EFO_0000326
ENSG00000186297-EFO_0001421
ENSG00000170425-EFO_0003890
ENSG00000160752-EFO_0001071
ENSG00000151834-EFO_0004242
ENSG00000151067-EFO_0003774
ENSG00000145863-EFO_0004698
ENSG00000138622-EFO_0005672
ENSG00000138622-EFO_0000378
ENSG00000125356-EFO_0000660
ENSG00000116329-EFO_0003768
ENSG00000151617-EFO_0003818
ENSG00000163288-EFO_0001645
ENSG00000023228-EFO_0000400
ENSG00000171848-EFO_0004252
ENSG00000198786-EFO_0003914
ENSG00000198785-MP_0001845
ENSG00000136546-EFO_1001951
ENSG00000136546-EFO_0004142
ENSG00000119772-EFO_0004289
ENSG00000178342-EFO_0000616
ENSG00000108576-EFO_0005687
ENSG00000127824-EFO_0002618
ENSG00000022355-EFO_0000673
ENSG00000109158-EFO_0000384
ENSG00000186297-EFO_0000384
ENSG00000094755-EFO_0000537
ENSG00000136531-EFO_0000249
ENSG00000176387-HP_0004398
ENSG00000166136-EFO_0001073
ENSG00000073756-EFO_0005687
ENSG00000151834-HP_0001250
ENSG00000160752-EFO_0000685
ENSG00000163485-EFO_0000378
ENSG00000077514-Orphanet_398934
ENSG00000077514-EFO_0001075
ENSG00000176884-EFO_0003096
ENSG00000185627-EFO_0001378
ENSG00000273079-EFO_1001892
ENSG00000198886-EFO_0000536
ENSG00000151834-EFO_0000289
ENSG00000126067-EFO_0001642
ENSG00000126067-EFO_0000565
ENSG00000109163-Orphanet_64739
ENSG00000073756-EFO_1001460
ENSG00000004779-EFO_0000289
ENSG00000115233-EFO_0001378
ENSG00000198763-EFO_0002546
ENSG00000198216-EFO_0004242
ENSG00000115159-EFO_0000545
ENSG00000088832-EFO_0000685
ENSG00000102287-EFO_0000673
ENSG00000173826-EFO_0001663
ENSG00000258947-EFO_0000389
ENSG00000184588-EFO_0000764
ENSG00000170745-EFO_0001663
ENSG00000166736-EFO_1001892
ENSG00000166206-EFO_0003777
ENSG00000131747-EFO_0000224
ENSG00000157445-EFO_0000474
ENSG00000187486-HP_0000093
ENSG00000198431-EFO_0000222
ENSG00000198223-EFO_0005140
ENSG00000205220-EFO_0001642
ENSG00000205220-EFO_0000565
ENSG00000196411-EFO_0003060
ENSG00000187486-EFO_0004285
ENSG00000177272-EFO_0005140
ENSG00000151366-EFO_0001360
ENSG00000151366-EFO_0000589
ENSG00000151366-EFO_0000400
ENSG00000118113-EFO_0008510
ENSG00000041357-EFO_0001378
ENSG00000115825-EFO_0000222
ENSG00000198786-EFO_0000545
ENSG00000160194-EFO_0001663
ENSG00000160194-EFO_0000313
ENSG00000159110-EFO_0004239
ENSG00000159110-EFO_0004197
ENSG00000112759-EFO_0000712
ENSG00000111262-EFO_0000275
ENSG00000137267-EFO_0002618
ENSG00000131495-EFO_0000400
ENSG00000258947-EFO_0000430
ENSG00000022355-EFO_0001663
ENSG00000198785-EFO_0001663
ENSG00000184588-EFO_0001645
ENSG00000254087-EFO_0000220
ENSG00000113580-EFO_1000039
ENSG00000185633-EFO_0001645
ENSG00000183873-EFO_0000537
ENSG00000113580-EFO_1000049
ENSG00000183960-EFO_0003885
ENSG00000162975-EFO_0001663
ENSG00000188229-EFO_0001378
ENSG00000196230-EFO_0001378
ENSG00000183873-EFO_1001375
ENSG00000115233-EFO_0001642
ENSG00000115233-EFO_0000096
ENSG00000166206-EFO_0001645
ENSG00000166206-EFO_0000378
ENSG00000176014-EFO_0000178
ENSG00000165995-EFO_0000182
ENSG00000090266-EFO_0000616
ENSG00000065518-EFO_0000400
ENSG00000273079-EFO_0000378
ENSG00000228716-EFO_0000571
ENSG00000196230-EFO_0000228
ENSG00000142166-EFO_0000574
ENSG00000119630-EFO_0005753
ENSG00000095303-EFO_0003929
ENSG00000082175-HP_0001824
ENSG00000073756-EFO_0003929
ENSG00000165264-EFO_0001360
ENSG00000165264-EFO_0000400
ENSG00000163636-EFO_0001378
ENSG00000065518-EFO_0001359
ENSG00000169432-EFO_0000400
ENSG00000101162-EFO_0002618
ENSG00000075461-EFO_0000270
ENSG00000258947-EFO_0000621
ENSG00000176884-EFO_0006788
ENSG00000170425-EFO_0005741
ENSG00000151079-EFO_0004269
ENSG00000136521-EFO_0001073
ENSG00000136521-EFO_0000589
ENSG00000121764-EFO_0008568
ENSG00000073756-HP_0000132
ENSG00000061918-EFO_0004264
ENSG00000050628-EFO_0000731
ENSG00000081248-EFO_0004269
ENSG00000165995-EFO_0000731
ENSG00000142507-EFO_0001642
ENSG00000119630-EFO_1001480
ENSG00000239732-EFO_0004194
ENSG00000178394-EFO_0007319
ENSG00000178127-EFO_0001645
ENSG00000178127-EFO_0000378
ENSG00000168447-EFO_0004269
ENSG00000167986-EFO_0002690
ENSG00000167986-EFO_0000540
ENSG00000167792-EFO_0001645
ENSG00000167792-EFO_0001073
ENSG00000167792-EFO_0000378
ENSG00000163485-EFO_0003890
ENSG00000157388-EFO_0000612
ENSG00000151067-EFO_0000612
ENSG00000137745-EFO_0001067
ENSG00000136573-EFO_0000339
ENSG00000136531-EFO_0000537
ENSG00000107159-EFO_0000616
ENSG00000137267-EFO_0004252
ENSG00000132155-EFO_1001480
ENSG00000100479-EFO_0000222
ENSG00000204681-EFO_0003918
ENSG00000198785-EFO_0000512
ENSG00000198695-EFO_0003761
ENSG00000198695-EFO_0000677
ENSG00000196689-Orphanet_232
ENSG00000196689-EFO_1001434
ENSG00000183873-EFO_0003890
ENSG00000178035-EFO_0001642
ENSG00000178035-EFO_0000565
ENSG00000167434-EFO_0003821
ENSG00000151617-EFO_0009197
ENSG00000117480-EFO_0003890
ENSG00000111816-EFO_0004142
ENSG00000108576-EFO_0003948
ENSG00000074803-HP_0001919
ENSG00000066468-EFO_0000565
ENSG00000112038-HP_0011868
ENSG00000166862-EFO_0000249
ENSG00000143153-EFO_0004269
ENSG00000144285-EFO_0005230
ENSG00000142507-EFO_0000096
ENSG00000136930-EFO_0001642
ENSG00000136930-EFO_0000096
ENSG00000115159-EFO_0003914
ENSG00000105409-EFO_0003777
ENSG00000100804-EFO_0005952
ENSG00000095303-HP_0002829
ENSG00000136546-EFO_0000284
ENSG00000136546-EFO_0001663
ENSG00000130414-EFO_0003047
ENSG00000023228-EFO_0000341
ENSG00000113851-EFO_0000095
ENSG00000150594-EFO_0004616
ENSG00000172572-HP_0003124
ENSG00000151623-EFO_0003894
ENSG00000110717-EFO_0000400
ENSG00000277791-EFO_0001378
ENSG00000167552-EFO_0002618
ENSG00000142507-EFO_0001378
ENSG00000167552-EFO_0004252
ENSG00000212907-EFO_0000545
ENSG00000198888-EFO_0003914
ENSG00000198695-EFO_0003914
ENSG00000186009-EFO_0004269
ENSG00000183873-Orphanet_1956
ENSG00000169432-EFO_0004269
ENSG00000164258-EFO_0000311
ENSG00000151834-HP_0001945
ENSG00000141837-EFO_0005230
ENSG00000117594-HP_0004398
ENSG00000117480-MP_0001845
ENSG00000116329-HP_0002019
ENSG00000113580-HP_0002017
ENSG00000113580-EFO_1000653
ENSG00000113580-EFO_0000196
ENSG00000112038-EFO_0000685
ENSG00000109163-HP_0001510
ENSG00000105675-EFO_0004269
ENSG00000103546-EFO_1001892
ENSG00000103546-EFO_1000783
ENSG00000103546-EFO_0005687
ENSG00000103546-EFO_0004269
ENSG00000103546-EFO_0004149
ENSG00000103546-EFO_0003100
ENSG00000090266-EFO_0000311
ENSG00000087085-EFO_0004698
ENSG00000041880-Orphanet_398934
ENSG00000041880-EFO_0003893
ENSG00000041880-EFO_0003863
ENSG00000041880-EFO_0001075
ENSG00000023228-EFO_0003095
ENSG00000023228-EFO_0001421
ENSG00000011677-EFO_0003761
ENSG00000007314-Orphanet_1956
ENSG00000167553-EFO_0002618
ENSG00000150594-EFO_0005578
ENSG00000011677-EFO_0000692
ENSG00000171408-EFO_0000319
ENSG00000186642-EFO_0001645
ENSG00000137267-EFO_0000178
ENSG00000112964-Orphanet_648
ENSG00000204264-EFO_0000220
ENSG00000116478-EFO_0000684
ENSG00000140015-EFO_0001663
ENSG00000182255-EFO_0004269
ENSG00000163932-EFO_0000222
ENSG00000176014-EFO_0002618
ENSG00000136546-EFO_0003894
ENSG00000153253-EFO_0000249
ENSG00000151834-EFO_0003767
ENSG00000127824-EFO_0000756
ENSG00000198763-EFO_0000378
ENSG00000198695-EFO_1001121
ENSG00000198695-EFO_0000400
ENSG00000196230-EFO_0003865
ENSG00000196230-EFO_0002890
ENSG00000183648-EFO_0000616
ENSG00000183648-EFO_0000313
ENSG00000183648-EFO_0000311
ENSG00000171848-EFO_0003865
ENSG00000171848-EFO_0002890
ENSG00000168356-EFO_0000400
ENSG00000153253-EFO_1001951
ENSG00000153253-EFO_0004142
ENSG00000151067-EFO_0004698
ENSG00000138735-Orphanet_98895
ENSG00000138735-EFO_1000783
ENSG00000132437-EFO_0004149
ENSG00000108576-EFO_0000378
ENSG00000101868-EFO_0001642
ENSG00000101868-EFO_0000574
ENSG00000075461-EFO_0003890
ENSG00000008018-EFO_0000574
ENSG00000151834-EFO_0001663
ENSG00000000938-EFO_0000339
ENSG00000125356-EFO_0000400
ENSG00000133019-EFO_0000673
ENSG00000149295-EFO_0008623
ENSG00000131747-EFO_0003885
ENSG00000183873-EFO_0000253
ENSG00000107159-EFO_0000311
ENSG00000119013-EFO_0000536
ENSG00000100479-EFO_0002618
ENSG00000157764-EFO_0003860
ENSG00000166206-EFO_0000612
ENSG00000181104-EFO_0000198
ENSG00000101868-EFO_0002618
ENSG00000212907-EFO_0000692
ENSG00000048392-EFO_0002618
ENSG00000183648-EFO_0000400
ENSG00000102287-EFO_0000384
ENSG00000151834-EFO_0002508
ENSG00000157445-EFO_0001663
ENSG00000160716-EFO_0000270
ENSG00000166206-EFO_0000384
ENSG00000147246-EFO_0004698
ENSG00000147168-EFO_0006890
ENSG00000109390-EFO_0003047
ENSG00000172572-EFO_0000270
ENSG00000113749-EFO_0002609
ENSG00000172572-EFO_0000249
ENSG00000198695-EFO_0000692
ENSG00000107159-EFO_0006858
ENSG00000107159-EFO_0000313
ENSG00000100368-EFO_0000384
ENSG00000137869-EFO_1001512
ENSG00000198216-EFO_0000249
ENSG00000143171-EFO_0000676
ENSG00000081248-EFO_0003144
ENSG00000081248-EFO_0000373
ENSG00000103546-EFO_0000676
ENSG00000187730-EFO_0001663
ENSG00000187730-EFO_0000729
ENSG00000101162-EFO_0000178
ENSG00000133019-EFO_0002508
ENSG00000116478-EFO_0003818
ENSG00000116478-EFO_0001071
ENSG00000278195-EFO_1001485
ENSG00000198223-EFO_0000574
ENSG00000198216-EFO_0003859
ENSG00000185231-HP_0000093
ENSG00000183873-EFO_0002508
ENSG00000183873-EFO_0001361
ENSG00000183873-EFO_0001073
ENSG00000171303-EFO_0002890
ENSG00000148408-HP_0001945
ENSG00000148408-EFO_0005856
ENSG00000148408-EFO_0000270
ENSG00000142507-EFO_0000565
ENSG00000139626-EFO_0000729
ENSG00000128609-EFO_0000589
ENSG00000111424-EFO_1001890
ENSG00000106628-EFO_0001642
ENSG00000106628-EFO_0000565
ENSG00000106628-EFO_0000222
ENSG00000103546-EFO_0004242
ENSG00000077097-EFO_0000220
ENSG00000073756-EFO_0009321
ENSG00000141837-EFO_0000249
ENSG00000152402-Orphanet_797
ENSG00000113580-EFO_0007430
ENSG00000100387-EFO_0000222
ENSG00000183648-EFO_0001359
ENSG00000125910-EFO_0003929
ENSG00000105737-EFO_0000516
ENSG00000165995-EFO_0003890
ENSG00000026559-EFO_0003885
ENSG00000151834-EFO_0000729
ENSG00000014138-EFO_0002618
ENSG00000151366-EFO_0000536
ENSG00000134460-EFO_0004247
ENSG00000116678-EFO_0001073
ENSG00000136546-EFO_0000649
ENSG00000171408-EFO_0003777
ENSG00000166206-HP_0002017
ENSG00000188389-EFO_0000183
ENSG00000145545-Orphanet_79364
ENSG00000172572-HP_0001919
ENSG00000258947-EFO_0002517
ENSG00000134853-EFO_0001663
ENSG00000166206-HP_0100790
ENSG00000166206-EFO_0001421
ENSG00000184588-EFO_0003785
ENSG00000143171-EFO_0005952
ENSG00000081248-EFO_0003845
ENSG00000167535-HP_0002017
ENSG00000167535-EFO_0000405
ENSG00000151067-EFO_0003845
ENSG00000100804-EFO_0000220
ENSG00000166206-EFO_0001422
ENSG00000143153-EFO_0000275
ENSG00000081248-EFO_0003911
ENSG00000185313-EFO_0004799
ENSG00000185313-EFO_0003890
ENSG00000185313-EFO_0003829
ENSG00000185313-EFO_0000677
ENSG00000171791-EFO_1000068
ENSG00000151067-EFO_0003108
ENSG00000149295-EFO_0003100
ENSG00000185313-EFO_0000649
ENSG00000151623-HP_0002619
ENSG00000150594-EFO_1000025
ENSG00000082175-EFO_0008560
ENSG00000143153-EFO_0003144
ENSG00000143153-EFO_0000373
ENSG00000151067-EFO_0000551
ENSG00000273079-EFO_0003931
ENSG00000150594-EFO_0003086
ENSG00000240065-EFO_0000220
ENSG00000100385-EFO_0003086
ENSG00000100385-EFO_0003884
ENSG00000166206-EFO_0003839
ENSG00000184588-EFO_0003884
ENSG00000184588-EFO_0003086
ENSG00000081248-EFO_0003761
ENSG00000184588-Orphanet_79364
ENSG00000172572-EFO_1001145
ENSG00000167397-HP_0000726
ENSG00000081248-EFO_0001421
ENSG00000186642-EFO_0000401
ENSG00000151067-EFO_0005669
ENSG00000113448-EFO_0003086
ENSG00000165995-EFO_0004263
ENSG00000165995-EFO_0000474
ENSG00000110195-EFO_0005771
ENSG00000110195-Orphanet_398934
ENSG00000113448-EFO_0000289
ENSG00000043591-EFO_0000666
ENSG00000175591-Orphanet_586
ENSG00000172572-EFO_0007372
ENSG00000163636-EFO_0001642
ENSG00000163636-EFO_0000096
ENSG00000151067-EFO_0003884
ENSG00000100385-EFO_0003865
ENSG00000100385-EFO_0002890
ENSG00000196739-EFO_0003875
ENSG00000053918-EFO_0003885
ENSG00000105737-EFO_0004270
ENSG00000183873-EFO_0000649
ENSG00000187498-HP_0003549
ENSG00000043591-EFO_0001358
ENSG00000187498-EFO_0003875
ENSG00000167535-EFO_0000512
ENSG00000113448-Orphanet_79364
ENSG00000282608-HP_0006536
ENSG00000282608-HP_0002110
ENSG00000282608-HP_0001919
ENSG00000282608-EFO_1002048
ENSG00000282608-EFO_1001450
ENSG00000282608-EFO_0007214
ENSG00000282608-EFO_0005109
ENSG00000282608-EFO_0003925
ENSG00000282608-EFO_0003917
ENSG00000282608-EFO_0003914
ENSG00000282608-EFO_0003890
ENSG00000282608-EFO_0003888
ENSG00000282608-EFO_0003884
ENSG00000282608-EFO_0003821
ENSG00000282608-EFO_0003086
ENSG00000282608-EFO_0002687
ENSG00000282608-EFO_0002610
ENSG00000282608-EFO_0001645
ENSG00000282608-EFO_0000729
ENSG00000282608-EFO_0000537
ENSG00000282608-EFO_0000378
ENSG00000282608-EFO_0000341
ENSG00000282608-EFO_0000318
ENSG00000282608-EFO_0000270
ENSG00000278195-HP_0002019
ENSG00000278195-HP_0001943
ENSG00000278195-EFO_1001901
ENSG00000278195-EFO_1001110
ENSG00000278195-EFO_0003770
ENSG00000278195-EFO_0003099
ENSG00000278195-EFO_0001074
ENSG00000278195-EFO_0001073
ENSG00000277893-EFO_0003877
ENSG00000277893-EFO_0003829
ENSG00000277791-Orphanet_365
ENSG00000277791-EFO_1001875
ENSG00000277791-EFO_1001469
ENSG00000277791-EFO_0009441
ENSG00000277791-EFO_0005952
ENSG00000277791-EFO_0001642
ENSG00000277791-EFO_0000574
ENSG00000277791-EFO_0000565
ENSG00000277791-EFO_0000096
ENSG00000274286-Orphanet_286
ENSG00000274286-MP_0001914
ENSG00000274286-HP_0100806
ENSG00000274286-HP_0100543
ENSG00000274286-HP_0012735
ENSG00000274286-HP_0011950
ENSG00000274286-HP_0006536
ENSG00000274286-HP_0003326
ENSG00000274286-HP_0002829
ENSG00000274286-HP_0002619
ENSG00000274286-HP_0002239
ENSG00000274286-HP_0001919
ENSG00000274286-HP_0001742
ENSG00000274286-HP_0001082
ENSG00000274286-HP_0000175
ENSG00000274286-HP_0000023
ENSG00000274286-EFO_1001905
ENSG00000274286-EFO_1001139
ENSG00000274286-EFO_1001069
ENSG00000274286-EFO_1001022
ENSG00000274286-EFO_1000910
ENSG00000274286-EFO_1000906
ENSG00000274286-EFO_1000786
ENSG00000274286-EFO_1000760
ENSG00000274286-EFO_1000652
ENSG00000274286-EFO_1000632
ENSG00000274286-EFO_1000391
ENSG00000274286-EFO_0009267
ENSG00000274286-EFO_0009085
ENSG00000274286-EFO_0008568
ENSG00000274286-EFO_0008533
ENSG00000274286-EFO_0008507
ENSG00000274286-EFO_0007634
ENSG00000274286-EFO_0007486
ENSG00000274286-EFO_0007227
ENSG00000274286-EFO_0007141
ENSG00000274286-EFO_0006859
ENSG00000274286-EFO_0006834
ENSG00000274286-EFO_0005854
ENSG00000274286-EFO_0005799
ENSG00000274286-EFO_0005774
ENSG00000274286-EFO_0005773
ENSG00000274286-EFO_0005751
ENSG00000274286-EFO_0005611
ENSG00000274286-EFO_0005578
ENSG00000274286-EFO_0005532
ENSG00000274286-EFO_0005531
ENSG00000274286-EFO_0005411
ENSG00000274286-EFO_0005323
ENSG00000274286-EFO_0005232
ENSG00000274286-EFO_0005230
ENSG00000274286-EFO_0004895
ENSG00000274286-EFO_0004888
ENSG00000274286-EFO_0004777
ENSG00000274286-EFO_0004616
ENSG00000274286-EFO_0004329
ENSG00000274286-EFO_0004282
ENSG00000274286-EFO_0004278
ENSG00000274286-EFO_0004190
ENSG00000274286-EFO_0003959
ENSG00000274286-EFO_0003956
ENSG00000274286-EFO_0003918
ENSG00000274286-EFO_0003888
ENSG00000274286-EFO_0003885
ENSG00000274286-EFO_0003870
ENSG00000274286-EFO_0003761
ENSG00000274286-EFO_0003756
ENSG00000274286-EFO_0003086
ENSG00000274286-EFO_0003033
ENSG00000274286-EFO_0002950
ENSG00000274286-EFO_0002687
ENSG00000274286-EFO_0002615
ENSG00000274286-EFO_0002508
ENSG00000274286-EFO_0002506
ENSG00000274286-EFO_0001663
ENSG00000274286-EFO_0001059
ENSG00000274286-EFO_0000668
ENSG00000274286-EFO_0000649
ENSG00000274286-EFO_0000546
ENSG00000274286-EFO_0000516
ENSG00000274286-EFO_0000401
ENSG00000274286-EFO_0000341
ENSG00000274286-EFO_0000289
ENSG00000274286-EFO_0000278
ENSG00000274286-EFO_0000270
ENSG00000274286-EFO_0000178
ENSG00000273079-Orphanet_232
ENSG00000273079-HP_0030680
ENSG00000273079-HP_0002315
ENSG00000273079-HP_0001082
ENSG00000273079-HP_0000023
ENSG00000273079-EFO_1001998
ENSG00000273079-EFO_1001917
ENSG00000273079-EFO_1001402
ENSG00000273079-EFO_1001219
ENSG00000273079-EFO_1001175
ENSG00000273079-EFO_1000864
ENSG00000273079-EFO_1000860
ENSG00000273079-EFO_0007634
ENSG00000273079-EFO_0007453
ENSG00000273079-EFO_0006834
ENSG00000273079-EFO_0005411
ENSG00000273079-EFO_0005323
ENSG00000273079-EFO_0005232
ENSG00000273079-EFO_0004888
ENSG00000273079-EFO_0004699
ENSG00000273079-EFO_0004320
ENSG00000273079-EFO_0004220
ENSG00000273079-EFO_0003918
ENSG00000273079-EFO_0003869
ENSG00000273079-EFO_0003819
ENSG00000273079-EFO_0003817
ENSG00000273079-EFO_0003108
ENSG00000273079-EFO_0003096
ENSG00000273079-EFO_0003086
ENSG00000273079-EFO_0003047
ENSG00000273079-EFO_0001059
ENSG00000273079-EFO_0000673
ENSG00000273079-EFO_0000546
ENSG00000273079-EFO_0000544
ENSG00000269858-EFO_0003884
ENSG00000268089-MP_0001914
ENSG00000268089-MP_0001845
ENSG00000268089-HP_0100806
ENSG00000268089-HP_0100790
ENSG00000268089-HP_0100543
ENSG00000268089-HP_0012735
ENSG00000268089-HP_0002315
ENSG00000268089-HP_0002017
ENSG00000268089-HP_0001945
ENSG00000268089-HP_0001919
ENSG00000268089-HP_0001268
ENSG00000268089-HP_0001250
ENSG00000268089-HP_0000726
ENSG00000268089-EFO_1002048
ENSG00000268089-EFO_1001917
ENSG00000268089-EFO_1001905
ENSG00000268089-EFO_1001892
ENSG00000268089-EFO_1001801
ENSG00000268089-EFO_1001311
ENSG00000268089-EFO_1001134
ENSG00000268089-EFO_1000850
ENSG00000268089-EFO_1000637
ENSG00000268089-EFO_0009447
ENSG00000268089-EFO_0009267
ENSG00000268089-EFO_0008526
ENSG00000268089-EFO_0007486
ENSG00000268089-EFO_0006834
ENSG00000268089-EFO_0006788
ENSG00000268089-EFO_0005774
ENSG00000268089-EFO_0005773
ENSG00000268089-EFO_0005741
ENSG00000268089-EFO_0005411
ENSG00000268089-EFO_0005323
ENSG00000268089-EFO_0005251
ENSG00000268089-EFO_0005242
ENSG00000268089-EFO_0005230
ENSG00000268089-EFO_0005207
ENSG00000268089-EFO_0005204
ENSG00000268089-EFO_0005203
ENSG00000268089-EFO_0005109
ENSG00000268089-EFO_0004888
ENSG00000268089-EFO_0004777
ENSG00000268089-EFO_0004699
ENSG00000268089-EFO_0004698
ENSG00000268089-EFO_0004329
ENSG00000268089-EFO_0004320
ENSG00000268089-EFO_0004270
ENSG00000268089-EFO_0004262
ENSG00000268089-EFO_0004242
ENSG00000268089-EFO_0004210
ENSG00000268089-EFO_0003931
ENSG00000268089-EFO_0003918
ENSG00000268089-EFO_0003890
ENSG00000268089-EFO_0003884
ENSG00000268089-EFO_0003870
ENSG00000268089-EFO_0003869
ENSG00000268089-EFO_0003843
ENSG00000268089-EFO_0003839
ENSG00000268089-EFO_0003832
ENSG00000268089-EFO_0003829
ENSG00000268089-EFO_0003819
ENSG00000268089-EFO_0003777
ENSG00000268089-EFO_0003767
ENSG00000268089-EFO_0003761
ENSG00000268089-EFO_0003086
ENSG00000268089-EFO_0002950
ENSG00000268089-EFO_0002890
ENSG00000268089-EFO_0002687
ENSG00000268089-EFO_0002615
ENSG00000268089-EFO_0002508
ENSG00000268089-EFO_0002506
ENSG00000268089-EFO_0001645
ENSG00000268089-EFO_0001422
ENSG00000268089-EFO_0001358
ENSG00000268089-EFO_0001074
ENSG00000268089-EFO_0001073
ENSG00000268089-EFO_0001072
ENSG00000268089-EFO_0001059
ENSG00000268089-EFO_0000764
ENSG00000268089-EFO_0000729
ENSG00000268089-EFO_0000673
ENSG00000268089-EFO_0000612
ENSG00000268089-EFO_0000546
ENSG00000268089-EFO_0000537
ENSG00000268089-EFO_0000516
ENSG00000268089-EFO_0000474
ENSG00000268089-EFO_0000384
ENSG00000268089-EFO_0000378
ENSG00000268089-EFO_0000289
ENSG00000268089-EFO_0000266
ENSG00000267855-Orphanet_309005
ENSG00000267855-Orphanet_100
ENSG00000267855-HP_0100543
ENSG00000267855-HP_0001397
ENSG00000267855-GO_0007568
ENSG00000267855-EFO_1001390
ENSG00000267855-EFO_1001207
ENSG00000267855-EFO_1001121
ENSG00000267855-EFO_1000954
ENSG00000267855-EFO_1000782
ENSG00000267855-EFO_1000660
ENSG00000267855-EFO_0008569
ENSG00000267855-EFO_0005411
ENSG00000267855-EFO_0004593
ENSG00000267855-EFO_0004566
ENSG00000267855-EFO_0004265
ENSG00000267855-EFO_0004220
ENSG00000267855-EFO_0003963
ENSG00000267855-EFO_0003876
ENSG00000267855-EFO_0003761
ENSG00000267855-EFO_0003144
ENSG00000267855-EFO_0003095
ENSG00000267855-EFO_0003047
ENSG00000267855-EFO_0002690
ENSG00000267855-EFO_0002687
ENSG00000267855-EFO_0002614
ENSG00000267855-EFO_0002546
ENSG00000267855-EFO_0001663
ENSG00000267855-EFO_0001645
ENSG00000267855-EFO_0001421
ENSG00000267855-EFO_0001360
ENSG00000267855-EFO_0001359
ENSG00000267855-EFO_0001073
ENSG00000267855-EFO_0000692
ENSG00000267855-EFO_0000677
ENSG00000267855-EFO_0000660
ENSG00000267855-EFO_0000616
ENSG00000267855-EFO_0000589
ENSG00000267855-EFO_0000545
ENSG00000267855-EFO_0000537
ENSG00000267855-EFO_0000536
ENSG00000267855-EFO_0000400
ENSG00000267855-EFO_0000378
ENSG00000267855-EFO_0000341
ENSG00000267855-EFO_0000319
ENSG00000267855-EFO_0000313
ENSG00000267855-EFO_0000311
ENSG00000267855-EFO_0000289
ENSG00000267855-EFO_0000275
ENSG00000267855-EFO_0000195
ENSG00000267534-HP_0100543
ENSG00000267534-EFO_0003929
ENSG00000261456-Orphanet_790
ENSG00000261456-Orphanet_398934
ENSG00000261456-Orphanet_342
ENSG00000261456-EFO_1001469
ENSG00000261456-EFO_1001100
ENSG00000261456-EFO_1000494
ENSG00000261456-EFO_1000435
ENSG00000261456-EFO_1000357
ENSG00000261456-EFO_1000251
ENSG00000261456-EFO_1000044
ENSG00000261456-EFO_0008583
ENSG00000261456-EFO_0007427
ENSG00000261456-EFO_0007298
ENSG00000261456-EFO_0007160
ENSG00000261456-EFO_0006859
ENSG00000261456-EFO_0006462
ENSG00000261456-EFO_0005952
ENSG00000261456-EFO_0005922
ENSG00000261456-EFO_0005672
ENSG00000261456-EFO_0004289
ENSG00000261456-EFO_0004284
ENSG00000261456-EFO_0004274
ENSG00000261456-EFO_0004269
ENSG00000261456-EFO_0004252
ENSG00000261456-EFO_0004230
ENSG00000261456-EFO_0004228
ENSG00000261456-EFO_0003897
ENSG00000261456-EFO_0003893
ENSG00000261456-EFO_0003884
ENSG00000261456-EFO_0003869
ENSG00000261456-EFO_0003865
ENSG00000261456-EFO_0003863
ENSG00000261456-EFO_0003860
ENSG00000261456-EFO_0003859
ENSG00000261456-EFO_0003833
ENSG00000261456-EFO_0003777
ENSG00000261456-EFO_0003060
ENSG00000261456-EFO_0003032
ENSG00000261456-EFO_0002939
ENSG00000261456-EFO_0002918
ENSG00000261456-EFO_0002917
ENSG00000261456-EFO_0002916
ENSG00000261456-EFO_0002890
ENSG00000261456-EFO_0002618
ENSG00000261456-EFO_0001663
ENSG00000261456-EFO_0001642
ENSG00000261456-EFO_0001378
ENSG00000261456-EFO_0001075
ENSG00000261456-EFO_0001071
ENSG00000261456-EFO_0001061
ENSG00000261456-EFO_0000756
ENSG00000261456-EFO_0000708
ENSG00000261456-EFO_0000707
ENSG00000261456-EFO_0000691
ENSG00000261456-EFO_0000673
ENSG00000261456-EFO_0000621
ENSG00000261456-EFO_0000616
ENSG00000261456-EFO_0000612
ENSG00000261456-EFO_0000574
ENSG00000261456-EFO_0000571
ENSG00000261456-EFO_0000565
ENSG00000261456-EFO_0000466
ENSG00000261456-EFO_0000405
ENSG00000261456-EFO_0000403
ENSG00000261456-EFO_0000378
ENSG00000261456-EFO_0000326
ENSG00000261456-EFO_0000313
ENSG00000261456-EFO_0000311
ENSG00000261456-EFO_0000305
ENSG00000261456-EFO_0000304
ENSG00000261456-EFO_0000292
ENSG00000261456-EFO_0000228
ENSG00000261456-EFO_0000220
ENSG00000261456-EFO_0000211
ENSG00000261456-EFO_0000209
ENSG00000261456-EFO_0000183
ENSG00000261456-EFO_0000181
ENSG00000261456-EFO_0000178
ENSG00000261456-EFO_0000096
ENSG00000259207-HP_0004419
ENSG00000259207-EFO_1001045
ENSG00000259207-EFO_1000985
ENSG00000259207-EFO_0008586
ENSG00000259207-EFO_0008585
ENSG00000258947-Orphanet_790
ENSG00000258947-Orphanet_342
ENSG00000258947-EFO_1001100
ENSG00000258947-EFO_1000494
ENSG00000258947-EFO_1000435
ENSG00000258947-EFO_1000357
ENSG00000258947-EFO_1000251
ENSG00000258947-EFO_0008583
ENSG00000258947-EFO_0007427
ENSG00000258947-EFO_0007298
ENSG00000258947-EFO_0007160
ENSG00000258947-EFO_0006462
ENSG00000258947-EFO_0005672
ENSG00000258947-EFO_0004289
ENSG00000258947-EFO_0004284
ENSG00000258947-EFO_0004274
ENSG00000258947-EFO_0004269
ENSG00000258947-EFO_0004252
ENSG00000258947-EFO_0004230
ENSG00000258947-EFO_0004228
ENSG00000258947-EFO_0003884
ENSG00000258947-EFO_0003869
ENSG00000258947-EFO_0003859
ENSG00000258947-EFO_0002918
ENSG00000258947-EFO_0001663
ENSG00000258947-EFO_0001378
ENSG00000258947-EFO_0000708
ENSG00000258947-EFO_0000673
ENSG00000258947-EFO_0000612
ENSG00000258947-EFO_0000571
ENSG00000258947-EFO_0000466
ENSG00000258947-EFO_0000378
ENSG00000258947-EFO_0000304
ENSG00000258947-EFO_0000220
ENSG00000258947-EFO_0000211
ENSG00000258947-EFO_0000209
ENSG00000257743-EFO_0002546
ENSG00000257743-EFO_0001360
ENSG00000257743-EFO_0000400
ENSG00000257335-EFO_0004220
ENSG00000257335-EFO_0002546
ENSG00000256713-EFO_0008533
ENSG00000256713-EFO_0005628
ENSG00000256713-EFO_0003948
ENSG00000256713-EFO_0000337
ENSG00000254087-EFO_0000339
ENSG00000243480-EFO_0004220
ENSG00000240065-Orphanet_365
ENSG00000240065-EFO_1001875
ENSG00000240065-EFO_0009441
ENSG00000239732-EFO_1001121
ENSG00000239732-EFO_0004192
ENSG00000239732-EFO_0000378
ENSG00000232810-EFO_0004599
ENSG00000228716-Orphanet_365
ENSG00000228716-Orphanet_231214
ENSG00000228716-EFO_1001494
ENSG00000228716-EFO_1001466
ENSG00000228716-EFO_1001051
ENSG00000228716-EFO_1000784
ENSG00000228716-EFO_1000157
ENSG00000228716-EFO_0009012
ENSG00000228716-EFO_0007208
ENSG00000228716-EFO_0006803
ENSG00000228716-EFO_0005297
ENSG00000228716-EFO_0004599
ENSG00000228716-EFO_0003929
ENSG00000228716-EFO_0003885
ENSG00000228716-EFO_0003851
ENSG00000228716-EFO_0002950
ENSG00000228716-EFO_0002913
ENSG00000228716-EFO_0002506
ENSG00000228716-EFO_0002426
ENSG00000228716-EFO_0000211
ENSG00000222028-Orphanet_365
ENSG00000222028-EFO_1001875
ENSG00000222028-EFO_1001469
ENSG00000222028-EFO_0009441
ENSG00000222028-EFO_0005952
ENSG00000222028-EFO_0001642
ENSG00000222028-EFO_0001378
ENSG00000222028-EFO_0000574
ENSG00000222028-EFO_0000565
ENSG00000222028-EFO_0000096
ENSG00000220205-HP_0009762
ENSG00000215644-EFO_0000545
ENSG00000215018-HP_0200042
ENSG00000215018-HP_0003549
ENSG00000215018-EFO_1001459
ENSG00000215018-EFO_0007067
ENSG00000215018-EFO_0005756
ENSG00000215018-EFO_0004229
ENSG00000215018-EFO_0003899
ENSG00000213694-HP_0100543
ENSG00000213619-Orphanet_309005
ENSG00000213619-Orphanet_100
ENSG00000213619-HP_0100543
ENSG00000213619-HP_0001397
ENSG00000213619-GO_0007568
ENSG00000213619-EFO_1001390
ENSG00000213619-EFO_1001207
ENSG00000213619-EFO_1001121
ENSG00000213619-EFO_1000954
ENSG00000213619-EFO_1000782
ENSG00000213619-EFO_1000660
ENSG00000213619-EFO_0008569
ENSG00000213619-EFO_0005411
ENSG00000213619-EFO_0004593
ENSG00000213619-EFO_0004566
ENSG00000213619-EFO_0004265
ENSG00000213619-EFO_0004220
ENSG00000213619-EFO_0003963
ENSG00000213619-EFO_0003876
ENSG00000213619-EFO_0003761
ENSG00000213619-EFO_0003144
ENSG00000213619-EFO_0003095
ENSG00000213619-EFO_0003047
ENSG00000213619-EFO_0002687
ENSG00000213619-EFO_0002614
ENSG00000213619-EFO_0002546
ENSG00000213619-EFO_0001663
ENSG00000213619-EFO_0001645
ENSG00000213619-EFO_0001421
ENSG00000213619-EFO_0001360
ENSG00000213619-EFO_0001359
ENSG00000213619-EFO_0001073
ENSG00000213619-EFO_0000692
ENSG00000213619-EFO_0000677
ENSG00000213619-EFO_0000660
ENSG00000213619-EFO_0000545
ENSG00000213619-EFO_0000537
ENSG00000213619-EFO_0000536
ENSG00000213619-EFO_0000378
ENSG00000213619-EFO_0000341
ENSG00000213619-EFO_0000289
ENSG00000213619-EFO_0000275
ENSG00000213619-EFO_0000195
ENSG00000212907-Orphanet_309005
ENSG00000212907-Orphanet_100
ENSG00000212907-HP_0100543
ENSG00000212907-HP_0001397
ENSG00000212907-GO_0007568
ENSG00000212907-EFO_1001390
ENSG00000212907-EFO_1001207
ENSG00000212907-EFO_1001121
ENSG00000212907-EFO_1000954
ENSG00000212907-EFO_1000782
ENSG00000212907-EFO_1000660
ENSG00000212907-EFO_0008569
ENSG00000212907-EFO_0005411
ENSG00000212907-EFO_0004593
ENSG00000212907-EFO_0004566
ENSG00000212907-EFO_0004265
ENSG00000212907-EFO_0004220
ENSG00000212907-EFO_0003963
ENSG00000212907-EFO_0003876
ENSG00000212907-EFO_0003761
ENSG00000212907-EFO_0003144
ENSG00000212907-EFO_0003095
ENSG00000212907-EFO_0003047
ENSG00000212907-EFO_0002690
ENSG00000212907-EFO_0002687
ENSG00000212907-EFO_0002614
ENSG00000212907-EFO_0002546
ENSG00000212907-EFO_0001663
ENSG00000212907-EFO_0001645
ENSG00000212907-EFO_0001421
ENSG00000212907-EFO_0001360
ENSG00000212907-EFO_0001359
ENSG00000212907-EFO_0001073
ENSG00000212907-EFO_0000677
ENSG00000212907-EFO_0000660
ENSG00000212907-EFO_0000537
ENSG00000212907-EFO_0000536
ENSG00000212907-EFO_0000400
ENSG00000212907-EFO_0000378
ENSG00000212907-EFO_0000341
ENSG00000212907-EFO_0000289
ENSG00000212907-EFO_0000275
ENSG00000212907-EFO_0000195
ENSG00000211891-HP_0006536
ENSG00000211891-EFO_0007486
ENSG00000211891-EFO_0007187
ENSG00000211891-EFO_0005532
ENSG00000211891-EFO_0005531
ENSG00000211891-EFO_0003818
ENSG00000211891-EFO_0000274
ENSG00000211452-EFO_1001466
ENSG00000206384-HP_0200042
ENSG00000206384-HP_0003549
ENSG00000206384-EFO_1001459
ENSG00000206384-EFO_0007067
ENSG00000206384-EFO_0005756
ENSG00000206384-EFO_0004229
ENSG00000206384-EFO_0003899
ENSG00000205268-HP_0004419
ENSG00000205268-EFO_1001821
ENSG00000205268-EFO_1001345
ENSG00000205268-EFO_0003884
ENSG00000205268-EFO_0003843
ENSG00000205268-EFO_0003777
ENSG00000205268-EFO_0002687
ENSG00000205268-EFO_0001645
ENSG00000205268-EFO_0001360
ENSG00000205268-EFO_0001073
ENSG00000205268-EFO_0000764
ENSG00000205268-EFO_0000712
ENSG00000205268-EFO_0000555
ENSG00000205268-EFO_0000401
ENSG00000205268-EFO_0000400
ENSG00000205268-EFO_0000378
ENSG00000205268-EFO_0000319
ENSG00000205268-EFO_0000289
ENSG00000205220-Orphanet_365
ENSG00000205220-EFO_1001875
ENSG00000205220-EFO_1001469
ENSG00000205220-EFO_0009441
ENSG00000205220-EFO_0005952
ENSG00000205220-EFO_0001378
ENSG00000205220-EFO_0000574
ENSG00000205220-EFO_0000096
ENSG00000204681-EFO_1000632
ENSG00000204681-EFO_0005687
ENSG00000204681-EFO_0004540
ENSG00000204681-EFO_0003885
ENSG00000204681-EFO_0000614
ENSG00000204291-HP_0200042
ENSG00000204291-HP_0003549
ENSG00000204291-EFO_1001459
ENSG00000204291-EFO_0007067
ENSG00000204291-EFO_0005756
ENSG00000204291-EFO_0004229
ENSG00000204291-EFO_0003899
ENSG00000204264-Orphanet_365
ENSG00000204264-EFO_1001875
ENSG00000204264-EFO_1001469
ENSG00000204264-EFO_0009441
ENSG00000204262-HP_0200042
ENSG00000204262-HP_0003549
ENSG00000204262-EFO_1001459
ENSG00000204262-EFO_0007067
ENSG00000204262-EFO_0005756
ENSG00000204262-EFO_0004229
ENSG00000204262-EFO_0003899
ENSG00000204248-HP_0200042
ENSG00000204248-HP_0003549
ENSG00000204248-EFO_1001459
ENSG00000204248-EFO_0007067
ENSG00000204248-EFO_0005756
ENSG00000204248-EFO_0004229
ENSG00000204248-EFO_0003899
ENSG00000204231-HP_0000964
ENSG00000204231-EFO_0002913
ENSG00000204231-EFO_0000707
ENSG00000204231-EFO_0000274
ENSG00000198888-Orphanet_309005
ENSG00000198888-Orphanet_100
ENSG00000198888-HP_0001397
ENSG00000198888-GO_0007568
ENSG00000198888-EFO_1001390
ENSG00000198888-EFO_1001207
ENSG00000198888-EFO_1001121
ENSG00000198888-EFO_1000954
ENSG00000198888-EFO_1000782
ENSG00000198888-EFO_1000660
ENSG00000198888-EFO_0008569
ENSG00000198888-EFO_0005411
ENSG00000198888-EFO_0004593
ENSG00000198888-EFO_0004566
ENSG00000198888-EFO_0004265
ENSG00000198888-EFO_0004220
ENSG00000198888-EFO_0003963
ENSG00000198888-EFO_0003876
ENSG00000198888-EFO_0003761
ENSG00000198888-EFO_0003144
ENSG00000198888-EFO_0003047
ENSG00000198888-EFO_0002687
ENSG00000198888-EFO_0002546
ENSG00000198888-EFO_0001645
ENSG00000198888-EFO_0000660
ENSG00000198888-EFO_0000545
ENSG00000198888-EFO_0000378
ENSG00000198888-EFO_0000341
ENSG00000198888-EFO_0000275
ENSG00000198888-EFO_0000195
ENSG00000198886-Orphanet_309005
ENSG00000198886-Orphanet_100
ENSG00000198886-HP_0001397
ENSG00000198886-GO_0007568
ENSG00000198886-EFO_1001390
ENSG00000198886-EFO_1001207
ENSG00000198886-EFO_1001121
ENSG00000198886-EFO_1000954
ENSG00000198886-EFO_1000782
ENSG00000198886-EFO_1000660
ENSG00000198886-EFO_0008569
ENSG00000198886-EFO_0005411
ENSG00000198886-EFO_0004593
ENSG00000198886-EFO_0004566
ENSG00000198886-EFO_0004265
ENSG00000198886-EFO_0004220
ENSG00000198886-EFO_0003963
ENSG00000198886-EFO_0003876
ENSG00000198886-EFO_0003761
ENSG00000198886-EFO_0003144
ENSG00000198886-EFO_0003095
ENSG00000198886-EFO_0003047
ENSG00000198886-EFO_0002690
ENSG00000198886-EFO_0002687
ENSG00000198886-EFO_0002614
ENSG00000198886-EFO_0002546
ENSG00000198886-EFO_0001663
ENSG00000198886-EFO_0001645
ENSG00000198886-EFO_0001421
ENSG00000198886-EFO_0001360
ENSG00000198886-EFO_0001359
ENSG00000198886-EFO_0001073
ENSG00000198886-EFO_0000660
ENSG00000198886-EFO_0000378
ENSG00000198886-EFO_0000341
ENSG00000198886-EFO_0000275
ENSG00000198886-EFO_0000195
ENSG00000198851-EFO_0000220
ENSG00000198840-Orphanet_309005
ENSG00000198840-Orphanet_100
ENSG00000198840-HP_0100543
ENSG00000198840-GO_0007568
ENSG00000198840-EFO_1001390
ENSG00000198840-EFO_1001207
ENSG00000198840-EFO_1001121
ENSG00000198840-EFO_1000954
ENSG00000198840-EFO_1000782
ENSG00000198840-EFO_1000660
ENSG00000198840-EFO_0008569
ENSG00000198840-EFO_0005411
ENSG00000198840-EFO_0004593
ENSG00000198840-EFO_0004566
ENSG00000198840-EFO_0004265
ENSG00000198840-EFO_0004220
ENSG00000198840-EFO_0003963
ENSG00000198840-EFO_0003876
ENSG00000198840-EFO_0003761
ENSG00000198840-EFO_0003144
ENSG00000198840-EFO_0003095
ENSG00000198840-EFO_0003047
ENSG00000198840-EFO_0002690
ENSG00000198840-EFO_0002614
ENSG00000198840-EFO_0002546
ENSG00000198840-EFO_0001645
ENSG00000198840-EFO_0001421
ENSG00000198840-EFO_0001360
ENSG00000198840-EFO_0001359
ENSG00000198840-EFO_0000692
ENSG00000198840-EFO_0000677
ENSG00000198840-EFO_0000660
ENSG00000198840-EFO_0000537
ENSG00000198840-EFO_0000536
ENSG00000198840-EFO_0000378
ENSG00000198840-EFO_0000341
ENSG00000198840-EFO_0000289
ENSG00000198840-EFO_0000275
ENSG00000198840-EFO_0000195
ENSG00000198786-Orphanet_309005
ENSG00000198786-Orphanet_100
ENSG00000198786-HP_0100543
ENSG00000198786-HP_0001397
ENSG00000198786-GO_0007568
ENSG00000198786-EFO_1001390
ENSG00000198786-EFO_1001207
ENSG00000198786-EFO_1001121
ENSG00000198786-EFO_1000954
ENSG00000198786-EFO_1000782
ENSG00000198786-EFO_1000660
ENSG00000198786-EFO_0008569
ENSG00000198786-EFO_0005411
ENSG00000198786-EFO_0004593
ENSG00000198786-EFO_0004566
ENSG00000198786-EFO_0004265
ENSG00000198786-EFO_0004220
ENSG00000198786-EFO_0003963
ENSG00000198786-EFO_0003876
ENSG00000198786-EFO_0003144
ENSG00000198786-EFO_0003095
ENSG00000198786-EFO_0003047
ENSG00000198786-EFO_0002690
ENSG00000198786-EFO_0002687
ENSG00000198786-EFO_0002614
ENSG00000198786-EFO_0002546
ENSG00000198786-EFO_0001663
ENSG00000198786-EFO_0001645
ENSG00000198786-EFO_0001360
ENSG00000198786-EFO_0001359
ENSG00000198786-EFO_0001073
ENSG00000198786-EFO_0000536
ENSG00000198786-EFO_0000378
ENSG00000198786-EFO_0000341
ENSG00000198786-EFO_0000289
ENSG00000198786-EFO_0000275
ENSG00000198786-EFO_0000195
ENSG00000198785-Orphanet_232
ENSG00000198785-MP_0001914
ENSG00000198785-HP_0030680
ENSG00000198785-HP_0002315
ENSG00000198785-HP_0001082
ENSG00000198785-HP_0000726
ENSG00000198785-HP_0000023
ENSG00000198785-EFO_1001998
ENSG00000198785-EFO_1001917
ENSG00000198785-EFO_1001892
ENSG00000198785-EFO_1001402
ENSG00000198785-EFO_1001219
ENSG00000198785-EFO_1001175
ENSG00000198785-EFO_1000864
ENSG00000198785-EFO_1000860
ENSG00000198785-EFO_0007634
ENSG00000198785-EFO_0007453
ENSG00000198785-EFO_0006834
ENSG00000198785-EFO_0005762
ENSG00000198785-EFO_0005411
ENSG00000198785-EFO_0005323
ENSG00000198785-EFO_0005232
ENSG00000198785-EFO_0005203
ENSG00000198785-EFO_0004888
ENSG00000198785-EFO_0004777
ENSG00000198785-EFO_0004699
ENSG00000198785-EFO_0004320
ENSG00000198785-EFO_0004220
ENSG00000198785-EFO_0003931
ENSG00000198785-EFO_0003918
ENSG00000198785-EFO_0003888
ENSG00000198785-EFO_0003885
ENSG00000198785-EFO_0003869
ENSG00000198785-EFO_0003839
ENSG00000198785-EFO_0003829
ENSG00000198785-EFO_0003821
ENSG00000198785-EFO_0003819
ENSG00000198785-EFO_0003817
ENSG00000198785-EFO_0003777
ENSG00000198785-EFO_0003756
ENSG00000198785-EFO_0003108
ENSG00000198785-EFO_0003096
ENSG00000198785-EFO_0003086
ENSG00000198785-EFO_0003047
ENSG00000198785-EFO_0002610
ENSG00000198785-EFO_0002508
ENSG00000198785-EFO_0001358
ENSG00000198785-EFO_0001064
ENSG00000198785-EFO_0001059
ENSG00000198785-EFO_0000673
ENSG00000198785-EFO_0000546
ENSG00000198785-EFO_0000544
ENSG00000198785-EFO_0000474
ENSG00000198785-EFO_0000378
ENSG00000198785-EFO_0000341
ENSG00000198785-EFO_0000305
ENSG00000198763-Orphanet_309005
ENSG00000198763-Orphanet_100
ENSG00000198763-HP_0100543
ENSG00000198763-HP_0001397
ENSG00000198763-GO_0007568
ENSG00000198763-EFO_1001390
ENSG00000198763-EFO_1001207
ENSG00000198763-EFO_1001121
ENSG00000198763-EFO_1000954
ENSG00000198763-EFO_1000782
ENSG00000198763-EFO_1000660
ENSG00000198763-EFO_0005411
ENSG00000198763-EFO_0004593
ENSG00000198763-EFO_0004566
ENSG00000198763-EFO_0004265
ENSG00000198763-EFO_0004220
ENSG00000198763-EFO_0003963
ENSG00000198763-EFO_0003876
ENSG00000198763-EFO_0003761
ENSG00000198763-EFO_0003095
ENSG00000198763-EFO_0003047
ENSG00000198763-EFO_0002687
ENSG00000198763-EFO_0002614
ENSG00000198763-EFO_0001663
ENSG00000198763-EFO_0001421
ENSG00000198763-EFO_0000692
ENSG00000198763-EFO_0000660
ENSG00000198763-EFO_0000341
ENSG00000198763-EFO_0000289
ENSG00000198763-EFO_0000275
ENSG00000198763-EFO_0000195
ENSG00000198734-HP_0004419
ENSG00000198695-Orphanet_100
ENSG00000198695-HP_0100543
ENSG00000198695-HP_0001397
ENSG00000198695-GO_0007568
ENSG00000198695-EFO_1001390
ENSG00000198695-EFO_1001207
ENSG00000198695-EFO_1000954
ENSG00000198695-EFO_1000782
ENSG00000198695-EFO_1000660
ENSG00000198695-EFO_0008569
ENSG00000198695-EFO_0005411
ENSG00000198695-EFO_0004593
ENSG00000198695-EFO_0004566
ENSG00000198695-EFO_0004265
ENSG00000198695-EFO_0004220
ENSG00000198695-EFO_0003963
ENSG00000198695-EFO_0003876
ENSG00000198695-EFO_0003144
ENSG00000198695-EFO_0003047
ENSG00000198695-EFO_0002687
ENSG00000198695-EFO_0002614
ENSG00000198695-EFO_0002546
ENSG00000198695-EFO_0001645
ENSG00000198695-EFO_0001360
ENSG00000198695-EFO_0001359
ENSG00000198695-EFO_0001073
ENSG00000198695-EFO_0000660
ENSG00000198695-EFO_0000545
ENSG00000198695-EFO_0000537
ENSG00000198695-EFO_0000536
ENSG00000198695-EFO_0000378
ENSG00000198695-EFO_0000341
ENSG00000198695-EFO_0000289
ENSG00000198695-EFO_0000275
ENSG00000198695-EFO_0000195
ENSG00000198431-EFO_0000224
ENSG00000198223-EFO_0000621
ENSG00000198223-EFO_0000546
ENSG00000198223-EFO_0000545
ENSG00000198216-Orphanet_294049
ENSG00000198216-HP_0002315
ENSG00000198216-HP_0002027
ENSG00000198216-EFO_1001892
ENSG00000198216-EFO_1000877
ENSG00000198216-EFO_1000864
ENSG00000198216-EFO_1000789
ENSG00000198216-EFO_1000783
ENSG00000198216-EFO_0009430
ENSG00000198216-EFO_0007490
ENSG00000198216-EFO_0005762
ENSG00000198216-EFO_0005687
ENSG00000198216-EFO_0005611
ENSG00000198216-EFO_0005323
ENSG00000198216-EFO_0004994
ENSG00000198216-EFO_0004888
ENSG00000198216-EFO_0004777
ENSG00000198216-EFO_0004710
ENSG00000198216-EFO_0004698
ENSG00000198216-EFO_0004270
ENSG00000198216-EFO_0004263
ENSG00000198216-EFO_0004149
ENSG00000198216-EFO_0003890
ENSG00000198216-EFO_0003829
ENSG00000198216-EFO_0003108
ENSG00000198216-EFO_0003100
ENSG00000198216-EFO_0002506
ENSG00000198216-EFO_0001663
ENSG00000198216-EFO_0000731
ENSG00000198216-EFO_0000713
ENSG00000198216-EFO_0000692
ENSG00000198216-EFO_0000555
ENSG00000198056-Orphanet_848
ENSG00000198056-Orphanet_398934
ENSG00000198056-Orphanet_231214
ENSG00000198056-EFO_1001996
ENSG00000198056-EFO_1001469
ENSG00000198056-EFO_0005952
ENSG00000198056-EFO_0005221
ENSG00000198056-EFO_0004289
ENSG00000198056-EFO_0004252
ENSG00000198056-EFO_0003893
ENSG00000198056-EFO_0003882
ENSG00000198056-EFO_0003865
ENSG00000198056-EFO_0003860
ENSG00000198056-EFO_0003851
ENSG00000198056-EFO_0002890
ENSG00000198056-EFO_0002618
ENSG00000198056-EFO_0002517
ENSG00000198056-EFO_0002426
ENSG00000198056-EFO_0001075
ENSG00000198056-EFO_0001061
ENSG00000198056-EFO_0000708
ENSG00000198056-EFO_0000681
ENSG00000198056-EFO_0000403
ENSG00000198056-EFO_0000292
ENSG00000198056-EFO_0000224
ENSG00000198056-EFO_0000222
ENSG00000198056-EFO_0000211
ENSG00000198056-EFO_0000198
ENSG00000198056-EFO_0000183
ENSG00000198056-EFO_0000096
ENSG00000198056-EFO_0000095
ENSG00000198049-Orphanet_98878
ENSG00000198049-HP_0003270
ENSG00000198049-HP_0000103
ENSG00000198049-EFO_1002048
ENSG00000198049-EFO_0003086
ENSG00000198049-EFO_0002508
ENSG00000198033-Orphanet_790
ENSG00000198033-Orphanet_398934
ENSG00000198033-Orphanet_342
ENSG00000198033-EFO_1001469
ENSG00000198033-EFO_1001100
ENSG00000198033-EFO_1000494
ENSG00000198033-EFO_1000435
ENSG00000198033-EFO_1000357
ENSG00000198033-EFO_1000251
ENSG00000198033-EFO_1000044
ENSG00000198033-EFO_0008583
ENSG00000198033-EFO_0007427
ENSG00000198033-EFO_0007298
ENSG00000198033-EFO_0007160
ENSG00000198033-EFO_0006859
ENSG00000198033-EFO_0006462
ENSG00000198033-EFO_0005952
ENSG00000198033-EFO_0005922
ENSG00000198033-EFO_0005672
ENSG00000198033-EFO_0004289
ENSG00000198033-EFO_0004284
ENSG00000198033-EFO_0004252
ENSG00000198033-EFO_0004230
ENSG00000198033-EFO_0004228
ENSG00000198033-EFO_0003884
ENSG00000198033-EFO_0003869
ENSG00000198033-EFO_0003865
ENSG00000198033-EFO_0003860
ENSG00000198033-EFO_0003859
ENSG00000198033-EFO_0003060
ENSG00000198033-EFO_0003032
ENSG00000198033-EFO_0002939
ENSG00000198033-EFO_0002918
ENSG00000198033-EFO_0002890
ENSG00000198033-EFO_0002618
ENSG00000198033-EFO_0001378
ENSG00000198033-EFO_0001075
ENSG00000198033-EFO_0001061
ENSG00000198033-EFO_0000756
ENSG00000198033-EFO_0000708
ENSG00000198033-EFO_0000691
ENSG00000198033-EFO_0000673
ENSG00000198033-EFO_0000621
ENSG00000198033-EFO_0000612
ENSG00000198033-EFO_0000574
ENSG00000198033-EFO_0000466
ENSG00000198033-EFO_0000403
ENSG00000198033-EFO_0000378
ENSG00000198033-EFO_0000304
ENSG00000198033-EFO_0000220
ENSG00000198033-EFO_0000211
ENSG00000198033-EFO_0000209
ENSG00000198033-EFO_0000183
ENSG00000198033-EFO_0000178
ENSG00000197901-EFO_0001669
ENSG00000197901-EFO_0000544
ENSG00000197901-EFO_0000474
ENSG00000197635-EFO_0004997
ENSG00000197635-EFO_0000759
ENSG00000197565-HP_0200042
ENSG00000197565-HP_0003549
ENSG00000197565-EFO_1001459
ENSG00000197565-EFO_0007067
ENSG00000197565-EFO_0005756
ENSG00000197565-EFO_0004229
ENSG00000197565-EFO_0003899
ENSG00000197170-Orphanet_365
ENSG00000197170-EFO_1001875
ENSG00000197170-EFO_1001469
ENSG00000197170-EFO_0009441
ENSG00000197170-EFO_0005952
ENSG00000197170-EFO_0000574
ENSG00000197170-EFO_0000565
ENSG00000196876-Orphanet_908
ENSG00000196876-Orphanet_1956
ENSG00000196876-MP_0001914
ENSG00000196876-HP_0200042
ENSG00000196876-HP_0030839
ENSG00000196876-HP_0030680
ENSG00000196876-HP_0012735
ENSG00000196876-HP_0012076
ENSG00000196876-HP_0003326
ENSG00000196876-HP_0002619
ENSG00000196876-HP_0002315
ENSG00000196876-HP_0002027
ENSG00000196876-HP_0001268
ENSG00000196876-HP_0001082
ENSG00000196876-HP_0000989
ENSG00000196876-HP_0000951
ENSG00000196876-HP_0000726
ENSG00000196876-HP_0000023
ENSG00000196876-HP_0000016
ENSG00000196876-EFO_1001919
ENSG00000196876-EFO_1001917
ENSG00000196876-EFO_1001896
ENSG00000196876-EFO_1001887
ENSG00000196876-EFO_1001792
ENSG00000196876-EFO_1001434
ENSG00000196876-EFO_1001412
ENSG00000196876-EFO_1001366
ENSG00000196876-EFO_1001250
ENSG00000196876-EFO_1001219
ENSG00000196876-EFO_1001216
ENSG00000196876-EFO_1001139
ENSG00000196876-EFO_1000941
ENSG00000196876-EFO_1000864
ENSG00000196876-EFO_1000789
ENSG00000196876-EFO_1000786
ENSG00000196876-EFO_1000783
ENSG00000196876-EFO_1000652
ENSG00000196876-EFO_0009430
ENSG00000196876-EFO_0008568
ENSG00000196876-EFO_0007202
ENSG00000196876-EFO_0005856
ENSG00000196876-EFO_0005773
ENSG00000196876-EFO_0005762
ENSG00000196876-EFO_0005611
ENSG00000196876-EFO_0005306
ENSG00000196876-EFO_0005230
ENSG00000196876-EFO_0005204
ENSG00000196876-EFO_0005203
ENSG00000196876-EFO_0004895
ENSG00000196876-EFO_0004799
ENSG00000196876-EFO_0004710
ENSG00000196876-EFO_0004699
ENSG00000196876-EFO_0004698
ENSG00000196876-EFO_0004616
ENSG00000196876-EFO_0004329
ENSG00000196876-EFO_0004270
ENSG00000196876-EFO_0004242
ENSG00000196876-EFO_0004216
ENSG00000196876-EFO_0004214
ENSG00000196876-EFO_0004210
ENSG00000196876-EFO_0004209
ENSG00000196876-EFO_0004149
ENSG00000196876-EFO_0003964
ENSG00000196876-EFO_0003957
ENSG00000196876-EFO_0003931
ENSG00000196876-EFO_0003894
ENSG00000196876-EFO_0003890
ENSG00000196876-EFO_0003885
ENSG00000196876-EFO_0003845
ENSG00000196876-EFO_0003829
ENSG00000196876-EFO_0003821
ENSG00000196876-EFO_0003100
ENSG00000196876-EFO_0003033
ENSG00000196876-EFO_0003030
ENSG00000196876-EFO_0002610
ENSG00000196876-EFO_0002506
ENSG00000196876-EFO_0002496
ENSG00000196876-EFO_0001361
ENSG00000196876-EFO_0001073
ENSG00000196876-EFO_0001072
ENSG00000196876-EFO_0001059
ENSG00000196876-EFO_0000731
ENSG00000196876-EFO_0000673
ENSG00000196876-EFO_0000649
ENSG00000196876-EFO_0000574
ENSG00000196876-EFO_0000565
ENSG00000196876-EFO_0000546
ENSG00000196876-EFO_0000537
ENSG00000196876-EFO_0000516
ENSG00000196876-EFO_0000378
ENSG00000196876-EFO_0000294
ENSG00000196876-EFO_0000284
ENSG00000196876-EFO_0000275
ENSG00000196876-EFO_0000270
ENSG00000196876-EFO_0000178
ENSG00000196811-HP_0002093
ENSG00000196811-HP_0000023
ENSG00000196811-EFO_1001905
ENSG00000196811-EFO_1000999
ENSG00000196811-EFO_1000992
ENSG00000196811-EFO_1000637
ENSG00000196811-EFO_1000218
ENSG00000196811-EFO_0009447
ENSG00000196811-EFO_0005323
ENSG00000196811-EFO_0004210
ENSG00000196811-EFO_0003964
ENSG00000196811-EFO_0003843
ENSG00000196811-EFO_0003832
ENSG00000196811-EFO_0003761
ENSG00000196811-EFO_0002950
ENSG00000196811-EFO_0002916
ENSG00000196811-EFO_0001422
ENSG00000196811-EFO_0001421
ENSG00000196811-EFO_0001074
ENSG00000196811-EFO_0001073
ENSG00000196811-EFO_0000694
ENSG00000196739-HP_0200042
ENSG00000196739-HP_0003549
ENSG00000196739-EFO_1001459
ENSG00000196739-EFO_0007067
ENSG00000196739-EFO_0005756
ENSG00000196739-EFO_0004229
ENSG00000196739-EFO_0003899
ENSG00000196689-HP_0011868
ENSG00000196689-HP_0003326
ENSG00000196689-HP_0001643
ENSG00000196689-HP_0000023
ENSG00000196689-EFO_1001891
ENSG00000196689-EFO_1001476
ENSG00000196689-EFO_1001460
ENSG00000196689-EFO_1001412
ENSG00000196689-EFO_1001250
ENSG00000196689-EFO_1001092
ENSG00000196689-EFO_1000941
ENSG00000196689-EFO_1000905
ENSG00000196689-EFO_1000891
ENSG00000196689-EFO_1000831
ENSG00000196689-EFO_0009267
ENSG00000196689-EFO_0008585
ENSG00000196689-EFO_0007486
ENSG00000196689-EFO_0007444
ENSG00000196689-EFO_0007214
ENSG00000196689-EFO_0005672
ENSG00000196689-EFO_0004888
ENSG00000196689-EFO_0004710
ENSG00000196689-EFO_0004329
ENSG00000196689-EFO_0004253
ENSG00000196689-EFO_0004210
ENSG00000196689-EFO_0004143
ENSG00000196689-EFO_0003964
ENSG00000196689-EFO_0001669
ENSG00000196689-EFO_0001074
ENSG00000196689-EFO_0000772
ENSG00000196689-EFO_0000546
ENSG00000196689-EFO_0000544
ENSG00000196664-EFO_1001121
ENSG00000196664-EFO_0004194
ENSG00000196664-EFO_0004192
ENSG00000196664-EFO_0000378
ENSG00000196639-HP_0003546
ENSG00000196639-HP_0003326
ENSG00000196639-HP_0002829
ENSG00000196639-HP_0002315
ENSG00000196639-HP_0000964
ENSG00000196639-EFO_1001881
ENSG00000196639-EFO_1001871
ENSG00000196639-EFO_1001417
ENSG00000196639-EFO_0007533
ENSG00000196639-EFO_0007490
ENSG00000196639-EFO_0007486
ENSG00000196639-EFO_0006862
ENSG00000196639-EFO_0005751
ENSG00000196639-EFO_0005242
ENSG00000196639-EFO_0004888
ENSG00000196639-EFO_0004257
ENSG00000196639-EFO_0003929
ENSG00000196639-EFO_0002508
ENSG00000196639-EFO_0000544
ENSG00000196639-EFO_0000275
ENSG00000196639-EFO_0000222
ENSG00000196611-EFO_1001312
ENSG00000196611-EFO_1001177
ENSG00000196611-EFO_1000781
ENSG00000196611-EFO_0007486
ENSG00000196611-EFO_0000544
ENSG00000196591-EFO_0000211
ENSG00000196557-Orphanet_294049
ENSG00000196557-HP_0002027
ENSG00000196557-EFO_1001892
ENSG00000196557-EFO_1000877
ENSG00000196557-EFO_1000864
ENSG00000196557-EFO_1000789
ENSG00000196557-EFO_1000783
ENSG00000196557-EFO_0009430
ENSG00000196557-EFO_0007490
ENSG00000196557-EFO_0005762
ENSG00000196557-EFO_0005687
ENSG00000196557-EFO_0005611
ENSG00000196557-EFO_0005323
ENSG00000196557-EFO_0005230
ENSG00000196557-EFO_0004994
ENSG00000196557-EFO_0004888
ENSG00000196557-EFO_0004777
ENSG00000196557-EFO_0004710
ENSG00000196557-EFO_0004698
ENSG00000196557-EFO_0004270
ENSG00000196557-EFO_0004263
ENSG00000196557-EFO_0004242
ENSG00000196557-EFO_0004149
ENSG00000196557-EFO_0003890
ENSG00000196557-EFO_0003843
ENSG00000196557-EFO_0003829
ENSG00000196557-EFO_0003108
ENSG00000196557-EFO_0003100
ENSG00000196557-EFO_0002506
ENSG00000196557-EFO_0000731
ENSG00000196557-EFO_0000713
ENSG00000196557-EFO_0000555
ENSG00000196557-EFO_0000512
ENSG00000196557-EFO_0000270
ENSG00000196557-EFO_0000249
ENSG00000196411-EFO_0003841
ENSG00000196411-EFO_0002892
ENSG00000196262-Orphanet_848
ENSG00000196262-Orphanet_231214
ENSG00000196262-HP_0001915
ENSG00000196262-EFO_1002048
ENSG00000196262-EFO_1000965
ENSG00000196262-EFO_1000906
ENSG00000196262-EFO_1000760
ENSG00000196262-EFO_0007451
ENSG00000196262-EFO_0007141
ENSG00000196262-EFO_0006927
ENSG00000196262-EFO_0004599
ENSG00000196262-EFO_0004276
ENSG00000196262-EFO_0004254
ENSG00000196262-EFO_0004220
ENSG00000196262-EFO_0000699
ENSG00000196262-EFO_0000676
ENSG00000196262-EFO_0000198
ENSG00000196230-Orphanet_790
ENSG00000196230-Orphanet_342
ENSG00000196230-EFO_1001469
ENSG00000196230-EFO_1001100
ENSG00000196230-EFO_1000494
ENSG00000196230-EFO_1000435
ENSG00000196230-EFO_1000357
ENSG00000196230-EFO_1000251
ENSG00000196230-EFO_1000044
ENSG00000196230-EFO_0008583
ENSG00000196230-EFO_0007427
ENSG00000196230-EFO_0007298
ENSG00000196230-EFO_0007160
ENSG00000196230-EFO_0006859
ENSG00000196230-EFO_0006462
ENSG00000196230-EFO_0005952
ENSG00000196230-EFO_0005672
ENSG00000196230-EFO_0004289
ENSG00000196230-EFO_0004284
ENSG00000196230-EFO_0004274
ENSG00000196230-EFO_0004269
ENSG00000196230-EFO_0004252
ENSG00000196230-EFO_0004230
ENSG00000196230-EFO_0004228
ENSG00000196230-EFO_0003884
ENSG00000196230-EFO_0003869
ENSG00000196230-EFO_0003860
ENSG00000196230-EFO_0003859
ENSG00000196230-EFO_0003777
ENSG00000196230-EFO_0003032
ENSG00000196230-EFO_0002939
ENSG00000196230-EFO_0002918
ENSG00000196230-EFO_0002917
ENSG00000196230-EFO_0002618
ENSG00000196230-EFO_0001663
ENSG00000196230-EFO_0001061
ENSG00000196230-EFO_0000708
ENSG00000196230-EFO_0000673
ENSG00000196230-EFO_0000621
ENSG00000196230-EFO_0000612
ENSG00000196230-EFO_0000574
ENSG00000196230-EFO_0000466
ENSG00000196230-EFO_0000403
ENSG00000196230-EFO_0000378
ENSG00000196230-EFO_0000304
ENSG00000196230-EFO_0000292
ENSG00000196230-EFO_0000220
ENSG00000196230-EFO_0000211
ENSG00000196230-EFO_0000209
ENSG00000196230-EFO_0000183
ENSG00000196230-EFO_0000181
ENSG00000196230-EFO_0000096
ENSG00000189043-Orphanet_309005
ENSG00000189043-Orphanet_100
ENSG00000189043-HP_0100543
ENSG00000189043-GO_0007568
ENSG00000189043-EFO_1001390
ENSG00000189043-EFO_1001207
ENSG00000189043-EFO_1001121
ENSG00000189043-EFO_1000954
ENSG00000189043-EFO_1000782
ENSG00000189043-EFO_1000660
ENSG00000189043-EFO_0008569
ENSG00000189043-EFO_0005411
ENSG00000189043-EFO_0004593
ENSG00000189043-EFO_0004566
ENSG00000189043-EFO_0004265
ENSG00000189043-EFO_0004220
ENSG00000189043-EFO_0003963
ENSG00000189043-EFO_0003876
ENSG00000189043-EFO_0003761
ENSG00000189043-EFO_0003144
ENSG00000189043-EFO_0003095
ENSG00000189043-EFO_0003047
ENSG00000189043-EFO_0002690
ENSG00000189043-EFO_0002687
ENSG00000189043-EFO_0002614
ENSG00000189043-EFO_0002546
ENSG00000189043-EFO_0001663
ENSG00000189043-EFO_0001421
ENSG00000189043-EFO_0001360
ENSG00000189043-EFO_0001359
ENSG00000189043-EFO_0001073
ENSG00000189043-EFO_0000692
ENSG00000189043-EFO_0000677
ENSG00000189043-EFO_0000660
ENSG00000189043-EFO_0000545
ENSG00000189043-EFO_0000537
ENSG00000189043-EFO_0000536
ENSG00000189043-EFO_0000400
ENSG00000189043-EFO_0000378
ENSG00000189043-EFO_0000341
ENSG00000189043-EFO_0000289
ENSG00000189043-EFO_0000275
ENSG00000189043-EFO_0000195
ENSG00000188778-Orphanet_98896
ENSG00000188778-Orphanet_98895
ENSG00000188778-MP_0001914
ENSG00000188778-HP_0011950
ENSG00000188778-HP_0006536
ENSG00000188778-HP_0002619
ENSG00000188778-HP_0002239
ENSG00000188778-HP_0001742
ENSG00000188778-EFO_1001139
ENSG00000188778-EFO_1000910
ENSG00000188778-EFO_1000786
ENSG00000188778-EFO_1000652
ENSG00000188778-EFO_1000391
ENSG00000188778-EFO_0009094
ENSG00000188778-EFO_0008507
ENSG00000188778-EFO_0007486
ENSG00000188778-EFO_0007227
ENSG00000188778-EFO_0006865
ENSG00000188778-EFO_0006859
ENSG00000188778-EFO_0006834
ENSG00000188778-EFO_0005854
ENSG00000188778-EFO_0005672
ENSG00000188778-EFO_0005532
ENSG00000188778-EFO_0005531
ENSG00000188778-EFO_0005252
ENSG00000188778-EFO_0005251
ENSG00000188778-EFO_0004616
ENSG00000188778-EFO_0004278
ENSG00000188778-EFO_0004253
ENSG00000188778-EFO_0004190
ENSG00000188778-EFO_0003956
ENSG00000188778-EFO_0003913
ENSG00000188778-EFO_0003888
ENSG00000188778-EFO_0003885
ENSG00000188778-EFO_0003033
ENSG00000188778-EFO_0002950
ENSG00000188778-EFO_0002508
ENSG00000188778-EFO_0002506
ENSG00000188778-EFO_0001059
ENSG00000188778-EFO_0000649
ENSG00000188778-EFO_0000516
ENSG00000188778-EFO_0000407
ENSG00000188778-EFO_0000341
ENSG00000188778-EFO_0000249
ENSG00000188229-Orphanet_790
ENSG00000188229-Orphanet_398934
ENSG00000188229-Orphanet_342
ENSG00000188229-EFO_1001469
ENSG00000188229-EFO_1001100
ENSG00000188229-EFO_1000494
ENSG00000188229-EFO_1000435
ENSG00000188229-EFO_1000357
ENSG00000188229-EFO_1000251
ENSG00000188229-EFO_1000044
ENSG00000188229-EFO_0008583
ENSG00000188229-EFO_0007427
ENSG00000188229-EFO_0007298
ENSG00000188229-EFO_0007160
ENSG00000188229-EFO_0006859
ENSG00000188229-EFO_0006462
ENSG00000188229-EFO_0005952
ENSG00000188229-EFO_0005922
ENSG00000188229-EFO_0005672
ENSG00000188229-EFO_0004289
ENSG00000188229-EFO_0004284
ENSG00000188229-EFO_0004274
ENSG00000188229-EFO_0004269
ENSG00000188229-EFO_0004230
ENSG00000188229-EFO_0004228
ENSG00000188229-EFO_0003884
ENSG00000188229-EFO_0003869
ENSG00000188229-EFO_0003865
ENSG00000188229-EFO_0003860
ENSG00000188229-EFO_0003859
ENSG00000188229-EFO_0003777
ENSG00000188229-EFO_0003060
ENSG00000188229-EFO_0003032
ENSG00000188229-EFO_0002939
ENSG00000188229-EFO_0002918
ENSG00000188229-EFO_0002890
ENSG00000188229-EFO_0002618
ENSG00000188229-EFO_0001663
ENSG00000188229-EFO_0001642
ENSG00000188229-EFO_0001061
ENSG00000188229-EFO_0000756
ENSG00000188229-EFO_0000708
ENSG00000188229-EFO_0000691
ENSG00000188229-EFO_0000673
ENSG00000188229-EFO_0000621
ENSG00000188229-EFO_0000612
ENSG00000188229-EFO_0000574
ENSG00000188229-EFO_0000565
ENSG00000188229-EFO_0000466
ENSG00000188229-EFO_0000403
ENSG00000188229-EFO_0000378
ENSG00000188229-EFO_0000304
ENSG00000188229-EFO_0000220
ENSG00000188229-EFO_0000211
ENSG00000188229-EFO_0000209
ENSG00000188229-EFO_0000183
ENSG00000188229-EFO_0000178
ENSG00000188229-EFO_0000096
ENSG00000188153-HP_0200042
ENSG00000188153-HP_0003549
ENSG00000188153-EFO_1001459
ENSG00000188153-EFO_0007067
ENSG00000188153-EFO_0005756
ENSG00000188153-EFO_0004229
ENSG00000188153-EFO_0003899
ENSG00000187730-MP_0001914
ENSG00000187730-MP_0001845
ENSG00000187730-HP_0100806
ENSG00000187730-HP_0100790
ENSG00000187730-HP_0100543
ENSG00000187730-HP_0012735
ENSG00000187730-HP_0002315
ENSG00000187730-HP_0002017
ENSG00000187730-HP_0001945
ENSG00000187730-HP_0001919
ENSG00000187730-HP_0001268
ENSG00000187730-HP_0000726
ENSG00000187730-EFO_1002048
ENSG00000187730-EFO_1001917
ENSG00000187730-EFO_1001905
ENSG00000187730-EFO_1001892
ENSG00000187730-EFO_1001801
ENSG00000187730-EFO_1001311
ENSG00000187730-EFO_1001134
ENSG00000187730-EFO_1000850
ENSG00000187730-EFO_1000637
ENSG00000187730-EFO_0009447
ENSG00000187730-EFO_0009267
ENSG00000187730-EFO_0008526
ENSG00000187730-EFO_0007486
ENSG00000187730-EFO_0006834
ENSG00000187730-EFO_0006788
ENSG00000187730-EFO_0005774
ENSG00000187730-EFO_0005773
ENSG00000187730-EFO_0005741
ENSG00000187730-EFO_0005411
ENSG00000187730-EFO_0005323
ENSG00000187730-EFO_0005251
ENSG00000187730-EFO_0005242
ENSG00000187730-EFO_0005230
ENSG00000187730-EFO_0005207
ENSG00000187730-EFO_0005204
ENSG00000187730-EFO_0005203
ENSG00000187730-EFO_0005109
ENSG00000187730-EFO_0004888
ENSG00000187730-EFO_0004777
ENSG00000187730-EFO_0004699
ENSG00000187730-EFO_0004698
ENSG00000187730-EFO_0004329
ENSG00000187730-EFO_0004320
ENSG00000187730-EFO_0004270
ENSG00000187730-EFO_0004262
ENSG00000187730-EFO_0004242
ENSG00000187730-EFO_0004210
ENSG00000187730-EFO_0003931
ENSG00000187730-EFO_0003918
ENSG00000187730-EFO_0003884
ENSG00000187730-EFO_0003870
ENSG00000187730-EFO_0003869
ENSG00000187730-EFO_0003843
ENSG00000187730-EFO_0003839
ENSG00000187730-EFO_0003832
ENSG00000187730-EFO_0003821
ENSG00000187730-EFO_0003819
ENSG00000187730-EFO_0003767
ENSG00000187730-EFO_0003761
ENSG00000187730-EFO_0003086
ENSG00000187730-EFO_0002950
ENSG00000187730-EFO_0002890
ENSG00000187730-EFO_0002687
ENSG00000187730-EFO_0002615
ENSG00000187730-EFO_0002508
ENSG00000187730-EFO_0002506
ENSG00000187730-EFO_0001645
ENSG00000187730-EFO_0001422
ENSG00000187730-EFO_0001421
ENSG00000187730-EFO_0001358
ENSG00000187730-EFO_0001074
ENSG00000187730-EFO_0001073
ENSG00000187730-EFO_0001072
ENSG00000187730-EFO_0001071
ENSG00000187730-EFO_0001059
ENSG00000187730-EFO_0000764
ENSG00000187730-EFO_0000684
ENSG00000187730-EFO_0000673
ENSG00000187730-EFO_0000612
ENSG00000187730-EFO_0000546
ENSG00000187730-EFO_0000537
ENSG00000187730-EFO_0000516
ENSG00000187730-EFO_0000405
ENSG00000187730-EFO_0000384
ENSG00000187730-EFO_0000378
ENSG00000187730-EFO_0000311
ENSG00000187730-EFO_0000305
ENSG00000187730-EFO_0000289
ENSG00000187730-EFO_0000266
ENSG00000187498-HP_0200042
ENSG00000187498-EFO_1001459
ENSG00000187498-EFO_0007067
ENSG00000187498-EFO_0005756
ENSG00000187498-EFO_0004229
ENSG00000187486-Orphanet_55654
ENSG00000187486-HP_0012594
ENSG00000187486-EFO_1001901
ENSG00000187486-EFO_0004192
ENSG00000187486-EFO_0004191
ENSG00000187486-EFO_0003095
ENSG00000187486-EFO_0000713
ENSG00000186795-MP_0001914
ENSG00000186795-HP_0012735
ENSG00000186795-HP_0001919
ENSG00000186795-EFO_1002048
ENSG00000186795-EFO_1001905
ENSG00000186795-EFO_1001801
ENSG00000186795-EFO_1001311
ENSG00000186795-EFO_1000637
ENSG00000186795-EFO_0009267
ENSG00000186795-EFO_0007486
ENSG00000186795-EFO_0005323
ENSG00000186795-EFO_0005251
ENSG00000186795-EFO_0005207
ENSG00000186795-EFO_0005109
ENSG00000186795-EFO_0004888
ENSG00000186795-EFO_0003931
ENSG00000186795-EFO_0003890
ENSG00000186795-EFO_0003884
ENSG00000186795-EFO_0003870
ENSG00000186795-EFO_0003869
ENSG00000186795-EFO_0003839
ENSG00000186795-EFO_0003777
ENSG00000186795-EFO_0003761
ENSG00000186795-EFO_0002890
ENSG00000186795-EFO_0002687
ENSG00000186795-EFO_0002615
ENSG00000186795-EFO_0001645
ENSG00000186795-EFO_0001073
ENSG00000186795-EFO_0001072
ENSG00000186795-EFO_0000612
ENSG00000186795-EFO_0000537
ENSG00000186795-EFO_0000378
ENSG00000186795-EFO_0000266
ENSG00000186642-HP_0004419
ENSG00000186642-EFO_1001821
ENSG00000186642-EFO_1001345
ENSG00000186642-EFO_0003884
ENSG00000186642-EFO_0002687
ENSG00000186642-EFO_0001360
ENSG00000186642-EFO_0001073
ENSG00000186642-EFO_0000764
ENSG00000186642-EFO_0000712
ENSG00000186642-EFO_0000555
ENSG00000186642-EFO_0000400
ENSG00000186642-EFO_0000378
ENSG00000186350-HP_0000964
ENSG00000186297-MP_0001914
ENSG00000186297-MP_0001845
ENSG00000186297-HP_0100806
ENSG00000186297-HP_0100790
ENSG00000186297-HP_0100543
ENSG00000186297-HP_0012735
ENSG00000186297-HP_0002315
ENSG00000186297-HP_0002017
ENSG00000186297-HP_0001945
ENSG00000186297-HP_0001919
ENSG00000186297-HP_0001268
ENSG00000186297-HP_0000726
ENSG00000186297-EFO_1002048
ENSG00000186297-EFO_1001917
ENSG00000186297-EFO_1001905
ENSG00000186297-EFO_1001892
ENSG00000186297-EFO_1001801
ENSG00000186297-EFO_1001311
ENSG00000186297-EFO_1001134
ENSG00000186297-EFO_1000850
ENSG00000186297-EFO_1000637
ENSG00000186297-EFO_0009447
ENSG00000186297-EFO_0009267
ENSG00000186297-EFO_0008526
ENSG00000186297-EFO_0007486
ENSG00000186297-EFO_0006834
ENSG00000186297-EFO_0005774
ENSG00000186297-EFO_0005773
ENSG00000186297-EFO_0005741
ENSG00000186297-EFO_0005323
ENSG00000186297-EFO_0005251
ENSG00000186297-EFO_0005242
ENSG00000186297-EFO_0005230
ENSG00000186297-EFO_0005207
ENSG00000186297-EFO_0005204
ENSG00000186297-EFO_0005203
ENSG00000186297-EFO_0005109
ENSG00000186297-EFO_0004888
ENSG00000186297-EFO_0004777
ENSG00000186297-EFO_0004699
ENSG00000186297-EFO_0004698
ENSG00000186297-EFO_0004329
ENSG00000186297-EFO_0004320
ENSG00000186297-EFO_0004270
ENSG00000186297-EFO_0004242
ENSG00000186297-EFO_0004210
ENSG00000186297-EFO_0003931
ENSG00000186297-EFO_0003918
ENSG00000186297-EFO_0003884
ENSG00000186297-EFO_0003870
ENSG00000186297-EFO_0003869
ENSG00000186297-EFO_0003843
ENSG00000186297-EFO_0003839
ENSG00000186297-EFO_0003832
ENSG00000186297-EFO_0003821
ENSG00000186297-EFO_0003819
ENSG00000186297-EFO_0003767
ENSG00000186297-EFO_0003086
ENSG00000186297-EFO_0002950
ENSG00000186297-EFO_0002890
ENSG00000186297-EFO_0002687
ENSG00000186297-EFO_0002615
ENSG00000186297-EFO_0002508
ENSG00000186297-EFO_0002506
ENSG00000186297-EFO_0001663
ENSG00000186297-EFO_0001645
ENSG00000186297-EFO_0001422
ENSG00000186297-EFO_0001358
ENSG00000186297-EFO_0001074
ENSG00000186297-EFO_0001073
ENSG00000186297-EFO_0001072
ENSG00000186297-EFO_0001059
ENSG00000186297-EFO_0000764
ENSG00000186297-EFO_0000729
ENSG00000186297-EFO_0000673
ENSG00000186297-EFO_0000612
ENSG00000186297-EFO_0000546
ENSG00000186297-EFO_0000537
ENSG00000186297-EFO_0000516
ENSG00000186297-EFO_0000378
ENSG00000186297-EFO_0000266
ENSG00000186090-EFO_0005411
ENSG00000186090-EFO_0005407
ENSG00000186090-EFO_0004280
ENSG00000186090-EFO_0001073
ENSG00000186038-EFO_0005411
ENSG00000186038-EFO_0005407
ENSG00000186038-EFO_0004280
ENSG00000186038-EFO_0001073
ENSG00000186010-Orphanet_100
ENSG00000186010-HP_0100543
ENSG00000186010-HP_0001397
ENSG00000186010-GO_0007568
ENSG00000186010-EFO_1001390
ENSG00000186010-EFO_1001207
ENSG00000186010-EFO_1001121
ENSG00000186010-EFO_1000954
ENSG00000186010-EFO_1000782
ENSG00000186010-EFO_1000660
ENSG00000186010-EFO_0008569
ENSG00000186010-EFO_0005411
ENSG00000186010-EFO_0004593
ENSG00000186010-EFO_0004566
ENSG00000186010-EFO_0004265
ENSG00000186010-EFO_0004220
ENSG00000186010-EFO_0003963
ENSG00000186010-EFO_0003876
ENSG00000186010-EFO_0003761
ENSG00000186010-EFO_0003144
ENSG00000186010-EFO_0003095
ENSG00000186010-EFO_0002690
ENSG00000186010-EFO_0002614
ENSG00000186010-EFO_0002546
ENSG00000186010-EFO_0001645
ENSG00000186010-EFO_0001360
ENSG00000186010-EFO_0001073
ENSG00000186010-EFO_0000692
ENSG00000186010-EFO_0000677
ENSG00000186010-EFO_0000660
ENSG00000186010-EFO_0000545
ENSG00000186010-EFO_0000537
ENSG00000186010-EFO_0000378
ENSG00000186010-EFO_0000341
ENSG00000186010-EFO_0000289
ENSG00000186010-EFO_0000275
ENSG00000186010-EFO_0000195
ENSG00000186009-Orphanet_98869
ENSG00000186009-MP_0001914
ENSG00000186009-HP_0100633
ENSG00000186009-HP_0004398
ENSG00000186009-HP_0003073
ENSG00000186009-HP_0002239
ENSG00000186009-EFO_1001951
ENSG00000186009-EFO_1001355
ENSG00000186009-EFO_1001250
ENSG00000186009-EFO_1001095
ENSG00000186009-EFO_1000961
ENSG00000186009-EFO_1000874
ENSG00000186009-EFO_0009454
ENSG00000186009-EFO_0008533
ENSG00000186009-EFO_0007549
ENSG00000186009-EFO_0007512
ENSG00000186009-EFO_0007415
ENSG00000186009-EFO_0005741
ENSG00000186009-EFO_0005672
ENSG00000186009-EFO_0004607
ENSG00000186009-EFO_0004274
ENSG00000186009-EFO_0003948
ENSG00000186009-EFO_0003929
ENSG00000186009-EFO_0003898
ENSG00000186009-EFO_0003885
ENSG00000186009-EFO_0003882
ENSG00000186009-EFO_0003843
ENSG00000186009-EFO_0003767
ENSG00000186009-EFO_0002506
ENSG00000186009-EFO_0000771
ENSG00000186009-EFO_0000729
ENSG00000186009-EFO_0000692
ENSG00000186009-EFO_0000685
ENSG00000186009-EFO_0000676
ENSG00000186009-EFO_0000544
ENSG00000186009-EFO_0000400
ENSG00000186009-EFO_0000384
ENSG00000186009-EFO_0000378
ENSG00000186009-EFO_0000280
ENSG00000186009-EFO_0000270
ENSG00000185760-EFO_1001472
ENSG00000185760-EFO_1000809
ENSG00000185760-EFO_0008522
ENSG00000185760-EFO_0008520
ENSG00000185760-EFO_0004269
ENSG00000185760-EFO_0003885
ENSG00000185633-Orphanet_309005
ENSG00000185633-Orphanet_100
ENSG00000185633-HP_0100543
ENSG00000185633-HP_0001397
ENSG00000185633-GO_0007568
ENSG00000185633-EFO_1001390
ENSG00000185633-EFO_1001207
ENSG00000185633-EFO_1001121
ENSG00000185633-EFO_1000954
ENSG00000185633-EFO_1000782
ENSG00000185633-EFO_1000660
ENSG00000185633-EFO_0008569
ENSG00000185633-EFO_0005411
ENSG00000185633-EFO_0004593
ENSG00000185633-EFO_0004566
ENSG00000185633-EFO_0004265
ENSG00000185633-EFO_0004220
ENSG00000185633-EFO_0003963
ENSG00000185633-EFO_0003876
ENSG00000185633-EFO_0003761
ENSG00000185633-EFO_0003144
ENSG00000185633-EFO_0003095
ENSG00000185633-EFO_0003047
ENSG00000185633-EFO_0002690
ENSG00000185633-EFO_0002687
ENSG00000185633-EFO_0002614
ENSG00000185633-EFO_0002546
ENSG00000185633-EFO_0001663
ENSG00000185633-EFO_0001360
ENSG00000185633-EFO_0001359
ENSG00000185633-EFO_0001073
ENSG00000185633-EFO_0000692
ENSG00000185633-EFO_0000677
ENSG00000185633-EFO_0000660
ENSG00000185633-EFO_0000589
ENSG00000185633-EFO_0000545
ENSG00000185633-EFO_0000537
ENSG00000185633-EFO_0000536
ENSG00000185633-EFO_0000400
ENSG00000185633-EFO_0000378
ENSG00000185633-EFO_0000341
ENSG00000185633-EFO_0000319
ENSG00000185633-EFO_0000289
ENSG00000185633-EFO_0000275
ENSG00000185633-EFO_0000195
ENSG00000185627-Orphanet_365
ENSG00000185627-EFO_1001875
ENSG00000185627-EFO_1001469
ENSG00000185627-EFO_0009441
ENSG00000185627-EFO_0005952
ENSG00000185627-EFO_0001642
ENSG00000185627-EFO_0000574
ENSG00000185627-EFO_0000565
ENSG00000185627-EFO_0000096
ENSG00000185624-EFO_0004911
ENSG00000185527-HP_0004419
ENSG00000185527-EFO_1001821
ENSG00000185527-EFO_1001345
ENSG00000185527-EFO_0003884
ENSG00000185527-EFO_0003777
ENSG00000185527-EFO_0002687
ENSG00000185527-EFO_0001645
ENSG00000185527-EFO_0001360
ENSG00000185527-EFO_0001073
ENSG00000185527-EFO_0000764
ENSG00000185527-EFO_0000712
ENSG00000185527-EFO_0000555
ENSG00000185527-EFO_0000401
ENSG00000185527-EFO_0000400
ENSG00000185527-EFO_0000378
ENSG00000185527-EFO_0000319
ENSG00000185527-EFO_0000289
ENSG00000185313-Orphanet_908
ENSG00000185313-MP_0001914
ENSG00000185313-HP_0200042
ENSG00000185313-HP_0100543
ENSG00000185313-HP_0030839
ENSG00000185313-HP_0030680
ENSG00000185313-HP_0012735
ENSG00000185313-HP_0012076
ENSG00000185313-HP_0003326
ENSG00000185313-HP_0002619
ENSG00000185313-HP_0002315
ENSG00000185313-HP_0002027
ENSG00000185313-HP_0001268
ENSG00000185313-HP_0001250
ENSG00000185313-HP_0001082
ENSG00000185313-HP_0000989
ENSG00000185313-HP_0000951
ENSG00000185313-HP_0000726
ENSG00000185313-HP_0000023
ENSG00000185313-HP_0000016
ENSG00000185313-EFO_1001951
ENSG00000185313-EFO_1001919
ENSG00000185313-EFO_1001917
ENSG00000185313-EFO_1001896
ENSG00000185313-EFO_1001887
ENSG00000185313-EFO_1001792
ENSG00000185313-EFO_1001434
ENSG00000185313-EFO_1001412
ENSG00000185313-EFO_1001366
ENSG00000185313-EFO_1001250
ENSG00000185313-EFO_1001219
ENSG00000185313-EFO_1001216
ENSG00000185313-EFO_1001139
ENSG00000185313-EFO_1000941
ENSG00000185313-EFO_1000864
ENSG00000185313-EFO_1000789
ENSG00000185313-EFO_1000786
ENSG00000185313-EFO_1000783
ENSG00000185313-EFO_1000652
ENSG00000185313-EFO_0009430
ENSG00000185313-EFO_0008568
ENSG00000185313-EFO_0007202
ENSG00000185313-EFO_0005856
ENSG00000185313-EFO_0005773
ENSG00000185313-EFO_0005611
ENSG00000185313-EFO_0005306
ENSG00000185313-EFO_0005230
ENSG00000185313-EFO_0005204
ENSG00000185313-EFO_0005203
ENSG00000185313-EFO_0004895
ENSG00000185313-EFO_0004710
ENSG00000185313-EFO_0004699
ENSG00000185313-EFO_0004698
ENSG00000185313-EFO_0004616
ENSG00000185313-EFO_0004329
ENSG00000185313-EFO_0004270
ENSG00000185313-EFO_0004263
ENSG00000185313-EFO_0004247
ENSG00000185313-EFO_0004242
ENSG00000185313-EFO_0004216
ENSG00000185313-EFO_0004214
ENSG00000185313-EFO_0004210
ENSG00000185313-EFO_0004209
ENSG00000185313-EFO_0004143
ENSG00000185313-EFO_0004142
ENSG00000185313-EFO_0003964
ENSG00000185313-EFO_0003957
ENSG00000185313-EFO_0003931
ENSG00000185313-EFO_0003894
ENSG00000185313-EFO_0003821
ENSG00000185313-EFO_0003761
ENSG00000185313-EFO_0003033
ENSG00000185313-EFO_0003030
ENSG00000185313-EFO_0002610
ENSG00000185313-EFO_0002508
ENSG00000185313-EFO_0002506
ENSG00000185313-EFO_0002496
ENSG00000185313-EFO_0001663
ENSG00000185313-EFO_0001361
ENSG00000185313-EFO_0001358
ENSG00000185313-EFO_0001073
ENSG00000185313-EFO_0001072
ENSG00000185313-EFO_0001071
ENSG00000185313-EFO_0001059
ENSG00000185313-EFO_0000731
ENSG00000185313-EFO_0000692
ENSG00000185313-EFO_0000673
ENSG00000185313-EFO_0000574
ENSG00000185313-EFO_0000565
ENSG00000185313-EFO_0000546
ENSG00000185313-EFO_0000537
ENSG00000185313-EFO_0000516
ENSG00000185313-EFO_0000378
ENSG00000185313-EFO_0000294
ENSG00000185313-EFO_0000289
ENSG00000185313-EFO_0000284
ENSG00000185313-EFO_0000270
ENSG00000185313-EFO_0000253
ENSG00000185313-EFO_0000249
ENSG00000185313-EFO_0000178
ENSG00000185231-Orphanet_797
ENSG00000185231-HP_0002315
ENSG00000185231-EFO_1001231
ENSG00000185231-EFO_1001119
ENSG00000185231-EFO_1001001
ENSG00000185231-EFO_1000986
ENSG00000185231-EFO_1000906
ENSG00000185231-EFO_0005761
ENSG00000185231-EFO_0004236
ENSG00000185231-EFO_0003778
ENSG00000185231-EFO_0002690
ENSG00000185231-EFO_0000685
ENSG00000185231-EFO_0000557
ENSG00000185231-EFO_0000398
ENSG00000185231-DOID_13406
ENSG00000185010-HP_0004419
ENSG00000184983-Orphanet_309005
ENSG00000184983-Orphanet_100
ENSG00000184983-HP_0100543
ENSG00000184983-HP_0001397
ENSG00000184983-GO_0007568
ENSG00000184983-EFO_1001390
ENSG00000184983-EFO_1001207
ENSG00000184983-EFO_1001121
ENSG00000184983-EFO_1000954
ENSG00000184983-EFO_1000782
ENSG00000184983-EFO_1000660
ENSG00000184983-EFO_0008569
ENSG00000184983-EFO_0005411
ENSG00000184983-EFO_0004593
ENSG00000184983-EFO_0004566
ENSG00000184983-EFO_0004265
ENSG00000184983-EFO_0004220
ENSG00000184983-EFO_0003963
ENSG00000184983-EFO_0003876
ENSG00000184983-EFO_0003761
ENSG00000184983-EFO_0003144
ENSG00000184983-EFO_0003095
ENSG00000184983-EFO_0003047
ENSG00000184983-EFO_0002690
ENSG00000184983-EFO_0002687
ENSG00000184983-EFO_0002614
ENSG00000184983-EFO_0002546
ENSG00000184983-EFO_0001663
ENSG00000184983-EFO_0001645
ENSG00000184983-EFO_0001421
ENSG00000184983-EFO_0001360
ENSG00000184983-EFO_0001359
ENSG00000184983-EFO_0001073
ENSG00000184983-EFO_0000692
ENSG00000184983-EFO_0000677
ENSG00000184983-EFO_0000660
ENSG00000184983-EFO_0000616
ENSG00000184983-EFO_0000545
ENSG00000184983-EFO_0000537
ENSG00000184983-EFO_0000536
ENSG00000184983-EFO_0000400
ENSG00000184983-EFO_0000378
ENSG00000184983-EFO_0000341
ENSG00000184983-EFO_0000319
ENSG00000184983-EFO_0000313
ENSG00000184983-EFO_0000311
ENSG00000184983-EFO_0000289
ENSG00000184983-EFO_0000275
ENSG00000184983-EFO_0000195
ENSG00000184845-MP_0001914
ENSG00000184845-EFO_0000378
ENSG00000184752-Orphanet_309005
ENSG00000184752-Orphanet_100
ENSG00000184752-HP_0100543
ENSG00000184752-HP_0001397
ENSG00000184752-GO_0007568
ENSG00000184752-EFO_1001390
ENSG00000184752-EFO_1001207
ENSG00000184752-EFO_1001121
ENSG00000184752-EFO_1000954
ENSG00000184752-EFO_1000782
ENSG00000184752-EFO_1000660
ENSG00000184752-EFO_0008569
ENSG00000184752-EFO_0005411
ENSG00000184752-EFO_0004593
ENSG00000184752-EFO_0004566
ENSG00000184752-EFO_0004265
ENSG00000184752-EFO_0004220
ENSG00000184752-EFO_0003963
ENSG00000184752-EFO_0003876
ENSG00000184752-EFO_0003761
ENSG00000184752-EFO_0003144
ENSG00000184752-EFO_0003095
ENSG00000184752-EFO_0003047
ENSG00000184752-EFO_0002690
ENSG00000184752-EFO_0002687
ENSG00000184752-EFO_0002614
ENSG00000184752-EFO_0002546
ENSG00000184752-EFO_0001663
ENSG00000184752-EFO_0001645
ENSG00000184752-EFO_0001421
ENSG00000184752-EFO_0001360
ENSG00000184752-EFO_0001359
ENSG00000184752-EFO_0001073
ENSG00000184752-EFO_0000660
ENSG00000184752-EFO_0000616
ENSG00000184752-EFO_0000545
ENSG00000184752-EFO_0000537
ENSG00000184752-EFO_0000536
ENSG00000184752-EFO_0000400
ENSG00000184752-EFO_0000378
ENSG00000184752-EFO_0000341
ENSG00000184752-EFO_0000319
ENSG00000184752-EFO_0000313
ENSG00000184752-EFO_0000311
ENSG00000184752-EFO_0000289
ENSG00000184752-EFO_0000275
ENSG00000184752-EFO_0000195
ENSG00000184611-EFO_1001472
ENSG00000184611-EFO_1000809
ENSG00000184611-EFO_0008522
ENSG00000184611-EFO_0008520
ENSG00000184611-EFO_0004269
ENSG00000184588-Orphanet_797
ENSG00000184588-Orphanet_163927
ENSG00000184588-HP_0006536
ENSG00000184588-HP_0004419
ENSG00000184588-HP_0002110
ENSG00000184588-HP_0001919
ENSG00000184588-HP_0000964
ENSG00000184588-EFO_1002048
ENSG00000184588-EFO_1002028
ENSG00000184588-EFO_1001821
ENSG00000184588-EFO_1001494
ENSG00000184588-EFO_1001345
ENSG00000184588-EFO_1000764
ENSG00000184588-EFO_1000747
ENSG00000184588-EFO_0003778
ENSG00000184588-EFO_0002687
ENSG00000184588-EFO_0001360
ENSG00000184588-EFO_0000712
ENSG00000184588-EFO_0000555
ENSG00000184588-EFO_0000401
ENSG00000184588-EFO_0000378
ENSG00000184588-EFO_0000274
ENSG00000184428-EFO_0000702
ENSG00000184428-EFO_0000621
ENSG00000184428-EFO_0000222
ENSG00000184408-EFO_1001472
ENSG00000184408-EFO_1000809
ENSG00000184408-EFO_0008522
ENSG00000184408-EFO_0008520
ENSG00000184408-EFO_0003885
ENSG00000184304-EFO_0007359
ENSG00000184304-EFO_0000222
ENSG00000184160-Orphanet_286
ENSG00000184160-MP_0001914
ENSG00000184160-HP_0100806
ENSG00000184160-HP_0100543
ENSG00000184160-HP_0012735
ENSG00000184160-HP_0011950
ENSG00000184160-HP_0006536
ENSG00000184160-HP_0003326
ENSG00000184160-HP_0002829
ENSG00000184160-HP_0002619
ENSG00000184160-HP_0002239
ENSG00000184160-HP_0001919
ENSG00000184160-HP_0001742
ENSG00000184160-HP_0001082
ENSG00000184160-HP_0000175
ENSG00000184160-HP_0000023
ENSG00000184160-EFO_1001905
ENSG00000184160-EFO_1001139
ENSG00000184160-EFO_1001069
ENSG00000184160-EFO_1001022
ENSG00000184160-EFO_1000910
ENSG00000184160-EFO_1000906
ENSG00000184160-EFO_1000786
ENSG00000184160-EFO_1000760
ENSG00000184160-EFO_1000652
ENSG00000184160-EFO_1000632
ENSG00000184160-EFO_1000391
ENSG00000184160-EFO_0009267
ENSG00000184160-EFO_0009085
ENSG00000184160-EFO_0008568
ENSG00000184160-EFO_0008533
ENSG00000184160-EFO_0008507
ENSG00000184160-EFO_0007634
ENSG00000184160-EFO_0007486
ENSG00000184160-EFO_0007227
ENSG00000184160-EFO_0007141
ENSG00000184160-EFO_0006859
ENSG00000184160-EFO_0006834
ENSG00000184160-EFO_0005854
ENSG00000184160-EFO_0005799
ENSG00000184160-EFO_0005774
ENSG00000184160-EFO_0005773
ENSG00000184160-EFO_0005751
ENSG00000184160-EFO_0005578
ENSG00000184160-EFO_0005532
ENSG00000184160-EFO_0005531
ENSG00000184160-EFO_0005411
ENSG00000184160-EFO_0005323
ENSG00000184160-EFO_0005232
ENSG00000184160-EFO_0005230
ENSG00000184160-EFO_0004888
ENSG00000184160-EFO_0004777
ENSG00000184160-EFO_0004616
ENSG00000184160-EFO_0004329
ENSG00000184160-EFO_0004282
ENSG00000184160-EFO_0004278
ENSG00000184160-EFO_0004190
ENSG00000184160-EFO_0003959
ENSG00000184160-EFO_0003956
ENSG00000184160-EFO_0003918
ENSG00000184160-EFO_0003885
ENSG00000184160-EFO_0003870
ENSG00000184160-EFO_0003756
ENSG00000184160-EFO_0003086
ENSG00000184160-EFO_0003033
ENSG00000184160-EFO_0002950
ENSG00000184160-EFO_0002687
ENSG00000184160-EFO_0002615
ENSG00000184160-EFO_0002508
ENSG00000184160-EFO_0002506
ENSG00000184160-EFO_0002460
ENSG00000184160-EFO_0001358
ENSG00000184160-EFO_0001073
ENSG00000184160-EFO_0001059
ENSG00000184160-EFO_0000668
ENSG00000184160-EFO_0000649
ENSG00000184160-EFO_0000546
ENSG00000184160-EFO_0000516
ENSG00000184160-EFO_0000401
ENSG00000184160-EFO_0000341
ENSG00000184160-EFO_0000305
ENSG00000184160-EFO_0000278
ENSG00000184160-EFO_0000270
ENSG00000184160-EFO_0000239
ENSG00000184160-EFO_0000178
ENSG00000184156-EFO_1001472
ENSG00000184156-EFO_1000809
ENSG00000184156-EFO_0008522
ENSG00000184156-EFO_0008520
ENSG00000184156-EFO_0003885
ENSG00000183960-EFO_1001472
ENSG00000183960-EFO_1000809
ENSG00000183960-EFO_0008522
ENSG00000183960-EFO_0008520
ENSG00000183960-EFO_0004269
ENSG00000183960-EFO_0001663
ENSG00000183873-Orphanet_908
ENSG00000183873-Orphanet_2382
ENSG00000183873-MP_0001914
ENSG00000183873-HP_0200042
ENSG00000183873-HP_0100543
ENSG00000183873-HP_0030839
ENSG00000183873-HP_0030680
ENSG00000183873-HP_0012735
ENSG00000183873-HP_0012076
ENSG00000183873-HP_0003326
ENSG00000183873-HP_0002619
ENSG00000183873-HP_0002315
ENSG00000183873-HP_0002027
ENSG00000183873-HP_0001653
ENSG00000183873-HP_0001268
ENSG00000183873-HP_0001082
ENSG00000183873-HP_0000989
ENSG00000183873-HP_0000951
ENSG00000183873-HP_0000726
ENSG00000183873-HP_0000023
ENSG00000183873-HP_0000016
ENSG00000183873-EFO_1001919
ENSG00000183873-EFO_1001917
ENSG00000183873-EFO_1001896
ENSG00000183873-EFO_1001887
ENSG00000183873-EFO_1001792
ENSG00000183873-EFO_1001434
ENSG00000183873-EFO_1001412
ENSG00000183873-EFO_1001366
ENSG00000183873-EFO_1001250
ENSG00000183873-EFO_1001219
ENSG00000183873-EFO_1001216
ENSG00000183873-EFO_1001139
ENSG00000183873-EFO_1000941
ENSG00000183873-EFO_1000864
ENSG00000183873-EFO_1000789
ENSG00000183873-EFO_1000786
ENSG00000183873-EFO_1000783
ENSG00000183873-EFO_1000652
ENSG00000183873-EFO_0009430
ENSG00000183873-EFO_0007202
ENSG00000183873-EFO_0005856
ENSG00000183873-EFO_0005773
ENSG00000183873-EFO_0005611
ENSG00000183873-EFO_0005230
ENSG00000183873-EFO_0005204
ENSG00000183873-EFO_0005203
ENSG00000183873-EFO_0004895
ENSG00000183873-EFO_0004799
ENSG00000183873-EFO_0004710
ENSG00000183873-EFO_0004699
ENSG00000183873-EFO_0004698
ENSG00000183873-EFO_0004616
ENSG00000183873-EFO_0004329
ENSG00000183873-EFO_0004270
ENSG00000183873-EFO_0004263
ENSG00000183873-EFO_0004242
ENSG00000183873-EFO_0004216
ENSG00000183873-EFO_0004214
ENSG00000183873-EFO_0004210
ENSG00000183873-EFO_0004209
ENSG00000183873-EFO_0004149
ENSG00000183873-EFO_0004143
ENSG00000183873-EFO_0003964
ENSG00000183873-EFO_0003957
ENSG00000183873-EFO_0003931
ENSG00000183873-EFO_0003913
ENSG00000183873-EFO_0003894
ENSG00000183873-EFO_0003885
ENSG00000183873-EFO_0003845
ENSG00000183873-EFO_0003829
ENSG00000183873-EFO_0003100
ENSG00000183873-EFO_0003033
ENSG00000183873-EFO_0003030
ENSG00000183873-EFO_0002610
ENSG00000183873-EFO_0002506
ENSG00000183873-EFO_0002496
ENSG00000183873-EFO_0001358
ENSG00000183873-EFO_0001072
ENSG00000183873-EFO_0001071
ENSG00000183873-EFO_0001059
ENSG00000183873-EFO_0000731
ENSG00000183873-EFO_0000565
ENSG00000183873-EFO_0000546
ENSG00000183873-EFO_0000516
ENSG00000183873-EFO_0000294
ENSG00000183873-EFO_0000289
ENSG00000183873-EFO_0000284
ENSG00000183873-EFO_0000270
ENSG00000183873-EFO_0000249
ENSG00000183873-EFO_0000195
ENSG00000183873-EFO_0000178
ENSG00000183648-Orphanet_309005
ENSG00000183648-Orphanet_100
ENSG00000183648-HP_0100543
ENSG00000183648-HP_0001397
ENSG00000183648-GO_0007568
ENSG00000183648-EFO_1001390
ENSG00000183648-EFO_1001207
ENSG00000183648-EFO_1001121
ENSG00000183648-EFO_1000954
ENSG00000183648-EFO_1000782
ENSG00000183648-EFO_1000660
ENSG00000183648-EFO_0008569
ENSG00000183648-EFO_0005411
ENSG00000183648-EFO_0004593
ENSG00000183648-EFO_0004566
ENSG00000183648-EFO_0004265
ENSG00000183648-EFO_0004220
ENSG00000183648-EFO_0003963
ENSG00000183648-EFO_0003876
ENSG00000183648-EFO_0003761
ENSG00000183648-EFO_0003144
ENSG00000183648-EFO_0003095
ENSG00000183648-EFO_0003047
ENSG00000183648-EFO_0002690
ENSG00000183648-EFO_0002687
ENSG00000183648-EFO_0002614
ENSG00000183648-EFO_0002546
ENSG00000183648-EFO_0001663
ENSG00000183648-EFO_0001645
ENSG00000183648-EFO_0001421
ENSG00000183648-EFO_0001360
ENSG00000183648-EFO_0001073
ENSG00000183648-EFO_0000692
ENSG00000183648-EFO_0000677
ENSG00000183648-EFO_0000660
ENSG00000183648-EFO_0000589
ENSG00000183648-EFO_0000545
ENSG00000183648-EFO_0000537
ENSG00000183648-EFO_0000536
ENSG00000183648-EFO_0000378
ENSG00000183648-EFO_0000341
ENSG00000183648-EFO_0000319
ENSG00000183648-EFO_0000289
ENSG00000183648-EFO_0000275
ENSG00000183648-EFO_0000195
ENSG00000183454-Orphanet_232
ENSG00000183454-HP_0030680
ENSG00000183454-HP_0012735
ENSG00000183454-HP_0001082
ENSG00000183454-HP_0000726
ENSG00000183454-HP_0000023
ENSG00000183454-EFO_1001998
ENSG00000183454-EFO_1001919
ENSG00000183454-EFO_1001917
ENSG00000183454-EFO_1001892
ENSG00000183454-EFO_1001402
ENSG00000183454-EFO_1001219
ENSG00000183454-EFO_1001175
ENSG00000183454-EFO_1000864
ENSG00000183454-EFO_1000860
ENSG00000183454-EFO_0009430
ENSG00000183454-EFO_0009267
ENSG00000183454-EFO_0007634
ENSG00000183454-EFO_0007486
ENSG00000183454-EFO_0007453
ENSG00000183454-EFO_0006834
ENSG00000183454-EFO_0005411
ENSG00000183454-EFO_0005323
ENSG00000183454-EFO_0005203
ENSG00000183454-EFO_0004888
ENSG00000183454-EFO_0004777
ENSG00000183454-EFO_0004699
ENSG00000183454-EFO_0004320
ENSG00000183454-EFO_0004220
ENSG00000183454-EFO_0003931
ENSG00000183454-EFO_0003918
ENSG00000183454-EFO_0003885
ENSG00000183454-EFO_0003839
ENSG00000183454-EFO_0003819
ENSG00000183454-EFO_0003108
ENSG00000183454-EFO_0003096
ENSG00000183454-EFO_0003047
ENSG00000183454-EFO_0002610
ENSG00000183454-EFO_0001059
ENSG00000183454-EFO_0000729
ENSG00000183454-EFO_0000546
ENSG00000183454-EFO_0000544
ENSG00000183454-EFO_0000384
ENSG00000183454-EFO_0000378
ENSG00000183454-EFO_0000341
ENSG00000183454-EFO_0000270
ENSG00000183317-EFO_0003841
ENSG00000183317-EFO_0003060
ENSG00000183317-EFO_0002892
ENSG00000183044-EFO_1000877
ENSG00000182871-HP_0200042
ENSG00000182871-HP_0003549
ENSG00000182871-EFO_1001459
ENSG00000182871-EFO_0007067
ENSG00000182871-EFO_0005756
ENSG00000182871-EFO_0004229
ENSG00000182871-EFO_0003899
ENSG00000182866-EFO_0002890
ENSG00000182866-EFO_0000681
ENSG00000182674-EFO_1001472
ENSG00000182674-EFO_1000809
ENSG00000182674-EFO_0008522
ENSG00000182674-EFO_0008520
ENSG00000182580-EFO_0003841
ENSG00000182580-EFO_0002892
ENSG00000182389-Orphanet_294049
ENSG00000182389-HP_0002315
ENSG00000182389-HP_0002027
ENSG00000182389-EFO_1001892
ENSG00000182389-EFO_1000877
ENSG00000182389-EFO_1000864
ENSG00000182389-EFO_1000789
ENSG00000182389-EFO_1000783
ENSG00000182389-EFO_0009430
ENSG00000182389-EFO_0007490
ENSG00000182389-EFO_0005762
ENSG00000182389-EFO_0005687
ENSG00000182389-EFO_0005611
ENSG00000182389-EFO_0005323
ENSG00000182389-EFO_0005230
ENSG00000182389-EFO_0004994
ENSG00000182389-EFO_0004888
ENSG00000182389-EFO_0004777
ENSG00000182389-EFO_0004710
ENSG00000182389-EFO_0004698
ENSG00000182389-EFO_0004270
ENSG00000182389-EFO_0004242
ENSG00000182389-EFO_0004149
ENSG00000182389-EFO_0003890
ENSG00000182389-EFO_0003843
ENSG00000182389-EFO_0003829
ENSG00000182389-EFO_0003108
ENSG00000182389-EFO_0003100
ENSG00000182389-EFO_0002506
ENSG00000182389-EFO_0001663
ENSG00000182389-EFO_0000731
ENSG00000182389-EFO_0000713
ENSG00000182389-EFO_0000555
ENSG00000182389-EFO_0000270
ENSG00000182389-EFO_0000249
ENSG00000182389-EFO_0000182
ENSG00000182333-HP_0012115
ENSG00000182333-HP_0001397
ENSG00000182333-EFO_0001360
ENSG00000182256-MP_0001914
ENSG00000182256-MP_0001845
ENSG00000182256-HP_0100806
ENSG00000182256-HP_0100790
ENSG00000182256-HP_0100543
ENSG00000182256-HP_0012735
ENSG00000182256-HP_0002315
ENSG00000182256-HP_0002017
ENSG00000182256-HP_0001945
ENSG00000182256-HP_0001919
ENSG00000182256-HP_0001268
ENSG00000182256-HP_0000726
ENSG00000182256-EFO_1002048
ENSG00000182256-EFO_1001917
ENSG00000182256-EFO_1001905
ENSG00000182256-EFO_1001892
ENSG00000182256-EFO_1001801
ENSG00000182256-EFO_1001311
ENSG00000182256-EFO_1001134
ENSG00000182256-EFO_1000850
ENSG00000182256-EFO_1000637
ENSG00000182256-EFO_0009447
ENSG00000182256-EFO_0009267
ENSG00000182256-EFO_0008526
ENSG00000182256-EFO_0007486
ENSG00000182256-EFO_0006834
ENSG00000182256-EFO_0006788
ENSG00000182256-EFO_0005774
ENSG00000182256-EFO_0005773
ENSG00000182256-EFO_0005741
ENSG00000182256-EFO_0005411
ENSG00000182256-EFO_0005323
ENSG00000182256-EFO_0005251
ENSG00000182256-EFO_0005242
ENSG00000182256-EFO_0005230
ENSG00000182256-EFO_0005207
ENSG00000182256-EFO_0005204
ENSG00000182256-EFO_0005203
ENSG00000182256-EFO_0005109
ENSG00000182256-EFO_0004888
ENSG00000182256-EFO_0004777
ENSG00000182256-EFO_0004699
ENSG00000182256-EFO_0004698
ENSG00000182256-EFO_0004329
ENSG00000182256-EFO_0004320
ENSG00000182256-EFO_0004270
ENSG00000182256-EFO_0004262
ENSG00000182256-EFO_0004242
ENSG00000182256-EFO_0004210
ENSG00000182256-EFO_0003931
ENSG00000182256-EFO_0003918
ENSG00000182256-EFO_0003884
ENSG00000182256-EFO_0003870
ENSG00000182256-EFO_0003869
ENSG00000182256-EFO_0003839
ENSG00000182256-EFO_0003832
ENSG00000182256-EFO_0003821
ENSG00000182256-EFO_0003819
ENSG00000182256-EFO_0003777
ENSG00000182256-EFO_0003767
ENSG00000182256-EFO_0003761
ENSG00000182256-EFO_0003086
ENSG00000182256-EFO_0002950
ENSG00000182256-EFO_0002890
ENSG00000182256-EFO_0002687
ENSG00000182256-EFO_0002615
ENSG00000182256-EFO_0002508
ENSG00000182256-EFO_0002506
ENSG00000182256-EFO_0001645
ENSG00000182256-EFO_0001422
ENSG00000182256-EFO_0001421
ENSG00000182256-EFO_0001358
ENSG00000182256-EFO_0001074
ENSG00000182256-EFO_0001073
ENSG00000182256-EFO_0001072
ENSG00000182256-EFO_0001059
ENSG00000182256-EFO_0000764
ENSG00000182256-EFO_0000729
ENSG00000182256-EFO_0000692
ENSG00000182256-EFO_0000673
ENSG00000182256-EFO_0000612
ENSG00000182256-EFO_0000546
ENSG00000182256-EFO_0000537
ENSG00000182256-EFO_0000516
ENSG00000182256-EFO_0000384
ENSG00000182256-EFO_0000378
ENSG00000182256-EFO_0000289
ENSG00000182256-EFO_0000266
ENSG00000182255-EFO_1001472
ENSG00000182255-EFO_1000809
ENSG00000182255-EFO_0008522
ENSG00000182255-EFO_0008520
ENSG00000182255-EFO_0003885
ENSG00000182255-EFO_0001663
ENSG00000181104-HP_0004419
ENSG00000181072-HP_0100543
ENSG00000181072-HP_0011277
ENSG00000181072-HP_0004398
ENSG00000181072-HP_0001268
ENSG00000181072-HP_0000975
ENSG00000181072-HP_0000545
ENSG00000181072-HP_0000020
ENSG00000181072-EFO_1000781
ENSG00000181072-EFO_0009447
ENSG00000181072-EFO_0006865
ENSG00000181072-EFO_0005854
ENSG00000181072-EFO_0005758
ENSG00000181072-EFO_0005323
ENSG00000181072-EFO_0004888
ENSG00000181072-EFO_0004710
ENSG00000181072-EFO_0004210
ENSG00000181072-EFO_0003956
ENSG00000181072-EFO_0003845
ENSG00000181072-EFO_0003843
ENSG00000181072-EFO_0003103
ENSG00000181072-EFO_0002508
ENSG00000181072-EFO_0000673
ENSG00000181072-EFO_0000284
ENSG00000180914-EFO_0008507
ENSG00000180914-EFO_0002950
ENSG00000180739-HP_0100543
ENSG00000180739-EFO_0003929
ENSG00000180616-Orphanet_657
ENSG00000180616-HP_0002019
ENSG00000180616-EFO_1001901
ENSG00000180616-EFO_1001307
ENSG00000180616-EFO_1001110
ENSG00000180616-EFO_1000852
ENSG00000180616-EFO_0003770
ENSG00000180616-EFO_0001074
ENSG00000180210-HP_0004419
ENSG00000179546-EFO_0005411
ENSG00000179097-EFO_0005411
ENSG00000179097-EFO_0004280
ENSG00000179097-EFO_0003761
ENSG00000179097-EFO_0001073
ENSG00000178467-EFO_0004272
ENSG00000178467-EFO_0003884
ENSG00000178394-EFO_1001916
ENSG00000178394-EFO_0008623
ENSG00000178394-EFO_0005411
ENSG00000178394-EFO_0004701
ENSG00000178394-EFO_0004566
ENSG00000178394-EFO_0004240
ENSG00000178394-EFO_0004216
ENSG00000178394-EFO_0003015
ENSG00000178342-EFO_1001472
ENSG00000178342-EFO_1000809
ENSG00000178342-EFO_0008522
ENSG00000178342-EFO_0008520
ENSG00000178342-EFO_0003885
ENSG00000178342-EFO_0001663
ENSG00000178127-Orphanet_309005
ENSG00000178127-Orphanet_100
ENSG00000178127-HP_0100543
ENSG00000178127-HP_0001397
ENSG00000178127-GO_0007568
ENSG00000178127-EFO_1001390
ENSG00000178127-EFO_1001207
ENSG00000178127-EFO_1001121
ENSG00000178127-EFO_1000954
ENSG00000178127-EFO_1000782
ENSG00000178127-EFO_1000660
ENSG00000178127-EFO_0008569
ENSG00000178127-EFO_0005411
ENSG00000178127-EFO_0004593
ENSG00000178127-EFO_0004566
ENSG00000178127-EFO_0004220
ENSG00000178127-EFO_0003963
ENSG00000178127-EFO_0003876
ENSG00000178127-EFO_0003144
ENSG00000178127-EFO_0003095
ENSG00000178127-EFO_0003047
ENSG00000178127-EFO_0002690
ENSG00000178127-EFO_0002687
ENSG00000178127-EFO_0002614
ENSG00000178127-EFO_0002546
ENSG00000178127-EFO_0001663
ENSG00000178127-EFO_0001421
ENSG00000178127-EFO_0001360
ENSG00000178127-EFO_0001359
ENSG00000178127-EFO_0001073
ENSG00000178127-EFO_0000660
ENSG00000178127-EFO_0000545
ENSG00000178127-EFO_0000537
ENSG00000178127-EFO_0000536
ENSG00000178127-EFO_0000400
ENSG00000178127-EFO_0000341
ENSG00000178127-EFO_0000275
ENSG00000178127-EFO_0000195
ENSG00000178084-EFO_0005411
ENSG00000178084-EFO_0005407
ENSG00000178084-EFO_0004280
ENSG00000178084-EFO_0001073
ENSG00000178057-Orphanet_309005
ENSG00000178057-Orphanet_100
ENSG00000178057-HP_0100543
ENSG00000178057-HP_0001397
ENSG00000178057-GO_0007568
ENSG00000178057-EFO_1001390
ENSG00000178057-EFO_1001207
ENSG00000178057-EFO_1001121
ENSG00000178057-EFO_1000954
ENSG00000178057-EFO_1000782
ENSG00000178057-EFO_1000660
ENSG00000178057-EFO_0008569
ENSG00000178057-EFO_0005411
ENSG00000178057-EFO_0004593
ENSG00000178057-EFO_0004566
ENSG00000178057-EFO_0004265
ENSG00000178057-EFO_0004220
ENSG00000178057-EFO_0003963
ENSG00000178057-EFO_0003876
ENSG00000178057-EFO_0003761
ENSG00000178057-EFO_0003144
ENSG00000178057-EFO_0003095
ENSG00000178057-EFO_0003047
ENSG00000178057-EFO_0002690
ENSG00000178057-EFO_0002687
ENSG00000178057-EFO_0002614
ENSG00000178057-EFO_0002546
ENSG00000178057-EFO_0001663
ENSG00000178057-EFO_0001645
ENSG00000178057-EFO_0001421
ENSG00000178057-EFO_0001360
ENSG00000178057-EFO_0001359
ENSG00000178057-EFO_0001073
ENSG00000178057-EFO_0000692
ENSG00000178057-EFO_0000677
ENSG00000178057-EFO_0000660
ENSG00000178057-EFO_0000616
ENSG00000178057-EFO_0000545
ENSG00000178057-EFO_0000537
ENSG00000178057-EFO_0000536
ENSG00000178057-EFO_0000400
ENSG00000178057-EFO_0000378
ENSG00000178057-EFO_0000341
ENSG00000178057-EFO_0000319
ENSG00000178057-EFO_0000313
ENSG00000178057-EFO_0000311
ENSG00000178057-EFO_0000289
ENSG00000178057-EFO_0000275
ENSG00000178057-EFO_0000195
ENSG00000178035-Orphanet_848
ENSG00000178035-Orphanet_231214
ENSG00000178035-MP_0001845
ENSG00000178035-HP_0012115
ENSG00000178035-EFO_1002048
ENSG00000178035-EFO_1001020
ENSG00000178035-EFO_0009012
ENSG00000178035-EFO_0007451
ENSG00000178035-EFO_0007208
ENSG00000178035-EFO_0005761
ENSG00000178035-EFO_0005297
ENSG00000178035-EFO_0004599
ENSG00000178035-EFO_0004289
ENSG00000178035-EFO_0004256
ENSG00000178035-EFO_0004255
ENSG00000178035-EFO_0004254
ENSG00000178035-EFO_0004194
ENSG00000178035-EFO_0003896
ENSG00000178035-EFO_0003885
ENSG00000178035-EFO_0003884
ENSG00000178035-EFO_0003765
ENSG00000178035-EFO_0003086
ENSG00000178035-EFO_0002690
ENSG00000178035-EFO_0002687
ENSG00000178035-EFO_0001359
ENSG00000178035-EFO_0001062
ENSG00000178035-EFO_0000764
ENSG00000178035-EFO_0000574
ENSG00000178035-EFO_0000544
ENSG00000178035-EFO_0000222
ENSG00000177301-EFO_1001472
ENSG00000177301-EFO_1000809
ENSG00000177301-EFO_0008522
ENSG00000177301-EFO_0008520
ENSG00000177301-EFO_0004269
ENSG00000177301-EFO_0003885
ENSG00000177301-EFO_0001663
ENSG00000177272-EFO_1001472
ENSG00000177272-EFO_1000809
ENSG00000177272-EFO_0008522
ENSG00000177272-EFO_0008520
ENSG00000177272-EFO_0004269
ENSG00000177272-EFO_0003885
ENSG00000177084-Orphanet_848
ENSG00000177084-Orphanet_231214
ENSG00000177084-EFO_1001996
ENSG00000177084-EFO_1001469
ENSG00000177084-EFO_0005952
ENSG00000177084-EFO_0005221
ENSG00000177084-EFO_0004289
ENSG00000177084-EFO_0004252
ENSG00000177084-EFO_0003882
ENSG00000177084-EFO_0003851
ENSG00000177084-EFO_0002426
ENSG00000177084-EFO_0000224
ENSG00000177084-EFO_0000211
ENSG00000177084-EFO_0000198
ENSG00000176890-EFO_0004284
ENSG00000176890-EFO_0004212
ENSG00000176890-EFO_0003869
ENSG00000176890-EFO_0002496
ENSG00000176890-EFO_0000678
ENSG00000176890-EFO_0000516
ENSG00000176884-Orphanet_399
ENSG00000176884-Orphanet_232
ENSG00000176884-HP_0030680
ENSG00000176884-HP_0002315
ENSG00000176884-HP_0001082
ENSG00000176884-HP_0000023
ENSG00000176884-EFO_1001998
ENSG00000176884-EFO_1001917
ENSG00000176884-EFO_1001892
ENSG00000176884-EFO_1001402
ENSG00000176884-EFO_1001219
ENSG00000176884-EFO_1001175
ENSG00000176884-EFO_1000864
ENSG00000176884-EFO_1000860
ENSG00000176884-EFO_0009267
ENSG00000176884-EFO_0007634
ENSG00000176884-EFO_0007453
ENSG00000176884-EFO_0006834
ENSG00000176884-EFO_0005411
ENSG00000176884-EFO_0005323
ENSG00000176884-EFO_0005232
ENSG00000176884-EFO_0005203
ENSG00000176884-EFO_0004888
ENSG00000176884-EFO_0004777
ENSG00000176884-EFO_0004699
ENSG00000176884-EFO_0004320
ENSG00000176884-EFO_0004220
ENSG00000176884-EFO_0003931
ENSG00000176884-EFO_0003918
ENSG00000176884-EFO_0003885
ENSG00000176884-EFO_0003869
ENSG00000176884-EFO_0003839
ENSG00000176884-EFO_0003821
ENSG00000176884-EFO_0003819
ENSG00000176884-EFO_0003817
ENSG00000176884-EFO_0003108
ENSG00000176884-EFO_0003086
ENSG00000176884-EFO_0003047
ENSG00000176884-EFO_0002610
ENSG00000176884-EFO_0001358
ENSG00000176884-EFO_0001064
ENSG00000176884-EFO_0001059
ENSG00000176884-EFO_0000673
ENSG00000176884-EFO_0000546
ENSG00000176884-EFO_0000544
ENSG00000176884-EFO_0000378
ENSG00000176884-EFO_0000341
ENSG00000176387-EFO_0003948
ENSG00000176105-EFO_0000565
ENSG00000176105-EFO_0000220
ENSG00000176014-Orphanet_790
ENSG00000176014-Orphanet_398934
ENSG00000176014-Orphanet_342
ENSG00000176014-EFO_1001469
ENSG00000176014-EFO_1001100
ENSG00000176014-EFO_1000494
ENSG00000176014-EFO_1000435
ENSG00000176014-EFO_1000357
ENSG00000176014-EFO_1000251
ENSG00000176014-EFO_1000044
ENSG00000176014-EFO_0008583
ENSG00000176014-EFO_0007427
ENSG00000176014-EFO_0007298
ENSG00000176014-EFO_0007160
ENSG00000176014-EFO_0006859
ENSG00000176014-EFO_0006462
ENSG00000176014-EFO_0005952
ENSG00000176014-EFO_0005922
ENSG00000176014-EFO_0005672
ENSG00000176014-EFO_0004289
ENSG00000176014-EFO_0004284
ENSG00000176014-EFO_0004274
ENSG00000176014-EFO_0004269
ENSG00000176014-EFO_0004252
ENSG00000176014-EFO_0004230
ENSG00000176014-EFO_0004228
ENSG00000176014-EFO_0003893
ENSG00000176014-EFO_0003884
ENSG00000176014-EFO_0003869
ENSG00000176014-EFO_0003865
ENSG00000176014-EFO_0003860
ENSG00000176014-EFO_0003859
ENSG00000176014-EFO_0003777
ENSG00000176014-EFO_0003060
ENSG00000176014-EFO_0003032
ENSG00000176014-EFO_0002939
ENSG00000176014-EFO_0002918
ENSG00000176014-EFO_0002917
ENSG00000176014-EFO_0002890
ENSG00000176014-EFO_0001642
ENSG00000176014-EFO_0001378
ENSG00000176014-EFO_0001061
ENSG00000176014-EFO_0000756
ENSG00000176014-EFO_0000708
ENSG00000176014-EFO_0000691
ENSG00000176014-EFO_0000673
ENSG00000176014-EFO_0000621
ENSG00000176014-EFO_0000612
ENSG00000176014-EFO_0000574
ENSG00000176014-EFO_0000565
ENSG00000176014-EFO_0000466
ENSG00000176014-EFO_0000403
ENSG00000176014-EFO_0000378
ENSG00000176014-EFO_0000304
ENSG00000176014-EFO_0000220
ENSG00000176014-EFO_0000211
ENSG00000176014-EFO_0000183
ENSG00000176014-EFO_0000096
ENSG00000175868-EFO_0003821
ENSG00000175482-Orphanet_848
ENSG00000175482-Orphanet_398934
ENSG00000175482-Orphanet_231214
ENSG00000175482-EFO_1001996
ENSG00000175482-EFO_1001469
ENSG00000175482-EFO_1000044
ENSG00000175482-EFO_0005952
ENSG00000175482-EFO_0005221
ENSG00000175482-EFO_0004289
ENSG00000175482-EFO_0004252
ENSG00000175482-EFO_0003893
ENSG00000175482-EFO_0003882
ENSG00000175482-EFO_0003865
ENSG00000175482-EFO_0003863
ENSG00000175482-EFO_0003860
ENSG00000175482-EFO_0003851
ENSG00000175482-EFO_0003060
ENSG00000175482-EFO_0002890
ENSG00000175482-EFO_0002618
ENSG00000175482-EFO_0002517
ENSG00000175482-EFO_0002426
ENSG00000175482-EFO_0001642
ENSG00000175482-EFO_0001075
ENSG00000175482-EFO_0001071
ENSG00000175482-EFO_0001061
ENSG00000175482-EFO_0000708
ENSG00000175482-EFO_0000707
ENSG00000175482-EFO_0000691
ENSG00000175482-EFO_0000681
ENSG00000175482-EFO_0000574
ENSG00000175482-EFO_0000565
ENSG00000175482-EFO_0000403
ENSG00000175482-EFO_0000313
ENSG00000175482-EFO_0000305
ENSG00000175482-EFO_0000292
ENSG00000175482-EFO_0000228
ENSG00000175482-EFO_0000222
ENSG00000175482-EFO_0000220
ENSG00000175482-EFO_0000211
ENSG00000175482-EFO_0000198
ENSG00000175482-EFO_0000183
ENSG00000175482-EFO_0000096
ENSG00000175482-EFO_0000095
ENSG00000175166-Orphanet_365
ENSG00000175166-EFO_1001875
ENSG00000175166-EFO_1001469
ENSG00000175166-EFO_0009441
ENSG00000175166-EFO_0005952
ENSG00000175166-EFO_0001378
ENSG00000175166-EFO_0000574
ENSG00000175166-EFO_0000096
ENSG00000174886-Orphanet_309005
ENSG00000174886-Orphanet_100
ENSG00000174886-HP_0100543
ENSG00000174886-HP_0001397
ENSG00000174886-GO_0007568
ENSG00000174886-EFO_1001390
ENSG00000174886-EFO_1001207
ENSG00000174886-EFO_1001121
ENSG00000174886-EFO_1000954
ENSG00000174886-EFO_1000782
ENSG00000174886-EFO_1000660
ENSG00000174886-EFO_0008569
ENSG00000174886-EFO_0005411
ENSG00000174886-EFO_0004593
ENSG00000174886-EFO_0004566
ENSG00000174886-EFO_0004265
ENSG00000174886-EFO_0004220
ENSG00000174886-EFO_0003963
ENSG00000174886-EFO_0003876
ENSG00000174886-EFO_0003761
ENSG00000174886-EFO_0003144
ENSG00000174886-EFO_0003095
ENSG00000174886-EFO_0003047
ENSG00000174886-EFO_0002690
ENSG00000174886-EFO_0002687
ENSG00000174886-EFO_0002614
ENSG00000174886-EFO_0002546
ENSG00000174886-EFO_0001663
ENSG00000174886-EFO_0001645
ENSG00000174886-EFO_0001421
ENSG00000174886-EFO_0001360
ENSG00000174886-EFO_0001359
ENSG00000174886-EFO_0001073
ENSG00000174886-EFO_0000692
ENSG00000174886-EFO_0000677
ENSG00000174886-EFO_0000660
ENSG00000174886-EFO_0000545
ENSG00000174886-EFO_0000537
ENSG00000174886-EFO_0000536
ENSG00000174886-EFO_0000400
ENSG00000174886-EFO_0000378
ENSG00000174886-EFO_0000341
ENSG00000174886-EFO_0000319
ENSG00000174886-EFO_0000313
ENSG00000174886-EFO_0000289
ENSG00000174886-EFO_0000275
ENSG00000174886-EFO_0000195
ENSG00000173826-EFO_1001472
ENSG00000173826-EFO_1000809
ENSG00000173826-EFO_0008522
ENSG00000173826-EFO_0008520
ENSG00000173826-EFO_0004269
ENSG00000173826-EFO_0003885
ENSG00000173692-Orphanet_365
ENSG00000173692-EFO_1001875
ENSG00000173692-EFO_1001469
ENSG00000173692-EFO_0009441
ENSG00000173692-EFO_0005952
ENSG00000173692-EFO_0001642
ENSG00000173692-EFO_0001378
ENSG00000173692-EFO_0000574
ENSG00000173692-EFO_0000565
ENSG00000173692-EFO_0000096
ENSG00000173511-EFO_0008626
ENSG00000173198-HP_0012735
ENSG00000173198-HP_0006536
ENSG00000173198-EFO_1001417
ENSG00000173198-EFO_0003885
ENSG00000173198-EFO_0000649
ENSG00000173198-EFO_0000544
ENSG00000172819-HP_0000964
ENSG00000172819-EFO_1001494
ENSG00000172819-EFO_1001129
ENSG00000172819-EFO_1000764
ENSG00000172819-EFO_0003963
ENSG00000172819-EFO_0000274
ENSG00000172752-HP_0200042
ENSG00000172752-HP_0003549
ENSG00000172752-EFO_1001459
ENSG00000172752-EFO_0007067
ENSG00000172752-EFO_0005756
ENSG00000172752-EFO_0004229
ENSG00000172752-EFO_0003899
ENSG00000172572-HP_0006536
ENSG00000172572-HP_0004419
ENSG00000172572-HP_0002110
ENSG00000172572-EFO_1002048
ENSG00000172572-EFO_1001821
ENSG00000172572-EFO_1001345
ENSG00000172572-EFO_1000820
ENSG00000172572-EFO_0008493
ENSG00000172572-EFO_0005774
ENSG00000172572-EFO_0005672
ENSG00000172572-EFO_0004277
ENSG00000172572-EFO_0004265
ENSG00000172572-EFO_0003884
ENSG00000172572-EFO_0003870
ENSG00000172572-EFO_0003774
ENSG00000172572-EFO_0003149
ENSG00000172572-EFO_0002687
ENSG00000172572-EFO_0001073
ENSG00000172572-EFO_0000764
ENSG00000172572-EFO_0000612
ENSG00000172572-EFO_0000555
ENSG00000172572-EFO_0000479
ENSG00000172572-EFO_0000401
ENSG00000172572-EFO_0000341
ENSG00000172572-EFO_0000289
ENSG00000171873-Orphanet_98896
ENSG00000171873-Orphanet_98895
ENSG00000171873-MP_0001914
ENSG00000171873-HP_0100806
ENSG00000171873-HP_0100543
ENSG00000171873-HP_0012735
ENSG00000171873-HP_0011950
ENSG00000171873-HP_0011277
ENSG00000171873-HP_0006536
ENSG00000171873-HP_0003326
ENSG00000171873-HP_0002829
ENSG00000171873-HP_0002619
ENSG00000171873-HP_0002239
ENSG00000171873-HP_0001742
ENSG00000171873-HP_0000975
ENSG00000171873-HP_0000726
ENSG00000171873-HP_0000020
ENSG00000171873-HP_0000016
ENSG00000171873-EFO_1001412
ENSG00000171873-EFO_1001228
ENSG00000171873-EFO_1001139
ENSG00000171873-EFO_1000910
ENSG00000171873-EFO_1000906
ENSG00000171873-EFO_1000786
ENSG00000171873-EFO_1000781
ENSG00000171873-EFO_1000760
ENSG00000171873-EFO_1000652
ENSG00000171873-EFO_1000391
ENSG00000171873-EFO_0009094
ENSG00000171873-EFO_0007486
ENSG00000171873-EFO_0007227
ENSG00000171873-EFO_0007141
ENSG00000171873-EFO_0006859
ENSG00000171873-EFO_0006834
ENSG00000171873-EFO_0005854
ENSG00000171873-EFO_0005758
ENSG00000171873-EFO_0005751
ENSG00000171873-EFO_0005672
ENSG00000171873-EFO_0005532
ENSG00000171873-EFO_0005531
ENSG00000171873-EFO_0005411
ENSG00000171873-EFO_0005407
ENSG00000171873-EFO_0005323
ENSG00000171873-EFO_0005252
ENSG00000171873-EFO_0005251
ENSG00000171873-EFO_0004616
ENSG00000171873-EFO_0004278
ENSG00000171873-EFO_0004269
ENSG00000171873-EFO_0004253
ENSG00000171873-EFO_0003956
ENSG00000171873-EFO_0003913
ENSG00000171873-EFO_0003890
ENSG00000171873-EFO_0003885
ENSG00000171873-EFO_0003845
ENSG00000171873-EFO_0003833
ENSG00000171873-EFO_0003829
ENSG00000171873-EFO_0003821
ENSG00000171873-EFO_0003033
ENSG00000171873-EFO_0002950
ENSG00000171873-EFO_0002508
ENSG00000171873-EFO_0002506
ENSG00000171873-EFO_0001422
ENSG00000171873-EFO_0001358
ENSG00000171873-EFO_0001059
ENSG00000171873-EFO_0000666
ENSG00000171873-EFO_0000649
ENSG00000171873-EFO_0000516
ENSG00000171873-EFO_0000407
ENSG00000171873-EFO_0000401
ENSG00000171873-EFO_0000341
ENSG00000171873-EFO_0000292
ENSG00000171873-EFO_0000275
ENSG00000171873-EFO_0000270
ENSG00000171873-EFO_0000249
ENSG00000171873-EFO_0000239
ENSG00000171848-Orphanet_232
ENSG00000171848-Orphanet_231214
ENSG00000171848-EFO_0005803
ENSG00000171848-EFO_0005221
ENSG00000171848-EFO_0002429
ENSG00000171848-EFO_0002428
ENSG00000171848-EFO_0002426
ENSG00000171848-EFO_0000708
ENSG00000171848-EFO_0000479
ENSG00000171848-EFO_0000403
ENSG00000171848-EFO_0000211
ENSG00000171759-EFO_0004265
ENSG00000171720-EFO_0000211
ENSG00000171564-HP_0004419
ENSG00000171560-HP_0004419
ENSG00000171557-HP_0004419
ENSG00000171502-HP_0200042
ENSG00000171502-HP_0003549
ENSG00000171502-EFO_1001459
ENSG00000171502-EFO_0007067
ENSG00000171502-EFO_0005756
ENSG00000171502-EFO_0004229
ENSG00000171502-EFO_0003899
ENSG00000171408-HP_0004419
ENSG00000171408-EFO_1001821
ENSG00000171408-EFO_1001345
ENSG00000171408-EFO_0003884
ENSG00000171408-EFO_0003843
ENSG00000171408-EFO_0002687
ENSG00000171408-EFO_0001645
ENSG00000171408-EFO_0001360
ENSG00000171408-EFO_0000764
ENSG00000171408-EFO_0000712
ENSG00000171408-EFO_0000555
ENSG00000171408-EFO_0000401
ENSG00000171408-EFO_0000400
ENSG00000171408-EFO_0000378
ENSG00000171408-EFO_0000289
ENSG00000171385-EFO_1001472
ENSG00000171385-EFO_1000809
ENSG00000171385-EFO_0008522
ENSG00000171385-EFO_0008520
ENSG00000171385-EFO_0003885
ENSG00000171303-MP_0001914
ENSG00000171303-HP_0012735
ENSG00000171303-HP_0001919
ENSG00000171303-EFO_1002048
ENSG00000171303-EFO_1001905
ENSG00000171303-EFO_1001801
ENSG00000171303-EFO_1001311
ENSG00000171303-EFO_1000637
ENSG00000171303-EFO_0009267
ENSG00000171303-EFO_0007486
ENSG00000171303-EFO_0005323
ENSG00000171303-EFO_0005251
ENSG00000171303-EFO_0005207
ENSG00000171303-EFO_0005109
ENSG00000171303-EFO_0004888
ENSG00000171303-EFO_0003931
ENSG00000171303-EFO_0003917
ENSG00000171303-EFO_0003890
ENSG00000171303-EFO_0003884
ENSG00000171303-EFO_0003870
ENSG00000171303-EFO_0003869
ENSG00000171303-EFO_0003839
ENSG00000171303-EFO_0003761
ENSG00000171303-EFO_0002687
ENSG00000171303-EFO_0002615
ENSG00000171303-EFO_0001645
ENSG00000171303-EFO_0001072
ENSG00000171303-EFO_0000612
ENSG00000171303-EFO_0000378
ENSG00000171303-EFO_0000266
ENSG00000171298-EFO_0002546
ENSG00000171298-EFO_0001360
ENSG00000171189-HP_0100543
ENSG00000171189-HP_0002315
ENSG00000171189-HP_0001268
ENSG00000171189-EFO_1001917
ENSG00000171189-EFO_0005204
ENSG00000171189-EFO_0004699
ENSG00000171189-EFO_0004329
ENSG00000171189-EFO_0004270
ENSG00000171189-EFO_0004242
ENSG00000171189-EFO_0001358
ENSG00000171189-EFO_0000516
ENSG00000171132-EFO_0007359
ENSG00000171132-EFO_0000222
ENSG00000171126-EFO_1001472
ENSG00000171126-EFO_1000809
ENSG00000171126-EFO_0008522
ENSG00000171126-EFO_0008520
ENSG00000171126-EFO_0004269
ENSG00000171126-EFO_0003885
ENSG00000171105-HP_0004326
ENSG00000171105-HP_0002140
ENSG00000171105-EFO_0005672
ENSG00000170989-HP_0100543
ENSG00000170906-Orphanet_309005
ENSG00000170906-Orphanet_100
ENSG00000170906-HP_0100543
ENSG00000170906-HP_0001397
ENSG00000170906-GO_0007568
ENSG00000170906-EFO_1001390
ENSG00000170906-EFO_1001207
ENSG00000170906-EFO_1001121
ENSG00000170906-EFO_1000954
ENSG00000170906-EFO_1000782
ENSG00000170906-EFO_1000660
ENSG00000170906-EFO_0008569
ENSG00000170906-EFO_0005411
ENSG00000170906-EFO_0004593
ENSG00000170906-EFO_0004566
ENSG00000170906-EFO_0004265
ENSG00000170906-EFO_0004220
ENSG00000170906-EFO_0003963
ENSG00000170906-EFO_0003876
ENSG00000170906-EFO_0003761
ENSG00000170906-EFO_0003144
ENSG00000170906-EFO_0003095
ENSG00000170906-EFO_0003047
ENSG00000170906-EFO_0002690
ENSG00000170906-EFO_0002687
ENSG00000170906-EFO_0002614
ENSG00000170906-EFO_0002546
ENSG00000170906-EFO_0001663
ENSG00000170906-EFO_0001645
ENSG00000170906-EFO_0001421
ENSG00000170906-EFO_0001360
ENSG00000170906-EFO_0001359
ENSG00000170906-EFO_0001073
ENSG00000170906-EFO_0000692
ENSG00000170906-EFO_0000677
ENSG00000170906-EFO_0000660
ENSG00000170906-EFO_0000616
ENSG00000170906-EFO_0000589
ENSG00000170906-EFO_0000545
ENSG00000170906-EFO_0000537
ENSG00000170906-EFO_0000536
ENSG00000170906-EFO_0000400
ENSG00000170906-EFO_0000378
ENSG00000170906-EFO_0000341
ENSG00000170906-EFO_0000319
ENSG00000170906-EFO_0000313
ENSG00000170906-EFO_0000311
ENSG00000170906-EFO_0000289
ENSG00000170906-EFO_0000275
ENSG00000170906-EFO_0000195
ENSG00000170820-HP_0000044
ENSG00000170745-EFO_1001472
ENSG00000170745-EFO_1000809
ENSG00000170745-EFO_0008522
ENSG00000170745-EFO_0008520
ENSG00000170745-EFO_0003885
ENSG00000170425-HP_0006536
ENSG00000170425-HP_0002110
ENSG00000170425-HP_0001919
ENSG00000170425-EFO_1002048
ENSG00000170425-EFO_1001821
ENSG00000170425-EFO_1001450
ENSG00000170425-EFO_1001345
ENSG00000170425-EFO_0007214
ENSG00000170425-EFO_0005109
ENSG00000170425-EFO_0003925
ENSG00000170425-EFO_0003917
ENSG00000170425-EFO_0003914
ENSG00000170425-EFO_0003888
ENSG00000170425-EFO_0003884
ENSG00000170425-EFO_0003821
ENSG00000170425-EFO_0003086
ENSG00000170425-EFO_0002687
ENSG00000170425-EFO_0002610
ENSG00000170425-EFO_0001421
ENSG00000170425-EFO_0000764
ENSG00000170425-EFO_0000729
ENSG00000170425-EFO_0000555
ENSG00000170425-EFO_0000401
ENSG00000170425-EFO_0000378
ENSG00000170214-Orphanet_98896
ENSG00000170214-Orphanet_98895
ENSG00000170214-MP_0001914
ENSG00000170214-HP_0100806
ENSG00000170214-HP_0100543
ENSG00000170214-HP_0012735
ENSG00000170214-HP_0011950
ENSG00000170214-HP_0011277
ENSG00000170214-HP_0006536
ENSG00000170214-HP_0003326
ENSG00000170214-HP_0002829
ENSG00000170214-HP_0002619
ENSG00000170214-HP_0002239
ENSG00000170214-HP_0001742
ENSG00000170214-HP_0000975
ENSG00000170214-HP_0000726
ENSG00000170214-HP_0000020
ENSG00000170214-HP_0000016
ENSG00000170214-EFO_1001412
ENSG00000170214-EFO_1001228
ENSG00000170214-EFO_1001139
ENSG00000170214-EFO_1000910
ENSG00000170214-EFO_1000906
ENSG00000170214-EFO_1000786
ENSG00000170214-EFO_1000781
ENSG00000170214-EFO_1000760
ENSG00000170214-EFO_1000652
ENSG00000170214-EFO_1000391
ENSG00000170214-EFO_0009094
ENSG00000170214-EFO_0007486
ENSG00000170214-EFO_0007227
ENSG00000170214-EFO_0007141
ENSG00000170214-EFO_0006859
ENSG00000170214-EFO_0006834
ENSG00000170214-EFO_0005854
ENSG00000170214-EFO_0005758
ENSG00000170214-EFO_0005751
ENSG00000170214-EFO_0005672
ENSG00000170214-EFO_0005532
ENSG00000170214-EFO_0005531
ENSG00000170214-EFO_0005411
ENSG00000170214-EFO_0005407
ENSG00000170214-EFO_0005323
ENSG00000170214-EFO_0005252
ENSG00000170214-EFO_0004616
ENSG00000170214-EFO_0004253
ENSG00000170214-EFO_0003956
ENSG00000170214-EFO_0003913
ENSG00000170214-EFO_0003890
ENSG00000170214-EFO_0003885
ENSG00000170214-EFO_0003845
ENSG00000170214-EFO_0003829
ENSG00000170214-EFO_0003033
ENSG00000170214-EFO_0002950
ENSG00000170214-EFO_0002508
ENSG00000170214-EFO_0002506
ENSG00000170214-EFO_0001422
ENSG00000170214-EFO_0001358
ENSG00000170214-EFO_0001059
ENSG00000170214-EFO_0000692
ENSG00000170214-EFO_0000668
ENSG00000170214-EFO_0000666
ENSG00000170214-EFO_0000649
ENSG00000170214-EFO_0000612
ENSG00000170214-EFO_0000516
ENSG00000170214-EFO_0000401
ENSG00000170214-EFO_0000373
ENSG00000170214-EFO_0000341
ENSG00000170214-EFO_0000292
ENSG00000170214-EFO_0000275
ENSG00000170214-EFO_0000249
ENSG00000170214-EFO_0000239
ENSG00000170175-HP_0002093
ENSG00000170175-HP_0000023
ENSG00000170175-EFO_1001905
ENSG00000170175-EFO_1000999
ENSG00000170175-EFO_1000992
ENSG00000170175-EFO_1000637
ENSG00000170175-EFO_1000218
ENSG00000170175-EFO_0009447
ENSG00000170175-EFO_0005323
ENSG00000170175-EFO_0004210
ENSG00000170175-EFO_0003964
ENSG00000170175-EFO_0003843
ENSG00000170175-EFO_0003832
ENSG00000170175-EFO_0003761
ENSG00000170175-EFO_0002950
ENSG00000170175-EFO_0002916
ENSG00000170175-EFO_0001422
ENSG00000170175-EFO_0001421
ENSG00000170175-EFO_0001074
ENSG00000170175-EFO_0001073
ENSG00000170175-EFO_0000694
ENSG00000169676-EFO_0005407
ENSG00000169442-EFO_1002048
ENSG00000169442-EFO_0004599
ENSG00000169432-Orphanet_908
ENSG00000169432-Orphanet_2382
ENSG00000169432-MP_0001914
ENSG00000169432-HP_0200042
ENSG00000169432-HP_0100543
ENSG00000169432-HP_0030839
ENSG00000169432-HP_0030680
ENSG00000169432-HP_0012735
ENSG00000169432-HP_0003326
ENSG00000169432-HP_0002619
ENSG00000169432-HP_0002027
ENSG00000169432-HP_0001268
ENSG00000169432-HP_0001082
ENSG00000169432-HP_0000989
ENSG00000169432-HP_0000951
ENSG00000169432-HP_0000726
ENSG00000169432-HP_0000023
ENSG00000169432-HP_0000016
ENSG00000169432-EFO_1001951
ENSG00000169432-EFO_1001919
ENSG00000169432-EFO_1001917
ENSG00000169432-EFO_1001896
ENSG00000169432-EFO_1001887
ENSG00000169432-EFO_1001792
ENSG00000169432-EFO_1001434
ENSG00000169432-EFO_1001412
ENSG00000169432-EFO_1001366
ENSG00000169432-EFO_1001250
ENSG00000169432-EFO_1001216
ENSG00000169432-EFO_1001139
ENSG00000169432-EFO_1000941
ENSG00000169432-EFO_1000864
ENSG00000169432-EFO_1000789
ENSG00000169432-EFO_1000786
ENSG00000169432-EFO_1000783
ENSG00000169432-EFO_1000652
ENSG00000169432-EFO_0007202
ENSG00000169432-EFO_0005856
ENSG00000169432-EFO_0005773
ENSG00000169432-EFO_0005611
ENSG00000169432-EFO_0005306
ENSG00000169432-EFO_0005230
ENSG00000169432-EFO_0005204
ENSG00000169432-EFO_0005203
ENSG00000169432-EFO_0004895
ENSG00000169432-EFO_0004799
ENSG00000169432-EFO_0004710
ENSG00000169432-EFO_0004699
ENSG00000169432-EFO_0004698
ENSG00000169432-EFO_0004616
ENSG00000169432-EFO_0004329
ENSG00000169432-EFO_0004270
ENSG00000169432-EFO_0004263
ENSG00000169432-EFO_0004247
ENSG00000169432-EFO_0004242
ENSG00000169432-EFO_0004216
ENSG00000169432-EFO_0004214
ENSG00000169432-EFO_0004210
ENSG00000169432-EFO_0004209
ENSG00000169432-EFO_0004143
ENSG00000169432-EFO_0004142
ENSG00000169432-EFO_0003964
ENSG00000169432-EFO_0003957
ENSG00000169432-EFO_0003931
ENSG00000169432-EFO_0003894
ENSG00000169432-EFO_0003890
ENSG00000169432-EFO_0003885
ENSG00000169432-EFO_0003845
ENSG00000169432-EFO_0003829
ENSG00000169432-EFO_0003761
ENSG00000169432-EFO_0003033
ENSG00000169432-EFO_0003030
ENSG00000169432-EFO_0002610
ENSG00000169432-EFO_0002508
ENSG00000169432-EFO_0002506
ENSG00000169432-EFO_0002496
ENSG00000169432-EFO_0001361
ENSG00000169432-EFO_0001358
ENSG00000169432-EFO_0001073
ENSG00000169432-EFO_0001072
ENSG00000169432-EFO_0001071
ENSG00000169432-EFO_0001059
ENSG00000169432-EFO_0000731
ENSG00000169432-EFO_0000673
ENSG00000169432-EFO_0000649
ENSG00000169432-EFO_0000574
ENSG00000169432-EFO_0000565
ENSG00000169432-EFO_0000546
ENSG00000169432-EFO_0000537
ENSG00000169432-EFO_0000516
ENSG00000169432-EFO_0000378
ENSG00000169432-EFO_0000294
ENSG00000169432-EFO_0000289
ENSG00000169432-EFO_0000284
ENSG00000169432-EFO_0000275
ENSG00000169432-EFO_0000270
ENSG00000169432-EFO_0000253
ENSG00000169432-EFO_0000249
ENSG00000169432-EFO_0000178
ENSG00000169427-MP_0001914
ENSG00000169427-HP_0012735
ENSG00000169427-HP_0001919
ENSG00000169427-EFO_1002048
ENSG00000169427-EFO_1001905
ENSG00000169427-EFO_1001801
ENSG00000169427-EFO_1001311
ENSG00000169427-EFO_1000637
ENSG00000169427-EFO_0009267
ENSG00000169427-EFO_0007486
ENSG00000169427-EFO_0005323
ENSG00000169427-EFO_0005251
ENSG00000169427-EFO_0005207
ENSG00000169427-EFO_0005109
ENSG00000169427-EFO_0004888
ENSG00000169427-EFO_0003931
ENSG00000169427-EFO_0003917
ENSG00000169427-EFO_0003890
ENSG00000169427-EFO_0003884
ENSG00000169427-EFO_0003870
ENSG00000169427-EFO_0003869
ENSG00000169427-EFO_0003839
ENSG00000169427-EFO_0002890
ENSG00000169427-EFO_0002687
ENSG00000169427-EFO_0002615
ENSG00000169427-EFO_0001072
ENSG00000169427-EFO_0000612
ENSG00000169427-EFO_0000266
ENSG00000169418-EFO_1000899
ENSG00000169313-HP_0004419
ENSG00000169313-HP_0002140
ENSG00000169313-EFO_1001216
ENSG00000169313-EFO_1001207
ENSG00000169313-EFO_1000881
ENSG00000169313-EFO_0004607
ENSG00000169313-EFO_0004277
ENSG00000169313-EFO_0002615
ENSG00000169313-EFO_0000685
ENSG00000169313-EFO_0000545
ENSG00000169313-EFO_0000195
ENSG00000169313-EFO_0000178
ENSG00000169252-Orphanet_98896
ENSG00000169252-Orphanet_98895
ENSG00000169252-Orphanet_365
ENSG00000169252-Orphanet_286
ENSG00000169252-Orphanet_1480
ENSG00000169252-HP_0002619
ENSG00000169252-HP_0002315
ENSG00000169252-HP_0002239
ENSG00000169252-HP_0001742
ENSG00000169252-EFO_1001917
ENSG00000169252-EFO_1001466
ENSG00000169252-EFO_1001139
ENSG00000169252-EFO_1001069
ENSG00000169252-EFO_1001022
ENSG00000169252-EFO_1000910
ENSG00000169252-EFO_1000802
ENSG00000169252-EFO_1000786
ENSG00000169252-EFO_1000652
ENSG00000169252-EFO_1000635
ENSG00000169252-EFO_1000391
ENSG00000169252-EFO_0007486
ENSG00000169252-EFO_0007227
ENSG00000169252-EFO_0006859
ENSG00000169252-EFO_0005532
ENSG00000169252-EFO_0004616
ENSG00000169252-EFO_0004242
ENSG00000169252-EFO_0004234
ENSG00000169252-EFO_0004210
ENSG00000169252-EFO_0003888
ENSG00000169252-EFO_0003033
ENSG00000169252-EFO_0002950
ENSG00000169252-EFO_0001059
ENSG00000169252-EFO_0000649
ENSG00000169252-EFO_0000546
ENSG00000169083-Orphanet_90695
ENSG00000169083-HP_0000044
ENSG00000169083-EFO_1001078
ENSG00000169083-EFO_0007312
ENSG00000169083-EFO_0007266
ENSG00000169083-EFO_0004278
ENSG00000169083-EFO_0003913
ENSG00000169083-EFO_0000546
ENSG00000169031-HP_0200042
ENSG00000169031-HP_0003549
ENSG00000169031-EFO_1001459
ENSG00000169031-EFO_0007067
ENSG00000169031-EFO_0005756
ENSG00000169031-EFO_0004229
ENSG00000169031-EFO_0003899
ENSG00000168830-EFO_0005411
ENSG00000168830-EFO_0004280
ENSG00000168830-EFO_0001073
ENSG00000168811-EFO_0003778
ENSG00000168748-EFO_1000782
ENSG00000168653-Orphanet_309005
ENSG00000168653-Orphanet_100
ENSG00000168653-HP_0100543
ENSG00000168653-HP_0001397
ENSG00000168653-GO_0007568
ENSG00000168653-EFO_1001390
ENSG00000168653-EFO_1001207
ENSG00000168653-EFO_1001121
ENSG00000168653-EFO_1000954
ENSG00000168653-EFO_1000782
ENSG00000168653-EFO_1000660
ENSG00000168653-EFO_0008569
ENSG00000168653-EFO_0005411
ENSG00000168653-EFO_0004593
ENSG00000168653-EFO_0004566
ENSG00000168653-EFO_0004265
ENSG00000168653-EFO_0004220
ENSG00000168653-EFO_0003963
ENSG00000168653-EFO_0003876
ENSG00000168653-EFO_0003761
ENSG00000168653-EFO_0003144
ENSG00000168653-EFO_0003095
ENSG00000168653-EFO_0003047
ENSG00000168653-EFO_0002690
ENSG00000168653-EFO_0002687
ENSG00000168653-EFO_0002614
ENSG00000168653-EFO_0002546
ENSG00000168653-EFO_0001663
ENSG00000168653-EFO_0001645
ENSG00000168653-EFO_0001421
ENSG00000168653-EFO_0001360
ENSG00000168653-EFO_0001359
ENSG00000168653-EFO_0001073
ENSG00000168653-EFO_0000692
ENSG00000168653-EFO_0000677
ENSG00000168653-EFO_0000660
ENSG00000168653-EFO_0000616
ENSG00000168653-EFO_0000589
ENSG00000168653-EFO_0000545
ENSG00000168653-EFO_0000537
ENSG00000168653-EFO_0000536
ENSG00000168653-EFO_0000400
ENSG00000168653-EFO_0000378
ENSG00000168653-EFO_0000341
ENSG00000168653-EFO_0000319
ENSG00000168653-EFO_0000313
ENSG00000168653-EFO_0000311
ENSG00000168653-EFO_0000289
ENSG00000168653-EFO_0000275
ENSG00000168653-EFO_0000195
ENSG00000168542-HP_0200042
ENSG00000168542-EFO_1001459
ENSG00000168542-EFO_0007067
ENSG00000168542-EFO_0005756
ENSG00000168542-EFO_0004229
ENSG00000168539-HP_0006536
ENSG00000168539-HP_0004398
ENSG00000168539-HP_0002018
ENSG00000168539-EFO_0009447
ENSG00000168539-EFO_0009267
ENSG00000168539-EFO_0006862
ENSG00000168539-EFO_0005854
ENSG00000168539-EFO_0005758
ENSG00000168539-EFO_0005323
ENSG00000168539-EFO_0004888
ENSG00000168539-EFO_0004210
ENSG00000168539-EFO_0004190
ENSG00000168539-EFO_0003956
ENSG00000168539-EFO_0003845
ENSG00000168539-EFO_0003843
ENSG00000168539-EFO_0002610
ENSG00000168539-EFO_0002508
ENSG00000168539-EFO_0000516
ENSG00000168539-EFO_0000405
ENSG00000168539-EFO_0000341
ENSG00000168447-HP_0000093
ENSG00000168447-EFO_0004255
ENSG00000168447-EFO_0003884
ENSG00000168447-EFO_0001422
ENSG00000168447-EFO_0000373
ENSG00000168418-EFO_1001472
ENSG00000168418-EFO_1000809
ENSG00000168418-EFO_0008522
ENSG00000168418-EFO_0008520
ENSG00000168418-EFO_0004269
ENSG00000168418-EFO_0003885
ENSG00000168418-EFO_0001663
ENSG00000168412-EFO_0009267
ENSG00000168412-EFO_0007462
ENSG00000168412-EFO_0005411
ENSG00000168412-EFO_0003821
ENSG00000168412-EFO_0002508
ENSG00000168412-EFO_0001422
ENSG00000168412-EFO_0000341
ENSG00000168412-EFO_0000289
ENSG00000168356-Orphanet_908
ENSG00000168356-Orphanet_2382
ENSG00000168356-MP_0001914
ENSG00000168356-HP_0200042
ENSG00000168356-HP_0100543
ENSG00000168356-HP_0030839
ENSG00000168356-HP_0030680
ENSG00000168356-HP_0012735
ENSG00000168356-HP_0012076
ENSG00000168356-HP_0003326
ENSG00000168356-HP_0002619
ENSG00000168356-HP_0002315
ENSG00000168356-HP_0002027
ENSG00000168356-HP_0001268
ENSG00000168356-HP_0001250
ENSG00000168356-HP_0001082
ENSG00000168356-HP_0000989
ENSG00000168356-HP_0000951
ENSG00000168356-HP_0000726
ENSG00000168356-HP_0000023
ENSG00000168356-HP_0000016
ENSG00000168356-EFO_1001951
ENSG00000168356-EFO_1001919
ENSG00000168356-EFO_1001917
ENSG00000168356-EFO_1001896
ENSG00000168356-EFO_1001887
ENSG00000168356-EFO_1001792
ENSG00000168356-EFO_1001434
ENSG00000168356-EFO_1001412
ENSG00000168356-EFO_1001366
ENSG00000168356-EFO_1001250
ENSG00000168356-EFO_1001219
ENSG00000168356-EFO_1001216
ENSG00000168356-EFO_1001139
ENSG00000168356-EFO_1000941
ENSG00000168356-EFO_1000864
ENSG00000168356-EFO_1000789
ENSG00000168356-EFO_1000786
ENSG00000168356-EFO_1000783
ENSG00000168356-EFO_1000652
ENSG00000168356-EFO_0009430
ENSG00000168356-EFO_0009387
ENSG00000168356-EFO_0008568
ENSG00000168356-EFO_0007202
ENSG00000168356-EFO_0005856
ENSG00000168356-EFO_0005773
ENSG00000168356-EFO_0005611
ENSG00000168356-EFO_0005306
ENSG00000168356-EFO_0005230
ENSG00000168356-EFO_0005204
ENSG00000168356-EFO_0005203
ENSG00000168356-EFO_0004895
ENSG00000168356-EFO_0004799
ENSG00000168356-EFO_0004710
ENSG00000168356-EFO_0004699
ENSG00000168356-EFO_0004698
ENSG00000168356-EFO_0004616
ENSG00000168356-EFO_0004329
ENSG00000168356-EFO_0004270
ENSG00000168356-EFO_0004269
ENSG00000168356-EFO_0004263
ENSG00000168356-EFO_0004247
ENSG00000168356-EFO_0004242
ENSG00000168356-EFO_0004216
ENSG00000168356-EFO_0004214
ENSG00000168356-EFO_0004210
ENSG00000168356-EFO_0004209
ENSG00000168356-EFO_0004143
ENSG00000168356-EFO_0004142
ENSG00000168356-EFO_0003964
ENSG00000168356-EFO_0003957
ENSG00000168356-EFO_0003931
ENSG00000168356-EFO_0003894
ENSG00000168356-EFO_0003890
ENSG00000168356-EFO_0003885
ENSG00000168356-EFO_0003845
ENSG00000168356-EFO_0003829
ENSG00000168356-EFO_0003777
ENSG00000168356-EFO_0003761
ENSG00000168356-EFO_0003033
ENSG00000168356-EFO_0003030
ENSG00000168356-EFO_0002610
ENSG00000168356-EFO_0002508
ENSG00000168356-EFO_0002506
ENSG00000168356-EFO_0002496
ENSG00000168356-EFO_0001663
ENSG00000168356-EFO_0001361
ENSG00000168356-EFO_0001358
ENSG00000168356-EFO_0001073
ENSG00000168356-EFO_0001072
ENSG00000168356-EFO_0001071
ENSG00000168356-EFO_0001059
ENSG00000168356-EFO_0000731
ENSG00000168356-EFO_0000673
ENSG00000168356-EFO_0000649
ENSG00000168356-EFO_0000574
ENSG00000168356-EFO_0000565
ENSG00000168356-EFO_0000546
ENSG00000168356-EFO_0000537
ENSG00000168356-EFO_0000516
ENSG00000168356-EFO_0000474
ENSG00000168356-EFO_0000378
ENSG00000168356-EFO_0000319
ENSG00000168356-EFO_0000294
ENSG00000168356-EFO_0000289
ENSG00000168356-EFO_0000284
ENSG00000168356-EFO_0000275
ENSG00000168356-EFO_0000270
ENSG00000168356-EFO_0000253
ENSG00000168356-EFO_0000249
ENSG00000168356-EFO_0000178
ENSG00000168263-EFO_1001472
ENSG00000168263-EFO_1000809
ENSG00000168263-EFO_0008522
ENSG00000168263-EFO_0008520
ENSG00000168263-EFO_0004269
ENSG00000168263-EFO_0003885
ENSG00000168263-EFO_0001663
ENSG00000168229-HP_0003124
ENSG00000168229-EFO_0001645
ENSG00000168229-EFO_0000660
ENSG00000168065-EFO_0001669
ENSG00000168065-EFO_0000544
ENSG00000168065-EFO_0000474
ENSG00000167986-EFO_1001469
ENSG00000167986-EFO_1001231
ENSG00000167986-EFO_0009441
ENSG00000167986-EFO_0008572
ENSG00000167986-EFO_0005952
ENSG00000167986-EFO_0000574
ENSG00000167986-EFO_0000403
ENSG00000167986-EFO_0000378
ENSG00000167986-EFO_0000373
ENSG00000167986-EFO_0000222
ENSG00000167986-EFO_0000198
ENSG00000167986-EFO_0000178
ENSG00000167986-EFO_0000095
ENSG00000167792-Orphanet_309005
ENSG00000167792-Orphanet_100
ENSG00000167792-HP_0100543
ENSG00000167792-HP_0001397
ENSG00000167792-GO_0007568
ENSG00000167792-EFO_1001390
ENSG00000167792-EFO_1001207
ENSG00000167792-EFO_1001121
ENSG00000167792-EFO_1000954
ENSG00000167792-EFO_1000782
ENSG00000167792-EFO_1000660
ENSG00000167792-EFO_0008569
ENSG00000167792-EFO_0005411
ENSG00000167792-EFO_0004593
ENSG00000167792-EFO_0004566
ENSG00000167792-EFO_0004265
ENSG00000167792-EFO_0004220
ENSG00000167792-EFO_0003963
ENSG00000167792-EFO_0003876
ENSG00000167792-EFO_0003144
ENSG00000167792-EFO_0003095
ENSG00000167792-EFO_0003047
ENSG00000167792-EFO_0002690
ENSG00000167792-EFO_0002687
ENSG00000167792-EFO_0002614
ENSG00000167792-EFO_0002546
ENSG00000167792-EFO_0001663
ENSG00000167792-EFO_0001421
ENSG00000167792-EFO_0001360
ENSG00000167792-EFO_0001359
ENSG00000167792-EFO_0000660
ENSG00000167792-EFO_0000545
ENSG00000167792-EFO_0000537
ENSG00000167792-EFO_0000536
ENSG00000167792-EFO_0000341
ENSG00000167792-EFO_0000313
ENSG00000167792-EFO_0000275
ENSG00000167792-EFO_0000195
ENSG00000167658-EFO_1001051
ENSG00000167658-EFO_1000785
ENSG00000167658-EFO_0002913
ENSG00000167553-Orphanet_790
ENSG00000167553-Orphanet_342
ENSG00000167553-EFO_1001469
ENSG00000167553-EFO_1001100
ENSG00000167553-EFO_1000494
ENSG00000167553-EFO_1000435
ENSG00000167553-EFO_1000357
ENSG00000167553-EFO_1000251
ENSG00000167553-EFO_1000044
ENSG00000167553-EFO_0008583
ENSG00000167553-EFO_0007427
ENSG00000167553-EFO_0007298
ENSG00000167553-EFO_0007160
ENSG00000167553-EFO_0006859
ENSG00000167553-EFO_0006462
ENSG00000167553-EFO_0005952
ENSG00000167553-EFO_0005922
ENSG00000167553-EFO_0005672
ENSG00000167553-EFO_0004289
ENSG00000167553-EFO_0004284
ENSG00000167553-EFO_0004274
ENSG00000167553-EFO_0004269
ENSG00000167553-EFO_0004252
ENSG00000167553-EFO_0004230
ENSG00000167553-EFO_0004228
ENSG00000167553-EFO_0003884
ENSG00000167553-EFO_0003869
ENSG00000167553-EFO_0003865
ENSG00000167553-EFO_0003860
ENSG00000167553-EFO_0003859
ENSG00000167553-EFO_0003833
ENSG00000167553-EFO_0003777
ENSG00000167553-EFO_0003060
ENSG00000167553-EFO_0003032
ENSG00000167553-EFO_0002939
ENSG00000167553-EFO_0002918
ENSG00000167553-EFO_0002917
ENSG00000167553-EFO_0002916
ENSG00000167553-EFO_0002890
ENSG00000167553-EFO_0001642
ENSG00000167553-EFO_0001378
ENSG00000167553-EFO_0001061
ENSG00000167553-EFO_0000673
ENSG00000167553-EFO_0000621
ENSG00000167553-EFO_0000612
ENSG00000167553-EFO_0000574
ENSG00000167553-EFO_0000565
ENSG00000167553-EFO_0000403
ENSG00000167553-EFO_0000378
ENSG00000167553-EFO_0000326
ENSG00000167553-EFO_0000304
ENSG00000167553-EFO_0000220
ENSG00000167553-EFO_0000211
ENSG00000167553-EFO_0000209
ENSG00000167553-EFO_0000183
ENSG00000167553-EFO_0000178
ENSG00000167553-EFO_0000096
ENSG00000167552-Orphanet_790
ENSG00000167552-Orphanet_398934
ENSG00000167552-Orphanet_342
ENSG00000167552-EFO_1001469
ENSG00000167552-EFO_1001100
ENSG00000167552-EFO_1000494
ENSG00000167552-EFO_1000435
ENSG00000167552-EFO_1000357
ENSG00000167552-EFO_1000251
ENSG00000167552-EFO_1000044
ENSG00000167552-EFO_0008583
ENSG00000167552-EFO_0007427
ENSG00000167552-EFO_0007298
ENSG00000167552-EFO_0007160
ENSG00000167552-EFO_0006859
ENSG00000167552-EFO_0006462
ENSG00000167552-EFO_0005952
ENSG00000167552-EFO_0005922
ENSG00000167552-EFO_0005672
ENSG00000167552-EFO_0004289
ENSG00000167552-EFO_0004284
ENSG00000167552-EFO_0004274
ENSG00000167552-EFO_0004269
ENSG00000167552-EFO_0004230
ENSG00000167552-EFO_0004228
ENSG00000167552-EFO_0003897
ENSG00000167552-EFO_0003893
ENSG00000167552-EFO_0003884
ENSG00000167552-EFO_0003869
ENSG00000167552-EFO_0003865
ENSG00000167552-EFO_0003860
ENSG00000167552-EFO_0003859
ENSG00000167552-EFO_0003777
ENSG00000167552-EFO_0003032
ENSG00000167552-EFO_0002939
ENSG00000167552-EFO_0002918
ENSG00000167552-EFO_0002917
ENSG00000167552-EFO_0002890
ENSG00000167552-EFO_0001378
ENSG00000167552-EFO_0001075
ENSG00000167552-EFO_0001061
ENSG00000167552-EFO_0000756
ENSG00000167552-EFO_0000708
ENSG00000167552-EFO_0000707
ENSG00000167552-EFO_0000691
ENSG00000167552-EFO_0000673
ENSG00000167552-EFO_0000621
ENSG00000167552-EFO_0000612
ENSG00000167552-EFO_0000574
ENSG00000167552-EFO_0000466
ENSG00000167552-EFO_0000403
ENSG00000167552-EFO_0000378
ENSG00000167552-EFO_0000304
ENSG00000167552-EFO_0000211
ENSG00000167552-EFO_0000209
ENSG00000167552-EFO_0000183
ENSG00000167552-EFO_0000181
ENSG00000167552-EFO_0000178
ENSG00000167552-EFO_0000096
ENSG00000167535-Orphanet_294049
ENSG00000167535-HP_0002315
ENSG00000167535-HP_0002027
ENSG00000167535-HP_0001250
ENSG00000167535-EFO_1001892
ENSG00000167535-EFO_1000877
ENSG00000167535-EFO_1000864
ENSG00000167535-EFO_1000789
ENSG00000167535-EFO_1000783
ENSG00000167535-EFO_0009430
ENSG00000167535-EFO_0007490
ENSG00000167535-EFO_0005762
ENSG00000167535-EFO_0005687
ENSG00000167535-EFO_0005611
ENSG00000167535-EFO_0005323
ENSG00000167535-EFO_0005230
ENSG00000167535-EFO_0004994
ENSG00000167535-EFO_0004888
ENSG00000167535-EFO_0004777
ENSG00000167535-EFO_0004710
ENSG00000167535-EFO_0004698
ENSG00000167535-EFO_0004270
ENSG00000167535-EFO_0004263
ENSG00000167535-EFO_0004242
ENSG00000167535-EFO_0004149
ENSG00000167535-EFO_0003890
ENSG00000167535-EFO_0003843
ENSG00000167535-EFO_0003829
ENSG00000167535-EFO_0003108
ENSG00000167535-EFO_0003100
ENSG00000167535-EFO_0002506
ENSG00000167535-EFO_0001663
ENSG00000167535-EFO_0000731
ENSG00000167535-EFO_0000713
ENSG00000167535-EFO_0000692
ENSG00000167535-EFO_0000555
ENSG00000167535-EFO_0000474
ENSG00000167535-EFO_0000270
ENSG00000167535-EFO_0000182
ENSG00000167434-HP_0002315
ENSG00000167434-HP_0001268
ENSG00000167434-EFO_1002002
ENSG00000167434-EFO_1001917
ENSG00000167434-EFO_1000782
ENSG00000167434-EFO_0005804
ENSG00000167434-EFO_0005204
ENSG00000167434-EFO_0005203
ENSG00000167434-EFO_0004699
ENSG00000167434-EFO_0004329
ENSG00000167434-EFO_0004270
ENSG00000167434-EFO_0004242
ENSG00000167434-EFO_0003918
ENSG00000167434-EFO_0003877
ENSG00000167434-EFO_0001073
ENSG00000167434-EFO_0000341
ENSG00000167397-HP_0004419
ENSG00000167397-HP_0004418
ENSG00000167397-HP_0002140
ENSG00000167397-EFO_0007401
ENSG00000167325-Orphanet_848
ENSG00000167325-Orphanet_232
ENSG00000167325-Orphanet_231214
ENSG00000167325-EFO_1001996
ENSG00000167325-EFO_0005803
ENSG00000167325-EFO_0004252
ENSG00000167325-EFO_0003865
ENSG00000167325-EFO_0002890
ENSG00000167325-EFO_0002429
ENSG00000167325-EFO_0002428
ENSG00000167325-EFO_0002426
ENSG00000167325-EFO_0000681
ENSG00000167325-EFO_0000479
ENSG00000167325-EFO_0000403
ENSG00000167325-EFO_0000211
ENSG00000166862-Orphanet_294049
ENSG00000166862-HP_0002315
ENSG00000166862-HP_0002027
ENSG00000166862-EFO_1001892
ENSG00000166862-EFO_1000877
ENSG00000166862-EFO_1000864
ENSG00000166862-EFO_1000789
ENSG00000166862-EFO_1000783
ENSG00000166862-EFO_0009430
ENSG00000166862-EFO_0007490
ENSG00000166862-EFO_0005687
ENSG00000166862-EFO_0005611
ENSG00000166862-EFO_0005323
ENSG00000166862-EFO_0005230
ENSG00000166862-EFO_0004994
ENSG00000166862-EFO_0004888
ENSG00000166862-EFO_0004777
ENSG00000166862-EFO_0004710
ENSG00000166862-EFO_0004698
ENSG00000166862-EFO_0004270
ENSG00000166862-EFO_0004263
ENSG00000166862-EFO_0004242
ENSG00000166862-EFO_0004149
ENSG00000166862-EFO_0003890
ENSG00000166862-EFO_0003829
ENSG00000166862-EFO_0003108
ENSG00000166862-EFO_0003100
ENSG00000166862-EFO_0002506
ENSG00000166862-EFO_0001663
ENSG00000166862-EFO_0000731
ENSG00000166862-EFO_0000713
ENSG00000166862-EFO_0000555
ENSG00000166862-EFO_0000319
ENSG00000166862-EFO_0000270
ENSG00000166862-EFO_0000182
ENSG00000166828-HP_0000093
ENSG00000166828-EFO_0004269
ENSG00000166828-EFO_0004255
ENSG00000166828-EFO_0003884
ENSG00000166828-EFO_0000373
ENSG00000166736-HP_0001268
ENSG00000166736-EFO_1001219
ENSG00000166736-EFO_0008583
ENSG00000166736-EFO_0007191
ENSG00000166736-EFO_0005411
ENSG00000166736-EFO_0005296
ENSG00000166736-EFO_0005295
ENSG00000166736-EFO_0004799
ENSG00000166736-EFO_0004210
ENSG00000166736-EFO_0003917
ENSG00000166736-EFO_0003913
ENSG00000166736-EFO_0002950
ENSG00000166736-EFO_0001663
ENSG00000166736-EFO_0000612
ENSG00000166501-EFO_0007359
ENSG00000166206-MP_0001914
ENSG00000166206-MP_0001845
ENSG00000166206-HP_0100806
ENSG00000166206-HP_0100543
ENSG00000166206-HP_0012735
ENSG00000166206-HP_0002315
ENSG00000166206-HP_0001945
ENSG00000166206-HP_0001919
ENSG00000166206-HP_0001268
ENSG00000166206-HP_0000726
ENSG00000166206-EFO_1002048
ENSG00000166206-EFO_1001917
ENSG00000166206-EFO_1001905
ENSG00000166206-EFO_1001892
ENSG00000166206-EFO_1001801
ENSG00000166206-EFO_1001311
ENSG00000166206-EFO_1001134
ENSG00000166206-EFO_1000850
ENSG00000166206-EFO_1000637
ENSG00000166206-EFO_0009447
ENSG00000166206-EFO_0009267
ENSG00000166206-EFO_0008526
ENSG00000166206-EFO_0007486
ENSG00000166206-EFO_0006834
ENSG00000166206-EFO_0005774
ENSG00000166206-EFO_0005773
ENSG00000166206-EFO_0005741
ENSG00000166206-EFO_0005323
ENSG00000166206-EFO_0005251
ENSG00000166206-EFO_0005242
ENSG00000166206-EFO_0005207
ENSG00000166206-EFO_0005204
ENSG00000166206-EFO_0005203
ENSG00000166206-EFO_0005109
ENSG00000166206-EFO_0004888
ENSG00000166206-EFO_0004777
ENSG00000166206-EFO_0004699
ENSG00000166206-EFO_0004329
ENSG00000166206-EFO_0004320
ENSG00000166206-EFO_0004270
ENSG00000166206-EFO_0004242
ENSG00000166206-EFO_0004210
ENSG00000166206-EFO_0003931
ENSG00000166206-EFO_0003918
ENSG00000166206-EFO_0003884
ENSG00000166206-EFO_0003870
ENSG00000166206-EFO_0003869
ENSG00000166206-EFO_0003843
ENSG00000166206-EFO_0003832
ENSG00000166206-EFO_0003819
ENSG00000166206-EFO_0003767
ENSG00000166206-EFO_0002950
ENSG00000166206-EFO_0002890
ENSG00000166206-EFO_0002687
ENSG00000166206-EFO_0002615
ENSG00000166206-EFO_0002508
ENSG00000166206-EFO_0002506
ENSG00000166206-EFO_0001074
ENSG00000166206-EFO_0001073
ENSG00000166206-EFO_0001072
ENSG00000166206-EFO_0001059
ENSG00000166206-EFO_0000764
ENSG00000166206-EFO_0000729
ENSG00000166206-EFO_0000673
ENSG00000166206-EFO_0000546
ENSG00000166206-EFO_0000516
ENSG00000166206-EFO_0000266
ENSG00000166148-Orphanet_98878
ENSG00000166148-MP_0001914
ENSG00000166148-HP_0003270
ENSG00000166148-HP_0002902
ENSG00000166148-HP_0001871
ENSG00000166148-HP_0000103
ENSG00000166148-EFO_1002048
ENSG00000166148-EFO_0002508
ENSG00000166136-Orphanet_309005
ENSG00000166136-Orphanet_100
ENSG00000166136-HP_0100543
ENSG00000166136-HP_0001397
ENSG00000166136-GO_0007568
ENSG00000166136-EFO_1001390
ENSG00000166136-EFO_1001207
ENSG00000166136-EFO_1001121
ENSG00000166136-EFO_1000954
ENSG00000166136-EFO_1000782
ENSG00000166136-EFO_1000660
ENSG00000166136-EFO_0008569
ENSG00000166136-EFO_0005411
ENSG00000166136-EFO_0004593
ENSG00000166136-EFO_0004566
ENSG00000166136-EFO_0004265
ENSG00000166136-EFO_0004220
ENSG00000166136-EFO_0003963
ENSG00000166136-EFO_0003876
ENSG00000166136-EFO_0003761
ENSG00000166136-EFO_0003144
ENSG00000166136-EFO_0003095
ENSG00000166136-EFO_0003047
ENSG00000166136-EFO_0002690
ENSG00000166136-EFO_0002687
ENSG00000166136-EFO_0002614
ENSG00000166136-EFO_0002546
ENSG00000166136-EFO_0001663
ENSG00000166136-EFO_0001645
ENSG00000166136-EFO_0001421
ENSG00000166136-EFO_0001360
ENSG00000166136-EFO_0001359
ENSG00000166136-EFO_0000692
ENSG00000166136-EFO_0000677
ENSG00000166136-EFO_0000660
ENSG00000166136-EFO_0000545
ENSG00000166136-EFO_0000537
ENSG00000166136-EFO_0000536
ENSG00000166136-EFO_0000400
ENSG00000166136-EFO_0000378
ENSG00000166136-EFO_0000341
ENSG00000166136-EFO_0000319
ENSG00000166136-EFO_0000289
ENSG00000166136-EFO_0000275
ENSG00000166136-EFO_0000195
ENSG00000166006-EFO_1001472
ENSG00000166006-EFO_1000809
ENSG00000166006-EFO_0008522
ENSG00000166006-EFO_0008520
ENSG00000166006-EFO_0004269
ENSG00000166006-EFO_0003885
ENSG00000166006-EFO_0001663
ENSG00000165995-Orphanet_294049
ENSG00000165995-HP_0002315
ENSG00000165995-HP_0002027
ENSG00000165995-HP_0001250
ENSG00000165995-EFO_1001892
ENSG00000165995-EFO_1000877
ENSG00000165995-EFO_1000864
ENSG00000165995-EFO_1000789
ENSG00000165995-EFO_1000783
ENSG00000165995-EFO_0009430
ENSG00000165995-EFO_0007490
ENSG00000165995-EFO_0005762
ENSG00000165995-EFO_0005687
ENSG00000165995-EFO_0005611
ENSG00000165995-EFO_0005323
ENSG00000165995-EFO_0005230
ENSG00000165995-EFO_0004994
ENSG00000165995-EFO_0004888
ENSG00000165995-EFO_0004777
ENSG00000165995-EFO_0004710
ENSG00000165995-EFO_0004698
ENSG00000165995-EFO_0004270
ENSG00000165995-EFO_0004242
ENSG00000165995-EFO_0004149
ENSG00000165995-EFO_0003843
ENSG00000165995-EFO_0003829
ENSG00000165995-EFO_0003108
ENSG00000165995-EFO_0003100
ENSG00000165995-EFO_0001663
ENSG00000165995-EFO_0000713
ENSG00000165995-EFO_0000555
ENSG00000165995-EFO_0000270
ENSG00000165916-Orphanet_365
ENSG00000165916-EFO_1001875
ENSG00000165916-EFO_1001469
ENSG00000165916-EFO_0009441
ENSG00000165916-EFO_0005952
ENSG00000165916-EFO_0001642
ENSG00000165916-EFO_0001378
ENSG00000165916-EFO_0000574
ENSG00000165916-EFO_0000565
ENSG00000165916-EFO_0000096
ENSG00000165646-EFO_0005203
ENSG00000165646-EFO_0003922
ENSG00000165646-EFO_0000614
ENSG00000165646-EFO_0000537
ENSG00000165264-Orphanet_309005
ENSG00000165264-Orphanet_100
ENSG00000165264-HP_0100543
ENSG00000165264-HP_0001397
ENSG00000165264-GO_0007568
ENSG00000165264-EFO_1001390
ENSG00000165264-EFO_1001207
ENSG00000165264-EFO_1001121
ENSG00000165264-EFO_1000954
ENSG00000165264-EFO_1000782
ENSG00000165264-EFO_1000660
ENSG00000165264-EFO_0008569
ENSG00000165264-EFO_0005411
ENSG00000165264-EFO_0004593
ENSG00000165264-EFO_0004566
ENSG00000165264-EFO_0004265
ENSG00000165264-EFO_0004220
ENSG00000165264-EFO_0003963
ENSG00000165264-EFO_0003876
ENSG00000165264-EFO_0003761
ENSG00000165264-EFO_0003144
ENSG00000165264-EFO_0003095
ENSG00000165264-EFO_0003047
ENSG00000165264-EFO_0002690
ENSG00000165264-EFO_0002687
ENSG00000165264-EFO_0002546
ENSG00000165264-EFO_0001663
ENSG00000165264-EFO_0001645
ENSG00000165264-EFO_0001421
ENSG00000165264-EFO_0001359
ENSG00000165264-EFO_0000692
ENSG00000165264-EFO_0000677
ENSG00000165264-EFO_0000660
ENSG00000165264-EFO_0000545
ENSG00000165264-EFO_0000537
ENSG00000165264-EFO_0000536
ENSG00000165264-EFO_0000378
ENSG00000165264-EFO_0000341
ENSG00000165264-EFO_0000319
ENSG00000165264-EFO_0000289
ENSG00000165264-EFO_0000275
ENSG00000165264-EFO_0000195
ENSG00000165029-EFO_0004194
ENSG00000164794-EFO_1001472
ENSG00000164794-EFO_1000809
ENSG00000164794-EFO_0008522
ENSG00000164794-EFO_0008520
ENSG00000164794-EFO_0004269
ENSG00000164794-EFO_0003885
ENSG00000164794-EFO_0001663
ENSG00000164692-HP_0200042
ENSG00000164692-HP_0003549
ENSG00000164692-EFO_1001459
ENSG00000164692-EFO_0007067
ENSG00000164692-EFO_0005756
ENSG00000164692-EFO_0004229
ENSG00000164692-EFO_0003899
ENSG00000164418-HP_0100543
ENSG00000164418-HP_0002315
ENSG00000164418-HP_0001268
ENSG00000164418-EFO_1001917
ENSG00000164418-EFO_0005204
ENSG00000164418-EFO_0005203
ENSG00000164418-EFO_0004699
ENSG00000164418-EFO_0004329
ENSG00000164418-EFO_0004270
ENSG00000164418-EFO_0003829
ENSG00000164418-EFO_0003821
ENSG00000164418-EFO_0001358
ENSG00000164418-EFO_0001073
ENSG00000164418-EFO_0000516
ENSG00000164270-HP_0004796
ENSG00000164270-EFO_1001463
ENSG00000164270-EFO_0008583
ENSG00000164270-EFO_0005611
ENSG00000164270-EFO_0005411
ENSG00000164270-EFO_0005296
ENSG00000164270-EFO_0005295
ENSG00000164270-EFO_0004888
ENSG00000164270-EFO_0003917
ENSG00000164270-EFO_0003913
ENSG00000164270-EFO_0002950
ENSG00000164270-EFO_0001073
ENSG00000164270-EFO_0000612
ENSG00000164258-Orphanet_100
ENSG00000164258-HP_0100543
ENSG00000164258-HP_0001397
ENSG00000164258-GO_0007568
ENSG00000164258-EFO_1001390
ENSG00000164258-EFO_1001207
ENSG00000164258-EFO_1001121
ENSG00000164258-EFO_1000954
ENSG00000164258-EFO_1000782
ENSG00000164258-EFO_1000660
ENSG00000164258-EFO_0008569
ENSG00000164258-EFO_0005411
ENSG00000164258-EFO_0004593
ENSG00000164258-EFO_0004566
ENSG00000164258-EFO_0004265
ENSG00000164258-EFO_0004220
ENSG00000164258-EFO_0003963
ENSG00000164258-EFO_0003876
ENSG00000164258-EFO_0003761
ENSG00000164258-EFO_0003144
ENSG00000164258-EFO_0003095
ENSG00000164258-EFO_0003047
ENSG00000164258-EFO_0002687
ENSG00000164258-EFO_0002614
ENSG00000164258-EFO_0002546
ENSG00000164258-EFO_0001663
ENSG00000164258-EFO_0001645
ENSG00000164258-EFO_0001360
ENSG00000164258-EFO_0001359
ENSG00000164258-EFO_0001073
ENSG00000164258-EFO_0000692
ENSG00000164258-EFO_0000677
ENSG00000164258-EFO_0000660
ENSG00000164258-EFO_0000545
ENSG00000164258-EFO_0000537
ENSG00000164258-EFO_0000536
ENSG00000164258-EFO_0000378
ENSG00000164258-EFO_0000341
ENSG00000164258-EFO_0000313
ENSG00000164258-EFO_0000289
ENSG00000164258-EFO_0000275
ENSG00000164258-EFO_0000195
ENSG00000164182-Orphanet_309005
ENSG00000164182-Orphanet_100
ENSG00000164182-HP_0100543
ENSG00000164182-HP_0001397
ENSG00000164182-GO_0007568
ENSG00000164182-EFO_1001390
ENSG00000164182-EFO_1001207
ENSG00000164182-EFO_1001121
ENSG00000164182-EFO_1000954
ENSG00000164182-EFO_1000782
ENSG00000164182-EFO_1000660
ENSG00000164182-EFO_0008569
ENSG00000164182-EFO_0005411
ENSG00000164182-EFO_0004593
ENSG00000164182-EFO_0004566
ENSG00000164182-EFO_0004265
ENSG00000164182-EFO_0004220
ENSG00000164182-EFO_0003963
ENSG00000164182-EFO_0003876
ENSG00000164182-EFO_0003761
ENSG00000164182-EFO_0003144
ENSG00000164182-EFO_0003095
ENSG00000164182-EFO_0003047
ENSG00000164182-EFO_0002690
ENSG00000164182-EFO_0002687
ENSG00000164182-EFO_0002614
ENSG00000164182-EFO_0002546
ENSG00000164182-EFO_0001663
ENSG00000164182-EFO_0001645
ENSG00000164182-EFO_0001421
ENSG00000164182-EFO_0001360
ENSG00000164182-EFO_0001359
ENSG00000164182-EFO_0001073
ENSG00000164182-EFO_0000692
ENSG00000164182-EFO_0000660
ENSG00000164182-EFO_0000616
ENSG00000164182-EFO_0000545
ENSG00000164182-EFO_0000537
ENSG00000164182-EFO_0000536
ENSG00000164182-EFO_0000400
ENSG00000164182-EFO_0000378
ENSG00000164182-EFO_0000341
ENSG00000164182-EFO_0000319
ENSG00000164182-EFO_0000313
ENSG00000164182-EFO_0000311
ENSG00000164182-EFO_0000289
ENSG00000164182-EFO_0000275
ENSG00000164182-EFO_0000195
ENSG00000164116-Orphanet_797
ENSG00000164116-Orphanet_422
ENSG00000164116-MP_0001914
ENSG00000164116-EFO_1001103
ENSG00000164116-EFO_1000994
ENSG00000164116-EFO_1000882
ENSG00000164116-EFO_0008583
ENSG00000164116-EFO_0003917
ENSG00000164116-EFO_0003913
ENSG00000164116-EFO_0003818
ENSG00000164116-EFO_0003144
ENSG00000164116-EFO_0000270
ENSG00000163932-EFO_0007359
ENSG00000163932-EFO_0000565
ENSG00000163873-HP_0100543
ENSG00000163873-HP_0002315
ENSG00000163873-HP_0001268
ENSG00000163873-EFO_1001917
ENSG00000163873-EFO_0005204
ENSG00000163873-EFO_0005203
ENSG00000163873-EFO_0004699
ENSG00000163873-EFO_0004329
ENSG00000163873-EFO_0004270
ENSG00000163873-EFO_0003843
ENSG00000163873-EFO_0003821
ENSG00000163873-EFO_0001358
ENSG00000163873-EFO_0001073
ENSG00000163873-EFO_0000516
ENSG00000163636-Orphanet_365
ENSG00000163636-EFO_1001875
ENSG00000163636-EFO_1001469
ENSG00000163636-EFO_0009441
ENSG00000163636-EFO_0005952
ENSG00000163636-EFO_0000574
ENSG00000163636-EFO_0000565
ENSG00000163558-EFO_0007359
ENSG00000163558-EFO_0000222
ENSG00000163517-EFO_0005952
ENSG00000163517-EFO_0002913
ENSG00000163517-EFO_0001378
ENSG00000163517-EFO_0000211
ENSG00000163485-HP_0006536
ENSG00000163485-HP_0002110
ENSG00000163485-HP_0001919
ENSG00000163485-EFO_1002048
ENSG00000163485-EFO_1001450
ENSG00000163485-EFO_0007214
ENSG00000163485-EFO_0005109
ENSG00000163485-EFO_0003925
ENSG00000163485-EFO_0003917
ENSG00000163485-EFO_0003914
ENSG00000163485-EFO_0003888
ENSG00000163485-EFO_0003884
ENSG00000163485-EFO_0003821
ENSG00000163485-EFO_0002687
ENSG00000163485-EFO_0002610
ENSG00000163485-EFO_0000729
ENSG00000163485-EFO_0000384
ENSG00000163485-EFO_0000341
ENSG00000163485-EFO_0000318
ENSG00000163399-EFO_0003144
ENSG00000163399-EFO_0000373
ENSG00000163399-EFO_0000275
ENSG00000163394-HP_0004398
ENSG00000163394-EFO_0003948
ENSG00000163359-HP_0200042
ENSG00000163359-HP_0003549
ENSG00000163359-EFO_1001459
ENSG00000163359-EFO_0007067
ENSG00000163359-EFO_0005756
ENSG00000163359-EFO_0004229
ENSG00000163288-MP_0001914
ENSG00000163288-MP_0001845
ENSG00000163288-HP_0100806
ENSG00000163288-HP_0100790
ENSG00000163288-HP_0100543
ENSG00000163288-HP_0012735
ENSG00000163288-HP_0002315
ENSG00000163288-HP_0002017
ENSG00000163288-HP_0001945
ENSG00000163288-HP_0001919
ENSG00000163288-HP_0001268
ENSG00000163288-HP_0000726
ENSG00000163288-GO_0007568
ENSG00000163288-EFO_1002048
ENSG00000163288-EFO_1001917
ENSG00000163288-EFO_1001905
ENSG00000163288-EFO_1001892
ENSG00000163288-EFO_1001801
ENSG00000163288-EFO_1001311
ENSG00000163288-EFO_1001134
ENSG00000163288-EFO_1000850
ENSG00000163288-EFO_1000637
ENSG00000163288-EFO_0009447
ENSG00000163288-EFO_0009267
ENSG00000163288-EFO_0008568
ENSG00000163288-EFO_0008526
ENSG00000163288-EFO_0007486
ENSG00000163288-EFO_0006834
ENSG00000163288-EFO_0006788
ENSG00000163288-EFO_0005774
ENSG00000163288-EFO_0005773
ENSG00000163288-EFO_0005741
ENSG00000163288-EFO_0005323
ENSG00000163288-EFO_0005251
ENSG00000163288-EFO_0005242
ENSG00000163288-EFO_0005230
ENSG00000163288-EFO_0005207
ENSG00000163288-EFO_0005204
ENSG00000163288-EFO_0005203
ENSG00000163288-EFO_0005109
ENSG00000163288-EFO_0004888
ENSG00000163288-EFO_0004777
ENSG00000163288-EFO_0004699
ENSG00000163288-EFO_0004698
ENSG00000163288-EFO_0004329
ENSG00000163288-EFO_0004320
ENSG00000163288-EFO_0004270
ENSG00000163288-EFO_0004262
ENSG00000163288-EFO_0004242
ENSG00000163288-EFO_0004210
ENSG00000163288-EFO_0003931
ENSG00000163288-EFO_0003918
ENSG00000163288-EFO_0003884
ENSG00000163288-EFO_0003870
ENSG00000163288-EFO_0003869
ENSG00000163288-EFO_0003839
ENSG00000163288-EFO_0003832
ENSG00000163288-EFO_0003821
ENSG00000163288-EFO_0003819
ENSG00000163288-EFO_0003767
ENSG00000163288-EFO_0003086
ENSG00000163288-EFO_0002950
ENSG00000163288-EFO_0002890
ENSG00000163288-EFO_0002687
ENSG00000163288-EFO_0002615
ENSG00000163288-EFO_0002508
ENSG00000163288-EFO_0002506
ENSG00000163288-EFO_0001663
ENSG00000163288-EFO_0001422
ENSG00000163288-EFO_0001421
ENSG00000163288-EFO_0001358
ENSG00000163288-EFO_0001074
ENSG00000163288-EFO_0001073
ENSG00000163288-EFO_0001072
ENSG00000163288-EFO_0001059
ENSG00000163288-EFO_0000764
ENSG00000163288-EFO_0000729
ENSG00000163288-EFO_0000673
ENSG00000163288-EFO_0000612
ENSG00000163288-EFO_0000546
ENSG00000163288-EFO_0000537
ENSG00000163288-EFO_0000516
ENSG00000163288-EFO_0000384
ENSG00000163288-EFO_0000378
ENSG00000163288-EFO_0000266
ENSG00000163285-MP_0001914
ENSG00000163285-MP_0001845
ENSG00000163285-HP_0100806
ENSG00000163285-HP_0100790
ENSG00000163285-HP_0100543
ENSG00000163285-HP_0012735
ENSG00000163285-HP_0002315
ENSG00000163285-HP_0002017
ENSG00000163285-HP_0001945
ENSG00000163285-HP_0001919
ENSG00000163285-HP_0001268
ENSG00000163285-HP_0001250
ENSG00000163285-HP_0000726
ENSG00000163285-EFO_1002048
ENSG00000163285-EFO_1001917
ENSG00000163285-EFO_1001905
ENSG00000163285-EFO_1001892
ENSG00000163285-EFO_1001801
ENSG00000163285-EFO_1001311
ENSG00000163285-EFO_1001134
ENSG00000163285-EFO_1000850
ENSG00000163285-EFO_1000637
ENSG00000163285-EFO_0009447
ENSG00000163285-EFO_0009267
ENSG00000163285-EFO_0008526
ENSG00000163285-EFO_0007486
ENSG00000163285-EFO_0006834
ENSG00000163285-EFO_0006788
ENSG00000163285-EFO_0005774
ENSG00000163285-EFO_0005773
ENSG00000163285-EFO_0005741
ENSG00000163285-EFO_0005411
ENSG00000163285-EFO_0005323
ENSG00000163285-EFO_0005251
ENSG00000163285-EFO_0005242
ENSG00000163285-EFO_0005230
ENSG00000163285-EFO_0005207
ENSG00000163285-EFO_0005204
ENSG00000163285-EFO_0005203
ENSG00000163285-EFO_0005109
ENSG00000163285-EFO_0004888
ENSG00000163285-EFO_0004777
ENSG00000163285-EFO_0004699
ENSG00000163285-EFO_0004698
ENSG00000163285-EFO_0004329
ENSG00000163285-EFO_0004320
ENSG00000163285-EFO_0004270
ENSG00000163285-EFO_0004262
ENSG00000163285-EFO_0004242
ENSG00000163285-EFO_0004210
ENSG00000163285-EFO_0003931
ENSG00000163285-EFO_0003918
ENSG00000163285-EFO_0003884
ENSG00000163285-EFO_0003870
ENSG00000163285-EFO_0003869
ENSG00000163285-EFO_0003843
ENSG00000163285-EFO_0003839
ENSG00000163285-EFO_0003832
ENSG00000163285-EFO_0003821
ENSG00000163285-EFO_0003819
ENSG00000163285-EFO_0003777
ENSG00000163285-EFO_0003767
ENSG00000163285-EFO_0003761
ENSG00000163285-EFO_0003086
ENSG00000163285-EFO_0002950
ENSG00000163285-EFO_0002890
ENSG00000163285-EFO_0002687
ENSG00000163285-EFO_0002615
ENSG00000163285-EFO_0002508
ENSG00000163285-EFO_0002506
ENSG00000163285-EFO_0001663
ENSG00000163285-EFO_0001645
ENSG00000163285-EFO_0001358
ENSG00000163285-EFO_0001074
ENSG00000163285-EFO_0001073
ENSG00000163285-EFO_0001072
ENSG00000163285-EFO_0001071
ENSG00000163285-EFO_0001059
ENSG00000163285-EFO_0000764
ENSG00000163285-EFO_0000729
ENSG00000163285-EFO_0000692
ENSG00000163285-EFO_0000684
ENSG00000163285-EFO_0000673
ENSG00000163285-EFO_0000612
ENSG00000163285-EFO_0000546
ENSG00000163285-EFO_0000537
ENSG00000163285-EFO_0000516
ENSG00000163285-EFO_0000378
ENSG00000163285-EFO_0000311
ENSG00000163285-EFO_0000305
ENSG00000163285-EFO_0000289
ENSG00000163285-EFO_0000266
ENSG00000162975-EFO_1001472
ENSG00000162975-EFO_1000809
ENSG00000162975-EFO_0008522
ENSG00000162975-EFO_0008520
ENSG00000162975-EFO_0004269
ENSG00000162975-EFO_0003885
ENSG00000162434-EFO_0004599
ENSG00000162009-HP_0002019
ENSG00000162009-EFO_1001901
ENSG00000162009-EFO_1001307
ENSG00000162009-EFO_1001110
ENSG00000162009-EFO_1000852
ENSG00000162009-EFO_0003770
ENSG00000162009-EFO_0003099
ENSG00000162009-EFO_0001074
ENSG00000162009-EFO_0001073
ENSG00000161509-Orphanet_399
ENSG00000161509-Orphanet_232
ENSG00000161509-MP_0001914
ENSG00000161509-MP_0001845
ENSG00000161509-HP_0100543
ENSG00000161509-HP_0030680
ENSG00000161509-HP_0002315
ENSG00000161509-HP_0001082
ENSG00000161509-HP_0000726
ENSG00000161509-HP_0000023
ENSG00000161509-EFO_1001998
ENSG00000161509-EFO_1001917
ENSG00000161509-EFO_1001892
ENSG00000161509-EFO_1001402
ENSG00000161509-EFO_1001219
ENSG00000161509-EFO_1001175
ENSG00000161509-EFO_1000864
ENSG00000161509-EFO_1000860
ENSG00000161509-EFO_0009267
ENSG00000161509-EFO_0007634
ENSG00000161509-EFO_0007453
ENSG00000161509-EFO_0006834
ENSG00000161509-EFO_0005762
ENSG00000161509-EFO_0005611
ENSG00000161509-EFO_0005411
ENSG00000161509-EFO_0005323
ENSG00000161509-EFO_0005232
ENSG00000161509-EFO_0005203
ENSG00000161509-EFO_0004888
ENSG00000161509-EFO_0004777
ENSG00000161509-EFO_0004699
ENSG00000161509-EFO_0004320
ENSG00000161509-EFO_0004220
ENSG00000161509-EFO_0003931
ENSG00000161509-EFO_0003918
ENSG00000161509-EFO_0003888
ENSG00000161509-EFO_0003885
ENSG00000161509-EFO_0003869
ENSG00000161509-EFO_0003839
ENSG00000161509-EFO_0003821
ENSG00000161509-EFO_0003819
ENSG00000161509-EFO_0003817
ENSG00000161509-EFO_0003777
ENSG00000161509-EFO_0003756
ENSG00000161509-EFO_0003108
ENSG00000161509-EFO_0003096
ENSG00000161509-EFO_0003047
ENSG00000161509-EFO_0002610
ENSG00000161509-EFO_0001358
ENSG00000161509-EFO_0001072
ENSG00000161509-EFO_0001064
ENSG00000161509-EFO_0001059
ENSG00000161509-EFO_0000673
ENSG00000161509-EFO_0000546
ENSG00000161509-EFO_0000544
ENSG00000161509-EFO_0000512
ENSG00000161509-EFO_0000378
ENSG00000161509-EFO_0000341
ENSG00000161057-Orphanet_365
ENSG00000161057-EFO_1001875
ENSG00000161057-EFO_1001469
ENSG00000161057-EFO_0009441
ENSG00000161057-EFO_0005952
ENSG00000161057-EFO_0000574
ENSG00000161057-EFO_0000565
ENSG00000160951-HP_0004936
ENSG00000160951-EFO_0009085
ENSG00000160951-EFO_0004234
ENSG00000160951-EFO_0003884
ENSG00000160951-EFO_0002950
ENSG00000160951-EFO_0001645
ENSG00000160951-EFO_0000712
ENSG00000160951-EFO_0000612
ENSG00000160951-EFO_0000401
ENSG00000160870-EFO_0000765
ENSG00000160870-EFO_0000764
ENSG00000160870-EFO_0000544
ENSG00000160870-EFO_0000180
ENSG00000160868-EFO_0000765
ENSG00000160868-EFO_0000544
ENSG00000160801-EFO_0007490
ENSG00000160801-EFO_0003943
ENSG00000160801-EFO_0003931
ENSG00000160791-EFO_0000544
ENSG00000160752-Orphanet_666
ENSG00000160752-Orphanet_586
ENSG00000160752-HP_0000938
ENSG00000160752-EFO_1001996
ENSG00000160752-EFO_1001152
ENSG00000160752-EFO_1000786
ENSG00000160752-EFO_0008506
ENSG00000160752-EFO_0004261
ENSG00000160752-EFO_0003957
ENSG00000160752-EFO_0003931
ENSG00000160752-EFO_0003898
ENSG00000160752-EFO_0003820
ENSG00000160752-EFO_0003761
ENSG00000160752-EFO_0002890
ENSG00000160752-EFO_0002690
ENSG00000160752-EFO_0001422
ENSG00000160752-EFO_0000764
ENSG00000160752-EFO_0000706
ENSG00000160752-EFO_0000681
ENSG00000160752-EFO_0000649
ENSG00000160716-Orphanet_797
ENSG00000160716-EFO_0007191
ENSG00000160716-EFO_0006344
ENSG00000160716-EFO_0005411
ENSG00000160716-EFO_0004319
ENSG00000160716-EFO_0003843
ENSG00000160716-EFO_0003829
ENSG00000160716-EFO_0002508
ENSG00000160716-EFO_0001645
ENSG00000160716-DOID_13406
ENSG00000160712-EFO_0005411
ENSG00000160654-EFO_0000220
ENSG00000160255-EFO_1000906
ENSG00000160194-Orphanet_309005
ENSG00000160194-Orphanet_100
ENSG00000160194-HP_0100543
ENSG00000160194-HP_0001397
ENSG00000160194-GO_0007568
ENSG00000160194-EFO_1001390
ENSG00000160194-EFO_1001207
ENSG00000160194-EFO_1001121
ENSG00000160194-EFO_1000954
ENSG00000160194-EFO_1000782
ENSG00000160194-EFO_1000660
ENSG00000160194-EFO_0008569
ENSG00000160194-EFO_0005411
ENSG00000160194-EFO_0004593
ENSG00000160194-EFO_0004566
ENSG00000160194-EFO_0004265
ENSG00000160194-EFO_0004220
ENSG00000160194-EFO_0003963
ENSG00000160194-EFO_0003876
ENSG00000160194-EFO_0003761
ENSG00000160194-EFO_0003144
ENSG00000160194-EFO_0003095
ENSG00000160194-EFO_0003047
ENSG00000160194-EFO_0002690
ENSG00000160194-EFO_0002687
ENSG00000160194-EFO_0002614
ENSG00000160194-EFO_0002546
ENSG00000160194-EFO_0001645
ENSG00000160194-EFO_0001421
ENSG00000160194-EFO_0001360
ENSG00000160194-EFO_0001359
ENSG00000160194-EFO_0001073
ENSG00000160194-EFO_0000692
ENSG00000160194-EFO_0000660
ENSG00000160194-EFO_0000589
ENSG00000160194-EFO_0000545
ENSG00000160194-EFO_0000537
ENSG00000160194-EFO_0000536
ENSG00000160194-EFO_0000400
ENSG00000160194-EFO_0000378
ENSG00000160194-EFO_0000341
ENSG00000160194-EFO_0000319
ENSG00000160194-EFO_0000275
ENSG00000160194-EFO_0000195
ENSG00000160191-HP_0004419
ENSG00000160191-EFO_1001821
ENSG00000160191-EFO_1001345
ENSG00000160191-EFO_0003884
ENSG00000160191-EFO_0002687
ENSG00000160191-EFO_0001645
ENSG00000160191-EFO_0001360
ENSG00000160191-EFO_0001073
ENSG00000160191-EFO_0000764
ENSG00000160191-EFO_0000712
ENSG00000160191-EFO_0000555
ENSG00000160191-EFO_0000401
ENSG00000160191-EFO_0000378
ENSG00000160013-HP_0004419
ENSG00000160013-EFO_1002048
ENSG00000160013-EFO_0003827
ENSG00000159377-Orphanet_365
ENSG00000159377-EFO_1001875
ENSG00000159377-EFO_1001469
ENSG00000159377-EFO_0009441
ENSG00000159377-EFO_0005952
ENSG00000159377-EFO_0000574
ENSG00000159377-EFO_0000565
ENSG00000159352-Orphanet_365
ENSG00000159352-EFO_1001875
ENSG00000159352-EFO_1001469
ENSG00000159352-EFO_0009441
ENSG00000159352-EFO_0005952
ENSG00000159352-EFO_0000574
ENSG00000159164-EFO_0004895
ENSG00000159164-EFO_0003885
ENSG00000159164-EFO_0003829
ENSG00000159164-EFO_0002508
ENSG00000159131-EFO_0003060
ENSG00000159131-EFO_0001071
ENSG00000159131-EFO_0000588
ENSG00000159110-EFO_1001051
ENSG00000159110-EFO_0007306
ENSG00000159110-EFO_0004272
ENSG00000159110-EFO_0003929
ENSG00000159110-EFO_0002429
ENSG00000159110-EFO_0000764
ENSG00000159110-EFO_0000756
ENSG00000159110-EFO_0000574
ENSG00000159110-EFO_0000389
ENSG00000158864-Orphanet_309005
ENSG00000158864-Orphanet_100
ENSG00000158864-HP_0100543
ENSG00000158864-HP_0001397
ENSG00000158864-GO_0007568
ENSG00000158864-EFO_1001390
ENSG00000158864-EFO_1001207
ENSG00000158864-EFO_1001121
ENSG00000158864-EFO_1000954
ENSG00000158864-EFO_1000782
ENSG00000158864-EFO_1000660
ENSG00000158864-EFO_0008569
ENSG00000158864-EFO_0005411
ENSG00000158864-EFO_0004593
ENSG00000158864-EFO_0004566
ENSG00000158864-EFO_0004265
ENSG00000158864-EFO_0004220
ENSG00000158864-EFO_0003963
ENSG00000158864-EFO_0003876
ENSG00000158864-EFO_0003761
ENSG00000158864-EFO_0003144
ENSG00000158864-EFO_0003095
ENSG00000158864-EFO_0003047
ENSG00000158864-EFO_0002690
ENSG00000158864-EFO_0002687
ENSG00000158864-EFO_0002614
ENSG00000158864-EFO_0002546
ENSG00000158864-EFO_0001663
ENSG00000158864-EFO_0001645
ENSG00000158864-EFO_0001421
ENSG00000158864-EFO_0001360
ENSG00000158864-EFO_0001359
ENSG00000158864-EFO_0001073
ENSG00000158864-EFO_0000660
ENSG00000158864-EFO_0000616
ENSG00000158864-EFO_0000545
ENSG00000158864-EFO_0000537
ENSG00000158864-EFO_0000536
ENSG00000158864-EFO_0000400
ENSG00000158864-EFO_0000378
ENSG00000158864-EFO_0000341
ENSG00000158864-EFO_0000313
ENSG00000158864-EFO_0000311
ENSG00000158864-EFO_0000289
ENSG00000158864-EFO_0000275
ENSG00000158864-EFO_0000195
ENSG00000158748-EFO_0005411
ENSG00000158748-EFO_0004280
ENSG00000158445-EFO_1001472
ENSG00000158445-EFO_1000809
ENSG00000158445-EFO_0008522
ENSG00000158445-EFO_0008520
ENSG00000158445-EFO_0004269
ENSG00000158445-EFO_0003885
ENSG00000158125-Orphanet_976
ENSG00000158125-HP_0003326
ENSG00000158125-HP_0002829
ENSG00000158125-EFO_1000653
ENSG00000158125-EFO_0005752
ENSG00000158125-EFO_0005672
ENSG00000158125-EFO_0005411
ENSG00000158125-EFO_0004265
ENSG00000158125-EFO_0003913
ENSG00000158125-EFO_0003144
ENSG00000158125-EFO_0001360
[truncated: 419,934 more chars]
