# Supplementary material for: Prioritizing target-disease associations with novel safety and efficacy scoring methods
Source: Sci Rep. 2019 Jul 8;9:9852. doi: 10.1038/s41598-019-46293-7 (PMC6614395; doi:10.1038/s41598-019-46293-7)
Supplement: Supplementary file 3 — Supplementary Figures [file 41598_2019_46293_MOESM3_ESM.zip › Intermediate Files/Homo sapiens_consolidated.csv]

locus	symbols	datasets	datasetIDs	essentiality status	essentiality consensus
ENSG00000000003	TSPAN6	7	348,452,456,457,453,454,455	NE,NE,NE,NE,NE,NE,NE	Nonessential
ENSG00000000005	TNMD	7	453,454,456,455,348,452,457	NE,NE,NE,NE,NE,NE,NE	Nonessential
ENSG00000000419	DPM1	8	457,459,456,455,454,452,453,348	NE,E,E,NE,NE,NE,NE,NE	Conditional
ENSG00000000457	SCYL3	7	348,452,453,454,457,455,456	E,NE,NE,NE,NE,NE,NE	Conditional
ENSG00000000460	C1orf112	7	456,455,457,348,454,452,453	NE,NE,NE,NE,NE,NE,NE	Nonessential
ENSG00000000938	FGR	7	452,453,348,456,455,457,454	NE,NE,NE,NE,E,NE,NE	Conditional
ENSG00000000971	CFH	7	454,455,456,453,348,452,457	NE,NE,NE,NE,NE,NE,NE	Nonessential
ENSG00000001036	FUCA2	7	457,453,452,454,455,456,348	NE,NE,NE,NE,NE,NE,NE	Nonessential
ENSG00000001084	GCLC	7	348,454,455,457,456,453,452	NE,E,NE,NE,E,E,E	Conditional
ENSG00000001167	NFYA	8	452,453,459,457,348,454,456,455	NE,E,E,E,NE,NE,NE,E	Conditional
ENSG00000001460	C1orf201	7	456,455,348,452,457,453,454	NE,NE,NE,NE,NE,NE,NE	Nonessential
ENSG00000001461	NIPAL3	7	454,452,453,455,456,348,457	NE,NE,NE,NE,NE,NE,NE	Nonessential
ENSG00000001497	LAS1L	10	457,459,455,456,454,453,452,348,450,451	E,E,E,E,E,E,E,NE,E,E	Conditional
ENSG00000001561	ENPP4	8	451,348,455,454,457,456,452,453	E,NE,NE,NE,NE,NE,NE,NE	Conditional
ENSG00000001617	SEMA3F	7	452,457,456,348,454,455,453	NE,NE,NE,NE,NE,NE,NE	Nonessential
ENSG00000001626	CFTR	7	455,454,348,452,453,456,457	NE,NE,NE,NE,NE,NE,NE	Nonessential
ENSG00000001629	ANKIB1	7	457,453,452,454,348,455,456	NE,NE,NE,NE,NE,NE,NE	Nonessential
ENSG00000001630	CYP51A1	8	456,455,454,459,457,452,453,348	NE,NE,NE,E,NE,NE,NE,NE	Conditional
ENSG00000001631	KRIT1	7	348,457,455,456,454,452,453	E,NE,NE,NE,NE,NE,NE	Conditional
ENSG00000002016	RAD52	8	453,456,455,452,450,348,457,454	NE,NE,NE,NE,E,NE,NE,NE	Conditional
ENSG00000002330	BAD	7	454,348,453,452,455,456,457	NE,E,NE,NE,NE,NE,NE	Conditional
ENSG00000002549	LAP3	7	457,452,453,454,348,456,455	NE,NE,NE,NE,NE,NE,NE	Nonessential
ENSG00000002586	CD99	7	455,456,454,457,453,452,348	NE,NE,NE,NE,NE,NE,NE	Nonessential
ENSG00000002587	HS3ST1	7	348,457,455,456,454,452,453	NE,NE,NE,NE,NE,NE,NE	Nonessential
ENSG00000002726	ABP1	7	453,348,452,457,456,454,455	NE,NE,NE,NE,NE,NE,NE	Nonessential
ENSG00000002745	WNT16	7	455,453,454,348,456,452,457	NE,NE,NE,NE,NE,NE,NE	Nonessential
ENSG00000002746	HECW1	7	457,456,455,454,452,348,453	NE,NE,NE,NE,NE,NE,NE	Nonessential
ENSG00000002822	MAD1L1	7	453,452,454,456,455,457,348	NE,NE,NE,NE,NE,NE,E	Conditional
ENSG00000002834	LASP1	7	348,452,453,454,455,457,456	E,NE,NE,NE,NE,NE,NE	Conditional
ENSG00000002919	SNX11	7	457,452,455,456,348,454,453	NE,NE,NE,NE,NE,NE,NE	Nonessential
ENSG00000002933	TMEM176A	7	453,454,455,456,457,452,348	NE,NE,NE,NE,NE,NE,NE	Nonessential
ENSG00000003056	M6PR	7	452,348,457,454,456,455,453	NE,NE,NE,NE,NE,NE,NE	Nonessential
ENSG00000003096	KLHL13	4	454,452,456,455	NE,NE,NE,NE	Nonessential
ENSG00000003137	CYP26B1	8	456,455,454,453,459,457,452,348	NE,NE,NE,NE,E,NE,NE,NE	Conditional
ENSG00000003147	ICA1	7	348,452,453,455,456,454,457	NE,NE,NE,NE,NE,NE,NE	Nonessential
ENSG00000003249	DBNDD1	7	457,456,455,348,453,452,454	NE,NE,NE,NE,NE,NE,NE	Nonessential
ENSG00000003393	ALS2	7	454,348,452,457,456,455,453	NE,NE,NE,NE,NE,NE,NE	Nonessential
ENSG00000003400	CASP10	7	453,452,457,454,348,455,456	NE,NE,NE,NE,NE,NE,NE	Nonessential
ENSG00000003402	CFLAR	8	455,454,453,457,456,447,348,452	NE,NE,E,NE,NE,E,NE,NE	Conditional
ENSG00000003436	TFPI	7	348,452,455,456,454,453,457	NE,NE,NE,NE,NE,NE,NE	Nonessential
ENSG00000003509	C2orf56	7	457,455,456,348,453,452,454	E,NE,NE,NE,NE,E,NE	Conditional
ENSG00000003756	RBM5	7	454,348,457,456,455,453,452	NE,NE,E,NE,NE,NE,E	Conditional
ENSG00000003987	MTMR7	7	452,453,457,454,348,455,456	NE,NE,NE,NE,NE,NE,NE	Nonessential
ENSG00000003989	SLC7A2	7	454,453,455,452,457,456,348	NE,NE,NE,NE,NE,NE,NE	Nonessential
ENSG00000004059	ARF5	8	348,452,453,456,455,454,457,459	NE,NE,NE,NE,NE,NE,NE,E	Conditional
ENSG00000004139	TMEM199	3	457,348,453	NE,NE,NE	Nonessential
ENSG00000004399	PLXND1	7	455,454,456,457,453,452,348	NE,NE,NE,NE,NE,NE,NE	Nonessential
ENSG00000004455	AK2	7	348,457,456,455,454,452,453	NE,E,E,E,NE,E,E	Conditional
ENSG00000004468	CD38	7	452,453,456,348,457,454,455	NE,NE,NE,NE,NE,NE,NE	Nonessential
ENSG00000004478	FKBP4	7	454,348,452,453,456,455,457	NE,E,NE,NE,NE,NE,NE	Conditional
ENSG00000004487	KDM1A	9	457,459,453,452,454,348,449,456,455	NE,E,E,NE,NE,NE,E,NE,NE	Conditional
ENSG00000004534	RBM6	8	455,456,454,459,457,453,452,348	NE,NE,NE,E,NE,NE,NE,NE	Conditional
ENSG00000004660	CAMKK1	7	348,457,456,455,454,453,452	E,NE,NE,NE,NE,NE,NE	Conditional
ENSG00000004700	RECQL	7	452,453,455,456,348,457,454	NE,NE,NE,NE,NE,NE,NE	Nonessential
ENSG00000004766	CCDC132	3	348,453,457	NE,NE,NE	Nonessential
ENSG00000004776	HSPB6	5	348,454,455,456,452	NE,NE,NE,NE,NE	Nonessential
ENSG00000004777	ARHGAP33	7	453,454,455,457,348,452,456	NE,NE,NE,NE,NE,NE,NE	Nonessential
ENSG00000004779	NDUFAB1	8	457,459,456,452,453,455,454,348	E,E,E,E,E,E,E,NE	Conditional
ENSG00000004799	PDK4	7	348,452,453,455,456,457,454	E,NE,NE,NE,NE,NE,NE	Conditional
ENSG00000004809	SLC22A16	7	453,454,455,456,452,348,457	NE,NE,NE,NE,NE,NE,NE	Nonessential
ENSG00000004838	ZMYND10	8	459,457,456,453,454,455,348,452	E,NE,NE,NE,NE,NE,NE,NE	Conditional
ENSG00000004846	ABCB5	8	452,451,348,456,455,457,453,454	NE,E,NE,NE,NE,NE,NE,NE	Conditional
ENSG00000004848	ARX	7	454,455,457,348,456,453,452	NE,NE,NE,NE,NE,NE,NE	Nonessential
ENSG00000004864	SLC25A13	9	447,443,348,452,453,454,457,456,455	E,E,NE,NE,NE,NE,NE,NE,NE	Conditional
ENSG00000004866	ST7	8	456,455,454,453,452,348,451,457	NE,NE,NE,NE,NE,NE,E,NE	Conditional
ENSG00000004897	CDC27	9	457,453,452,455,456,454,449,451,348	E,E,NE,E,NE,NE,E,E,E	Conditional
ENSG00000004939	SLC4A1	8	348,456,455,459,457,452,454,453	E,NE,NE,E,NE,NE,NE,NE	Conditional
ENSG00000004948	CALCR	7	454,457,348,456,455,452,453	NE,NE,NE,NE,NE,NE,NE	Nonessential
ENSG00000004961	HCCS	8	452,453,348,454,455,456,457,459	NE,E,NE,NE,NE,E,NE,E	Conditional
ENSG00000004975	DVL2	7	457,454,453,452,348,455,456	NE,NE,NE,NE,NE,NE,NE	Nonessential
ENSG00000005001	PRSS22	7	455,456,452,453,457,454,348	NE,NE,NE,NE,NE,NE,NE	Nonessential
ENSG00000005007	UPF1	9	348,451,457,459,455,456,453,452,454	NE,E,E,E,E,E,E,E,E	Conditional
ENSG00000005020	SKAP2	7	454,453,456,455,452,348,457	NE,NE,NE,NE,NE,NE,NE	Nonessential
ENSG00000005022	SLC25A5	7	457,348,453,454,455,456,452	E,NE,NE,NE,NE,NE,NE	Conditional
ENSG00000005059	CCDC109B	3	453,457,348	NE,NE,NE	Nonessential
ENSG00000005073	HOXA11	7	348,456,457,455,454,453,452	NE,NE,NE,NE,NE,NE,NE	Nonessential
ENSG00000005075	POLR2J	8	453,452,454,348,451,457,456,455	NE,E,E,NE,E,NE,E,E	Conditional
ENSG00000005100	DHX33	8	455,456,348,453,452,454,459,457	NE,E,NE,E,E,E,E,E	Conditional
ENSG00000005102	MEOX1	7	456,457,452,453,348,455,454	NE,NE,NE,NE,NE,NE,NE	Nonessential
ENSG00000005108	THSD7A	7	454,453,452,455,456,457,348	NE,NE,NE,NE,NE,NE,NE	Nonessential
ENSG00000005156	LIG3	8	451,348,452,455,456,454,453,457	E,NE,E,NE,NE,NE,E,NE	Conditional
ENSG00000005175	RPAP3	8	456,457,459,454,455,452,348,453	NE,E,E,NE,NE,NE,NE,E	Conditional
ENSG00000005187	ACSM3	7	453,455,454,457,456,452,348	NE,NE,NE,NE,NE,NE,NE	Nonessential
ENSG00000005189		3	348,457,453	NE,NE,NE	Nonessential
ENSG00000005194	CIAPIN1	8	453,457,459,348,452,454,456,455	E,E,E,NE,NE,E,NE,NE	Conditional
ENSG00000005206		2	348,451	NE,E	Conditional
ENSG00000005238	KIAA1539	7	348,456,453,452,457,455,454	NE,NE,NE,NE,NE,NE,NE	Nonessential
ENSG00000005243	COPZ2	1	348	NE	Nonessential
ENSG00000005249	PRKAR2B	8	451,348,454,453,452,456,455,457	E,NE,NE,NE,NE,NE,NE,NE	Conditional
ENSG00000005302	MSL3	7	457,453,348,452,454,455,456	NE,NE,NE,NE,NE,NE,NE	Nonessential
ENSG00000005339	CREBBP	7	456,452,459,457,453,454,455	NE,E,E,E,E,NE,NE	Conditional
ENSG00000005379	BZRAP1	3	457,348,453	NE,NE,NE	Nonessential
ENSG00000005381	MPO	8	453,452,457,456,455,454,451,348	NE,NE,NE,NE,NE,NE,E,NE	Conditional
ENSG00000005421	PON1	7	348,452,453,457,456,454,455	NE,NE,NE,NE,NE,NE,NE	Nonessential
ENSG00000005436	C2orf3	7	454,453,456,455,452,348,457	NE,NE,NE,NE,NE,NE,NE	Nonessential
ENSG00000005448	WDR54	8	456,457,459,455,454,453,452,348	NE,NE,E,NE,NE,NE,NE,NE	Conditional
ENSG00000005469	CROT	7	348,454,456,455,457,452,453	NE,NE,NE,NE,NE,NE,NE	Nonessential
ENSG00000005471	ABCB4	7	453,452,348,454,455,457,456	NE,NE,E,NE,NE,NE,NE	Conditional
ENSG00000005483	MLL5	7	457,348,455,456,452,453,454	NE,NE,NE,NE,NE,NE,NE	Nonessential
ENSG00000005486	RHBDD2	8	455,454,456,457,459,348,453,452	NE,NE,NE,NE,E,NE,NE,NE	Conditional
ENSG00000005513	SOX8	7	452,457,455,456,454,453,348	NE,NE,NE,NE,NE,NE,E	Conditional
ENSG00000005700	IBTK	8	348,451,456,455,453,452,457,454	NE,E,NE,NE,NE,NE,NE,NE	Conditional
ENSG00000005801	ZNF195	7	454,453,452,348,456,455,457	NE,NE,NE,NE,NE,NE,NE	Nonessential
ENSG00000005810	MYCBP2	3	457,348,453	NE,NE,NE	Nonessential
ENSG00000005812	FBXL3	7	453,452,348,456,457,454,455	NE,NE,NE,NE,NE,NE,NE	Nonessential
ENSG00000005844	ITGAL	7	454,457,453,452,348,455,456	NE,NE,NE,NE,NE,NE,NE	Nonessential
ENSG00000005882	PDK2	8	455,456,453,454,457,459,452,348	NE,NE,NE,NE,NE,E,NE,E	Conditional
ENSG00000005884	ITGA3	7	348,454,455,456,452,453,457	E,NE,NE,NE,NE,NE,NE	Conditional
ENSG00000005889	ZFX	9	459,457,456,455,451,449,454,453,452	E,NE,NE,NE,E,E,NE,NE,NE	Conditional
ENSG00000005893	LAMP2	7	452,453,348,457,455,456,454	NE,NE,NE,NE,NE,NE,NE	Nonessential
ENSG00000005955	GGNBP2	3	457,453,348	NE,E,NE	Conditional
ENSG00000005961	ITGA2B	8	348,452,453,454,457,459,455,456	NE,NE,NE,NE,NE,E,NE,NE	Conditional
ENSG00000005981	ASB4	7	455,456,454,348,452,453,457	NE,NE,NE,NE,NE,NE,NE	Nonessential
ENSG00000006007	GDE1	7	457,348,455,456,454,453,452	NE,NE,NE,NE,NE,NE,NE	Nonessential
ENSG00000006015	C19orf60	9	453,452,456,455,457,459,451,348,454	NE,NE,NE,NE,NE,E,E,NE,NE	Conditional
ENSG00000006016	CRLF1	7	454,457,452,453,455,456,348	NE,NE,NE,NE,NE,NE,NE	Nonessential
ENSG00000006025	OSBPL7	7	348,452,453,454,457,455,456	NE,NE,NE,E,NE,NE,NE	Conditional
ENSG00000006042	TMEM98	7	456,455,454,453,348,452,457	NE,NE,NE,NE,NE,NE,NE	Nonessential
ENSG00000006047	YBX2	8	457,348,451,455,456,453,454,452	NE,NE,E,NE,NE,NE,NE,NE	Conditional
ENSG00000006059	KRT33A	7	452,453,456,457,348,455,454	NE,NE,NE,NE,NE,NE,NE	Nonessential
ENSG00000006062	MAP3K14	1	348	NE	Nonessential
ENSG00000006071	ABCC8	7	452,348,457,453,456,455,454	NE,NE,NE,NE,NE,NE,NE	Nonessential
ENSG00000006074	CCL18	3	453,348,457	NE,NE,NE	Nonessential
ENSG00000006075	CCL3	3	457,348,453	NE,NE,NE	Nonessential
ENSG00000006114	SYNRG	3	348,453,457	NE,NE,NE	Nonessential
ENSG00000006116	CACNG3	7	457,454,455,453,452,348,456	NE,NE,NE,NE,NE,NE,NE	Nonessential
ENSG00000006118	TMEM132A	7	452,457,456,455,453,454,348	NE,NE,NE,NE,NE,NE,NE	Nonessential
ENSG00000006125	AP2B1	9	348,451,457,459,456,455,453,452,454	NE,E,NE,E,NE,NE,NE,NE,NE	Conditional
ENSG00000006128	TAC1	7	453,455,454,348,456,457,452	NE,NE,NE,NE,NE,NE,NE	Nonessential
ENSG00000006194	ZNF263	8	452,348,456,453,455,454,459,457	NE,NE,NE,NE,NE,NE,E,NE	Conditional
ENSG00000006210	CX3CL1	7	457,456,452,453,348,454,455	NE,NE,NE,NE,E,NE,NE	Conditional
ENSG00000006282	SPATA20	7	455,453,454,452,457,456,348	NE,NE,NE,NE,NE,NE,NE	Nonessential
ENSG00000006283	CACNA1G	7	348,457,454,453,452,455,456	NE,NE,NE,NE,NE,NE,NE	Nonessential
ENSG00000006327	TNFRSF12A	8	456,455,454,453,348,452,457,459	NE,NE,NE,NE,NE,NE,NE,E	Conditional
ENSG00000006377	DLX6	8	459,457,348,455,456,454,453,452	E,NE,NE,NE,NE,NE,NE,NE	Conditional
ENSG00000006432	MAP3K9	8	452,453,455,456,457,348,448,454	NE,NE,NE,NE,NE,E,E,NE	Conditional
ENSG00000006451	RALA	7	454,457,453,452,456,455,348	NE,NE,NE,NE,NE,NE,E	Conditional
ENSG00000006453	BAIAP2L1	7	348,452,453,454,457,456,455	NE,NE,NE,NE,NE,NE,NE	Nonessential
ENSG00000006459	JHDM1D	3	348,453,457	NE,NE,NE	Nonessential
ENSG00000006468	ETV1	7	457,452,348,454,456,455,453	NE,NE,NE,NE,NE,NE,NE	Nonessential
ENSG00000006530	AGK	8	452,453,454,457,459,348,455,456	NE,NE,NE,NE,E,NE,NE,NE	Conditional
ENSG00000006555	TTC22	7	457,456,452,454,455,453,348	NE,NE,NE,NE,NE,NE,NE	Nonessential
ENSG00000006576	PHTF2	7	348,453,452,456,457,454,455	NE,NE,NE,NE,NE,NE,NE	Nonessential
ENSG00000006606	CCL26	8	454,453,456,455,348,452,459,457	NE,NE,NE,NE,NE,NE,E,NE	Conditional
ENSG00000006607	FARP2	7	457,456,455,454,453,452,348	NE,NE,NE,NE,NE,NE,NE	Nonessential
ENSG00000006611	USH1C	7	348,454,453,455,456,457,452	NE,NE,NE,NE,NE,NE,NE	Nonessential
ENSG00000006625	GGCT	7	453,452,456,455,348,454,457	NE,NE,NE,NE,NE,NE,NE	Nonessential
ENSG00000006634	DBF4	7	457,348,452,453,456,455,454	NE,E,NE,E,NE,NE,NE	Conditional
ENSG00000006638	TBXA2R	8	454,453,455,452,459,457,348,456	NE,NE,NE,NE,E,NE,NE,NE	Conditional
ENSG00000006652	IFRD1	8	456,459,457,454,455,453,452,348	NE,E,NE,NE,NE,NE,NE,NE	Conditional
ENSG00000006659	LGALS14	7	348,454,456,455,457,452,453	NE,NE,NE,NE,NE,NE,NE	Nonessential
ENSG00000006695	COX10	9	453,452,455,456,450,348,454,459,457	E,E,E,E,E,NE,NE,E,E	Conditional
ENSG00000006704	GTF2IRD1	7	457,348,452,453,456,455,454	NE,NE,NE,NE,NE,NE,NE	Nonessential
ENSG00000006712	PAF1	8	455,454,452,453,457,459,348,456	E,NE,E,E,E,E,NE,E	Conditional
ENSG00000006715	VPS41	8	455,456,459,457,454,453,452,348	E,NE,E,NE,NE,NE,NE,NE	Conditional
ENSG00000006740	ARHGAP44	7	348,457,456,455,453,452,454	NE,NE,NE,NE,NE,NE,NE	Nonessential
ENSG00000006744	ELAC2	8	454,455,459,348,456,457,453,452	E,E,E,NE,E,E,E,E	Conditional
ENSG00000006747	SCIN	7	452,348,456,455,454,453,457	NE,NE,NE,NE,NE,NE,NE	Nonessential
ENSG00000006756	ARSD	7	457,455,456,452,453,348,454	NE,NE,NE,NE,NE,NE,NE	Nonessential
ENSG00000006757	PNPLA4	8	454,453,457,455,456,451,348,452	NE,NE,NE,NE,NE,E,NE,NE	Conditional
ENSG00000006788	MYH13	7	452,348,457,454,453,455,456	NE,NE,NE,NE,NE,NE,NE	Nonessential
ENSG00000006831	ADIPOR2	7	455,454,348,456,457,453,452	NE,NE,NE,NE,NE,NE,NE	Nonessential
ENSG00000006837	CDKL3	9	453,348,452,451,454,455,457,456,459	NE,E,NE,E,NE,NE,NE,NE,E	Conditional
ENSG00000007001	UPP2	7	457,348,455,456,452,454,453	NE,NE,NE,NE,NE,NE,NE	Nonessential
ENSG00000007038	PRSS21	7	454,456,455,457,348,452,453	NE,NE,NE,NE,NE,NE,NE	Nonessential
ENSG00000007047	MARK4	7	453,457,454,455,456,452,348	NE,NE,NE,NE,NE,NE,E	Conditional
ENSG00000007062	PROM1	8	348,451,454,453,452,457,456,455	NE,E,NE,NE,NE,NE,NE,NE	Conditional
ENSG00000007080	CCDC124	7	456,455,453,452,348,454,457	NE,NE,NE,NE,NE,NE,NE	Nonessential
ENSG00000007129	CEACAM21	7	457,348,456,455,453,452,454	NE,NE,NE,NE,NE,NE,NE	Nonessential
ENSG00000007168	PAFAH1B1	9	454,455,456,457,459,451,452,348,453	E,E,E,E,E,E,E,NE,E	Conditional
ENSG00000007171	NOS2	7	452,453,457,456,455,454,348	NE,NE,NE,NE,NE,NE,NE	Nonessential
ENSG00000007174	DNAH9	7	348,457,453,452,456,455,454	NE,NE,NE,NE,NE,NE,NE	Nonessential
ENSG00000007202	KIAA0100	8	454,455,452,453,348,459,457,456	NE,NE,E,E,NE,E,NE,NE	Conditional
ENSG00000007216	SLC13A2	8	348,453,455,454,452,456,459,457	NE,NE,NE,NE,NE,NE,E,NE	Conditional
ENSG00000007237	GAS7	7	457,454,455,456,452,348,453	NE,NE,NE,NE,NE,E,NE	Conditional
ENSG00000007255	TRAPPC6A	7	452,456,455,457,454,453,348	NE,NE,NE,NE,NE,NE,NE	Nonessential
ENSG00000007264	MATK	7	348,452,457,453,456,455,454	NE,NE,NE,NE,NE,NE,NE	Nonessential
ENSG00000007306	CEACAM7	7	454,452,453,348,457,456,455	NE,NE,NE,NE,NE,NE,NE	Nonessential
ENSG00000007312	CD79B	7	455,456,348,454,453,452,457	E,NE,NE,NE,NE,NE,NE	Conditional
ENSG00000007314	SCN4A	6	454,456,455,348,451,452	NE,NE,NE,NE,E,NE	Conditional
ENSG00000007341	ST7L	7	452,455,456,457,454,453,348	NE,NE,NE,NE,NE,NE,NE	Nonessential
ENSG00000007350	TKTL1	7	348,457,452,456,455,453,454	NE,NE,NE,NE,NE,NE,NE	Nonessential
ENSG00000007372	PAX6	7	454,452,453,348,457,455,456	NE,NE,NE,NE,NE,NE,NE	Nonessential
ENSG00000007376	RPUSD1	7	348,454,453,455,452,457,456	NE,NE,NE,NE,NE,NE,NE	Nonessential
ENSG00000007384	RHBDF1	8	457,459,455,454,456,452,348,453	NE,E,NE,NE,NE,NE,NE,NE	Conditional
ENSG00000007392	LUC7L	7	453,452,456,455,457,454,348	NE,NE,NE,NE,NE,NE,NE	Nonessential
ENSG00000007402	CACNA2D2	8	348,451,457,456,453,452,454,455	NE,E,NE,NE,NE,NE,NE,NE	Conditional
ENSG00000007516	BAIAP3	7	454,457,348,455,456,452,453	NE,NE,NE,NE,NE,NE,NE	Nonessential
ENSG00000007520	C16orf42	8	452,348,454,453,459,457,456,455	NE,NE,NE,NE,E,NE,NE,NE	Conditional
ENSG00000007541	PIGQ	8	455,454,453,452,348,457,459,456	NE,NE,NE,NE,NE,NE,E,NE	Conditional
ENSG00000007545	CRAMP1L	1	348	NE	Nonessential
ENSG00000007866	TEAD3	8	348,452,455,456,453,454,457,459	NE,NE,NE,NE,NE,NE,NE,E	Conditional
ENSG00000007908	SELE	8	457,456,455,348,449,452,454,453	NE,NE,NE,NE,E,NE,NE,NE	Conditional
ENSG00000007923	DNAJC11	9	454,451,348,457,459,456,455,452,453	NE,E,NE,E,E,E,E,NE,E	Conditional
ENSG00000007933	FMO3	7	452,453,457,454,348,455,456	NE,NE,NE,NE,NE,NE,NE	Nonessential
ENSG00000007944	MYLIP	10	455,456,454,452,453,459,457,348,451,442	NE,NE,NE,NE,NE,E,NE,NE,E,E	Conditional
ENSG00000007952	NOX1	7	348,452,453,456,455,454,457	NE,NE,NE,NE,NE,NE,E	Conditional
ENSG00000007968	E2F2	7	457,455,456,348,452,453,454	NE,NE,NE,NE,NE,NE,NE	Nonessential
ENSG00000008018	PSMB1	8	454,348,457,459,456,455,453,452	E,E,E,E,E,E,E,E	Essential
ENSG00000008056	SYN1	7	452,457,454,453,348,456,455	NE,NE,NE,NE,NE,NE,NE	Nonessential
ENSG00000008083	JARID2	7	456,455,454,453,457,348,452	NE,NE,NE,NE,NE,NE,NE	Nonessential
ENSG00000008086	CDKL5	7	348,453,452,454,455,457,456	E,NE,NE,NE,NE,NE,NE	Conditional
ENSG00000008118	CAMK1G	7	457,453,455,456,348,452,454	NE,NE,NE,NE,E,NE,NE	Conditional
ENSG00000008128	CDK11A	8	454,456,455,457,459,453,452,348	NE,NE,NE,NE,E,NE,NE,E	Conditional
ENSG00000008130	NADK	9	348,451,459,457,454,455,456,453,452	NE,E,E,NE,NE,NE,NE,E,E	Conditional
ENSG00000008196	TFAP2B	7	454,453,348,452,457,455,456	NE,NE,NE,NE,NE,NE,NE	Nonessential
ENSG00000008197	TFAP2D	7	456,455,348,452,453,454,457	NE,NE,NE,NE,NE,NE,NE	Nonessential
ENSG00000008226	DLEC1	7	457,453,455,456,452,348,454	NE,NE,NE,NE,NE,NE,NE	Nonessential
ENSG00000008256	CYTH3	7	455,454,456,457,453,452,348	NE,NE,NE,NE,NE,NE,NE	Nonessential
ENSG00000008277	ADAM22	8	348,451,457,454,455,456,453,452	NE,E,NE,NE,NE,NE,NE,NE	Conditional
ENSG00000008282	SYPL1	7	453,454,348,452,457,456,455	NE,NE,NE,NE,NE,NE,NE	Nonessential
ENSG00000008283	CYB561	6	456,455,452,453,454,457	NE,NE,NE,NE,NE,NE	Nonessential
ENSG00000008294	SPAG9	7	457,452,348,456,455,454,453	NE,NE,NE,NE,NE,NE,NE	Nonessential
ENSG00000008300	CELSR3	7	454,457,459,452,453,456,455	NE,NE,E,NE,NE,NE,NE	Conditional
ENSG00000008311	AASS	7	455,456,457,348,454,453,452	NE,NE,NE,NE,NE,NE,NE	Nonessential
ENSG00000008323	PLEKHG6	7	453,452,348,456,455,457,454	NE,NE,NE,NE,NE,NE,NE	Nonessential
ENSG00000008324	SS18L2	6	454,455,456,452,348,459	E,NE,E,E,NE,E	Conditional
ENSG00000008382	MPND	7	457,453,454,455,456,452,348	NE,NE,NE,NE,NE,NE,NE	Nonessential
ENSG00000008394	MGST1	7	348,454,457,453,452,456,455	NE,NE,NE,NE,NE,NE,NE	Nonessential
ENSG00000008405	CRY1	8	456,455,457,348,451,454,452,453	NE,NE,NE,NE,E,NE,NE,NE	Conditional
ENSG00000008438	PGLYRP1	7	453,452,348,455,456,457,454	NE,NE,NE,NE,NE,NE,NE	Nonessential
ENSG00000008441	NFIX	7	454,455,456,452,453,348,457	NE,NE,NE,NE,NE,NE,NE	Nonessential
ENSG00000008513	ST3GAL1	5	452,454,456,455,348	NE,NE,NE,NE,NE	Nonessential
ENSG00000008516	MMP25	7	348,455,454,457,452,453,456	NE,NE,NE,NE,NE,NE,NE	Nonessential
ENSG00000008517	IL32	7	456,455,457,452,348,454,453	NE,NE,NE,NE,NE,NE,NE	Nonessential
ENSG00000008710	PKD1	7	453,452,348,456,455,457,454	NE,NE,NE,NE,NE,NE,NE	Nonessential
ENSG00000008735	MAPK8IP2	1	348	NE	Nonessential
ENSG00000008838	MED24	7	452,348,454,455,453,456,457	E,NE,E,E,NE,NE,NE	Conditional
ENSG00000008853	RHOBTB2	7	457,453,452,348,454,456,455	NE,NE,NE,NE,NE,NE,NE	Nonessential
ENSG00000008869	HEATR5B	7	456,455,348,457,452,453,454	NE,NE,NE,NE,NE,NE,NE	Nonessential
ENSG00000008952	SEC62	8	454,457,459,455,456,348,452,453	NE,E,E,NE,NE,NE,NE,E	Conditional
ENSG00000008988	RPS20	8	452,456,455,453,454,459,457,348	NE,E,NE,NE,E,E,E,NE	Conditional
ENSG00000009307	CSDE1	8	348,454,452,453,456,455,459,457	NE,E,NE,E,NE,E,E,E	Conditional
ENSG00000009335	UBE3C	7	456,457,452,348,454,455,453	NE,NE,NE,NE,NE,NE,NE	Nonessential
ENSG00000009413	REV3L	8	454,455,348,459,457,452,453,456	NE,NE,NE,E,E,E,E,E	Conditional
ENSG00000009694	ODZ1	7	456,455,457,454,453,348,452	NE,NE,NE,NE,NE,NE,NE	Nonessential
ENSG00000009709	PAX7	7	453,452,455,454,456,457,348	NE,NE,NE,NE,NE,NE,NE	Nonessential
ENSG00000009724	MASP2	7	348,453,452,454,455,457,456	NE,NE,NE,NE,NE,NE,NE	Nonessential
ENSG00000009765	IYD	8	456,457,453,452,451,348,455,454	NE,NE,NE,NE,E,NE,NE,NE	Conditional
ENSG00000009780	FAM76A	7	454,455,453,456,457,452,348	NE,NE,NE,NE,NE,NE,NE	Nonessential
ENSG00000009790	TRAF3IP3	7	348,455,456,453,454,452,457	NE,NE,NE,NE,NE,NE,NE	Nonessential
ENSG00000009830	POMT2	7	457,454,348,456,455,452,453	NE,NE,NE,NE,NE,NE,NE	Nonessential
ENSG00000009844	VTA1	8	348,452,449,457,454,453,455,456	NE,NE,E,NE,NE,NE,NE,NE	Conditional
ENSG00000009950	MLXIPL	7	456,455,457,453,452,348,454	NE,NE,NE,NE,NE,NE,NE	Nonessential
ENSG00000009954	BAZ1B	8	454,452,453,455,456,457,459,348	NE,NE,NE,NE,NE,NE,E,NE	Conditional
ENSG00000010017	RANBP9	8	348,442,455,454,452,453,457,456	E,E,NE,NE,NE,NE,E,NE	Conditional
ENSG00000010030	ETV7	7	457,454,455,456,348,452,453	NE,NE,NE,NE,NE,NE,NE	Nonessential
ENSG00000010072	C1orf124	8	453,452,456,455,457,459,454,348	E,E,NE,E,E,E,E,NE	Conditional
ENSG00000010165	METTL13	8	348,450,457,452,453,456,455,454	NE,E,NE,NE,NE,NE,NE,NE	Conditional
ENSG00000010219	DYRK4	4	454,452,455,456	NE,NE,NE,NE	Nonessential
ENSG00000010244	ZNF207	9	455,456,454,451,348,452,459,457,453	E,E,NE,E,NE,NE,E,E,E	Conditional
ENSG00000010256	UQCRC1	8	452,453,348,454,455,457,456,459	E,E,NE,E,E,E,E,E	Conditional
ENSG00000010270	STARD3NL	7	457,348,456,455,452,454,453	NE,NE,NE,NE,NE,NE,NE	Nonessential
ENSG00000010278	CD9	8	455,454,459,457,456,348,452,453	NE,NE,E,NE,NE,NE,NE,NE	Conditional
ENSG00000010282	HHATL	8	452,453,457,456,455,454,451,348	NE,NE,NE,NE,NE,NE,E,NE	Conditional
ENSG00000010292	NCAPD2	9	451,348,455,456,453,452,459,457,454	E,NE,E,E,E,E,E,E,E	Conditional
ENSG00000010295	IFFO1	8	454,453,452,348,455,456,457,459	NE,NE,NE,NE,NE,NE,NE,E	Conditional
ENSG00000010310	GIPR	7	457,348,455,454,452,453,456	NE,NE,NE,NE,NE,NE,NE	Nonessential
ENSG00000010318	PHF7	8	456,455,454,457,451,348,452,453	NE,NE,NE,NE,E,NE,NE,NE	Conditional
ENSG00000010319	SEMA3G	7	452,457,456,454,453,455,348	NE,NE,NE,NE,NE,NE,NE	Nonessential
ENSG00000010322	NISCH	5	348,455,456,452,454	NE,NE,NE,NE,NE	Nonessential
ENSG00000010327	STAB1	7	454,453,456,455,348,457,452	NE,NE,NE,NE,NE,NE,NE	Nonessential
ENSG00000010361	FUZ	7	453,452,348,454,456,455,457	NE,NE,NE,NE,NE,NE,NE	Nonessential
ENSG00000010379	SLC6A13	8	457,459,453,454,452,348,455,456	NE,E,NE,NE,NE,NE,NE,NE	Conditional
ENSG00000010404	IDS	7	456,452,453,457,454,455,348	NE,NE,NE,NE,NE,NE,NE	Nonessential
ENSG00000010438	PRSS3	7	348,457,455,456,452,453,454	NE,NE,NE,NE,NE,NE,NE	Nonessential
ENSG00000010539	ZNF200	7	453,454,455,456,348,457,452	NE,NE,NE,NE,NE,NE,NE	Nonessential
ENSG00000010610	CD4	7	453,452,348,454,455,456,457	NE,NE,NE,NE,NE,NE,NE	Nonessential
ENSG00000010626	LRRC23	8	459,457,454,452,453,348,456,455	E,NE,NE,NE,NE,NE,NE,NE	Conditional
ENSG00000010671	BTK	7	456,452,453,457,455,454,348	NE,NE,NE,NE,NE,NE,E	Conditional
ENSG00000010704	HFE	7	348,457,455,456,452,453,454	NE,NE,NE,NE,NE,NE,NE	Nonessential
ENSG00000010803	SCMH1	7	454,455,453,456,348,457,452	NE,NE,NE,NE,NE,NE,NE	Nonessential
ENSG00000010810	FYN	7	452,453,348,455,454,457,456	NE,NE,E,NE,NE,NE,NE	Conditional
ENSG00000010818	HIVEP2	5	452,348,456,455,454	NE,NE,NE,NE,NE	Nonessential
ENSG00000010932	FMO1	7	454,348,453,452,457,456,455	NE,NE,NE,NE,NE,NE,NE	Nonessential
ENSG00000011007	TCEB3	9	455,456,452,454,453,348,451,459,457	NE,NE,NE,NE,NE,NE,E,E,E	Conditional
ENSG00000011009	LYPLA2	7	457,454,455,456,453,348,452	NE,NE,NE,NE,NE,NE,NE	Nonessential
ENSG00000011021	CLCN6	7	348,457,456,454,455,452,453	NE,NE,NE,NE,NE,NE,NE	Nonessential
ENSG00000011028	MRC2	8	453,457,459,456,455,452,348,454	NE,NE,E,NE,NE,NE,NE,NE	Conditional
ENSG00000011052	NME2	1	348	E	Essential
ENSG00000011083	SLC6A7	7	348,456,455,452,457,453,454	NE,NE,NE,NE,NE,NE,NE	Nonessential
ENSG00000011105	TSPAN9	7	453,454,348,452,455,456,457	NE,NE,NE,NE,NE,NE,NE	Nonessential
ENSG00000011114	BTBD7	7	456,457,348,452,453,455,454	NE,NE,NE,NE,NE,NE,NE	Nonessential
ENSG00000011132	APBA3	7	455,454,453,457,348,452,456	NE,NE,NE,NE,NE,NE,NE	Nonessential
ENSG00000011143	MKS1	7	455,456,457,454,453,452,348	NE,NE,NE,NE,NE,NE,NE	Nonessential
ENSG00000011198	ABHD5	8	348,451,452,454,456,455,457,453	NE,E,NE,NE,NE,NE,NE,NE	Conditional
ENSG00000011201	KAL1	3	453,348,457	NE,NE,NE	Nonessential
ENSG00000011243	AKAP8L	8	457,453,456,455,454,348,452,450	E,NE,NE,NE,NE,NE,NE,E	Conditional
ENSG00000011258	MBTD1	8	348,456,455,457,459,453,452,454	NE,NE,NE,NE,E,NE,NE,NE	Conditional
ENSG00000011260	UTP18	8	454,459,457,348,455,456,453,452	NE,E,E,NE,NE,NE,E,NE	Conditional
ENSG00000011275	RNF216	7	453,452,348,454,457,455,456	NE,NE,NE,NE,NE,NE,NE	Nonessential
ENSG00000011295	TTC19	6	455,456,454,452,348,459	NE,NE,NE,NE,NE,E	Conditional
ENSG00000011304	PTBP1	8	459,457,452,453,456,455,454,348	E,NE,NE,NE,NE,E,NE,NE	Conditional
ENSG00000011332	DPF1	7	348,456,455,457,452,453,454	NE,NE,NE,NE,NE,NE,NE	Nonessential
ENSG00000011347	SYT7	6	454,453,457,455,456,452	NE,NE,NE,NE,NE,NE	Nonessential
ENSG00000011376	LARS2	8	452,453,457,459,348,454,455,456	E,E,E,E,NE,E,E,E	Conditional
ENSG00000011405	PIK3C2A	7	455,456,348,453,452,457,454	NE,NE,E,NE,NE,NE,NE	Conditional
ENSG00000011422	PLAUR	9	454,455,452,453,456,451,348,457,459	NE,NE,NE,NE,NE,E,NE,NE,E	Conditional
ENSG00000011426	ANLN	9	459,457,456,455,454,453,452,348,450	E,E,NE,NE,NE,E,NE,NE,E	Conditional
ENSG00000011451	WIZ	7	348,455,454,453,456,457,452	NE,NE,NE,NE,NE,NE,NE	Nonessential
ENSG00000011454	RABGAP1	7	453,452,454,348,455,456,457	NE,NE,NE,E,NE,NE,NE	Conditional
ENSG00000011465	DCN	7	457,348,452,453,454,456,455	NE,E,NE,NE,NE,NE,NE	Conditional
ENSG00000011478	QPCTL	8	455,456,452,453,459,457,348,454	NE,NE,NE,NE,E,NE,NE,NE	Conditional
ENSG00000011485	PPP5C	7	454,457,456,455,453,452,348	E,NE,NE,NE,E,NE,NE	Conditional
ENSG00000011523	CEP68	7	348,456,455,454,457,453,452	NE,NE,NE,NE,NE,NE,NE	Nonessential
ENSG00000011566	MAP4K3	7	452,453,454,348,455,456,457	NE,NE,NE,E,NE,NE,NE	Conditional
ENSG00000011590	ZBTB32	5	348,452,454,456,455	NE,NE,NE,NE,NE	Nonessential
ENSG00000011600	TYROBP	9	455,456,452,457,348,444,450,453,454	NE,NE,NE,NE,NE,E,E,NE,NE	Conditional
ENSG00000011638	TMEM159	7	454,453,457,456,455,452,348	NE,NE,NE,NE,NE,NE,NE	Nonessential
ENSG00000011677	GABRA3	8	450,348,457,456,455,454,452,453	E,NE,NE,NE,NE,NE,NE,NE	Conditional
ENSG00000012048	BRCA1	8	452,453,454,348,457,459,455,456	E,E,NE,E,E,E,E,E	Conditional
ENSG00000012061	ERCC1	8	456,455,348,452,453,454,459,457	NE,NE,NE,NE,E,E,E,NE	Conditional
ENSG00000012124	CD22	7	457,452,453,456,455,348,454	NE,NE,NE,NE,NE,NE,NE	Nonessential
ENSG00000012171	SEMA3B	1	348	NE	Nonessential
ENSG00000012174	MBTPS2	8	348,452,455,456,457,459,453,454	NE,NE,E,NE,NE,E,E,E	Conditional
ENSG00000012211	PRICKLE3	7	454,457,348,456,455,452,453	NE,NE,NE,NE,NE,NE,NE	Nonessential
ENSG00000012223	LTF	7	453,452,348,454,457,455,456	NE,NE,NE,NE,NE,NE,NE	Nonessential
ENSG00000012232	EXTL3	8	456,455,454,453,452,348,459,457	NE,NE,NE,NE,E,NE,E,NE	Conditional
ENSG00000012504	NR1H4	7	457,453,452,456,454,455,348	NE,NE,NE,NE,NE,NE,E	Conditional
ENSG00000012660	ELOVL5	6	452,456,457,453,454,455	NE,NE,E,NE,NE,NE	Conditional
ENSG00000012779	ALOX5	7	455,454,456,457,348,452,453	NE,NE,NE,NE,NE,NE,NE	Nonessential
ENSG00000012817	KDM5D	4	452,456,455,454	NE,NE,NE,NE	Nonessential
ENSG00000012822	CALCOCO1	7	454,455,456,457,452,453,348	NE,NE,NE,NE,NE,NE,NE	Nonessential
ENSG00000012963	UBR7	7	348,452,457,454,453,455,456	NE,NE,NE,NE,NE,NE,NE	Nonessential
ENSG00000012983	MAP4K5	3	348,457,453	E,NE,NE	Conditional
ENSG00000013016	EHD3	7	453,452,348,454,455,456,457	NE,NE,NE,NE,NE,NE,NE	Nonessential
ENSG00000013275	PSMC4	9	456,457,459,449,348,452,453,455,454	E,E,E,E,E,E,E,E,E	Essential
ENSG00000013288	MAN2B2	7	454,455,348,456,457,453,452	NE,NE,NE,NE,NE,NE,NE	Nonessential
ENSG00000013293	SLC7A14	7	452,348,454,453,455,456,457	NE,NE,NE,NE,NE,NE,NE	Nonessential
ENSG00000013297	CLDN11	7	457,454,455,452,453,348,456	NE,NE,NE,NE,NE,E,NE	Conditional
ENSG00000013306	SLC25A39	8	456,455,457,459,454,453,452,348	NE,NE,NE,E,NE,NE,NE,NE	Conditional
ENSG00000013364	MVP	8	348,451,457,452,453,455,456,454	NE,E,NE,NE,NE,NE,NE,NE	Conditional
ENSG00000013374	NUB1	6	455,454,452,451,348,456	NE,NE,NE,E,E,NE	Conditional
ENSG00000013375	PGM3	8	459,457,348,454,453,452,455,456	E,E,NE,E,E,E,NE,NE	Conditional
ENSG00000013392	RWDD2A	7	455,456,453,454,457,348,452	NE,NE,NE,NE,NE,NE,NE	Nonessential
ENSG00000013441	CLK1	7	453,457,456,454,455,348,452	E,NE,NE,NE,NE,E,NE	Conditional
ENSG00000013503	POLR3B	9	451,348,456,455,453,452,457,459,454	E,NE,E,E,E,NE,E,E,E	Conditional
ENSG00000013523	ANGEL1	7	454,452,453,348,456,455,457	NE,NE,NE,NE,NE,NE,NE	Nonessential
ENSG00000013561	RNF14	8	457,459,456,452,348,455,454,453	NE,E,NE,NE,E,NE,NE,NE	Conditional
ENSG00000013563	DNASE1L1	8	452,453,454,457,348,451,455,456	NE,NE,NE,NE,NE,E,NE,NE	Conditional
ENSG00000013573	DDX11	6	456,455,457,452,453,454	NE,NE,E,NE,NE,E	Conditional
ENSG00000013583	HEBP1	8	454,455,453,452,456,457,459,348	NE,NE,NE,NE,NE,NE,E,NE	Conditional
ENSG00000013588	GPRC5A	7	348,452,453,456,455,454,457	NE,NE,NE,NE,NE,NE,NE	Nonessential
ENSG00000013619	MAMLD1	7	457,455,456,348,452,453,454	NE,NE,NE,E,NE,NE,NE	Conditional
ENSG00000013725	CD6	7	454,348,457,456,455,453,452	NE,NE,NE,NE,NE,NE,NE	Nonessential
ENSG00000013810	TACC3	9	452,453,457,459,454,348,442,455,456	E,E,E,E,E,NE,E,NE,E	Conditional
ENSG00000014123	KIAA0776	8	455,456,454,453,452,457,459,348	NE,NE,NE,NE,NE,NE,E,NE	Conditional
ENSG00000014138	POLA2	8	348,452,453,456,455,454,459,457	NE,E,E,E,E,E,E,E	Conditional
ENSG00000014164	ZC3H3	8	457,459,456,348,452,453,455,454	E,E,E,NE,E,NE,E,E	Conditional
ENSG00000014216	CAPN1	7	454,348,457,456,455,453,452	NE,NE,NE,NE,NE,NE,NE	Nonessential
ENSG00000014257	ACPP	7	453,452,457,454,348,455,456	NE,NE,NE,NE,E,NE,NE	Conditional
ENSG00000014641	MDH1	7	456,455,454,452,453,457,451	NE,NE,NE,NE,NE,NE,E	Conditional
ENSG00000014824	SLC30A9	8	348,452,456,455,453,454,457,459	NE,NE,NE,NE,NE,NE,E,E	Conditional
ENSG00000014914	MTMR11	7	457,456,455,453,452,348,454	NE,NE,NE,NE,NE,NE,NE	Nonessential
ENSG00000014919	COX15	8	454,453,459,457,455,456,348,452	E,E,E,E,E,E,NE,E	Conditional
ENSG00000015133	CCDC88C	7	348,457,454,452,453,455,456	NE,NE,NE,NE,NE,NE,NE	Nonessential
ENSG00000015153	YAF2	7	456,454,455,348,457,453,452	NE,NE,NE,NE,NE,E,NE	Conditional
ENSG00000015171	ZMYND11	5	452,348,455,454,456	NE,NE,NE,NE,NE	Nonessential
ENSG00000015285	WAS	7	457,348,456,455,452,454,453	NE,NE,NE,NE,NE,NE,NE	Nonessential
ENSG00000015413	DPEP1	7	454,456,455,457,348,453,452	NE,NE,NE,NE,NE,NE,NE	Nonessential
ENSG00000015475	BID	7	453,457,456,455,454,348,452	NE,NE,NE,NE,E,NE,NE	Conditional
ENSG00000015479	MATR3	8	348,457,459,452,453,455,456,454	NE,E,E,E,E,NE,E,NE	Conditional
ENSG00000015520	NPC1L1	7	454,453,452,348,457,455,456	NE,NE,NE,NE,NE,NE,NE	Nonessential
ENSG00000015532	XYLT2	8	455,456,348,454,453,452,459,457	NE,NE,NE,NE,NE,E,E,NE	Conditional
ENSG00000015568	RGPD5	7	457,454,456,455,348,452,453	NE,NE,E,NE,NE,E,NE	Conditional
ENSG00000015592	STMN4	7	455,456,457,453,454,452,348	NE,NE,NE,NE,NE,NE,NE	Nonessential
ENSG00000015676	NUDCD3	8	348,452,456,459,457,453,454,455	NE,E,E,E,E,E,E,E	Conditional
ENSG00000016082	ISL1	7	455,454,457,452,348,456,453	NE,NE,NE,NE,NE,NE,NE	Nonessential
ENSG00000016391	CHDH	7	453,452,348,454,455,457,456	NE,NE,NE,NE,NE,NE,NE	Nonessential
ENSG00000016402	IL20RA	7	456,455,454,453,348,452,457	NE,NE,NE,NE,NE,NE,NE	Nonessential
ENSG00000016490	CLCA1	5	452,456,455,454,348	NE,NE,NE,NE,NE	Nonessential
ENSG00000016602	CLCA4	7	348,456,455,457,453,452,454	NE,NE,NE,NE,NE,NE,NE	Nonessential
ENSG00000016864	GLT8D1	7	454,457,348,456,455,452,453	NE,NE,NE,NE,NE,NE,NE	Nonessential
ENSG00000017260	ATP2C1	7	452,453,348,454,457,455,456	NE,NE,NE,NE,NE,NE,NE	Nonessential
ENSG00000017373	SRCIN1	3	453,348,457	NE,NE,NE	Nonessential
ENSG00000017427	IGF1	7	457,454,453,455,456,348,452	NE,NE,E,NE,NE,E,NE	Conditional
ENSG00000017483	SLC38A5	5	348,452,454,456,455	NE,E,E,NE,NE	Conditional
ENSG00000017621	MAGIX	3	453,457,348	NE,NE,NE	Nonessential
ENSG00000017797	RALBP1	7	348,457,456,455,453,452,454	E,NE,NE,NE,NE,NE,NE	Conditional
ENSG00000018189	RUFY3	7	453,454,455,456,348,452,457	NE,NE,NE,NE,NE,NE,NE	Nonessential
ENSG00000018236	CNTN1	7	457,452,348,455,454,456,453	NE,NE,E,NE,NE,NE,NE	Conditional
ENSG00000018280	SLC11A1	8	452,454,453,457,459,348,455,456	NE,NE,NE,NE,E,NE,NE,NE	Conditional
ENSG00000018408	WWTR1	8	456,455,459,457,452,453,454,348	NE,NE,E,E,NE,NE,NE,NE	Conditional
ENSG00000018510	AGPS	8	348,442,453,452,456,455,457,454	NE,E,NE,E,NE,NE,NE,NE	Conditional
ENSG00000018610	CXorf56	7	454,456,455,348,453,452,457	NE,NE,NE,NE,E,NE,E	Conditional
ENSG00000018625	ATP1A2	8	457,452,451,348,454,455,456,453	NE,NE,E,NE,NE,NE,NE,NE	Conditional
ENSG00000018699	TTC27	8	452,453,454,457,459,348,456,455	E,E,E,E,E,NE,E,E	Conditional
ENSG00000018869	ZNF582	7	456,455,457,452,454,453,348	NE,NE,NE,NE,NE,NE,NE	Nonessential
ENSG00000019102	VSIG2	7	348,452,455,456,457,453,454	NE,NE,NE,NE,NE,NE,NE	Nonessential
ENSG00000019144	PHLDB1	7	454,456,455,348,452,453,457	E,NE,NE,NE,NE,NE,NE	Conditional
ENSG00000019169	MARCO	8	457,348,446,454,456,455,453,452	NE,NE,E,NE,NE,NE,NE,NE	Conditional
ENSG00000019186	CYP24A1	7	453,454,457,348,452,455,456	NE,NE,NE,NE,NE,NE,NE	Nonessential
ENSG00000019485	PRDM11	7	455,456,457,453,452,454,348	NE,NE,NE,NE,NE,NE,NE	Nonessential
ENSG00000019505	SYT13	7	348,452,456,455,457,454,453	NE,NE,NE,NE,NE,NE,NE	Nonessential
ENSG00000019549	SNAI2	5	454,455,348,452,456	NE,NE,NE,NE,NE	Nonessential
ENSG00000019582	CD74	7	457,348,456,455,454,452,453	NE,NE,NE,NE,NE,NE,NE	Nonessential
ENSG00000019991	HGF	7	453,452,456,455,457,348,454	NE,NE,NE,NE,NE,E,NE	Conditional
ENSG00000019995	ZRANB1	8	453,454,457,459,452,455,456,348	NE,NE,NE,E,NE,NE,NE,NE	Conditional
ENSG00000020129	NCDN	7	348,452,453,454,457,455,456	NE,NE,NE,NE,NE,NE,NE	Nonessential
ENSG00000020181	GPR124	3	348,453,457	NE,NE,NE	Nonessential
ENSG00000020256	ZFP64	7	457,348,454,453,455,456,452	NE,NE,NE,NE,NE,NE,NE	Nonessential
ENSG00000020426	MNAT1	8	452,453,454,459,457,348,456,455	E,E,E,E,E,E,E,E	Essential
ENSG00000020577	SAMD4B	7	455,456,457,452,454,453,348	NE,NE,NE,NE,NE,NE,NE	Nonessential
ENSG00000020633	RUNX3	7	348,452,455,456,457,453,454	NE,NE,NE,NE,NE,NE,NE	Nonessential
ENSG00000020922	MRE11A	8	454,455,456,348,452,453,457,459	NE,NE,NE,NE,NE,NE,E,E	Conditional
ENSG00000021300	PLEKHB1	8	457,348,451,454,456,455,453,452	NE,NE,E,NE,NE,NE,NE,NE	Conditional
ENSG00000021355	SERPINB1	7	452,454,455,453,457,348,456	NE,NE,NE,NE,NE,NE,NE	Nonessential
ENSG00000021461	CYP3A43	8	455,456,459,457,453,454,348,452	NE,NE,E,NE,NE,NE,NE,NE	Conditional
ENSG00000021488	SLC7A9	7	348,452,456,457,455,453,454	NE,NE,NE,NE,NE,NE,NE	Nonessential
ENSG00000021574	SPAST	8	454,453,452,456,455,451,348,457	NE,NE,NE,NE,NE,E,NE,NE	Conditional
ENSG00000021645	NRXN3	7	457,455,456,454,453,452,348	NE,NE,NE,NE,NE,NE,NE	Nonessential
ENSG00000021762	OSBPL5	8	348,454,457,459,456,455,452,453	NE,NE,NE,E,NE,NE,NE,NE	Conditional
ENSG00000021776	AQR	7	452,453,459,457,454,456,455	E,E,E,E,E,E,E	Essential
ENSG00000021826	CPS1	6	455,456,457,452,453,454	NE,NE,NE,NE,NE,NE	Nonessential
ENSG00000021852	C8B	7	454,455,457,348,456,453,452	NE,NE,NE,NE,NE,NE,NE	Nonessential
ENSG00000022267	FHL1	7	452,453,348,454,455,456,457	NE,NE,NE,NE,NE,NE,NE	Nonessential
ENSG00000022277	C20orf43	8	457,459,454,453,452,348,456,455	E,E,E,E,E,NE,E,E	Conditional
ENSG00000022355	GABRA1	7	453,457,456,455,454,452,348	NE,NE,NE,NE,NE,NE,NE	Nonessential
ENSG00000022556	NLRP2	6	452,457,455,456,453,454	NE,NE,NE,NE,NE,NE	Nonessential
ENSG00000022567	SLC45A4	7	454,455,453,456,348,457,452	NE,NE,NE,NE,NE,NE,NE	Nonessential
ENSG00000022840	RNF10	7	452,453,348,454,456,455,457	NE,NE,NE,NE,NE,NE,NE	Nonessential
ENSG00000022976	ZNF839	7	457,453,454,452,348,456,455	NE,NE,NE,NE,NE,NE,NE	Nonessential
ENSG00000023041	ZDHHC6	7	455,456,457,454,453,452,348	NE,NE,NE,NE,NE,NE,NE	Nonessential
ENSG00000023171	GRAMD1B	4	452,456,454,455	NE,NE,NE,NE	Nonessential
ENSG00000023191	RNH1	8	454,452,453,459,457,348,455,456	NE,NE,NE,E,NE,NE,NE,NE	Conditional
ENSG00000023228	NDUFS1	8	456,455,459,457,454,453,452,348	E,NE,E,E,NE,NE,NE,NE	Conditional
ENSG00000023287	RB1CC1	8	348,454,455,456,459,457,453,452	NE,NE,NE,NE,E,NE,NE,NE	Conditional
ENSG00000023318	ERP44	8	453,452,456,455,348,454,459,457	NE,NE,NE,NE,NE,NE,E,NE	Conditional
ENSG00000023330	ALAS1	8	457,459,348,452,453,456,455,454	NE,E,NE,E,NE,NE,NE,NE	Conditional
ENSG00000023445	BIRC3	8	454,453,452,459,457,348,456,455	NE,NE,NE,E,NE,NE,NE,NE	Conditional
ENSG00000023516	AKAP11	7	457,456,454,455,453,452,348	NE,NE,NE,NE,NE,NE,E	Conditional
ENSG00000023572	GLRX2	8	348,452,455,454,456,457,459,453	NE,NE,NE,NE,NE,NE,E,NE	Conditional
ENSG00000023608	SNAPC1	8	452,453,456,455,348,454,459,457	E,E,NE,NE,NE,NE,E,E	Conditional
ENSG00000023697	DERA	7	456,457,348,453,452,454,455	NE,NE,NE,NE,NE,NE,NE	Nonessential
ENSG00000023734	STRAP	7	454,348,457,455,456,452,453	E,E,E,E,NE,E,E	Conditional
ENSG00000023839	ABCC2	8	452,453,457,454,348,449,456,455	NE,NE,NE,NE,E,E,NE,NE	Conditional
ENSG00000023843	ACCN5	1	348	NE	Nonessential
ENSG00000023892	DEF6	7	452,348,454,455,453,457,456	NE,NE,NE,NE,NE,NE,NE	Nonessential
ENSG00000023902	PLEKHO1	7	457,453,348,452,454,455,456	NE,NE,NE,NE,NE,NE,NE	Nonessential
ENSG00000023909	GCLM	7	456,455,452,348,457,453,454	NE,NE,NE,NE,NE,NE,NE	Nonessential
ENSG00000024048	UBR2	7	454,453,457,456,455,348,452	NE,NE,NE,NE,NE,NE,NE	Nonessential
ENSG00000024422	EHD2	8	453,456,455,454,459,457,348,452	NE,NE,NE,NE,E,NE,NE,NE	Conditional
ENSG00000024526	DEPDC1	8	348,454,452,453,456,455,457,459	NE,NE,NE,NE,NE,NE,NE,E	Conditional
ENSG00000024862	CCDC28A	7	457,453,452,348,454,455,456	NE,NE,NE,NE,NE,NE,NE	Nonessential
ENSG00000025039	RRAGD	7	456,455,348,457,452,453,454	NE,NE,NE,NE,NE,NE,NE	Nonessential
ENSG00000025156	HSF2	7	454,457,455,456,348,453,452	NE,NE,NE,NE,NE,NE,NE	Nonessential
ENSG00000025293	PHF20	8	452,453,456,455,454,457,451,348	NE,NE,NE,NE,NE,E,E,NE	Conditional
ENSG00000025423	HSD17B6	7	452,348,454,453,456,455,457	NE,NE,NE,NE,NE,NE,NE	Nonessential
ENSG00000025434	NR1H3	7	457,456,453,348,452,455,454	NE,NE,NE,E,NE,NE,NE	Conditional
ENSG00000025708	TYMP	7	455,454,453,452,348,457,456	NE,NE,NE,NE,E,NE,NE	Conditional
ENSG00000025770	NCAPH2	8	456,455,348,454,453,452,459,457	E,NE,NE,NE,NE,NE,E,NE	Conditional
ENSG00000025772	TOMM34	7	457,453,454,455,456,452,348	NE,NE,NE,NE,NE,NE,NE	Nonessential
ENSG00000025796	SEC63	8	452,348,456,455,457,459,454,453	E,NE,NE,NE,E,E,NE,E	Conditional
ENSG00000025800	KPNA6	7	453,459,457,452,456,455,454	NE,E,E,NE,NE,NE,E	Conditional
ENSG00000026025	VIM	5	455,454,348,452,456	NE,NE,E,NE,NE	Conditional
ENSG00000026036	RTEL1	1	348	NE	Nonessential
ENSG00000026103	FAS	6	457,455,454,453,452,456	NE,NE,NE,NE,NE,NE	Nonessential
ENSG00000026297	RNASET2	7	455,456,454,348,457,452,453	NE,NE,NE,NE,NE,NE,NE	Nonessential
ENSG00000026508	CD44	7	452,453,348,456,455,454,457	NE,NE,E,NE,NE,NE,NE	Conditional
ENSG00000026559	KCNG1	7	457,455,456,453,452,348,454	NE,NE,NE,NE,NE,NE,NE	Nonessential
ENSG00000026652	AGPAT4	7	454,453,457,455,456,452,348	NE,NE,NE,NE,NE,NE,NE	Nonessential
ENSG00000026751	SLAMF7	7	348,452,457,454,453,455,456	NE,NE,NE,NE,NE,NE,NE	Nonessential
ENSG00000026950	BTN3A1	7	456,455,457,452,348,453,454	NE,NE,NE,NE,NE,NE,NE	Nonessential
ENSG00000027001	MIPEP	8	454,348,455,456,459,457,453,452	E,NE,NE,E,E,E,E,E	Conditional
ENSG00000027075	PRKCH	7	452,453,454,455,348,456,457	NE,NE,NE,NE,E,NE,NE	Conditional
ENSG00000027644	INSRR	7	457,454,455,456,453,452,348	NE,NE,NE,NE,NE,NE,NE	Nonessential
ENSG00000027697	IFNGR1	7	348,456,455,457,454,452,453	NE,NE,NE,NE,NE,NE,NE	Nonessential
ENSG00000027847	B4GALT7	8	452,453,457,459,348,455,456,454	NE,NE,NE,E,NE,NE,NE,NE	Conditional
ENSG00000027869	SH2D2A	7	455,454,453,452,348,457,456	NE,NE,NE,NE,NE,NE,NE	Nonessential
ENSG00000028116	VRK2	7	456,455,348,452,453,454,457	NE,NE,E,NE,NE,NE,NE	Conditional
ENSG00000028137	TNFRSF1B	8	459,457,452,455,456,348,454,453	E,NE,NE,NE,NE,E,NE,NE	Conditional
ENSG00000028203	VEZT	7	454,455,456,457,452,453,348	NE,NE,E,E,E,E,NE	Conditional
ENSG00000028277	POU2F2	8	451,452,348,457,454,455,456,453	E,NE,NE,NE,NE,E,NE,NE	Conditional
ENSG00000028310	BRD9	7	453,452,454,348,457,456,455	E,E,E,NE,NE,NE,NE	Conditional
ENSG00000028528	SNX1	7	455,456,348,452,453,454,457	NE,NE,NE,NE,NE,NE,NE	Nonessential
ENSG00000028839	TBPL1	7	457,456,452,348,453,455,454	NE,NE,NE,NE,NE,NE,NE	Nonessential
ENSG00000029153	ARNTL2	7	454,455,453,456,457,348,452	NE,NE,NE,NE,NE,NE,NE	Nonessential
ENSG00000029363	BCLAF1	9	452,348,443,455,456,454,453,459,457	NE,NE,E,NE,NE,NE,E,E,E	Conditional
ENSG00000029364	SLC39A9	8	459,457,453,454,348,455,456,452	E,NE,NE,NE,NE,NE,NE,NE	Conditional
ENSG00000029534	ANK1	7	453,452,348,457,454,456,455	NE,NE,NE,NE,NE,NE,NE	Nonessential
ENSG00000029559	IBSP	7	456,455,457,453,452,348,454	NE,NE,NE,NE,NE,E,NE	Conditional
ENSG00000029639	TFB1M	8	455,454,453,452,456,457,459,348	NE,NE,E,NE,NE,E,E,NE	Conditional
ENSG00000029725	RABEP1	6	455,456,454,453,452,457	NE,NE,NE,NE,NE,NE	Nonessential
ENSG00000029993	HMGB3	7	457,455,454,348,456,452,453	NE,NE,NE,NE,NE,NE,NE	Nonessential
ENSG00000030066	NUP160	9	453,452,348,451,459,457,455,454,456	E,E,NE,E,E,E,E,E,E	Conditional
ENSG00000030110	BAK1	7	456,455,457,453,452,348,454	NE,NE,NE,NE,NE,E,NE	Conditional
ENSG00000030304	MUSK	5	455,454,452,456,348	NE,NE,NE,NE,E	Conditional
ENSG00000030419	IKZF2	8	348,451,452,453,455,456,454,457	NE,E,E,E,NE,NE,NE,NE	Conditional
ENSG00000030582	GRN	8	457,455,456,449,348,453,452,454	NE,NE,NE,E,NE,NE,NE,NE	Conditional
ENSG00000031003	FAM13B	8	454,348,457,459,456,455,452,453	NE,NE,NE,E,NE,NE,NE,NE	Conditional
ENSG00000031081	ARHGAP31	7	453,452,457,454,348,456,455	NE,NE,NE,NE,NE,NE,NE	Nonessential
ENSG00000031544	NR2E3	1	348	E	Essential
ENSG00000031691	CENPQ	8	348,454,455,452,453,457,459,456	NE,NE,NE,NE,NE,E,E,NE	Conditional
ENSG00000031698	SARS	8	455,456,453,452,348,454,459,457	E,E,E,E,NE,E,E,E	Conditional
ENSG00000031823	RANBP3	8	457,459,456,348,452,453,455,454	E,E,NE,NE,E,E,E,E	Conditional
ENSG00000032219	ARID4A	7	454,348,456,455,457,452,453	NE,NE,NE,NE,NE,NE,NE	Nonessential
ENSG00000032389	TSSC1	7	453,452,456,455,454,348,457	E,NE,NE,NE,NE,NE,NE	Conditional
ENSG00000032444	PNPLA6	7	457,454,453,455,456,348,452	NE,NE,NE,NE,NE,NE,NE	Nonessential
ENSG00000032742	IFT88	7	452,348,453,457,454,456,455	NE,NE,NE,NE,NE,NE,NE	Nonessential
ENSG00000033011	ALG1	8	456,455,457,459,348,452,453,454	E,E,E,E,NE,NE,E,NE	Conditional
ENSG00000033030	ZCCHC8	1	348	NE	Nonessential
ENSG00000033050	ABCF2	8	348,454,456,455,459,457,452,453	NE,NE,NE,NE,E,NE,NE,NE	Conditional
ENSG00000033100	CHPF2	7	453,452,455,456,348,454,457	NE,NE,NE,NE,NE,NE,NE	Nonessential
ENSG00000033122	LRRC7	7	456,457,348,453,452,455,454	NE,NE,NE,NE,NE,NE,NE	Nonessential
ENSG00000033170	FUT8	8	454,348,448,457,456,455,452,453	NE,NE,E,NE,NE,NE,NE,NE	Conditional
ENSG00000033178	UBA6	9	457,459,454,453,451,348,452,455,456	NE,E,NE,NE,E,NE,NE,NE,NE	Conditional
ENSG00000033327	GAB2	7	454,455,453,456,457,452,348	E,NE,E,NE,E,E,NE	Conditional
ENSG00000033627	ATP6V0A1	7	348,453,452,456,455,454,457	NE,NE,NE,NE,NE,NE,NE	Nonessential
ENSG00000033800	PIAS1	8	459,457,455,456,451,452,453,454	E,NE,NE,NE,E,NE,NE,E	Conditional
ENSG00000033867	SLC4A7	8	453,454,348,459,457,455,456,452	NE,NE,NE,E,E,E,E,NE	Conditional
ENSG00000034053	APBA2	5	452,454,348,456,455	NE,NE,NE,NE,NE	Nonessential
ENSG00000034063	UHRF1	1	348	E	Essential
ENSG00000034152	MAP2K3	8	348,454,459,457,453,452,456,455	NE,E,E,NE,NE,NE,NE,NE	Conditional
ENSG00000034239	EFCAB1	7	455,456,457,348,454,453,452	NE,NE,NE,NE,NE,NE,NE	Nonessential
ENSG00000034510	TMSB10	7	452,348,455,456,457,454,453	NE,NE,NE,NE,NE,NE,NE	Nonessential
ENSG00000034533	ASTE1	7	454,456,455,453,452,348,457	NE,NE,NE,NE,NE,NE,NE	Nonessential
ENSG00000034677	RNF19A	8	457,459,452,453,454,455,456,348	NE,E,NE,NE,NE,NE,NE,NE	Conditional
ENSG00000034693	PEX3	8	348,452,454,459,457,453,456,455	NE,E,NE,E,NE,NE,NE,NE	Conditional
ENSG00000034713	GABARAPL2	7	456,455,457,348,454,452,453	NE,NE,NE,NE,NE,NE,NE	Nonessential
ENSG00000034971	MYOC	7	453,452,348,455,456,457,454	NE,NE,NE,NE,NE,NE,NE	Nonessential
ENSG00000035115	SH3YL1	7	454,453,455,456,452,348,457	NE,NE,NE,NE,NE,NE,NE	Nonessential
ENSG00000035141	FAM136A	7	457,453,452,455,454,456,348	NE,NE,NE,NE,NE,NE,NE	Nonessential
ENSG00000035403	VCL	9	348,452,448,459,454,453,457,456,455	NE,NE,E,E,NE,NE,E,NE,NE	Conditional
ENSG00000035499	DEPDC1B	7	456,455,454,348,452,453,457	NE,NE,NE,NE,NE,NE,E	Conditional
ENSG00000035664	DAPK2	5	452,348,455,456,454	NE,NE,NE,NE,NE	Nonessential
ENSG00000035681	NSMAF	7	454,456,455,457,348,452,453	NE,NE,NE,NE,NE,NE,NE	Nonessential
ENSG00000035687	ADSS	8	453,459,457,454,455,456,452,348	E,E,E,E,E,E,E,NE	Conditional
ENSG00000035720	STAP1	7	348,453,454,455,452,456,457	NE,NE,NE,NE,NE,NE,NE	Nonessential
ENSG00000035862	TIMP2	8	457,459,452,348,455,454,453,456	NE,E,NE,E,NE,NE,NE,NE	Conditional
ENSG00000035928	RFC1	8	455,456,348,459,457,452,453,454	E,E,NE,E,E,E,E,NE	Conditional
ENSG00000036054	TBC1D23	7	453,454,457,456,455,348,452	NE,NE,NE,NE,NE,NE,NE	Nonessential
ENSG00000036257	CUL3	8	453,452,455,456,454,459,457,348	E,E,NE,E,E,E,NE,E	Conditional
ENSG00000036448	MYOM2	7	348,454,452,453,456,455,457	NE,NE,NE,NE,NE,NE,NE	Nonessential
ENSG00000036473	OTC	7	457,456,453,452,348,454,455	NE,NE,NE,NE,NE,NE,NE	Nonessential
ENSG00000036530	CYP46A1	7	454,348,457,453,452,455,456	NE,NE,NE,NE,NE,NE,NE	Nonessential
ENSG00000036549	ZZZ3	9	455,456,459,457,454,348,451,453,452	NE,NE,E,E,NE,NE,E,E,E	Conditional
ENSG00000036565	SLC18A1	7	452,454,453,455,456,457,348	NE,NE,NE,NE,NE,NE,NE	Nonessential
ENSG00000036672	USP2	7	348,456,455,452,453,454,457	NE,NE,NE,NE,NE,NE,NE	Nonessential
ENSG00000036828	CASR	8	457,452,453,448,348,455,456,454	NE,NE,NE,E,NE,NE,NE,NE	Conditional
ENSG00000037042	TUBG2	7	454,453,348,457,452,456,455	NE,NE,NE,NE,NE,NE,NE	Nonessential
ENSG00000037241	RPL26L1	7	456,455,457,454,452,348,453	NE,NE,NE,NE,NE,NE,NE	Nonessential
ENSG00000037280	FLT4	7	452,453,454,456,455,457,348	NE,NE,NE,NE,NE,NE,NE	Nonessential
ENSG00000037474	NSUN2	7	348,455,456,452,453,454,457	NE,NE,NE,NE,NE,NE,NE	Nonessential
ENSG00000037637	FBXO42	7	457,453,452,348,455,456,454	NE,NE,NE,NE,NE,NE,NE	Nonessential
ENSG00000037749	MFAP3	7	454,455,348,457,456,453,452	NE,NE,NE,NE,NE,NE,NE	Nonessential
ENSG00000037757	MRI1	7	452,453,457,454,348,456,455	NE,NE,NE,NE,NE,NE,NE	Nonessential
ENSG00000037897	METTL1	8	455,456,454,453,457,459,452,348	NE,E,E,E,E,E,E,NE	Conditional
ENSG00000037965	HOXC8	7	348,452,453,455,456,454,457	NE,NE,NE,NE,NE,NE,NE	Nonessential
ENSG00000038002	AGA	7	457,456,455,348,452,453,454	NE,NE,NE,NE,NE,NE,NE	Nonessential
ENSG00000038210	PI4K2B	7	454,348,457,456,455,453,452	NE,E,NE,NE,NE,NE,NE	Conditional
ENSG00000038219	BOD1L	8	452,453,459,456,457,455,454,348	NE,E,E,NE,E,NE,NE,NE	Conditional
ENSG00000038274	MAT2B	7	348,454,452,453,457,456,455	NE,NE,NE,NE,NE,NE,NE	Nonessential
ENSG00000038295	TLL1	7	455,456,452,348,454,453,457	NE,NE,NE,NE,NE,NE,NE	Nonessential
ENSG00000038358	EDC4	7	457,348,456,455,452,453,454	E,NE,NE,NE,NE,E,E	Conditional
ENSG00000038382	TRIO	8	454,453,455,456,457,459,348,452	NE,NE,NE,NE,E,E,E,NE	Conditional
ENSG00000038427	VCAN	7	457,453,454,455,456,348,452	NE,NE,NE,NE,NE,NE,NE	Nonessential
ENSG00000038532	CLEC16A	6	454,452,453,457,455,456	NE,NE,NE,NE,NE,NE	Nonessential
ENSG00000038945	MSR1	7	452,453,348,454,455,456,457	NE,NE,NE,NE,NE,NE,NE	Nonessential
ENSG00000039068	CDH1	7	457,348,455,456,453,452,454	NE,E,NE,NE,NE,NE,NE	Conditional
ENSG00000039123	SKIV2L2	8	454,456,455,457,459,348,452,453	NE,E,E,E,E,NE,E,E	Conditional
ENSG00000039139	DNAH5	7	453,452,457,455,454,456,348	NE,NE,NE,NE,NE,NE,NE	Nonessential
ENSG00000039319	ZFYVE16	8	348,451,454,453,452,457,455,456	NE,E,NE,NE,NE,NE,NE,NE	Conditional
ENSG00000039523	FAM65A	7	456,455,452,453,348,454,457	NE,NE,NE,NE,NE,NE,NE	Nonessential
ENSG00000039537	C6	9	457,456,451,450,348,452,453,455,454	NE,NE,E,E,NE,NE,NE,NE,NE	Conditional
ENSG00000039560	RAI14	7	454,455,348,456,457,453,452	NE,NE,NE,NE,NE,NE,NE	Nonessential
ENSG00000039600	SOX30	7	348,452,455,456,453,454,457	NE,NE,NE,NE,NE,NE,NE	Nonessential
ENSG00000039650	PNKP	8	456,459,457,452,453,348,455,454	E,E,NE,E,NE,NE,NE,E	Conditional
ENSG00000039987	BEST2	5	454,452,455,456,348	NE,NE,NE,NE,NE	Nonessential
ENSG00000040199	PHLPP2	7	348,452,453,454,457,455,456	NE,NE,NE,NE,NE,NE,NE	Nonessential
ENSG00000040275	CCDC99	8	456,455,454,348,453,452,459,457	NE,NE,NE,NE,E,NE,E,E	Conditional
ENSG00000040341	STAU2	8	457,451,348,456,455,453,454,452	NE,E,NE,NE,NE,NE,NE,NE	Conditional
ENSG00000040487	PQLC2	8	453,452,457,456,348,451,455,454	NE,NE,NE,NE,NE,E,E,NE	Conditional
ENSG00000040531	CTNS	8	454,455,456,457,452,453,451,348	NE,NE,NE,NE,NE,NE,E,NE	Conditional
ENSG00000040608	RTN4R	7	348,457,455,456,454,453,452	NE,NE,NE,NE,E,NE,NE	Conditional
ENSG00000040633	PHF23	8	452,453,456,455,348,457,459,454	NE,E,NE,NE,NE,E,E,NE	Conditional
ENSG00000040731	CDH10	7	454,455,348,452,453,456,457	NE,NE,NE,NE,NE,NE,NE	Nonessential
ENSG00000040933	INPP4A	7	457,456,453,455,454,452,348	NE,NE,NE,NE,NE,NE,NE	Nonessential
ENSG00000041353	RAB27B	7	348,452,455,454,457,453,456	NE,NE,NE,NE,NE,NE,NE	Nonessential
ENSG00000041357	PSMA4	9	457,456,459,451,348,455,454,453,452	NE,E,E,E,NE,E,E,NE,NE	Conditional
ENSG00000041515	MYO16	5	452,348,456,455,454	NE,NE,NE,NE,NE	Nonessential
ENSG00000041802	LSG1	8	454,348,453,452,459,457,455,456	NE,NE,E,E,E,E,NE,E	Conditional
ENSG00000041880	PARP3	7	455,456,453,452,454,348,457	NE,NE,NE,NE,NE,NE,NE	Nonessential
ENSG00000041982	TNC	7	457,454,453,456,455,452,348	NE,NE,NE,NE,NE,NE,E	Conditional
ENSG00000041988	THAP3	7	348,453,454,457,452,456,455	NE,NE,NE,NE,NE,NE,NE	Nonessential
ENSG00000042062	FAM65C	5	455,456,459,454,452	NE,NE,E,NE,NE	Conditional
ENSG00000042088	TDP1	8	452,456,457,451,348,455,453,454	NE,NE,NE,E,NE,NE,NE,NE	Conditional
ENSG00000042286	AIFM2	8	454,459,457,452,453,456,455,348	NE,E,NE,NE,NE,NE,NE,NE	Conditional
ENSG00000042304	C2orf83	7	452,348,453,454,457,455,456	NE,NE,NE,NE,NE,NE,NE	Nonessential
ENSG00000042317	SPATA7	8	456,454,455,453,348,452,459,457	NE,NE,NE,NE,NE,NE,E,NE	Conditional
ENSG00000042429	MED17	8	459,457,348,452,456,455,454,453	E,E,NE,E,E,E,E,E	Conditional
ENSG00000042445	RETSAT	7	452,453,455,456,457,348,454	NE,NE,NE,NE,NE,NE,NE	Nonessential
ENSG00000042493	CAPG	7	454,457,452,453,455,456,348	NE,NE,NE,NE,NE,NE,NE	Nonessential
ENSG00000042753	AP2S1	8	348,452,453,454,457,459,455,456	NE,E,E,E,E,E,E,E	Conditional
ENSG00000042781	USH2A	7	456,455,454,453,348,452,457	NE,NE,NE,NE,NE,NE,NE	Nonessential
ENSG00000042813	ZPBP	8	457,348,459,456,455,453,454,452	NE,NE,E,NE,NE,NE,NE,NE	Conditional
ENSG00000042832	TG	7	452,456,455,457,348,453,454	NE,NE,NE,NE,NE,NE,NE	Nonessential
ENSG00000042980	ADAM28	7	454,457,452,453,455,456,348	NE,NE,NE,NE,NE,NE,NE	Nonessential
ENSG00000043039	BARX2	7	348,453,452,454,457,455,456	NE,NE,NE,NE,NE,NE,NE	Nonessential
ENSG00000043093	DCUN1D1	7	456,454,455,348,453,452,457	NE,NE,NE,NE,NE,NE,NE	Nonessential
ENSG00000043143	PHF15	4	457,451,348,453	NE,E,NE,NE	Conditional
ENSG00000043355	ZIC2	7	452,457,456,455,454,453,348	NE,NE,NE,NE,NE,NE,NE	Nonessential
ENSG00000043462	LCP2	7	348,452,456,455,453,457,454	NE,NE,NE,NE,NE,NE,NE	Nonessential
ENSG00000043514	TRIT1	7	454,453,452,348,456,455,457	NE,E,NE,NE,NE,NE,E	Conditional
ENSG00000043591	ADRB1	7	457,348,454,452,453,455,456	NE,NE,NE,NE,NE,NE,NE	Nonessential
ENSG00000044012	GUCA2B	7	455,456,454,457,348,452,453	NE,NE,NE,NE,NE,NE,NE	Nonessential
ENSG00000044090	CUL7	6	453,452,457,456,454,455	NE,NE,NE,NE,NE,NE	Nonessential
ENSG00000044115	CTNNA1	7	454,455,456,457,453,451,452	NE,NE,NE,NE,NE,E,NE	Conditional
ENSG00000044446	PHKA2	7	452,348,457,456,455,454,453	NE,E,NE,NE,NE,NE,NE	Conditional
ENSG00000044459	CNTLN	7	453,456,455,452,348,457,454	NE,NE,NE,NE,NE,NE,NE	Nonessential
ENSG00000044524	EPHA3	7	454,455,348,453,452,457,456	NE,NE,E,NE,NE,NE,NE	Conditional
ENSG00000044574	HSPA5	8	457,459,348,455,454,456,453,452	E,E,NE,E,E,E,E,E	Conditional
ENSG00000046604	DSG2	8	452,453,454,459,457,348,456,455	NE,NE,NE,E,NE,NE,NE,NE	Conditional
ENSG00000046647	GEMIN8	8	457,456,459,453,454,455,348,452	E,E,E,E,E,E,NE,NE	Conditional
ENSG00000046651	OFD1	7	348,453,452,456,457,455,454	E,NE,NE,NE,NE,NE,NE	Conditional
ENSG00000046653	GPM6B	7	455,454,348,453,452,457,456	NE,NE,NE,NE,NE,NE,NE	Nonessential
ENSG00000046774	MAGEC2	7	457,348,455,456,454,452,453	NE,NE,NE,NE,NE,NE,NE	Nonessential
ENSG00000046889	PREX2	7	453,452,456,455,457,348,454	NE,NE,NE,NE,NE,NE,NE	Nonessential
ENSG00000047056	WDR37	8	454,453,457,452,456,455,451,348	NE,NE,NE,NE,NE,NE,E,NE	Conditional
ENSG00000047188	YTHDC2	7	348,452,453,454,455,457,456	NE,NE,NE,NE,NE,NE,NE	Nonessential
ENSG00000047230	CTPS2	7	457,454,348,452,453,455,456	NE,NE,NE,NE,NE,NE,NE	Nonessential
ENSG00000047249	ATP6V1H	8	456,455,348,459,457,454,453,452	E,E,NE,E,NE,E,NE,NE	Conditional
ENSG00000047315	POLR2B	9	453,452,457,459,456,348,449,454,455	E,E,E,E,E,E,E,E,E	Essential
ENSG00000047346	FAM214A	6	455,454,453,452,457,456	NE,NE,NE,NE,NE,NE	Nonessential
ENSG00000047365	ARAP2	7	457,452,453,455,456,454,348	NE,NE,NE,NE,NE,NE,NE	Nonessential
ENSG00000047410	TPR	8	348,455,456,457,459,452,453,454	NE,E,NE,E,E,E,E,NE	Conditional
ENSG00000047457	CP	7	454,457,348,456,455,452,453	NE,NE,NE,NE,NE,NE,NE	Nonessential
ENSG00000047578	KIAA0556	7	453,348,452,454,457,455,456	NE,NE,NE,NE,NE,NE,NE	Nonessential
ENSG00000047579	DTNBP1	7	456,455,454,453,452,348,457	NE,NE,NE,NE,NE,NE,NE	Nonessential
ENSG00000047597	XK	7	457,456,455,453,454,452,348	NE,NE,NE,NE,NE,NE,NE	Nonessential
ENSG00000047617	ANO2	4	456,455,452,454	NE,NE,NE,NE	Nonessential
ENSG00000047621	C12orf4	6	454,456,455,457,452,453	NE,NE,NE,NE,NE,NE	Nonessential
ENSG00000047634	SCML1	7	452,455,456,348,453,454,457	NE,NE,NE,NE,NE,NE,NE	Nonessential
ENSG00000047644	WWC3	7	457,452,348,456,455,454,453	NE,NE,NE,NE,NE,NE,NE	Nonessential
ENSG00000047648	ARHGAP6	7	454,348,452,453,457,455,456	NE,NE,NE,NE,NE,NE,NE	Nonessential
ENSG00000047662	FAM184B	7	455,456,452,453,454,348,457	NE,NE,NE,NE,NE,NE,NE	Nonessential
ENSG00000047849	MAP4	8	457,456,455,454,452,453,451,348	NE,NE,NE,NE,NE,NE,E,NE	Conditional
ENSG00000047932	GOPC	7	348,452,454,455,456,457,453	E,NE,NE,NE,NE,NE,NE	Conditional
ENSG00000047936	ROS1	7	452,453,456,455,348,454,457	NE,NE,NE,NE,E,NE,NE	Conditional
ENSG00000048028	USP28	8	457,449,348,452,455,456,454,453	NE,E,NE,NE,NE,NE,NE,NE	Conditional
ENSG00000048052	HDAC9	8	454,455,453,456,457,451,348,452	NE,NE,NE,NE,E,E,E,NE	Conditional
ENSG00000048140	TSPAN17	7	348,457,453,454,452,456,455	NE,NE,NE,NE,NE,NE,NE	Nonessential
ENSG00000048162	NOP16	9	456,454,455,348,451,459,457,452,453	E,E,E,NE,E,E,E,E,E	Conditional
ENSG00000048342	CC2D2A	5	452,348,455,456,454	NE,NE,NE,NE,NE	Nonessential
ENSG00000048392	RRM2B	8	454,453,456,455,452,451,348,457	NE,NE,NE,NE,NE,E,NE,NE	Conditional
ENSG00000048405	ZNF800	7	457,452,454,453,455,456,348	NE,NE,NE,NE,NE,NE,NE	Nonessential
ENSG00000048462	TNFRSF17	8	348,454,453,459,457,452,456,455	NE,NE,NE,E,NE,NE,NE,NE	Conditional
ENSG00000048471	SNX29	5	456,455,348,452,454	NE,NE,NE,NE,NE	Nonessential
ENSG00000048540	LMO3	7	455,454,451,457,456,452,453	NE,NE,E,NE,NE,NE,NE	Conditional
ENSG00000048544	MRPS10	8	453,348,452,454,455,456,457,459	E,NE,NE,E,E,NE,E,E	Conditional
ENSG00000048545	GUCA1A	8	457,454,453,452,442,348,456,455	NE,NE,NE,NE,E,NE,NE,NE	Conditional
ENSG00000048649	RSF1	7	456,455,452,457,454,453,348	NE,NE,NE,NE,NE,NE,NE	Nonessential
ENSG00000048707	VPS13D	8	348,456,459,457,453,452,454,455	NE,E,E,E,E,E,E,NE	Conditional
ENSG00000048740	CELF2	5	454,455,456,348,452	NE,NE,NE,NE,NE	Nonessential
ENSG00000048828	FAM120A	7	452,453,456,457,455,454,348	NE,E,NE,NE,NE,NE,NE	Conditional
ENSG00000048991	R3HDM1	7	348,456,457,453,452,455,454	NE,NE,NE,NE,NE,NE,NE	Nonessential
ENSG00000049089	COL9A2	7	454,455,456,457,348,452,453	NE,NE,NE,NE,NE,NE,NE	Nonessential
ENSG00000049130	KITLG	7	452,453,457,456,454,455,348	NE,NE,NE,NE,NE,NE,NE	Nonessential
ENSG00000049167	ERCC8	7	452,348,453,456,457,455,454	NE,NE,NE,NE,NE,NE,NE	Nonessential
ENSG00000049192	ADAMTS6	7	454,453,456,455,348,452,457	NE,NE,NE,NE,NE,NE,NE	Nonessential
ENSG00000049239	H6PD	7	457,456,454,455,453,452,348	NE,NE,NE,NE,NE,NE,NE	Nonessential
ENSG00000049245	VAMP3	7	348,454,453,455,456,457,452	NE,NE,NE,NE,NE,NE,NE	Nonessential
ENSG00000049246	PER3	7	452,453,456,348,454,455,457	NE,NE,NE,NE,NE,NE,NE	Nonessential
ENSG00000049247	UTS2	7	457,348,452,456,455,453,454	NE,NE,NE,NE,NE,NE,NE	Nonessential
ENSG00000049249	TNFRSF9	7	454,453,452,457,348,455,456	NE,NE,NE,NE,E,NE,NE	Conditional
ENSG00000049283	EPN3	6	455,456,457,454,452,453	NE,NE,E,NE,NE,NE	Conditional
ENSG00000049323	LTBP1	5	454,455,456,452,348	NE,NE,NE,NE,NE	Nonessential
ENSG00000049449	RCN1	8	348,455,454,453,452,456,459,457	NE,NE,NE,NE,NE,NE,E,NE	Conditional
ENSG00000049540	ELN	8	459,457,453,452,348,454,456,455	E,NE,NE,NE,NE,NE,NE,NE	Conditional
ENSG00000049541	RFC2	8	456,348,457,459,452,453,454,455	E,NE,E,E,E,E,E,E	Conditional
ENSG00000049618	ARID1B	8	454,457,456,455,451,348,452,453	NE,NE,NE,NE,E,NE,NE,NE	Conditional
ENSG00000049656	CLPTM1L	7	453,452,456,455,454,457,348	NE,NE,NE,NE,NE,NE,NE	Nonessential
ENSG00000049759	NEDD4L	8	348,451,454,455,453,452,456,457	NE,E,NE,NE,NE,NE,NE,NE	Conditional
ENSG00000049768	FOXP3	7	457,456,453,348,452,455,454	NE,NE,NE,NE,NE,NE,NE	Nonessential
ENSG00000049769	PPP1R3F	7	455,454,452,348,456,457,453	NE,NE,NE,NE,NE,NE,NE	Nonessential
ENSG00000049860	HEXB	7	453,457,454,455,348,452,456	NE,NE,NE,NE,NE,NE,NE	Nonessential
ENSG00000049883	PTCD2	7	455,456,454,453,452,457,348	NE,NE,NE,NE,NE,NE,NE	Nonessential
ENSG00000050030	KIAA2022	7	348,453,452,456,454,455,457	NE,NE,NE,NE,NE,NE,NE	Nonessential
ENSG00000050130	JKAMP	7	457,455,456,348,452,453,454	NE,NE,NE,NE,NE,NE,NE	Nonessential
ENSG00000050165	DKK3	8	454,348,457,459,456,455,452,453	NE,NE,NE,E,NE,NE,NE,NE	Conditional
ENSG00000050327	ARHGEF5	7	453,457,454,452,348,456,455	NE,NE,NE,NE,NE,NE,NE	Nonessential
ENSG00000050344	NFE2L3	7	456,454,455,452,453,457,348	NE,NE,NE,NE,NE,NE,NE	Nonessential
ENSG00000050393	CCDC90A	8	348,452,453,456,455,454,457,459	NE,NE,NE,NE,NE,NE,NE,E	Conditional
ENSG00000050405	LIMA1	7	457,455,456,348,453,452,454	NE,NE,NE,E,NE,NE,NE	Conditional
ENSG00000050426	LETMD1	7	454,348,452,457,455,456,453	NE,NE,NE,NE,NE,NE,NE	Nonessential
ENSG00000050438	SLC4A8	7	452,457,454,453,348,456,455	NE,NE,NE,NE,NE,NE,NE	Nonessential
ENSG00000050555	LAMC3	7	456,455,454,453,452,457,348	NE,NE,E,NE,NE,NE,NE	Conditional
ENSG00000050628	PTGER3	7	348,453,452,456,455,454,457	NE,NE,NE,NE,NE,NE,NE	Nonessential
ENSG00000050730	TNIP3	7	457,456,455,348,452,454,453	NE,NE,NE,NE,NE,NE,NE	Nonessential
ENSG00000050748	MAPK9	7	454,348,457,455,456,452,453	NE,E,NE,NE,NE,NE,NE	Conditional
ENSG00000050767	COL23A1	7	453,457,454,452,348,456,455	NE,NE,NE,NE,NE,NE,NE	Nonessential
ENSG00000050820	BCAR1	8	455,456,454,453,452,459,457,348	NE,NE,NE,NE,NE,E,E,E	Conditional
ENSG00000051009	FAM160A2	8	348,451,452,453,456,455,454,457	NE,E,NE,NE,NE,NE,NE,NE	Conditional
ENSG00000051108	HERPUD1	7	457,455,456,348,453,452,454	NE,NE,NE,NE,NE,NE,NE	Nonessential
ENSG00000051128	HOMER3	7	454,348,457,456,455,452,453	NE,NE,NE,NE,NE,NE,NE	Nonessential
ENSG00000051180	RAD51	8	453,452,457,459,454,348,456,455	E,E,E,E,E,E,E,E	Essential
ENSG00000051341	POLQ	7	455,456,454,452,453,457,348	E,NE,NE,NE,NE,NE,NE	Conditional
ENSG00000051382	PIK3CB	6	348,452,456,455,454,459	E,NE,NE,NE,NE,E	Conditional
ENSG00000051523	CYBA	7	457,456,455,453,348,452,454	NE,NE,NE,NE,NE,NE,NE	Nonessential
ENSG00000051596	THOC3	7	454,453,452,457,455,456,348	E,NE,E,NE,NE,E,NE	Conditional
ENSG00000051620	HEBP2	7	451,348,459,456,455,454,452	E,NE,E,NE,NE,NE,NE	Conditional
ENSG00000051825	MPHOSPH9	4	454,452,456,455	NE,NE,NE,NE	Nonessential
ENSG00000052126	PLEKHA5	7	456,455,454,453,452,457,348	NE,NE,NE,NE,NE,NE,NE	Nonessential
ENSG00000052344	PRSS8	7	348,452,453,454,455,457,456	NE,NE,NE,NE,NE,NE,NE	Nonessential
ENSG00000052723	SIKE1	8	456,459,457,452,348,454,453,455	NE,E,NE,NE,NE,NE,NE,NE	Conditional
ENSG00000052749	RRP12	8	454,452,453,455,456,459,457,348	E,E,E,E,NE,E,E,NE	Conditional
ENSG00000052795	FNIP2	7	348,452,456,455,454,453,457	NE,NE,NE,NE,NE,NE,NE	Nonessential
ENSG00000052802	SC4MOL	7	457,454,348,456,455,452,453	E,NE,NE,NE,NE,NE,NE	Conditional
ENSG00000052841	TTC17	7	452,348,457,455,454,453,456	NE,NE,NE,NE,NE,NE,NE	Nonessential
ENSG00000052850	ALX4	7	455,456,457,452,453,348,454	NE,NE,NE,NE,NE,NE,NE	Nonessential
ENSG00000053108	FSTL4	7	454,453,452,455,456,457,348	NE,NE,NE,NE,NE,NE,NE	Nonessential
ENSG00000053254	FOXN3	7	348,452,456,455,454,453,457	E,NE,NE,NE,NE,E,NE	Conditional
ENSG00000053328	C6orf186	7	457,454,348,456,455,452,453	NE,NE,NE,NE,NE,NE,NE	Nonessential
ENSG00000053371	AKR7A2	7	453,452,348,457,454,455,456	NE,NE,NE,NE,NE,NE,NE	Nonessential
ENSG00000053372	MRTO4	8	455,456,457,459,453,452,348,454	E,NE,E,E,E,NE,NE,E	Conditional
ENSG00000053438	NNAT	7	454,455,453,456,457,348,452	NE,NE,NE,NE,NE,NE,NE	Nonessential
ENSG00000053501	USE1	8	348,455,456,454,453,452,459,457	NE,NE,NE,NE,E,NE,E,E	Conditional
ENSG00000053524	MCF2L2	7	457,454,348,456,455,452,453	NE,NE,NE,NE,NE,NE,NE	Nonessential
ENSG00000053702	NRIP2	7	453,452,348,457,454,455,456	NE,NE,NE,NE,NE,NE,NE	Nonessential
ENSG00000053747	LAMA3	7	455,456,457,452,453,348,454	NE,NE,NE,NE,NE,NE,NE	Nonessential
ENSG00000053770	MUDENG	7	455,454,452,453,456,457,348	NE,NE,NE,NE,NE,NE,NE	Nonessential
ENSG00000053900	ANAPC4	9	348,451,455,456,454,452,453,457,459	E,E,E,E,E,E,E,E,E	Essential
ENSG00000053918	KCNQ1	7	457,454,348,456,455,453,452	NE,NE,NE,NE,NE,NE,NE	Nonessential
ENSG00000054116	TRAPPC3	8	453,452,348,459,457,454,456,455	E,NE,NE,E,E,E,NE,NE	Conditional
ENSG00000054118	THRAP3	7	456,457,453,348,452,454,455	NE,E,E,NE,NE,NE,NE	Conditional
ENSG00000054148	PHPT1	7	454,453,456,455,457,452,348	NE,NE,NE,NE,NE,NE,NE	Nonessential
ENSG00000054179	ENTPD2	7	348,455,456,454,452,453,457	NE,NE,NE,NE,NE,NE,NE	Nonessential
ENSG00000054219	LY75	7	457,454,348,452,455,456,453	NE,NE,NE,NE,NE,NE,NE	Nonessential
ENSG00000054267	ARID4B	7	452,453,348,457,455,454,456	NE,NE,NE,NE,NE,NE,E	Conditional
ENSG00000054277	OPN3	7	456,455,457,453,452,348,454	NE,NE,NE,NE,NE,NE,NE	Nonessential
ENSG00000054282	SDCCAG8	8	454,453,452,456,455,457,451,348	NE,NE,NE,NE,NE,NE,E,NE	Conditional
ENSG00000054356	PTPRN	7	452,348,455,456,454,453,457	NE,E,NE,NE,NE,NE,NE	Conditional
ENSG00000054392	HHAT	7	457,454,348,456,455,452,453	NE,NE,NE,NE,NE,NE,NE	Nonessential
ENSG00000054523	KIF1B	7	453,452,348,457,454,456,455	NE,NE,NE,NE,NE,NE,NE	Nonessential
ENSG00000054598	FOXC1	7	455,456,457,453,452,348,454	NE,NE,NE,NE,NE,NE,NE	Nonessential
ENSG00000054611	TBC1D22A	7	454,453,452,456,455,457,348	NE,NE,NE,NE,NE,NE,NE	Nonessential
ENSG00000054654	SYNE2	7	348,453,454,455,452,457,456	NE,NE,NE,NE,NE,NE,NE	Nonessential
ENSG00000054690	PLEKHH1	8	456,459,457,455,454,348,452,453	NE,E,NE,NE,NE,NE,NE,NE	Conditional
ENSG00000054793	ATP9A	9	452,453,454,455,456,457,459,348,451	NE,NE,NE,NE,NE,NE,E,NE,E	Conditional
ENSG00000054796	SPO11	7	348,452,453,454,455,456,457	NE,NE,NE,NE,NE,NE,NE	Nonessential
ENSG00000054803	CBLN4	8	457,452,453,455,456,348,451,454	NE,NE,NE,NE,NE,NE,E,NE	Conditional
ENSG00000054938	CHRDL2	7	455,454,457,456,453,452,348	NE,NE,NE,NE,NE,NE,NE	Nonessential
ENSG00000054965	FAM168A	7	348,456,457,454,455,453,452	NE,NE,NE,NE,NE,NE,NE	Nonessential
ENSG00000054967	RELT	8	452,453,459,456,457,348,455,454	NE,NE,E,NE,NE,NE,NE,NE	Conditional
ENSG00000054983	GALC	8	454,457,456,455,453,452,451,348	NE,NE,NE,NE,NE,NE,E,NE	Conditional
ENSG00000055044	NOP58	8	348,456,455,454,457,459,452,453	NE,E,E,E,E,E,E,E	Conditional
ENSG00000055070	C1orf144	7	454,453,348,452,455,456,457	NE,NE,NE,NE,NE,NE,E	Conditional
ENSG00000055118	KCNH2	7	457,348,452,453,454,456,455	NE,NE,NE,NE,NE,NE,NE	Nonessential
ENSG00000055130	CUL1	8	455,456,453,452,459,457,348,454	E,E,E,NE,E,E,E,NE	Conditional
ENSG00000055147	FAM114A2	7	454,457,455,456,453,452,348	NE,NE,NE,NE,NE,NE,NE	Nonessential
ENSG00000055163	CYFIP2	3	348,457,453	NE,NE,NE	Nonessential
ENSG00000055208	TAB2	5	452,348,454,455,456	NE,NE,NE,NE,NE	Nonessential
ENSG00000055211	C6orf72	7	456,455,454,453,452,348,457	NE,NE,NE,NE,NE,NE,NE	Nonessential
ENSG00000055332	EIF2AK2	9	457,459,452,453,455,456,454,451,348	NE,E,NE,NE,NE,NE,NE,E,E	Conditional
ENSG00000055483	USP36	8	348,456,459,457,453,452,454,455	NE,NE,E,E,E,E,NE,NE	Conditional
ENSG00000055609	MLL3	7	454,457,348,456,455,452,453	NE,E,NE,NE,NE,NE,NE	Conditional
ENSG00000055732	MCOLN3	7	453,452,348,454,455,457,456	NE,NE,NE,NE,NE,NE,NE	Nonessential
ENSG00000055813	CCDC85A	7	456,455,454,452,453,348,457	NE,NE,NE,NE,NE,NE,NE	Nonessential
ENSG00000055917	PUM2	7	457,453,452,455,456,454,348	E,NE,NE,NE,NE,NE,NE	Conditional
ENSG00000055950	MRPL43	8	348,452,459,456,457,453,455,454	NE,E,E,E,NE,NE,NE,E	Conditional
ENSG00000055955	ITIH4	7	454,455,457,456,348,452,453	NE,NE,NE,NE,NE,NE,NE	Nonessential
ENSG00000055957	ITIH1	7	453,452,457,456,455,454,348	NE,NE,NE,NE,NE,NE,NE	Nonessential
ENSG00000056050	C4orf27	3	348,453,457	NE,NE,NE	Nonessential
ENSG00000056097	ZFR	8	457,459,453,452,455,456,348,454	E,E,E,NE,NE,NE,NE,NE	Conditional
ENSG00000056277	ZNF280C	7	453,454,455,456,457,452,348	NE,NE,NE,NE,NE,NE,NE	Nonessential
ENSG00000056291	NPFFR2	7	348,457,454,455,456,452,453	NE,NE,NE,NE,NE,NE,NE	Nonessential
ENSG00000056487	PHF21B	8	453,454,451,348,452,457,455,456	NE,NE,E,NE,NE,NE,NE,NE	Conditional
ENSG00000056558	TRAF1	7	455,456,452,348,453,454,457	NE,NE,NE,NE,NE,NE,NE	Nonessential
ENSG00000056586	RC3H2	7	457,348,453,452,456,455,454	NE,NE,NE,NE,NE,NE,NE	Nonessential
ENSG00000056661	PCGF2	1	348	NE	Nonessential
ENSG00000056736	IL17RB	7	348,454,457,452,453,456,455	NE,NE,NE,NE,NE,NE,NE	Nonessential
ENSG00000056972	TRAF3IP2	7	455,456,457,348,454,453,452	NE,NE,NE,NE,NE,NE,NE	Nonessential
ENSG00000056998	GYG2	7	453,452,348,455,456,457,454	NE,NE,NE,NE,NE,NE,NE	Nonessential
ENSG00000057019	DCBLD2	8	454,455,456,453,348,451,452,457	NE,NE,NE,NE,NE,E,NE,NE	Conditional
ENSG00000057149	SERPINB3	7	457,452,453,454,455,456,348	NE,NE,NE,NE,NE,NE,NE	Nonessential
ENSG00000057252	SOAT1	7	348,452,455,454,453,457,456	NE,NE,NE,NE,NE,NE,NE	Nonessential
ENSG00000057294	PKP2	7	457,454,452,348,453,455,456	NE,NE,NE,NE,NE,NE,NE	Nonessential
ENSG00000057468	MSH4	8	456,455,348,457,459,454,453,452	NE,NE,NE,NE,E,NE,NE,NE	Conditional
ENSG00000057593	F7	7	453,457,455,456,348,452,454	NE,NE,NE,NE,NE,NE,NE	Nonessential
ENSG00000057608	GDI2	8	454,455,456,453,457,459,452,348	NE,NE,NE,E,NE,E,NE,NE	Conditional
ENSG00000057657	PRDM1	7	348,453,452,454,456,455,457	NE,NE,NE,NE,NE,NE,NE	Nonessential
ENSG00000057663	ATG5	8	457,454,348,451,452,453,455,456	NE,NE,NE,E,NE,NE,NE,NE	Conditional
ENSG00000057704	TMCC3	7	455,456,348,457,454,453,452	NE,NE,NE,NE,NE,NE,NE	Nonessential
ENSG00000057757	C1orf128	7	452,453,456,457,348,454,455	NE,NE,NE,NE,NE,NE,NE	Nonessential
ENSG00000057935	MTA3	8	455,454,457,456,453,348,442,452	NE,NE,NE,NE,NE,NE,E,NE	Conditional
ENSG00000058056	USP13	7	452,348,457,456,454,453,455	NE,NE,NE,NE,NE,NE,NE	Nonessential
ENSG00000058063	ATP11B	7	454,455,456,348,457,452,453	NE,NE,NE,NE,NE,NE,NE	Nonessential
ENSG00000058085	LAMC2	7	452,453,348,454,455,456,457	NE,NE,NE,NE,NE,NE,NE	Nonessential
ENSG00000058091	CDK14	7	457,456,455,454,452,453,348	NE,NE,NE,NE,NE,NE,NE	Nonessential
ENSG00000058262	SEC61A1	8	452,348,453,459,457,454,456,455	E,NE,E,E,E,E,E,E	Conditional
ENSG00000058272	PPP1R12A	8	456,457,459,348,453,452,455,454	NE,E,E,E,NE,NE,NE,NE	Conditional
ENSG00000058335	RASGRF1	7	454,348,456,455,457,453,452	NE,NE,NE,NE,NE,NE,NE	Nonessential
ENSG00000058404	CAMK2B	7	453,456,455,454,348,452,457	NE,NE,NE,NE,NE,NE,NE	Nonessential
ENSG00000058453	CROCC	7	457,454,453,452,455,456,348	NE,NE,NE,NE,E,NE,NE	Conditional
ENSG00000058600	POLR3E	8	348,452,453,459,457,454,455,456	NE,E,E,E,E,E,E,E	Conditional
ENSG00000058668	ATP2B4	7	457,456,348,452,453,454,455	NE,NE,NE,NE,NE,NE,NE	Nonessential
ENSG00000058673	ZC3H11A	7	454,455,348,456,457,453,452	NE,NE,NE,E,E,E,NE	Conditional
ENSG00000058729	RIOK2	8	453,452,348,456,455,454,457,459	E,E,E,E,E,NE,E,E	Conditional
ENSG00000058799	YIPF1	4	456,452,454,455	NE,NE,NE,NE	Nonessential
ENSG00000058804	TMEM48	8	455,454,453,456,457,452,348,451	NE,NE,E,E,E,NE,NE,E	Conditional
ENSG00000058866	DGKG	7	348,452,453,456,455,454,457	E,NE,NE,NE,NE,NE,NE	Conditional
ENSG00000059122	FLYWCH1	9	457,459,456,455,348,451,452,453,454	NE,E,NE,NE,NE,E,NE,NE,NE	Conditional
ENSG00000059145	UNKL	8	454,453,451,348,457,456,455,452	NE,NE,E,NE,NE,NE,NE,NE	Conditional
ENSG00000059377	TBXAS1	7	452,457,453,454,348,456,455	NE,NE,NE,NE,NE,NE,NE	Nonessential
ENSG00000059378	PARP12	8	456,455,454,453,457,451,348,452	NE,NE,NE,NE,NE,E,NE,NE	Conditional
ENSG00000059573	ALDH18A1	8	348,452,453,454,455,457,459,456	E,E,E,E,E,NE,E,NE	Conditional
ENSG00000059588	TARBP1	7	457,452,455,456,348,453,454	NE,NE,NE,NE,NE,NE,NE	Nonessential
ENSG00000059691	PET112L	3	457,453,348	E,E,NE	Conditional
ENSG00000059728	MXD1	7	348,457,456,455,454,453,452	E,NE,NE,NE,NE,NE,NE	Conditional
ENSG00000059758	CDK17	7	453,452,455,456,348,457,454	NE,NE,NE,NE,E,NE,NE	Conditional
ENSG00000059769	DNAJC25	7	454,348,452,453,456,455,457	NE,NE,NE,NE,NE,NE,NE	Nonessential
ENSG00000059804	SLC2A3	8	457,459,452,453,455,454,348,456	NE,E,NE,NE,NE,NE,NE,NE	Conditional
ENSG00000059915	PSD	7	456,455,454,457,452,453,348	NE,NE,NE,NE,NE,NE,NE	Nonessential
ENSG00000060069	CTDP1	8	348,457,459,456,455,454,453,452	E,E,E,NE,NE,NE,E,NE	Conditional
ENSG00000060138	CSDA	8	452,455,456,348,459,457,453,454	NE,NE,NE,NE,E,NE,NE,NE	Conditional
ENSG00000060140	STYK1	7	454,453,348,452,456,455,457	NE,NE,NE,NE,NE,NE,NE	Nonessential
ENSG00000060237		8	459,457,452,453,454,348,455,456	E,E,E,E,E,E,E,NE	Conditional
ENSG00000060339	CCAR1	7	455,456,454,457,452,453,348	NE,NE,NE,E,E,E,NE	Conditional
ENSG00000060491	OGFR	8	348,459,457,456,454,455,452,453	NE,E,NE,NE,NE,NE,NE,NE	Conditional
ENSG00000060558	GNA15	7	453,452,455,456,348,457,454	NE,NE,NE,NE,NE,NE,NE	Nonessential
ENSG00000060566	CREB3L3	7	454,348,452,453,455,456,457	NE,NE,NE,NE,NE,NE,NE	Nonessential
ENSG00000060642	PIGV	9	459,457,452,453,454,348,451,456,455	E,NE,NE,NE,NE,NE,E,NE,NE	Conditional
ENSG00000060656	PTPRU	7	456,455,454,457,453,452,348	NE,NE,NE,NE,NE,NE,NE	Nonessential
ENSG00000060688	SNRNP40	8	452,348,459,457,456,455,454,453	NE,NE,E,E,E,NE,NE,E	Conditional
ENSG00000060709	RIMBP2	7	452,453,455,456,348,457,454	NE,NE,NE,NE,NE,NE,NE	Nonessential
ENSG00000060718	COL11A1	8	454,455,451,348,453,452,456,457	NE,NE,E,E,NE,NE,NE,NE	Conditional
ENSG00000060749	QSER1	7	457,453,452,454,348,456,455	NE,NE,NE,NE,NE,NE,NE	Nonessential
ENSG00000060762	BRP44L	7	455,456,454,457,453,452,348	NE,NE,NE,NE,NE,NE,NE	Nonessential
ENSG00000060971	ACAA1	8	348,457,459,456,455,454,452,453	NE,NE,E,NE,NE,NE,NE,NE	Conditional
ENSG00000060982	BCAT1	7	453,452,459,456,457,454,455	NE,NE,E,NE,NE,NE,NE	Conditional
ENSG00000061273	HDAC7	7	455,454,452,453,348,457,456	NE,NE,NE,E,NE,NE,NE	Conditional
ENSG00000061337	LZTS1	5	452,454,455,456,348	NE,NE,NE,NE,NE	Nonessential
ENSG00000061455	PRDM6	7	348,454,457,452,453,455,456	NE,NE,NE,NE,NE,NE,NE	Nonessential
ENSG00000061492	WNT8A	7	456,455,457,348,454,453,452	NE,NE,NE,NE,NE,NE,NE	Nonessential
ENSG00000061656	SPAG4	8	452,348,456,459,457,453,455,454	NE,NE,NE,E,NE,NE,NE,NE	Conditional
ENSG00000061676	NCKAP1	9	454,455,456,453,452,348,451,459,457	NE,NE,NE,NE,NE,NE,E,E,E	Conditional
ENSG00000061794	MRPS35	8	457,459,453,454,456,455,348,452	E,E,E,E,E,E,NE,E	Conditional
ENSG00000061918	GUCY1B3	7	348,454,457,452,453,455,456	NE,NE,NE,NE,NE,NE,NE	Nonessential
ENSG00000061936	SFSWAP	7	455,456,457,459,454,453,452	NE,NE,E,E,NE,E,NE	Conditional
ENSG00000061938	TNK2	7	452,457,456,348,453,454,455	NE,NE,NE,NE,NE,NE,NE	Nonessential
ENSG00000061987	MON2	8	454,455,459,457,452,453,456,348	NE,NE,E,NE,NE,E,NE,NE	Conditional
ENSG00000062038	CDH3	7	348,452,453,455,454,456,457	E,NE,NE,NE,NE,NE,NE	Conditional
ENSG00000062096	ARSF	7	457,454,455,348,453,452,456	NE,NE,NE,NE,NE,NE,NE	Nonessential
ENSG00000062194	GPBP1	7	456,455,348,457,454,452,453	E,NE,NE,E,NE,NE,NE	Conditional
ENSG00000062282	DGAT2	7	452,453,457,456,348,454,455	NE,NE,NE,NE,NE,NE,NE	Nonessential
ENSG00000062370	ZNF112	3	453,457,459	NE,NE,E	Conditional
ENSG00000062485	CS	9	459,457,455,454,453,456,452,348,451	E,E,NE,NE,NE,NE,NE,NE,E	Conditional
ENSG00000062524	LTK	8	451,348,452,453,457,454,456,455	E,E,NE,NE,NE,NE,NE,NE	Conditional
ENSG00000062582	MRPS24	8	455,456,459,457,348,452,453,454	E,E,E,E,NE,E,E,E	Conditional
ENSG00000062598	ELMO2	8	454,455,348,452,457,456,459,453	NE,NE,NE,NE,E,NE,E,NE	Conditional
ENSG00000062650	WAPAL	3	453,348,457	E,NE,E	Conditional
ENSG00000062716	TMEM49	9	457,459,453,452,456,455,454,348,451	E,E,E,E,E,E,E,NE,E	Conditional
ENSG00000062725	APPBP2	7	348,455,456,457,453,452,454	E,NE,NE,NE,NE,NE,NE	Conditional
ENSG00000062822	POLD1	8	455,454,457,459,348,456,452,453	NE,NE,E,E,NE,E,NE,E	Conditional
ENSG00000063015	SEZ6	7	452,348,454,453,455,457,456	NE,NE,NE,NE,NE,NE,NE	Nonessential
ENSG00000063046	EIF4B	8	457,459,455,454,453,452,348,456	E,E,NE,E,E,NE,NE,E	Conditional
ENSG00000063127	SLC6A16	7	456,455,452,457,453,454,348	NE,NE,NE,NE,NE,NE,NE	Nonessential
ENSG00000063169	GLTSCR1	7	348,457,456,455,453,452,454	NE,NE,NE,NE,NE,NE,NE	Nonessential
ENSG00000063176	SPHK2	7	453,454,455,456,348,452,457	NE,NE,NE,NE,NE,NE,NE	Nonessential
ENSG00000063177	RPL18	8	457,459,348,454,455,456,453,452	E,E,NE,E,E,E,E,E	Conditional
ENSG00000063180	CA11	7	452,453,454,457,348,456,455	NE,NE,NE,NE,NE,NE,NE	Nonessential
ENSG00000063241	ISOC2	7	456,455,457,453,454,452,348	NE,NE,NE,NE,NE,NE,NE	Nonessential
ENSG00000063244	U2AF2	8	348,453,452,455,456,457,459,454	NE,E,E,E,E,E,E,E	Conditional
ENSG00000063245	EPN1	7	454,455,348,452,453,456,457	NE,NE,NE,NE,NE,NE,NE	Nonessential
ENSG00000063322	MED29	8	459,457,456,348,455,454,453,452	E,E,NE,NE,NE,NE,E,NE	Conditional
ENSG00000063438	AHRR	7	452,453,348,455,456,457,454	NE,NE,NE,NE,NE,NE,NE	Nonessential
ENSG00000063515	GSC2	7	454,455,452,453,348,457,456	E,NE,NE,NE,NE,NE,NE	Conditional
ENSG00000063587	ZNF275	3	457,453,348	NE,NE,NE	Nonessential
ENSG00000063601	MTMR1	7	348,457,456,455,453,452,454	NE,NE,NE,NE,NE,NE,NE	Nonessential
ENSG00000063660	GPC1	7	454,456,455,348,457,452,453	NE,NE,NE,NE,NE,NE,NE	Nonessential
ENSG00000063761	ADCK1	7	453,452,348,454,455,456,457	NE,NE,E,NE,NE,NE,NE	Conditional
ENSG00000063854	HAGH	7	457,454,453,348,452,456,455	NE,NE,NE,NE,NE,NE,NE	Nonessential
ENSG00000063978	RNF4	8	455,456,453,452,457,459,454,348	NE,E,E,E,E,E,NE,NE	Conditional
ENSG00000064012	CASP8	7	348,457,455,456,452,453,454	NE,NE,NE,NE,NE,NE,NE	Nonessential
ENSG00000064042	LIMCH1	7	454,455,456,348,457,452,453	NE,NE,NE,NE,NE,NE,NE	Nonessential
ENSG00000064102	C12orf11	8	453,452,348,454,456,455,459,457	E,E,NE,E,E,E,E,E	Conditional
ENSG00000064115	TM7SF3	7	457,454,453,455,452,348,456	NE,NE,NE,NE,NE,NE,NE	Nonessential
ENSG00000064195	DLX3	7	456,453,457,455,454,452,348	NE,NE,NE,NE,NE,NE,NE	Nonessential
ENSG00000064199	SPA17	8	348,457,459,455,456,452,454,453	NE,NE,E,NE,NE,NE,NE,NE	Conditional
ENSG00000064201	TSPAN32	7	453,454,456,455,348,457,452	NE,NE,NE,NE,NE,NE,NE	Nonessential
ENSG00000064205	WISP2	7	348,452,454,453,456,455,457	NE,NE,NE,NE,NE,NE,NE	Nonessential
ENSG00000064218	DMRT3	7	457,454,452,453,348,455,456	NE,NE,NE,NE,NE,NE,NE	Nonessential
ENSG00000064225	ST3GAL6	5	456,455,454,452,348	NE,NE,NE,NE,E	Conditional
ENSG00000064270	ATP2C2	7	348,456,455,457,452,453,454	NE,NE,E,NE,NE,NE,E	Conditional
ENSG00000064300	NGFR	7	454,457,348,455,456,452,453	NE,NE,NE,NE,NE,NE,NE	Nonessential
ENSG00000064309	CDON	7	453,452,348,454,455,457,456	NE,NE,NE,NE,NE,NE,NE	Nonessential
ENSG00000064313	TAF2	8	457,459,453,454,348,452,456,455	E,E,NE,NE,NE,NE,E,E	Conditional
ENSG00000064393	HIPK2	3	453,457,348	NE,NE,E	Conditional
ENSG00000064419	TNPO3	8	348,453,452,454,455,456,457,459	NE,E,E,E,E,E,E,E	Conditional
ENSG00000064489		1	348	NE	Nonessential
ENSG00000064490	RFXANK	7	348,452,456,457,454,455,453	NE,NE,NE,NE,NE,NE,NE	Nonessential
ENSG00000064545	TMEM161A	7	452,454,453,348,457,455,456	NE,NE,NE,NE,NE,NE,NE	Nonessential
ENSG00000064547	LPAR2	8	348,453,452,455,454,459,457,456	NE,NE,NE,NE,NE,E,NE,NE	Conditional
ENSG00000064601	CTSA	7	457,453,452,456,348,454,455	NE,NE,NE,NE,NE,NE,NE	Nonessential
ENSG00000064607	SUGP2	8	454,453,455,456,459,457,452,348	NE,NE,NE,NE,E,NE,NE,NE	Conditional
ENSG00000064651	SLC12A2	7	348,457,456,453,455,454,452	NE,NE,NE,NE,NE,NE,NE	Nonessential
ENSG00000064652	SNX24	7	452,457,348,456,455,453,454	NE,NE,NE,NE,NE,NE,NE	Nonessential
ENSG00000064655	EYA2	7	454,348,452,453,457,455,456	NE,NE,NE,NE,NE,NE,NE	Nonessential
ENSG00000064666	CNN2	8	456,455,452,453,454,348,457,459	NE,NE,NE,NE,NE,NE,NE,E	Conditional
ENSG00000064687	ABCA7	7	457,454,455,456,453,348,452	NE,NE,NE,NE,NE,NE,NE	Nonessential
ENSG00000064692	SNCAIP	8	348,449,455,456,457,453,454,452	NE,E,NE,NE,NE,NE,NE,NE	Conditional
ENSG00000064703	DDX20	8	453,452,457,459,348,456,454,455	E,E,E,E,NE,E,E,E	Conditional
ENSG00000064726	BTBD1	8	454,451,348,452,453,457,456,455	NE,E,NE,NE,NE,NE,NE,NE	Conditional
ENSG00000064763	FAR2	6	456,455,453,452,454,457	NE,NE,NE,NE,NE,NE	Nonessential
ENSG00000064787	BCAS1	7	457,456,453,348,452,455,454	NE,NE,NE,E,NE,NE,NE	Conditional
ENSG00000064835	POU1F1	7	454,453,456,455,457,452,348	NE,NE,NE,NE,NE,NE,NE	Nonessential
ENSG00000064886	CHI3L2	7	348,455,456,454,453,452,457	NE,NE,NE,E,NE,NE,NE	Conditional
ENSG00000064932	SBNO2	7	457,454,453,348,455,456,452	NE,NE,NE,NE,NE,NE,NE	Nonessential
ENSG00000064933	PMS1	7	453,452,348,457,454,456,455	NE,NE,E,NE,NE,NE,NE	Conditional
ENSG00000064961	HMG20B	7	456,455,457,452,453,348,454	NE,NE,NE,NE,NE,NE,NE	Nonessential
ENSG00000064989	CALCRL	7	454,453,452,455,456,457,348	NE,NE,NE,NE,NE,NE,NE	Nonessential
ENSG00000064995	TAF11	8	452,348,455,456,454,453,459,457	NE,NE,NE,E,NE,E,E,NE	Conditional
ENSG00000064999	ANKS1A	7	457,454,348,456,455,453,452	NE,NE,NE,NE,NE,NE,NE	Nonessential
ENSG00000065000	AP3D1	7	453,452,348,457,454,455,456	NE,NE,NE,NE,NE,NE,E	Conditional
ENSG00000065029	ZNF76	9	456,457,452,348,451,444,453,455,454	NE,NE,NE,NE,E,E,NE,NE,NE	Conditional
ENSG00000065054	SLC9A3R2	8	454,453,452,456,455,457,442,348	NE,NE,NE,NE,NE,NE,E,NE	Conditional
ENSG00000065057	NTHL1	7	348,456,455,454,452,453,457	NE,NE,NE,NE,NE,NE,NE	Nonessential
ENSG00000065060	UHRF1BP1	7	457,454,453,348,456,455,452	NE,NE,NE,NE,NE,NE,NE	Nonessential
ENSG00000065135	GNAI3	7	453,452,348,457,454,455,456	NE,NE,NE,NE,NE,NE,NE	Nonessential
ENSG00000065150	IPO5	8	456,455,457,459,453,452,348,454	E,NE,NE,E,NE,NE,NE,NE	Conditional
ENSG00000065154	OAT	7	454,455,452,453,456,457,348	NE,NE,NE,NE,NE,NE,NE	Nonessential
ENSG00000065183	WDR3	9	348,451,455,456,454,452,453,457,459	E,E,E,E,E,E,E,E,E	Essential
ENSG00000065243	PKN2	8	459,457,454,348,456,455,452,453	E,E,NE,E,NE,NE,NE,NE	Conditional
ENSG00000065268	WDR18	8	453,348,452,457,459,454,456,455	E,NE,E,E,E,E,E,NE	Conditional
ENSG00000065308	TRAM2	8	456,457,452,348,450,454,455,453	NE,NE,NE,NE,E,NE,NE,NE	Conditional
ENSG00000065320	NTN1	5	454,452,456,455,348	NE,NE,NE,NE,NE	Nonessential
ENSG00000065325	GLP2R	7	452,348,453,454,457,455,456	NE,NE,NE,NE,NE,NE,NE	Nonessential
ENSG00000065328	MCM10	8	456,455,454,348,452,453,459,457	NE,NE,NE,E,NE,E,E,E	Conditional
ENSG00000065357	DGKA	7	457,348,456,454,455,452,453	NE,E,NE,NE,NE,NE,NE	Conditional
ENSG00000065361	ERBB3	8	453,455,456,457,459,348,452,454	NE,NE,NE,NE,E,E,NE,NE	Conditional
ENSG00000065371	ROPN1	8	454,459,457,453,455,456,348,452	NE,E,NE,NE,NE,NE,NE,NE	Conditional
ENSG00000065413	ANKRD44	5	348,452,454,456,455	NE,NE,NE,NE,NE	Nonessential
ENSG00000065427	KARS	9	456,453,452,451,348,459,457,455,454	E,E,E,E,NE,E,E,E,E	Conditional
ENSG00000065457	ADAT1	7	454,348,456,455,452,453,457	NE,NE,NE,NE,NE,NE,NE	Nonessential
ENSG00000065485	PDIA5	7	457,455,456,454,348,452,453	NE,NE,NE,NE,NE,NE,NE	Nonessential
ENSG00000065491	TBC1D22B	7	452,454,453,457,456,455,348	NE,NE,NE,NE,NE,NE,NE	Nonessential
ENSG00000065518	NDUFB4	8	452,348,459,457,453,454,456,455	NE,NE,E,E,E,NE,E,NE	Conditional
ENSG00000065526	SPEN	7	455,456,453,452,348,457,454	NE,NE,E,E,NE,NE,E	Conditional
ENSG00000065534	MYLK	7	454,348,455,456,452,453,457	NE,E,NE,NE,NE,NE,NE	Conditional
ENSG00000065548	ZC3H15	8	457,456,455,453,454,451,348,452	E,NE,NE,NE,NE,E,NE,NE	Conditional
ENSG00000065559	MAP2K4	8	453,454,457,455,456,445,348,452	NE,NE,NE,NE,NE,E,E,NE	Conditional
ENSG00000065600	TMEM206	7	452,451,457,454,453,456,455	NE,E,NE,NE,NE,NE,NE	Conditional
ENSG00000065609	SNAP91	7	455,456,457,452,348,453,454	NE,NE,NE,NE,NE,NE,NE	Nonessential
ENSG00000065613	SLK	8	453,454,455,457,459,456,452,348	NE,NE,NE,NE,E,NE,NE,E	Conditional
ENSG00000065615	CYB5R4	8	348,454,456,455,453,452,459,457	NE,NE,NE,NE,NE,NE,E,NE	Conditional
ENSG00000065618	COL17A1	7	457,455,456,348,454,452,453	NE,NE,NE,E,NE,NE,NE	Conditional
ENSG00000065621	GSTO2	7	453,452,348,457,456,455,454	NE,NE,NE,NE,NE,NE,NE	Nonessential
ENSG00000065665	SEC61A2	7	453,454,455,457,456,452,348	NE,NE,NE,NE,NE,NE,NE	Nonessential
ENSG00000065675	PRKCQ	8	442,452,348,453,454,457,456,455	E,NE,E,NE,NE,NE,NE,NE	Conditional
ENSG00000065717	TLE2	8	456,455,454,453,348,452,457,459	NE,NE,NE,NE,NE,NE,NE,E	Conditional
ENSG00000065802	ASB1	7	457,348,452,455,456,454,453	NE,NE,NE,NE,NE,NE,NE	Nonessential
ENSG00000065809	FAM107B	7	452,453,457,456,348,455,454	NE,NE,NE,NE,NE,NE,NE	Nonessential
ENSG00000065833	ME1	7	454,457,456,455,453,452,348	NE,NE,NE,NE,NE,NE,NE	Nonessential
ENSG00000065882	TBC1D1	8	348,451,455,456,454,453,457,452	NE,E,NE,NE,NE,NE,NE,NE	Conditional
ENSG00000065883	CDK13	9	453,454,451,452,348,455,456,459,457	E,NE,E,E,E,NE,E,E,NE	Conditional
ENSG00000065911	MTHFD2	8	459,456,457,348,453,452,455,454	E,NE,NE,NE,E,E,NE,NE	Conditional
ENSG00000065923	SLC9A7	7	454,453,455,452,457,348,456	NE,NE,NE,NE,NE,NE,NE	Nonessential
ENSG00000065970	FOXJ2	7	456,457,455,454,452,453,348	NE,NE,NE,NE,NE,NE,NE	Nonessential
ENSG00000065978	YBX1	7	348,454,455,456,457,452,453	NE,E,NE,NE,E,NE,E	Conditional
ENSG00000065989	PDE4A	7	452,453,456,455,348,454,457	NE,NE,NE,E,NE,NE,NE	Conditional
ENSG00000066027	PPP2R5A	7	457,348,453,452,456,455,454	NE,E,NE,NE,NE,NE,NE	Conditional
ENSG00000066032	CTNNA2	7	454,452,453,457,348,456,455	NE,NE,NE,NE,NE,NE,NE	Nonessential
ENSG00000066044	ELAVL1	7	457,456,454,455,452,453,348	NE,NE,NE,NE,NE,NE,NE	Nonessential
ENSG00000066056	TIE1	7	348,454,453,455,456,457,452	E,NE,NE,NE,NE,NE,NE	Conditional
ENSG00000066084	DIP2B	7	453,456,452,348,455,454,457	NE,NE,NE,NE,NE,NE,NE	Nonessential
ENSG00000066117	SMARCD1	8	459,457,348,453,452,456,455,454	E,NE,NE,E,NE,NE,NE,E	Conditional
ENSG00000066135	KDM4A	7	454,455,453,457,348,452,456	NE,NE,NE,NE,NE,E,E	Conditional
ENSG00000066136	NFYC	8	456,457,459,455,454,453,452,348	E,E,E,NE,E,E,NE,NE	Conditional
ENSG00000066185	ZMYND12	7	348,453,454,455,456,457,452	NE,NE,NE,NE,NE,NE,NE	Nonessential
ENSG00000066230	SLC9A3	7	452,456,455,348,454,453,457	NE,NE,NE,NE,NE,NE,NE	Nonessential
ENSG00000066248	NGEF	7	457,452,348,453,456,455,454	NE,NE,NE,NE,NE,NE,NE	Nonessential
ENSG00000066279	ASPM	7	455,454,452,453,457,348,456	NE,NE,NE,NE,E,NE,NE	Conditional
ENSG00000066294	CD84	7	456,457,454,455,453,452,348	NE,NE,NE,NE,NE,NE,NE	Nonessential
ENSG00000066322	ELOVL1	7	348,455,454,457,456,452,453	NE,E,NE,NE,NE,NE,NE	Conditional
ENSG00000066336	SPI1	8	452,454,455,453,456,348,457,459	E,NE,E,NE,E,NE,NE,E	Conditional
ENSG00000066379	ZNRD1	8	459,457,456,452,454,455,453,348	E,E,E,E,NE,E,NE,NE	Conditional
ENSG00000066382	MPPED2	7	348,452,453,457,456,454,455	NE,NE,NE,NE,NE,NE,NE	Nonessential
ENSG00000066405	CLDN18	7	454,452,453,348,455,456,457	NE,NE,NE,NE,NE,NE,NE	Nonessential
ENSG00000066422	ZBTB11	8	459,457,348,454,453,452,456,455	E,E,NE,E,E,E,E,E	Conditional
ENSG00000066427	ATXN3	7	455,456,454,457,444,453,452	NE,NE,NE,NE,E,NE,NE	Conditional
ENSG00000066455	GOLGA5	7	452,453,457,456,455,454,348	NE,NE,NE,NE,NE,NE,NE	Nonessential
ENSG00000066468	FGFR2	7	348,455,456,453,452,457,454	E,NE,NE,NE,NE,E,NE	Conditional
ENSG00000066557	LRRC40	7	454,452,453,348,456,455,457	NE,NE,NE,NE,NE,NE,NE	Nonessential
ENSG00000066583	ISOC1	7	457,348,454,453,452,455,456	NE,NE,NE,NE,NE,NE,NE	Nonessential
ENSG00000066629	EML1	6	455,454,456,457,453,452	NE,NE,NE,NE,NE,NE	Nonessential
ENSG00000066651	TRMT11	5	452,454,455,348,456	NE,NE,NE,NE,NE	Nonessential
ENSG00000066654	THUMPD1	7	457,453,454,455,456,452,348	NE,NE,NE,NE,NE,NE,NE	Nonessential
ENSG00000066697	C9orf30	7	348,452,457,456,454,455,453	NE,NE,NE,NE,NE,NE,NE	Nonessential
ENSG00000066735	KIF26A	7	452,453,456,457,348,455,454	NE,NE,NE,NE,NE,NE,NE	Nonessential
ENSG00000066739	ATG2B	7	454,457,456,455,452,453,348	NE,NE,NE,NE,NE,NE,NE	Nonessential
ENSG00000066777	ARFGEF1	7	348,455,456,454,457,453,452	NE,NE,NE,NE,NE,NE,NE	Nonessential
ENSG00000066813	ACSM2B	8	453,454,348,452,456,455,457,459	NE,NE,NE,NE,NE,NE,NE,E	Conditional
ENSG00000066827	ZFAT	7	457,348,452,454,453,455,456	NE,NE,NE,NE,NE,NE,NE	Nonessential
ENSG00000066855	MTFR1	8	455,456,453,452,459,457,348,454	NE,NE,NE,NE,E,NE,NE,NE	Conditional
ENSG00000066923	STAG3	7	453,454,457,456,455,452,348	NE,NE,NE,NE,NE,E,NE	Conditional
ENSG00000066926	FECH	8	348,459,457,454,452,453,456,455	NE,E,NE,NE,NE,E,NE,NE	Conditional
ENSG00000066933	MYO9A	7	455,456,454,348,457,453,452	NE,NE,NE,NE,NE,NE,NE	Nonessential
ENSG00000067048	DDX3Y	5	452,348,456,455,454	NE,NE,NE,E,NE	Conditional
ENSG00000067057	PFKP	7	454,455,456,452,453,348,457	NE,NE,NE,NE,NE,E,NE	Conditional
ENSG00000067064	IDI1	7	457,453,452,454,456,455,348	E,E,NE,NE,NE,NE,NE	Conditional
ENSG00000067066	SP100	7	348,452,454,453,457,456,455	E,NE,NE,NE,NE,NE,NE	Conditional
ENSG00000067082	KLF6	7	455,456,454,348,452,453,457	NE,NE,NE,NE,NE,NE,NE	Nonessential
ENSG00000067113	PPAP2A	3	457,348,453	NE,NE,NE	Nonessential
ENSG00000067141	NEO1	7	453,452,457,455,456,454,348	NE,NE,NE,NE,NE,NE,NE	Nonessential
ENSG00000067167	TRAM1	7	348,455,456,452,457,453,454	E,NE,NE,NE,NE,NE,NE	Conditional
ENSG00000067177	PHKA1	8	454,453,452,348,448,456,455,457	NE,NE,NE,E,E,NE,NE,NE	Conditional
ENSG00000067182	TNFRSF1A	7	457,348,453,455,454,452,456	NE,E,NE,NE,NE,NE,NE	Conditional
ENSG00000067191	CACNB1	9	456,455,454,457,459,444,348,453,452	NE,NE,NE,NE,E,E,NE,NE,NE	Conditional
ENSG00000067208	EVI5	6	453,452,457,456,455,454	NE,NE,NE,NE,NE,NE	Nonessential
ENSG00000067221	STOML1	7	454,453,455,456,452,457,348	NE,NE,NE,NE,NE,NE,NE	Nonessential
ENSG00000067225	PKM2	8	348,452,453,454,455,456,459,457	NE,E,NE,E,E,E,E,NE	Conditional
ENSG00000067248	DHX29	8	457,459,454,348,453,452,455,456	NE,E,NE,NE,E,NE,NE,NE	Conditional
ENSG00000067334	DNTTIP2	8	456,348,452,459,457,454,455,453	E,NE,E,E,E,NE,NE,E	Conditional
ENSG00000067365	C16orf68	7	453,452,456,457,348,455,454	NE,NE,NE,NE,NE,NE,NE	Nonessential
ENSG00000067369	TP53BP1	7	453,454,457,456,455,452,348	NE,NE,NE,NE,NE,NE,E	Conditional
ENSG00000067445	TRO	7	348,457,455,454,453,452,456	NE,NE,NE,NE,NE,NE,NE	Nonessential
ENSG00000067533	RRP15	8	456,455,454,348,452,459,457,453	NE,NE,NE,NE,E,E,E,E	Conditional
ENSG00000067560	RHOA	8	453,348,452,456,455,454,457,459	E,E,E,E,E,NE,E,E	Conditional
ENSG00000067596	DHX8	8	459,457,455,456,453,452,348,454	E,E,E,E,E,E,NE,E	Conditional
ENSG00000067606	PRKCZ	8	455,454,452,453,459,457,456,348	NE,NE,NE,NE,E,NE,NE,NE	Conditional
ENSG00000067646	ZFY	5	348,454,452,456,455	NE,NE,NE,NE,NE	Nonessential
ENSG00000067704	IARS2	7	455,456,454,459,451,348,452	E,E,E,E,E,NE,E	Conditional
ENSG00000067715	SYT1	7	452,457,456,455,453,454,348	NE,NE,NE,NE,NE,NE,E	Conditional
ENSG00000067798	NAV3	7	451,456,455,452,453,457,454	E,NE,NE,NE,NE,NE,NE	Conditional
ENSG00000067829	IDH3G	7	454,455,452,453,348,456,457	NE,NE,NE,NE,NE,NE,NE	Nonessential
ENSG00000067836	ROGDI	7	457,452,348,454,453,456,455	NE,NE,NE,NE,NE,NE,NE	Nonessential
ENSG00000067840	PDZD4	7	456,455,454,457,348,453,452	NE,NE,NE,NE,NE,NE,NE	Nonessential
ENSG00000067842	ATP2B3	7	452,453,457,455,456,454,348	NE,NE,NE,NE,NE,NE,NE	Nonessential
ENSG00000067900	ROCK1	7	348,455,456,453,452,457,454	NE,NE,NE,E,NE,NE,NE	Conditional
ENSG00000067955	CBFB	7	454,453,452,348,456,455,457	NE,E,E,NE,NE,NE,NE	Conditional
ENSG00000067992	PDK3	7	457,348,454,452,453,456,455	NE,NE,NE,NE,NE,NE,NE	Nonessential
ENSG00000068001	HYAL2	7	455,456,454,457,348,452,453	NE,NE,NE,NE,NE,NE,NE	Nonessential
ENSG00000068024	HDAC4	7	453,452,457,456,455,454,348	NE,NE,NE,NE,NE,NE,E	Conditional
ENSG00000068028	RASSF1	8	348,452,453,456,459,457,454,455	NE,NE,NE,NE,E,NE,NE,NE	Conditional
ENSG00000068078	FGFR3	5	455,454,452,348,456	NE,NE,NE,E,NE	Conditional
ENSG00000068079	IFI35	8	457,459,452,453,456,455,454,348	NE,E,NE,NE,NE,NE,NE,E	Conditional
ENSG00000068097	HEATR6	8	348,456,455,459,457,453,452,454	NE,NE,NE,E,NE,NE,NE,NE	Conditional
ENSG00000068120	COASY	8	454,457,459,348,452,455,456,453	E,E,E,E,E,E,E,E	Essential
ENSG00000068137	PLEKHH3	7	453,452,348,455,454,457,456	NE,NE,NE,NE,NE,NE,NE	Nonessential
ENSG00000068305	MEF2A	7	455,454,452,453,348,457,456	NE,NE,NE,NE,NE,NE,NE	Nonessential
ENSG00000068308	OTUD5	8	459,457,453,456,455,454,348,452	E,NE,E,NE,NE,NE,NE,E	Conditional
ENSG00000068323	TFE3	7	348,455,456,457,452,454,453	NE,NE,NE,NE,NE,NE,NE	Nonessential
ENSG00000068354	TBC1D25	7	453,454,457,348,456,455,452	NE,NE,NE,NE,NE,NE,NE	Nonessential
ENSG00000068366	ACSL4	9	453,348,451,452,454,459,457,455,456	NE,NE,E,NE,NE,E,NE,NE,NE	Conditional
ENSG00000068383	INPP5A	8	456,454,455,452,453,348,457,459	NE,NE,NE,NE,NE,E,NE,E	Conditional
ENSG00000068394	GPKOW	8	459,457,453,452,456,455,454,348	E,E,E,E,E,E,E,NE	Conditional
ENSG00000068400	GRIPAP1	7	452,348,456,455,457,453,454	NE,NE,NE,NE,NE,NE,NE	Nonessential
ENSG00000068438	FTSJ1	7	454,457,348,456,455,453,452	NE,E,NE,NE,NE,E,NE	Conditional
ENSG00000068489	PRR11	8	453,452,348,454,459,457,455,456	NE,NE,NE,NE,E,NE,NE,NE	Conditional
ENSG00000068615	REEP1	6	455,456,454,452,453,457	NE,NE,NE,NE,NE,NE	Nonessential
ENSG00000068650	ATP11A	5	454,455,456,348,452	NE,NE,NE,NE,NE	Nonessential
ENSG00000068654	POLR1A	8	348,456,457,459,454,455,453,452	NE,E,E,E,E,E,E,E	Conditional
ENSG00000068697	LAPTM4A	7	452,453,457,348,456,455,454	NE,NE,NE,NE,NE,NE,NE	Nonessential
ENSG00000068724	TTC7A	7	454,453,348,452,457,455,456	NE,NE,NE,NE,NE,E,E	Conditional
ENSG00000068745	IP6K2	8	456,452,453,455,454,348,449,457	NE,NE,NE,NE,NE,NE,E,NE	Conditional
ENSG00000068781	STON1-GTF2A1L	1	348	NE	Nonessential
ENSG00000068784	SRBD1	8	459,348,454,456,455,452,453,457	E,NE,E,E,E,E,E,E	Conditional
ENSG00000068793	CYFIP1	3	457,348,453	NE,NE,NE	Nonessential
ENSG00000068796	KIF2A	7	453,457,456,455,454,348,452	NE,NE,NE,NE,NE,NE,NE	Nonessential
ENSG00000068831	RASGRP2	8	348,456,455,453,452,457,459,454	NE,NE,NE,NE,NE,NE,E,E	Conditional
ENSG00000068878	PSME4	8	454,453,348,452,456,455,459,457	NE,NE,NE,NE,NE,NE,E,NE	Conditional
ENSG00000068885	IFT80	8	457,348,451,454,453,452,456,455	NE,NE,E,NE,NE,NE,NE,NE	Conditional
ENSG00000068903	SIRT2	7	455,456,454,453,457,452,348	NE,NE,NE,NE,NE,NE,NE	Nonessential
ENSG00000068912	ERLEC1	7	348,456,457,454,455,453,452	NE,NE,NE,NE,NE,NE,NE	Nonessential
ENSG00000068971	PPP2R5B	7	453,452,457,456,348,455,454	NE,NE,NE,NE,E,NE,E	Conditional
ENSG00000068976	PYGM	7	454,457,455,456,453,452,348	E,NE,NE,NE,NE,NE,E	Conditional
ENSG00000068985	PAGE1	7	348,456,455,454,457,452,453	NE,NE,NE,NE,NE,NE,NE	Nonessential
ENSG00000069011	PITX1	7	453,452,454,455,348,457,456	NE,NE,NE,NE,NE,NE,NE	Nonessential
ENSG00000069018		7	457,454,453,452,456,455,348	NE,NE,NE,NE,NE,NE,NE	Nonessential
ENSG00000069020	MAST4	7	348,452,453,457,454,455,456	E,NE,NE,NE,NE,NE,NE	Conditional
ENSG00000069122	GPR116	3	457,348,453	NE,NE,NE	Nonessential
ENSG00000069188	SDK2	8	452,348,455,456,459,457,453,454	NE,NE,NE,NE,E,NE,NE,NE	Conditional
ENSG00000069206	ADAM7	7	454,456,455,453,452,348,457	NE,NE,NE,NE,NE,NE,NE	Nonessential
ENSG00000069248	NUP133	9	457,456,459,453,452,454,455,348,450	E,E,E,E,E,E,E,NE,E	Conditional
ENSG00000069275	NUCKS1	7	348,452,453,457,455,456,454	NE,NE,NE,NE,NE,NE,NE	Nonessential
ENSG00000069329	VPS35	8	454,459,457,348,452,453,456,455	NE,E,E,NE,NE,E,E,E	Conditional
ENSG00000069345	DNAJA2	8	456,455,348,454,459,457,452,453	NE,NE,E,NE,E,NE,NE,NE	Conditional
ENSG00000069399	BCL3	7	453,452,454,456,455,348,457	NE,NE,NE,NE,NE,E,NE	Conditional
ENSG00000069424	KCNAB2	7	457,455,456,453,454,348,452	NE,NE,NE,NE,NE,NE,NE	Nonessential
ENSG00000069431	ABCC9	7	348,452,453,457,456,455,454	NE,NE,NE,NE,NE,NE,NE	Nonessential
ENSG00000069482	GAL	7	454,453,452,348,455,456,457	NE,NE,NE,NE,NE,NE,NE	Nonessential
ENSG00000069493	CLEC2D	7	457,456,348,454,455,453,452	NE,NE,NE,NE,NE,NE,NE	Nonessential
ENSG00000069509	FUNDC1	7	453,455,454,456,457,452,348	NE,NE,NE,NE,NE,NE,NE	Nonessential
ENSG00000069535	MAOB	7	348,457,452,453,454,456,455	NE,NE,NE,NE,NE,NE,NE	Nonessential
ENSG00000069667	RORA	7	455,456,453,452,348,457,454	NE,NE,NE,NE,NE,NE,NE	Nonessential
ENSG00000069696	DRD4	7	454,455,348,452,453,457,456	NE,NE,NE,NE,NE,NE,NE	Nonessential
ENSG00000069702	TGFBR3	5	456,348,455,454,452	NE,E,NE,NE,NE	Conditional
ENSG00000069712	KIAA1107	7	453,452,348,456,457,454,455	NE,NE,NE,NE,NE,NE,NE	Nonessential
ENSG00000069764	PLA2G10	7	455,454,348,453,452,457,456	NE,NE,NE,NE,NE,NE,NE	Nonessential
ENSG00000069812	HES2	7	456,457,348,455,454,453,452	NE,NE,NE,NE,NE,NE,NE	Nonessential
ENSG00000069849	ATP1B3	8	453,451,452,348,455,456,457,454	NE,E,NE,NE,NE,E,NE,E	Conditional
ENSG00000069869	NEDD4	7	455,454,452,453,348,456,457	NE,NE,NE,NE,NE,NE,NE	Nonessential
ENSG00000069943	PIGB	4	457,459,453,348	NE,E,NE,NE	Conditional
ENSG00000069956	MAPK6	7	348,457,456,454,455,453,452	E,NE,NE,NE,NE,NE,NE	Conditional
ENSG00000069966	GNB5	7	453,452,457,456,455,348,454	NE,NE,NE,NE,NE,NE,NE	Nonessential
ENSG00000069974	RAB27A	7	455,454,453,457,456,452,348	NE,NE,NE,NE,NE,NE,NE	Nonessential
ENSG00000069998	CECR5	7	348,453,452,456,455,454,457	NE,NE,NE,NE,NE,NE,NE	Nonessential
ENSG00000070010	UFD1L	8	457,459,456,348,452,453,454,455	E,E,E,NE,E,E,NE,E	Conditional
ENSG00000070018	LRP6	8	455,454,348,459,457,456,452,453	NE,NE,NE,E,E,NE,NE,NE	Conditional
ENSG00000070019	GUCY2C	7	453,452,456,457,455,454,348	NE,NE,NE,NE,NE,NE,E	Conditional
ENSG00000070031	SCT	7	348,453,454,452,457,456,455	NE,NE,NE,NE,NE,NE,NE	Nonessential
ENSG00000070047	PHRF1	7	455,456,452,453,348,454,457	NE,NE,NE,NE,NE,NE,NE	Nonessential
ENSG00000070061	IKBKAP	9	457,456,459,348,452,451,453,454,455	E,E,E,NE,E,E,E,E,E	Conditional
ENSG00000070081	NUCB2	7	455,454,452,348,456,457,453	NE,NE,NE,NE,NE,NE,NE	Nonessential
ENSG00000070087	PFN2	7	453,452,348,455,456,454,457	NE,NE,NE,NE,NE,NE,NE	Nonessential
ENSG00000070159	PTPN3	7	456,457,453,452,348,454,455	NE,NE,NE,NE,E,NE,NE	Conditional
ENSG00000070182	SPTB	7	454,453,456,455,457,452,348	NE,NE,NE,NE,NE,NE,NE	Nonessential
ENSG00000070190	DAPP1	7	348,455,456,452,453,454,457	NE,NE,NE,NE,NE,NE,NE	Nonessential
ENSG00000070193	FGF10	7	457,452,453,348,456,454,455	NE,NE,NE,E,NE,NE,NE	Conditional
ENSG00000070214	SLC44A1	7	453,454,348,457,452,455,456	NE,NE,NE,NE,NE,NE,NE	Nonessential
ENSG00000070269	C14orf101	7	456,455,457,453,454,348,452	NE,NE,NE,NE,NE,NE,NE	Nonessential
ENSG00000070366	SMG6	8	452,348,455,454,459,457,456,453	E,NE,E,E,E,E,E,E	Conditional
ENSG00000070367	EXOC5	8	453,452,454,455,456,348,457,459	E,NE,NE,NE,NE,NE,E,E	Conditional
ENSG00000070371	CLTCL1	6	456,457,452,453,454,455	NE,NE,NE,NE,E,NE	Conditional
ENSG00000070388	FGF22	7	454,452,453,455,456,457,348	NE,NE,NE,NE,NE,NE,NE	Nonessential
ENSG00000070404	FSTL3	7	348,456,454,455,453,452,457	NE,NE,NE,NE,NE,NE,NE	Nonessential
ENSG00000070413	DGCR2	7	457,454,455,348,452,456,453	NE,E,NE,NE,NE,NE,NE	Conditional
ENSG00000070423	RNF126	8	452,453,348,459,457,454,455,456	NE,NE,NE,E,NE,NE,NE,NE	Conditional
ENSG00000070444	MNT	8	456,455,459,457,453,452,348,454	NE,NE,E,NE,E,NE,NE,E	Conditional
ENSG00000070476	ZXDC	7	455,453,454,452,457,456,348	NE,NE,NE,NE,NE,NE,NE	Nonessential
ENSG00000070495	JMJD6	8	348,452,453,456,455,454,457,459	NE,NE,NE,NE,NE,NE,E,E	Conditional
ENSG00000070501	POLB	8	457,455,456,348,451,452,453,454	NE,NE,NE,E,E,NE,NE,NE	Conditional
ENSG00000070526	ST6GALNAC1	7	453,454,348,457,456,455,452	NE,NE,NE,NE,NE,NE,NE	Nonessential
ENSG00000070540	WIPI1	7	457,454,453,452,348,455,456	NE,NE,NE,NE,NE,NE,NE	Nonessential
ENSG00000070601	FRMPD1	9	456,455,454,453,452,459,457,451,348	NE,NE,NE,NE,NE,E,NE,E,NE	Conditional
ENSG00000070610	GBA2	6	452,453,456,455,454,457	NE,NE,NE,NE,NE,NE	Nonessential
ENSG00000070614	NDST1	7	457,455,456,348,452,453,454	E,NE,NE,NE,NE,NE,NE	Conditional
ENSG00000070669	ASNS	8	454,348,457,459,456,455,453,452	NE,E,NE,E,NE,NE,NE,NE	Conditional
ENSG00000070718	AP3M2	7	452,453,457,454,348,455,456	NE,NE,NE,NE,NE,NE,NE	Nonessential
ENSG00000070729	CNGB1	8	455,454,453,452,459,457,456,348	NE,NE,NE,NE,E,NE,NE,NE	Conditional
ENSG00000070731	ST6GALNAC2	7	348,452,456,455,454,453,457	E,NE,NE,NE,NE,NE,NE	Conditional
ENSG00000070748	CHAT	7	457,456,455,348,452,453,454	NE,NE,NE,NE,NE,NE,NE	Nonessential
ENSG00000070756	PABPC1	9	454,452,442,348,457,459,455,456,453	E,NE,E,NE,E,E,E,E,E	Conditional
ENSG00000070759	TESK2	7	452,457,454,453,348,456,455	NE,NE,NE,NE,E,NE,NE	Conditional
ENSG00000070761	C16orf80	3	453,457,348	E,E,NE	Conditional
ENSG00000070770	CSNK2A2	7	348,453,452,454,455,456,457	E,NE,NE,NE,NE,NE,NE	Conditional
ENSG00000070778	PTPN21	5	456,455,454,348,452	NE,NE,NE,NE,NE	Nonessential
ENSG00000070785	EIF2B3	8	453,348,452,457,459,454,455,456	E,NE,E,E,E,E,E,E	Conditional
ENSG00000070808	CAMK2A	7	456,455,457,453,452,348,454	NE,NE,NE,NE,NE,E,NE	Conditional
ENSG00000070814	TCOF1	9	454,455,452,453,457,459,456,348,451	E,NE,NE,E,E,E,NE,NE,E	Conditional
ENSG00000070831	CDC42	7	348,452,453,456,455,454,457	NE,NE,E,NE,NE,NE,E	Conditional
ENSG00000070882	OSBPL3	7	457,456,455,348,453,452,454	NE,NE,NE,NE,NE,NE,NE	Nonessential
ENSG00000070886	EPHA8	7	454,452,348,457,455,456,453	NE,NE,NE,NE,NE,NE,NE	Nonessential
ENSG00000070915	SLC12A3	7	457,453,454,348,452,455,456	NE,NE,NE,NE,NE,NE,NE	Nonessential
ENSG00000070950	RAD18	7	455,456,454,453,452,457,348	NE,NE,NE,NE,NE,NE,NE	Nonessential
ENSG00000070961	ATP2B1	8	348,452,453,455,456,454,459,457	NE,NE,NE,NE,NE,NE,E,NE	Conditional
ENSG00000070985	TRPM5	8	457,456,455,348,445,452,453,454	NE,NE,NE,NE,E,NE,NE,NE	Conditional
ENSG00000071051	NCK2	7	454,348,457,456,455,453,452	NE,NE,NE,NE,NE,NE,NE	Nonessential
ENSG00000071054	MAP4K4	7	453,452,457,454,348,456,455	NE,NE,NE,NE,E,NE,NE	Conditional
ENSG00000071073	MGAT4A	5	455,456,454,452,348	NE,NE,NE,NE,NE	Nonessential
ENSG00000071082	RPL31	8	348,452,454,455,456,457,459,453	NE,E,E,E,E,E,E,E	Conditional
ENSG00000071127	WDR1	6	452,456,455,348,454,459	E,NE,E,NE,E,E	Conditional
ENSG00000071189	SNX13	7	457,348,452,456,455,454,453	NE,NE,NE,NE,NE,NE,NE	Nonessential
ENSG00000071203	MS4A12	7	454,453,452,457,348,455,456	NE,NE,NE,NE,NE,NE,NE	Nonessential
ENSG00000071205	ARHGAP10	7	455,456,457,454,453,452,348	NE,NE,NE,NE,NE,NE,NE	Nonessential
ENSG00000071242	RPS6KA2	7	348,454,453,456,455,457,452	E,NE,NE,NE,NE,NE,NE	Conditional
ENSG00000071243	ING3	8	452,453,456,348,455,454,459,457	NE,NE,NE,E,NE,NE,E,E	Conditional
ENSG00000071246	VASH1	7	457,348,452,456,455,453,454	NE,NE,NE,NE,NE,NE,NE	Nonessential
ENSG00000071282	LMCD1	7	454,455,453,452,456,457,348	NE,NE,NE,NE,NE,NE,NE	Nonessential
ENSG00000071462	WBSCR22	8	348,459,456,457,455,454,452,453	NE,E,E,E,E,E,E,E	Conditional
ENSG00000071537	SEL1L	8	452,453,454,348,457,459,455,456	NE,E,NE,NE,E,E,NE,E	Conditional
ENSG00000071539	TRIP13	8	456,455,348,452,454,453,459,457	NE,NE,NE,E,NE,NE,E,NE	Conditional
ENSG00000071553	ATP6AP1	8	459,457,453,452,455,456,348,454	E,E,E,E,E,E,NE,E	Conditional
ENSG00000071564	TCF3	7	453,454,455,456,457,452,348	NE,E,E,E,NE,NE,NE	Conditional
ENSG00000071575	TRIB2	7	452,348,457,454,453,455,456	NE,NE,NE,NE,NE,NE,NE	Nonessential
ENSG00000071626	DAZAP1	8	456,455,454,348,457,459,452,453	NE,NE,NE,NE,NE,E,NE,NE	Conditional
ENSG00000071655	MBD3	7	452,453,348,455,456,454,457	NE,NE,NE,NE,NE,E,NE	Conditional
ENSG00000071677	PRLH	8	459,457,456,455,453,452,348,454	E,NE,NE,NE,NE,NE,NE,NE	Conditional
ENSG00000071794	HLTF	7	454,455,452,453,456,457,348	NE,NE,NE,NE,NE,NE,E	Conditional
ENSG00000071859	FAM50A	8	452,348,453,454,455,456,459,457	E,NE,E,E,E,E,E,E	Conditional
ENSG00000071889	FAM3A	7	457,454,348,452,453,456,455	NE,NE,NE,NE,NE,NE,NE	Nonessential
ENSG00000071894	CPSF1	8	455,456,452,348,457,459,454,453	E,E,E,NE,E,E,E,NE	Conditional
ENSG00000071909	MYO3B	7	453,457,455,456,348,452,454	NE,NE,NE,NE,E,NE,NE	Conditional
ENSG00000071967	CYBRD1	8	454,456,455,453,459,457,452,348	NE,NE,NE,NE,E,NE,NE,NE	Conditional
ENSG00000071991	CDH19	7	348,453,452,454,455,456,457	NE,NE,NE,NE,NE,NE,NE	Nonessential
ENSG00000071994	PDCD2	7	457,459,456,452,453,455,454	E,E,NE,E,E,NE,E	Conditional
ENSG00000072041	SLC6A15	7	453,454,457,348,456,455,452	NE,NE,NE,NE,NE,NE,NE	Nonessential
ENSG00000072042	RDH11	7	453,452,348,454,457,455,456	NE,NE,NE,NE,NE,NE,NE	Nonessential
ENSG00000072062	PRKACA	7	455,456,454,452,453,348,457	NE,NE,NE,NE,NE,E,NE	Conditional
ENSG00000072071	LPHN1	4	457,453,348,448	NE,NE,NE,E	Conditional
ENSG00000072080	SPP2	7	348,457,456,453,454,455,452	NE,NE,NE,NE,NE,NE,NE	Nonessential
ENSG00000072110	ACTN1	8	453,457,455,456,444,452,348,454	NE,NE,NE,NE,E,NE,NE,NE	Conditional
ENSG00000072121	ZFYVE26	7	453,454,455,452,456,457,348	NE,NE,NE,NE,NE,NE,NE	Nonessential
ENSG00000072133	RPS6KA6	7	348,452,456,455,453,454,457	E,NE,NE,NE,NE,NE,NE	Conditional
ENSG00000072134	EPN2	7	457,456,455,348,452,453,454	NE,NE,NE,NE,NE,NE,NE	Nonessential
ENSG00000072135	PTPN18	7	454,348,457,455,456,453,452	NE,NE,NE,NE,NE,NE,NE	Nonessential
ENSG00000072163	LIMS2	8	453,459,457,454,348,452,455,456	NE,E,NE,NE,NE,NE,NE,NE	Conditional
ENSG00000072182	ACCN4	7	455,456,454,453,457,452,348	NE,NE,NE,NE,NE,NE,NE	Nonessential
ENSG00000072195	SPEG	7	348,452,456,455,453,454,457	NE,NE,NE,NE,NE,NE,NE	Nonessential
ENSG00000072201	LNX1	7	457,456,348,452,453,454,455	NE,NE,NE,NE,NE,NE,NE	Nonessential
ENSG00000072210	ALDH3A2	7	454,455,452,348,456,457,453	NE,NE,NE,NE,NE,NE,NE	Nonessential
ENSG00000072274	TFRC	8	453,452,348,456,455,454,457,459	E,E,E,E,E,E,E,E	Essential
ENSG00000072310	SREBF1	7	457,456,455,452,348,453,454	NE,NE,NE,E,NE,NE,E	Conditional
ENSG00000072315	TRPC5	7	454,453,452,457,456,455,348	NE,NE,NE,NE,NE,NE,NE	Nonessential
ENSG00000072364	AFF4	7	348,456,457,455,454,452,453	NE,NE,E,NE,NE,NE,NE	Conditional
ENSG00000072401	UBE2D1	8	452,453,454,348,451,457,456,455	NE,NE,NE,NE,E,NE,NE,NE	Conditional
ENSG00000072415	MPP5	7	455,456,348,452,453,454,457	NE,NE,E,NE,NE,NE,NE	Conditional
ENSG00000072422	RHOBTB1	7	457,453,456,348,452,455,454	NE,NE,NE,NE,NE,NE,NE	Nonessential
ENSG00000072444	ASAH2C	1	348	NE	Nonessential
ENSG00000072501	SMC1A	8	348,456,455,457,459,453,452,454	NE,E,E,E,E,E,E,E	Conditional
ENSG00000072506	HSD17B10	8	454,459,457,348,455,456,452,453	E,E,E,NE,E,E,E,E	Conditional
ENSG00000072518	MARK2	8	453,452,348,459,454,457,456,455	NE,NE,E,E,NE,NE,NE,NE	Conditional
ENSG00000072571	HMMR	7	455,456,454,452,453,348,457	NE,NE,NE,NE,NE,E,NE	Conditional
ENSG00000072609	CHFR	7	457,453,452,455,456,454,348	NE,NE,NE,NE,NE,NE,NE	Nonessential
ENSG00000072657	TRHDE	7	348,452,456,455,457,454,453	NE,NE,NE,NE,NE,NE,NE	Nonessential
ENSG00000072682	P4HA2	9	454,455,456,444,348,452,453,459,457	NE,NE,NE,E,NE,NE,NE,E,NE	Conditional
ENSG00000072694	FCGR2B	7	457,348,454,456,455,453,452	NE,E,NE,NE,NE,NE,NE	Conditional
ENSG00000072736	NFATC3	7	453,452,454,457,348,455,456	NE,NE,NE,NE,NE,NE,NE	Nonessential
ENSG00000072756	TRNT1	9	456,455,457,459,453,452,454,348,451	NE,NE,E,E,E,NE,NE,NE,E	Conditional
ENSG00000072778	ACADVL	6	452,453,457,456,454,455	NE,NE,NE,NE,NE,NE	Nonessential
ENSG00000072786	STK10	6	454,453,452,456,455,457	NE,NE,NE,NE,NE,NE	Nonessential
ENSG00000072803	FBXW11	9	457,459,453,452,454,348,451,455,456	NE,E,E,E,E,NE,E,E,NE	Conditional
ENSG00000072818	ACAP1	7	455,456,454,457,452,453,348	NE,NE,NE,NE,NE,NE,NE	Nonessential
ENSG00000072832	CRMP1	7	348,457,455,456,454,453,452	NE,NE,NE,NE,NE,NE,NE	Nonessential
ENSG00000072840	EVC	7	452,453,456,455,348,457,454	NE,NE,NE,NE,NE,NE,NE	Nonessential
ENSG00000072849	DERL2	7	454,452,348,453,455,456,457	NE,NE,NE,NE,NE,E,NE	Conditional
ENSG00000072858	SIDT1	7	457,453,454,348,452,456,455	NE,NE,NE,NE,NE,NE,NE	Nonessential
ENSG00000072864	NDE1	8	456,455,454,452,453,457,459,348	NE,NE,NE,NE,NE,NE,E,NE	Conditional
ENSG00000072952	MRVI1	7	348,453,452,456,455,454,457	NE,NE,NE,NE,NE,NE,NE	Nonessential
ENSG00000072954	TMEM38A	7	457,456,348,452,455,454,453	NE,NE,NE,NE,NE,NE,NE	Nonessential
ENSG00000072958	AP1M1	8	454,455,348,456,459,457,452,453	NE,E,NE,NE,E,NE,NE,NE	Conditional
ENSG00000073008	PVR	7	452,453,348,454,455,456,457	NE,NE,NE,NE,NE,NE,NE	Nonessential
ENSG00000073009	IKBKG	3	457,453,348	NE,NE,NE	Nonessential
ENSG00000073050	XRCC1	8	451,348,453,452,454,455,457,456	E,NE,E,NE,NE,NE,E,NE	Conditional
ENSG00000073060	SCARB1	7	456,455,453,454,348,452,457	NE,NE,NE,NE,NE,NE,NE	Nonessential
ENSG00000073067	CYP2W1	7	457,348,452,456,455,454,453	NE,NE,NE,NE,NE,NE,NE	Nonessential
ENSG00000073111	MCM2	7	453,456,459,457,452,455,454	E,E,E,E,E,E,E	Essential
ENSG00000073146	MOV10L1	7	454,457,452,453,456,455,348	NE,NE,NE,NE,NE,NE,NE	Nonessential
ENSG00000073150	PANX2	7	348,453,452,454,457,455,456	NE,NE,NE,NE,NE,NE,NE	Nonessential
ENSG00000073169		3	453,348,457	NE,NE,NE	Nonessential
ENSG00000073282	TP63	7	457,453,454,456,455,348,452	NE,NE,NE,NE,NE,NE,NE	Nonessential
ENSG00000073331	ALPK1	5	348,454,455,452,456	E,NE,NE,NE,NE	Conditional
ENSG00000073350	LLGL2	7	456,455,454,457,348,453,452	NE,NE,NE,NE,NE,NE,NE	Nonessential
ENSG00000073417	PDE8A	7	453,457,456,455,454,452,348	NE,NE,NE,NE,NE,NE,NE	Nonessential
ENSG00000073464	CLCN4	7	348,456,452,453,457,455,454	NE,NE,NE,NE,NE,NE,NE	Nonessential
ENSG00000073536	NLE1	8	454,452,453,348,456,455,457,459	E,E,E,NE,E,E,E,E	Conditional
ENSG00000073578	SDHA	8	459,457,348,454,453,452,456,455	E,E,NE,E,E,E,E,E	Conditional
ENSG00000073584	SMARCE1	7	456,455,454,457,348,453,452	E,NE,NE,E,NE,E,E	Conditional
ENSG00000073598	FNDC8	8	453,457,459,455,456,454,348,452	NE,NE,E,NE,NE,NE,NE,NE	Conditional
ENSG00000073605	GSDMB	7	452,348,456,453,457,454,455	NE,NE,NE,NE,NE,NE,NE	Nonessential
ENSG00000073614	KDM5A	7	454,453,452,348,455,456,457	NE,NE,NE,NE,NE,NE,NE	Nonessential
ENSG00000073670	ADAM11	8	457,459,348,454,453,452,456,455	NE,E,NE,NE,NE,NE,NE,NE	Conditional
ENSG00000073711	PPP2R3A	7	456,455,454,457,348,453,452	NE,NE,NE,NE,E,NE,NE	Conditional
ENSG00000073712	FERMT2	9	453,452,459,457,456,455,454,348,451	NE,NE,E,E,NE,NE,NE,NE,E	Conditional
ENSG00000073734	ABCB11	7	348,453,452,456,457,454,455	NE,NE,NE,NE,NE,NE,NE	Nonessential
ENSG00000073737	DHRS9	7	455,454,452,453,348,456,457	NE,NE,NE,NE,NE,NE,NE	Nonessential
ENSG00000073754	CD5L	7	457,453,452,455,456,454,348	NE,NE,NE,NE,NE,NE,NE	Nonessential
ENSG00000073756	PTGS2	7	348,452,455,456,457,453,454	NE,NE,NE,NE,NE,NE,NE	Nonessential
ENSG00000073792	IGF2BP2	7	454,457,348,452,456,455,453	NE,NE,NE,NE,NE,NE,NE	Nonessential
ENSG00000073803	MAP3K13	7	452,453,348,454,457,455,456	NE,NE,E,NE,NE,NE,NE	Conditional
ENSG00000073849	ST6GAL1	7	456,454,455,453,452,348,457	NE,NE,NE,NE,NE,NE,NE	Nonessential
ENSG00000073861	TBX21	8	457,459,452,456,455,453,454,348	NE,E,NE,NE,NE,NE,NE,NE	Conditional
ENSG00000073910	FRY	7	348,457,456,452,453,455,454	NE,NE,NE,NE,NE,NE,NE	Nonessential
ENSG00000073921	PICALM	7	454,457,456,455,348,452,453	NE,NE,NE,NE,NE,NE,NE	Nonessential
ENSG00000073969	NSF	8	452,453,454,455,459,457,456,348	E,E,E,E,E,E,E,NE	Conditional
ENSG00000074047	GLI2	5	348,454,456,455,452	E,NE,NE,NE,NE	Conditional
ENSG00000074054	CLASP1	2	348,459	NE,E	Conditional
ENSG00000074071	MRPS34	8	459,457,452,453,456,455,454,348	E,NE,E,NE,E,NE,E,NE	Conditional
ENSG00000074181	NOTCH3	7	348,456,455,457,453,452,454	NE,NE,NE,NE,NE,NE,NE	Nonessential
ENSG00000074201	CLNS1A	8	454,459,457,348,455,456,452,453	E,E,E,E,NE,NE,NE,E	Conditional
ENSG00000074211	PPP2R2C	7	452,453,348,454,457,455,456	NE,NE,NE,NE,NE,NE,NE	Nonessential
ENSG00000074219	TEAD2	8	456,455,453,454,452,451,348,457	NE,NE,NE,NE,NE,E,NE,NE	Conditional
ENSG00000074266	EED	8	457,459,453,452,456,455,454,348	E,E,E,E,NE,NE,NE,NE	Conditional
ENSG00000074276	CDHR2	7	348,452,456,457,453,455,454	NE,NE,NE,NE,NE,NE,NE	Nonessential
ENSG00000074317	SNCB	8	453,454,459,457,455,456,348,452	NE,NE,E,NE,NE,NE,NE,NE	Conditional
ENSG00000074319	TSG101	8	453,456,455,454,459,457,452,348	E,E,NE,NE,E,E,NE,E	Conditional
ENSG00000074356	C17orf85	3	348,453,457	NE,NE,NE	Nonessential
ENSG00000074370	ATP2A3	9	457,348,446,450,454,456,455,453,452	NE,NE,E,E,NE,NE,NE,NE,NE	Conditional
ENSG00000074410	CA12	8	453,452,454,457,451,348,455,456	NE,NE,NE,NE,E,NE,NE,NE	Conditional
ENSG00000074416	MGLL	7	457,456,453,452,455,454,348	NE,NE,NE,NE,NE,NE,NE	Nonessential
ENSG00000074527	NTN4	7	348,452,453,456,455,457,454	NE,NE,NE,NE,NE,NE,NE	Nonessential
ENSG00000074582	BCS1L	8	454,455,456,348,453,452,459,457	E,NE,E,NE,E,E,E,E	Conditional
ENSG00000074590	NUAK1	7	456,457,348,455,454,453,452	NE,NE,E,NE,NE,NE,NE	Conditional
ENSG00000074603	DPP8	7	452,453,348,457,455,456,454	NE,NE,NE,NE,NE,NE,NE	Nonessential
ENSG00000074621	SLC24A1	7	454,453,457,452,348,456,455	NE,NE,NE,NE,NE,NE,NE	Nonessential
ENSG00000074657	ZNF532	8	456,455,459,457,452,453,454,348	NE,NE,E,NE,NE,NE,NE,NE	Conditional
ENSG00000074660	SCARF1	8	348,451,452,456,455,457,453,454	NE,E,NE,NE,NE,E,NE,NE	Conditional
ENSG00000074695	LMAN1	7	454,455,456,452,348,453,457	NE,NE,NE,NE,NE,NE,NE	Nonessential
ENSG00000074696	PTPLAD1	3	457,348,453	NE,NE,NE	Nonessential
ENSG00000074706	IPCEF1	7	453,452,457,454,455,456,348	NE,NE,NE,NE,NE,NE,NE	Nonessential
ENSG00000074755	ZZEF1	7	348,453,454,452,457,455,456	NE,NE,NE,NE,NE,NE,NE	Nonessential
ENSG00000074771	NOX3	7	456,455,453,452,348,454,457	NE,NE,NE,NE,NE,NE,NE	Nonessential
ENSG00000074800	ENO1	8	459,456,457,452,348,453,454,455	E,E,E,E,E,E,E,E	Essential
ENSG00000074803	SLC12A1	7	454,453,348,455,456,457,452	NE,NE,NE,NE,NE,NE,NE	Nonessential
ENSG00000074842	C19orf10	3	453,348,457	NE,NE,NE	Nonessential
ENSG00000074855	ANO8	7	457,453,454,455,456,348,452	NE,NE,NE,NE,NE,NE,NE	Nonessential
ENSG00000074935	TUBE1	8	452,348,454,457,459,453,456,455	E,E,NE,E,E,E,E,NE	Conditional
ENSG00000074964	ARHGEF10L	7	455,456,457,452,348,454,453	NE,NE,NE,NE,NE,NE,NE	Nonessential
ENSG00000074966	TXK	7	452,348,456,455,457,454,453	NE,E,NE,NE,NE,NE,NE	Conditional
ENSG00000075035	WSCD2	7	453,454,455,456,452,348,457	NE,NE,NE,NE,NE,NE,NE	Nonessential
ENSG00000075043	KCNQ2	7	457,452,453,454,456,455,348	NE,NE,NE,NE,NE,NE,NE	Nonessential
ENSG00000075073	TACR2	7	348,453,454,457,452,456,455	NE,NE,E,NE,NE,NE,NE	Conditional
ENSG00000075089	ACTR6	8	456,455,459,457,348,454,453,452	E,NE,E,E,NE,E,E,NE	Conditional
ENSG00000075131	TIPIN	7	348,452,456,457,454,453,455	NE,NE,NE,NE,NE,NE,NE	Nonessential
ENSG00000075142	SRI	8	454,453,348,455,456,452,457,459	NE,NE,NE,NE,NE,NE,NE,E	Conditional
ENSG00000075151	EIF4G3	5	456,455,454,348,452	NE,NE,NE,NE,NE	Nonessential
ENSG00000075188	NUP37	6	452,454,459,455,456,348	NE,NE,E,NE,NE,NE	Conditional
ENSG00000075213	SEMA3A	7	348,457,452,454,455,453,456	NE,NE,NE,NE,NE,NE,NE	Nonessential
ENSG00000075218	GTSE1	7	456,452,453,348,457,455,454	NE,NE,NE,E,NE,NE,NE	Conditional
ENSG00000075223	SEMA3C	6	455,453,454,456,452,457	NE,NE,NE,NE,NE,NE	Nonessential
ENSG00000075234	TTC38	7	457,455,456,348,454,453,452	NE,NE,NE,NE,NE,NE,NE	Nonessential
ENSG00000075239	ACAT1	7	452,453,348,457,456,455,454	NE,NE,NE,NE,NE,NE,NE	Nonessential
ENSG00000075240	GRAMD4	5	454,452,348,456,455	NE,NE,NE,NE,NE	Nonessential
ENSG00000075275	CELSR1	8	456,455,453,457,454,348,452,444	NE,NE,NE,NE,NE,NE,NE,E	Conditional
ENSG00000075290	WNT8B	7	348,456,457,452,454,453,455	E,NE,NE,NE,NE,NE,NE	Conditional
ENSG00000075292	ZNF638	7	454,457,455,456,348,453,452	NE,NE,NE,NE,E,E,NE	Conditional
ENSG00000075303	SLC25A40	7	452,455,456,454,453,457,348	NE,NE,NE,NE,NE,NE,NE	Nonessential
ENSG00000075336	C18orf55	7	348,452,453,455,454,456,457	NE,NE,NE,NE,NE,NE,NE	Nonessential
ENSG00000075340	ADD2	7	457,454,452,453,348,456,455	NE,NE,NE,NE,NE,NE,NE	Nonessential
ENSG00000075388	FGF4	7	456,453,452,457,454,455,348	NE,NE,NE,NE,NE,NE,NE	Nonessential
ENSG00000075391	RASAL2	7	348,457,456,452,453,455,454	NE,NE,NE,NE,NE,NE,NE	Nonessential
ENSG00000075399	C16orf7	7	454,455,453,457,456,348,452	NE,NE,NE,NE,NE,E,NE	Conditional
ENSG00000075407	ZNF37A	7	348,455,456,453,454,457,452	NE,NE,NE,NE,NE,NE,NE	Nonessential
ENSG00000075413	MARK3	7	452,453,454,348,455,456,457	NE,NE,NE,E,NE,NE,NE	Conditional
ENSG00000075415	SLC25A3	8	459,457,348,452,453,454,456,455	E,E,NE,E,E,E,NE,NE	Conditional
ENSG00000075420	FNDC3B	8	456,455,452,453,459,457,348,454	NE,NE,NE,NE,E,NE,NE,NE	Conditional
ENSG00000075426	FOSL2	7	454,455,457,456,453,452,348	NE,NE,NE,NE,NE,NE,E	Conditional
ENSG00000075429	CACNG5	5	348,455,456,454,452	NE,NE,NE,NE,NE	Nonessential
ENSG00000075461	CACNG4	8	453,452,456,455,348,459,457,454	NE,NE,NE,NE,NE,E,NE,NE	Conditional
ENSG00000075539	FRYL	6	454,348,452,455,456,459	NE,NE,NE,NE,NE,E	Conditional
ENSG00000075568	TMEM131	7	457,452,454,453,348,456,455	NE,NE,NE,NE,NE,NE,NE	Nonessential
ENSG00000075618	FSCN1	7	455,456,454,457,452,453,348	NE,NE,NE,NE,NE,NE,NE	Nonessential
ENSG00000075624	ACTB	8	348,459,457,455,456,454,453,452	E,E,E,E,NE,NE,NE,E	Conditional
ENSG00000075643	MOCOS	7	452,453,456,455,348,457,454	NE,NE,NE,NE,NE,NE,NE	Nonessential
ENSG00000075651	PLD1	7	454,348,453,452,455,456,457	NE,E,NE,NE,NE,NE,NE	Conditional
ENSG00000075673	ATP12A	7	457,452,453,454,455,348,456	NE,NE,NE,NE,NE,NE,NE	Nonessential
ENSG00000075702	WDR62	7	455,456,454,453,457,452,348	E,NE,NE,NE,E,E,NE	Conditional
ENSG00000075711	DLG1	7	348,452,457,456,455,454,453	E,NE,NE,NE,NE,NE,NE	Conditional
ENSG00000075785	RAB7A	8	452,453,456,455,348,457,459,454	NE,NE,NE,NE,NE,NE,E,NE	Conditional
ENSG00000075790	BCAP29	7	455,454,348,452,453,456,457	NE,NE,NE,NE,NE,NE,NE	Nonessential
ENSG00000075826	SEC31B	7	456,457,452,455,454,453,348	NE,NE,NE,NE,NE,NE,NE	Nonessential
ENSG00000075856	SART3	9	449,348,454,457,459,453,452,456,455	E,E,E,E,E,E,E,E,E	Essential
ENSG00000075884	ARHGAP15	8	456,459,457,348,454,455,452,453	NE,E,NE,NE,NE,NE,NE,NE	Conditional
ENSG00000075886	TUBA3D	7	348,452,455,456,457,454,453	NE,NE,NE,NE,NE,NE,NE	Nonessential
ENSG00000075891	PAX2	7	454,456,455,453,452,348,457	NE,NE,NE,NE,NE,NE,NE	Nonessential
ENSG00000075914	EXOSC7	8	459,456,457,452,453,455,454,348	E,E,E,E,E,E,E,NE	Conditional
ENSG00000075945	KIFAP3	7	348,452,453,457,455,456,454	NE,NE,NE,NE,NE,NE,NE	Nonessential
ENSG00000075975	MKRN2	7	454,455,457,456,348,453,452	NE,NE,NE,NE,NE,NE,NE	Nonessential
ENSG00000076003	MCM6	10	452,453,348,451,442,454,457,459,455,456	E,E,E,E,E,E,E,E,E,E	Essential
ENSG00000076043	REXO2	8	455,456,454,452,453,348,459,457	NE,E,E,E,NE,NE,E,E	Conditional
ENSG00000076053	RBM7	7	457,453,456,455,454,452,348	NE,NE,NE,NE,NE,NE,NE	Nonessential
ENSG00000076067	RBMS2	7	452,348,455,456,457,453,454	NE,NE,NE,NE,NE,NE,NE	Nonessential
ENSG00000076108	BAZ2A	7	454,457,348,456,455,453,452	E,NE,NE,NE,NE,NE,NE	Conditional
ENSG00000076201	PTPN23	8	453,452,348,454,455,457,459,456	E,E,NE,E,E,NE,E,E	Conditional
ENSG00000076242	MLH1	7	457,454,452,453,348,456,455	NE,NE,NE,NE,E,NE,NE	Conditional
ENSG00000076248	UNG	7	456,455,452,457,454,453,348	NE,NE,NE,NE,NE,NE,NE	Nonessential
ENSG00000076258	FMO4	7	348,452,457,456,453,455,454	NE,NE,NE,NE,NE,NE,NE	Nonessential
ENSG00000076321	KLHL20	7	454,457,456,455,348,453,452	NE,NE,NE,NE,NE,NE,NE	Nonessential
ENSG00000076344	RGS11	7	452,453,456,455,454,457,348	NE,NE,NE,NE,NE,NE,NE	Nonessential
ENSG00000076351	SLC46A1	1	348	NE	Nonessential
ENSG00000076356	PLXNA2	7	348,454,453,452,455,456,457	NE,NE,NE,NE,NE,NE,NE	Nonessential
ENSG00000076382	SPAG5	8	459,457,453,348,452,454,456,455	E,E,E,NE,E,NE,E,NE	Conditional
ENSG00000076513	ANKRD13A	7	455,456,348,457,452,453,454	NE,NE,NE,NE,NE,NE,NE	Nonessential
ENSG00000076554	TPD52	6	454,453,457,455,456,452	NE,NE,NE,NE,NE,NE	Nonessential
ENSG00000076555	ACACB	5	452,454,455,348,456	NE,NE,NE,NE,NE	Nonessential
ENSG00000076604	TRAF4	7	456,455,453,454,457,452,348	NE,NE,NE,NE,NE,NE,E	Conditional
ENSG00000076641	PAG1	7	348,452,457,455,456,454,453	NE,NE,NE,NE,NE,NE,NE	Nonessential
ENSG00000076650	GPATCH1	9	452,453,456,455,451,348,459,457,454	NE,E,NE,NE,E,NE,E,E,NE	Conditional
ENSG00000076662	ICAM3	7	454,348,453,452,455,456,457	NE,NE,NE,NE,NE,NE,NE	Nonessential
ENSG00000076685	NT5C2	5	452,454,348,456,455	NE,NE,NE,NE,NE	Nonessential
ENSG00000076706	MCAM	7	456,455,454,457,453,452,348	NE,NE,NE,NE,NE,NE,NE	Nonessential
ENSG00000076716	GPC4	7	348,457,455,456,454,452,453	NE,NE,NE,NE,NE,NE,NE	Nonessential
ENSG00000076770	MBNL3	7	452,453,456,455,348,457,454	NE,NE,NE,NE,NE,NE,NE	Nonessential
ENSG00000076826	KIAA1543	7	454,348,452,453,455,456,457	NE,NE,NE,NE,NE,NE,NE	Nonessential
ENSG00000076864	RAP1GAP	7	457,453,452,454,348,456,455	NE,NE,NE,NE,E,NE,NE	Conditional
ENSG00000076924	XAB2	8	455,456,454,457,459,453,452,348	E,E,E,E,E,E,E,NE	Conditional
ENSG00000076928	ARHGEF1	7	348,457,456,455,454,453,452	NE,NE,NE,NE,NE,NE,NE	Nonessential
ENSG00000076944	STXBP2	7	452,455,456,348,457,453,454	NE,NE,NE,NE,NE,NE,NE	Nonessential
ENSG00000076984	MAP2K7	6	454,452,453,455,456,457	NE,NE,NE,NE,NE,NE	Nonessential
ENSG00000077009	ITGB1BP3	7	457,453,452,348,454,456,455	NE,NE,NE,NE,NE,NE,NE	Nonessential
ENSG00000077044	DGKD	7	456,455,348,457,453,452,454	NE,NE,E,NE,NE,NE,NE	Conditional
ENSG00000077063	CTTNBP2	8	454,455,457,456,348,451,452,453	NE,NE,NE,NE,NE,E,NE,NE	Conditional
ENSG00000077080	ACTL6B	7	453,452,456,457,455,454,348	NE,NE,NE,NE,NE,NE,NE	Nonessential
ENSG00000077092	RARB	7	348,457,455,456,453,452,454	E,NE,NE,NE,NE,NE,NE	Conditional
ENSG00000077097	TOP2B	8	454,453,455,348,459,457,456,452	NE,NE,NE,E,E,NE,NE,NE	Conditional
ENSG00000077147	TM9SF3	9	452,449,348,455,456,453,454,457,459	NE,E,NE,NE,NE,NE,NE,NE,E	Conditional
ENSG00000077150	NFKB2	7	457,456,455,452,453,348,454	NE,NE,NE,NE,NE,NE,NE	Nonessential
ENSG00000077152	UBE2T	8	454,453,452,459,457,456,455,348	NE,E,NE,E,E,NE,NE,NE	Conditional
ENSG00000077157	PPP1R12B	7	348,457,454,455,453,452,456	E,NE,NE,NE,NE,NE,NE	Conditional
ENSG00000077232	DNAJC10	7	455,456,454,348,452,457,453	NE,NE,NE,NE,NE,NE,NE	Nonessential
ENSG00000077235	GTF3C1	8	452,453,348,456,455,454,459,457	E,E,NE,E,E,E,E,E	Conditional
ENSG00000077238	IL4R	7	457,455,456,453,452,348,454	NE,NE,NE,NE,NE,NE,NE	Nonessential
ENSG00000077254	USP33	7	454,453,452,457,455,456,348	NE,NE,NE,NE,NE,NE,NE	Nonessential
ENSG00000077264	PAK3	7	348,457,454,452,453,456,455	E,NE,NE,NE,NE,NE,NE	Conditional
ENSG00000077274	CAPN6	7	456,455,454,348,457,452,453	NE,NE,NE,NE,NE,NE,NE	Nonessential
ENSG00000077279	DCX	8	453,452,348,451,455,454,456,457	NE,NE,NE,E,NE,NE,NE,NE	Conditional
ENSG00000077312	SNRPA	8	459,457,348,455,456,453,452,454	E,E,NE,E,NE,E,E,NE	Conditional
ENSG00000077327	SPAG6	7	453,454,455,456,457,348,452	NE,NE,NE,NE,NE,NE,NE	Nonessential
ENSG00000077348	EXOSC5	8	452,453,459,456,457,455,454,348	E,E,E,E,E,E,E,NE	Conditional
ENSG00000077380	DYNC1I2	8	348,457,459,453,452,456,455,454	NE,E,E,E,NE,E,E,NE	Conditional
ENSG00000077420	APBB1IP	7	454,452,453,348,457,456,455	NE,NE,NE,NE,NE,NE,NE	Nonessential
ENSG00000077454	LRCH4	7	456,452,348,455,454,453,457	NE,NE,NE,NE,NE,NE,NE	Nonessential
ENSG00000077458	FAM76B	9	457,459,454,455,456,451,348,453,452	NE,E,NE,NE,NE,E,NE,NE,NE	Conditional
ENSG00000077463	SIRT6	7	452,457,456,455,454,453,348	NE,NE,NE,NE,NE,NE,NE	Nonessential
ENSG00000077498	TYR	7	348,457,455,456,452,453,454	NE,NE,NE,NE,NE,NE,NE	Nonessential
ENSG00000077514	POLD3	9	454,456,455,348,451,459,457,453,452	NE,E,E,NE,E,E,E,E,E	Conditional
ENSG00000077522	ACTN2	7	452,453,348,454,455,457,456	NE,NE,NE,NE,NE,NE,NE	Nonessential
ENSG00000077549	CAPZB	9	457,459,451,348,452,453,456,455,454	E,E,E,NE,E,E,E,E,E	Conditional
ENSG00000077585	GPR137B	7	454,455,453,456,457,348,452	NE,NE,NE,NE,NE,NE,NE	Nonessential
ENSG00000077616	NAALAD2	7	348,457,454,453,452,456,455	NE,NE,NE,NE,NE,NE,NE	Nonessential
ENSG00000077684	PHF17	3	348,457,453	NE,NE,NE	Nonessential
ENSG00000077713	SLC25A43	7	452,348,453,454,455,456,457	NE,NE,NE,NE,NE,NE,NE	Nonessential
ENSG00000077721	UBE2A	7	457,454,453,452,348,455,456	NE,E,NE,NE,NE,NE,NE	Conditional
ENSG00000077782	FGFR1	8	453,452,456,457,459,455,454,348	NE,NE,NE,E,E,NE,NE,E	Conditional
ENSG00000077800	FKBP6	8	348,459,457,456,455,452,453,454	NE,E,NE,NE,NE,NE,NE,NE	Conditional
ENSG00000077809	GTF2I	3	348,457,453	NE,NE,E	Conditional
ENSG00000077935	SMC1B	7	348,452,456,455,453,454,457	NE,NE,NE,NE,NE,NE,NE	Nonessential
ENSG00000077942	FBLN1	7	457,455,456,453,452,348,454	NE,NE,NE,NE,NE,NE,NE	Nonessential
ENSG00000077943	ITGA8	7	455,454,453,452,457,456,348	NE,NE,NE,NE,NE,NE,NE	Nonessential
ENSG00000077984	CST7	5	348,454,452,455,456	NE,NE,NE,NE,NE	Nonessential
ENSG00000078018	MAP2	7	456,455,454,457,348,453,452	NE,NE,NE,NE,NE,NE,NE	Nonessential
ENSG00000078043	PIAS2	7	453,457,456,455,454,452,348	NE,NE,NE,NE,NE,NE,NE	Nonessential
ENSG00000078053	AMPH	8	451,348,455,456,452,453,457,454	E,E,NE,NE,NE,NE,NE,NE	Conditional
ENSG00000078061	ARAF	8	455,454,453,452,348,451,457,456	NE,NE,NE,NE,E,E,NE,NE	Conditional
ENSG00000078070	MCCC1	8	457,459,453,454,456,455,452,348	NE,E,NE,NE,NE,NE,NE,NE	Conditional
ENSG00000078081	LAMP3	7	348,454,457,452,453,456,455	NE,NE,NE,NE,NE,NE,NE	Nonessential
ENSG00000078098	FAP	7	456,455,457,348,454,453,452	NE,NE,NE,E,NE,NE,NE	Conditional
ENSG00000078114	NEBL	7	453,348,452,456,457,454,455	NE,NE,NE,NE,NE,NE,NE	Nonessential
ENSG00000078124	ACER3	7	454,456,455,452,453,348,457	NE,NE,NE,NE,NE,NE,NE	Nonessential
ENSG00000078140	UBE2K	9	457,453,452,454,455,456,348,451,450	NE,E,E,NE,NE,NE,NE,E,E	Conditional
ENSG00000078142	PIK3C3	8	348,454,459,457,452,453,455,456	E,E,E,E,E,E,NE,NE	Conditional
ENSG00000078177	N4BP2	7	456,457,348,454,455,452,453	NE,NE,NE,NE,NE,NE,NE	Nonessential
ENSG00000078237	C12orf5	3	453,348,457	NE,NE,NE	Nonessential
ENSG00000078246	TULP3	7	457,348,456,455,452,454,453	NE,NE,NE,NE,NE,NE,NE	Nonessential
ENSG00000078269	SYNJ2	7	453,454,456,455,457,348,452	NE,NE,NE,NE,NE,NE,NE	Nonessential
ENSG00000078295	ADCY2	7	452,453,457,454,455,456,348	NE,NE,NE,NE,NE,NE,NE	Nonessential
ENSG00000078304	PPP2R5C	7	452,348,454,453,457,456,455	NE,E,NE,NE,NE,NE,NE	Conditional
ENSG00000078328	RBFOX1	7	455,456,453,348,452,454,457	NE,NE,NE,E,NE,NE,NE	Conditional
ENSG00000078369	GNB1	8	457,459,348,455,456,452,453,454	E,E,NE,E,NE,NE,NE,NE	Conditional
ENSG00000078399	HOXA9	7	454,456,455,457,348,453,452	NE,NE,NE,NE,NE,NE,NE	Nonessential
ENSG00000078401	EDN1	7	453,457,454,456,455,452,348	NE,NE,NE,NE,NE,NE,NE	Nonessential
ENSG00000078403	MLLT10	7	348,454,455,453,452,457,456	NE,NE,NE,E,NE,NE,NE	Conditional
ENSG00000078487	ZCWPW1	8	457,459,452,348,454,453,456,455	NE,E,NE,NE,NE,NE,NE,NE	Conditional
ENSG00000078549	ADCYAP1R1	7	455,456,348,457,453,452,454	NE,NE,NE,NE,NE,NE,NE	Nonessential
ENSG00000078579	FGF20	7	454,457,456,455,348,452,453	NE,NE,NE,NE,E,NE,NE	Conditional
ENSG00000078589	P2RY10	7	452,453,455,456,454,457,348	NE,NE,NE,NE,NE,NE,NE	Nonessential
ENSG00000078596	ITM2A	8	451,452,348,454,453,455,456,457	E,NE,NE,NE,E,NE,NE,NE	Conditional
ENSG00000078618	NRD1	3	457,453,348	NE,NE,NE	Nonessential
ENSG00000078668	VDAC3	7	348,452,457,454,453,455,456	NE,NE,NE,NE,NE,NE,NE	Nonessential
ENSG00000078674	PCM1	8	456,459,457,348,453,452,455,454	NE,E,E,E,NE,E,NE,E	Conditional
ENSG00000078687	TNRC6A	6	454,451,348,456,455,452	NE,E,NE,NE,NE,NE	Conditional
ENSG00000078699	CBFA2T2	7	452,453,348,454,457,455,456	NE,NE,NE,NE,NE,NE,NE	Nonessential
ENSG00000078725	DBC1	7	456,454,455,453,452,348,457	NE,NE,NE,NE,NE,NE,NE	Nonessential
ENSG00000078747	ITCH	7	456,457,453,455,454,348,452	NE,NE,NE,NE,NE,NE,NE	Nonessential
ENSG00000078795	PKD2L2	7	348,452,453,455,456,457,454	NE,NE,NE,NE,NE,NE,NE	Nonessential
ENSG00000078804	TP53INP2	7	454,453,455,456,452,348,457	NE,NE,NE,NE,NE,NE,NE	Nonessential
ENSG00000078808	SDF4	7	457,456,455,453,454,348,452	NE,NE,NE,NE,NE,NE,NE	Nonessential
ENSG00000078814	MYH7B	7	348,455,456,457,453,452,454	NE,NE,NE,NE,NE,NE,NE	Nonessential
ENSG00000078898	BPIL1	7	454,457,348,456,455,452,453	NE,NE,NE,NE,NE,NE,NE	Nonessential
ENSG00000078900	TP73	7	452,348,454,453,457,455,456	NE,NE,NE,NE,NE,NE,NE	Nonessential
ENSG00000078902	TOLLIP	7	456,455,453,454,452,348,457	NE,NE,NE,NE,NE,NE,NE	Nonessential
ENSG00000078967	UBE2D4	8	457,452,455,456,454,453,348,451	NE,NE,NE,NE,NE,NE,NE,E	Conditional
ENSG00000079101	CLUL1	6	455,456,457,452,453,454	NE,NE,NE,NE,NE,NE	Nonessential
ENSG00000079102	RUNX1T1	7	454,453,457,348,456,455,452	NE,NE,NE,NE,NE,NE,NE	Nonessential
ENSG00000079112	CDH17	7	453,452,348,454,457,455,456	NE,NE,NE,NE,NE,NE,NE	Nonessential
ENSG00000079134	THOC1	9	455,456,454,453,452,451,348,457,459	E,NE,NE,E,E,E,NE,E,E	Conditional
ENSG00000079150	FKBP7	7	457,452,453,456,455,454,348	NE,NE,NE,NE,NE,NE,NE	Nonessential
ENSG00000079156	OSBPL6	7	348,452,456,457,453,455,454	NE,NE,NE,NE,NE,NE,NE	Nonessential
ENSG00000079215	SLC1A3	7	453,454,457,348,456,455,452	NE,NE,NE,NE,NE,NE,NE	Nonessential
ENSG00000079246	XRCC5	6	348,452,455,454,459,456	E,E,NE,E,E,E	Conditional
ENSG00000079257	LXN	7	457,454,453,452,348,455,456	NE,NE,NE,NE,NE,NE,NE	Nonessential
ENSG00000079263	SP140	7	455,456,452,457,454,453,348	NE,NE,NE,NE,NE,NE,NE	Nonessential
ENSG00000079277	MKNK1	7	348,457,455,456,452,453,454	E,NE,NE,NE,NE,NE,NE	Conditional
ENSG00000079308	TNS1	7	453,454,455,348,452,457,456	NE,NE,NE,NE,NE,NE,NE	Nonessential
ENSG00000079313	REXO1	8	459,457,348,456,455,454,453,452	E,NE,NE,NE,NE,NE,NE,NE	Conditional
ENSG00000079332	SAR1A	7	452,456,455,457,348,454,453	NE,NE,NE,NE,E,NE,NE	Conditional
ENSG00000079335	CDC14A	7	454,457,453,452,456,455,348	NE,NE,NE,NE,NE,NE,E	Conditional
ENSG00000079337	RAPGEF3	7	348,452,453,454,457,456,455	NE,NE,NE,NE,NE,NE,NE	Nonessential
ENSG00000079385	CEACAM1	7	455,456,454,452,348,453,457	NE,NE,NE,NE,NE,NE,NE	Nonessential
ENSG00000079387	SENP1	5	348,456,455,454,452	NE,NE,NE,NE,NE	Nonessential
ENSG00000079393	DUSP13	7	452,453,456,457,348,454,455	NE,NE,NE,NE,NE,NE,NE	Nonessential
ENSG00000079432	CIC	7	455,454,457,452,453,456,348	NE,NE,NE,NE,NE,NE,NE	Nonessential
ENSG00000079435	LIPE	7	348,452,453,454,457,455,456	NE,NE,NE,NE,NE,NE,NE	Nonessential
ENSG00000079459	FDFT1	8	454,455,348,453,452,456,457,459	NE,E,NE,NE,NE,NE,E,E	Conditional
ENSG00000079462	PAFAH1B3	6	457,456,455,454,452,453	NE,NE,NE,NE,NE,NE	Nonessential
ENSG00000079482	OPHN1	7	453,452,456,455,348,457,454	NE,NE,NE,NE,NE,NE,NE	Nonessential
ENSG00000079557	AFM	7	454,348,452,453,456,455,457	NE,NE,NE,NE,NE,NE,NE	Nonessential
ENSG00000079616	KIF22	8	459,457,453,454,452,348,456,455	E,NE,NE,NE,NE,NE,NE,E	Conditional
ENSG00000079689	SCGN	7	456,455,454,453,457,452,348	NE,NE,NE,NE,NE,NE,NE	Nonessential
ENSG00000079691	LRRC16A	3	348,453,457	NE,NE,NE	Nonessential
ENSG00000079739	PGM1	7	457,456,348,454,455,452,453	NE,NE,NE,NE,NE,NE,NE	Nonessential
ENSG00000079785	DDX1	6	452,348,456,459,455,454	E,NE,E,E,NE,E	Conditional
ENSG00000079805	DNM2	8	454,348,455,456,452,453,459,457	E,NE,E,E,E,E,E,E	Conditional
ENSG00000079819	EPB41L2	7	457,456,455,454,348,452,453	NE,NE,NE,NE,NE,NE,NE	Nonessential
ENSG00000079841	RIMS1	8	453,454,457,455,456,452,348,451	NE,NE,NE,NE,NE,NE,NE,E	Conditional
ENSG00000079931	MOXD1	7	348,457,453,452,454,456,455	NE,NE,NE,NE,NE,NE,NE	Nonessential
ENSG00000079950	STX7	7	455,456,348,452,457,454,453	NE,NE,NE,NE,NE,NE,NE	Nonessential
ENSG00000079974	RABL2B	7	454,455,348,452,453,456,457	NE,NE,NE,NE,NE,NE,NE	Nonessential
ENSG00000079999	KEAP1	8	457,459,453,452,455,454,348,456	NE,E,E,NE,NE,E,NE,NE	Conditional
ENSG00000080007	DDX43	8	456,455,454,457,452,453,451,348	NE,NE,NE,NE,NE,NE,E,NE	Conditional
ENSG00000080031	PTPRH	8	348,459,457,455,456,454,453,452	E,E,NE,NE,NE,E,NE,NE	Conditional
ENSG00000080166	DCT	7	453,456,455,348,452,457,454	NE,NE,NE,NE,NE,NE,NE	Nonessential
ENSG00000080189	SLC35C2	6	454,455,453,452,457,456	NE,NE,NE,NE,NE,NE	Nonessential
ENSG00000080200	CRYBG3	3	457,348,453	NE,NE,NE	Nonessential
ENSG00000080224	EPHA6	7	453,452,457,454,456,455,348	NE,NE,NE,NE,NE,NE,E	Conditional
ENSG00000080293	SCTR	7	348,454,453,452,457,455,456	NE,NE,NE,NE,NE,NE,NE	Nonessential
ENSG00000080298	RFX3	7	455,456,452,453,348,454,457	NE,NE,NE,NE,NE,NE,NE	Nonessential
ENSG00000080345	RIF1	8	456,457,459,348,453,452,454,455	NE,E,E,NE,E,NE,E,NE	Conditional
ENSG00000080371	RAB21	7	454,452,348,455,456,457,453	NE,NE,NE,E,NE,NE,NE	Conditional
ENSG00000080493	SLC4A4	8	452,456,455,454,453,442,348,457	NE,NE,NE,NE,NE,E,NE,NE	Conditional
ENSG00000080503	SMARCA2	7	457,453,454,452,456,455,348	NE,NE,NE,NE,NE,NE,E	Conditional
ENSG00000080511	RDH8	5	348,452,454,455,456	NE,NE,E,NE,NE	Conditional
ENSG00000080546	SESN1	7	456,455,452,457,348,453,454	NE,NE,NE,NE,E,NE,NE	Conditional
ENSG00000080561	MID2	7	454,457,455,456,453,452,348	NE,NE,NE,NE,NE,NE,NE	Nonessential
ENSG00000080572	CXorf41	7	348,452,456,454,455,457,453	NE,NE,NE,NE,NE,NE,NE	Nonessential
ENSG00000080573	COL5A3	8	452,453,454,348,451,455,456,457	NE,NE,NE,NE,E,NE,NE,NE	Conditional
ENSG00000080603	SRCAP	8	459,457,348,452,453,454,456,455	E,E,NE,E,E,E,E,E	Conditional
ENSG00000080608	KIAA0020	3	453,457,348	NE,E,NE	Conditional
ENSG00000080618	CPB2	7	452,348,457,455,456,453,454	NE,E,NE,NE,NE,NE,NE	Conditional
ENSG00000080644	CHRNA3	7	454,456,455,348,457,453,452	NE,NE,NE,NE,NE,NE,NE	Nonessential
ENSG00000080709	KCNN2	7	453,452,348,454,455,456,457	NE,NE,NE,NE,NE,NE,NE	Nonessential
ENSG00000080802	CNOT4	8	457,456,459,455,454,453,348,452	NE,NE,E,NE,NE,E,NE,NE	Conditional
ENSG00000080815	PSEN1	8	451,348,453,452,457,454,456,455	E,NE,NE,NE,NE,NE,NE,NE	Conditional
ENSG00000080819	CPOX	9	456,457,459,444,348,452,453,454,455	NE,NE,E,E,NE,NE,NE,NE,NE	Conditional
ENSG00000080822	CLDND1	7	454,452,348,455,456,457,453	NE,NE,NE,NE,NE,NE,NE	Nonessential
ENSG00000080823	RAGE	7	453,456,454,455,348,452,457	NE,NE,NE,NE,E,NE,NE	Conditional
ENSG00000080824	HSP90AA1	8	457,459,454,452,453,456,455,348	NE,E,NE,NE,NE,NE,NE,E	Conditional
ENSG00000080839	RBL1	7	348,453,452,457,454,456,455	E,NE,NE,NE,NE,NE,NE	Conditional
ENSG00000080845	DLGAP4	7	457,456,348,452,453,454,455	NE,NE,NE,NE,NE,NE,NE	Nonessential
ENSG00000080854	IGSF9B	1	348	NE	Nonessential
ENSG00000080910	CFHR2	7	348,454,455,456,457,453,452	NE,NE,NE,NE,NE,NE,NE	Nonessential
ENSG00000080986	NDC80	8	453,452,455,456,348,454,457,459	E,E,E,E,NE,E,E,E	Conditional
ENSG00000081014	AP4E1	8	457,452,348,451,453,455,456,454	NE,NE,NE,E,NE,NE,NE,NE	Conditional
ENSG00000081019	RSBN1	8	453,454,452,457,451,348,456,455	NE,NE,NE,NE,E,NE,NE,NE	Conditional
ENSG00000081026	MAGI3	7	456,457,454,455,452,453,348	NE,NE,NE,NE,NE,NE,NE	Nonessential
ENSG00000081041	CXCL2	7	348,452,455,454,456,457,453	NE,NE,NE,NE,NE,NE,NE	Nonessential
ENSG00000081051	AFP	8	453,452,456,455,442,348,454,457	NE,NE,NE,NE,E,NE,NE,NE	Conditional
ENSG00000081052	COL4A4	7	457,348,453,452,455,456,454	NE,NE,NE,NE,NE,NE,NE	Nonessential
ENSG00000081059	TCF7	9	455,453,454,457,459,456,348,452,448	NE,NE,NE,NE,E,NE,NE,NE,E	Conditional
ENSG00000081087	OSTM1	7	348,456,457,452,453,454,455	NE,NE,NE,NE,NE,NE,NE	Nonessential
ENSG00000081138	CDH7	7	454,452,453,348,457,456,455	NE,NE,NE,E,NE,NE,NE	Conditional
ENSG00000081148	IMPG2	7	455,456,348,454,453,452,457	NE,NE,NE,NE,NE,NE,NE	Nonessential
ENSG00000081154	PCNP	7	457,456,454,455,348,452,453	E,NE,NE,NE,NE,NE,E	Conditional
ENSG00000081177	EXD2	7	452,453,454,456,455,457,348	NE,NE,NE,NE,NE,NE,NE	Nonessential
ENSG00000081181	ARG2	8	444,348,452,456,453,455,454,457	E,E,NE,NE,NE,NE,NE,NE	Conditional
ENSG00000081189	MEF2C	8	459,457,453,452,348,456,455,454	E,NE,E,NE,NE,NE,E,NE	Conditional
ENSG00000081237	PTPRC	7	454,348,457,452,453,456,455	NE,E,NE,NE,E,NE,NE	Conditional
ENSG00000081248	CACNA1S	7	455,456,457,454,348,453,452	NE,NE,NE,NE,NE,NE,NE	Nonessential
ENSG00000081277	PKP1	7	452,453,454,456,455,457,348	NE,NE,NE,NE,NE,NE,NE	Nonessential
ENSG00000081307	UBA5	8	348,452,455,454,453,456,457,459	NE,NE,NE,NE,NE,NE,NE,E	Conditional
ENSG00000081320	STK17B	7	457,452,455,456,348,453,454	NE,NE,NE,NE,E,NE,NE	Conditional
ENSG00000081377	CDC14B	7	454,455,456,457,453,348,452	NE,NE,NE,NE,NE,E,NE	Conditional
ENSG00000081386	ZNF510	5	452,348,454,456,455	NE,NE,NE,NE,NE	Nonessential
ENSG00000081479	LRP2	7	454,455,456,457,348,453,452	NE,NE,NE,NE,NE,NE,NE	Nonessential
ENSG00000081665	ZNF506	7	452,457,456,455,454,453,348	NE,NE,NE,NE,NE,NE,NE	Nonessential
ENSG00000081692	JMJD4	7	348,455,456,453,452,457,454	NE,NE,NE,NE,NE,NE,NE	Nonessential
ENSG00000081721	DUSP12	8	454,452,453,348,459,455,456,457	NE,NE,NE,NE,E,NE,NE,NE	Conditional
ENSG00000081760	AACS	7	457,348,454,453,452,455,456	NE,NE,NE,NE,NE,NE,NE	Nonessential
ENSG00000081791	KIAA0141	7	456,454,455,457,452,348,453	NE,NE,NE,NE,NE,NE,NE	Nonessential
ENSG00000081800	SLC13A1	7	452,457,456,455,454,453,348	NE,NE,NE,NE,NE,NE,NE	Nonessential
ENSG00000081803	CADPS2	7	452,348,455,456,453,457,454	NE,NE,NE,NE,NE,NE,NE	Nonessential
ENSG00000081818	PCDHB4	3	453,348,457	NE,NE,NE	Nonessential
ENSG00000081842	PCDHA6	3	457,453,348	NE,NE,NE	Nonessential
ENSG00000081853	PCDHG@	3	348,457,453	NE,NE,NE	Nonessential
ENSG00000081870	HSPB11	7	453,348,452,454,456,455,457	NE,NE,NE,NE,NE,NE,NE	Nonessential
ENSG00000081913	PHLPP1	7	457,454,453,452,348,456,455	NE,NE,NE,NE,NE,NE,NE	Nonessential
ENSG00000081923	ATP8B1	5	455,456,452,454,348	NE,NE,NE,NE,NE	Nonessential
ENSG00000081985	IL12RB2	7	348,453,452,457,456,454,455	NE,NE,NE,NE,NE,NE,NE	Nonessential
ENSG00000082014	SMARCD3	7	454,453,457,348,452,456,455	NE,NE,NE,NE,NE,NE,NE	Nonessential
ENSG00000082068	WDR70	8	455,456,452,348,454,457,459,453	E,E,E,NE,E,E,E,E	Conditional
ENSG00000082074	FYB	6	452,453,454,456,455,457	NE,NE,NE,NE,NE,NE	Nonessential
ENSG00000082126	MPP4	7	457,454,453,348,452,456,455	NE,NE,NE,E,NE,NE,NE	Conditional
ENSG00000082146	STRADB	7	456,457,455,454,453,452,348	NE,NE,NE,NE,NE,NE,E	Conditional
ENSG00000082153	BZW1	7	348,452,457,453,455,456,454	E,NE,NE,NE,NE,NE,NE	Conditional
ENSG00000082175	PGR	7	454,453,452,348,457,456,455	NE,NE,NE,E,NE,NE,NE	Conditional
ENSG00000082196	C1QTNF3	7	348,455,454,452,453,457,456	NE,NE,NE,NE,NE,NE,NE	Nonessential
ENSG00000082212	ME2	7	457,454,455,456,348,452,453	NE,NE,NE,NE,NE,NE,NE	Nonessential
ENSG00000082213	C5orf22	8	453,452,456,455,457,459,454,348	NE,NE,NE,NE,NE,E,NE,NE	Conditional
ENSG00000082258	CCNT2	7	452,348,457,453,455,456,454	NE,E,NE,NE,NE,NE,NE	Conditional
ENSG00000082269	FAM135A	7	454,455,452,453,348,457,456	NE,NE,NE,NE,NE,NE,NE	Nonessential
ENSG00000082293	COL19A1	7	456,457,348,454,455,453,452	NE,NE,E,NE,NE,NE,NE	Conditional
ENSG00000082397	EPB41L3	7	453,455,454,457,456,452,348	NE,NE,NE,NE,NE,NE,NE	Nonessential
ENSG00000082438	COBLL1	8	452,451,348,457,453,454,456,455	NE,E,NE,NE,NE,NE,NE,NE	Conditional
ENSG00000082458	DLG3	7	455,456,453,348,452,457,454	NE,NE,NE,E,NE,NE,NE	Conditional
ENSG00000082482	KCNK2	7	454,348,456,455,453,452,457	NE,NE,NE,NE,NE,NE,NE	Nonessential
ENSG00000082497	SERTAD4	7	457,456,455,454,453,348,452	NE,NE,NE,NE,NE,NE,NE	Nonessential
ENSG00000082512	TRAF5	7	453,455,454,457,456,348,452	NE,NE,NE,NE,NE,NE,NE	Nonessential
ENSG00000082515	MRPL22	9	348,449,454,453,452,455,456,457,459	NE,E,NE,E,NE,E,E,E,E	Conditional
ENSG00000082516	GEMIN5	10	459,457,453,452,449,451,348,454,455,456	E,E,E,E,E,E,NE,E,E,E	Conditional
ENSG00000082556	OPRK1	7	455,456,348,457,453,452,454	NE,NE,NE,NE,NE,NE,NE	Nonessential
ENSG00000082641	NFE2L1	7	454,457,455,456,348,452,453	NE,NE,NE,NE,NE,NE,NE	Nonessential
ENSG00000082684	SEMA5B	7	452,456,455,454,453,457,348	NE,NE,NE,NE,NE,NE,NE	Nonessential
ENSG00000082701	GSK3B	7	348,452,454,453,456,455,457	E,NE,NE,NE,NE,NE,NE	Conditional
ENSG00000082781	ITGB5	8	459,457,453,452,348,454,455,456	E,E,NE,NE,NE,NE,NE,NE	Conditional
ENSG00000082805	ERC1	5	456,348,452,455,454	NE,NE,NE,NE,NE	Nonessential
ENSG00000082898	XPO1	9	454,451,348,459,457,456,455,452,453	E,E,NE,E,E,E,E,E,E	Conditional
ENSG00000082929	C4orf6	3	453,457,348	NE,NE,NE	Nonessential
ENSG00000082996	RNF13	7	348,457,454,453,452,456,455	NE,NE,NE,NE,NE,NE,NE	Nonessential
ENSG00000083067	TRPM3	7	455,456,454,453,348,457,452	NE,NE,NE,NE,NE,NE,NE	Nonessential
ENSG00000083093	PALB2	8	453,452,348,455,454,457,459,456	E,E,NE,NE,NE,E,E,E	Conditional
ENSG00000083097	DOPEY1	7	457,348,456,455,452,453,454	NE,NE,NE,NE,NE,NE,NE	Nonessential
ENSG00000083099	LYRM2	7	454,455,456,457,348,452,453	NE,NE,NE,NE,NE,NE,NE	Nonessential
ENSG00000083123	BCKDHB	7	453,452,457,454,456,455,348	NE,NE,NE,NE,NE,NE,NE	Nonessential
ENSG00000083168	MYST3	8	348,450,454,453,452,457,456,455	NE,E,NE,E,NE,NE,NE,NE	Conditional
ENSG00000083223	ZCCHC6	7	455,456,452,348,453,454,457	NE,NE,NE,NE,NE,NE,NE	Nonessential
ENSG00000083290	ULK2	7	457,348,455,456,452,454,453	NE,E,NE,NE,NE,NE,NE	Conditional
ENSG00000083307	GRHL2	8	454,455,456,457,348,451,452,453	NE,NE,NE,NE,NE,E,NE,NE	Conditional
ENSG00000083312	TNPO1	8	453,452,459,457,454,456,455,348	E,NE,E,NE,E,E,NE,NE	Conditional
ENSG00000083444	PLOD1	8	348,454,455,453,452,459,456,457	NE,NE,NE,NE,NE,E,NE,NE	Conditional
ENSG00000083454	P2RX5	7	457,456,452,453,348,455,454	NE,NE,NE,NE,NE,NE,NE	Nonessential
ENSG00000083457	ITGAE	8	454,348,445,457,452,453,456,455	NE,NE,E,NE,NE,NE,NE,NE	Conditional
ENSG00000083520	DIS3	9	456,459,457,454,455,451,348,452,453	E,E,E,E,E,E,NE,E,E	Conditional
ENSG00000083535	PIBF1	7	452,453,454,456,455,457,348	NE,NE,NE,NE,NE,NE,NE	Nonessential
ENSG00000083544	TDRD3	6	452,455,456,453,454,457	NE,NE,NE,NE,NE,NE	Nonessential
ENSG00000083635	NUFIP1	8	459,457,455,456,453,452,348,454	E,E,NE,NE,E,NE,NE,NE	Conditional
ENSG00000083642	PDS5B	8	454,455,453,452,457,456,459,348	NE,NE,NE,NE,NE,NE,E,NE	Conditional
ENSG00000083720	OXCT1	7	348,457,454,452,453,455,456	E,NE,NE,NE,NE,NE,NE	Conditional
ENSG00000083750	RRAGB	7	455,456,454,453,348,457,452	NE,NE,NE,NE,NE,NE,NE	Nonessential
ENSG00000083782	EPYC	7	452,453,348,456,455,454,457	NE,NE,NE,NE,NE,NE,NE	Nonessential
ENSG00000083799	CYLD	7	457,456,455,452,453,451,454	NE,NE,NE,NE,E,E,NE	Conditional
ENSG00000083807	SLC27A5	8	454,453,457,459,455,456,348,452	NE,NE,NE,E,NE,NE,NE,NE	Conditional
ENSG00000083812	ZNF324	8	452,348,459,457,453,455,454,456	NE,NE,E,NE,NE,NE,NE,NE	Conditional
ENSG00000083814	ZNF671	7	456,455,457,452,348,453,454	NE,NE,NE,NE,NE,NE,NE	Nonessential
ENSG00000083817	ZNF416	7	453,454,455,452,457,456,348	NE,NE,NE,NE,NE,NE,NE	Nonessential
ENSG00000083828	ZNF586	7	348,452,456,455,454,453,457	NE,NE,NE,NE,NE,NE,NE	Nonessential
ENSG00000083838	ZNF446	7	457,456,455,452,348,453,454	NE,NE,NE,NE,NE,NE,NE	Nonessential
ENSG00000083842	ZNF8	1	348	NE	Nonessential
ENSG00000083844	ZNF264	7	348,452,457,456,455,453,454	NE,NE,NE,NE,NE,NE,NE	Nonessential
ENSG00000083845	RPS5	6	454,459,348,452,456,455	E,E,NE,E,E,E	Conditional
ENSG00000083857	FAT1	7	348,455,454,456,457,453,452	NE,NE,NE,NE,NE,NE,NE	Nonessential
ENSG00000083896	YTHDC1	8	452,453,454,455,348,456,459,457	E,E,E,E,NE,E,E,E	Conditional
ENSG00000083937	CHMP2B	8	457,454,455,456,453,451,452,348	NE,NE,NE,NE,NE,E,NE,NE	Conditional
ENSG00000084070	SMAP2	7	348,456,455,457,454,453,452	NE,NE,NE,NE,NE,NE,NE	Nonessential
ENSG00000084072	PPIE	8	452,453,457,459,348,456,454,455	E,E,E,E,NE,E,E,E	Conditional
ENSG00000084073	ZMPSTE24	7	453,454,348,452,457,456,455	NE,NE,NE,NE,NE,NE,NE	Nonessential
ENSG00000084090	STARD7	9	456,455,452,454,453,451,348,459,457	E,NE,NE,NE,NE,E,NE,E,E	Conditional
ENSG00000084092	C4orf14	8	459,456,457,454,455,453,348,452	E,NE,NE,NE,NE,NE,NE,NE	Conditional
ENSG00000084093	REST	9	348,448,454,455,456,459,457,453,452	NE,E,NE,NE,NE,E,NE,NE,NE	Conditional
ENSG00000084110	HAL	8	452,453,456,451,348,455,454,457	NE,NE,NE,E,NE,NE,NE,NE	Conditional
ENSG00000084112	SSH1	7	457,348,452,455,456,453,454	NE,NE,NE,NE,NE,NE,NE	Nonessential
ENSG00000084207	GSTP1	7	454,455,453,457,456,452,348	E,NE,NE,NE,NE,NE,E	Conditional
ENSG00000084234	APLP2	7	348,457,454,455,453,452,456	NE,NE,NE,NE,NE,NE,NE	Nonessential
ENSG00000084444	KIAA1467	3	348,457,453	NE,NE,NE	Nonessential
ENSG00000084453	SLCO1A2	7	452,348,455,453,454,456,457	NE,NE,NE,NE,NE,NE,NE	Nonessential
ENSG00000084463	WBP11	8	457,459,455,454,453,452,348,456	E,E,NE,NE,E,NE,NE,E	Conditional
ENSG00000084623	EIF3I	8	453,459,456,457,454,455,348,452	E,E,E,E,E,E,NE,E	Conditional
ENSG00000084628	NKAIN1	7	348,456,457,453,452,455,454	NE,NE,NE,NE,NE,NE,NE	Nonessential
ENSG00000084636	COL16A1	7	454,455,456,457,348,452,453	NE,NE,NE,NE,NE,NE,NE	Nonessential
ENSG00000084652	TXLNA	8	452,459,457,456,455,453,454,348	NE,E,NE,NE,NE,NE,NE,NE	Conditional
ENSG00000084674	APOB	7	348,456,455,452,453,457,454	NE,NE,NE,NE,NE,NE,NE	Nonessential
ENSG00000084676	NCOA1	7	454,453,452,348,456,455,457	NE,E,NE,E,NE,NE,E	Conditional
ENSG00000084693	AGBL5	8	457,456,451,348,454,455,452,453	NE,NE,E,NE,NE,NE,NE,NE	Conditional
ENSG00000084710	EFR3B	7	453,454,457,452,348,455,456	NE,NE,NE,NE,NE,NE,NE	Nonessential
ENSG00000084731	KIF3C	7	456,455,457,453,454,348,452	NE,NE,NE,NE,NE,NE,NE	Nonessential
ENSG00000084733	RAB10	7	348,452,453,455,456,457,454	NE,NE,NE,NE,NE,NE,NE	Nonessential
ENSG00000084734	GCKR	7	454,455,348,453,452,456,457	NE,NE,NE,NE,NE,NE,NE	Nonessential
ENSG00000084754	HADHA	7	457,348,456,455,454,452,453	NE,NE,NE,NE,NE,NE,NE	Nonessential
ENSG00000084764	MAPRE3	7	453,456,455,457,348,452,454	NE,NE,NE,NE,NE,NE,NE	Nonessential
ENSG00000084774	CAD	9	454,459,457,452,453,455,456,348,449	E,E,E,E,E,NE,E,NE,E	Conditional
ENSG00000085063	CD59	7	348,452,453,454,457,455,456	NE,NE,NE,NE,NE,NE,NE	Nonessential
ENSG00000085117	CD82	8	455,454,451,348,453,452,457,456	NE,NE,E,NE,NE,NE,NE,NE	Conditional
ENSG00000085185	BCORL1	7	457,348,456,455,454,452,453	NE,NE,NE,NE,NE,NE,NE	Nonessential
ENSG00000085224	ATRX	8	453,452,455,456,457,459,348,454	E,NE,NE,NE,E,E,E,NE	Conditional
ENSG00000085231	TAF9	7	454,457,453,452,456,455,348	E,E,E,E,NE,NE,E	Conditional
ENSG00000085265	FCN1	7	348,452,453,454,457,455,456	NE,NE,NE,NE,NE,NE,NE	Nonessential
ENSG00000085274	MYNN	7	456,454,455,348,453,452,457	NE,NE,NE,NE,NE,NE,NE	Nonessential
ENSG00000085276	MECOM	7	457,348,455,456,454,453,452	NE,NE,NE,NE,NE,NE,NE	Nonessential
ENSG00000085377	PREP	7	453,452,456,455,457,348,454	NE,NE,NE,NE,NE,NE,NE	Nonessential
ENSG00000085382	HACE1	8	454,457,453,455,456,348,451,452	NE,NE,NE,NE,NE,NE,E,NE	Conditional
ENSG00000085415	SEH1L	9	451,348,452,453,454,455,457,459,456	E,NE,E,E,NE,E,E,E,E	Conditional
ENSG00000085433	WDR47	7	456,455,454,453,348,452,457	NE,NE,NE,NE,NE,NE,NE	Nonessential
ENSG00000085449	WDFY1	7	457,348,456,455,453,454,452	NE,NE,NE,NE,NE,NE,NE	Nonessential
ENSG00000085465	OVGP1	7	452,453,456,457,348,455,454	NE,NE,NE,NE,NE,NE,E	Conditional
ENSG00000085491	SLC25A24	7	453,455,454,457,456,452,348	NE,NE,NE,NE,NE,NE,NE	Nonessential
ENSG00000085511	MAP3K4	7	348,457,454,456,455,453,452	NE,E,NE,NE,NE,NE,NE	Conditional
ENSG00000085514	PILRA	8	453,454,452,348,457,459,456,455	NE,NE,NE,NE,NE,E,NE,NE	Conditional
ENSG00000085552	IGSF9	7	455,456,348,452,453,454,457	NE,NE,NE,NE,NE,NE,NE	Nonessential
ENSG00000085563	ABCB1	7	457,453,452,456,455,348,454	NE,NE,NE,NE,NE,E,NE	Conditional
ENSG00000085644	ZNF213	7	454,453,455,456,457,452,348	NE,NE,NE,NE,NE,NE,NE	Nonessential
ENSG00000085662	AKR1B1	7	348,457,454,455,456,452,453	E,NE,NE,NE,NE,NE,NE	Conditional
ENSG00000085719	CPNE3	5	454,348,452,455,456	NE,E,NE,NE,NE	Conditional
ENSG00000085721	RRN3	7	455,454,453,457,456,348,452	E,E,E,E,E,NE,E	Conditional
ENSG00000085733	CTTN	7	348,453,452,456,455,454,457	E,NE,NE,NE,NE,NE,NE	Conditional
ENSG00000085741	WNT11	7	457,456,455,348,452,454,453	NE,NE,NE,E,NE,NE,NE	Conditional
ENSG00000085760	MTIF2	8	454,348,459,457,455,456,452,453	E,NE,E,NE,NE,E,E,NE	Conditional
ENSG00000085788	DDHD2	7	452,453,457,455,454,348,456	NE,NE,NE,NE,NE,NE,NE	Nonessential
ENSG00000085831	TTC39A	7	453,455,454,452,456,457,348	NE,NE,NE,NE,NE,NE,NE	Nonessential
ENSG00000085832	EPS15	7	452,348,453,454,455,456,457	NE,NE,E,NE,NE,NE,NE	Conditional
ENSG00000085840	ORC1	8	457,459,453,452,455,456,348,454	E,E,E,E,E,E,E,NE	Conditional
ENSG00000085871	MGST2	7	454,455,457,456,453,452,348	NE,NE,NE,NE,NE,NE,NE	Nonessential
ENSG00000085872	CHERP	8	348,457,459,456,455,454,453,452	NE,E,E,E,E,E,E,NE	Conditional
ENSG00000085978	ATG16L1	7	452,453,455,456,348,457,454	NE,NE,NE,NE,NE,NE,NE	Nonessential
ENSG00000085982	USP40	5	455,454,348,452,456	NE,NE,NE,NE,NE	Nonessential
ENSG00000085998	POMGNT1	7	457,348,454,456,455,452,453	NE,NE,NE,NE,NE,NE,NE	Nonessential
ENSG00000085999	RAD54L	8	453,452,454,455,459,457,348,456	NE,NE,NE,NE,E,NE,E,NE	Conditional
ENSG00000086015	MAST2	7	456,455,457,453,452,454,348	NE,NE,NE,NE,NE,NE,E	Conditional
ENSG00000086061	DNAJA1	8	348,453,452,455,456,459,457,454	NE,NE,NE,NE,NE,E,E,NE	Conditional
ENSG00000086062	B4GALT1	7	455,454,456,348,452,453,457	NE,NE,NE,NE,NE,NE,NE	Nonessential
ENSG00000086065	CHMP5	7	457,452,348,454,455,456,453	NE,NE,NE,E,NE,NE,E	Conditional
ENSG00000086102	NFX1	8	453,454,459,457,348,452,455,456	NE,NE,E,NE,NE,NE,NE,NE	Conditional
ENSG00000086159	AQP6	7	456,457,453,454,455,452,348	NE,NE,NE,NE,NE,NE,NE	Nonessential
ENSG00000086189	DIMT1L	8	348,452,453,456,455,457,459,454	NE,E,E,E,E,E,E,E	Conditional
ENSG00000086200	IPO11	8	454,455,456,348,453,452,459,457	E,E,NE,NE,E,E,E,E	Conditional
ENSG00000086205	FOLH1	7	457,348,452,454,456,455,453	NE,NE,NE,NE,NE,NE,NE	Nonessential
ENSG00000086232	EIF2AK1	7	453,454,457,452,348,456,455	NE,NE,NE,NE,E,NE,NE	Conditional
ENSG00000086288	TXNDC3	7	456,457,452,453,454,455,348	NE,NE,NE,NE,NE,NE,E	Conditional
ENSG00000086289	EPDR1	5	452,348,456,455,454	NE,NE,NE,NE,NE	Nonessential
ENSG00000086300	SNX10	8	454,453,451,348,452,457,455,456	NE,NE,E,NE,NE,NE,NE,NE	Conditional
ENSG00000086475	SEPHS1	8	452,453,454,455,348,457,456,459	NE,E,E,NE,NE,NE,NE,E	Conditional
ENSG00000086504	MRPL28	8	459,457,454,456,455,452,453,348	E,NE,E,E,E,E,NE,NE	Conditional
ENSG00000086506	HBQ1	7	348,452,455,456,457,454,453	NE,NE,NE,NE,NE,NE,NE	Nonessential
ENSG00000086544	ITPKC	7	453,452,457,348,456,455,454	NE,NE,NE,NE,NE,NE,NE	Nonessential
ENSG00000086548	CEACAM6	7	454,348,453,452,457,456,455	NE,NE,NE,NE,NE,NE,NE	Nonessential
ENSG00000086570	FAT2	7	456,452,453,455,454,348,457	NE,NE,NE,NE,NE,NE,NE	Nonessential
ENSG00000086589	RBM22	8	457,459,454,455,456,453,452,348	E,E,NE,E,E,E,NE,NE	Conditional
ENSG00000086598	TMED2	8	348,455,456,459,457,454,452,453	NE,E,NE,E,E,E,E,E	Conditional
ENSG00000086619	ERO1LB	3	453,457,348	NE,NE,NE	Nonessential
ENSG00000086666	ZFAND6	7	348,457,452,456,455,454,453	NE,NE,NE,NE,NE,NE,NE	Nonessential
ENSG00000086696	HSD17B2	7	454,455,453,348,452,457,456	NE,NE,NE,NE,NE,NE,NE	Nonessential
ENSG00000086712	TXLNG	7	457,348,453,454,452,456,455	E,NE,NE,NE,NE,NE,NE	Conditional
ENSG00000086717	PPEF1	7	455,456,454,457,348,453,452	NE,NE,NE,NE,NE,NE,NE	Nonessential
ENSG00000086730	LAT2	7	453,452,457,455,456,454,348	NE,NE,NE,NE,NE,NE,NE	Nonessential
ENSG00000086758	HUWE1	8	348,451,449,456,452,459,455,454	NE,E,E,E,E,E,E,NE	Conditional
ENSG00000086827	ZW10	7	454,452,453,348,456,455,457	NE,NE,E,E,NE,NE,E	Conditional
ENSG00000086848	FDXACB1	7	457,456,348,454,455,453,452	NE,E,NE,NE,NE,NE,NE	Conditional
ENSG00000086967	MYBPC2	7	452,453,455,454,457,348,456	NE,NE,NE,NE,NE,NE,NE	Nonessential
ENSG00000086991	NOX4	7	456,455,457,453,452,454,348	NE,NE,NE,NE,NE,NE,NE	Nonessential
ENSG00000087008	ACOX3	7	348,452,453,456,455,457,454	NE,NE,NE,NE,NE,NE,NE	Nonessential
ENSG00000087053	MTMR2	7	454,455,456,348,453,452,457	NE,NE,NE,NE,NE,NE,NE	Nonessential
ENSG00000087074	PPP1R15A	8	459,457,348,454,456,455,452,453	E,NE,E,NE,NE,NE,NE,NE	Conditional
ENSG00000087076	HSD17B14	7	453,454,457,348,452,455,456	NE,NE,NE,NE,NE,NE,NE	Nonessential
ENSG00000087077	TRIP6	8	455,456,457,459,452,454,453,348	NE,NE,NE,E,NE,NE,NE,NE	Conditional
ENSG00000087085	ACHE	8	452,348,453,456,459,457,454,455	NE,NE,NE,NE,E,NE,NE,NE	Conditional
ENSG00000087086	FTL	6	454,456,455,453,452,457	NE,NE,NE,NE,NE,NE	Nonessential
ENSG00000087087	SRRT	8	459,457,456,348,455,454,453,452	E,E,E,NE,E,E,E,E	Conditional
ENSG00000087088	BAX	7	452,453,348,457,456,454,455	NE,NE,NE,NE,NE,NE,NE	Nonessential
ENSG00000087095	NLK	7	454,457,452,453,348,456,455	NE,NE,NE,NE,NE,NE,NE	Nonessential
ENSG00000087111	PIGS	8	456,455,453,452,454,457,459,348	NE,E,NE,NE,NE,E,E,NE	Conditional
ENSG00000087116	ADAMTS2	7	452,348,454,455,456,453,457	NE,NE,NE,NE,NE,NE,NE	Nonessential
ENSG00000087128	TMPRSS11E	7	457,456,348,455,454,453,452	NE,NE,NE,NE,NE,NE,NE	Nonessential
ENSG00000087152	ATXN7L3	8	452,453,348,459,457,456,455,454	NE,NE,NE,E,NE,NE,NE,NE	Conditional
ENSG00000087157	PGS1	8	454,457,459,453,452,348,455,456	E,E,E,E,E,NE,NE,E	Conditional
ENSG00000087191	PSMC5	9	456,455,453,454,459,457,452,451,348	E,E,E,E,E,E,E,E,E	Essential
ENSG00000087206	UIMC1	7	348,452,454,453,455,456,457	NE,NE,NE,NE,NE,NE,E	Conditional
ENSG00000087237	CETP	7	457,456,454,455,348,452,453	NE,NE,NE,NE,NE,NE,NE	Nonessential
ENSG00000087245	MMP2	7	452,453,348,457,454,456,455	NE,NE,NE,NE,NE,NE,NE	Nonessential
ENSG00000087250	MT3	8	456,457,453,348,449,452,454,455	NE,NE,NE,NE,E,NE,NE,NE	Conditional
ENSG00000087253	LPCAT2	7	454,452,453,455,456,457,348	NE,NE,NE,NE,NE,NE,NE	Nonessential
ENSG00000087258	GNAO1	7	348,452,456,455,454,453,457	NE,NE,NE,NE,NE,NE,NE	Nonessential
ENSG00000087263	OGFOD1	8	457,454,348,450,456,455,452,453	NE,NE,NE,E,NE,NE,NE,NE	Conditional
ENSG00000087266	SH3BP2	7	452,348,457,454,453,455,456	NE,NE,NE,NE,NE,NE,NE	Nonessential
ENSG00000087269	NOP14	9	456,455,457,459,453,452,451,348,454	E,NE,E,E,E,E,E,NE,NE	Conditional
ENSG00000087274	ADD1	8	454,453,456,455,459,457,452,348	NE,NE,NE,NE,E,NE,NE,NE	Conditional
ENSG00000087299	L2HGDH	8	348,444,455,454,452,453,456,457	NE,E,NE,NE,NE,NE,NE,NE	Conditional
ENSG00000087301	TXNDC16	7	457,454,455,453,456,348,452	NE,NE,NE,NE,NE,NE,NE	Nonessential
ENSG00000087302	C14orf166	7	452,453,455,456,457,454,348	NE,E,E,NE,E,E,NE	Conditional
ENSG00000087303	NID2	7	348,457,453,452,455,456,454	NE,NE,NE,NE,NE,NE,NE	Nonessential
ENSG00000087338	GMCL1	8	454,453,452,348,457,459,456,455	NE,NE,NE,NE,NE,E,NE,NE	Conditional
ENSG00000087365	SF3B2	8	455,456,348,454,453,452,459,457	E,E,NE,E,E,E,E,E	Conditional
ENSG00000087448	KLHDC5	8	459,457,454,456,455,348,453,452	E,NE,NE,NE,NE,NE,NE,NE	Conditional
ENSG00000087460	GNAS	7	453,452,456,455,457,454,348	NE,NE,NE,NE,NE,NE,NE	Nonessential
ENSG00000087470	DNM1L	9	348,449,459,457,452,453,455,456,454	NE,E,E,E,E,E,E,E,E	Conditional
ENSG00000087494	PTHLH	6	454,452,453,457,455,456	NE,NE,NE,NE,NE,NE	Nonessential
ENSG00000087495	PHACTR3	7	456,455,453,452,348,454,457	NE,NE,NE,NE,NE,NE,NE	Nonessential
ENSG00000087502	ERGIC2	9	457,449,451,348,455,456,452,453,454	NE,E,E,NE,NE,NE,NE,NE,NE	Conditional
ENSG00000087510	TFAP2C	10	453,454,455,456,459,457,444,449,348,452	NE,NE,NE,NE,E,E,E,E,E,NE	Conditional
ENSG00000087586	AURKA	7	452,453,457,455,454,456,348	E,E,E,E,E,E,E	Essential
ENSG00000087589	CASS4	8	451,348,454,455,452,453,456,457	E,NE,NE,NE,NE,NE,NE,NE	Conditional
ENSG00000087842	PIR	7	457,453,348,452,454,456,455	NE,NE,NE,NE,NE,NE,NE	Nonessential
ENSG00000087884	C11orf67	7	455,456,348,457,452,453,454	NE,NE,NE,NE,NE,NE,NE	Nonessential
ENSG00000087903	RFX2	7	454,457,456,455,348,453,452	NE,NE,NE,NE,NE,NE,NE	Nonessential
ENSG00000087916	SLC6A14	3	453,457,348	NE,NE,NE	Nonessential
ENSG00000087995	METTL2A	8	348,450,454,455,456,452,453,457	NE,E,NE,NE,NE,NE,NE,NE	Conditional
ENSG00000088002	SULT2B1	7	457,456,348,454,455,453,452	NE,NE,NE,NE,NE,NE,NE	Nonessential
ENSG00000088035	ALG6	8	453,452,348,455,456,459,457,454	NE,NE,NE,NE,E,E,NE,NE	Conditional
ENSG00000088038	CNOT3	8	455,454,456,452,453,348,457,459	E,NE,E,NE,E,NE,E,E	Conditional
ENSG00000088053	GP6	7	457,452,453,454,455,456,348	NE,NE,NE,NE,NE,NE,NE	Nonessential
ENSG00000088179	PTPN4	7	452,348,454,457,453,456,455	NE,E,NE,NE,NE,NE,NE	Conditional
ENSG00000088205	DDX18	8	455,456,459,457,348,454,453,452	E,E,E,E,NE,E,E,E	Conditional
ENSG00000088247	KHSRP	8	453,452,348,455,456,457,459,454	NE,NE,NE,NE,NE,NE,E,NE	Conditional
ENSG00000088256	GNA11	8	454,456,455,453,452,348,459,457	NE,NE,NE,NE,NE,NE,E,NE	Conditional
ENSG00000088280	ASAP3	7	457,452,453,454,455,456,348	NE,NE,NE,NE,NE,NE,NE	Nonessential
ENSG00000088298	EDEM2	7	348,454,457,452,453,456,455	NE,NE,NE,NE,NE,NE,NE	Nonessential
ENSG00000088305	DNMT3B	7	456,455,457,348,454,453,452	NE,NE,NE,E,NE,NE,NE	Conditional
ENSG00000088320	REM1	8	453,452,348,455,456,457,459,454	NE,NE,NE,NE,NE,NE,E,NE	Conditional
ENSG00000088325	TPX2	8	454,455,452,453,348,459,457,456	E,E,E,E,NE,E,E,E	Conditional
ENSG00000088356	PDRG1	8	457,459,453,452,456,455,454,348	E,E,E,NE,E,E,E,NE	Conditional
ENSG00000088367	EPB41L1	7	348,455,456,457,452,453,454	NE,NE,NE,NE,NE,NE,NE	Nonessential
ENSG00000088386	SLC15A1	7	453,454,457,348,452,456,455	NE,NE,NE,NE,NE,NE,NE	Nonessential
ENSG00000088387	DOCK9	7	456,455,348,454,457,453,452	NE,NE,NE,NE,NE,NE,NE	Nonessential
ENSG00000088448	ANKRD10	7	452,453,454,455,456,348,457	NE,NE,NE,NE,NE,NE,NE	Nonessential
ENSG00000088451	TGDS	7	457,455,456,452,454,453,348	NE,NE,NE,NE,NE,NE,NE	Nonessential
ENSG00000088538	DOCK3	7	348,452,453,457,456,455,454	NE,NE,NE,NE,NE,NE,NE	Nonessential
ENSG00000088543	C3orf18	7	454,455,457,348,453,452,456	NE,NE,NE,NE,NE,NE,NE	Nonessential
ENSG00000088682	COQ9	7	456,455,348,452,454,457,453	NE,NE,NE,NE,NE,NE,NE	Nonessential
ENSG00000088726	TMEM40	7	454,453,456,455,452,348,457	NE,NE,NE,NE,NE,NE,NE	Nonessential
ENSG00000088727	KIF9	8	457,455,456,453,454,452,348,443	NE,NE,NE,NE,NE,NE,NE,E	Conditional
ENSG00000088756	ARHGAP28	7	348,453,452,457,455,456,454	NE,NE,NE,NE,NE,NE,NE	Nonessential
ENSG00000088766	CRLS1	8	454,459,457,452,348,453,455,456	E,E,E,E,NE,E,NE,E	Conditional
ENSG00000088782	DEFB127	7	456,455,348,454,457,453,452	NE,NE,NE,NE,NE,NE,NE	Nonessential
ENSG00000088808	PPP1R13B	8	452,453,454,455,456,348,444,457	NE,NE,NE,NE,NE,E,E,NE	Conditional
ENSG00000088812	ATRN	8	456,459,457,453,452,455,454,348	NE,E,NE,NE,NE,NE,NE,NE	Conditional
ENSG00000088826	SMOX	7	348,452,456,457,454,453,455	NE,NE,NE,NE,NE,NE,NE	Nonessential
ENSG00000088827	SIGLEC1	7	455,454,453,348,452,457,456	NE,NE,NE,NE,NE,NE,NE	Nonessential
ENSG00000088832	FKBP1A	7	457,454,455,456,452,453,348	NE,NE,NE,NE,NE,NE,NE	Nonessential
ENSG00000088833	NSFL1C	7	452,348,455,456,457,454,453	NE,NE,NE,NE,NE,NE,NE	Nonessential
ENSG00000088836	SLC4A11	7	452,457,348,455,456,454,453	NE,NE,NE,NE,NE,NE,NE	Nonessential
ENSG00000088854	C20orf194	7	454,348,452,453,457,455,456	NE,NE,NE,NE,NE,NE,NE	Nonessential
ENSG00000088876	ZNF343	8	456,455,452,453,454,348,459,457	NE,NE,NE,NE,NE,NE,E,NE	Conditional
ENSG00000088881	EBF4	5	454,455,456,452,348	NE,NE,NE,NE,NE	Nonessential
ENSG00000088882	CPXM1	8	449,452,348,455,456,457,454,453	E,NE,NE,NE,NE,NE,NE,NE	Conditional
ENSG00000088888	MAVS	7	453,457,348,452,456,455,454	NE,NE,NE,NE,NE,NE,E	Conditional
ENSG00000088899		3	348,453,457	NE,NE,NE	Nonessential
ENSG00000088926	F11	7	457,453,454,455,452,348,456	NE,NE,NE,NE,NE,NE,NE	Nonessential
ENSG00000088930	XRN2	8	455,456,454,457,459,453,452,348	NE,E,E,E,E,E,E,NE	Conditional
ENSG00000088986	DYNLL1	7	452,348,457,456,455,454,453	NE,NE,E,NE,NE,NE,NE	Conditional
ENSG00000088992	TESC	5	456,455,452,348,454	NE,NE,NE,NE,NE	Nonessential
ENSG00000089006	SNX5	7	453,454,455,456,457,348,452	NE,NE,NE,NE,NE,NE,NE	Nonessential
ENSG00000089009	RPL6	7	348,455,456,453,452,454,457	NE,E,E,E,E,E,E	Conditional
ENSG00000089012	SIRPG	7	457,452,348,456,454,455,453	NE,NE,NE,NE,NE,NE,NE	Nonessential
ENSG00000089022	MAPKAPK5	8	454,348,451,457,452,453,456,455	E,E,E,NE,NE,NE,NE,NE	Conditional
ENSG00000089041	P2RX7	6	456,455,457,454,453,452	NE,NE,NE,NE,NE,NE	Nonessential
ENSG00000089048	ESF1	8	452,453,457,459,455,456,348,454	NE,E,E,E,E,E,NE,NE	Conditional
ENSG00000089050	RBBP9	7	454,456,455,453,452,457,348	NE,NE,NE,NE,NE,NE,NE	Nonessential
ENSG00000089053	ANAPC5	8	348,452,453,454,455,456,459,457	E,E,E,E,E,E,E,E	Essential
ENSG00000089057	SLC23A2	7	457,454,453,348,452,455,456	NE,NE,NE,NE,NE,NE,NE	Nonessential
ENSG00000089060	SLC24A6	5	456,455,452,348,454	NE,NE,NE,NE,NE	Nonessential
ENSG00000089063	C20orf30	7	454,453,348,457,456,455,452	NE,NE,NE,NE,NE,NE,NE	Nonessential
ENSG00000089091	C20orf12	5	452,456,454,455,348	NE,NE,NE,NE,NE	Nonessential
ENSG00000089094	KDM2B	8	348,451,454,453,452,457,455,456	NE,E,E,NE,NE,NE,NE,NE	Conditional
ENSG00000089101	C20orf26	3	453,348,457	NE,NE,NE	Nonessential
ENSG00000089116	LHX5	7	457,452,453,455,456,454,348	NE,NE,NE,NE,NE,NE,NE	Nonessential
ENSG00000089123	TASP1	7	348,456,455,457,452,454,453	NE,NE,NE,NE,NE,NE,NE	Nonessential
ENSG00000089127	OAS1	7	454,457,348,452,456,455,453	NE,NE,NE,NE,NE,NE,NE	Nonessential
ENSG00000089154	GCN1L1	3	453,348,457	NE,NE,E	Conditional
ENSG00000089157	RPLP0	8	456,457,459,348,452,455,454,453	E,E,E,NE,E,E,E,E	Conditional
ENSG00000089159	PXN	8	452,453,454,459,457,348,456,455	NE,NE,NE,E,E,NE,NE,NE	Conditional
ENSG00000089163	SIRT4	7	455,456,457,454,453,452,348	NE,NE,NE,NE,NE,NE,NE	Nonessential
ENSG00000089169	RPH3A	7	348,457,453,452,455,456,454	NE,NE,NE,NE,NE,NE,NE	Nonessential
ENSG00000089177	KIF16B	7	455,454,452,453,348,457,456	NE,NE,NE,NE,NE,NE,NE	Nonessential
ENSG00000089195	TRMT6	8	456,348,454,455,452,453,457,459	NE,NE,NE,NE,E,E,E,E	Conditional
ENSG00000089199	CHGB	7	457,454,456,455,348,453,452	NE,NE,NE,NE,NE,NE,NE	Nonessential
ENSG00000089220	PEBP1	7	453,457,456,454,455,348,452	NE,NE,NE,NE,NE,NE,NE	Nonessential
ENSG00000089225	TBX5	7	348,457,455,456,452,454,453	NE,NE,NE,NE,NE,NE,NE	Nonessential
ENSG00000089234	BRAP	8	454,455,456,348,459,457,452,453	NE,NE,NE,NE,E,NE,NE,NE	Conditional
ENSG00000089248	ERP29	8	452,453,348,454,456,455,457,459	NE,NE,NE,NE,NE,NE,NE,E	Conditional
ENSG00000089250	NOS1	7	457,454,453,452,348,455,456	NE,NE,NE,NE,NE,NE,NE	Nonessential
ENSG00000089280	FUS	7	456,455,453,457,454,348,452	NE,NE,E,E,NE,NE,NE	Conditional
ENSG00000089289	IGBP1	8	348,459,457,456,453,452,454,455	NE,E,E,E,E,NE,NE,E	Conditional
ENSG00000089327	FXYD5	6	455,454,456,457,452,453	NE,NE,NE,NE,NE,NE	Nonessential
ENSG00000089335	ZNF302	7	452,457,455,456,454,453,348	NE,NE,NE,NE,NE,NE,NE	Nonessential
ENSG00000089351	GRAMD1A	6	456,455,452,453,457,454	NE,NE,NE,NE,NE,NE	Nonessential
ENSG00000089356	FXYD3	7	454,453,452,348,455,456,457	NE,NE,NE,E,NE,NE,NE	Conditional
ENSG00000089472	HEPH	7	457,456,348,452,454,455,453	NE,NE,NE,NE,NE,NE,NE	Nonessential
ENSG00000089486	C16orf5	8	453,452,454,457,459,348,456,455	NE,NE,NE,NE,E,E,NE,NE	Conditional
ENSG00000089505	CMTM1	7	455,456,457,453,454,452,348	NE,NE,NE,NE,NE,NE,NE	Nonessential
ENSG00000089558	KCNH4	8	348,451,453,452,455,456,457,454	E,E,NE,NE,NE,NE,NE,NE	Conditional
ENSG00000089597	GANAB	7	455,454,456,452,348,453,457	NE,E,NE,NE,NE,NE,NE	Conditional
ENSG00000089639	GMIP	7	457,348,454,456,455,453,452	NE,NE,NE,NE,NE,NE,NE	Nonessential
ENSG00000089682	RBM41	7	452,453,454,455,457,348,456	NE,NE,NE,NE,NE,NE,NE	Nonessential
ENSG00000089685	BIRC5	8	456,457,459,453,455,454,348,452	E,E,E,E,E,E,E,E	Essential
ENSG00000089692	LAG3	7	348,452,453,455,456,457,454	NE,NE,NE,NE,NE,NE,NE	Nonessential
ENSG00000089693	MLF2	9	454,456,455,451,348,453,452,457,459	NE,NE,NE,E,NE,NE,NE,NE,E	Conditional
ENSG00000089723	OTUB2	7	457,348,454,456,455,453,452	NE,NE,NE,NE,NE,NE,NE	Nonessential
ENSG00000089737	DDX24	8	452,453,454,455,459,457,348,456	E,E,E,E,E,E,NE,E	Conditional
ENSG00000089775	ZBTB25	6	456,459,455,454,348,452	NE,E,NE,NE,NE,NE	Conditional
ENSG00000089818	NECAP1	8	452,348,451,457,453,456,455,454	NE,NE,E,NE,NE,NE,NE,NE	Conditional
ENSG00000089820	ARHGAP4	8	454,453,452,348,449,457,456,455	NE,NE,NE,NE,E,NE,NE,NE	Conditional
ENSG00000089847	ANKRD24	7	455,456,452,348,454,453,457	NE,E,NE,NE,NE,NE,NE	Conditional
ENSG00000089876	DHX32	7	457,454,455,456,348,453,452	NE,NE,NE,NE,NE,NE,NE	Nonessential
ENSG00000089902	RCOR1	5	452,456,454,455,348	E,NE,NE,NE,NE	Conditional
ENSG00000089916	C14orf118	7	348,452,457,456,455,453,454	NE,NE,NE,NE,NE,NE,NE	Nonessential
ENSG00000090006	LTBP4	2	348,459	NE,E	Conditional
ENSG00000090013	BLVRB	7	457,348,456,455,454,452,453	NE,NE,NE,NE,NE,NE,NE	Nonessential
ENSG00000090020	SLC9A1	7	452,456,457,348,455,453,454	NE,NE,NE,NE,NE,NE,NE	Nonessential
ENSG00000090054	SPTLC1	7	454,457,452,453,455,456,348	NE,NE,E,E,NE,NE,NE	Conditional
ENSG00000090060	PAPOLA	8	348,453,452,454,459,457,456,455	NE,NE,NE,NE,E,NE,NE,NE	Conditional
ENSG00000090061	CCNK	8	456,455,454,348,453,452,459,457	E,E,NE,NE,E,NE,E,E	Conditional
ENSG00000090097	PCBP4	8	459,457,348,456,454,455,452,453	E,NE,E,NE,NE,NE,NE,NE	Conditional
ENSG00000090104	RGS1	7	453,452,456,455,457,348,454	NE,NE,NE,NE,NE,NE,NE	Nonessential
ENSG00000090238	YPEL3	7	453,454,457,452,455,456,348	NE,NE,NE,NE,NE,NE,NE	Nonessential
ENSG00000090263	MRPS33	7	453,452,454,459,457,455,456	E,NE,NE,E,E,NE,NE	Conditional
ENSG00000090266	NDUFB2	8	456,455,454,348,453,452,459,457	NE,NE,NE,NE,NE,NE,E,NE	Conditional
ENSG00000090269	CLEC5A	1	348	NE	Nonessential
ENSG00000090273	NUDC	8	348,459,457,455,456,454,453,452	NE,E,E,E,E,E,E,E	Conditional
ENSG00000090316	MAEA	7	453,456,455,348,452,457,454	NE,NE,NE,NE,NE,E,NE	Conditional
ENSG00000090339	ICAM1	8	454,450,348,452,453,456,455,457	NE,E,NE,NE,NE,NE,NE,NE	Conditional
ENSG00000090372	STRN4	7	457,452,454,453,348,455,456	NE,NE,NE,NE,NE,NE,NE	Nonessential
ENSG00000090376	IRAK3	8	456,455,454,457,452,453,348,451	NE,NE,NE,NE,NE,NE,E,E	Conditional
ENSG00000090382	LYZ	7	348,457,456,454,455,453,452	NE,NE,NE,NE,NE,NE,NE	Nonessential
ENSG00000090402	SI	7	452,457,456,455,348,454,453	NE,NE,NE,NE,NE,NE,NE	Nonessential
ENSG00000090432	MUL1	7	454,455,456,453,452,457,348	NE,NE,NE,NE,NE,NE,NE	Nonessential
ENSG00000090447	TFAP4	8	348,452,453,455,454,457,456,459	NE,NE,NE,NE,NE,NE,NE,E	Conditional
ENSG00000090470	PDCD7	8	459,457,452,453,348,455,456,454	E,NE,E,NE,NE,NE,NE,NE	Conditional
ENSG00000090487	SPG21	7	454,453,455,348,456,457,452	NE,NE,NE,NE,NE,NE,NE	Nonessential
ENSG00000090512	FETUB	7	452,453,457,455,454,348,456	NE,NE,NE,NE,NE,NE,NE	Nonessential
ENSG00000090520	DNAJB11	5	456,455,454,452,348	E,NE,NE,NE,NE	Conditional
ENSG00000090530	LEPREL1	3	348,457,453	NE,NE,NE	Nonessential
ENSG00000090534	THPO	7	452,348,455,456,454,453,457	NE,NE,NE,NE,NE,NE,NE	Nonessential
ENSG00000090539	CHRD	7	457,456,455,452,453,348,454	NE,NE,NE,NE,NE,NE,NE	Nonessential
ENSG00000090554	FLT3LG	8	454,453,452,457,459,455,456,348	NE,NE,NE,NE,E,NE,NE,NE	Conditional
ENSG00000090565	RAB11FIP3	7	348,457,454,453,452,456,455	NE,NE,NE,NE,NE,NE,NE	Nonessential
ENSG00000090581	GNPTG	7	456,455,454,348,457,453,452	NE,NE,NE,NE,NE,NE,NE	Nonessential
ENSG00000090612	ZNF268	7	452,348,456,453,455,454,457	NE,NE,NE,NE,NE,NE,NE	Nonessential
ENSG00000090615	GOLGA3	5	455,456,452,348,454	NE,NE,NE,NE,NE	Nonessential
ENSG00000090621	PABPC4	8	454,452,453,457,455,456,348,442	NE,NE,NE,NE,NE,NE,NE,E	Conditional
ENSG00000090659	CD209	7	348,457,454,452,453,455,456	NE,NE,NE,NE,NE,NE,NE	Nonessential
ENSG00000090661	LASS4	7	454,455,348,457,456,453,452	NE,NE,NE,NE,NE,NE,NE	Nonessential
ENSG00000090674	MCOLN1	7	453,452,348,455,454,456,457	NE,NE,NE,NE,NE,NE,NE	Nonessential
ENSG00000090686	USP48	8	459,457,348,455,456,452,453,454	E,NE,NE,E,E,NE,NE,NE	Conditional
ENSG00000090776	EFNB1	7	454,455,456,457,348,452,453	NE,NE,NE,NE,NE,NE,NE	Nonessential
ENSG00000090857	PDPR	8	452,453,459,457,454,456,455,348	NE,NE,E,NE,NE,NE,NE,E	Conditional
ENSG00000090861	AARS	8	348,454,455,452,453,459,456,457	NE,E,E,E,E,E,E,E	Conditional
ENSG00000090863	GLG1	7	457,453,452,348,454,455,456	NE,NE,NE,NE,NE,NE,NE	Nonessential
ENSG00000090889	KIF4A	9	348,451,456,457,459,452,453,454,455	NE,E,NE,E,E,NE,E,NE,NE	Conditional
ENSG00000090905	TNRC6A	8	453,454,459,457,456,455,348,452	NE,NE,E,E,NE,NE,NE,NE	Conditional
ENSG00000090920	FCGBP	3	453,457,348	NE,NE,NE	Nonessential
ENSG00000090924	PLEKHG2	8	451,348,453,452,455,454,456,457	E,NE,NE,NE,NE,E,NE,NE	Conditional
ENSG00000090932	DLL3	8	459,457,454,348,452,453,456,455	E,NE,NE,NE,NE,NE,NE,NE	Conditional
ENSG00000090971	NAT14	7	456,455,348,452,457,454,453	NE,NE,NE,NE,NE,NE,NE	Nonessential
ENSG00000090975	PITPNM2	6	453,452,457,456,455,454	NE,NE,NE,NE,NE,NE	Nonessential
ENSG00000090989	EXOC1	8	454,452,453,455,456,348,457,459	NE,E,E,E,NE,NE,E,E	Conditional
ENSG00000091009	RBM27	7	457,455,456,454,453,452,348	NE,NE,NE,NE,E,NE,NE	Conditional
ENSG00000091010	POU4F3	8	451,348,454,457,456,455,452,453	E,NE,NE,NE,NE,NE,NE,NE	Conditional
ENSG00000091039	OSBPL8	7	453,452,457,348,454,455,456	NE,NE,NE,NE,NE,NE,NE	Nonessential
ENSG00000091073	DTX2	7	456,348,452,453,457,455,454	NE,NE,NE,NE,NE,NE,NE	Nonessential
ENSG00000091106	NLRC4	8	454,453,455,456,451,348,452,457	NE,NE,NE,NE,E,NE,NE,NE	Conditional
ENSG00000091127	PUS7	7	457,455,456,454,453,452,348	NE,NE,NE,NE,NE,NE,NE	Nonessential
ENSG00000091128	LAMB4	5	348,454,456,455,452	NE,NE,NE,NE,NE	Nonessential
ENSG00000091129	NRCAM	7	453,452,454,455,457,348,456	NE,NE,NE,NE,NE,NE,NE	Nonessential
ENSG00000091136	LAMB1	7	456,455,457,452,453,454,348	NE,NE,NE,NE,NE,NE,NE	Nonessential
ENSG00000091137	SLC26A4	7	348,452,456,455,457,453,454	NE,NE,NE,NE,NE,NE,NE	Nonessential
ENSG00000091138	SLC26A3	7	454,453,455,452,348,457,456	NE,NE,NE,NE,NE,NE,NE	Nonessential
ENSG00000091140	DLD	8	457,459,452,453,455,456,454,348	E,E,E,E,E,NE,E,NE	Conditional
ENSG00000091157	WDR7	8	348,456,455,459,457,452,453,454	E,E,E,E,NE,E,E,E	Conditional
ENSG00000091164	TXNL1	7	455,453,454,456,457,348,452	NE,NE,NE,NE,NE,NE,NE	Nonessential
ENSG00000091181	IL5RA	8	453,452,457,454,455,456,348,451	NE,NE,NE,NE,NE,NE,NE,E	Conditional
ENSG00000091262	ABCC6	7	348,454,452,453,457,456,455	NE,NE,NE,NE,NE,NE,NE	Nonessential
ENSG00000091317	CMTM6	7	455,456,453,452,348,454,457	NE,NE,NE,NE,NE,NE,NE	Nonessential
ENSG00000091409	ITGA6	7	457,348,456,455,453,452,454	NE,E,NE,NE,NE,NE,NE	Conditional
ENSG00000091428	RAPGEF4	7	454,455,456,457,348,452,453	NE,NE,NE,NE,NE,NE,NE	Nonessential
ENSG00000091436		3	453,457,348	NE,NE,E	Conditional
ENSG00000091482	SMPX	7	348,452,454,453,456,455,457	NE,NE,NE,NE,NE,NE,NE	Nonessential
ENSG00000091483	FH	8	459,457,454,348,453,452,455,456	E,E,NE,E,E,E,NE,E	Conditional
ENSG00000091490	SEL1L3	7	348,456,457,454,453,455,452	NE,NE,NE,NE,NE,NE,NE	Nonessential
ENSG00000091513	TF	7	452,457,455,456,348,454,453	NE,NE,NE,NE,E,NE,NE	Conditional
ENSG00000091527	CDV3	7	454,456,455,453,452,457,348	NE,NE,NE,NE,NE,NE,NE	Nonessential
ENSG00000091536	MYO15A	7	348,452,453,454,455,456,457	NE,NE,NE,NE,NE,NE,NE	Nonessential
ENSG00000091542	ALKBH5	7	457,455,454,348,452,453,456	NE,NE,NE,NE,NE,NE,NE	Nonessential
ENSG00000091583	APOH	7	455,456,348,457,454,453,452	NE,NE,NE,NE,NE,NE,NE	Nonessential
ENSG00000091592	NLRP1	7	453,452,457,456,348,454,455	NE,NE,NE,NE,NE,NE,NE	Nonessential
ENSG00000091622	PITPNM3	7	454,457,456,455,452,453,348	NE,NE,NE,NE,NE,NE,NE	Nonessential
ENSG00000091640	SPAG7	7	348,452,456,455,454,453,457	NE,E,NE,NE,NE,NE,NE	Conditional
ENSG00000091651	ORC6	8	457,459,454,348,455,456,452,453	E,E,E,E,NE,E,E,E	Conditional
ENSG00000091656	ZFHX4	7	348,452,457,454,453,456,455	NE,NE,NE,NE,NE,NE,NE	Nonessential
ENSG00000091664	SLC17A6	7	456,457,452,348,453,455,454	NE,NE,NE,NE,NE,NE,NE	Nonessential
ENSG00000091704	CPA1	7	454,457,452,453,456,455,348	NE,NE,NE,NE,NE,NE,NE	Nonessential
ENSG00000091732	ZC3HC1	8	348,452,453,454,459,457,456,455	NE,NE,NE,NE,E,E,NE,NE	Conditional
ENSG00000091831	ESR1	7	456,454,455,348,452,453,457	NE,NE,NE,E,NE,NE,NE	Conditional
ENSG00000091844	RGS17	5	348,456,455,454,452	NE,NE,NE,NE,NE	Nonessential
ENSG00000091879	ANGPT2	7	453,452,455,456,457,348,454	NE,NE,NE,NE,NE,NE,NE	Nonessential
ENSG00000091947	TMEM101	5	455,454,456,452,348	NE,NE,NE,NE,NE	Nonessential
ENSG00000091972	CD200	7	348,457,454,455,456,453,452	NE,NE,NE,NE,NE,NE,NE	Nonessential
ENSG00000091986	CCDC80	7	452,453,454,348,457,456,455	NE,NE,NE,NE,NE,NE,NE	Nonessential
ENSG00000092009	CMA1	7	455,456,348,453,452,454,457	NE,NE,NE,NE,NE,NE,NE	Nonessential
ENSG00000092010	PSME1	7	456,457,452,453,348,454,455	NE,NE,NE,NE,E,NE,NE	Conditional
ENSG00000092020	PPP2R3C	8	455,454,453,457,456,459,348,452	NE,E,E,E,E,E,NE,E	Conditional
ENSG00000092036	HAUS4	9	348,451,453,452,456,455,454,459,457	NE,E,E,E,E,E,NE,E,E	Conditional
ENSG00000092051	JPH4	7	457,456,455,348,452,453,454	NE,NE,NE,NE,NE,NE,NE	Nonessential
ENSG00000092054	MYH7	6	454,452,457,456,455,453	NE,NE,NE,NE,NE,NE	Nonessential
ENSG00000092067	CEBPE	8	452,453,459,457,454,348,455,456	NE,NE,E,NE,NE,NE,NE,NE	Conditional
ENSG00000092068	SLC7A8	7	454,455,453,452,456,457,348	NE,NE,NE,NE,NE,NE,NE	Nonessential
ENSG00000092094	OSGEP	9	348,450,452,453,456,454,455,457,459	NE,E,E,E,E,E,E,E,E	Conditional
ENSG00000092096	SLC22A17	8	459,457,456,348,452,453,455,454	E,NE,NE,NE,NE,NE,NE,NE	Conditional
ENSG00000092098	RNF31	7	454,452,348,455,456,457,453	NE,E,NE,E,NE,NE,NE	Conditional
ENSG00000092108	SCFD1	9	453,456,455,454,348,452,451,459,457	E,E,NE,E,NE,NE,E,E,E	Conditional
ENSG00000092140	G2E3	7	457,454,452,453,455,456,348	NE,NE,NE,NE,NE,NE,NE	Nonessential
ENSG00000092148	HECTD1	6	348,452,459,454,455,456	NE,E,E,NE,NE,E	Conditional
ENSG00000092199	HNRNPC	8	456,455,457,348,451,452,453,454	E,E,E,E,E,E,E,E	Essential
ENSG00000092200	RPGRIP1	7	454,348,456,455,457,453,452	NE,NE,NE,NE,NE,NE,E	Conditional
ENSG00000092201	SUPT16H	8	453,455,456,454,348,452,459,457	E,E,E,E,NE,NE,E,E	Conditional
ENSG00000092203	TOX4	6	459,454,452,456,455,348	E,NE,NE,E,NE,NE	Conditional
ENSG00000092208	SIP1	8	348,452,453,459,457,454,455,456	NE,E,E,E,E,NE,NE,NE	Conditional
ENSG00000092295	TGM1	7	456,457,348,452,455,454,453	NE,NE,NE,NE,NE,NE,NE	Nonessential
ENSG00000092330	TINF2	8	454,455,456,457,459,453,452,348	NE,NE,NE,E,E,E,NE,NE	Conditional
ENSG00000092345	DAZL	7	348,456,457,455,454,453,452	NE,NE,NE,NE,NE,NE,NE	Nonessential
ENSG00000092377	TBL1Y	5	452,455,456,348,454	NE,NE,NE,NE,NE	Nonessential
ENSG00000092421	SEMA6A	7	453,454,455,456,457,452,348	NE,NE,NE,NE,NE,NE,NE	Nonessential
ENSG00000092439	TRPM7	8	348,452,456,455,454,453,459,457	E,E,E,NE,E,E,E,E	Conditional
ENSG00000092445	TYRO3	7	457,454,455,453,348,456,452	NE,NE,NE,NE,E,NE,E	Conditional
ENSG00000092470	WDR76	7	452,348,457,453,454,455,456	NE,NE,NE,NE,NE,NE,NE	Nonessential
ENSG00000092529	CAPN3	9	459,457,456,452,453,451,348,455,454	E,NE,NE,NE,NE,E,NE,NE,NE	Conditional
ENSG00000092531	SNAP23	8	454,452,453,455,456,457,348,451	NE,NE,E,E,NE,NE,NE,E	Conditional
ENSG00000092607	TBX15	7	348,456,455,454,453,452,457	NE,NE,NE,NE,NE,NE,NE	Nonessential
ENSG00000092621	PHGDH	7	457,454,348,456,455,453,452	NE,E,NE,NE,NE,NE,NE	Conditional
ENSG00000092758	COL9A3	8	453,452,348,457,459,454,455,456	NE,NE,E,NE,E,NE,NE,NE	Conditional
ENSG00000092820	EZR	7	457,456,452,453,348,455,454	NE,NE,NE,NE,NE,NE,NE	Nonessential
ENSG00000092841	MYL6	7	454,452,453,456,455,459,457	NE,NE,NE,NE,NE,E,NE	Conditional
ENSG00000092847	EIF2C1	7	457,456,455,454,453,348,452	NE,NE,NE,NE,NE,NE,NE	Nonessential
ENSG00000092850	TEKT2	7	452,348,454,453,457,455,456	NE,NE,NE,NE,NE,NE,NE	Nonessential
ENSG00000092853	CLSPN	8	455,456,459,457,348,452,454,453	E,E,E,E,E,E,NE,E	Conditional
ENSG00000092871	RFFL	7	453,348,452,455,456,457,454	NE,NE,NE,NE,NE,NE,NE	Nonessential
ENSG00000092929	UNC13D	7	454,453,456,455,452,348,457	NE,NE,NE,NE,NE,NE,NE	Nonessential
ENSG00000092931	MFSD11	7	457,452,453,454,455,456,348	NE,NE,NE,NE,NE,NE,NE	Nonessential
ENSG00000092964	DPYSL2	7	348,454,457,453,452,456,455	NE,NE,NE,NE,NE,NE,NE	Nonessential
ENSG00000092969	TGFB2	7	456,455,457,348,454,453,452	NE,NE,NE,E,NE,NE,NE	Conditional
ENSG00000092978	GPATCH2	8	452,453,348,451,456,455,457,454	NE,NE,NE,E,NE,NE,NE,NE	Conditional
ENSG00000093000	NUP50	7	454,455,456,452,453,348,457	NE,NE,NE,NE,E,NE,E	Conditional
ENSG00000093009	CDC45	9	457,459,453,452,454,456,455,451,348	E,E,E,E,E,E,E,E,E	Essential
ENSG00000093010	COMT	8	348,454,459,457,452,453,455,456	NE,E,E,NE,NE,NE,NE,NE	Conditional
[truncated: 19,557 more rows]
