# Supplementary material for: Prioritizing target-disease associations with novel safety and efficacy scoring methods
Source: Sci Rep. 2019 Jul 8;9:9852. doi: 10.1038/s41598-019-46293-7 (PMC6614395; doi:10.1038/s41598-019-46293-7)
Supplement: Supplementary file 3 — Supplementary Figures [file 41598_2019_46293_MOESM3_ESM.zip › Intermediate Files/human_interactome.txt]

gene_ID_1	gene_ID_2	data_source
1394	2778	literature
100290337	4214	literature
122704	54460	complexes
4790	79155	binary;literature;signaling
2597	70	signaling
5923	7157	literature
509	6122	literature
4067	933	literature;signaling
398	998	literature
1748	5976	literature
1537	55967	metabolic
10989	54927	literature
55890	7920	binary;literature;signaling
6629	9140	literature
6173	8342	complexes
6193	79084	literature
7879	83547	literature
56893	6598	binary;literature;signaling
8543	9659	binary
6498	7329	binary;literature;signaling
5564	6122	literature
51729	79228	complexes
125115	79165	binary
2177	4609	literature
11017	6427	complexes
10567	123920	signaling
1153	9589	complexes
1457	2287	literature;signaling
4607	84676	binary;literature
4678	8357	binary;literature
5295	7098	literature
4141	7030	literature
10399	6531	literature;signaling
26191	5170	binary;literature
27316	9939	complexes
10128	6146	literature
51755	6434	complexes
221692	58	literature;signaling
27230	3337	literature
2033	3233	literature;signaling
5996	8666	signaling
5063	6853	literature;kinase
5566	596	literature;signaling
339	387569	literature
10399	920	literature
217	84532	metabolic
10449	6342	literature
5705	8856	literature;signaling
4700	4711	complexes
10206	396	signaling
10577	4864	literature
5903	7341	literature
2273	9659	signaling
1027	10987	literature;signaling
148	84687	literature;signaling
2091	6229	complexes
5083	7088	literature
10291	24148	complexes
6217	7532	literature
9343	94104	complexes
10083	64072	literature
6688	9636	regulatory
71	93661	literature
2810	5774	literature
1938	6125	complexes;literature
3911	84280	binary;literature;signaling
51021	54460	complexes
22948	29966	literature
5558	7150	complexes
22907	84844	literature
23774	9767	complexes
58	84962	literature;signaling
27030	27030	literature
3275	6256	literature;signaling
386677	84527	binary
3749	5579	kinase
3718	3932	literature;signaling
10289	55720	literature
5310	87	literature;signaling
391257	7329	binary
79959	8812	binary;literature;signaling
2885	817	literature
4209	8751	literature
347733	4790	literature
6159	7533	literature
23398	2483	complexes
10313	6252	literature
259266	5347	literature
2058	9140	literature
10849	916	literature;signaling
5110	7077	literature
11052	57819	complexes
114609	7189	literature;signaling
125115	26152	binary
130502	56658	binary
23385	84898	literature
10392	3303	literature
3131	4602	literature
6141	9129	literature
196	9978	complexes
2533	8631	binary;literature;signaling
1019	1022	literature;kinase
3490	6382	literature;signaling
6427	7536	complexes
11156	29927	literature
5698	6772	regulatory
2353	5104	binary
4736	6142	complexes;literature
4137	4741	literature
55763	7204	binary;literature
4163	81876	literature
1432	2004	literature;signaling
1499	51762	literature
84365	983	kinase
7431	9212	kinase
706	9256	literature
145270	43	literature
9456	9456	literature
4802	6908	literature
2791	2793	literature
3178	4792	literature
6160	64960	literature
388387	54507	binary
5159	9368	binary;literature;signaling
117854	117854	literature
1933	1937	binary;literature
10114	355	literature;signaling
409	9774	literature
5245	6187	literature
4478	4478	literature
5584	624	kinase
220134	26258	binary;literature
1915	26608	literature
5733	80125	binary
51021	9801	complexes
6160	6207	complexes;literature
3191	7150	literature
23521	3007	complexes
6632	83443	complexes;literature
4223	8675	binary
54534	64976	complexes
11218	57835	literature
257202	51	metabolic
5479	7428	literature
6884	8148	complexes;literature;signaling
2902	5516	literature
5408	9388	metabolic
10783	2902	kinase
497661	55131	complexes
28957	51650	complexes
2923	3914	literature
51742	8819	complexes
254065	26043	literature
2175	26121	literature
409	9020	literature
28966	6457	binary;literature;signaling
55917	9146	binary
54954	7024	binary
661	84528	literature
5424	5557	complexes
1208	5406	literature
1608	5331	metabolic
261726	5537	literature
579	7091	complexes
4694	4710	complexes
222	84532	metabolic
26986	9533	literature
7490	9391	literature;signaling
1459	8665	literature
60490	705	binary
23248	9448	literature
2810	9729	binary;literature;signaling
4528	4790	literature
22826	23451	complexes;literature
293	3881	binary
285093	81704	binary
10254	26994	binary;literature;signaling
10772	7532	literature;signaling
203068	55207	literature;signaling
51412	6606	signaling
55157	7965	literature
22985	6426	complexes
7327	79102	literature
64375	64375	literature
131	224	metabolic
5693	5716	complexes
10492	6629	complexes
3183	4691	literature
1558	642	literature
22800	5074	binary;literature;signaling
54908	767	binary
2091	8241	literature
55352	8368	literature
2932	8517	literature;signaling
6883	6883	literature
5347	9701	literature
4086	4086	binary;literature
2908	7157	literature;signaling
53904	81488	binary;literature;signaling
5478	79800	binary
2793	654364	literature
10492	51362	complexes
1176	2647	complexes
5250	6136	literature
3312	409	literature
2130	2185	literature;signaling
25	6654	literature
23517	6434	complexes
1537	4696	metabolic
23450	8450	literature
23268	23268	literature
3315	5582	kinase
26043	8450	literature
79968	8450	literature
5496	9584	complexes
150094	7534	binary;literature
23392	5108	binary;literature
6865	6866	literature;signaling
5887	7431	literature
1545	2099	regulatory
26586	9212	kinase
6546	859	literature;signaling
4137	5568	kinase
23345	6134	literature
4292	641	complexes;literature
4172	472	kinase
29093	51318	complexes
27089	4694	metabolic
2099	5594	literature;signaling;kinase
2623	5469	literature;signaling
301	7419	literature
2040	5567	kinase
4435	7157	literature
10982	22919	binary
2091	4641	literature
5581	58	literature;signaling
7531	84952	literature
6464	6654	literature;signaling
150684	170622	binary;literature
24144	6801	binary
5599	7132	literature
26173	5430	complexes
22974	3551	literature
1974	6206	literature
125476	93973	complexes
192670	27327	literature
5411	6636	complexes
26519	29928	literature
3312	6632	complexes
25898	54507	binary
2959	6874	complexes
728239	9796	binary;literature
10140	9869	binary;literature;signaling
11252	7456	literature
10627	7428	literature
51639	6634	complexes;literature
10142	808	literature;signaling
4131	50488	literature
10963	3337	literature
375	55738	literature;signaling
627	627	literature
4691	72	complexes
157506	57665	metabolic
50628	509	literature
1917	3035	literature
5356	6625	complexes
497661	6154	complexes
10189	10521	complexes
6854	9475	literature
118460	51079	literature;signaling
4323	6382	literature;signaling
4809	9410	complexes
8834	89885	binary
11338	84991	complexes;literature
6716	7364	metabolic
5806	715	literature
22806	84619	binary
4916	5978	regulatory
6927	9075	regulatory
4628	65125	literature
170506	6165	literature
29950	894	literature
225689	225689	literature;kinase
1655	9416	complexes
6878	8467	complexes
51375	83878	binary
6142	83858	literature
3726	7051	regulatory
11244	732272	binary
2932	9627	literature;signaling;kinase
4850	7324	literature;signaling
3689	8875	literature
51124	5997	signaling
11047	5903	literature
100293516	2885	literature
4809	9589	complexes
1022	4331	complexes;literature;signaling
54948	64983	complexes
2885	998	signaling
10163	9051	literature;signaling
23350	4236	complexes
355	8837	literature
578	7157	literature;signaling
5105	8802	metabolic
27229	5987	binary;literature
132158	287015	binary
865	9139	literature;signaling
130540	81567	binary
2099	2932	kinase
4223	83538	binary
55722	6427	binary
3881	79843	binary
3007	4691	complexes
7534	8332	literature
11140	51535	signaling
27252	27252	literature
2906	5520	literature;signaling
5277	9091	complexes;literature
7277	9070	complexes;literature
6206	6229	complexes;literature
7405	9711	literature
23421	79019	complexes
10056	79876	literature
9568	9568	literature
3326	5597	literature
6152	6201	complexes;literature
5094	6132	literature
115265	51690	binary
4111	79745	binary
6613	7153	literature
3295	79876	literature
7046	7314	literature;signaling
10900	8907	binary;literature;signaling
55308	57409	binary;literature;signaling
10592	3105	literature
414301	60491	binary
29911	8907	binary
112609	4159	literature
163033	55644	signaling
1018	7024	kinase
4343	57819	complexes
1153	23517	complexes
11155	58529	literature
4697	8607	literature
1029	10856	literature
8924	9526	literature
132158	3866	binary
4093	56652	binary;literature;signaling
10131	51639	complexes;literature
5371	6135	literature;signaling
5702	7428	literature;signaling
2072	4736	literature
5928	8358	literature
1107	56992	binary;literature;signaling
5152	8270	binary
7138	84676	binary;literature
1741	324	literature
4174	9391	literature
1439	5579	literature;signaling
344	4023	literature
147687	84914	binary
207	80153	kinase
11214	8727	literature;signaling
10905	11253	metabolic
51747	6628	complexes
1543	3292	metabolic
1827	5567	literature
23405	2975	literature
5335	5921	literature
1789	55111	signaling
10884	85302	complexes
5929	6908	complexes
1545	7363	metabolic
10542	7704	binary;literature;signaling
3001	4691	literature;signaling
29979	4176	binary
602	6908	literature;signaling
4168	6837	signaling
2252	2263	literature;signaling
51631	72	complexes
2638	4036	literature;signaling
10992	220988	complexes
5451	6714	literature
22924	3725	literature
51283	596	complexes;literature
4000	4609	literature
6193	6205	complexes
56945	64979	complexes
22985	9128	complexes
55284	8726	signaling
367	841	literature;signaling
1655	55611	literature
100131997	83755	binary;literature
389362	84262	complexes
2175	6604	literature;signaling
4605	595	literature;signaling
55697	80778	binary
5894	598	literature
140890	6634	signaling
387	9138	literature
100131997	125115	binary
55692	65990	binary;literature
301	3654	signaling
230	5338	literature
28977	51258	complexes
1650	3703	complexes
1019	1457	kinase
6133	7846	complexes
10301	5682	binary;literature;signaling
23345	8886	literature
2113	672	literature
10128	6222	literature
23524	58509	complexes
163154	2885	binary
4733	8576	binary;kinase
4852	4889	literature;signaling
471	9051	literature
11214	7067	literature;signaling
51602	6170	complexes
274	54453	literature;signaling
1788	79813	metabolic
7203	83992	literature
7417	8662	literature
3315	5579	kinase
2176	3312	literature
2224	9453	metabolic
6925	81629	binary
10589	6598	complexes
22874	54477	literature
27258	6637	complexes
3500	84071	literature
1499	5494	literature;signaling
10436	9349	literature
10892	7314	literature
6667	896	regulatory
207	3170	kinase
26121	27339	complexes
23524	9410	complexes
50848	5787	literature;signaling
1017	6119	complexes
1660	3007	complexes
10363	220136	binary
27292	6132	literature
3480	55816	literature;signaling
6729	6729	literature
7415	9641	literature
3417	387082	literature;signaling
11117	158787	binary
54941	7321	binary;literature
6955	84447	literature
3192	4793	literature
3958	7917	signaling
3735	5111	literature
10097	578	literature
4628	5087	literature;signaling
23636	3836	literature
10025	1053	literature
2130	5359	binary;literature;signaling
255626	30836	literature
1387	2623	literature;signaling
10215	30812	literature;signaling
4292	5887	literature
24144	27339	complexes
1725	60491	binary;literature
716	716	literature
5156	6776	literature;signaling
23281	3219	binary
3198	85291	binary
2885	9744	binary;literature
51510	7644	literature;signaling
203068	6203	literature
11030	167153	binary
6667	7048	regulatory
6152	8451	literature
56949	9785	complexes
1024	1030	literature;signaling
54880	8904	literature;signaling
2113	3725	literature;signaling
5597	7272	signaling
3768	51678	literature
6430	6733	literature
3566	9655	literature
11136	27161	literature
3101	3795	metabolic
5539	5540	literature
6390	8803	metabolic
10523	6632	complexes
1080	8773	literature;signaling
6500	84832	binary
8856	8856	literature
26589	55052	complexes
10989	2058	literature
51663	8569	literature
6821	9167	metabolic
10240	64969	complexes
22983	6468	literature
24144	9584	complexes
388585	6774	literature
6169	6228	complexes;literature
4522	7298	metabolic
29127	4294	literature;signaling
7525	948	literature;signaling
6130	6133	complexes;literature
23636	54535	binary
382	54919	literature
84962	9564	literature
29911	92999	binary
1975	55705	literature
23433	8976	literature;signaling
216	284273	metabolic
160	55690	literature
292	6146	complexes
1113	11140	signaling
27330	57731	signaling
8343	8915	literature
5522	7203	literature
5341	5590	kinase
11331	4869	literature
3763	3765	literature;signaling
4086	4762	literature;signaling
1994	26986	literature
25885	9349	literature
3556	5879	literature;signaling
2224	91734	metabolic
4144	7189	literature
10713	5496	complexes
2120	2885	literature
124790	5300	binary
3065	4204	complexes;literature
7317	9978	literature
488	816	kinase
10534	10534	binary;literature
1176	84062	complexes
4627	54822	binary;literature;kinase
1973	2885	literature
56647	9349	binary;literature
5601	891	kinase
121504	8342	complexes
6935	79813	complexes
4771	6895	literature;signaling
3655	977	complexes;literature;signaling
144125	8777	literature
143684	83899	binary
4113	6205	literature
10362	6239	complexes
54860	7851	binary
5250	6421	regulatory
3065	5501	literature
10919	23269	complexes
1215	4312	literature;signaling
51503	84464	literature
166	2801	binary
4301	9379	literature;signaling
156	5602	kinase
3735	8451	literature
2885	3329	literature
51631	54819	binary;literature
240	27170	literature
4093	55577	binary;literature;signaling
1936	284004	binary;literature;signaling
4673	6143	complexes
3306	5694	literature
100529264	7428	literature
1432	1852	literature
1956	5795	binary;literature;signaling
10419	291	literature
10589	2960	complexes
10856	388697	literature
4690	5287	binary;literature
10847	8607	complexes;literature
23479	54550	binary
57154	80349	literature;signaling
116541	64963	complexes
11092	22929	binary;literature
6157	6191	complexes;literature
1051	860	literature;signaling
4711	7381	metabolic
207	2100	literature;signaling
3182	8626	literature;signaling
4716	55967	complexes
4704	4709	complexes
1326	5608	kinase
6164	6181	complexes
342666	83637	binary
57461	6629	complexes
79165	9659	binary
1786	53615	literature
6218	9349	complexes
11136	1975	literature
1660	23405	literature
340706	7186	binary
25962	9939	complexes
4087	805	literature
6143	8487	literature
253980	5425	literature;signaling
3753	3757	literature;signaling
3667	857	literature;signaling
5970	7052	literature
5515	790	literature;signaling
339834	5565	binary
25788	84832	binary
11060	1605	literature;signaling
2023	7534	literature;signaling
1462	3676	literature;signaling
3021	5928	literature
2786	2793	literature
111	5136	metabolic
7185	91392	binary
1915	55299	complexes
23450	6634	complexes;literature
1665	509	literature
3608	5499	complexes
10291	3187	complexes
10133	5468	literature
10392	835	literature;signaling
1387	6778	literature;signaling
84735	8659	metabolic
1947	7074	literature;signaling
3918	649	literature
2065	2886	binary;literature;signaling
4087	5599	literature;signaling
3306	5706	literature
10765	2957	literature
140691	284086	binary
117178	4733	binary
8896	9092	complexes
1665	50628	literature
10419	203068	literature
23345	30968	literature
1660	25962	complexes
5111	5984	complexes;literature;signaling
1021	5127	kinase
23204	7019	binary
284695	55379	literature
10474	8669	binary;literature;signaling
2056	7025	regulatory
57473	9757	binary;literature;signaling
23549	23569	literature
2209	6464	literature
169981	409	literature
1789	23468	literature;signaling
3559	6776	regulatory
4215	4637	literature
10594	9589	complexes
23345	293	literature
1471	1508	literature;signaling
1080	22853	kinase
11335	29127	complexes
3762	3763	literature
10425	5764	binary;literature;signaling
25937	55749	literature
4539	55967	complexes
3028	351	binary;literature;signaling
11344	57180	literature
4736	9221	complexes
11140	8517	literature;signaling
22938	4609	literature
51729	5295	literature;signaling
7189	9761	literature
1399	9743	literature;signaling
2308	367	literature;signaling
5429	63922	complexes
1915	6222	complexes;literature
55290	60682	literature
50628	5430	complexes
4998	6502	literature;signaling
10569	29105	complexes
5595	8358	kinase
84342	91949	complexes;literature
125115	55110	binary
54793	91694	binary
29127	7277	literature;signaling
10651	25813	literature
23462	7805	binary;literature;signaling
1616	2113	binary;literature;signaling
2182	6785	metabolic
7040	9392	literature
5713	7431	literature;signaling
152006	3267	binary
10946	11033	signaling
22981	6924	binary;literature;signaling
4311	8607	literature
6311	88	binary;literature;signaling
55131	6189	complexes
2151	2534	binary;literature
4929	5915	literature
24148	26986	complexes
6636	9775	complexes
55632	6209	binary
10289	6223	literature
2961	688	literature;signaling
27183	5119	literature
1460	221545	signaling
11030	201181	binary
64320	85409	literature
11186	6789	binary;literature;signaling
10152	51334	binary
2067	5893	complexes;literature
5092	53353	literature
23090	4086	literature;signaling
23186	8535	complexes
4331	7248	binary;literature
2332	6203	literature
113878	113878	binary;literature
1400	8445	kinase
1460	3800	literature
1943	2043	literature
51393	7442	literature
2885	613	literature;signaling
7290	8520	complexes
6128	6188	complexes;literature
203068	3842	literature
1739	9229	literature;signaling
3798	7159	binary;literature;signaling
1017	84859	kinase
4089	51295	literature;signaling
25959	2801	binary
84873	9218	binary
25953	54793	binary
51729	8896	complexes
6636	9879	complexes
160622	2912	literature;signaling
126961	3906	literature
4758	55907	metabolic
158078	5678	binary
10514	6181	complexes
6307	6310	binary;literature
10236	22938	complexes
501	8639	metabolic
2785	2790	literature
10486	5723	literature
51690	6426	complexes
4089	6599	complexes
1956	55715	binary;literature
3881	85359	binary
4792	5092	literature
5250	55379	literature
4145	948	literature;signaling
26292	92736	literature
10521	23517	complexes
3881	79622	binary
51371	51371	binary;literature
1994	3609	literature
51001	5605	literature
2268	6004	kinase
5682	5691	complexes;literature
1499	3965	literature
10594	4670	complexes
57684	57684	binary
3702	660	literature;signaling;kinase
8819	9739	complexes
3633	5330	metabolic
2885	5500	literature
5595	6640	kinase
129807	5476	metabolic
1460	1786	signaling
54978	9778	binary;literature
4803	9846	literature
10213	4223	binary
10985	1938	literature
4893	5290	literature;signaling
2632	5226	binary;literature
51593	7536	complexes
3551	9919	literature
220388	659	literature
54550	7276	binary
5580	5587	kinase
23048	5148	literature;signaling
26292	79711	literature
4691	9733	literature
2885	723790	literature
23524	4236	complexes
23011	27342	literature
2962	5437	complexes
57562	7534	binary;literature;signaling
2074	5430	literature;signaling
10586	125115	binary
1613	5074	literature;signaling
51765	6801	literature
142	817	complexes
1031	60491	binary
2810	572	binary;literature;signaling
22866	9228	literature
2318	3751	literature;signaling
3735	5048	binary;literature
23560	51202	literature
51562	64112	binary
23649	728071	binary
1665	4809	complexes
7341	9753	literature
10001	5914	literature;signaling
27255	7881	literature
23433	9322	literature;signaling
475	538	literature
6625	79002	complexes
6748	8241	literature
4520	7917	signaling
3550	4686	complexes
1654	51362	complexes
10855	6670	regulatory
10128	60	literature
2290	3280	literature;signaling
4215	5202	literature
1938	8342	complexes
79892	9817	literature
29922	388701	binary
5330	5330	literature
79751	8764	literature
27034	84129	metabolic
6128	6194	complexes;literature
8354	8520	literature
2975	6184	literature
573	5925	literature;signaling
151	84687	literature
7186	790	literature
23001	56658	binary
27185	7204	binary;literature
284695	8886	literature
213	5004	literature;signaling
2549	9402	literature;signaling
1991	2150	literature;signaling
5936	8900	literature;signaling
219	5238	metabolic
1147	4794	literature
3553	6688	regulatory
4793	7311	literature
10241	55138	binary
126129	55326	metabolic
23281	9586	binary
122704	51081	complexes
1759	5303	binary;literature;signaling
4232	9638	signaling
3667	8660	literature
7314	7337	binary
3315	7051	literature
51082	64425	literature
81887	8848	literature
10856	6124	literature
373509	5825	literature
24144	9113	binary
11342	51619	literature
114971	5987	binary
2885	51225	binary
10454	64101	literature
4690	6261	binary;literature
30011	914	literature;signaling
6141	6227	complexes
25851	9140	literature
11224	6165	complexes;literature
6854	6854	literature
2624	5594	literature;signaling
2275	343263	binary
2800	7786	literature
5042	6129	literature
1956	3315	literature
51362	55660	complexes
3551	55294	literature
3693	8754	complexes;literature
8633	9423	literature
10235	79607	binary;literature;signaling
22895	65125	literature
11091	9219	complexes
9440	9968	complexes;literature
6331	6645	literature;signaling
10019	2065	binary;literature
22950	3611	binary;literature
7157	7353	signaling
5241	6777	literature
5987	84309	binary
64960	9349	literature
1915	3164	literature
1589	7182	regulatory
5042	728937	literature
10985	478	literature
8470	8470	binary
10212	28996	literature;signaling
10642	81887	literature
169966	84970	binary
29796	4538	metabolic
10992	23020	complexes
9349	9513	literature
23376	7321	literature
6154	6209	complexes
29767	7170	literature
156	6620	literature
56944	9638	binary;literature
6487	8703	metabolic
2201	4147	literature;signaling
2885	9112	literature;signaling
4728	7386	metabolic
130162	4005	binary
331	7314	binary;literature;signaling
3685	5829	complexes;literature
2066	56899	binary;literature
10642	50628	literature
2208	3689	literature;signaling
64963	64981	complexes
51545	54971	binary
5787	81	complexes
1503	54984	literature
6235	8412	literature
2669	2801	binary
7532	8451	literature
23281	3693	binary
11103	51639	literature
3006	5603	literature
324	6712	literature
8535	9862	literature
4790	7295	literature;signaling
5087	5089	binary;literature;signaling
22907	293	literature
4638	5058	literature;signaling;kinase
4103	7709	binary;literature
3191	56950	literature
11051	55696	complexes
286499	80321	binary
6626	84991	complexes
10066	7534	literature
1213	4790	literature
23541	5294	literature
10642	6209	complexes
126	223	metabolic
10073	11218	literature
51497	6829	literature
63893	9503	literature
23398	6627	complexes
1270	3646	literature
1738	8801	metabolic
4686	5496	complexes
4089	5058	literature;signaling
122953	7407	literature
6208	9641	literature
11103	1915	literature
23092	998	literature
2569	4131	literature
10749	7534	literature;signaling
658	9459	literature;signaling
2176	6141	literature
51764	54331	literature
10313	9448	literature
64777	7324	literature
333926	7329	literature
2801	58155	binary
26191	7535	binary;literature
6191	9513	literature
348487	7447	binary;literature;signaling
246175	284312	literature
1457	5594	kinase
25942	51132	literature;signaling
124	8639	metabolic
10598	3320	binary;literature;signaling
4193	5923	literature
6206	7416	literature
1052	1080	regulatory
51362	51755	complexes
57159	705	binary
6927	8850	literature;signaling
2081	7316	literature
1647	983	literature;signaling
4734	7322	literature;signaling
4540	6721	literature
3880	9533	binary
1638	1638	literature
7915	8803	metabolic
1407	8914	literature;signaling
113675	60491	binary
27042	80230	binary
6772	9659	literature
1101	3688	complexes;literature
55644	84060	signaling
5887	7314	literature;signaling
28986	29117	binary;literature
80321	84707	binary
26227	5597	signaling
1917	9040	literature
55603	9604	binary;literature;signaling
1108	6597	complexes;literature;signaling
3691	667	literature;signaling
353132	386680	binary
10480	3932	literature
4747	9099	binary
6456	867	literature;signaling
527	5684	binary
10574	3476	literature
10951	56946	literature;signaling
7132	8772	literature
2908	3932	literature
5047	7324	binary;literature;signaling
11103	23521	literature
4134	4690	binary;literature
26505	386681	binary
2597	3174	signaling
5336	54206	signaling
1613	468	literature;signaling
11188	367	literature;signaling
2638	8029	literature;signaling
6129	7417	literature
6222	7431	literature
302	7416	literature
10946	9343	complexes
2332	5562	literature
5013	7306	regulatory
342371	84632	signaling
1822	23145	literature;signaling
2091	4904	complexes;literature
292	6155	complexes;literature
120	5582	kinase
23543	473	binary;literature;signaling
4217	5536	literature;signaling
1890	1890	binary;literature
23350	55696	complexes
64219	84164	binary;literature;signaling
27040	5335	complexes;literature;signaling
57418	83858	literature
6714	7525	literature
10289	6888	literature
4236	57187	complexes
2100	29893	literature;signaling
11143	7862	complexes
146664	4188	binary
1795	6714	binary;literature
5582	5587	kinase
26993	4609	literature
6191	6235	complexes
1945	285220	literature;signaling
6117	641	complexes;literature;binary
29117	55749	signaling
54460	65993	complexes
1991	1991	literature
23281	9759	binary
468	57761	binary;literature;signaling
10971	56907	literature
1642	55626	literature
10492	51649	literature
23521	9782	literature
2885	8365	literature
4809	6217	complexes
5599	8772	literature
64223	79109	literature
55330	7965	signaling
10569	10915	complexes
5700	6314	literature;signaling
386682	6687	binary
5147	5158	literature
2023	3187	literature
85403	86	literature
29761	4646	literature
25942	64375	literature;signaling
1951	4690	binary;literature
1436	6654	literature;signaling
213	60684	literature
1326	5211	literature
10588	10797	metabolic
2534	9757	binary;literature
4089	4538	signaling
2113	5594	literature;signaling;kinase
4193	6233	literature
11043	64782	binary
4869	5590	kinase
284001	4236	binary
3065	3066	complexes;literature;signaling
4736	6897	literature
10513	8131	binary
34	36	metabolic
11097	324	literature
26986	51433	literature
699	9183	literature
2908	3175	literature;signaling
5594	5770	literature;signaling
123	51099	literature
11156	26128	literature
4085	55743	literature
3927	9513	binary
196528	8900	literature;signaling
25932	7534	literature
4216	9618	literature;signaling
1386	2033	literature
6929	7329	literature;signaling
1937	3735	binary;literature;signaling
3190	409	literature
164592	80817	binary
1051	1649	literature;signaling
1822	8440	binary;literature;signaling
166	55072	binary
2695	54507	binary
409	5021	literature;signaling
23107	6158	literature
10436	8554	literature
5469	5469	literature
727800	9802	binary;literature
23410	2896	literature
5931	9112	complexes;literature
324	6096	literature
1760	5348	literature
60	80314	literature
10890	79083	literature
4793	6128	literature
7541	83851	binary
382	6396	literature
10110	2932	kinase
1024	2071	complexes
3621	5931	complexes;literature;signaling
3324	3324	literature
84458	8535	complexes
6804	8673	literature
10245	10431	complexes;literature
3280	5584	kinase
3846	85280	binary
28996	57659	kinase
4831	57142	literature
403	7846	literature;signaling
10399	6223	literature
1460	6749	complexes
4539	7385	metabolic
6185	654364	literature
11218	3183	literature
2151	4690	binary;literature
10419	6602	complexes
1059	6606	signaling
219927	54148	complexes
10239	26985	complexes;literature
5245	9577	literature
10284	1674	literature
2274	3679	binary;literature;signaling
7428	8343	literature
3375	5126	literature;signaling
1137	29979	literature;signaling
57085	7019	binary
10846	10885	binary;literature
4082	5588	kinase
3191	6191	literature
114790	6794	literature
1915	54931	literature
1730	998	literature
7286	84661	binary
10594	3192	complexes
121504	132660	literature
5553	84060	binary;literature;signaling
1956	634	literature;signaling
3692	873	literature
2632	8908	metabolic
347733	79682	signaling
1655	8559	complexes
11137	23521	complexes
50628	6201	literature
64949	7818	complexes
26958	51272	literature
10847	6601	complexes
28973	740	complexes
23607	6714	literature;signaling
6125	6129	complexes;literature
26986	6427	complexes
23450	6138	literature
55437	6885	literature
84557	9667	literature
3312	661	literature
8451	8451	literature
154007	26824	literature
497661	6128	complexes
6125	6173	complexes
1072	5597	signaling
84292	9092	complexes
1017	3184	kinase
6772	7133	literature;signaling
23524	3181	complexes
672	8714	literature
26472	3611	kinase
1660	388697	literature
2885	445815	binary;literature
51639	51639	literature
3550	8563	complexes
1854	5465	literature;signaling
51639	55037	literature
1659	3187	complexes
10291	94104	complexes
1660	51116	literature
4809	56259	complexes
1915	22907	literature
23265	79036	binary;literature;signaling
3925	5595	literature;signaling;kinase
5062	5683	literature
27097	6314	complexes
6303	8525	binary;literature;signaling
57561	7128	binary
149069	23281	binary
10728	2065	literature;signaling
22837	79801	complexes
6461	6714	literature;signaling
5524	900	literature
3178	3842	literature;signaling
3482	5328	literature;signaling
284403	5601	binary;literature;signaling
2896	57761	literature
7337	9522	binary;literature;signaling
60561	79027	binary
2316	9133	binary;literature
1459	7035	kinase
3480	3643	literature;signaling
55696	9092	complexes
55660	7536	complexes;literature;signaling
25945	56288	literature;signaling
7328	9781	binary;literature
388698	6159	literature
27429	351	literature;signaling
6138	9775	literature
10539	8545	binary
10291	22913	complexes
5566	5705	kinase
256281	54819	binary
10971	5218	binary;literature;signaling
355	7329	literature;signaling
1176	23557	complexes
23451	51741	literature
1917	6191	literature
10262	2280	binary
10952	338	literature;signaling
2516	30827	literature
117178	122786	binary
3192	55094	complexes
84661	9757	complexes
6749	8883	literature
8651	8835	literature
2130	25941	binary;literature
4215	7314	literature
11186	493	literature;signaling
3303	9093	literature;signaling
1432	2872	literature;signaling
2483	5356	complexes
472	5883	literature;signaling;kinase
3219	79797	literature
10146	3932	literature;kinase
59349	6310	binary;literature;signaling
26227	2885	literature
3018	9557	literature
23410	8924	literature
4176	5432	binary
1108	6886	literature
497661	6202	complexes
1029	60	literature
1915	25873	complexes
56852	7251	binary;literature
2494	8204	signaling
275	4522	metabolic
2781	8601	literature;signaling
63979	9270	binary
51081	84311	complexes
23118	92609	literature
4851	5664	literature
6128	8452	literature
3178	55681	complexes
3725	4087	literature;signaling
7431	823	literature;signaling
10468	83729	literature
25937	7532	literature
1650	84319	literature
4809	6158	complexes
5167	55907	metabolic
112609	112609	literature
2134	2885	binary;literature
2549	5829	literature
1908	1910	literature;signaling
2810	7532	literature;signaling
2023	5105	metabolic
131	4129	metabolic
2056	3172	regulatory
112869	6925	binary
4778	5195	literature;signaling
140597	9338	literature
11140	257397	literature
5704	5717	complexes;literature
54490	6715	metabolic
3170	5627	regulatory
10436	6201	literature
5479	6449	binary
151648	5525	binary;literature
6625	9879	complexes
2274	7988	binary;literature
1856	8322	literature;signaling
10713	1655	complexes
55646	55720	literature
1179	2885	literature
4736	51065	literature
3417	3419	metabolic
3695	5580	literature;signaling
202559	64782	binary
11269	23039	binary;literature
26233	6500	literature
1285	3690	complexes
119	5579	kinase
1020	1020	literature
6601	7251	binary;literature
1457	7448	literature;signaling;kinase
10059	51024	literature
10165	6745	literature
1642	1643	complexes;literature
196513	7375	literature
4149	9092	literature
10971	2268	literature;signaling
5568	6476	kinase
2280	2280	literature
4688	5879	binary;literature;signaling
54622	6133	binary;literature
1020	351	literature;signaling
64968	79590	complexes
4140	7532	literature;signaling
163050	373	binary
6152	8487	literature
51003	55090	complexes;literature;signaling
839	839	binary;literature
192669	7846	literature
23394	5335	binary;literature
79025	978	binary
466	7042	regulatory
10285	5496	complexes
10325	64121	literature
56895	5966	binary
2058	51520	complexes
1434	3840	literature
3797	988	binary;literature
3185	8880	literature
29127	79801	complexes
3799	9641	literature
3191	6157	literature
1487	2004	literature;signaling
328	7157	literature;signaling
6176	7417	literature
4188	51298	binary;literature;signaling
11066	8600	signaling
5333	801	literature;signaling
2885	3609	literature
10078	7185	binary
3106	7170	literature
6386	9051	binary
2690	6776	literature;signaling
2971	9330	complexes
5528	8500	binary;literature;signaling
5600	9362	signaling
7358	983	kinase
8443	84464	literature
11338	55696	complexes
4691	9775	literature
5155	7057	literature;signaling
10526	79084	literature
22941	8874	literature;signaling
5594	596	literature;signaling;kinase
6175	6204	complexes;literature
23759	84321	complexes
25962	7534	literature
2885	3983	literature
1572	4047	metabolic
5871	6416	literature
6147	81027	complexes
10963	4831	literature
159989	90410	binary
63875	85302	complexes
57514	7046	signaling
373156	55081	binary;literature
26354	8241	literature
2597	387082	literature;signaling
5708	6144	literature
26292	5250	literature
1642	54541	literature
22827	6738	literature
54881	6184	literature
2	6462	literature;signaling
1659	5356	complexes
57461	8559	complexes
4868	8826	literature
80279	8815	literature
3320	5241	literature
238	3875	literature
51021	79590	complexes
5111	6207	literature
2192	8076	literature
6152	9775	literature
122704	51253	complexes
4869	7189	literature
4541	4711	complexes
2810	3875	signaling
166	861	literature
26168	6202	literature
403	5147	binary;literature;signaling
219	84532	metabolic
23291	8945	complexes;literature;signaling
23451	6144	literature
51690	57819	complexes;literature;signaling;binary
5336	5364	literature
5581	6199	kinase
23524	24144	complexes
11184	6850	literature;signaling;kinase
25	3689	literature
6993	8448	literature
3646	6204	literature
53615	6878	complexes
2023	3320	literature
2063	2063	literature
51340	6629	complexes
11338	6310	binary;literature;signaling
1024	9477	complexes;literature
3295	7001	metabolic
4137	5516	literature;signaling
51253	64432	complexes
80318	9513	binary;literature;signaling
55052	64976	complexes
5300	7185	binary
128308	740	complexes
1026	6418	literature;signaling
154	2769	literature;signaling
6125	6141	complexes;literature
23612	8655	literature
339965	6120	binary
10869	6510	literature
3054	90326	literature
10818	5590	literature;signaling
23603	4215	literature
1528	54205	literature
3925	54984	literature
5702	5711	complexes;literature
25	5925	literature;signaling;kinase
54507	81629	binary
128872	92421	binary
64421	672	literature;signaling
5013	6599	binary
27316	27339	complexes
22866	5998	literature;signaling
23107	51650	complexes
10018	5594	kinase
2189	56478	binary
22938	51639	complexes
26121	7919	complexes
1958	7048	regulatory
6431	7919	complexes
10636	7186	binary;literature;signaling
333	6303	binary;literature;signaling
10526	478	literature
26121	84321	complexes
6727	9045	complexes
1315	372	literature
5893	6117	literature;signaling
6130	81027	complexes
3692	7416	literature
1213	2580	literature
79019	80152	complexes
10989	84844	literature
26354	497661	complexes
1839	960	literature;signaling
124583	124583	literature
57474	90933	binary
6138	9782	literature
10969	4670	complexes
10193	3093	binary;literature
11193	7454	literature
3500	5170	literature
388324	51142	binary
1017	120	kinase
3083	4233	literature
1588	438	metabolic
29126	5133	literature
57639	9810	binary
4842	624	literature;signaling
1741	22839	literature;signaling
3667	6300	kinase
7428	7879	literature
23197	7337	literature
1025	871	literature;signaling
5837	8560	literature
11140	9641	literature;signaling
7189	805	literature
1545	54576	metabolic
23521	6136	complexes;literature
3032	549	metabolic
23263	3191	literature
4208	9884	literature
22807	91694	binary
23107	64960	complexes;literature
10480	6201	literature
64949	85302	complexes
5356	988	complexes;literature;signaling
6950	83858	literature
3265	8036	literature
55090	892	complexes
2534	9784	binary;literature
10528	409	literature
30835	3384	literature
5931	6886	literature
256933	2831	literature
1654	7414	signaling
140890	1457	signaling
7919	9410	complexes
1655	3326	literature
23759	5356	complexes
10992	9045	literature
51019	54535	binary
51021	9349	literature
23451	6193	literature
4005	5152	binary
50628	6814	literature;signaling
5265	5644	literature
4157	5594	kinase
6205	7150	complexes
3191	3191	literature
1739	3736	literature;signaling
6170	9349	complexes
3801	84619	binary
6133	6208	complexes;literature
1147	6207	literature
5873	7704	binary;literature;signaling
25843	55183	binary;literature
55090	7316	literature
148932	6999	binary
23759	51729	complexes
65003	740	complexes
10988	213	literature
26823	55954	literature
10818	3791	literature;signaling
3932	4851	complexes;literature;signaling
1400	55755	binary;literature;signaling
3718	916	literature
57658	64786	binary
3561	6461	literature;signaling
353145	54507	binary
5764	8614	binary;literature;signaling
5441	9462	literature
5170	5604	kinase
57088	84970	binary
4627	7534	literature
2200	2201	literature;signaling
2885	8502	literature
4999	84515	complexes;literature
4665	80125	binary
6157	6187	complexes;literature
27097	56970	literature
2534	56955	binary;literature
5303	9240	binary
10935	3551	literature
8294	8355	literature
2962	405	literature
6139	6188	literature
57129	64963	complexes
23450	6638	literature
324	84085	literature
4236	57461	complexes
4261	5595	literature;kinase
3192	79084	literature
2893	87	literature;signaling
3265	3956	literature;signaling
51631	6201	complexes
84942	8764	signaling
3276	694	literature;signaling
10273	7314	literature;signaling
2040	2040	literature
3308	5866	binary
1869	472	literature;signaling;kinase
7533	9181	literature
4131	83593	literature
6613	6672	literature;signaling
5300	5894	literature;signaling
286480	6477	literature
4536	51103	complexes
6670	8061	regulatory
11216	5576	literature;signaling
57510	9972	literature
29105	51362	complexes
11165	6176	binary;literature;signaling
10856	6135	literature
1026	7846	signaling
4712	4728	complexes
10266	10268	literature
5567	6886	kinase
10951	84787	literature
10419	8357	literature
10521	29105	complexes
5511	9869	binary;literature;signaling
1535	5879	literature;signaling
3860	9702	binary
2	3014	signaling
286	6708	literature
54464	7538	literature;signaling
51003	84878	binary;literature;signaling
1326	6416	literature;signaling
4171	4174	complexes;literature;signaling;binary
59349	6016	literature
339302	6844	complexes
113189	56548	metabolic
10801	23176	complexes
1644	3176	metabolic
3312	4691	literature
3326	7534	literature
2037	4926	literature;signaling
3930	3930	literature
1004	1007	literature
55588	9443	complexes;literature
27316	9343	complexes
7593	7593	literature
387032	387032	binary
4842	815	literature;signaling;kinase
10127	30008	binary;literature;signaling
488	7124	literature
5587	56848	kinase
140032	6152	complexes
7572	8237	literature
2193	51225	binary
22938	56159	binary
1794	85291	binary
5887	9861	literature
10458	55740	literature;signaling
6124	9513	literature
4602	6672	literature
1983	8894	literature
11100	3275	literature;signaling
5929	6883	complexes
3455	3456	complexes;literature
4087	481	literature
1385	3630	regulatory
1717	3326	literature
3014	4736	literature
1915	4193	literature
1857	6204	signaling
196883	8622	metabolic
5879	5923	literature;signaling
2099	4616	literature;signaling
6599	8189	complexes
29984	7046	literature;signaling
2483	6627	complexes
4738	7322	literature
4795	56945	literature
10612	81	literature;signaling
5170	5204	signaling
162427	26228	binary
10114	1616	literature;signaling
10236	1655	complexes
4705	4717	complexes
23405	8607	literature
2810	324	literature
10287	5583	kinase
11338	6181	complexes
1956	2242	binary;literature
5976	81887	literature
54819	6477	binary
10241	10241	binary;literature
302	6223	literature
144715	5810	literature
10401	7329	literature
1153	84321	complexes
390535	83878	binary
57325	80321	binary
4163	5966	literature
56998	6119	literature
2113	51742	literature
1838	221504	binary
3399	3400	literature;signaling
3692	51018	literature
4897	6900	literature;signaling
57819	8175	complexes
9368	9498	literature;signaling
5413	6810	literature;signaling
5045	81618	literature;signaling
2986	5158	metabolic
4539	4695	complexes
22985	8220	complexes
10240	64976	complexes
11165	64284	binary;literature;signaling
5217	7013	binary;literature;signaling
831	8500	literature;signaling
6143	9733	literature
4036	7094	literature
1153	51747	complexes
23005	6477	binary
5603	7157	kinase
301	5583	kinase
51503	51593	complexes
125115	140807	binary
6429	8220	complexes
171425	2806	metabolic
23450	9785	complexes
2810	8626	regulatory
2212	6464	literature;signaling
11157	51690	complexes;literature;signaling;binary
2975	6207	literature
6205	7533	literature
56949	58509	complexes
29093	92259	complexes
114294	122704	complexes
4172	5518	literature
2890	817	kinase
10062	87	signaling
1821	57716	literature
5599	6464	kinase
6430	79002	complexes
58509	9589	complexes
2534	81875	binary;literature
4683	571	complexes
29110	498	literature
2885	8352	literature
4841	4869	complexes
29969	29969	literature
554313	9759	literature
2268	3815	kinase
51138	7157	complexes;literature;signaling
1796	3643	literature;signaling;kinase
394	5921	literature;signaling
2321	5228	binary;literature
11156	27175	literature
4831	5718	literature
3561	3565	complexes;literature;signaling;binary
1280	1958	regulatory
51421	79571	binary;literature;signaling
28996	861	binary;literature;kinase
4343	9939	complexes
1915	4343	literature
326	6628	literature
11331	22907	literature
373156	55027	literature
292	6128	complexes;literature
3164	5267	signaling
1019	1460	kinase
2885	5930	literature
196403	3093	binary;literature
1394	805	literature
3055	9734	signaling
6201	6205	complexes;literature
8648	9325	literature;signaling
23239	64783	literature
11231	3106	literature
10629	6884	complexes
10516	10516	literature
51562	9513	binary;literature;signaling
5159	5290	literature;signaling
222894	6449	binary
23231	4157	binary
56654	56654	literature
64396	8553	binary
10664	3836	literature
10951	8358	literature
55971	7532	literature
10573	11222	complexes
4040	7471	literature;signaling
1911	6477	binary
196472	54971	binary
10419	9349	literature
3014	9013	signaling
10980	4738	literature
3860	390535	binary
23499	5601	literature
6208	6223	complexes
2887	5594	literature;signaling;kinase
1469	6449	binary
708	708	literature
57594	6386	binary
150483	51164	binary
6191	6218	complexes
3324	63922	literature
4690	6655	binary;literature
29117	57562	binary;literature;signaling
1019	51035	literature
6885	7316	literature
373156	9330	literature
23020	8449	complexes
23199	3066	complexes;literature
4343	55696	complexes
5591	7534	literature
6222	6233	complexes
2904	5579	literature;signaling;kinase
10293	2885	binary;literature
9400	9401	literature
51808	8600	signaling
53369	633	literature
25949	4686	complexes
5042	57418	literature
6432	6632	complexes
84970	93487	binary;literature
1027	7249	literature;signaling
5496	7919	complexes
11165	5349	signaling
358	386682	binary
580	84142	complexes
114088	84807	binary
5800	7534	signaling
24140	5338	literature
122704	79590	complexes
57461	9879	complexes
51069	51649	complexes
163	701	literature
6144	8349	literature
326	4436	literature
5976	6139	literature
171483	23580	binary
6711	823	literature
3500	7276	literature
5579	960	kinase
6138	6232	complexes
4179	975	literature
4356	90933	binary;literature;signaling
6235	7307	complexes
6612	7533	literature
23451	9984	complexes
7050	8576	literature
25	8529	binary;literature
10992	6188	literature
3676	8174	literature;signaling
114609	695	literature;signaling;kinase
23521	4736	complexes;literature
732272	841	binary
11043	170954	binary
22827	7431	binary;literature;signaling
25962	9129	complexes
25942	4335	literature;signaling
635	635	binary;literature
170392	4223	binary
196441	202559	binary
3493	3861	literature
124995	51069	complexes
9051	914	binary;literature;signaling
6477	84056	binary
50628	6128	literature
10975	124637	metabolic
11117	3904	binary
1659	6628	complexes
8514	8514	binary
51729	55696	complexes
11338	6137	complexes
7568	9001	binary;literature;signaling
1540	6885	literature
164592	24144	binary
29950	91612	literature
1495	4609	literature
22808	5364	literature
3189	6191	binary;literature
6647	9167	metabolic
10573	6183	complexes
439	5201	signaling
2534	8482	binary;literature
132660	567	literature
1234	4627	literature
1213	23236	literature
4801	4802	binary;literature;signaling
8312	8440	literature;signaling
4175	4300	binary;literature;signaling
7126	9852	binary
10629	51616	binary;complexes
10051	56950	literature
2057	3635	literature;signaling
117178	9113	binary
5925	839	literature;signaling
23521	79084	literature
27185	728556	binary
25873	6188	complexes
5058	57498	literature
1457	3667	literature;signaling;kinase
164	8943	literature
1659	84292	complexes
2353	4088	complexes;literature;signaling
11282	4247	metabolic
257397	6885	literature
55007	55007	binary
53335	604	literature
26986	6147	literature
10642	6155	complexes;literature
1144	2885	literature;signaling
167838	8115	binary
30827	80335	literature
2149	3685	literature;signaling
54763	9465	binary
10284	4905	literature
6599	7184	literature
604	64761	literature
1385	9400	binary;literature;signaling
116541	64983	complexes
5501	7534	literature;signaling
57634	9643	complexes;literature
117143	23450	complexes
23345	6135	literature
10643	84811	complexes
2878	847	metabolic
2890	2891	literature
112950	5195	binary;literature;signaling
10048	3145	literature
51619	55611	binary
58509	6632	complexes
7283	7534	literature
5595	6548	literature
387082	3921	literature;signaling
1459	1649	kinase
22938	7919	complexes
140545	1995	literature
2729	4520	regulatory
223	3948	metabolic
2002	55835	literature
51019	93426	binary
23648	63926	literature
2132	23418	literature
386675	6919	binary
6426	79228	complexes
4153	6399	literature;signaling
29882	51343	literature
6396	79023	complexes;literature
3875	5411	literature;signaling
3191	6184	literature
5566	9421	literature;signaling;kinase
5597	8351	kinase
11067	373	binary;literature
30968	6141	literature
171483	57642	binary
10459	5980	literature;signaling
10243	9128	literature
1021	51343	kinase
153	9863	binary;literature;signaling
2002	2887	literature;signaling
170506	26986	literature
4705	4724	complexes
4841	8543	binary
23016	51013	complexes;literature;binary
24140	302	literature
1759	92609	binary;literature;signaling
10971	673	literature;signaling
3055	5062	literature
10944	25897	signaling
115761	135295	binary
10286	6628	complexes
64946	80829	complexes
4804	7186	literature;signaling
6045	6749	complexes
4738	9978	complexes;literature
2534	3694	complexes;literature
4700	4709	complexes
1387	2551	literature;signaling
2332	23405	literature
10274	8932	complexes
3012	9252	kinase
23450	26156	literature
23521	6207	complexes;literature
5594	5605	literature;signaling;kinase
2175	4869	literature
5241	5594	kinase
6146	6169	complexes
7153	9689	complexes
3676	3695	literature;signaling
3308	958	literature;signaling
29883	7832	binary;literature;signaling
26823	6633	literature
4481	7851	binary
128308	65993	complexes
6628	6814	literature;signaling
10614	51574	literature
11043	1522	binary
55183	56144	binary;literature
118881	218	metabolic
22938	8648	literature
10262	5356	complexes
5058	984	binary;literature;signaling
6160	79084	literature
2932	4582	literature;signaling;kinase
22806	55110	binary
2904	7316	literature
3324	64754	literature
56949	988	complexes
54820	983	binary;literature;signaling
23481	409	literature
3603	83659	binary
23396	29	signaling
55145	79169	binary;literature;signaling
132789	2645	metabolic
4215	55658	literature
6118	6774	literature;signaling
10856	29110	literature
10492	3609	literature
732272	8553	binary
509	9733	literature
2242	54507	binary
10008	55791	signaling
166	9643	binary
1962	54550	binary
476	5594	literature
22916	51503	complexes
25	4036	binary;literature
6209	7284	complexes
23199	3065	complexes
6232	8241	literature
2969	695	binary;literature;signaling;kinase
10253	386678	binary
10569	25962	complexes
4924	5742	literature
102	2042	literature;signaling
648	7329	binary;literature
10992	22907	literature
8295	86	complexes;literature;signaling
50628	8335	literature
2221	2962	literature
5562	7249	literature
1937	57761	binary;literature;signaling
3656	57162	literature
1742	3725	literature
57492	6921	literature
6884	8295	complexes
2035	7247	literature
1288	351	literature;signaling
50628	6633	complexes;literature;signaling
353376	51135	literature;signaling
5903	7514	literature;signaling
[truncated: 139,297 more rows]
