# Supplementary material for: Prioritizing target-disease associations with novel safety and efficacy scoring methods
Source: Sci Rep. 2019 Jul 8;9:9852. doi: 10.1038/s41598-019-46293-7 (PMC6614395; doi:10.1038/s41598-019-46293-7)
Supplement: Supplementary file 3 — Supplementary Figures [file 41598_2019_46293_MOESM3_ESM.zip › Intermediate Files/is_cancer.txt]

EFO_0000589	NO
EFO_0000768	NO
EFO_0004270	NO
EFO_0004276	NO
EFO_1000697	NO
EFO_0003767	NO
EFO_0000318	NO
EFO_0003768	NO
EFO_0007549	NO
EFO_0003918	NO
EFO_0000198	NO
EFO_0003872	NO
EFO_0000275	NO
EFO_0003832	NO
EFO_0004260	NO
EFO_1000906	NO
EFO_1001074	NO
EFO_0000398	NO
EFO_0007168	NO
EFO_1000848	NO
EFO_0003014	NO
EFO_0007548	NO
EFO_0007214	NO
EFO_0000668	NO
HP_0000833	NO
EFO_0001060	NO
EFO_0005583	NO
EFO_0005569	NO
EFO_0000249	NO
EFO_0004190	NO
DOID_10718	NO
EFO_0004992	NO
EFO_0000537	NO
EFO_1000955	NO
EFO_1001031	NO
EFO_0001365	NO
EFO_0004209	NO
EFO_1001210	NO
EFO_0007247	NO
EFO_1001216	NO
EFO_1001242	NO
EFO_0000697	NO
EFO_0004242	NO
EFO_0003870	NO
EFO_0003888	NO
EFO_0007501	NO
EFO_0005771	NO
EFO_0007185	NO
EFO_0007269	NO
EFO_0007389	NO
EFO_0007424	NO
EFO_0007442	NO
EFO_0007475	NO
EFO_1000824	NO
EFO_1000879	NO
EFO_1000949	NO
EFO_1001037	NO
EFO_1001091	NO
EFO_1001128	NO
EFO_1001824	NO
EFO_1000965	NO
EFO_0007147	NO
EFO_0007141	NO
EFO_0007182	NO
EFO_1001917	NO
EFO_0000690	NO
EFO_0007448	NO
EFO_0004562	NO
EFO_0003777	NO
EFO_0003882	NO
EFO_0005549	NO
EFO_0007298	NO
EFO_1000678	NO
EFO_1000750	NO
EFO_1000878	NO
EFO_1001132	NO
EFO_1001141	NO
EFO_1001166	NO
EFO_1001244	NO
EFO_1000783	NO
EFO_0000660	NO
EFO_1001055	NO
EFO_0007402	NO
EFO_0000310	NO
EFO_0000429	NO
EFO_0000463	NO
EFO_0000491	NO
EFO_0000758	NO
EFO_0004222	NO
EFO_0004593	NO
EFO_0007346	NO
EFO_0008510	NO
EFO_1000842	NO
EFO_1000865	NO
EFO_1000896	NO
EFO_1001121	NO
EFO_1001929	NO
EFO_1002018	NO
HP_0000483	NO
HP_0001891	NO
Orphanet_206647	NO
Orphanet_413	NO
Orphanet_70470	NO
EFO_0004225	NO
EFO_0004255	NO
EFO_1000883	NO
EFO_0003096	NO
EFO_0000538	NO
EFO_0001074	NO
EFO_0004226	NO
EFO_0005542	NO
EFO_0007521	NO
EFO_1000689	NO
EFO_1000948	NO
EFO_1000954	NO
EFO_1001189	NO
EFO_1001205	NO
EFO_0003785	NO
EFO_0007228	NO
EFO_0007229	NO
EFO_0001079	NO
EFO_1001219	NO
EFO_0000367	NO
EFO_0004143	NO
EFO_0004213	NO
EFO_0004283	NO
EFO_0005204	NO
EFO_0005297	NO
EFO_0007234	NO
EFO_0007246	NO
EFO_0007267	NO
EFO_0007268	NO
EFO_0007405	NO
EFO_0008559	NO
EFO_0008623	NO
EFO_1000823	NO
EFO_1001143	NO
HP_0000011	NO
HP_0006517	NO
EFO_1000683	NO
EFO_0004248	NO
EFO_0004237	NO
EFO_0001068	NO
EFO_0008525	NO
EFO_1000877	NO
EFO_0007510	NO
EFO_0007512	NO
HP_0001915	NO
EFO_1001200	NO
EFO_1001173	NO
EFO_1001119	NO
EFO_0007174	NO
EFO_0005563	NO
HP_0003072	NO
EFO_0005296	NO
EFO_0007171	NO
EFO_0007230	NO
EFO_0007319	NO
EFO_0007429	NO
EFO_1000644	NO
EFO_1000860	NO
EFO_1000970	NO
EFO_1000986	NO
EFO_1001053	NO
EFO_1001088	NO
EFO_1001401	NO
EFO_1001413	NO
EFO_1001990	NO
EFO_0003758	NO
EFO_0000533	NO
EFO_0000319	NO
EFO_0000699	NO
EFO_1001001	NO
EFO_1001211	NO
EFO_0007445	NO
HP_0012234	NO
EFO_0004216	NO
EFO_1001152	NO
EFO_1001231	NO
EFO_0004274	NO
EFO_1000916	NO
EFO_1001018	NO
EFO_0000731	NO
HP_0002014	NO
EFO_1001209	NO
EFO_0005576	NO
DOID_13406	NO
EFO_1001061	NO
EFO_0003878	NO
EFO_1000729	NO
EFO_1001175	NO
EFO_0007157	NO
EFO_0004235	NO
EFO_0000492	NO
EFO_0007324	NO
EFO_0007434	NO
EFO_0004911	NO
EFO_0007170	NO
EFO_0008507	NO
EFO_1001095	NO
EFO_0006857	NO
EFO_0007172	NO
EFO_0007444	NO
EFO_1000997	NO
EFO_1000811	NO
EFO_0003079	NO
EFO_1000941	NO
EFO_0000557	NO
EFO_0002508	NO
EFO_1001431	NO
EFO_1001379	NO
EFO_0004705	NO
EFO_0000103	NO
EFO_0003830	NO
EFO_0005801	NO
EFO_0003761	NO
EFO_1001251	NO
Orphanet_107	NO
EFO_0000390	NO
EFO_0000677	NO
EFO_0001335	NO
EFO_0005532	NO
EFO_1001160	NO
EFO_1001153	NO
EFO_1000720	NO
EFO_1000869	NO
EFO_1000025	NO
EFO_0005207	NO
EFO_0000516	NO
EFO_0000266	NO
EFO_0004264	NO
EFO_0004607	NO
EFO_0005590	NO
EFO_0007310	NO
EFO_0007372	NO
EFO_0007427	NO
EFO_1000902	NO
EFO_1001039	NO
EFO_1001157	NO
EFO_1001162	NO
EFO_0008526	NO
EFO_0005917	NO
EFO_1000897	NO
EFO_0003047	NO
EFO_1001006	NO
EFO_0003914	NO
EFO_0006788	NO
EFO_0005676	NO
EFO_0007304	NO
EFO_1000905	NO
EFO_0001358	NO
EFO_1000987	NO
HP_0002019	NO
EFO_0005757	NO
EFO_0000479	NO
EFO_0004263	NO
HP_0012115	NO
EFO_0003764	NO
EFO_0005571	NO
EFO_0007344	NO
EFO_0005649	NO
EFO_0003782	NO
EFO_0003883	NO
EFO_0007397	NO
EFO_1001122	NO
HP_0006536	NO
EFO_1001463	NO
EFO_0004272	NO
EFO_0007388	NO
EFO_1000642	NO
EFO_0003885	NO
EFO_0003929	NO
EFO_0007471	NO
EFO_1001025	NO
EFO_1001485	NO
EFO_1000643	NO
EFO_1001078	NO
EFO_0005611	NO
EFO_0004124	NO
Orphanet_218	NO
EFO_1001455	NO
Orphanet_366	NO
EFO_0005319	NO
EFO_0000270	NO
EFO_0001065	NO
EFO_0001379	NO
EFO_0004127	NO
EFO_0005805	NO
EFO_0007284	NO
EFO_0007287	NO
EFO_0007295	NO
EFO_0007367	NO
EFO_1000790	NO
EFO_1000827	NO
EFO_1000931	NO
EFO_1001125	NO
EFO_1002014	NO
HP_0001657	NO
EFO_1000049	NO
EFO_1000668	NO
EFO_1001890	NO
EFO_0007164	NO
EFO_0007419	NO
EFO_0007420	NO
EFO_0000341	NO
EFO_0004244	NO
EFO_0005628	NO
EFO_1000761	NO
EFO_1000716	NO
EFO_0000338	NO
EFO_0000556	NO
EFO_0003775	NO
EFO_0007433	NO
EFO_0000274	NO
EFO_0000289	NO
EFO_0000253	NO
EFO_0000773	NO
EFO_0004247	NO
EFO_1000972	NO
EFO_1001089	NO
HP_0000979	NO
Orphanet_309152	NO
EFO_0003932	NO
EFO_0000378	NO
EFO_0001645	NO
HP_0100727	NO
EFO_0003875	NO
EFO_1000853	NO
EFO_0000712	NO
EFO_0004277	NO
EFO_1000862	NO
EFO_0007374	NO
EFO_0005595	NO
EFO_1000875	NO
EFO_0003876	NO
EFO_0000701	NO
EFO_0001069	NO
EFO_0005579	NO
EFO_0007152	NO
EFO_0007180	NO
EFO_0007449	NO
EFO_0007465	NO
EFO_0007506	NO
EFO_1000704	NO
EFO_1000943	NO
PATO_0001340	NO
EFO_1000751	NO
EFO_1000753	NO
EFO_1000773	NO
EFO_1000999	NO
EFO_0002619	NO
EFO_1000988	NO
EFO_1001110	NO
EFO_0000217	NO
EFO_0000337	NO
EFO_0000384	NO
EFO_1001047	NO
EFO_1000909	NO
EFO_0001421	NO
EFO_0007136	NO
EFO_0007189	NO
EFO_0007169	NO
EFO_1001159	NO
HP_0003074	NO
EFO_0002970	NO
EFO_0004145	NO
EFO_1000926	NO
EFO_0004991	NO
EFO_0007248	NO
EFO_0007369	NO
EFO_0007425	NO
EFO_1000991	NO
EFO_1001066	NO
EFO_1001165	NO
EFO_1001182	NO
EFO_0008521	NO
HP_0002900	NO
EFO_0007154	NO
EFO_1001193	NO
EFO_0002505	NO
EFO_0007159	NO
EFO_0007235	NO
EFO_0007440	NO
EFO_0007533	NO
EFO_1000736	NO
EFO_1000845	NO
EFO_1000993	NO
EFO_1001050	NO
EFO_1001188	NO
EFO_1001234	NO
EFO_0007177	NO
EFO_0007255	NO
EFO_0004257	NO
EFO_0000278	NO
EFO_0001422	NO
EFO_0007142	NO
EFO_0007263	NO
EFO_0007266	NO
EFO_0007380	NO
EFO_0007436	NO
EFO_1000887	NO
EFO_1001259	NO
EFO_1001266	NO
EFO_1001275	NO
EFO_1001280	NO
EFO_1001288	NO
EFO_1001309	NO
EFO_1001310	NO
EFO_1001313	NO
EFO_1001327	NO
EFO_1001333	NO
EFO_1001352	NO
EFO_1001374	NO
EFO_1001377	NO
EFO_1001386	NO
EFO_1001399	NO
EFO_1001433	NO
EFO_1001445	NO
HP_0006695	NO
Orphanet_585	NO
Orphanet_83	NO
EFO_1001067	NO
EFO_0000545	NO
EFO_0000764	NO
EFO_0000405	NO
EFO_0005411	NO
EFO_0000692	NO
EFO_1001168	NO
EFO_1001233	NO
EFO_0003106	NO
EFO_0003086	NO
EFO_0003966	NO
EFO_0003839	NO
EFO_0005558	NO
EFO_0000612	NO
EFO_0007257	NO
EFO_1001908	NO
EFO_1001872	NO
EFO_0004262	NO
EFO_0000373	NO
EFO_0003144	NO
EFO_0005687	NO
EFO_0000783	NO
EFO_0000765	NO
EFO_0003821	NO
EFO_0001361	NO
EFO_0003894	NO
EFO_1001986	NO
EFO_0003763	NO
EFO_0007490	NO
EFO_0002609	NO
EFO_1002007	NO
EFO_0002512	NO
Orphanet_104	NO
EFO_0003898	NO
EFO_0000685	NO
EFO_1001194	NO
EFO_0003779	NO
EFO_0006812	NO
EFO_1001264	NO
EFO_0000203	NO
EFO_0000778	NO
EFO_0005803	NO
EFO_0007254	NO
EFO_1000685	NO
EFO_1001460	NO
DOID_7551	NO
EFO_0008495	NO
EFO_1001389	NO
EFO_0004214	NO
EFO_1000830	NO
EFO_1001028	NO
EFO_1001268	NO
EFO_0007262	NO
EFO_0003884	NO
HP_0002619	NO
EFO_1000727	NO
EFO_0001059	NO
EFO_0002506	NO
EFO_0007149	NO
EFO_0007526	NO
EFO_0005804	NO
EFO_1000989	NO
EFO_0001669	NO
EFO_0007328	NO
EFO_0005856	NO
EFO_1001154	NO
EFO_0003818	NO
EFO_0007187	NO
EFO_1000673	NO
EFO_1000684	NO
EFO_1000714	NO
EFO_1000715	NO
EFO_1000719	NO
EFO_1000771	NO
EFO_1001362	NO
EFO_0003948	NO
EFO_0006510	NO
EFO_0004540	NO
EFO_0007066	NO
EFO_1000785	NO
EFO_0000729	NO
EFO_0000618	NO
EFO_1000800	NO
EFO_0007204	NO
EFO_0007282	NO
EFO_1000693	NO
EFO_1000764	NO
EFO_1001272	NO
EFO_1000985	NO
EFO_0002496	NO
EFO_0004256	NO
EFO_1000760	NO
EFO_0000676	NO
EFO_0007160	NO
EFO_0000614	NO
EFO_0005855	NO
EFO_0002429	NO
EFO_0003778	NO
EFO_0005303	NO
EFO_1001346	NO
EFO_0005044	NO
EFO_0002690	NO
EFO_0002616	NO
EFO_0005046	NO
EFO_1000749	NO
EFO_1000726	NO
EFO_1001069	NO
EFO_0001360	NO
EFO_0005774	NO
EFO_0008590	NO
EFO_1001077	NO
EFO_0007227	NO
EFO_0001380	NO
HP_0030151	NO
MP_0003254	NO
EFO_0000584	NO
EFO_0003827	NO
EFO_1001207	NO
EFO_0003938	NO
EFO_1001063	NO
EFO_1000829	NO
EFO_1001435	NO
EFO_0007463	NO
EFO_0001359	NO
EFO_0000555	NO
EFO_0003908	NO
EFO_0006862	NO
EFO_0004192	NO
EFO_0007368	NO
EFO_1000060	NO
EFO_0003109	NO
EFO_0007517	NO
EFO_0002628	NO
HP_0001943	NO
EFO_1000055	YES
EFO_0000096	YES
EFO_0000574	YES
EFO_0002913	YES
EFO_0000224	YES
EFO_0007330	YES
EFO_0000095	YES
EFO_0000169	YES
EFO_0003897	YES
EFO_0004289	YES
EFO_0002916	YES
EFO_1001339	YES
EFO_0002431	YES
EFO_0006859	YES
EFO_1001447	YES
EFO_0000565	YES
EFO_0002921	YES
EFO_1000866	YES
EFO_0003833	YES
EFO_1001062	YES
EFO_0004230	YES
EFO_1000856	YES
EFO_0006861	YES
EFO_0000311	YES
EFO_1001901	YES
EFO_0000588	YES
EFO_0000707	YES
EFO_0003769	YES
EFO_0003860	YES
EFO_0005567	YES
EFO_0005578	YES
EFO_0007331	YES
EFO_0007416	YES
EFO_1000045	YES
EFO_1000798	YES
EFO_1000907	YES
EFO_1001032	YES
EFO_0000756	YES
EFO_1000657	YES
EFO_0000212	YES
EFO_0004288	YES
EFO_0004193	YES
EFO_0002504	YES
EFO_0003865	YES
EFO_1001048	YES
EFO_0000205	YES
EFO_0000206	YES
EFO_0000284	YES
EFO_0001061	YES
EFO_0003841	YES
EFO_0005232	YES
EFO_0006352	YES
EFO_1000641	YES
EFO_1000884	YES
EFO_1000956	YES
EFO_1001512	YES
EFO_0000228	YES
EFO_0000514	YES
EFO_0004281	YES
EFO_0005088	YES
EFO_1000032	YES
EFO_0000186	YES
EFO_0000430	YES
EFO_0000431	YES
EFO_0006318	YES
EFO_0000216	YES
EFO_0000364	YES
EFO_0000197	YES
EFO_1000020	YES
EFO_0000313	YES
EFO_0000519	YES
EFO_0000271	YES
EFO_0000272	YES
EFO_0000515	YES
EFO_0002499	YES
EFO_1000888	YES
EFO_1001184	YES
EFO_0000499	YES
EFO_0000630	YES
EFO_0000632	YES
EFO_0002918	YES
EFO_0002511	YES
EFO_0000759	YES
EFO_0000637	YES
EFO_0002087	YES
EFO_1001073	YES
EFO_0000304	YES
EFO_0000305	YES
EFO_0000553	YES
EFO_0000570	YES
EFO_0000698	YES
EFO_0002517	YES
EFO_0008490	YES
EFO_0003098	YES
EFO_0002893	YES
EFO_0003859	YES
EFO_1000979	YES
EFO_0000503	YES
EFO_0001416	YES
EFO_0005922	YES
EFO_0006738	YES
EFO_0007535	YES
EFO_1000172	YES
EFO_1000478	YES
EFO_0000549	YES
EFO_0003850	YES
EFO_0002892	YES
EFO_0007384	YES
EFO_0004198	YES
EFO_0005561	YES
EFO_0007143	YES
EFO_0008498	YES
EFO_0000681	YES
EFO_0000348	YES
EFO_0000349	YES
EFO_0000376	YES
EFO_0000640	YES
EFO_0000682	YES
EFO_0003016	YES
EFO_0000335	YES
EFO_0003835	YES
EFO_0007365	YES
EFO_0007458	YES
EFO_1001007	YES
EFO_1001197	YES
EFO_0006500	YES
EFO_0003094	YES
EFO_1000913	YES
EFO_0000702	YES
EFO_0000181	YES
EFO_0000559	YES
EFO_0000219	YES
EFO_1001830	YES
EFO_1000043	YES
EFO_1001136	YES
EFO_0000194	YES
EFO_0000760	YES
EFO_0000200	YES
EFO_0000232	YES
EFO_0000592	YES
EFO_1000030	YES
EFO_0007491	YES
EFO_1000895	YES
EFO_0002501	YES
EFO_0005592	YES
EFO_0002500	YES
EFO_0002510	YES
EFO_0003846	YES
EFO_0000770	YES
EFO_0000621	YES
EFO_1001087	YES
EFO_0007329	YES
EFO_0005287	YES
EFO_0000339	YES
EFO_0000340	YES
EFO_1001019	YES
EFO_0000183	YES
EFO_0000558	YES
EFO_1002031	YES
EFO_1001052	YES
EFO_0000221	YES
EFO_0000222	YES
EFO_0000505	YES
EFO_0007359	YES
EFO_0005842	YES
EFO_0001378	YES
