# Supplementary material for: Prioritizing target-disease associations with novel safety and efficacy scoring methods
Source: Sci Rep. 2019 Jul 8;9:9852. doi: 10.1038/s41598-019-46293-7 (PMC6614395; doi:10.1038/s41598-019-46293-7)
Supplement: Supplementary file 3 — Supplementary Figures [file 41598_2019_46293_MOESM3_ESM.zip › Intermediate Files/modul_score.txt]

ENSG00000001167-DOID_13406 0.393969203578244
ENSG00000001167-EFO_0000094 0.339032656604699
ENSG00000001167-EFO_0000095 0.450367724400866
ENSG00000001167-EFO_0000181 0.471513982288982
ENSG00000001167-EFO_0000182 0.466937809213118
ENSG00000001167-EFO_0000186 0.371725561204118
ENSG00000001167-EFO_0000192 0.308066859578196
ENSG00000001167-EFO_0000198 0.295185849712479
ENSG00000001167-EFO_0000199 0.379500835728119
ENSG00000001167-EFO_0000203 0.230815484161291
ENSG00000001167-EFO_0000209 0.512648668480768
ENSG00000001167-EFO_0000212 0.272327155227927
ENSG00000001167-EFO_0000222 0.388638861289855
ENSG00000001167-EFO_0000231 0.404175188390509
ENSG00000001167-EFO_0000232 0.374488686014588
ENSG00000001167-EFO_0000233 0.259956507825288
ENSG00000001167-EFO_0000249 0.436334243619369
ENSG00000001167-EFO_0000253 0.33263784149819
ENSG00000001167-EFO_0000270 0.422444450257916
ENSG00000001167-EFO_0000272 0.370770547163677
ENSG00000001167-EFO_0000274 0.586605515393732
ENSG00000001167-EFO_0000278 0.345343161587599
ENSG00000001167-EFO_0000280 0.534941446327515
ENSG00000001167-EFO_0000289 0.309537779138666
ENSG00000001167-EFO_0000304 0.434345189375588
ENSG00000001167-EFO_0000318 0.492182904784313
ENSG00000001167-EFO_0000338 0.28409273267498
ENSG00000001167-EFO_0000339 0.388270757067025
ENSG00000001167-EFO_0000341 0.358612033980505
ENSG00000001167-EFO_0000349 0.217134514280248
ENSG00000001167-EFO_0000365 0.658870083982537
ENSG00000001167-EFO_0000373 0.284136754256179
ENSG00000001167-EFO_0000384 0.498128975562966
ENSG00000001167-EFO_0000390 0.553851347953601
ENSG00000001167-EFO_0000398 0.376742546569576
ENSG00000001167-EFO_0000400 0.40737468517253
ENSG00000001167-EFO_0000401 0.334712485219636
ENSG00000001167-EFO_0000403 0.301107790148454
ENSG00000001167-EFO_0000407 0.422031457474456
ENSG00000001167-EFO_0000429 0.421268510510314
ENSG00000001167-EFO_0000432 0.35461958086722
ENSG00000001167-EFO_0000463 0.329699239540375
ENSG00000001167-EFO_0000474 0.255024221776038
ENSG00000001167-EFO_0000478 0.428309113204478
ENSG00000001167-EFO_0000479 0.208330854552569
ENSG00000001167-EFO_0000491 0.307952262036834
ENSG00000001167-EFO_0000492 0.389047906701202
ENSG00000001167-EFO_0000505 0.369761233133741
ENSG00000001167-EFO_0000516 0.55131747861826
ENSG00000001167-EFO_0000519 0.357056729711926
ENSG00000001167-EFO_0000533 0.740438687031954
ENSG00000001167-EFO_0000537 0.24650805216111
ENSG00000001167-EFO_0000553 0.410575860473812
ENSG00000001167-EFO_0000563 0.426428003663898
ENSG00000001167-EFO_0000612 0.152390629378807
ENSG00000001167-EFO_0000632 0.407229391423639
ENSG00000001167-EFO_0000641 0.328137545904616
ENSG00000001167-EFO_0000660 0.350292007202255
ENSG00000001167-EFO_0000668 0.264364274436716
ENSG00000001167-EFO_0000671 0.327565738358326
ENSG00000001167-EFO_0000676 0.423752531319532
ENSG00000001167-EFO_0000681 0.358929211460203
ENSG00000001167-EFO_0000685 0.403009313606336
ENSG00000001167-EFO_0000690 0.5006081014745
ENSG00000001167-EFO_0000692 0.436270021463997
ENSG00000001167-EFO_0000694 0.205351014954307
ENSG00000001167-EFO_0000697 0.392720154729367
ENSG00000001167-EFO_0000699 0.239705294449769
ENSG00000001167-EFO_0000702 0.562933800706278
ENSG00000001167-EFO_0000708 0.713535404207898
ENSG00000001167-EFO_0000729 0.562280675985243
ENSG00000001167-EFO_0000731 0.55456948659936
ENSG00000001167-EFO_0000756 0.359266022740349
ENSG00000001167-EFO_0000757 0.412189108055703
ENSG00000001167-EFO_0000764 0.458723943508209
ENSG00000001167-EFO_0000768 0.577916402462929
ENSG00000001167-EFO_0000770 0.308990901494586
ENSG00000001167-EFO_0000773 0.311251185302329
ENSG00000001167-EFO_0001061 0.547242219037166
ENSG00000001167-EFO_0001064 0.679300237976751
ENSG00000001167-EFO_0001065 0.346364685178882
ENSG00000001167-EFO_0001073 0.530633033031878
ENSG00000001167-EFO_0001074 0.276011859298306
ENSG00000001167-EFO_0001079 0.320388940993067
ENSG00000001167-EFO_0001358 0.218705259955411
ENSG00000001167-EFO_0001359 0.425661527358517
ENSG00000001167-EFO_0001360 0.595201954396632
ENSG00000001167-EFO_0001361 0.240569911706805
ENSG00000001167-EFO_0001365 0.230277551624107
ENSG00000001167-EFO_0001376 0.371390679506468
ENSG00000001167-EFO_0001378 0.375077175743273
ENSG00000001167-EFO_0001422 0.299364671728793
ENSG00000001167-EFO_0002496 0.284641122324756
ENSG00000001167-EFO_0002506 0.53025758018732
ENSG00000001167-EFO_0002508 0.424041694196733
ENSG00000001167-EFO_0002517 0.319579673860175
ENSG00000001167-EFO_0002609 0.452771749649426
ENSG00000001167-EFO_0002616 0.421172928606517
ENSG00000001167-EFO_0002627 0.285931781757768
ENSG00000001167-EFO_0002628 0.347116679497865
ENSG00000001167-EFO_0002690 0.489559996614023
ENSG00000001167-EFO_0002917 0.2681648898323
ENSG00000001167-EFO_0002946 0.278258359269021
ENSG00000001167-EFO_0003017 0.388408420125567
ENSG00000001167-EFO_0003025 0.57135455385955
ENSG00000001167-EFO_0003047 0.522727563899384
ENSG00000001167-EFO_0003050 0.325013264407756
ENSG00000001167-EFO_0003063 0.245988699405809
ENSG00000001167-EFO_0003073 0.345118992030516
ENSG00000001167-EFO_0003092 0.323265095575343
ENSG00000001167-EFO_0003095 0.241426496108731
ENSG00000001167-EFO_0003101 0.31675301576076
ENSG00000001167-EFO_0003144 0.329702101095672
ENSG00000001167-EFO_0003756 0.535670538888506
ENSG00000001167-EFO_0003758 0.216035773938455
ENSG00000001167-EFO_0003761 0.237917020512705
ENSG00000001167-EFO_0003763 0.211040785211753
ENSG00000001167-EFO_0003767 0.332314010008532
ENSG00000001167-EFO_0003768 0.261931804208673
ENSG00000001167-EFO_0003770 0.426120155374113
ENSG00000001167-EFO_0003778 0.204579619574035
ENSG00000001167-EFO_0003780 0.442517920278249
ENSG00000001167-EFO_0003782 0.37929169172518
ENSG00000001167-EFO_0003825 0.455024619578948
ENSG00000001167-EFO_0003841 0.427919272051294
ENSG00000001167-EFO_0003860 0.69444138999713
ENSG00000001167-EFO_0003870 0.254521746283957
ENSG00000001167-EFO_0003872 0.392007736280461
ENSG00000001167-EFO_0003882 0.550545019248777
ENSG00000001167-EFO_0003885 0.423378080460567
ENSG00000001167-EFO_0003894 0.282396584351944
ENSG00000001167-EFO_0003897 0.294677770663391
ENSG00000001167-EFO_0003898 0.39869608305477
ENSG00000001167-EFO_0003914 0.443777045038463
ENSG00000001167-EFO_0003918 0.615740240788545
ENSG00000001167-EFO_0003929 0.149512703835027
ENSG00000001167-EFO_0003931 0.310867611782602
ENSG00000001167-EFO_0003934 0.351573682596397
ENSG00000001167-EFO_0003948 0.221474964615362
ENSG00000001167-EFO_0003959 0.299521398325797
ENSG00000001167-EFO_0004193 0.320732214172501
ENSG00000001167-EFO_0004214 0.0382569501185116
ENSG00000001167-EFO_0004227 0.68614555750999
ENSG00000001167-EFO_0004230 0.559152064626057
ENSG00000001167-EFO_0004249 0.235767338511928
ENSG00000001167-EFO_0004253 0.388117791882866
ENSG00000001167-EFO_0004272 0.305764625851273
ENSG00000001167-EFO_0004288 0.37399689081943
ENSG00000001167-EFO_0004610 0.464850357863582
ENSG00000001167-EFO_0004911 0.224585047329467
ENSG00000001167-EFO_0005088 0.467262053115198
ENSG00000001167-EFO_0005226 0.509246976375657
ENSG00000001167-EFO_0005288 0.604825672004902
ENSG00000001167-EFO_0005531 0.271120124706716
ENSG00000001167-EFO_0005547 0.64872120323809
ENSG00000001167-EFO_0005676 0.349496028330462
ENSG00000001167-EFO_0005842 0.400636194537847
ENSG00000001167-EFO_0005856 0.450412746005432
ENSG00000001167-EFO_0005922 0.502441087857628
ENSG00000001167-EFO_0006318 0.370881276732554
ENSG00000001167-EFO_0006788 0.234734055536376
ENSG00000001167-EFO_0006792 0.596692846854028
ENSG00000001167-EFO_0007149 0.466440705520915
ENSG00000001167-EFO_0007214 0.208236803074956
ENSG00000001167-EFO_0007243 0.2555121504813
ENSG00000001167-EFO_0007323 0.268846946545114
ENSG00000001167-EFO_0007324 0.497270245905952
ENSG00000001167-EFO_0007328 0.457489479946602
ENSG00000001167-EFO_0007330 0.394740927674911
ENSG00000001167-EFO_0007380 0.519992102522119
ENSG00000001167-EFO_0007485 0.36981198274146
ENSG00000001167-EFO_0007510 0.71405028268362
ENSG00000001167-EFO_0008514 0.547132089832526
ENSG00000001167-EFO_0008525 0.299435671914098
ENSG00000001167-EFO_0008526 0.235891156259853
ENSG00000001167-EFO_0008583 0.351355009645861
ENSG00000001167-EFO_1000041 0.44693457685633
ENSG00000001167-EFO_1000359 0.221925780385016
ENSG00000001167-EFO_1000363 0.649043767026282
ENSG00000001167-EFO_1000418 0.318404211916482
ENSG00000001167-EFO_1000481 0.320767163526659
ENSG00000001167-EFO_1000496 0.523999047786812
ENSG00000001167-EFO_1000560 0.298624368651283
ENSG00000001167-EFO_1000576 0.392110321298536
ENSG00000001167-EFO_1000595 0.425931661712897
ENSG00000001167-EFO_1000632 0.241912939555256
ENSG00000001167-EFO_1000652 0.337309781639514
ENSG00000001167-EFO_1000668 0.451098430859696
ENSG00000001167-EFO_1000733 0.365152265362849
ENSG00000001167-EFO_1000773 0.39731859608195
ENSG00000001167-EFO_1000783 0.558820219145903
ENSG00000001167-EFO_1000897 0.438597348574052
ENSG00000001167-EFO_1000906 0.221380681839068
ENSG00000001167-EFO_1001089 0.142523775228713
ENSG00000001167-EFO_1001154 0.338834579818878
ENSG00000001167-EFO_1001233 0.310841886199832
ENSG00000001167-EFO_1001237 0.3225649078273
ENSG00000001167-EFO_1001252 0.351694694346649
ENSG00000001167-EFO_1001268 0.344807522938428
ENSG00000001167-EFO_1001380 0.299321217534041
ENSG00000001167-EFO_1001434 0.273377339140815
ENSG00000001167-EFO_1001768 0.263075908286861
ENSG00000001167-EFO_1001927 0.622664627690591
ENSG00000001167-EFO_1002032 0.346995441114818
ENSG00000001167-HP_0000979 0.208394213008648
ENSG00000001167-HP_0001915 0.258354368506393
ENSG00000001167-HP_0003074 0.232414133958684
ENSG00000001167-Orphanet_206647 0.473160086452218
ENSG00000001167-Orphanet_309152 0.255662848735277
ENSG00000001626-DOID_13406 1
ENSG00000001626-EFO_0000094 0.49202405334681
ENSG00000001626-EFO_0000095 0.623692004142277
ENSG00000001626-EFO_0000181 0.873305391466158
ENSG00000001626-EFO_0000182 0.789656586595966
ENSG00000001626-EFO_0000186 0.644000699553607
ENSG00000001626-EFO_0000192 0.733867941058808
ENSG00000001626-EFO_0000198 0.778477128893464
ENSG00000001626-EFO_0000199 0.740026835464106
ENSG00000001626-EFO_0000203 0.57647331791514
ENSG00000001626-EFO_0000209 0.4537184118577
ENSG00000001626-EFO_0000212 0.719426820322467
ENSG00000001626-EFO_0000222 0.998265192868578
ENSG00000001626-EFO_0000231 0.891353218105386
ENSG00000001626-EFO_0000232 0.930415748510859
ENSG00000001626-EFO_0000233 0.811481240000076
ENSG00000001626-EFO_0000249 0.682187592493536
ENSG00000001626-EFO_0000253 0.659336849645914
ENSG00000001626-EFO_0000270 0.946658195415148
ENSG00000001626-EFO_0000272 0.688954417884076
ENSG00000001626-EFO_0000274 0.758413666088097
ENSG00000001626-EFO_0000278 0.89083163789388
ENSG00000001626-EFO_0000280 1
ENSG00000001626-EFO_0000289 0.829386263740669
ENSG00000001626-EFO_0000304 0.533230825669844
ENSG00000001626-EFO_0000318 0.698740239219001
ENSG00000001626-EFO_0000338 0.381140256222425
ENSG00000001626-EFO_0000339 0.939626356460414
ENSG00000001626-EFO_0000341 1
ENSG00000001626-EFO_0000349 0.850909541493016
ENSG00000001626-EFO_0000365 0.695751407280403
ENSG00000001626-EFO_0000373 0.543091647954321
ENSG00000001626-EFO_0000384 0.93785055438728
ENSG00000001626-EFO_0000390 1
ENSG00000001626-EFO_0000398 0.755531302573474
ENSG00000001626-EFO_0000400 0.594618391929298
ENSG00000001626-EFO_0000401 0.744308597463675
ENSG00000001626-EFO_0000403 0.727602416292984
ENSG00000001626-EFO_0000407 0.954760822791748
ENSG00000001626-EFO_0000429 0.843220624146333
ENSG00000001626-EFO_0000432 0.821358625946736
ENSG00000001626-EFO_0000463 0.693304608897227
ENSG00000001626-EFO_0000474 0.714133998630955
ENSG00000001626-EFO_0000478 0.75976520051245
ENSG00000001626-EFO_0000479 0.654119508713657
ENSG00000001626-EFO_0000491 0.667929960913172
ENSG00000001626-EFO_0000492 0.828379402924147
ENSG00000001626-EFO_0000505 1
ENSG00000001626-EFO_0000516 0.553647598286992
ENSG00000001626-EFO_0000519 0.674915174559202
ENSG00000001626-EFO_0000533 0.924227730375468
ENSG00000001626-EFO_0000537 0.807261871464631
ENSG00000001626-EFO_0000553 0.636040521176644
ENSG00000001626-EFO_0000563 0.59616609098584
ENSG00000001626-EFO_0000612 0.669796353940189
ENSG00000001626-EFO_0000632 0.721588433016084
ENSG00000001626-EFO_0000641 0.83289546458037
ENSG00000001626-EFO_0000660 0.805712928800087
ENSG00000001626-EFO_0000668 0.756353004407544
ENSG00000001626-EFO_0000671 0.491747529228934
ENSG00000001626-EFO_0000676 0.821509016105385
ENSG00000001626-EFO_0000681 0.709405404424383
ENSG00000001626-EFO_0000685 0.846841419235261
ENSG00000001626-EFO_0000690 0.786232132447745
ENSG00000001626-EFO_0000692 0.900943813485909
ENSG00000001626-EFO_0000694 0.671246723152243
ENSG00000001626-EFO_0000697 0.717567877478806
ENSG00000001626-EFO_0000699 0.998808643833954
ENSG00000001626-EFO_0000702 0.658723336385592
ENSG00000001626-EFO_0000708 0.69650189013658
ENSG00000001626-EFO_0000729 0.945906588951045
ENSG00000001626-EFO_0000731 1
ENSG00000001626-EFO_0000756 1
ENSG00000001626-EFO_0000757 0.99036766073505
ENSG00000001626-EFO_0000764 0.881864216677221
ENSG00000001626-EFO_0000768 1
ENSG00000001626-EFO_0000770 0.801825071713955
ENSG00000001626-EFO_0000773 0.706929510685916
ENSG00000001626-EFO_0001061 0.788571116529877
ENSG00000001626-EFO_0001064 0.917392008913152
ENSG00000001626-EFO_0001065 0.913150882118421
ENSG00000001626-EFO_0001073 0.908956981301623
ENSG00000001626-EFO_0001074 0.665077538356879
ENSG00000001626-EFO_0001079 0.798453357731753
ENSG00000001626-EFO_0001358 0.658975382342339
ENSG00000001626-EFO_0001359 0.889078529919342
ENSG00000001626-EFO_0001360 1
ENSG00000001626-EFO_0001361 0.718584935977478
ENSG00000001626-EFO_0001365 0.579086586761182
ENSG00000001626-EFO_0001376 0.619824674528978
ENSG00000001626-EFO_0001378 1
ENSG00000001626-EFO_0001422 0.825127740762176
ENSG00000001626-EFO_0002496 0.73687757911515
ENSG00000001626-EFO_0002506 0.862458633921141
ENSG00000001626-EFO_0002508 0.918522621402026
ENSG00000001626-EFO_0002517 0.57674147636984
ENSG00000001626-EFO_0002609 0.571119630021548
ENSG00000001626-EFO_0002616 0.820803377996942
ENSG00000001626-EFO_0002627 0.727453430619885
ENSG00000001626-EFO_0002628 0.963911931512056
ENSG00000001626-EFO_0002690 0.849774223080649
ENSG00000001626-EFO_0002917 0.625643294843305
ENSG00000001626-EFO_0002946 0.928619951132107
ENSG00000001626-EFO_0003017 0.916618711652055
ENSG00000001626-EFO_0003025 0.725977849823406
ENSG00000001626-EFO_0003047 0.937414514690723
ENSG00000001626-EFO_0003050 0.65698680788745
ENSG00000001626-EFO_0003063 0.666111137025436
ENSG00000001626-EFO_0003073 0.868645975172102
ENSG00000001626-EFO_0003092 0.815805104635131
ENSG00000001626-EFO_0003095 0.718838507344611
ENSG00000001626-EFO_0003101 0.662165849961272
ENSG00000001626-EFO_0003144 0.545696616398349
ENSG00000001626-EFO_0003756 1
ENSG00000001626-EFO_0003758 0.774175604217649
ENSG00000001626-EFO_0003761 0.449452893828179
ENSG00000001626-EFO_0003763 0.789553750907791
ENSG00000001626-EFO_0003767 0.676823757334643
ENSG00000001626-EFO_0003768 0.608256663403017
ENSG00000001626-EFO_0003770 0.685265639302472
ENSG00000001626-EFO_0003778 0.571900448690761
ENSG00000001626-EFO_0003780 1
ENSG00000001626-EFO_0003782 0.701990308668841
ENSG00000001626-EFO_0003825 0.64314648493249
ENSG00000001626-EFO_0003841 0.884615141540158
ENSG00000001626-EFO_0003860 0.921136444927407
ENSG00000001626-EFO_0003870 0.929515577571652
ENSG00000001626-EFO_0003872 0.994705674841017
ENSG00000001626-EFO_0003882 0.478814611649185
ENSG00000001626-EFO_0003885 0.823031115509217
ENSG00000001626-EFO_0003894 0.740048453410785
ENSG00000001626-EFO_0003897 0.877626044295457
ENSG00000001626-EFO_0003898 0.822860130740565
ENSG00000001626-EFO_0003914 0.760568921953435
ENSG00000001626-EFO_0003918 0.773629523295621
ENSG00000001626-EFO_0003929 0.8713406786807
ENSG00000001626-EFO_0003931 0.637703534023212
ENSG00000001626-EFO_0003934 0.662720260379974
ENSG00000001626-EFO_0003948 0.797274565743799
ENSG00000001626-EFO_0003959 0.467124476834344
ENSG00000001626-EFO_0004193 0.648678455223327
ENSG00000001626-EFO_0004214 0.405810954215408
ENSG00000001626-EFO_0004227 0.458204668851216
ENSG00000001626-EFO_0004230 0.695060381763831
ENSG00000001626-EFO_0004249 0.715187461786662
ENSG00000001626-EFO_0004253 0.595768318006329
ENSG00000001626-EFO_0004272 0.650053123961087
ENSG00000001626-EFO_0004288 0.906725801875374
ENSG00000001626-EFO_0004610 1
ENSG00000001626-EFO_0004911 0.907158315994933
ENSG00000001626-EFO_0005088 0.383063636630447
ENSG00000001626-EFO_0005226 0.902571132712499
ENSG00000001626-EFO_0005288 0.687063789136294
ENSG00000001626-EFO_0005531 0.524861705856822
ENSG00000001626-EFO_0005547 0.341296764271371
ENSG00000001626-EFO_0005676 0.648179016229206
ENSG00000001626-EFO_0005842 0.651588403704988
ENSG00000001626-EFO_0005856 0.67494438600967
ENSG00000001626-EFO_0005922 1
ENSG00000001626-EFO_0006318 0.849882138518958
ENSG00000001626-EFO_0006788 0.613330740231257
ENSG00000001626-EFO_0006792 0.584932667624896
ENSG00000001626-EFO_0007149 1
ENSG00000001626-EFO_0007214 0.721051077089111
ENSG00000001626-EFO_0007243 0.708155809590369
ENSG00000001626-EFO_0007323 0.430548329388693
ENSG00000001626-EFO_0007324 0.570084387502862
ENSG00000001626-EFO_0007328 0.551652107421249
ENSG00000001626-EFO_0007330 1
ENSG00000001626-EFO_0007380 0.715089926395127
ENSG00000001626-EFO_0007485 0.852002339608904
ENSG00000001626-EFO_0007510 0.416272552143925
ENSG00000001626-EFO_0008514 0.770090214250471
ENSG00000001626-EFO_0008525 0.467756144437372
ENSG00000001626-EFO_0008526 0.608308297238485
ENSG00000001626-EFO_0008583 1
ENSG00000001626-EFO_1000041 0.518438817318508
ENSG00000001626-EFO_1000359 0.403042984587802
ENSG00000001626-EFO_1000363 0.524009517973989
ENSG00000001626-EFO_1000418 0.897669274509468
ENSG00000001626-EFO_1000481 0.686466697033327
ENSG00000001626-EFO_1000496 0.575271839306857
ENSG00000001626-EFO_1000560 0.703752650730063
ENSG00000001626-EFO_1000576 0.66206390505668
ENSG00000001626-EFO_1000595 0.771009569335977
ENSG00000001626-EFO_1000632 0.85748737841323
ENSG00000001626-EFO_1000652 0.837927114850322
ENSG00000001626-EFO_1000668 0.577105159075901
ENSG00000001626-EFO_1000733 0.659089632389295
ENSG00000001626-EFO_1000773 0.830033944930122
ENSG00000001626-EFO_1000783 0.777747273369821
ENSG00000001626-EFO_1000897 0.888728512954642
ENSG00000001626-EFO_1000906 0.709228293875965
ENSG00000001626-EFO_1001089 0.759480127771743
ENSG00000001626-EFO_1001154 0.696776263738016
ENSG00000001626-EFO_1001233 0.634084559826769
ENSG00000001626-EFO_1001237 0.680142573586501
ENSG00000001626-EFO_1001252 0.979127622159303
ENSG00000001626-EFO_1001268 0.912876798614324
ENSG00000001626-EFO_1001380 0.922148352749892
ENSG00000001626-EFO_1001434 0.755268569585764
ENSG00000001626-EFO_1001768 0.573684735809913
ENSG00000001626-EFO_1001927 0.787338853895914
ENSG00000001626-EFO_1002032 0.638725523226067
ENSG00000001626-HP_0000979 0.661675432179333
ENSG00000001626-HP_0001915 0.822675517668116
ENSG00000001626-HP_0003074 0.67555377053807
ENSG00000001626-Orphanet_206647 0.770308426420704
ENSG00000001626-Orphanet_309152 0.602433477577905
ENSG00000003436-DOID_13406 0.86239390774172
ENSG00000003436-EFO_0000094 0.555335538173412
ENSG00000003436-EFO_0000095 0.87165266384772
ENSG00000003436-EFO_0000181 0.310181071785581
ENSG00000003436-EFO_0000182 0.557290235298992
ENSG00000003436-EFO_0000186 0.327592519901247
ENSG00000003436-EFO_0000192 0.268787774615788
ENSG00000003436-EFO_0000198 0.435709147685627
ENSG00000003436-EFO_0000199 0.698813169974531
ENSG00000003436-EFO_0000203 0.709847804919604
ENSG00000003436-EFO_0000209 0.439828928509868
ENSG00000003436-EFO_0000212 0.317250105495888
ENSG00000003436-EFO_0000222 0.421565996776427
ENSG00000003436-EFO_0000231 0.295418579150125
ENSG00000003436-EFO_0000232 0.301988831346042
ENSG00000003436-EFO_0000233 0.424899971810563
ENSG00000003436-EFO_0000249 0.833396196527142
ENSG00000003436-EFO_0000253 0.155128901812599
ENSG00000003436-EFO_0000270 0.98482045876142
ENSG00000003436-EFO_0000272 0.454107192569981
ENSG00000003436-EFO_0000274 0.807497170916908
ENSG00000003436-EFO_0000278 0.426434054425909
ENSG00000003436-EFO_0000280 0.627796921498365
ENSG00000003436-EFO_0000289 0.528742069832876
ENSG00000003436-EFO_0000304 0.288601989505263
ENSG00000003436-EFO_0000318 0.490904878427731
ENSG00000003436-EFO_0000338 0.506349200075098
ENSG00000003436-EFO_0000339 0.783276529716971
ENSG00000003436-EFO_0000341 0.425301066236708
ENSG00000003436-EFO_0000349 0.24541855264401
ENSG00000003436-EFO_0000365 0.698677472353423
ENSG00000003436-EFO_0000373 0.435774225548288
ENSG00000003436-EFO_0000384 0.802132986716645
ENSG00000003436-EFO_0000390 0.58020233611747
ENSG00000003436-EFO_0000398 0.862736941233294
ENSG00000003436-EFO_0000400 0.695721083200319
ENSG00000003436-EFO_0000401 0.387063890127409
ENSG00000003436-EFO_0000403 0.465267735153543
ENSG00000003436-EFO_0000407 0.527356452636662
ENSG00000003436-EFO_0000429 0.433562094631854
ENSG00000003436-EFO_0000432 0.48999033005614
ENSG00000003436-EFO_0000463 0.275423381814693
ENSG00000003436-EFO_0000474 0.392751927554941
ENSG00000003436-EFO_0000478 0.398230911683747
ENSG00000003436-EFO_0000479 0.247656318119629
ENSG00000003436-EFO_0000491 0.573522373823047
ENSG00000003436-EFO_0000492 0.531658060157292
ENSG00000003436-EFO_0000505 0.562544504954781
ENSG00000003436-EFO_0000516 0.697035908625292
ENSG00000003436-EFO_0000519 0.517015122629442
ENSG00000003436-EFO_0000533 0.777185649474024
ENSG00000003436-EFO_0000537 0.349234106422865
ENSG00000003436-EFO_0000553 0.292475971341554
ENSG00000003436-EFO_0000563 0.356849506533775
ENSG00000003436-EFO_0000612 0.26263648615486
ENSG00000003436-EFO_0000632 0.517123627196966
ENSG00000003436-EFO_0000641 0.634052718623174
ENSG00000003436-EFO_0000660 1
ENSG00000003436-EFO_0000668 0.448935981599732
ENSG00000003436-EFO_0000671 0.458120514215534
ENSG00000003436-EFO_0000676 0.881866427273002
ENSG00000003436-EFO_0000681 0.6641540521016
ENSG00000003436-EFO_0000685 0.398544337312461
ENSG00000003436-EFO_0000690 0.436593841721741
ENSG00000003436-EFO_0000692 0.675955367713098
ENSG00000003436-EFO_0000694 0.41502159673025
ENSG00000003436-EFO_0000697 0.481392383887964
ENSG00000003436-EFO_0000699 0.395214730866267
ENSG00000003436-EFO_0000702 0.527361693285901
ENSG00000003436-EFO_0000708 0.52077967597147
ENSG00000003436-EFO_0000729 1
ENSG00000003436-EFO_0000731 0.389633619777614
ENSG00000003436-EFO_0000756 0.457714144116743
ENSG00000003436-EFO_0000757 0.400666026624535
ENSG00000003436-EFO_0000764 0.422723876861297
ENSG00000003436-EFO_0000768 1
ENSG00000003436-EFO_0000770 0.373430282546793
ENSG00000003436-EFO_0000773 0.334845292336341
ENSG00000003436-EFO_0001061 0.493262888411691
ENSG00000003436-EFO_0001064 0.914434580813826
ENSG00000003436-EFO_0001065 0.388003493735267
ENSG00000003436-EFO_0001073 0.41990602166834
ENSG00000003436-EFO_0001074 0.858588156139969
ENSG00000003436-EFO_0001079 0.25430726123568
ENSG00000003436-EFO_0001358 0.203706496762235
ENSG00000003436-EFO_0001359 0.497126971631124
ENSG00000003436-EFO_0001360 0.743217164545879
ENSG00000003436-EFO_0001361 0.336478668323215
ENSG00000003436-EFO_0001365 0.355384941886719
ENSG00000003436-EFO_0001376 0.315483989987993
ENSG00000003436-EFO_0001378 1
ENSG00000003436-EFO_0001422 0.515811543349524
ENSG00000003436-EFO_0002496 0.447294325788382
ENSG00000003436-EFO_0002506 0.525493267069455
ENSG00000003436-EFO_0002508 0.440011016346977
ENSG00000003436-EFO_0002517 0.370338028237881
ENSG00000003436-EFO_0002609 0.572236747034504
ENSG00000003436-EFO_0002616 0.343306285127395
ENSG00000003436-EFO_0002627 0.468006667874233
ENSG00000003436-EFO_0002628 0.428852056551771
ENSG00000003436-EFO_0002690 0.583696836604923
ENSG00000003436-EFO_0002917 0.898626964135389
ENSG00000003436-EFO_0002946 0.407538085362584
ENSG00000003436-EFO_0003017 0.486979069428891
ENSG00000003436-EFO_0003025 0.316975231128931
ENSG00000003436-EFO_0003047 0.72615882624839
ENSG00000003436-EFO_0003050 0.444971608249406
ENSG00000003436-EFO_0003063 0.335540978110054
ENSG00000003436-EFO_0003073 0.712325344731072
ENSG00000003436-EFO_0003092 0.363917627078663
ENSG00000003436-EFO_0003095 0.264444019968967
ENSG00000003436-EFO_0003101 0.354188872711768
ENSG00000003436-EFO_0003144 0.39158077704443
ENSG00000003436-EFO_0003756 0.64779019825098
ENSG00000003436-EFO_0003758 0.380595965561282
ENSG00000003436-EFO_0003761 0.290303613436375
ENSG00000003436-EFO_0003763 0.500018995942019
ENSG00000003436-EFO_0003767 0.598990255663421
ENSG00000003436-EFO_0003768 0.414754615865988
ENSG00000003436-EFO_0003770 0.335263107475827
ENSG00000003436-EFO_0003778 0.222802932224287
ENSG00000003436-EFO_0003780 0.558969022551497
ENSG00000003436-EFO_0003782 0.293019279239358
ENSG00000003436-EFO_0003825 0.215052583231188
ENSG00000003436-EFO_0003841 0.375697090759391
ENSG00000003436-EFO_0003860 0.621413711002868
ENSG00000003436-EFO_0003870 0.504635044933879
ENSG00000003436-EFO_0003872 0.681815798120259
ENSG00000003436-EFO_0003882 0.377000356593231
ENSG00000003436-EFO_0003885 0.824175117387525
ENSG00000003436-EFO_0003894 1
ENSG00000003436-EFO_0003897 0.668574348959655
ENSG00000003436-EFO_0003898 0.254193557586725
ENSG00000003436-EFO_0003914 0.754060995610191
ENSG00000003436-EFO_0003918 0.263511483930515
ENSG00000003436-EFO_0003929 0.232694185556371
ENSG00000003436-EFO_0003931 0.324958857517146
ENSG00000003436-EFO_0003934 0.220786526265274
ENSG00000003436-EFO_0003948 0.326348628667238
ENSG00000003436-EFO_0003959 1
ENSG00000003436-EFO_0004193 0.560902601626409
ENSG00000003436-EFO_0004214 0.335235510768656
ENSG00000003436-EFO_0004227 0.427084342159708
ENSG00000003436-EFO_0004230 0.386662006214592
ENSG00000003436-EFO_0004249 0.394207229567121
ENSG00000003436-EFO_0004253 0.319826237788481
ENSG00000003436-EFO_0004272 0.425693999696615
ENSG00000003436-EFO_0004288 0.527493503377098
ENSG00000003436-EFO_0004610 0.679023022901938
ENSG00000003436-EFO_0004911 0.236950807541619
ENSG00000003436-EFO_0005088 0.471921554206949
ENSG00000003436-EFO_0005226 0.586742501202908
ENSG00000003436-EFO_0005288 0.456018418247485
ENSG00000003436-EFO_0005531 0.840556574900822
ENSG00000003436-EFO_0005547 0.424370679851404
ENSG00000003436-EFO_0005676 0.25934628775589
ENSG00000003436-EFO_0005842 0.405407360485886
ENSG00000003436-EFO_0005856 0.696688749700725
ENSG00000003436-EFO_0005922 0.7603977231713
ENSG00000003436-EFO_0006318 0.468889524735411
ENSG00000003436-EFO_0006788 0.216362186561841
ENSG00000003436-EFO_0006792 0.524809506218131
ENSG00000003436-EFO_0007149 0.7396905841644
ENSG00000003436-EFO_0007214 0.423957835728195
ENSG00000003436-EFO_0007243 0.675055686388852
ENSG00000003436-EFO_0007323 0.674108280562805
ENSG00000003436-EFO_0007324 0.371140117770862
ENSG00000003436-EFO_0007328 0.506148897641101
ENSG00000003436-EFO_0007330 0.265397850359261
ENSG00000003436-EFO_0007380 0.622005771825951
ENSG00000003436-EFO_0007485 0.523068705251672
ENSG00000003436-EFO_0007510 0.285703922311322
ENSG00000003436-EFO_0008514 0.50597719562094
ENSG00000003436-EFO_0008525 0.34926120473653
ENSG00000003436-EFO_0008526 0.268491273973627
ENSG00000003436-EFO_0008583 0.576070045268805
ENSG00000003436-EFO_1000041 0.263756446095746
ENSG00000003436-EFO_1000359 0.436972172946938
ENSG00000003436-EFO_1000363 0.402627183080141
ENSG00000003436-EFO_1000418 0.446824674552104
ENSG00000003436-EFO_1000481 0.243727638360693
ENSG00000003436-EFO_1000496 0.385858338675939
ENSG00000003436-EFO_1000560 0.19404166140457
ENSG00000003436-EFO_1000576 0.383697651282236
ENSG00000003436-EFO_1000595 0.554739872760984
ENSG00000003436-EFO_1000632 0.346717192342703
ENSG00000003436-EFO_1000652 0.442367364021238
ENSG00000003436-EFO_1000668 0.784997130522877
ENSG00000003436-EFO_1000733 0.548709500006968
ENSG00000003436-EFO_1000773 0.292676135381982
ENSG00000003436-EFO_1000783 0.419983350250903
ENSG00000003436-EFO_1000897 0.42919859114076
ENSG00000003436-EFO_1000906 0.25244550157671
ENSG00000003436-EFO_1001089 0.304057779246635
ENSG00000003436-EFO_1001154 0.784972179298865
ENSG00000003436-EFO_1001233 0.364393032819279
ENSG00000003436-EFO_1001237 0.262733800234182
ENSG00000003436-EFO_1001252 0.290971882280866
ENSG00000003436-EFO_1001268 0.392784439878437
ENSG00000003436-EFO_1001380 0.386360576350238
ENSG00000003436-EFO_1001434 0.328106969706667
ENSG00000003436-EFO_1001768 0.422669690215684
ENSG00000003436-EFO_1001927 0.678093868962466
ENSG00000003436-EFO_1002032 0.355986483879382
ENSG00000003436-HP_0000979 0.377029279053896
ENSG00000003436-HP_0001915 0.256677408885762
ENSG00000003436-HP_0003074 0.333615830482537
ENSG00000003436-Orphanet_206647 0.353619209513049
ENSG00000003436-Orphanet_309152 0.333072171583889
ENSG00000004139-DOID_13406 0.263359458372011
ENSG00000004139-EFO_0000094 0.308504470476851
ENSG00000004139-EFO_0000095 0.406873203873254
ENSG00000004139-EFO_0000181 0.54778636065999
ENSG00000004139-EFO_0000182 0.512472350653815
ENSG00000004139-EFO_0000186 0.384440620173374
ENSG00000004139-EFO_0000192 0.501891308160461
ENSG00000004139-EFO_0000198 0.55894897742344
ENSG00000004139-EFO_0000199 0.293273203348843
ENSG00000004139-EFO_0000203 0.280267859233163
ENSG00000004139-EFO_0000209 0.388363048119343
ENSG00000004139-EFO_0000212 0.468726407176594
ENSG00000004139-EFO_0000222 0.477532048507413
ENSG00000004139-EFO_0000231 0.507958306992653
ENSG00000004139-EFO_0000232 0.573912696803574
ENSG00000004139-EFO_0000233 0.202665509526386
ENSG00000004139-EFO_0000249 0.71731781768764
ENSG00000004139-EFO_0000253 0.738664935322356
ENSG00000004139-EFO_0000270 0.408777715485907
ENSG00000004139-EFO_0000272 0.601550251281859
ENSG00000004139-EFO_0000274 0.646059656817609
ENSG00000004139-EFO_0000278 0.737052423917374
ENSG00000004139-EFO_0000280 0.503034534144158
ENSG00000004139-EFO_0000289 0.843206704096742
ENSG00000004139-EFO_0000304 0.299904005962254
ENSG00000004139-EFO_0000318 0.441073995921253
ENSG00000004139-EFO_0000338 0.335147891628292
ENSG00000004139-EFO_0000339 0.454085562700334
ENSG00000004139-EFO_0000341 0.623755725758901
ENSG00000004139-EFO_0000349 0.539415103605843
ENSG00000004139-EFO_0000365 0.609731296507812
ENSG00000004139-EFO_0000373 0.513669039554103
ENSG00000004139-EFO_0000384 0.455718127430679
ENSG00000004139-EFO_0000390 0.560558019540843
ENSG00000004139-EFO_0000398 0.664068026475596
ENSG00000004139-EFO_0000400 0.547202445862486
ENSG00000004139-EFO_0000401 0.443340977023981
ENSG00000004139-EFO_0000403 0.507439851289682
ENSG00000004139-EFO_0000407 0.415950951101001
ENSG00000004139-EFO_0000429 0.667020740996985
ENSG00000004139-EFO_0000432 0.552223343323653
ENSG00000004139-EFO_0000463 0.778946856909781
ENSG00000004139-EFO_0000474 0.861094356217147
ENSG00000004139-EFO_0000478 0.493020891323651
ENSG00000004139-EFO_0000479 0.47424976970702
ENSG00000004139-EFO_0000491 0.515823280238046
ENSG00000004139-EFO_0000492 0.503690486091075
ENSG00000004139-EFO_0000505 0.515386266837519
ENSG00000004139-EFO_0000516 0.595602424043659
ENSG00000004139-EFO_0000519 0.635567675759897
ENSG00000004139-EFO_0000533 1
ENSG00000004139-EFO_0000537 0.656447593226991
ENSG00000004139-EFO_0000553 0.476165222785638
ENSG00000004139-EFO_0000563 0.311230797735594
ENSG00000004139-EFO_0000612 0.496477622608537
ENSG00000004139-EFO_0000632 0.780631851297645
ENSG00000004139-EFO_0000641 0.33496957060554
ENSG00000004139-EFO_0000660 0.530056564477989
ENSG00000004139-EFO_0000668 0.44114320090688
ENSG00000004139-EFO_0000671 0.524127927797544
ENSG00000004139-EFO_0000676 0.464654916098535
ENSG00000004139-EFO_0000681 0.258804783267347
ENSG00000004139-EFO_0000685 0.538613308645072
ENSG00000004139-EFO_0000690 0.613589998526124
ENSG00000004139-EFO_0000692 0.787689051052538
ENSG00000004139-EFO_0000694 0.467467428216389
ENSG00000004139-EFO_0000697 0.53759112156325
ENSG00000004139-EFO_0000699 0.580640351971409
ENSG00000004139-EFO_0000702 0.404778155908506
ENSG00000004139-EFO_0000708 0.278430433999776
ENSG00000004139-EFO_0000729 0.45958475649161
ENSG00000004139-EFO_0000731 0.519863377603519
ENSG00000004139-EFO_0000756 0.541639795209342
ENSG00000004139-EFO_0000757 0.618013671841328
ENSG00000004139-EFO_0000764 0.558830985427427
ENSG00000004139-EFO_0000768 0.396527700825273
ENSG00000004139-EFO_0000770 0.494307433401333
ENSG00000004139-EFO_0000773 0.7362692743486
ENSG00000004139-EFO_0001061 0.57846151449579
ENSG00000004139-EFO_0001064 0.686655257614203
ENSG00000004139-EFO_0001065 0.407429841739878
ENSG00000004139-EFO_0001073 0.646768296893121
ENSG00000004139-EFO_0001074 0.310174160861048
ENSG00000004139-EFO_0001079 0.555478594971054
ENSG00000004139-EFO_0001358 0.458164792931096
ENSG00000004139-EFO_0001359 0.662219868506191
ENSG00000004139-EFO_0001360 0.626031488920656
ENSG00000004139-EFO_0001361 0.538479309862923
ENSG00000004139-EFO_0001365 0.440515491883345
ENSG00000004139-EFO_0001376 0.553488298434246
ENSG00000004139-EFO_0001378 0.555805395850911
ENSG00000004139-EFO_0001422 0.426834698356211
ENSG00000004139-EFO_0002496 0.549761345936366
ENSG00000004139-EFO_0002506 0.571295725017779
ENSG00000004139-EFO_0002508 0.804074848263932
ENSG00000004139-EFO_0002517 0.245069884260225
ENSG00000004139-EFO_0002609 0.259406320521234
ENSG00000004139-EFO_0002616 0.390375723775777
ENSG00000004139-EFO_0002627 0.563589715570152
ENSG00000004139-EFO_0002628 0.280641409960623
ENSG00000004139-EFO_0002690 0.669866426462199
ENSG00000004139-EFO_0002917 0.229750401749756
ENSG00000004139-EFO_0002946 0.512079236787138
ENSG00000004139-EFO_0003017 0.47607451223141
ENSG00000004139-EFO_0003025 0.582114058671289
ENSG00000004139-EFO_0003047 0.550300809627408
ENSG00000004139-EFO_0003050 0.256260113290668
ENSG00000004139-EFO_0003063 0.527389291476166
ENSG00000004139-EFO_0003073 0.446083448288533
ENSG00000004139-EFO_0003092 0.845055008209124
ENSG00000004139-EFO_0003095 0.288125645179222
ENSG00000004139-EFO_0003101 0.47481213961342
ENSG00000004139-EFO_0003144 0.623890677641799
ENSG00000004139-EFO_0003756 0.578147888067847
ENSG00000004139-EFO_0003758 0.32866357787412
ENSG00000004139-EFO_0003761 0.5416587279924
ENSG00000004139-EFO_0003763 0.330877391928128
ENSG00000004139-EFO_0003767 0.471464540089887
ENSG00000004139-EFO_0003768 0.480541387192111
ENSG00000004139-EFO_0003770 0.756671415514712
ENSG00000004139-EFO_0003778 0.259318648861507
ENSG00000004139-EFO_0003780 0.572455609176191
ENSG00000004139-EFO_0003782 0.579766423097009
ENSG00000004139-EFO_0003825 0.426487952972077
ENSG00000004139-EFO_0003841 0.518905242764991
ENSG00000004139-EFO_0003860 0.501384780384498
ENSG00000004139-EFO_0003870 0.476559552648887
ENSG00000004139-EFO_0003872 0.582254619757636
ENSG00000004139-EFO_0003882 0.362111332545072
ENSG00000004139-EFO_0003885 0.726545253325437
ENSG00000004139-EFO_0003894 0.600730488571675
ENSG00000004139-EFO_0003897 0.43655907828962
ENSG00000004139-EFO_0003898 0.274031677185329
ENSG00000004139-EFO_0003914 0.702122097665239
ENSG00000004139-EFO_0003918 0.431482039445028
ENSG00000004139-EFO_0003929 0.511938656868636
ENSG00000004139-EFO_0003931 0.476197785742619
ENSG00000004139-EFO_0003934 0.552037328551028
ENSG00000004139-EFO_0003948 0.504855091034046
ENSG00000004139-EFO_0003959 0.265474566642652
ENSG00000004139-EFO_0004193 0.238115854567674
ENSG00000004139-EFO_0004214 0.320300985223246
ENSG00000004139-EFO_0004227 0.315542402014327
ENSG00000004139-EFO_0004230 0.642531660729164
ENSG00000004139-EFO_0004249 0.484795964163378
ENSG00000004139-EFO_0004253 0.444921337963745
ENSG00000004139-EFO_0004272 0.593004292763362
ENSG00000004139-EFO_0004288 0.525390997454356
ENSG00000004139-EFO_0004610 0.86132432687374
ENSG00000004139-EFO_0004911 0.467939050502282
ENSG00000004139-EFO_0005088 0.233644987193888
ENSG00000004139-EFO_0005226 0.77397414679896
ENSG00000004139-EFO_0005288 0.390623023346253
ENSG00000004139-EFO_0005531 0.357954610901829
ENSG00000004139-EFO_0005547 0.405257433855575
ENSG00000004139-EFO_0005676 0.500345667594647
ENSG00000004139-EFO_0005842 0.593908944938319
ENSG00000004139-EFO_0005856 0.315448330822986
ENSG00000004139-EFO_0005922 0.445348957915511
ENSG00000004139-EFO_0006318 0.612651964924583
ENSG00000004139-EFO_0006788 0.661307368395274
ENSG00000004139-EFO_0006792 0.497606232596694
ENSG00000004139-EFO_0007149 0.485998849818382
ENSG00000004139-EFO_0007214 0.51700153188247
ENSG00000004139-EFO_0007243 0.492387474696238
ENSG00000004139-EFO_0007323 0.440162253122458
ENSG00000004139-EFO_0007324 0.565844348765224
ENSG00000004139-EFO_0007328 0.499516940751385
ENSG00000004139-EFO_0007330 0.575318090189663
ENSG00000004139-EFO_0007380 0.415667059383921
ENSG00000004139-EFO_0007485 0.701427566789137
ENSG00000004139-EFO_0007510 0.393182905476528
ENSG00000004139-EFO_0008514 0.777367398024758
ENSG00000004139-EFO_0008525 0.380723409377936
ENSG00000004139-EFO_0008526 0.730468730395998
ENSG00000004139-EFO_0008583 0.6563009540519
ENSG00000004139-EFO_1000041 0.407947397851152
ENSG00000004139-EFO_1000359 0.248273048580062
ENSG00000004139-EFO_1000363 0.185382534038435
ENSG00000004139-EFO_1000418 0.41230124925002
ENSG00000004139-EFO_1000481 0.480121840658359
ENSG00000004139-EFO_1000496 0.507911372160713
ENSG00000004139-EFO_1000560 0.539334981510014
ENSG00000004139-EFO_1000576 0.507717013356036
ENSG00000004139-EFO_1000595 0.542949622969961
ENSG00000004139-EFO_1000632 0.580749738611108
ENSG00000004139-EFO_1000652 0.698466358002979
ENSG00000004139-EFO_1000668 0.399284819430382
ENSG00000004139-EFO_1000733 0.406496001340766
ENSG00000004139-EFO_1000773 0.361758795933717
ENSG00000004139-EFO_1000783 0.727567680046317
ENSG00000004139-EFO_1000897 0.699173154011315
ENSG00000004139-EFO_1000906 0.544556686191266
ENSG00000004139-EFO_1001089 0.808276733137024
ENSG00000004139-EFO_1001154 0.370827594377173
ENSG00000004139-EFO_1001233 0.745033497960161
ENSG00000004139-EFO_1001237 0.55032536373508
ENSG00000004139-EFO_1001252 0.590094186388299
ENSG00000004139-EFO_1001268 0.37243438377266
ENSG00000004139-EFO_1001380 0.898882638365872
ENSG00000004139-EFO_1001434 0.39333338649083
ENSG00000004139-EFO_1001768 0.421564837308328
ENSG00000004139-EFO_1001927 0.563318358702386
ENSG00000004139-EFO_1002032 0.520422180754376
ENSG00000004139-HP_0000979 0.708030672883005
ENSG00000004139-HP_0001915 0.431270014632717
ENSG00000004139-HP_0003074 0.462710254019347
ENSG00000004139-Orphanet_206647 0.616710955708267
ENSG00000004139-Orphanet_309152 0.846923366446257
ENSG00000004487-DOID_13406 0.71522609963227
ENSG00000004487-EFO_0000094 0.554177589300747
ENSG00000004487-EFO_0000095 0.57761117147656
ENSG00000004487-EFO_0000181 0.641299304108021
ENSG00000004487-EFO_0000182 0.611384183285425
ENSG00000004487-EFO_0000186 0.601272666142166
ENSG00000004487-EFO_0000192 0.553072548055886
ENSG00000004487-EFO_0000198 0.619043808706052
ENSG00000004487-EFO_0000199 0.397416459051502
ENSG00000004487-EFO_0000203 0.488986613433233
ENSG00000004487-EFO_0000209 0.376286825555456
ENSG00000004487-EFO_0000212 0.582534545821797
ENSG00000004487-EFO_0000222 0.625466622237505
ENSG00000004487-EFO_0000231 0.691935990394085
ENSG00000004487-EFO_0000232 0.565838832655166
ENSG00000004487-EFO_0000233 0.764880847681699
ENSG00000004487-EFO_0000249 0.638051944477316
ENSG00000004487-EFO_0000253 0.534723990084244
ENSG00000004487-EFO_0000270 0.615386273885072
ENSG00000004487-EFO_0000272 0.507084055228815
ENSG00000004487-EFO_0000274 0.618057628510265
ENSG00000004487-EFO_0000278 0.997791680094575
ENSG00000004487-EFO_0000280 0.626169333766812
ENSG00000004487-EFO_0000289 0.671262479978577
ENSG00000004487-EFO_0000304 0.356022900564266
ENSG00000004487-EFO_0000318 0.784932485736904
ENSG00000004487-EFO_0000338 0.450834535075738
ENSG00000004487-EFO_0000339 0.765254298344895
ENSG00000004487-EFO_0000341 0.716365652131929
ENSG00000004487-EFO_0000349 0.582059231831761
ENSG00000004487-EFO_0000365 0.667176383115169
ENSG00000004487-EFO_0000373 0.644092645845435
ENSG00000004487-EFO_0000384 0.616527531210328
ENSG00000004487-EFO_0000390 0.698725562013771
ENSG00000004487-EFO_0000398 0.7270866396439
ENSG00000004487-EFO_0000400 0.572297977933867
ENSG00000004487-EFO_0000401 0.720130081721253
ENSG00000004487-EFO_0000403 0.773323374385953
ENSG00000004487-EFO_0000407 0.652891729291874
ENSG00000004487-EFO_0000429 0.680002481855115
ENSG00000004487-EFO_0000432 0.636460750799767
ENSG00000004487-EFO_0000463 0.719518175692458
ENSG00000004487-EFO_0000474 0.572495590394033
ENSG00000004487-EFO_0000478 0.634165354561071
ENSG00000004487-EFO_0000479 0.513051406528842
ENSG00000004487-EFO_0000491 0.560887739390888
ENSG00000004487-EFO_0000492 0.684987853061993
ENSG00000004487-EFO_0000505 0.633383924274843
ENSG00000004487-EFO_0000516 0.556539595376238
ENSG00000004487-EFO_0000519 0.575669017200297
ENSG00000004487-EFO_0000533 0.721732961603274
ENSG00000004487-EFO_0000537 0.5908308366976
ENSG00000004487-EFO_0000553 0.589758591251314
ENSG00000004487-EFO_0000563 0.583976351471558
ENSG00000004487-EFO_0000612 0.595601064327389
ENSG00000004487-EFO_0000632 0.582817170145074
ENSG00000004487-EFO_0000641 0.681294708017529
ENSG00000004487-EFO_0000660 0.674914791522944
ENSG00000004487-EFO_0000668 0.540035241735088
ENSG00000004487-EFO_0000671 0.421937573846157
ENSG00000004487-EFO_0000676 0.636363986395216
ENSG00000004487-EFO_0000681 0.548971138086931
ENSG00000004487-EFO_0000685 0.635620040160029
ENSG00000004487-EFO_0000690 0.601125654178692
ENSG00000004487-EFO_0000692 0.674107480859446
ENSG00000004487-EFO_0000694 0.540728260308789
ENSG00000004487-EFO_0000697 0.654110697341395
ENSG00000004487-EFO_0000699 0.572483083629048
ENSG00000004487-EFO_0000702 0.496846790610447
ENSG00000004487-EFO_0000708 0.482455645802255
ENSG00000004487-EFO_0000729 0.614830624518274
ENSG00000004487-EFO_0000731 0.751664225747804
ENSG00000004487-EFO_0000756 0.637152682819535
ENSG00000004487-EFO_0000757 0.747390856808001
ENSG00000004487-EFO_0000764 0.637225602339895
ENSG00000004487-EFO_0000768 0.683713100123929
ENSG00000004487-EFO_0000770 0.595379543227164
ENSG00000004487-EFO_0000773 0.563997919239136
ENSG00000004487-EFO_0001061 0.766243174865174
ENSG00000004487-EFO_0001064 0.676104689000679
ENSG00000004487-EFO_0001065 0.645351292577517
ENSG00000004487-EFO_0001073 0.625615683482744
ENSG00000004487-EFO_0001074 0.383457039611585
ENSG00000004487-EFO_0001079 0.596789152597312
ENSG00000004487-EFO_0001358 0.503537266089301
ENSG00000004487-EFO_0001359 0.834986954516442
ENSG00000004487-EFO_0001360 0.655376342103123
ENSG00000004487-EFO_0001361 0.711417335840993
ENSG00000004487-EFO_0001365 0.855256413338066
ENSG00000004487-EFO_0001376 0.776052617050017
ENSG00000004487-EFO_0001378 0.75624475606834
ENSG00000004487-EFO_0001422 0.899026900136936
ENSG00000004487-EFO_0002496 0.601954605997901
ENSG00000004487-EFO_0002506 0.856363638606752
ENSG00000004487-EFO_0002508 0.588877359188834
ENSG00000004487-EFO_0002517 0.555291202544336
ENSG00000004487-EFO_0002609 0.289127184569439
ENSG00000004487-EFO_0002616 0.508045046234446
ENSG00000004487-EFO_0002627 0.718046795241943
ENSG00000004487-EFO_0002628 0.710085040373212
ENSG00000004487-EFO_0002690 0.88905168039787
ENSG00000004487-EFO_0002917 0.521207290681551
ENSG00000004487-EFO_0002946 0.651977514911224
ENSG00000004487-EFO_0003017 0.618912870805916
ENSG00000004487-EFO_0003025 0.751603066895276
ENSG00000004487-EFO_0003047 0.696254800168621
ENSG00000004487-EFO_0003050 0.44312464233261
ENSG00000004487-EFO_0003063 0.623749681426272
ENSG00000004487-EFO_0003073 0.618562459052939
ENSG00000004487-EFO_0003092 0.499413671640806
ENSG00000004487-EFO_0003095 0.55024983669608
ENSG00000004487-EFO_0003101 0.532833314105899
ENSG00000004487-EFO_0003144 0.702489261921081
ENSG00000004487-EFO_0003756 0.882978685059073
ENSG00000004487-EFO_0003758 0.53553528777577
ENSG00000004487-EFO_0003761 0.419499632233276
ENSG00000004487-EFO_0003763 0.52188305146298
ENSG00000004487-EFO_0003767 0.752020127741454
ENSG00000004487-EFO_0003768 0.566101988601574
ENSG00000004487-EFO_0003770 0.515788975227257
ENSG00000004487-EFO_0003778 0.529253562491712
ENSG00000004487-EFO_0003780 0.64076153952107
ENSG00000004487-EFO_0003782 0.590011868730509
ENSG00000004487-EFO_0003825 0.539543186728264
ENSG00000004487-EFO_0003841 0.782684305059178
ENSG00000004487-EFO_0003860 0.758956800185298
ENSG00000004487-EFO_0003870 0.537766446700471
ENSG00000004487-EFO_0003872 0.575641294405724
ENSG00000004487-EFO_0003882 0.492461570169709
ENSG00000004487-EFO_0003885 0.65956016937168
ENSG00000004487-EFO_0003894 0.785030940402407
ENSG00000004487-EFO_0003897 0.586947205115264
ENSG00000004487-EFO_0003898 0.499799371874995
ENSG00000004487-EFO_0003914 0.596705486193641
ENSG00000004487-EFO_0003918 0.627578794931637
ENSG00000004487-EFO_0003929 0.565210433987414
ENSG00000004487-EFO_0003931 0.690040730048142
ENSG00000004487-EFO_0003934 0.763814623930728
ENSG00000004487-EFO_0003948 0.578088126863505
ENSG00000004487-EFO_0003959 0.439803261896009
ENSG00000004487-EFO_0004193 0.777733571653101
ENSG00000004487-EFO_0004214 0.31823772447085
ENSG00000004487-EFO_0004227 0.432824565229901
ENSG00000004487-EFO_0004230 0.725034497929562
ENSG00000004487-EFO_0004249 0.621566192146758
ENSG00000004487-EFO_0004253 0.638043604718592
ENSG00000004487-EFO_0004272 0.616993620513199
ENSG00000004487-EFO_0004288 0.593962456242601
ENSG00000004487-EFO_0004610 1
ENSG00000004487-EFO_0004911 0.523006431268596
ENSG00000004487-EFO_0005088 0.384611602148328
ENSG00000004487-EFO_0005226 0.995126229180605
ENSG00000004487-EFO_0005288 0.560328511160467
ENSG00000004487-EFO_0005531 0.807232306689163
ENSG00000004487-EFO_0005547 0.446930526378197
ENSG00000004487-EFO_0005676 0.531338793193316
ENSG00000004487-EFO_0005842 0.555272186225828
ENSG00000004487-EFO_0005856 0.440121508607949
ENSG00000004487-EFO_0005922 0.668245676547456
ENSG00000004487-EFO_0006318 0.700497163953192
ENSG00000004487-EFO_0006788 0.538279806496118
ENSG00000004487-EFO_0006792 0.433371640389898
ENSG00000004487-EFO_0007149 0.585181023734172
ENSG00000004487-EFO_0007214 0.59572520258427
ENSG00000004487-EFO_0007243 0.812249652240389
ENSG00000004487-EFO_0007323 0.545470022340795
ENSG00000004487-EFO_0007324 0.450873870937467
ENSG00000004487-EFO_0007328 1
ENSG00000004487-EFO_0007330 0.581331125581692
ENSG00000004487-EFO_0007380 0.36434776554965
ENSG00000004487-EFO_0007485 0.723366826030291
ENSG00000004487-EFO_0007510 0.479982488606721
ENSG00000004487-EFO_0008514 0.530712732474257
ENSG00000004487-EFO_0008525 0.247172975762911
ENSG00000004487-EFO_0008526 0.566292592817817
ENSG00000004487-EFO_0008583 0.646520599394347
ENSG00000004487-EFO_1000041 0.406030196680463
ENSG00000004487-EFO_1000359 0.307567009324631
ENSG00000004487-EFO_1000363 0.352585766945597
ENSG00000004487-EFO_1000418 0.596686106556868
ENSG00000004487-EFO_1000481 0.50108239040186
ENSG00000004487-EFO_1000496 0.689988136542406
ENSG00000004487-EFO_1000560 0.501203248898491
ENSG00000004487-EFO_1000576 0.526675705834694
ENSG00000004487-EFO_1000595 0.622002457663793
ENSG00000004487-EFO_1000632 0.647288595173433
ENSG00000004487-EFO_1000652 0.908055351644063
ENSG00000004487-EFO_1000668 0.503968912752736
ENSG00000004487-EFO_1000733 0.437444128928732
ENSG00000004487-EFO_1000773 0.721398742777284
ENSG00000004487-EFO_1000783 0.661053505248464
ENSG00000004487-EFO_1000897 0.685542725849437
ENSG00000004487-EFO_1000906 0.617531532380859
ENSG00000004487-EFO_1001089 0.599372863543882
ENSG00000004487-EFO_1001154 0.527617212355428
ENSG00000004487-EFO_1001233 0.470857143503495
ENSG00000004487-EFO_1001237 0.430896818147697
ENSG00000004487-EFO_1001252 0.700693139480709
ENSG00000004487-EFO_1001268 0.699181637350052
ENSG00000004487-EFO_1001380 0.71332276349363
ENSG00000004487-EFO_1001434 0.624171987228146
ENSG00000004487-EFO_1001768 0.509598029352738
ENSG00000004487-EFO_1001927 0.654076467985841
ENSG00000004487-EFO_1002032 0.538707093908059
ENSG00000004487-HP_0000979 0.573513213600236
ENSG00000004487-HP_0001915 0.496652480911846
ENSG00000004487-HP_0003074 0.779454084821204
ENSG00000004487-Orphanet_206647 0.812363189562441
ENSG00000004487-Orphanet_309152 0.566848689442835
ENSG00000004848-DOID_13406 0.29961437431307
ENSG00000004848-EFO_0000094 0.273760955364345
ENSG00000004848-EFO_0000095 0.347605088945217
ENSG00000004848-EFO_0000181 0.519835063141387
ENSG00000004848-EFO_0000182 0.376800417069745
ENSG00000004848-EFO_0000186 0.439953063032734
ENSG00000004848-EFO_0000192 0.587478739292173
ENSG00000004848-EFO_0000198 0.496757078192528
ENSG00000004848-EFO_0000199 0.204948341058846
ENSG00000004848-EFO_0000203 0.253663826860854
ENSG00000004848-EFO_0000209 0.199432436755136
ENSG00000004848-EFO_0000212 0.586955542886028
ENSG00000004848-EFO_0000222 0.519585255487257
ENSG00000004848-EFO_0000231 0.567696955380348
ENSG00000004848-EFO_0000232 0.386110033160788
ENSG00000004848-EFO_0000233 0.312263785656943
ENSG00000004848-EFO_0000249 0.59222609053267
ENSG00000004848-EFO_0000253 0.478792470338254
ENSG00000004848-EFO_0000270 0.428771783886352
ENSG00000004848-EFO_0000272 0.551476647151253
ENSG00000004848-EFO_0000274 0.598067611381596
ENSG00000004848-EFO_0000278 0.613347292823038
ENSG00000004848-EFO_0000280 0.475942009106765
ENSG00000004848-EFO_0000289 0.683434925408582
ENSG00000004848-EFO_0000304 0.29988852267828
ENSG00000004848-EFO_0000318 0.324876146744003
ENSG00000004848-EFO_0000338 0.216407946311908
ENSG00000004848-EFO_0000339 0.52718408521471
ENSG00000004848-EFO_0000341 0.48149740809961
ENSG00000004848-EFO_0000349 0.474676800784296
ENSG00000004848-EFO_0000365 0.46485620543144
ENSG00000004848-EFO_0000373 0.51423375093741
ENSG00000004848-EFO_0000384 0.463989726998342
ENSG00000004848-EFO_0000390 0.541313009917513
ENSG00000004848-EFO_0000398 0.495111747817636
ENSG00000004848-EFO_0000400 0.222659158960848
ENSG00000004848-EFO_0000401 0.356277853471407
ENSG00000004848-EFO_0000403 0.459556286211176
ENSG00000004848-EFO_0000407 0.292546001001483
ENSG00000004848-EFO_0000429 0.533047344701534
ENSG00000004848-EFO_0000432 0.501086221476164
ENSG00000004848-EFO_0000463 0.601706266275545
ENSG00000004848-EFO_0000474 0.59062496512115
ENSG00000004848-EFO_0000478 0.457457562986155
ENSG00000004848-EFO_0000479 0.459644230270581
ENSG00000004848-EFO_0000491 0.511806318436279
ENSG00000004848-EFO_0000492 0.554899170179644
ENSG00000004848-EFO_0000505 0.365488241274186
ENSG00000004848-EFO_0000516 0.316383780373693
ENSG00000004848-EFO_0000519 0.49651927026372
ENSG00000004848-EFO_0000533 0.709992518496726
ENSG00000004848-EFO_0000537 0.647886661760922
ENSG00000004848-EFO_0000553 0.43196809198678
ENSG00000004848-EFO_0000563 0.270939304644762
ENSG00000004848-EFO_0000612 0.557611586561082
ENSG00000004848-EFO_0000632 0.705872082270996
ENSG00000004848-EFO_0000641 0.309150387310109
ENSG00000004848-EFO_0000660 0.529340571501454
ENSG00000004848-EFO_0000668 0.25137374768161
ENSG00000004848-EFO_0000671 0.300930551813685
ENSG00000004848-EFO_0000676 0.28968563141738
ENSG00000004848-EFO_0000681 0.274209171967485
ENSG00000004848-EFO_0000685 0.434867515046869
ENSG00000004848-EFO_0000690 0.667042420477248
ENSG00000004848-EFO_0000692 0.694647622486025
ENSG00000004848-EFO_0000694 0.360334112095328
ENSG00000004848-EFO_0000697 0.524245203043674
ENSG00000004848-EFO_0000699 0.573305307775121
ENSG00000004848-EFO_0000702 0.437689855761385
ENSG00000004848-EFO_0000708 0.332761880372634
ENSG00000004848-EFO_0000729 0.431235573066024
ENSG00000004848-EFO_0000731 0.500950079171025
ENSG00000004848-EFO_0000756 0.554245949577027
ENSG00000004848-EFO_0000757 0.647506365255003
ENSG00000004848-EFO_0000764 0.605297986955242
ENSG00000004848-EFO_0000768 0.370650615854511
ENSG00000004848-EFO_0000770 0.596903090674532
ENSG00000004848-EFO_0000773 0.609303984295196
ENSG00000004848-EFO_0001061 0.677691419391674
ENSG00000004848-EFO_0001064 0.717469430385301
ENSG00000004848-EFO_0001065 0.350991431041358
ENSG00000004848-EFO_0001073 0.485315557894688
ENSG00000004848-EFO_0001074 0.194366905143274
ENSG00000004848-EFO_0001079 0.550781211995172
ENSG00000004848-EFO_0001358 0.440772564835407
ENSG00000004848-EFO_0001359 0.448316417226949
ENSG00000004848-EFO_0001360 0.515330180102184
ENSG00000004848-EFO_0001361 0.45136308164371
ENSG00000004848-EFO_0001365 0.386174120755387
ENSG00000004848-EFO_0001376 0.725141639165953
ENSG00000004848-EFO_0001378 0.512358922653333
ENSG00000004848-EFO_0001422 0.419584771346524
ENSG00000004848-EFO_0002496 0.489473837186712
ENSG00000004848-EFO_0002506 0.616785989033847
ENSG00000004848-EFO_0002508 0.642461216366802
ENSG00000004848-EFO_0002517 0.257862473873108
ENSG00000004848-EFO_0002609 0.28604778360876
ENSG00000004848-EFO_0002616 0.342027956757632
ENSG00000004848-EFO_0002627 0.610431690998342
ENSG00000004848-EFO_0002628 0.193680421382449
ENSG00000004848-EFO_0002690 0.648553833313862
ENSG00000004848-EFO_0002917 0.217583363984232
ENSG00000004848-EFO_0002946 0.506396620191276
ENSG00000004848-EFO_0003017 0.490453716227087
ENSG00000004848-EFO_0003025 0.443620891626791
ENSG00000004848-EFO_0003047 0.531760680374528
ENSG00000004848-EFO_0003050 0.327216874504408
ENSG00000004848-EFO_0003063 0.482386454435478
ENSG00000004848-EFO_0003073 0.421333924750372
ENSG00000004848-EFO_0003092 0.664684107661711
ENSG00000004848-EFO_0003095 0.224959588246382
ENSG00000004848-EFO_0003101 0.629501522324569
ENSG00000004848-EFO_0003144 0.579438948139006
ENSG00000004848-EFO_0003756 0.476617967403596
ENSG00000004848-EFO_0003758 0.228934563459247
ENSG00000004848-EFO_0003761 0.339181421190624
ENSG00000004848-EFO_0003763 0.207999658265093
ENSG00000004848-EFO_0003767 0.429309804255973
ENSG00000004848-EFO_0003768 0.755228506568733
ENSG00000004848-EFO_0003770 0.599216320281924
ENSG00000004848-EFO_0003778 0.245005555088238
ENSG00000004848-EFO_0003780 0.345188988959467
ENSG00000004848-EFO_0003782 0.604903415441981
ENSG00000004848-EFO_0003825 0.49077967051441
ENSG00000004848-EFO_0003841 0.586932157928705
ENSG00000004848-EFO_0003860 0.491846966664085
ENSG00000004848-EFO_0003870 0.275033807552173
ENSG00000004848-EFO_0003872 0.337289721458194
ENSG00000004848-EFO_0003882 0.350749500363704
ENSG00000004848-EFO_0003885 0.594470608892273
ENSG00000004848-EFO_0003894 0.50692976385327
ENSG00000004848-EFO_0003897 0.556987800142622
ENSG00000004848-EFO_0003898 0.187110465031342
ENSG00000004848-EFO_0003914 0.513649418934875
ENSG00000004848-EFO_0003918 0.21453853344445
ENSG00000004848-EFO_0003929 0.387266377357362
ENSG00000004848-EFO_0003931 0.516793975847084
ENSG00000004848-EFO_0003934 0.383031533252567
ENSG00000004848-EFO_0003948 0.503542085764377
ENSG00000004848-EFO_0003959 0.225422161244455
ENSG00000004848-EFO_0004193 0.252296023096139
ENSG00000004848-EFO_0004214 0.278808676482896
ENSG00000004848-EFO_0004227 0.314848763304947
ENSG00000004848-EFO_0004230 0.727002505413828
ENSG00000004848-EFO_0004249 0.675527052378294
ENSG00000004848-EFO_0004253 0.34818517191533
ENSG00000004848-EFO_0004272 0.502843837251774
ENSG00000004848-EFO_0004288 0.366326175393343
ENSG00000004848-EFO_0004610 0.449661368082084
ENSG00000004848-EFO_0004911 0.492079014450936
ENSG00000004848-EFO_0005088 0.347996691527197
ENSG00000004848-EFO_0005226 0.432295343463199
ENSG00000004848-EFO_0005288 0.335916814991847
ENSG00000004848-EFO_0005531 0.315529978465945
ENSG00000004848-EFO_0005547 0.316292487314813
ENSG00000004848-EFO_0005676 0.352578937848385
ENSG00000004848-EFO_0005842 0.616598202589971
ENSG00000004848-EFO_0005856 0.305704941531265
ENSG00000004848-EFO_0005922 0.494166937093187
ENSG00000004848-EFO_0006318 0.527258325032259
ENSG00000004848-EFO_0006788 0.52558302290965
ENSG00000004848-EFO_0006792 0.359251680969732
ENSG00000004848-EFO_0007149 0.450773709557352
ENSG00000004848-EFO_0007214 0.548774349781502
ENSG00000004848-EFO_0007243 0.430970094785203
ENSG00000004848-EFO_0007323 0.285490942737298
ENSG00000004848-EFO_0007324 0.550536241174032
ENSG00000004848-EFO_0007328 0.26205425845761
ENSG00000004848-EFO_0007330 0.290025883712239
ENSG00000004848-EFO_0007380 0.22308304775375
ENSG00000004848-EFO_0007485 0.524728821538698
ENSG00000004848-EFO_0007510 0.264191946273495
ENSG00000004848-EFO_0008514 0.685794812602561
ENSG00000004848-EFO_0008525 0.260355865226094
ENSG00000004848-EFO_0008526 0.691415091403684
ENSG00000004848-EFO_0008583 0.560614111637915
ENSG00000004848-EFO_1000041 0.159637893123557
ENSG00000004848-EFO_1000359 0.356988482137597
ENSG00000004848-EFO_1000363 0.204370857039155
ENSG00000004848-EFO_1000418 0.515891394466994
ENSG00000004848-EFO_1000481 0.29856763542938
ENSG00000004848-EFO_1000496 0.42377267405336
ENSG00000004848-EFO_1000560 0.536999967787547
ENSG00000004848-EFO_1000576 0.485918229488823
ENSG00000004848-EFO_1000595 0.559669271296335
ENSG00000004848-EFO_1000632 0.644265375334002
ENSG00000004848-EFO_1000652 0.587078452265717
ENSG00000004848-EFO_1000668 0.319167852524736
ENSG00000004848-EFO_1000733 0.374317333958256
ENSG00000004848-EFO_1000773 0.34322077073514
ENSG00000004848-EFO_1000783 0.440158669097822
ENSG00000004848-EFO_1000897 0.538726567690032
ENSG00000004848-EFO_1000906 0.384918500339209
ENSG00000004848-EFO_1001089 0.746807758940923
ENSG00000004848-EFO_1001154 0.17162780944521
ENSG00000004848-EFO_1001233 0.730693350703591
ENSG00000004848-EFO_1001237 0.446155318127965
ENSG00000004848-EFO_1001252 0.600388775089729
ENSG00000004848-EFO_1001268 0.473976623162916
ENSG00000004848-EFO_1001380 0.551517856739227
ENSG00000004848-EFO_1001434 0.440845433705608
ENSG00000004848-EFO_1001768 0.424863723839345
ENSG00000004848-EFO_1001927 0.590796116803208
ENSG00000004848-EFO_1002032 0.46248703602583
ENSG00000004848-HP_0000979 0.547160138643911
ENSG00000004848-HP_0001915 0.351436186559323
ENSG00000004848-HP_0003074 0.616715145823104
ENSG00000004848-Orphanet_206647 0.587393544119487
ENSG00000004848-Orphanet_309152 0.725343399203804
ENSG00000004948-DOID_13406 0.708836578425448
ENSG00000004948-EFO_0000094 0.208198090307726
ENSG00000004948-EFO_0000095 0.508790063510247
ENSG00000004948-EFO_0000181 0.438657960439981
ENSG00000004948-EFO_0000182 0.571895734842272
ENSG00000004948-EFO_0000186 0.372767142506296
ENSG00000004948-EFO_0000192 0.447895484307744
ENSG00000004948-EFO_0000198 0.531004449984038
ENSG00000004948-EFO_0000199 0.269707530740933
ENSG00000004948-EFO_0000203 0.448046048345774
ENSG00000004948-EFO_0000209 0.178617884587992
ENSG00000004948-EFO_0000212 0.375565109039065
ENSG00000004948-EFO_0000222 0.622025125527477
ENSG00000004948-EFO_0000231 0.480384119529305
ENSG00000004948-EFO_0000232 0.482123723652312
ENSG00000004948-EFO_0000233 0.19900735600182
ENSG00000004948-EFO_0000249 0.456299429858867
ENSG00000004948-EFO_0000253 0.440363222029044
ENSG00000004948-EFO_0000270 0.704939533094271
ENSG00000004948-EFO_0000272 0.420997677129792
ENSG00000004948-EFO_0000274 0.569894845752663
ENSG00000004948-EFO_0000278 0.632274973105572
ENSG00000004948-EFO_0000280 0.452405891291142
ENSG00000004948-EFO_0000289 0.567998863972514
ENSG00000004948-EFO_0000304 0.230807089505083
ENSG00000004948-EFO_0000318 0.403083168336316
ENSG00000004948-EFO_0000338 0.325862694310202
ENSG00000004948-EFO_0000339 0.486378524337739
ENSG00000004948-EFO_0000341 0.804630323738447
ENSG00000004948-EFO_0000349 0.444475962079323
ENSG00000004948-EFO_0000365 0.490924411993593
ENSG00000004948-EFO_0000373 0.437371393960238
ENSG00000004948-EFO_0000384 0.570104591549362
ENSG00000004948-EFO_0000390 0.669784172681277
ENSG00000004948-EFO_0000398 0.440896378025054
ENSG00000004948-EFO_0000400 0.442630827025942
ENSG00000004948-EFO_0000401 0.720835838203038
ENSG00000004948-EFO_0000403 0.496379920549293
ENSG00000004948-EFO_0000407 0.540846405173929
ENSG00000004948-EFO_0000429 0.66879082358135
ENSG00000004948-EFO_0000432 0.443641406310625
ENSG00000004948-EFO_0000463 0.632508418075269
ENSG00000004948-EFO_0000474 0.535913371997977
ENSG00000004948-EFO_0000478 0.390977538402844
ENSG00000004948-EFO_0000479 0.475670947799402
ENSG00000004948-EFO_0000491 0.475887704083719
ENSG00000004948-EFO_0000492 0.556868217810392
ENSG00000004948-EFO_0000505 0.527253191990327
ENSG00000004948-EFO_0000516 0.442062472127572
ENSG00000004948-EFO_0000519 0.391862902540748
ENSG00000004948-EFO_0000533 0.648457838864148
ENSG00000004948-EFO_0000537 0.473236946350207
ENSG00000004948-EFO_0000553 0.31389966129617
ENSG00000004948-EFO_0000563 0.278370991809045
ENSG00000004948-EFO_0000612 0.470091127418387
ENSG00000004948-EFO_0000632 0.392712790991147
ENSG00000004948-EFO_0000641 0.334488245136418
ENSG00000004948-EFO_0000660 0.707270994282317
ENSG00000004948-EFO_0000668 0.576618614488663
ENSG00000004948-EFO_0000671 0.447242370421157
ENSG00000004948-EFO_0000676 0.477378943496189
ENSG00000004948-EFO_0000681 0.374725544889758
ENSG00000004948-EFO_0000685 0.663824393930983
ENSG00000004948-EFO_0000690 0.473465936841954
ENSG00000004948-EFO_0000692 0.520038637514528
ENSG00000004948-EFO_0000694 0.637545719343003
ENSG00000004948-EFO_0000697 0.617229999288557
ENSG00000004948-EFO_0000699 0.462101386884481
ENSG00000004948-EFO_0000702 0.322084770986905
ENSG00000004948-EFO_0000708 0.362939189639114
ENSG00000004948-EFO_0000729 0.579012486360198
ENSG00000004948-EFO_0000731 0.52482927874968
ENSG00000004948-EFO_0000756 0.699202398214827
ENSG00000004948-EFO_0000757 0.525377387883422
ENSG00000004948-EFO_0000764 0.660680849827695
ENSG00000004948-EFO_0000768 0.48591315997451
ENSG00000004948-EFO_0000770 0.508208149735098
ENSG00000004948-EFO_0000773 0.492223833747452
ENSG00000004948-EFO_0001061 0.555031309689747
ENSG00000004948-EFO_0001064 0.498156557392312
ENSG00000004948-EFO_0001065 0.50769833135503
ENSG00000004948-EFO_0001073 0.643435859454619
ENSG00000004948-EFO_0001074 0.185797682314081
ENSG00000004948-EFO_0001079 0.537466463073574
ENSG00000004948-EFO_0001358 0.573113966707544
ENSG00000004948-EFO_0001359 0.731904607581798
ENSG00000004948-EFO_0001360 0.599806437887762
ENSG00000004948-EFO_0001361 0.554900531418527
ENSG00000004948-EFO_0001365 0.487918665964644
ENSG00000004948-EFO_0001376 0.520349467374597
ENSG00000004948-EFO_0001378 0.866356819001017
ENSG00000004948-EFO_0001422 0.655563017757792
ENSG00000004948-EFO_0002496 0.364057164284212
ENSG00000004948-EFO_0002506 0.425920805576876
ENSG00000004948-EFO_0002508 0.545627197554613
ENSG00000004948-EFO_0002517 0.305286864116211
ENSG00000004948-EFO_0002609 0.169074636263556
ENSG00000004948-EFO_0002616 0.482821367454367
ENSG00000004948-EFO_0002627 0.442261492236663
ENSG00000004948-EFO_0002628 0.608313275897718
ENSG00000004948-EFO_0002690 0.625424287550456
ENSG00000004948-EFO_0002917 0.27937467256687
ENSG00000004948-EFO_0002946 0.548510407327621
ENSG00000004948-EFO_0003017 0.481994745566208
ENSG00000004948-EFO_0003025 0.615461590028338
ENSG00000004948-EFO_0003047 0.491038453554735
ENSG00000004948-EFO_0003050 0.18190370897206
ENSG00000004948-EFO_0003063 0.388881384142547
ENSG00000004948-EFO_0003073 0.477141088396467
ENSG00000004948-EFO_0003092 0.597404699211551
ENSG00000004948-EFO_0003095 0.305632719345357
ENSG00000004948-EFO_0003101 0.442591355934125
ENSG00000004948-EFO_0003144 0.437118227266197
ENSG00000004948-EFO_0003756 0.907989186692654
ENSG00000004948-EFO_0003758 0.605438348351773
ENSG00000004948-EFO_0003761 0.161157308106428
ENSG00000004948-EFO_0003763 0.462076511109932
ENSG00000004948-EFO_0003767 0.352592598418156
ENSG00000004948-EFO_0003768 0.437766453879945
ENSG00000004948-EFO_0003770 0.519737155222776
ENSG00000004948-EFO_0003778 0.282576403466183
ENSG00000004948-EFO_0003780 0.807432901239258
ENSG00000004948-EFO_0003782 0.49813909879763
ENSG00000004948-EFO_0003825 0.303235457833095
ENSG00000004948-EFO_0003841 0.520828630240454
ENSG00000004948-EFO_0003860 0.462469225468522
ENSG00000004948-EFO_0003870 0.414440120141551
ENSG00000004948-EFO_0003872 0.443915953057778
ENSG00000004948-EFO_0003882 0.338505851999288
ENSG00000004948-EFO_0003885 0.628809864473662
ENSG00000004948-EFO_0003894 0.628747307158112
ENSG00000004948-EFO_0003897 0.480282482675488
ENSG00000004948-EFO_0003898 0.677201993323742
ENSG00000004948-EFO_0003914 0.632595741136024
ENSG00000004948-EFO_0003918 0.691094357583499
ENSG00000004948-EFO_0003929 0.549093564142595
ENSG00000004948-EFO_0003931 0.522465654249683
ENSG00000004948-EFO_0003934 0.487517975342664
ENSG00000004948-EFO_0003948 0.41693264726919
ENSG00000004948-EFO_0003959 0.396997590459228
ENSG00000004948-EFO_0004193 0.28172032485767
ENSG00000004948-EFO_0004214 0.187165007080063
ENSG00000004948-EFO_0004227 0.197350593811936
ENSG00000004948-EFO_0004230 0.398470235764838
ENSG00000004948-EFO_0004249 0.455806624363271
ENSG00000004948-EFO_0004253 0.472296397618595
ENSG00000004948-EFO_0004272 0.445761933967134
ENSG00000004948-EFO_0004288 0.611542951016911
ENSG00000004948-EFO_0004610 0.514976843814796
ENSG00000004948-EFO_0004911 0.64770133085013
ENSG00000004948-EFO_0005088 0.190993127136517
ENSG00000004948-EFO_0005226 0.464045658952986
ENSG00000004948-EFO_0005288 0.535229472410799
ENSG00000004948-EFO_0005531 0.347034009206746
ENSG00000004948-EFO_0005547 0.144150829559168
ENSG00000004948-EFO_0005676 0.528371377898459
ENSG00000004948-EFO_0005842 0.502568407196091
ENSG00000004948-EFO_0005856 0.487405811359992
ENSG00000004948-EFO_0005922 0.492593382232861
ENSG00000004948-EFO_0006318 0.445120417483767
ENSG00000004948-EFO_0006788 0.415468989874657
ENSG00000004948-EFO_0006792 0.449583930652131
ENSG00000004948-EFO_0007149 0.610231870805752
ENSG00000004948-EFO_0007214 0.58929371993928
ENSG00000004948-EFO_0007243 0.479725631218026
ENSG00000004948-EFO_0007323 0.38669743757953
ENSG00000004948-EFO_0007324 0.403365132895175
ENSG00000004948-EFO_0007328 0.242072325352141
ENSG00000004948-EFO_0007330 0.542015951811007
ENSG00000004948-EFO_0007380 0.341756073433174
ENSG00000004948-EFO_0007485 0.575824552427992
ENSG00000004948-EFO_0007510 0.483073303853816
ENSG00000004948-EFO_0008514 0.503423716952331
ENSG00000004948-EFO_0008525 0.226806809569649
ENSG00000004948-EFO_0008526 0.432191978907546
ENSG00000004948-EFO_0008583 0.575424617960878
ENSG00000004948-EFO_1000041 0.239385255463157
ENSG00000004948-EFO_1000359 0.37496940317841
ENSG00000004948-EFO_1000363 0.552788881102994
ENSG00000004948-EFO_1000418 0.462914012142875
ENSG00000004948-EFO_1000481 0.483748583874897
ENSG00000004948-EFO_1000496 0.241735762583639
ENSG00000004948-EFO_1000560 0.518649394349263
ENSG00000004948-EFO_1000576 0.55696493083729
ENSG00000004948-EFO_1000595 0.401779818234322
ENSG00000004948-EFO_1000632 0.489710554926109
ENSG00000004948-EFO_1000652 0.658065149463076
ENSG00000004948-EFO_1000668 0.351743019062692
ENSG00000004948-EFO_1000733 0.354820145988729
ENSG00000004948-EFO_1000773 0.473753306519467
ENSG00000004948-EFO_1000783 0.648270998595791
ENSG00000004948-EFO_1000897 0.531984014615315
ENSG00000004948-EFO_1000906 0.450238761563307
ENSG00000004948-EFO_1001089 0.51182436479162
ENSG00000004948-EFO_1001154 0.280094559589504
ENSG00000004948-EFO_1001233 0.436286652250828
ENSG00000004948-EFO_1001237 0.370405381918438
ENSG00000004948-EFO_1001252 0.437563724578428
ENSG00000004948-EFO_1001268 0.435845542087207
ENSG00000004948-EFO_1001380 1
ENSG00000004948-EFO_1001434 0.540924214603242
ENSG00000004948-EFO_1001768 0.474946336716098
ENSG00000004948-EFO_1001927 0.401832496474334
ENSG00000004948-EFO_1002032 0.60264572677904
ENSG00000004948-HP_0000979 0.483200846768166
ENSG00000004948-HP_0001915 0.613049518425743
ENSG00000004948-HP_0003074 0.683492627248585
ENSG00000004948-Orphanet_206647 0.574515122249388
ENSG00000004948-Orphanet_309152 0.60159571271998
ENSG00000005007-DOID_13406 0.228356270407526
ENSG00000005007-EFO_0000094 0.243140418843604
ENSG00000005007-EFO_0000095 0.295290009271422
ENSG00000005007-EFO_0000181 0.847386639158315
ENSG00000005007-EFO_0000182 0.664442189315699
ENSG00000005007-EFO_0000186 0.722808452770324
ENSG00000005007-EFO_0000192 0.699857453422123
ENSG00000005007-EFO_0000198 0.654172281384875
ENSG00000005007-EFO_0000199 0.236132082107961
ENSG00000005007-EFO_0000203 0.332980219064996
ENSG00000005007-EFO_0000209 0.363991869577451
ENSG00000005007-EFO_0000212 1
ENSG00000005007-EFO_0000222 1
ENSG00000005007-EFO_0000231 0.786217261013954
ENSG00000005007-EFO_0000232 0.704736591403332
ENSG00000005007-EFO_0000233 0.299048387483611
ENSG00000005007-EFO_0000249 0.845675149509397
ENSG00000005007-EFO_0000253 0.557639134691188
ENSG00000005007-EFO_0000270 0.888822202267895
ENSG00000005007-EFO_0000272 0.689058986225146
ENSG00000005007-EFO_0000274 0.558907851469577
ENSG00000005007-EFO_0000278 0.356732297500685
ENSG00000005007-EFO_0000280 0.544855624052045
ENSG00000005007-EFO_0000289 1
ENSG00000005007-EFO_0000304 0.180687467477233
ENSG00000005007-EFO_0000318 0.674508861549301
ENSG00000005007-EFO_0000338 0.388695585521919
ENSG00000005007-EFO_0000339 0.751009979351729
ENSG00000005007-EFO_0000341 0.884479795864688
ENSG00000005007-EFO_0000349 0.861523785162549
ENSG00000005007-EFO_0000365 0.484392737779605
ENSG00000005007-EFO_0000373 0.444017028196517
ENSG00000005007-EFO_0000384 0.773915014527248
ENSG00000005007-EFO_0000390 0.625226019795299
ENSG00000005007-EFO_0000398 0.626203348883278
ENSG00000005007-EFO_0000400 0.320884131157971
ENSG00000005007-EFO_0000401 0.886366855266646
ENSG00000005007-EFO_0000403 0.599571947054558
ENSG00000005007-EFO_0000407 0.452247743592907
ENSG00000005007-EFO_0000429 0.529086248776982
ENSG00000005007-EFO_0000432 0.558641314983273
ENSG00000005007-EFO_0000463 0.670802971284004
ENSG00000005007-EFO_0000474 0.754911699426895
ENSG00000005007-EFO_0000478 0.52961321888517
ENSG00000005007-EFO_0000479 0.459647923303872
ENSG00000005007-EFO_0000491 0.66805232866264
ENSG00000005007-EFO_0000492 0.800042900647938
ENSG00000005007-EFO_0000505 0.592866816565906
ENSG00000005007-EFO_0000516 0.279253265920562
ENSG00000005007-EFO_0000519 0.638764439227092
ENSG00000005007-EFO_0000533 0.735014762262287
ENSG00000005007-EFO_0000537 0.733844674424513
ENSG00000005007-EFO_0000553 0.53463824166201
ENSG00000005007-EFO_0000563 0.217705011406264
ENSG00000005007-EFO_0000612 0.672412789058752
ENSG00000005007-EFO_0000632 0.781878153668514
ENSG00000005007-EFO_0000641 0.539207317444382
ENSG00000005007-EFO_0000660 0.633826200092959
ENSG00000005007-EFO_0000668 0.383418022255577
ENSG00000005007-EFO_0000671 0.408316167771331
ENSG00000005007-EFO_0000676 0.468299860591727
ENSG00000005007-EFO_0000681 0.349127420745405
ENSG00000005007-EFO_0000685 0.953271651474363
ENSG00000005007-EFO_0000690 0.638879834672884
ENSG00000005007-EFO_0000692 0.957079772177815
ENSG00000005007-EFO_0000694 0.536128731112713
ENSG00000005007-EFO_0000697 0.658264893189641
ENSG00000005007-EFO_0000699 0.829459025288842
ENSG00000005007-EFO_0000702 0.372312558610394
ENSG00000005007-EFO_0000708 0.368735763675371
ENSG00000005007-EFO_0000729 0.75189402641545
ENSG00000005007-EFO_0000731 0.997081908583514
ENSG00000005007-EFO_0000756 0.767885372509091
ENSG00000005007-EFO_0000757 0.577971419392097
ENSG00000005007-EFO_0000764 0.769258705973958
ENSG00000005007-EFO_0000768 0.623660158652308
ENSG00000005007-EFO_0000770 0.738117617774966
ENSG00000005007-EFO_0000773 0.746246332787524
ENSG00000005007-EFO_0001061 0.676774956554458
ENSG00000005007-EFO_0001064 0.797954469875211
ENSG00000005007-EFO_0001065 0.628789954115637
ENSG00000005007-EFO_0001073 0.555615554022381
ENSG00000005007-EFO_0001074 0.16439489548324
ENSG00000005007-EFO_0001079 0.949555717184461
ENSG00000005007-EFO_0001358 0.807087467815457
ENSG00000005007-EFO_0001359 0.708334568406367
ENSG00000005007-EFO_0001360 0.767702031990512
ENSG00000005007-EFO_0001361 0.561244335629798
ENSG00000005007-EFO_0001365 1
ENSG00000005007-EFO_0001376 0.660856640358743
ENSG00000005007-EFO_0001378 0.550394461311326
ENSG00000005007-EFO_0001422 0.820473996599679
ENSG00000005007-EFO_0002496 0.618900484477451
ENSG00000005007-EFO_0002506 0.808256002926016
ENSG00000005007-EFO_0002508 0.799307419156268
ENSG00000005007-EFO_0002517 0.287382372976191
ENSG00000005007-EFO_0002609 0.218630648283244
ENSG00000005007-EFO_0002616 0.560897676604351
ENSG00000005007-EFO_0002627 0.585726705416912
ENSG00000005007-EFO_0002628 0.276382329670685
ENSG00000005007-EFO_0002690 0.692012445884451
ENSG00000005007-EFO_0002917 0.220130330358268
ENSG00000005007-EFO_0002946 0.678291982894611
ENSG00000005007-EFO_0003017 0.991088629533948
ENSG00000005007-EFO_0003025 0.836356080686419
ENSG00000005007-EFO_0003047 0.842035064710474
ENSG00000005007-EFO_0003050 0.238648045020255
ENSG00000005007-EFO_0003063 0.63297632174667
ENSG00000005007-EFO_0003073 0.884777889515783
ENSG00000005007-EFO_0003092 0.612509972404266
ENSG00000005007-EFO_0003095 0.631883191747151
ENSG00000005007-EFO_0003101 1
ENSG00000005007-EFO_0003144 0.531035154105631
ENSG00000005007-EFO_0003756 0.907207119059068
ENSG00000005007-EFO_0003758 0.453179056136673
ENSG00000005007-EFO_0003761 0.252429065975353
ENSG00000005007-EFO_0003763 0.159074107656965
ENSG00000005007-EFO_0003767 0.400869941053075
ENSG00000005007-EFO_0003768 0.546443657393754
ENSG00000005007-EFO_0003770 0.548961489289227
ENSG00000005007-EFO_0003778 0.418306237888884
ENSG00000005007-EFO_0003780 0.445334525575639
ENSG00000005007-EFO_0003782 0.729174767299777
ENSG00000005007-EFO_0003825 0.546828279030235
ENSG00000005007-EFO_0003841 0.879357708797919
ENSG00000005007-EFO_0003860 0.495565763200728
ENSG00000005007-EFO_0003870 0.334878929410117
ENSG00000005007-EFO_0003872 0.518239854489876
ENSG00000005007-EFO_0003882 0.387459802034857
ENSG00000005007-EFO_0003885 0.873629869421893
ENSG00000005007-EFO_0003894 0.659690606288802
ENSG00000005007-EFO_0003897 0.849247670275737
ENSG00000005007-EFO_0003898 0.269129830335646
ENSG00000005007-EFO_0003914 0.888568240565032
ENSG00000005007-EFO_0003918 0.379567841917045
ENSG00000005007-EFO_0003929 0.809473447829834
ENSG00000005007-EFO_0003931 0.645610615572393
ENSG00000005007-EFO_0003934 0.605410674444315
ENSG00000005007-EFO_0003948 0.555244600659891
ENSG00000005007-EFO_0003959 0.28550570704573
ENSG00000005007-EFO_0004193 0.155256468299143
ENSG00000005007-EFO_0004214 0.236165973121906
ENSG00000005007-EFO_0004227 0.356926295671759
ENSG00000005007-EFO_0004230 0.633174705262744
ENSG00000005007-EFO_0004249 0.89433414720547
ENSG00000005007-EFO_0004253 0.504792911207431
ENSG00000005007-EFO_0004272 0.653664453593524
ENSG00000005007-EFO_0004288 0.514989209412112
ENSG00000005007-EFO_0004610 0.390776817217062
ENSG00000005007-EFO_0004911 0.671893830765528
ENSG00000005007-EFO_0005088 0.346970716038088
ENSG00000005007-EFO_0005226 0.440523317614435
ENSG00000005007-EFO_0005288 0.663973215739474
ENSG00000005007-EFO_0005531 0.238745630619082
ENSG00000005007-EFO_0005547 0.365682358555665
ENSG00000005007-EFO_0005676 0.565374337025127
ENSG00000005007-EFO_0005842 0.689122998740599
ENSG00000005007-EFO_0005856 0.248663901718575
ENSG00000005007-EFO_0005922 1
ENSG00000005007-EFO_0006318 0.544542832914863
ENSG00000005007-EFO_0006788 0.702477625585752
ENSG00000005007-EFO_0006792 0.345744246620031
ENSG00000005007-EFO_0007149 0.637745005150656
ENSG00000005007-EFO_0007214 0.655158718618233
ENSG00000005007-EFO_0007243 0.782437298119724
ENSG00000005007-EFO_0007323 0.373635794715718
ENSG00000005007-EFO_0007324 0.510148970746187
ENSG00000005007-EFO_0007328 0.37634090166754
ENSG00000005007-EFO_0007330 0.56283439832754
ENSG00000005007-EFO_0007380 0.2148542892214
ENSG00000005007-EFO_0007485 0.41170702667654
ENSG00000005007-EFO_0007510 0.150561372586769
ENSG00000005007-EFO_0008514 0.695412096818245
ENSG00000005007-EFO_0008525 0.170532900974363
ENSG00000005007-EFO_0008526 0.591124742390943
ENSG00000005007-EFO_0008583 0.546845999906328
ENSG00000005007-EFO_1000041 0.197360224063835
ENSG00000005007-EFO_1000359 0.457949208935964
ENSG00000005007-EFO_1000363 0.370887672467553
ENSG00000005007-EFO_1000418 0.681925538300083
ENSG00000005007-EFO_1000481 0.484400281359928
ENSG00000005007-EFO_1000496 0.573355840370452
ENSG00000005007-EFO_1000560 0.696224882710916
ENSG00000005007-EFO_1000576 0.847115903799715
ENSG00000005007-EFO_1000595 0.46377209552546
ENSG00000005007-EFO_1000632 0.818457158487365
ENSG00000005007-EFO_1000652 0.470205639603496
ENSG00000005007-EFO_1000668 0.235705212664773
ENSG00000005007-EFO_1000733 0.510000334018701
ENSG00000005007-EFO_1000773 0.825511230276429
ENSG00000005007-EFO_1000783 0.511974172715902
ENSG00000005007-EFO_1000897 0.577039722337515
ENSG00000005007-EFO_1000906 0.82473796252387
ENSG00000005007-EFO_1001089 0.556869140786889
ENSG00000005007-EFO_1001154 0.230698333798889
ENSG00000005007-EFO_1001233 0.644141500434376
ENSG00000005007-EFO_1001237 0.529514925511565
ENSG00000005007-EFO_1001252 0.401927004782954
ENSG00000005007-EFO_1001268 0.458248097350247
ENSG00000005007-EFO_1001380 0.430678321285262
ENSG00000005007-EFO_1001434 0.568093525652054
ENSG00000005007-EFO_1001768 0.573220487034715
ENSG00000005007-EFO_1001927 0.54079150068983
ENSG00000005007-EFO_1002032 0.698172772840372
ENSG00000005007-HP_0000979 0.740613307386337
ENSG00000005007-HP_0001915 0.809409959158319
ENSG00000005007-HP_0003074 0.779712993556628
ENSG00000005007-Orphanet_206647 0.683047173422215
ENSG00000005007-Orphanet_309152 0.723662609499576
ENSG00000005339-DOID_13406 0.53157353355899
ENSG00000005339-EFO_0000094 0.650804382547056
ENSG00000005339-EFO_0000095 0.896602949885344
ENSG00000005339-EFO_0000181 0.313441398194243
ENSG00000005339-EFO_0000182 0.567758593079028
ENSG00000005339-EFO_0000186 0.332970262815052
ENSG00000005339-EFO_0000192 0.460193745099295
ENSG00000005339-EFO_0000198 0.425775367691994
ENSG00000005339-EFO_0000199 0.363407550092509
ENSG00000005339-EFO_0000203 0.54474406303258
ENSG00000005339-EFO_0000209 0.324377833531693
ENSG00000005339-EFO_0000212 0.468346648155558
ENSG00000005339-EFO_0000222 0.583840626476397
ENSG00000005339-EFO_0000231 0.487063467829494
ENSG00000005339-EFO_0000232 0.54530203034734
ENSG00000005339-EFO_0000233 0.283097538031639
ENSG00000005339-EFO_0000249 0.657281942949187
ENSG00000005339-EFO_0000253 0.691016959772573
ENSG00000005339-EFO_0000270 0.602562651259548
ENSG00000005339-EFO_0000272 0.50962365866002
ENSG00000005339-EFO_0000274 0.463828814796453
ENSG00000005339-EFO_0000278 0.378545954492533
ENSG00000005339-EFO_0000280 0.440598209698017
ENSG00000005339-EFO_0000289 0.800928113776083
ENSG00000005339-EFO_0000304 0.21015671295853
ENSG00000005339-EFO_0000318 0.413182293391359
ENSG00000005339-EFO_0000338 0.215906920915944
ENSG00000005339-EFO_0000339 0.645561824706673
ENSG00000005339-EFO_0000341 0.634221482804743
ENSG00000005339-EFO_0000349 0.466781920453683
ENSG00000005339-EFO_0000365 0.503459875015878
ENSG00000005339-EFO_0000373 0.486346422998822
ENSG00000005339-EFO_0000384 0.621837642447806
ENSG00000005339-EFO_0000390 0.462040712706766
ENSG00000005339-EFO_0000398 0.495341330246264
ENSG00000005339-EFO_0000400 0.314046427541853
ENSG00000005339-EFO_0000401 0.650429415522347
ENSG00000005339-EFO_0000403 0.523172676397931
ENSG00000005339-EFO_0000407 0.594808251054218
ENSG00000005339-EFO_0000429 0.503940737302316
ENSG00000005339-EFO_0000432 0.316450236317146
ENSG00000005339-EFO_0000463 0.537261440661262
ENSG00000005339-EFO_0000474 0.956842491206568
ENSG00000005339-EFO_0000478 0.469634922808056
ENSG00000005339-EFO_0000479 0.451618491889439
ENSG00000005339-EFO_0000491 0.484232305569742
ENSG00000005339-EFO_0000492 0.592342442336641
ENSG00000005339-EFO_0000505 0.493815651067617
ENSG00000005339-EFO_0000516 0.317594581735004
ENSG00000005339-EFO_0000519 0.505252517845644
ENSG00000005339-EFO_0000533 0.759426064330044
ENSG00000005339-EFO_0000537 0.636387665430288
ENSG00000005339-EFO_0000553 0.399447567994011
ENSG00000005339-EFO_0000563 0.283422884754657
ENSG00000005339-EFO_0000612 0.533352046731819
ENSG00000005339-EFO_0000632 0.653660744661973
ENSG00000005339-EFO_0000641 0.540632736861337
ENSG00000005339-EFO_0000660 0.538977354482826
ENSG00000005339-EFO_0000668 0.543995839061508
ENSG00000005339-EFO_0000671 0.448378616607567
ENSG00000005339-EFO_0000676 0.449041212515413
ENSG00000005339-EFO_0000681 1
ENSG00000005339-EFO_0000685 0.684649029768136
ENSG00000005339-EFO_0000690 0.480350371099844
ENSG00000005339-EFO_0000692 0.835655409351883
ENSG00000005339-EFO_0000694 0.426273446875743
ENSG00000005339-EFO_0000697 0.482387738925048
ENSG00000005339-EFO_0000699 0.529009772518162
ENSG00000005339-EFO_0000702 0.355100026371132
ENSG00000005339-EFO_0000708 0.330560948899618
ENSG00000005339-EFO_0000729 0.637304379151347
ENSG00000005339-EFO_0000731 0.462465657604355
ENSG00000005339-EFO_0000756 0.653369705529852
ENSG00000005339-EFO_0000757 0.57523661981411
ENSG00000005339-EFO_0000764 0.508900700625302
ENSG00000005339-EFO_0000768 0.508446059673663
ENSG00000005339-EFO_0000770 0.376501092694253
ENSG00000005339-EFO_0000773 0.791067487623483
ENSG00000005339-EFO_0001061 0.426721754676302
ENSG00000005339-EFO_0001064 0.685043511232703
ENSG00000005339-EFO_0001065 0.466570127653568
ENSG00000005339-EFO_0001073 0.471393674637143
ENSG00000005339-EFO_0001074 0.486605661458645
ENSG00000005339-EFO_0001079 0.712454141378318
ENSG00000005339-EFO_0001358 0.544241134072485
ENSG00000005339-EFO_0001359 0.655987099977414
ENSG00000005339-EFO_0001360 0.624428941276088
ENSG00000005339-EFO_0001361 0.472335452947801
ENSG00000005339-EFO_0001365 0.430664884668898
ENSG00000005339-EFO_0001376 0.507271681616683
ENSG00000005339-EFO_0001378 0.516753278455364
ENSG00000005339-EFO_0001422 0.389833789850801
ENSG00000005339-EFO_0002496 0.483059799742401
ENSG00000005339-EFO_0002506 0.452403701449654
ENSG00000005339-EFO_0002508 0.695567682949591
ENSG00000005339-EFO_0002517 0.376314613722059
ENSG00000005339-EFO_0002609 0.389631184711235
ENSG00000005339-EFO_0002616 0.538539101867269
ENSG00000005339-EFO_0002627 0.320215305175446
ENSG00000005339-EFO_0002628 0.386539794507903
ENSG00000005339-EFO_0002690 0.605025720752786
ENSG00000005339-EFO_0002917 0.304176701167907
ENSG00000005339-EFO_0002946 0.431254402877903
ENSG00000005339-EFO_0003017 0.442814791631486
ENSG00000005339-EFO_0003025 0.382515176801979
ENSG00000005339-EFO_0003047 0.556547655336834
ENSG00000005339-EFO_0003050 0.239293017676001
ENSG00000005339-EFO_0003063 0.499398274757016
ENSG00000005339-EFO_0003073 0.530140288998544
ENSG00000005339-EFO_0003092 0.969602034210495
ENSG00000005339-EFO_0003095 0.374722510491472
ENSG00000005339-EFO_0003101 0.421800853849223
ENSG00000005339-EFO_0003144 0.466148662432433
ENSG00000005339-EFO_0003756 1
ENSG00000005339-EFO_0003758 0.627690455820395
ENSG00000005339-EFO_0003761 0.240175298582658
ENSG00000005339-EFO_0003763 0.688343948016001
ENSG00000005339-EFO_0003767 0.425862069814856
ENSG00000005339-EFO_0003768 0.428683094112253
ENSG00000005339-EFO_0003770 0.734839972407001
ENSG00000005339-EFO_0003778 0.318339080769429
ENSG00000005339-EFO_0003780 0.321731183777474
ENSG00000005339-EFO_0003782 0.620792292611505
ENSG00000005339-EFO_0003825 0.409153012236541
ENSG00000005339-EFO_0003841 0.491102034770867
ENSG00000005339-EFO_0003860 0.566070535118683
ENSG00000005339-EFO_0003870 0.28945796958862
ENSG00000005339-EFO_0003872 0.460656192017151
ENSG00000005339-EFO_0003882 0.681944841049384
ENSG00000005339-EFO_0003885 1
ENSG00000005339-EFO_0003894 0.509255878156827
ENSG00000005339-EFO_0003897 0.382767494331939
ENSG00000005339-EFO_0003898 0.525485346468613
ENSG00000005339-EFO_0003914 0.451153485069156
ENSG00000005339-EFO_0003918 0.374323275056342
ENSG00000005339-EFO_0003929 0.33068047522047
ENSG00000005339-EFO_0003931 0.423906389375358
ENSG00000005339-EFO_0003934 0.479528876953774
ENSG00000005339-EFO_0003948 0.454674017212961
ENSG00000005339-EFO_0003959 0.309910909396891
ENSG00000005339-EFO_0004193 0.374294860879832
ENSG00000005339-EFO_0004214 0.338127533786154
ENSG00000005339-EFO_0004227 0.32578004273357
ENSG00000005339-EFO_0004230 0.496136582705436
ENSG00000005339-EFO_0004249 0.557258580343259
ENSG00000005339-EFO_0004253 0.419820922239926
ENSG00000005339-EFO_0004272 0.401121819280664
ENSG00000005339-EFO_0004288 0.517900767414891
ENSG00000005339-EFO_0004610 0.520903146716058
ENSG00000005339-EFO_0004911 0.4659779974871
ENSG00000005339-EFO_0005088 0.306794047537575
ENSG00000005339-EFO_0005226 0.401374942355441
ENSG00000005339-EFO_0005288 0.346071273024411
ENSG00000005339-EFO_0005531 0.448404863406506
ENSG00000005339-EFO_0005547 0.299630684926103
ENSG00000005339-EFO_0005676 0.31025117267417
ENSG00000005339-EFO_0005842 0.528346098344221
ENSG00000005339-EFO_0005856 0.497506970094875
ENSG00000005339-EFO_0005922 0.429748352810577
ENSG00000005339-EFO_0006318 0.27512092309388
ENSG00000005339-EFO_0006788 0.821117893906274
ENSG00000005339-EFO_0006792 0.463140105914227
ENSG00000005339-EFO_0007149 0.555869059762844
ENSG00000005339-EFO_0007214 0.609733493912274
ENSG00000005339-EFO_0007243 0.64247686451767
ENSG00000005339-EFO_0007323 0.556889317786821
ENSG00000005339-EFO_0007324 0.453719691869144
ENSG00000005339-EFO_0007328 0.363633023223553
ENSG00000005339-EFO_0007330 0.445261202511192
ENSG00000005339-EFO_0007380 0.392702864806522
ENSG00000005339-EFO_0007485 0.445264093522818
ENSG00000005339-EFO_0007510 0.51508944451467
ENSG00000005339-EFO_0008514 0.859469892302755
ENSG00000005339-EFO_0008525 0.864169373117661
ENSG00000005339-EFO_0008526 0.809923960411638
ENSG00000005339-EFO_0008583 0.525564986013872
ENSG00000005339-EFO_1000041 0.39914407270286
ENSG00000005339-EFO_1000359 0.299186959444685
ENSG00000005339-EFO_1000363 0.206957819992725
ENSG00000005339-EFO_1000418 0.516386158636012
ENSG00000005339-EFO_1000481 0.394848585755632
ENSG00000005339-EFO_1000496 0.364136368968767
ENSG00000005339-EFO_1000560 0.482033615178296
ENSG00000005339-EFO_1000576 0.407380590544682
ENSG00000005339-EFO_1000595 0.428812203219699
ENSG00000005339-EFO_1000632 0.579077246075807
ENSG00000005339-EFO_1000652 0.468501933096238
ENSG00000005339-EFO_1000668 0.594889160370304
ENSG00000005339-EFO_1000733 0.439732416177015
ENSG00000005339-EFO_1000773 0.494751593562281
ENSG00000005339-EFO_1000783 0.307593066199558
ENSG00000005339-EFO_1000897 0.537255588869666
ENSG00000005339-EFO_1000906 0.489592626902017
ENSG00000005339-EFO_1001089 0.672970292745308
ENSG00000005339-EFO_1001154 0.32830177177081
ENSG00000005339-EFO_1001233 0.658796483736099
ENSG00000005339-EFO_1001237 0.469039813021321
ENSG00000005339-EFO_1001252 0.415058746077887
ENSG00000005339-EFO_1001268 0.377953581402843
ENSG00000005339-EFO_1001380 0.603102708187364
ENSG00000005339-EFO_1001434 0.409458882765217
ENSG00000005339-EFO_1001768 0.429760397055678
ENSG00000005339-EFO_1001927 0.446190664071898
ENSG00000005339-EFO_1002032 0.338974555204862
ENSG00000005339-HP_0000979 0.611047717648428
ENSG00000005339-HP_0001915 0.328620920602767
ENSG00000005339-HP_0003074 0.389646314459822
ENSG00000005339-Orphanet_206647 0.503997749901119
ENSG00000005339-Orphanet_309152 0.717161684043402
ENSG00000005471-DOID_13406 0.379801232960697
ENSG00000005471-EFO_0000094 0.242734600538939
ENSG00000005471-EFO_0000095 0.345271347230883
ENSG00000005471-EFO_0000181 0.395124177228313
ENSG00000005471-EFO_0000182 0.913627811235072
ENSG00000005471-EFO_0000186 0.493295725999444
ENSG00000005471-EFO_0000192 0.53350889498837
ENSG00000005471-EFO_0000198 0.475254530070621
ENSG00000005471-EFO_0000199 0.217011651655737
ENSG00000005471-EFO_0000203 0.493870624883222
ENSG00000005471-EFO_0000209 0.221039983825624
ENSG00000005471-EFO_0000212 0.574478120518153
ENSG00000005471-EFO_0000222 0.540673180089327
ENSG00000005471-EFO_0000231 0.499417876419339
ENSG00000005471-EFO_0000232 0.671347579705736
ENSG00000005471-EFO_0000233 0.193221846161986
ENSG00000005471-EFO_0000249 0.533056370294903
ENSG00000005471-EFO_0000253 0.61537820713506
ENSG00000005471-EFO_0000270 0.503364799998719
ENSG00000005471-EFO_0000272 0.395862231594636
ENSG00000005471-EFO_0000274 0.449963602504972
ENSG00000005471-EFO_0000278 0.553929044701946
ENSG00000005471-EFO_0000280 0.444522354526822
ENSG00000005471-EFO_0000289 0.605266218692274
ENSG00000005471-EFO_0000304 0.22894919498915
ENSG00000005471-EFO_0000318 0.376480954160996
ENSG00000005471-EFO_0000338 0.46959746157474
ENSG00000005471-EFO_0000339 0.444643693033033
ENSG00000005471-EFO_0000341 0.621676420667644
ENSG00000005471-EFO_0000349 0.649331831780207
ENSG00000005471-EFO_0000365 0.519076641162142
ENSG00000005471-EFO_0000373 0.450349633288282
ENSG00000005471-EFO_0000384 0.440566316053541
ENSG00000005471-EFO_0000390 0.894256098208642
ENSG00000005471-EFO_0000398 0.474376349537666
ENSG00000005471-EFO_0000400 0.448082502297476
ENSG00000005471-EFO_0000401 0.671412808536153
ENSG00000005471-EFO_0000403 0.556027970517567
ENSG00000005471-EFO_0000407 0.47391831036557
ENSG00000005471-EFO_0000429 0.564765671088082
ENSG00000005471-EFO_0000432 0.414764038346429
ENSG00000005471-EFO_0000463 0.831478683823369
ENSG00000005471-EFO_0000474 0.671405038426194
ENSG00000005471-EFO_0000478 0.348499091736593
ENSG00000005471-EFO_0000479 0.369603471374407
ENSG00000005471-EFO_0000491 0.438313524607243
ENSG00000005471-EFO_0000492 0.600410665120518
ENSG00000005471-EFO_0000505 0.468312772871718
ENSG00000005471-EFO_0000516 0.332819987423041
ENSG00000005471-EFO_0000519 0.343668635945765
ENSG00000005471-EFO_0000533 0.655726765644666
ENSG00000005471-EFO_0000537 0.677354991370021
ENSG00000005471-EFO_0000553 0.312114185677819
ENSG00000005471-EFO_0000563 0.285857823594665
ENSG00000005471-EFO_0000612 0.439486640531215
ENSG00000005471-EFO_0000632 0.425043484433537
ENSG00000005471-EFO_0000641 0.36803132477384
ENSG00000005471-EFO_0000660 0.512807037805192
ENSG00000005471-EFO_0000668 0.323944858503802
ENSG00000005471-EFO_0000671 1
ENSG00000005471-EFO_0000676 0.493640297505649
ENSG00000005471-EFO_0000681 0.424237667795018
ENSG00000005471-EFO_0000685 0.6389401601687
ENSG00000005471-EFO_0000690 0.368785276092127
ENSG00000005471-EFO_0000692 0.598287987453376
ENSG00000005471-EFO_0000694 0.467749647505174
ENSG00000005471-EFO_0000697 0.473682515798178
ENSG00000005471-EFO_0000699 0.596078931329925
ENSG00000005471-EFO_0000702 0.287156585377981
ENSG00000005471-EFO_0000708 0.302006133558858
ENSG00000005471-EFO_0000729 0.439106083016557
ENSG00000005471-EFO_0000731 0.635949131036237
ENSG00000005471-EFO_0000756 0.481780857673501
ENSG00000005471-EFO_0000757 0.671663507625077
ENSG00000005471-EFO_0000764 0.489682027143294
ENSG00000005471-EFO_0000768 0.442739108453861
ENSG00000005471-EFO_0000770 0.476336875731008
ENSG00000005471-EFO_0000773 0.763897917839568
ENSG00000005471-EFO_0001061 0.61519665189442
ENSG00000005471-EFO_0001064 0.521052054315713
ENSG00000005471-EFO_0001065 0.59286118434997
ENSG00000005471-EFO_0001073 0.677510315651156
ENSG00000005471-EFO_0001074 0.206442150220304
ENSG00000005471-EFO_0001079 0.612190658685911
ENSG00000005471-EFO_0001358 0.40202591188628
ENSG00000005471-EFO_0001359 0.679669344253941
ENSG00000005471-EFO_0001360 1
ENSG00000005471-EFO_0001361 0.37306116273992
ENSG00000005471-EFO_0001365 0.532659892490587
ENSG00000005471-EFO_0001376 0.513399101285127
ENSG00000005471-EFO_0001378 0.512706370971085
ENSG00000005471-EFO_0001422 0.719137889467736
ENSG00000005471-EFO_0002496 0.525716124169324
ENSG00000005471-EFO_0002506 0.433250160521747
ENSG00000005471-EFO_0002508 0.652940586003334
ENSG00000005471-EFO_0002517 0.307698550463503
ENSG00000005471-EFO_0002609 0.403640395191514
ENSG00000005471-EFO_0002616 0.311732931555691
ENSG00000005471-EFO_0002627 0.457571535817554
ENSG00000005471-EFO_0002628 0.390303024362009
ENSG00000005471-EFO_0002690 0.470278179889019
ENSG00000005471-EFO_0002917 0.388059199478857
ENSG00000005471-EFO_0002946 0.468680726703173
ENSG00000005471-EFO_0003017 0.765175015943547
ENSG00000005471-EFO_0003025 0.802638749907849
ENSG00000005471-EFO_0003047 0.604335089369121
ENSG00000005471-EFO_0003050 0.249530466095311
ENSG00000005471-EFO_0003063 0.325039182251488
ENSG00000005471-EFO_0003073 0.601075560146487
ENSG00000005471-EFO_0003092 0.586607703892545
ENSG00000005471-EFO_0003095 1
ENSG00000005471-EFO_0003101 0.479138303336227
ENSG00000005471-EFO_0003144 0.4887133054593
ENSG00000005471-EFO_0003756 0.638226164127002
ENSG00000005471-EFO_0003758 0.357253046180335
ENSG00000005471-EFO_0003761 0.411440839602156
ENSG00000005471-EFO_0003763 0.319126354621211
ENSG00000005471-EFO_0003767 0.4535821038603
ENSG00000005471-EFO_0003768 0.482693031517641
ENSG00000005471-EFO_0003770 0.460872331818253
ENSG00000005471-EFO_0003778 0.272131209610125
ENSG00000005471-EFO_0003780 0.602071592539643
ENSG00000005471-EFO_0003782 0.543674855949943
ENSG00000005471-EFO_0003825 0.45579908723613
ENSG00000005471-EFO_0003841 0.599580493822266
ENSG00000005471-EFO_0003860 0.417997281098163
ENSG00000005471-EFO_0003870 0.509710390079573
ENSG00000005471-EFO_0003872 0.444937494989765
ENSG00000005471-EFO_0003882 0.368874242867863
ENSG00000005471-EFO_0003885 0.590691711098896
ENSG00000005471-EFO_0003894 0.540782816342633
ENSG00000005471-EFO_0003897 0.46249473663075
ENSG00000005471-EFO_0003898 0.363581669938272
ENSG00000005471-EFO_0003914 1
ENSG00000005471-EFO_0003918 0.672768132714564
ENSG00000005471-EFO_0003929 0.484009332797412
ENSG00000005471-EFO_0003931 0.513097911427577
ENSG00000005471-EFO_0003934 1
ENSG00000005471-EFO_0003948 0.457381490424905
ENSG00000005471-EFO_0003959 0.275833206089597
ENSG00000005471-EFO_0004193 0.207836408902307
ENSG00000005471-EFO_0004214 0.310943820399368
ENSG00000005471-EFO_0004227 0.275141462368741
ENSG00000005471-EFO_0004230 0.476117281531404
ENSG00000005471-EFO_0004249 0.572854934061563
ENSG00000005471-EFO_0004253 0.790097448233737
ENSG00000005471-EFO_0004272 0.479204148139142
ENSG00000005471-EFO_0004288 0.523141969243527
ENSG00000005471-EFO_0004610 0.605403348416037
ENSG00000005471-EFO_0004911 0.499165219850987
ENSG00000005471-EFO_0005088 0.233393835914104
ENSG00000005471-EFO_0005226 0.457260433062165
ENSG00000005471-EFO_0005288 0.511723774763092
ENSG00000005471-EFO_0005531 0.284102609402479
ENSG00000005471-EFO_0005547 0.3122838264419
ENSG00000005471-EFO_0005676 1
ENSG00000005471-EFO_0005842 0.47335802875338
ENSG00000005471-EFO_0005856 0.302488476725114
ENSG00000005471-EFO_0005922 0.528203859655883
ENSG00000005471-EFO_0006318 0.469370073310986
ENSG00000005471-EFO_0006788 0.612463440066689
ENSG00000005471-EFO_0006792 0.237152311821569
ENSG00000005471-EFO_0007149 0.623710424435346
ENSG00000005471-EFO_0007214 0.480192246038114
ENSG00000005471-EFO_0007243 0.561429313265003
ENSG00000005471-EFO_0007323 0.198938809943424
ENSG00000005471-EFO_0007324 0.366392303911183
ENSG00000005471-EFO_0007328 0.31057582372171
ENSG00000005471-EFO_0007330 0.803503363985108
ENSG00000005471-EFO_0007380 0.226244795222337
ENSG00000005471-EFO_0007485 0.486747741677033
ENSG00000005471-EFO_0007510 0.311836259466537
ENSG00000005471-EFO_0008514 0.511128308405569
ENSG00000005471-EFO_0008525 0.462232030035623
ENSG00000005471-EFO_0008526 0.544437234608825
ENSG00000005471-EFO_0008583 0.589974191269795
ENSG00000005471-EFO_1000041 0.38313968068029
ENSG00000005471-EFO_1000359 0.362791930751276
ENSG00000005471-EFO_1000363 0.283992256016897
ENSG00000005471-EFO_1000418 0.591857229480609
ENSG00000005471-EFO_1000481 1
ENSG00000005471-EFO_1000496 0.553363686744339
ENSG00000005471-EFO_1000560 0.382107048257943
ENSG00000005471-EFO_1000576 0.608630506114038
ENSG00000005471-EFO_1000595 0.353496888309406
ENSG00000005471-EFO_1000632 0.509242318239496
ENSG00000005471-EFO_1000652 0.57497615276089
ENSG00000005471-EFO_1000668 0.468522264405426
ENSG00000005471-EFO_1000733 1
ENSG00000005471-EFO_1000773 0.476614175294462
ENSG00000005471-EFO_1000783 0.805049951891505
ENSG00000005471-EFO_1000897 0.660511915206043
ENSG00000005471-EFO_1000906 0.643478130695812
ENSG00000005471-EFO_1001089 0.606224976948798
ENSG00000005471-EFO_1001154 0.272094796753639
ENSG00000005471-EFO_1001233 0.506388825251644
ENSG00000005471-EFO_1001237 1
ENSG00000005471-EFO_1001252 0.575973089184243
ENSG00000005471-EFO_1001268 0.354644413284344
ENSG00000005471-EFO_1001380 0.627430601936553
ENSG00000005471-EFO_1001434 0.409201224708313
ENSG00000005471-EFO_1001768 1
ENSG00000005471-EFO_1001927 0.465757084933965
ENSG00000005471-EFO_1002032 0.774291838943189
ENSG00000005471-HP_0000979 0.589876315723612
ENSG00000005471-HP_0001915 0.407537338732761
ENSG00000005471-HP_0003074 0.499250655799362
ENSG00000005471-Orphanet_206647 0.436566671880847
ENSG00000005471-Orphanet_309152 0.659119433194478
ENSG00000005889-DOID_13406 0.631500286989687
ENSG00000005889-EFO_0000094 0.389535500249376
ENSG00000005889-EFO_0000095 0.569501395929073
ENSG00000005889-EFO_0000181 0.698499837824486
ENSG00000005889-EFO_0000182 0.542537264806328
ENSG00000005889-EFO_0000186 0.665770585510924
ENSG00000005889-EFO_0000192 0.533705835787097
ENSG00000005889-EFO_0000198 0.868251391586784
ENSG00000005889-EFO_0000199 0.2899425158893
ENSG00000005889-EFO_0000203 0.420353125803815
ENSG00000005889-EFO_0000209 0.498136926591288
ENSG00000005889-EFO_0000212 0.817141413534826
ENSG00000005889-EFO_0000222 0.791069057509619
ENSG00000005889-EFO_0000231 0.612834684516841
ENSG00000005889-EFO_0000232 0.598514037124884
ENSG00000005889-EFO_0000233 0.324163675736357
ENSG00000005889-EFO_0000249 0.747748339481504
ENSG00000005889-EFO_0000253 0.571270060517
ENSG00000005889-EFO_0000270 0.75978152520697
ENSG00000005889-EFO_0000272 0.506792891809502
ENSG00000005889-EFO_0000274 0.730057993892131
ENSG00000005889-EFO_0000278 0.835960593930013
ENSG00000005889-EFO_0000280 0.689811359229719
ENSG00000005889-EFO_0000289 0.652446575363402
ENSG00000005889-EFO_0000304 0.280994532765944
ENSG00000005889-EFO_0000318 0.506965605722756
ENSG00000005889-EFO_0000338 0.448588014437092
ENSG00000005889-EFO_0000339 0.897626365840216
ENSG00000005889-EFO_0000341 0.690501617178404
ENSG00000005889-EFO_0000349 0.531130813515516
ENSG00000005889-EFO_0000365 0.603437354317732
ENSG00000005889-EFO_0000373 0.518083880883123
ENSG00000005889-EFO_0000384 0.611800547375631
ENSG00000005889-EFO_0000390 0.640628114727484
ENSG00000005889-EFO_0000398 0.575277098545434
ENSG00000005889-EFO_0000400 0.4771447009249
ENSG00000005889-EFO_0000401 0.636042157041202
ENSG00000005889-EFO_0000403 0.751585360268182
ENSG00000005889-EFO_0000407 0.460324597680362
ENSG00000005889-EFO_0000429 0.495004233776164
ENSG00000005889-EFO_0000432 0.583582735716686
ENSG00000005889-EFO_0000463 0.805767367051639
ENSG00000005889-EFO_0000474 0.603207555439393
ENSG00000005889-EFO_0000478 0.633976760373293
ENSG00000005889-EFO_0000479 0.611806870969282
ENSG00000005889-EFO_0000491 0.408950527536987
ENSG00000005889-EFO_0000492 0.5654943437616
ENSG00000005889-EFO_0000505 0.753011474334456
ENSG00000005889-EFO_0000516 0.452317342254149
ENSG00000005889-EFO_0000519 0.507445451037605
ENSG00000005889-EFO_0000533 0.783036699645191
ENSG00000005889-EFO_0000537 0.574442029012422
ENSG00000005889-EFO_0000553 0.619977093112609
ENSG00000005889-EFO_0000563 0.358350165758648
ENSG00000005889-EFO_0000612 0.528493223792647
ENSG00000005889-EFO_0000632 0.577289579474488
ENSG00000005889-EFO_0000641 0.57170019113343
ENSG00000005889-EFO_0000660 0.561314854555889
ENSG00000005889-EFO_0000668 0.485328962114649
ENSG00000005889-EFO_0000671 0.476715290520048
ENSG00000005889-EFO_0000676 0.50197437277688
ENSG00000005889-EFO_0000681 0.470352668643475
ENSG00000005889-EFO_0000685 0.636575312272239
ENSG00000005889-EFO_0000690 0.648908001802108
ENSG00000005889-EFO_0000692 0.61272706857556
ENSG00000005889-EFO_0000694 0.713801192338121
ENSG00000005889-EFO_0000697 0.702371180072678
ENSG00000005889-EFO_0000699 0.507536584202015
ENSG00000005889-EFO_0000702 0.577550599895692
ENSG00000005889-EFO_0000708 0.448341933219135
ENSG00000005889-EFO_0000729 0.6544318482205
ENSG00000005889-EFO_0000731 0.855515147316765
ENSG00000005889-EFO_0000756 0.705215884335829
ENSG00000005889-EFO_0000757 0.570962427192773
ENSG00000005889-EFO_0000764 0.73004653018959
ENSG00000005889-EFO_0000768 0.439640421887497
ENSG00000005889-EFO_0000770 0.594748249685592
ENSG00000005889-EFO_0000773 0.556271761932995
ENSG00000005889-EFO_0001061 0.834175636989011
ENSG00000005889-EFO_0001064 0.679868261277884
ENSG00000005889-EFO_0001065 0.574861630679863
ENSG00000005889-EFO_0001073 0.7089196982087
ENSG00000005889-EFO_0001074 0.24405849256589
ENSG00000005889-EFO_0001079 0.64425021645325
ENSG00000005889-EFO_0001358 0.577889632465149
ENSG00000005889-EFO_0001359 0.794258616558296
ENSG00000005889-EFO_0001360 0.719283287734205
ENSG00000005889-EFO_0001361 0.680429192076795
ENSG00000005889-EFO_0001365 0.876822728484767
ENSG00000005889-EFO_0001376 0.531010388409872
ENSG00000005889-EFO_0001378 0.954567928530556
ENSG00000005889-EFO_0001422 0.764768440982665
ENSG00000005889-EFO_0002496 0.452346462899782
ENSG00000005889-EFO_0002506 0.665248071961712
ENSG00000005889-EFO_0002508 0.714581303292786
ENSG00000005889-EFO_0002517 0.261776060176681
ENSG00000005889-EFO_0002609 0.409915336682384
ENSG00000005889-EFO_0002616 0.706521778476669
ENSG00000005889-EFO_0002627 0.66248831079254
ENSG00000005889-EFO_0002628 0.399882631957594
ENSG00000005889-EFO_0002690 0.726007205617385
ENSG00000005889-EFO_0002917 0.311132104193588
ENSG00000005889-EFO_0002946 0.515754840578898
ENSG00000005889-EFO_0003017 0.633974627567465
ENSG00000005889-EFO_0003025 0.923864991683439
ENSG00000005889-EFO_0003047 0.936778416540993
ENSG00000005889-EFO_0003050 0.375547505268971
ENSG00000005889-EFO_0003063 0.453053376624868
ENSG00000005889-EFO_0003073 0.665177829974094
ENSG00000005889-EFO_0003092 0.730610428680042
ENSG00000005889-EFO_0003095 0.408053669584774
ENSG00000005889-EFO_0003101 0.623355820675268
ENSG00000005889-EFO_0003144 0.430494359172257
ENSG00000005889-EFO_0003756 0.817776444145085
ENSG00000005889-EFO_0003758 0.567968739465248
ENSG00000005889-EFO_0003761 0.233760847270909
ENSG00000005889-EFO_0003763 0.406819473359676
ENSG00000005889-EFO_0003767 0.581651038636057
ENSG00000005889-EFO_0003768 0.629051728658671
ENSG00000005889-EFO_0003770 0.486706144913709
ENSG00000005889-EFO_0003778 0.348830931543375
ENSG00000005889-EFO_0003780 0.801167341457075
ENSG00000005889-EFO_0003782 0.624350910101485
ENSG00000005889-EFO_0003825 0.542677559843328
ENSG00000005889-EFO_0003841 0.679281898682188
ENSG00000005889-EFO_0003860 0.635551351492359
ENSG00000005889-EFO_0003870 0.38618203528133
ENSG00000005889-EFO_0003872 0.603600799716984
ENSG00000005889-EFO_0003882 0.74416969007968
ENSG00000005889-EFO_0003885 0.755811282152395
ENSG00000005889-EFO_0003894 0.621761777308223
ENSG00000005889-EFO_0003897 0.617654922973122
ENSG00000005889-EFO_0003898 0.489351678826354
ENSG00000005889-EFO_0003914 0.641031954296429
ENSG00000005889-EFO_0003918 0.47150631539268
ENSG00000005889-EFO_0003929 0.512888293001455
ENSG00000005889-EFO_0003931 0.533395956632933
ENSG00000005889-EFO_0003934 0.775162605496584
ENSG00000005889-EFO_0003948 0.510471072174221
ENSG00000005889-EFO_0003959 0.325172509088068
ENSG00000005889-EFO_0004193 0.272912064292359
ENSG00000005889-EFO_0004214 0.345684502829836
ENSG00000005889-EFO_0004227 0.51141457436208
ENSG00000005889-EFO_0004230 0.834502953343264
ENSG00000005889-EFO_0004249 0.627755677954899
ENSG00000005889-EFO_0004253 0.479543342753921
ENSG00000005889-EFO_0004272 0.898115327280933
ENSG00000005889-EFO_0004288 0.464566498450522
ENSG00000005889-EFO_0004610 0.777172220831589
ENSG00000005889-EFO_0004911 0.705080668547805
ENSG00000005889-EFO_0005088 0.445214478271205
ENSG00000005889-EFO_0005226 0.879489966420098
ENSG00000005889-EFO_0005288 0.790978399080471
ENSG00000005889-EFO_0005531 0.566498593848709
ENSG00000005889-EFO_0005547 0.392582003028278
ENSG00000005889-EFO_0005676 0.579307808473621
ENSG00000005889-EFO_0005842 0.675732305783878
ENSG00000005889-EFO_0005856 0.32905485901949
ENSG00000005889-EFO_0005922 1
ENSG00000005889-EFO_0006318 0.658991365972198
ENSG00000005889-EFO_0006788 0.580509711862739
ENSG00000005889-EFO_0006792 0.407704894603101
ENSG00000005889-EFO_0007149 0.644789477616037
ENSG00000005889-EFO_0007214 0.567175613497346
ENSG00000005889-EFO_0007243 0.658040162450656
ENSG00000005889-EFO_0007323 0.35941397514336
ENSG00000005889-EFO_0007324 0.602310953144431
ENSG00000005889-EFO_0007328 0.649559480970347
ENSG00000005889-EFO_0007330 0.626251062335824
ENSG00000005889-EFO_0007380 0.464294966568467
ENSG00000005889-EFO_0007485 0.540477806399578
ENSG00000005889-EFO_0007510 0.341191722188914
ENSG00000005889-EFO_0008514 0.530843936064763
ENSG00000005889-EFO_0008525 0.269752080043982
ENSG00000005889-EFO_0008526 0.501200375075817
ENSG00000005889-EFO_0008583 0.681644905882576
ENSG00000005889-EFO_1000041 0.325764144086742
ENSG00000005889-EFO_1000359 0.297624784737018
ENSG00000005889-EFO_1000363 0.35797094499328
ENSG00000005889-EFO_1000418 0.490096696958052
ENSG00000005889-EFO_1000481 0.551075314515466
ENSG00000005889-EFO_1000496 0.482663609917151
ENSG00000005889-EFO_1000560 0.732483571208661
ENSG00000005889-EFO_1000576 0.720793039599448
ENSG00000005889-EFO_1000595 0.428688641489932
ENSG00000005889-EFO_1000632 0.486455859489475
ENSG00000005889-EFO_1000652 0.755522137715731
ENSG00000005889-EFO_1000668 0.380120690860475
ENSG00000005889-EFO_1000733 0.404906884371433
ENSG00000005889-EFO_1000773 0.580445486110446
ENSG00000005889-EFO_1000783 0.685282255134456
ENSG00000005889-EFO_1000897 0.777709677466916
ENSG00000005889-EFO_1000906 0.563240270897593
ENSG00000005889-EFO_1001089 0.591627887044439
ENSG00000005889-EFO_1001154 0.356963160364465
ENSG00000005889-EFO_1001233 0.484864474940655
ENSG00000005889-EFO_1001237 0.465067624190462
ENSG00000005889-EFO_1001252 0.606166760111918
ENSG00000005889-EFO_1001268 0.692709138976504
ENSG00000005889-EFO_1001380 0.783167352715065
ENSG00000005889-EFO_1001434 0.465657623163455
ENSG00000005889-EFO_1001768 0.482115271797049
ENSG00000005889-EFO_1001927 0.607466605087953
ENSG00000005889-EFO_1002032 0.542305427767307
ENSG00000005889-HP_0000979 0.619216312465963
ENSG00000005889-HP_0001915 0.610236077821375
ENSG00000005889-HP_0003074 0.702878919301592
ENSG00000005889-Orphanet_206647 0.702284686820647
ENSG00000005889-Orphanet_309152 0.687299329551071
ENSG00000007168-DOID_13406 0.696101100800034
ENSG00000007168-EFO_0000094 0.401690812719475
ENSG00000007168-EFO_0000095 0.350082056141286
ENSG00000007168-EFO_0000181 0.45432605791846
ENSG00000007168-EFO_0000182 0.604117922263975
ENSG00000007168-EFO_0000186 0.383700196695215
ENSG00000007168-EFO_0000192 0.286004352370522
ENSG00000007168-EFO_0000198 0.396589312645213
ENSG00000007168-EFO_0000199 0.533903778023369
ENSG00000007168-EFO_0000203 0.516935437206811
ENSG00000007168-EFO_0000209 0.392925460654209
ENSG00000007168-EFO_0000212 0.334243149927151
ENSG00000007168-EFO_0000222 0.476168976942499
ENSG00000007168-EFO_0000231 0.338182401083963
ENSG00000007168-EFO_0000232 0.350130777781426
ENSG00000007168-EFO_0000233 0.595081275407622
ENSG00000007168-EFO_0000249 0.677032723123496
ENSG00000007168-EFO_0000253 0.371826995277943
ENSG00000007168-EFO_0000270 0.634504252718198
ENSG00000007168-EFO_0000272 0.350209546544114
ENSG00000007168-EFO_0000274 0.531949678198973
ENSG00000007168-EFO_0000278 0.281617974490626
ENSG00000007168-EFO_0000280 0.549397530697083
ENSG00000007168-EFO_0000289 0.625992432748777
ENSG00000007168-EFO_0000304 0.450509693022188
ENSG00000007168-EFO_0000318 0.498475263826785
ENSG00000007168-EFO_0000338 0.333713451347288
ENSG00000007168-EFO_0000339 0.620528717408739
ENSG00000007168-EFO_0000341 0.440274294990494
ENSG00000007168-EFO_0000349 0.465967074862556
ENSG00000007168-EFO_0000365 0.608915088411456
ENSG00000007168-EFO_0000373 0.513281701606122
ENSG00000007168-EFO_0000384 0.404367700254811
ENSG00000007168-EFO_0000390 0.571136337893076
ENSG00000007168-EFO_0000398 0.503542121740525
ENSG00000007168-EFO_0000400 0.543527732915336
ENSG00000007168-EFO_0000401 0.386817742912773
ENSG00000007168-EFO_0000403 0.405407341732337
ENSG00000007168-EFO_0000407 0.496968693034667
ENSG00000007168-EFO_0000429 0.541689216144953
ENSG00000007168-EFO_0000432 0.364409885834899
ENSG00000007168-EFO_0000463 0.712331147980402
ENSG00000007168-EFO_0000474 0.38312313968776
ENSG00000007168-EFO_0000478 0.327621637245087
ENSG00000007168-EFO_0000479 0.281116217549167
ENSG00000007168-EFO_0000491 0.580825336549029
ENSG00000007168-EFO_0000492 0.466426531844881
ENSG00000007168-EFO_0000505 0.429871152941176
ENSG00000007168-EFO_0000516 0.963686619565792
ENSG00000007168-EFO_0000519 0.394940827023198
ENSG00000007168-EFO_0000533 1
ENSG00000007168-EFO_0000537 0.338193294580005
ENSG00000007168-EFO_0000553 0.359012995478715
ENSG00000007168-EFO_0000563 0.551354611166869
ENSG00000007168-EFO_0000612 0.344786546417407
ENSG00000007168-EFO_0000632 0.499458169741805
ENSG00000007168-EFO_0000641 0.500887331511479
ENSG00000007168-EFO_0000660 0.547017738671861
ENSG00000007168-EFO_0000668 0.622141375975497
ENSG00000007168-EFO_0000671 0.376786089291878
ENSG00000007168-EFO_0000676 0.657970424467772
ENSG00000007168-EFO_0000681 0.440793647453875
ENSG00000007168-EFO_0000685 0.59300159352335
ENSG00000007168-EFO_0000690 0.453836187863406
ENSG00000007168-EFO_0000692 1
ENSG00000007168-EFO_0000694 0.35024016235417
ENSG00000007168-EFO_0000697 0.497958047991851
ENSG00000007168-EFO_0000699 0.507996665575592
ENSG00000007168-EFO_0000702 0.632116953783344
ENSG00000007168-EFO_0000708 0.527475453032529
ENSG00000007168-EFO_0000729 0.868240287545133
ENSG00000007168-EFO_0000731 0.511856989873158
ENSG00000007168-EFO_0000756 0.541483669523337
ENSG00000007168-EFO_0000757 0.518145439807228
ENSG00000007168-EFO_0000764 0.356946922704054
ENSG00000007168-EFO_0000768 0.651975105849809
ENSG00000007168-EFO_0000770 0.346321272078
ENSG00000007168-EFO_0000773 0.508198998276298
ENSG00000007168-EFO_0001061 0.586878785662289
ENSG00000007168-EFO_0001064 0.641409374555933
ENSG00000007168-EFO_0001065 0.635577843165651
ENSG00000007168-EFO_0001073 0.463418727111646
ENSG00000007168-EFO_0001074 0.641974029317568
ENSG00000007168-EFO_0001079 0.541432729747234
ENSG00000007168-EFO_0001358 0.300763107739143
ENSG00000007168-EFO_0001359 0.398532983290527
ENSG00000007168-EFO_0001360 0.641104150014321
ENSG00000007168-EFO_0001361 0.327728550409876
ENSG00000007168-EFO_0001365 0.417098950143546
ENSG00000007168-EFO_0001376 0.390312107891634
ENSG00000007168-EFO_0001378 0.574632065538463
ENSG00000007168-EFO_0001422 0.484042856004896
ENSG00000007168-EFO_0002496 0.436875638873952
ENSG00000007168-EFO_0002506 0.560078979146375
ENSG00000007168-EFO_0002508 0.509148276275876
ENSG00000007168-EFO_0002517 0.661724896455037
ENSG00000007168-EFO_0002609 0.645792942889341
ENSG00000007168-EFO_0002616 0.36031166786343
ENSG00000007168-EFO_0002627 0.389577602313552
ENSG00000007168-EFO_0002628 0.521110488208751
ENSG00000007168-EFO_0002690 0.629187733375611
ENSG00000007168-EFO_0002917 0.471612983899338
ENSG00000007168-EFO_0002946 0.487841010977304
ENSG00000007168-EFO_0003017 0.348659878189484
ENSG00000007168-EFO_0003025 0.457871794770768
ENSG00000007168-EFO_0003047 0.456297568390313
ENSG00000007168-EFO_0003050 0.445890061114613
ENSG00000007168-EFO_0003063 0.325567094875169
ENSG00000007168-EFO_0003073 0.381774728519737
ENSG00000007168-EFO_0003092 0.516095814977508
ENSG00000007168-EFO_0003095 0.291269800639489
ENSG00000007168-EFO_0003101 0.354303142703129
ENSG00000007168-EFO_0003144 0.292339149758612
ENSG00000007168-EFO_0003756 0.875146654580034
ENSG00000007168-EFO_0003758 0.439160034653764
ENSG00000007168-EFO_0003761 0.681844336618941
ENSG00000007168-EFO_0003763 0.431241163667107
ENSG00000007168-EFO_0003767 0.415171772141744
ENSG00000007168-EFO_0003768 0.286229961404713
ENSG00000007168-EFO_0003770 0.420951182052069
ENSG00000007168-EFO_0003778 0.544793584136574
ENSG00000007168-EFO_0003780 0.433500627527253
ENSG00000007168-EFO_0003782 0.418387864278719
ENSG00000007168-EFO_0003825 0.351307540834976
ENSG00000007168-EFO_0003841 0.561387664674546
ENSG00000007168-EFO_0003860 0.642928904492864
ENSG00000007168-EFO_0003870 0.569626188713401
ENSG00000007168-EFO_0003872 0.592070475833465
ENSG00000007168-EFO_0003882 0.461393893304725
ENSG00000007168-EFO_0003885 0.457190007887062
ENSG00000007168-EFO_0003894 0.457050582485122
ENSG00000007168-EFO_0003897 0.474535406993404
ENSG00000007168-EFO_0003898 0.484020757525929
ENSG00000007168-EFO_0003914 0.573474271873086
ENSG00000007168-EFO_0003918 0.492912547375891
ENSG00000007168-EFO_0003929 0.3397904078035
ENSG00000007168-EFO_0003931 0.31353912833815
ENSG00000007168-EFO_0003934 0.55481881707065
ENSG00000007168-EFO_0003948 0.355304137968263
ENSG00000007168-EFO_0003959 0.588412685687357
ENSG00000007168-EFO_0004193 0.664034130642751
ENSG00000007168-EFO_0004214 0.547558634808874
ENSG00000007168-EFO_0004227 0.395569856328015
ENSG00000007168-EFO_0004230 0.401570638595361
ENSG00000007168-EFO_0004249 0.305117344410006
ENSG00000007168-EFO_0004253 0.476105099446967
ENSG00000007168-EFO_0004272 0.409997488016664
ENSG00000007168-EFO_0004288 0.568727105579419
ENSG00000007168-EFO_0004610 0.491533691140393
ENSG00000007168-EFO_0004911 0.411480344845721
ENSG00000007168-EFO_0005088 0.50125095016645
ENSG00000007168-EFO_0005226 0.390871993739001
ENSG00000007168-EFO_0005288 0.371992609505084
ENSG00000007168-EFO_0005531 0.419600570979268
ENSG00000007168-EFO_0005547 0.373616329591402
ENSG00000007168-EFO_0005676 0.383812249498869
ENSG00000007168-EFO_0005842 0.440785545880788
ENSG00000007168-EFO_0005856 0.569947029728536
ENSG00000007168-EFO_0005922 0.404086368512158
ENSG00000007168-EFO_0006318 0.367115325331916
ENSG00000007168-EFO_0006788 0.28869563843851
ENSG00000007168-EFO_0006792 0.665426581178171
ENSG00000007168-EFO_0007149 0.56078307283499
ENSG00000007168-EFO_0007214 0.263259149833905
ENSG00000007168-EFO_0007243 0.329611043291699
ENSG00000007168-EFO_0007323 0.635596357463445
ENSG00000007168-EFO_0007324 0.361146260187512
ENSG00000007168-EFO_0007328 0.539830526386159
ENSG00000007168-EFO_0007330 0.286771361308213
ENSG00000007168-EFO_0007380 0.396459685354046
ENSG00000007168-EFO_0007485 0.380173455112604
ENSG00000007168-EFO_0007510 0.589031157936078
ENSG00000007168-EFO_0008514 0.558444022721383
ENSG00000007168-EFO_0008525 0.414221927288512
ENSG00000007168-EFO_0008526 0.341042854624349
ENSG00000007168-EFO_0008583 0.542224109368436
ENSG00000007168-EFO_1000041 0.543924046191148
ENSG00000007168-EFO_1000359 0.293385805602432
ENSG00000007168-EFO_1000363 0.513067660193638
ENSG00000007168-EFO_1000418 0.631297872886782
ENSG00000007168-EFO_1000481 0.374725382985172
ENSG00000007168-EFO_1000496 0.511554826592891
ENSG00000007168-EFO_1000560 0.274980365490681
ENSG00000007168-EFO_1000576 0.30533091501357
ENSG00000007168-EFO_1000595 0.427877310212107
ENSG00000007168-EFO_1000632 0.432103076610179
ENSG00000007168-EFO_1000652 0.273133084474836
ENSG00000007168-EFO_1000668 0.434444535921183
ENSG00000007168-EFO_1000733 0.372650371527727
ENSG00000007168-EFO_1000773 0.392741360425461
ENSG00000007168-EFO_1000783 0.491166658370502
ENSG00000007168-EFO_1000897 0.477622165283929
ENSG00000007168-EFO_1000906 0.358766943190248
ENSG00000007168-EFO_1001089 0.392413611934967
ENSG00000007168-EFO_1001154 0.502187396247048
ENSG00000007168-EFO_1001233 0.38122814227842
ENSG00000007168-EFO_1001237 0.327916742513114
ENSG00000007168-EFO_1001252 0.433290299680373
ENSG00000007168-EFO_1001268 0.545379895444454
ENSG00000007168-EFO_1001380 0.552964388735511
ENSG00000007168-EFO_1001434 0.440357594266446
ENSG00000007168-EFO_1001768 0.302730969679458
ENSG00000007168-EFO_1001927 0.450138980353489
ENSG00000007168-EFO_1002032 0.306167912581965
ENSG00000007168-HP_0000979 0.407463125933615
ENSG00000007168-HP_0001915 0.473543753508175
ENSG00000007168-HP_0003074 0.356967534791562
ENSG00000007168-Orphanet_206647 0.415268621800771
ENSG00000007168-Orphanet_309152 0.496667800642397
ENSG00000007372-DOID_13406 0.214778210419812
ENSG00000007372-EFO_0000094 0.23081509814774
ENSG00000007372-EFO_0000095 0.395781488164461
ENSG00000007372-EFO_0000181 0.599269158159377
ENSG00000007372-EFO_0000182 0.539880245648788
ENSG00000007372-EFO_0000186 0.65655267682137
ENSG00000007372-EFO_0000192 0.530222870104041
ENSG00000007372-EFO_0000198 0.524301430112708
ENSG00000007372-EFO_0000199 0.226752104180042
ENSG00000007372-EFO_0000203 0.242476908645964
ENSG00000007372-EFO_0000209 0.359900105405691
ENSG00000007372-EFO_0000212 0.737154332554641
ENSG00000007372-EFO_0000222 0.60619932509585
ENSG00000007372-EFO_0000231 0.766311979640888
ENSG00000007372-EFO_0000232 0.55167669091191
ENSG00000007372-EFO_0000233 0.22882521288095
ENSG00000007372-EFO_0000249 0.499278958837318
ENSG00000007372-EFO_0000253 0.460663487558938
ENSG00000007372-EFO_0000270 0.621393484723686
ENSG00000007372-EFO_0000272 0.508763989392413
ENSG00000007372-EFO_0000274 0.615039490654256
ENSG00000007372-EFO_0000278 0.562695811724779
ENSG00000007372-EFO_0000280 0.468534443439745
ENSG00000007372-EFO_0000289 0.507982689668222
ENSG00000007372-EFO_0000304 0.307846207822761
ENSG00000007372-EFO_0000318 0.350400427747616
ENSG00000007372-EFO_0000338 0.244947281703941
ENSG00000007372-EFO_0000339 0.561157467446737
ENSG00000007372-EFO_0000341 0.686885679641448
ENSG00000007372-EFO_0000349 0.498221512551561
ENSG00000007372-EFO_0000365 0.631810299140587
ENSG00000007372-EFO_0000373 0.518810074882139
ENSG00000007372-EFO_0000384 0.463376228058313
ENSG00000007372-EFO_0000390 0.546406774891101
ENSG00000007372-EFO_0000398 0.556051465243014
ENSG00000007372-EFO_0000400 0.257165613087062
ENSG00000007372-EFO_0000401 0.506316235004415
ENSG00000007372-EFO_0000403 0.37268038955493
ENSG00000007372-EFO_0000407 0.302725987478821
ENSG00000007372-EFO_0000429 0.548005151787469
ENSG00000007372-EFO_0000432 0.533689279299693
ENSG00000007372-EFO_0000463 0.691409136342261
ENSG00000007372-EFO_0000474 0.585998194105739
ENSG00000007372-EFO_0000478 0.473896603153113
ENSG00000007372-EFO_0000479 0.428287596341524
ENSG00000007372-EFO_0000491 0.46840048639131
ENSG00000007372-EFO_0000492 0.555350499989775
ENSG00000007372-EFO_0000505 0.522807197335566
ENSG00000007372-EFO_0000516 0.608197079566561
ENSG00000007372-EFO_0000519 0.468961156062438
ENSG00000007372-EFO_0000533 0.648843263696673
ENSG00000007372-EFO_0000537 0.608219071631552
ENSG00000007372-EFO_0000553 0.447105507479911
ENSG00000007372-EFO_0000563 0.323709817403533
ENSG00000007372-EFO_0000612 0.6142929722921
ENSG00000007372-EFO_0000632 0.632454711559972
ENSG00000007372-EFO_0000641 0.620738179333866
ENSG00000007372-EFO_0000660 0.528877893554193
ENSG00000007372-EFO_0000668 0.307200867977677
ENSG00000007372-EFO_0000671 0.352922215492052
ENSG00000007372-EFO_0000676 0.398790857046806
ENSG00000007372-EFO_0000681 0.188580702041695
ENSG00000007372-EFO_0000685 0.451242812610434
ENSG00000007372-EFO_0000690 0.596305729580352
ENSG00000007372-EFO_0000692 0.624537496215558
ENSG00000007372-EFO_0000694 0.381027648128419
ENSG00000007372-EFO_0000697 0.66398590657352
ENSG00000007372-EFO_0000699 0.627273891763088
ENSG00000007372-EFO_0000702 0.498437440681415
ENSG00000007372-EFO_0000708 0.488607949532076
ENSG00000007372-EFO_0000729 0.467608534454894
ENSG00000007372-EFO_0000731 0.697411070123696
ENSG00000007372-EFO_0000756 0.695325637192529
ENSG00000007372-EFO_0000757 0.623689047833444
ENSG00000007372-EFO_0000764 0.606064214759299
ENSG00000007372-EFO_0000768 0.427121768614178
ENSG00000007372-EFO_0000770 0.493368609087136
ENSG00000007372-EFO_0000773 0.603469537145775
ENSG00000007372-EFO_0001061 0.929387230739656
ENSG00000007372-EFO_0001064 0.728455917151143
ENSG00000007372-EFO_0001065 0.510719656335378
ENSG00000007372-EFO_0001073 0.467866289517949
ENSG00000007372-EFO_0001074 0.238130023015922
ENSG00000007372-EFO_0001079 0.5919903266005
ENSG00000007372-EFO_0001358 0.477452114425507
ENSG00000007372-EFO_0001359 0.608482110007541
ENSG00000007372-EFO_0001360 0.644577533659129
ENSG00000007372-EFO_0001361 0.458005025500554
ENSG00000007372-EFO_0001365 0.487797017668826
ENSG00000007372-EFO_0001376 0.715448788286975
ENSG00000007372-EFO_0001378 0.604174579613743
ENSG00000007372-EFO_0001422 0.807688132074792
ENSG00000007372-EFO_0002496 0.510211496400293
ENSG00000007372-EFO_0002506 0.742799050282414
ENSG00000007372-EFO_0002508 0.54574302935238
ENSG00000007372-EFO_0002517 0.161779901316874
ENSG00000007372-EFO_0002609 0.287159638914363
ENSG00000007372-EFO_0002616 0.610612611862003
ENSG00000007372-EFO_0002627 0.724986876758841
ENSG00000007372-EFO_0002628 0.216202080568933
ENSG00000007372-EFO_0002690 0.718409515024465
ENSG00000007372-EFO_0002917 0.236139318762486
ENSG00000007372-EFO_0002946 0.487278831594274
ENSG00000007372-EFO_0003017 0.561089502136337
ENSG00000007372-EFO_0003025 0.881043770034994
ENSG00000007372-EFO_0003047 0.831853485073634
ENSG00000007372-EFO_0003050 0.363721091676525
ENSG00000007372-EFO_0003063 0.459821708364601
ENSG00000007372-EFO_0003073 0.627582768044353
ENSG00000007372-EFO_0003092 0.529731517205067
ENSG00000007372-EFO_0003095 0.331149494588769
ENSG00000007372-EFO_0003101 0.672851980766967
ENSG00000007372-EFO_0003144 0.609616624673697
ENSG00000007372-EFO_0003756 0.603406086506231
ENSG00000007372-EFO_0003758 0.272937346146017
ENSG00000007372-EFO_0003761 0.204621983535531
ENSG00000007372-EFO_0003763 0.163465723394077
ENSG00000007372-EFO_0003767 0.437718825981594
ENSG00000007372-EFO_0003768 0.534508387167184
ENSG00000007372-EFO_0003770 0.657358851995257
ENSG00000007372-EFO_0003778 0.213218264536816
ENSG00000007372-EFO_0003780 0.632840460283247
ENSG00000007372-EFO_0003782 0.595366910852895
ENSG00000007372-EFO_0003825 0.483881274531458
ENSG00000007372-EFO_0003841 0.872846804079828
ENSG00000007372-EFO_0003860 0.51079352618648
ENSG00000007372-EFO_0003870 0.226359231752747
ENSG00000007372-EFO_0003872 0.575283834767993
ENSG00000007372-EFO_0003882 0.517996827221128
ENSG00000007372-EFO_0003885 0.629216856790483
ENSG00000007372-EFO_0003894 0.51010354569817
ENSG00000007372-EFO_0003897 0.577069908805642
ENSG00000007372-EFO_0003898 0.223039261469976
ENSG00000007372-EFO_0003914 0.622608741988367
ENSG00000007372-EFO_0003918 0.363419340861674
ENSG00000007372-EFO_0003929 0.467867907000218
ENSG00000007372-EFO_0003931 0.578740952938199
ENSG00000007372-EFO_0003934 0.491918103930874
ENSG00000007372-EFO_0003948 0.46426921171833
ENSG00000007372-EFO_0003959 0.189049155393806
ENSG00000007372-EFO_0004193 0.221689196038186
ENSG00000007372-EFO_0004214 0.285129634183085
ENSG00000007372-EFO_0004227 0.472753921757822
ENSG00000007372-EFO_0004230 0.711542320843723
ENSG00000007372-EFO_0004249 0.521593274929907
ENSG00000007372-EFO_0004253 0.527381876715073
ENSG00000007372-EFO_0004272 0.561381427454972
ENSG00000007372-EFO_0004288 0.483014258784591
ENSG00000007372-EFO_0004610 0.618673808168013
ENSG00000007372-EFO_0004911 0.604744835519877
ENSG00000007372-EFO_0005088 0.243026385616034
ENSG00000007372-EFO_0005226 0.418690383573878
ENSG00000007372-EFO_0005288 0.51980408010053
ENSG00000007372-EFO_0005531 0.402625473023646
ENSG00000007372-EFO_0005547 0.459624557537227
ENSG00000007372-EFO_0005676 0.455359435390438
ENSG00000007372-EFO_0005842 0.691027490666307
ENSG00000007372-EFO_0005856 0.207242253774518
ENSG00000007372-EFO_0005922 0.773914553119786
ENSG00000007372-EFO_0006318 0.581539200516508
ENSG00000007372-EFO_0006788 0.630181095827089
ENSG00000007372-EFO_0006792 0.1858623470773
ENSG00000007372-EFO_0007149 0.667954831257057
ENSG00000007372-EFO_0007214 0.524148051822358
ENSG00000007372-EFO_0007243 0.479589270175261
ENSG00000007372-EFO_0007323 0.227296775202316
ENSG00000007372-EFO_0007324 0.538543303619086
ENSG00000007372-EFO_0007328 0.45617854570861
ENSG00000007372-EFO_0007330 0.367745075701773
ENSG00000007372-EFO_0007380 0.303216412878137
ENSG00000007372-EFO_0007485 0.603036556311521
ENSG00000007372-EFO_0007510 0.221652352089317
ENSG00000007372-EFO_0008514 0.605044943670092
ENSG00000007372-EFO_0008525 0.256432550526897
ENSG00000007372-EFO_0008526 0.608629048747057
ENSG00000007372-EFO_0008583 0.591038306637843
ENSG00000007372-EFO_1000041 0.265064385846842
ENSG00000007372-EFO_1000359 0.345136971905031
ENSG00000007372-EFO_1000363 0.255889948902119
ENSG00000007372-EFO_1000418 0.476074278740292
ENSG00000007372-EFO_1000481 0.373880528939447
ENSG00000007372-EFO_1000496 0.634504725608569
ENSG00000007372-EFO_1000560 0.691527276287487
ENSG00000007372-EFO_1000576 0.699975964110164
ENSG00000007372-EFO_1000595 0.624900374004061
ENSG00000007372-EFO_1000632 0.547304989864557
ENSG00000007372-EFO_1000652 0.609590947949573
ENSG00000007372-EFO_1000668 0.289644380281575
ENSG00000007372-EFO_1000733 0.313625650171425
ENSG00000007372-EFO_1000773 0.566244703544548
ENSG00000007372-EFO_1000783 0.672336746287648
ENSG00000007372-EFO_1000897 0.545436292177345
ENSG00000007372-EFO_1000906 0.602234893842826
ENSG00000007372-EFO_1001089 0.609426325732668
ENSG00000007372-EFO_1001154 0.176418258626687
ENSG00000007372-EFO_1001233 0.448046624833033
ENSG00000007372-EFO_1001237 0.468034265787363
ENSG00000007372-EFO_1001252 0.48667595042896
ENSG00000007372-EFO_1001268 0.42520967018687
ENSG00000007372-EFO_1001380 0.584776260804058
ENSG00000007372-EFO_1001434 0.586800276249849
ENSG00000007372-EFO_1001768 0.56311414997842
ENSG00000007372-EFO_1001927 0.621730114284675
ENSG00000007372-EFO_1002032 0.584842420732846
ENSG00000007372-HP_0000979 0.570697610627717
ENSG00000007372-HP_0001915 0.405840248163289
ENSG00000007372-HP_0003074 0.586421194323055
ENSG00000007372-Orphanet_206647 0.68269495003794
ENSG00000007372-Orphanet_309152 0.679196306958011
ENSG00000007968-DOID_13406 0.242335833318721
ENSG00000007968-EFO_0000094 0.243628026632602
ENSG00000007968-EFO_0000095 0.484567328018731
ENSG00000007968-EFO_0000181 0.597902204666445
ENSG00000007968-EFO_0000182 0.594466440172888
ENSG00000007968-EFO_0000186 0.457134364798424
ENSG00000007968-EFO_0000192 0.49496375561724
ENSG00000007968-EFO_0000198 0.615490773515087
ENSG00000007968-EFO_0000199 0.247404705778305
ENSG00000007968-EFO_0000203 0.44273094074013
ENSG00000007968-EFO_0000209 0.436719004040595
ENSG00000007968-EFO_0000212 0.472626331973275
ENSG00000007968-EFO_0000222 0.46630968541417
ENSG00000007968-EFO_0000231 0.535095360298727
ENSG00000007968-EFO_0000232 0.56382542946692
ENSG00000007968-EFO_0000233 0.215898797723085
ENSG00000007968-EFO_0000249 0.383546444295641
ENSG00000007968-EFO_0000253 0.564417776535976
ENSG00000007968-EFO_0000270 0.408901482415418
ENSG00000007968-EFO_0000272 0.492055675275204
ENSG00000007968-EFO_0000274 0.593958975398472
ENSG00000007968-EFO_0000278 0.567164038851702
ENSG00000007968-EFO_0000280 0.555131954062566
ENSG00000007968-EFO_0000289 0.593235287300196
ENSG00000007968-EFO_0000304 0.275809590387563
ENSG00000007968-EFO_0000318 0.508973670512674
ENSG00000007968-EFO_0000338 0.230768465956161
ENSG00000007968-EFO_0000339 0.550145379345246
ENSG00000007968-EFO_0000341 0.742872300756897
ENSG00000007968-EFO_0000349 0.531286341068199
ENSG00000007968-EFO_0000365 0.719248118829782
ENSG00000007968-EFO_0000373 0.595283727887029
ENSG00000007968-EFO_0000384 0.592073478027626
ENSG00000007968-EFO_0000390 0.576329737478515
ENSG00000007968-EFO_0000398 0.482873761924497
ENSG00000007968-EFO_0000400 0.321335318794124
ENSG00000007968-EFO_0000401 0.570997362180104
ENSG00000007968-EFO_0000403 0.703508803897378
ENSG00000007968-EFO_0000407 0.419022721395505
ENSG00000007968-EFO_0000429 0.595691934996477
ENSG00000007968-EFO_0000432 0.585319735048124
ENSG00000007968-EFO_0000463 0.588715650477062
ENSG00000007968-EFO_0000474 0.565461731875186
ENSG00000007968-EFO_0000478 0.548917576025005
ENSG00000007968-EFO_0000479 0.478800776964153
ENSG00000007968-EFO_0000491 0.534337911094487
ENSG00000007968-EFO_0000492 0.647198170243531
ENSG00000007968-EFO_0000505 0.566378663152739
ENSG00000007968-EFO_0000516 0.35239659060315
ENSG00000007968-EFO_0000519 0.591215753031475
ENSG00000007968-EFO_0000533 0.638195976866437
ENSG00000007968-EFO_0000537 0.537921961186387
ENSG00000007968-EFO_0000553 0.556684463593404
ENSG00000007968-EFO_0000563 0.286103585184789
ENSG00000007968-EFO_0000612 0.516291177930237
ENSG00000007968-EFO_0000632 0.528075169473407
ENSG00000007968-EFO_0000641 0.580833743601233
ENSG00000007968-EFO_0000660 0.628877647279759
ENSG00000007968-EFO_0000668 0.450473120032444
ENSG00000007968-EFO_0000671 0.319375931350597
ENSG00000007968-EFO_0000676 0.348744501170111
ENSG00000007968-EFO_0000681 0.383075824837224
ENSG00000007968-EFO_0000685 0.636657506872729
ENSG00000007968-EFO_0000690 0.491481210946847
ENSG00000007968-EFO_0000692 0.515747267083399
ENSG00000007968-EFO_0000694 0.728858773200851
ENSG00000007968-EFO_0000697 0.675201331541879
ENSG00000007968-EFO_0000699 0.584845951920441
ENSG00000007968-EFO_0000702 0.391214380793653
ENSG00000007968-EFO_0000708 0.279502408557848
ENSG00000007968-EFO_0000729 0.633540658745107
ENSG00000007968-EFO_0000731 0.587880615080236
ENSG00000007968-EFO_0000756 0.63066703786716
ENSG00000007968-EFO_0000757 0.622615484044272
ENSG00000007968-EFO_0000764 0.610201297389769
ENSG00000007968-EFO_0000768 0.51161579647793
ENSG00000007968-EFO_0000770 0.614467403131854
ENSG00000007968-EFO_0000773 0.514962567289409
ENSG00000007968-EFO_0001061 0.611886459048108
ENSG00000007968-EFO_0001064 0.660942393693381
ENSG00000007968-EFO_0001065 0.544423240159569
ENSG00000007968-EFO_0001073 0.690168570538728
ENSG00000007968-EFO_0001074 0.258554698981844
ENSG00000007968-EFO_0001079 0.438397308693756
ENSG00000007968-EFO_0001358 0.503291524505708
ENSG00000007968-EFO_0001359 0.597333656822304
ENSG00000007968-EFO_0001360 0.678603361891752
ENSG00000007968-EFO_0001361 0.632387698868569
ENSG00000007968-EFO_0001365 0.450977072330546
ENSG00000007968-EFO_0001376 0.60330868262622
ENSG00000007968-EFO_0001378 0.500271713414297
ENSG00000007968-EFO_0001422 0.549084261427691
ENSG00000007968-EFO_0002496 0.542195525015485
ENSG00000007968-EFO_0002506 0.638939828392944
ENSG00000007968-EFO_0002508 0.650362936927033
ENSG00000007968-EFO_0002517 0.306762584513285
ENSG00000007968-EFO_0002609 0.201316713121486
ENSG00000007968-EFO_0002616 0.311050790610375
ENSG00000007968-EFO_0002627 0.498570268064052
ENSG00000007968-EFO_0002628 0.386335078187416
ENSG00000007968-EFO_0002690 0.790964927460158
ENSG00000007968-EFO_0002917 0.519198585791703
ENSG00000007968-EFO_0002946 0.571448446199049
ENSG00000007968-EFO_0003017 0.536491127618581
ENSG00000007968-EFO_0003025 0.453306862272438
ENSG00000007968-EFO_0003047 0.633594743850387
ENSG00000007968-EFO_0003050 0.232838765459331
ENSG00000007968-EFO_0003063 0.573919810804232
ENSG00000007968-EFO_0003073 0.478090265034079
ENSG00000007968-EFO_0003092 0.548157634111036
ENSG00000007968-EFO_0003095 0.406010304553827
ENSG00000007968-EFO_0003101 0.456102031818976
ENSG00000007968-EFO_0003144 0.464749096134995
ENSG00000007968-EFO_0003756 0.689789743685183
ENSG00000007968-EFO_0003758 0.388143345335472
ENSG00000007968-EFO_0003761 0.198316245817009
ENSG00000007968-EFO_0003763 0.365212340301107
ENSG00000007968-EFO_0003767 0.670818448349502
ENSG00000007968-EFO_0003768 0.616476389226428
ENSG00000007968-EFO_0003770 0.647735402287385
ENSG00000007968-EFO_0003778 0.263399960366091
ENSG00000007968-EFO_0003780 0.634062492229465
ENSG00000007968-EFO_0003782 0.415123630755169
ENSG00000007968-EFO_0003825 0.415917763983286
ENSG00000007968-EFO_0003841 0.590882870663826
ENSG00000007968-EFO_0003860 0.620359786509161
ENSG00000007968-EFO_0003870 0.516415765255939
ENSG00000007968-EFO_0003872 0.59760424488493
ENSG00000007968-EFO_0003882 0.323014514927991
ENSG00000007968-EFO_0003885 0.700971762892021
ENSG00000007968-EFO_0003894 0.720382300798272
ENSG00000007968-EFO_0003897 0.712978208518626
ENSG00000007968-EFO_0003898 0.42567075830058
ENSG00000007968-EFO_0003914 0.736138158453452
ENSG00000007968-EFO_0003918 0.594526776984045
ENSG00000007968-EFO_0003929 0.443810475606341
ENSG00000007968-EFO_0003931 0.626024778660028
ENSG00000007968-EFO_0003934 0.725012325705779
ENSG00000007968-EFO_0003948 0.613015267512273
ENSG00000007968-EFO_0003959 0.220894925042008
ENSG00000007968-EFO_0004193 0.236072800808695
ENSG00000007968-EFO_0004214 0.342975311838625
ENSG00000007968-EFO_0004227 0.268018618431166
ENSG00000007968-EFO_0004230 0.659505329615623
ENSG00000007968-EFO_0004249 0.61957481136868
ENSG00000007968-EFO_0004253 0.416478887379087
ENSG00000007968-EFO_0004272 0.567369174344793
ENSG00000007968-EFO_0004288 0.561204418763492
ENSG00000007968-EFO_0004610 0.631138649353585
ENSG00000007968-EFO_0004911 0.638172720417669
ENSG00000007968-EFO_0005088 0.345214671602015
ENSG00000007968-EFO_0005226 0.56163422645966
ENSG00000007968-EFO_0005288 0.456340703908741
ENSG00000007968-EFO_0005531 0.390638152655
ENSG00000007968-EFO_0005547 0.273899213555293
ENSG00000007968-EFO_0005676 0.514241600960879
ENSG00000007968-EFO_0005842 0.460091923834897
ENSG00000007968-EFO_0005856 0.286719527302885
ENSG00000007968-EFO_0005922 0.411468221950063
ENSG00000007968-EFO_0006318 0.541373463972663
ENSG00000007968-EFO_0006788 0.453284254518464
ENSG00000007968-EFO_0006792 0.279957825789459
ENSG00000007968-EFO_0007149 0.679783393783582
ENSG00000007968-EFO_0007214 0.55214368724099
ENSG00000007968-EFO_0007243 0.524420388332303
ENSG00000007968-EFO_0007323 0.335167360797031
ENSG00000007968-EFO_0007324 0.570474103541133
ENSG00000007968-EFO_0007328 0.269973370408403
ENSG00000007968-EFO_0007330 0.522578211206325
ENSG00000007968-EFO_0007380 0.289832604841771
ENSG00000007968-EFO_0007485 0.66672044117144
ENSG00000007968-EFO_0007510 0.279940288344491
ENSG00000007968-EFO_0008514 0.479185420301617
ENSG00000007968-EFO_0008525 0.221062409411035
ENSG00000007968-EFO_0008526 0.65294908384262
ENSG00000007968-EFO_0008583 0.60448343005497
ENSG00000007968-EFO_1000041 0.383140525095528
ENSG00000007968-EFO_1000359 0.21546533519746
ENSG00000007968-EFO_1000363 0.274997050889765
ENSG00000007968-EFO_1000418 0.521234855601186
ENSG00000007968-EFO_1000481 0.46753439049149
ENSG00000007968-EFO_1000496 0.507410149289181
ENSG00000007968-EFO_1000560 0.477553776844189
ENSG00000007968-EFO_1000576 0.453988368734996
ENSG00000007968-EFO_1000595 0.650718505201605
ENSG00000007968-EFO_1000632 0.511381580321735
ENSG00000007968-EFO_1000652 0.511173603625946
ENSG00000007968-EFO_1000668 0.362501254963119
ENSG00000007968-EFO_1000733 0.374636237220895
ENSG00000007968-EFO_1000773 0.409404287242521
ENSG00000007968-EFO_1000783 0.49467629960353
ENSG00000007968-EFO_1000897 0.583934346307079
ENSG00000007968-EFO_1000906 0.565948842974346
ENSG00000007968-EFO_1001089 0.496146656184085
ENSG00000007968-EFO_1001154 0.268396535043737
ENSG00000007968-EFO_1001233 0.488011453489006
ENSG00000007968-EFO_1001237 0.492142931401373
ENSG00000007968-EFO_1001252 0.569945358991421
ENSG00000007968-EFO_1001268 0.633007939250817
ENSG00000007968-EFO_1001380 0.774112126013884
ENSG00000007968-EFO_1001434 0.582963771557286
ENSG00000007968-EFO_1001768 0.509813712508465
ENSG00000007968-EFO_1001927 0.602943193828441
ENSG00000007968-EFO_1002032 0.587654871307983
ENSG00000007968-HP_0000979 0.489027752201752
ENSG00000007968-HP_0001915 0.466188739900289
ENSG00000007968-HP_0003074 0.607869758779883
ENSG00000007968-Orphanet_206647 0.534256497476145
ENSG00000007968-Orphanet_309152 0.564638398078641
ENSG00000008441-DOID_13406 0.865310833819146
ENSG00000008441-EFO_0000094 0.368823319948372
ENSG00000008441-EFO_0000095 0.754496167451484
ENSG00000008441-EFO_0000181 0.342582945660444
ENSG00000008441-EFO_0000182 0.594334961412516
ENSG00000008441-EFO_0000186 0.298466264741505
ENSG00000008441-EFO_0000192 0.212009024214469
ENSG00000008441-EFO_0000198 0.405606271931613
ENSG00000008441-EFO_0000199 0.39849144229066
ENSG00000008441-EFO_0000203 0.479049466661277
ENSG00000008441-EFO_0000209 0.241612662537886
ENSG00000008441-EFO_0000212 0.222050896872657
ENSG00000008441-EFO_0000222 0.891308116905067
ENSG00000008441-EFO_0000231 0.239751666681751
ENSG00000008441-EFO_0000232 0.182675996759851
ENSG00000008441-EFO_0000233 0.336253825095947
ENSG00000008441-EFO_0000249 0.501347355595041
ENSG00000008441-EFO_0000253 0.244527356382171
ENSG00000008441-EFO_0000270 0.720550494961367
ENSG00000008441-EFO_0000272 0.361860677721147
ENSG00000008441-EFO_0000274 0.509450622645058
ENSG00000008441-EFO_0000278 0.329088688525258
ENSG00000008441-EFO_0000280 0.44481740601898
ENSG00000008441-EFO_0000289 0.533660175641102
ENSG00000008441-EFO_0000304 0.233501013749823
ENSG00000008441-EFO_0000318 0.423221254853437
ENSG00000008441-EFO_0000338 0.467932436017956
ENSG00000008441-EFO_0000339 0.897094015602242
ENSG00000008441-EFO_0000341 0.380476413301033
ENSG00000008441-EFO_0000349 0.25044136782427
ENSG00000008441-EFO_0000365 0.432559656297381
ENSG00000008441-EFO_0000373 0.265999203008449
ENSG00000008441-EFO_0000384 0.462049554785631
ENSG00000008441-EFO_0000390 0.486725786808704
ENSG00000008441-EFO_0000398 0.299906683600721
ENSG00000008441-EFO_0000400 0.242653518723326
ENSG00000008441-EFO_0000401 0.561285060580329
ENSG00000008441-EFO_0000403 0.412040516335289
ENSG00000008441-EFO_0000407 0.519674349373295
ENSG00000008441-EFO_0000429 0.22319690563025
ENSG00000008441-EFO_0000432 0.289779136051749
ENSG00000008441-EFO_0000463 0.266038965814882
ENSG00000008441-EFO_0000474 0.402401640743534
ENSG00000008441-EFO_0000478 0.33985500447457
ENSG00000008441-EFO_0000479 0.385009882850142
ENSG00000008441-EFO_0000491 0.311704036687104
ENSG00000008441-EFO_0000492 0.618245186855144
ENSG00000008441-EFO_0000505 0.407044682058938
ENSG00000008441-EFO_0000516 0.407969477133378
ENSG00000008441-EFO_0000519 0.34155955581283
ENSG00000008441-EFO_0000533 0.698037113237878
ENSG00000008441-EFO_0000537 0.253661133338795
ENSG00000008441-EFO_0000553 0.268867414502462
ENSG00000008441-EFO_0000563 0.378501414791616
ENSG00000008441-EFO_0000612 0.286207445881835
ENSG00000008441-EFO_0000632 0.35660377135661
ENSG00000008441-EFO_0000641 0.424089479875469
ENSG00000008441-EFO_0000660 0.490558338801311
ENSG00000008441-EFO_0000668 0.545600409164909
ENSG00000008441-EFO_0000671 0.241510549417133
ENSG00000008441-EFO_0000676 0.576865523373862
ENSG00000008441-EFO_0000681 0.404553463486602
ENSG00000008441-EFO_0000685 0.535593225652894
ENSG00000008441-EFO_0000690 0.405063169328797
ENSG00000008441-EFO_0000692 0.54391276468366
ENSG00000008441-EFO_0000694 0.515923571856999
ENSG00000008441-EFO_0000697 0.584248093322876
ENSG00000008441-EFO_0000699 0.238054618187896
ENSG00000008441-EFO_0000702 0.332234837514628
ENSG00000008441-EFO_0000708 0.494498758807311
ENSG00000008441-EFO_0000729 0.51539126698683
ENSG00000008441-EFO_0000731 0.394937406840734
ENSG00000008441-EFO_0000756 0.888476856387728
ENSG00000008441-EFO_0000757 0.23857434166196
ENSG00000008441-EFO_0000764 0.484931654151371
ENSG00000008441-EFO_0000768 0.486771105817725
ENSG00000008441-EFO_0000770 0.471717527938245
ENSG00000008441-EFO_0000773 0.236189147785235
ENSG00000008441-EFO_0001061 0.343913451409736
ENSG00000008441-EFO_0001064 0.630492478382593
ENSG00000008441-EFO_0001065 0.341774160242751
ENSG00000008441-EFO_0001073 0.569941521694829
ENSG00000008441-EFO_0001074 0.368467588293631
ENSG00000008441-EFO_0001079 0.291046370163898
ENSG00000008441-EFO_0001358 0.317915706096434
ENSG00000008441-EFO_0001359 0.714827022582822
ENSG00000008441-EFO_0001360 0.526902146839537
ENSG00000008441-EFO_0001361 0.27086803385031
ENSG00000008441-EFO_0001365 0.283025133548702
ENSG00000008441-EFO_0001376 0.344706980040846
ENSG00000008441-EFO_0001378 0.773088599222234
ENSG00000008441-EFO_0001422 0.445824067619288
ENSG00000008441-EFO_0002496 0.223878193792076
ENSG00000008441-EFO_0002506 0.684036434277524
ENSG00000008441-EFO_0002508 0.404593178765988
ENSG00000008441-EFO_0002517 0.397247155578094
ENSG00000008441-EFO_0002609 0.378619015587323
ENSG00000008441-EFO_0002616 0.626678941747429
ENSG00000008441-EFO_0002627 0.204163620601436
ENSG00000008441-EFO_0002628 0.525078815620427
ENSG00000008441-EFO_0002690 0.503059554781679
ENSG00000008441-EFO_0002917 0.31901701208697
ENSG00000008441-EFO_0002946 0.272104100249547
ENSG00000008441-EFO_0003017 0.227963251348961
ENSG00000008441-EFO_0003025 0.559814273107942
ENSG00000008441-EFO_0003047 0.279175489883359
ENSG00000008441-EFO_0003050 0.248172888920849
ENSG00000008441-EFO_0003063 0.225887382606663
ENSG00000008441-EFO_0003073 0.366473264673962
ENSG00000008441-EFO_0003092 0.258882073337698
ENSG00000008441-EFO_0003095 0.183102394931903
ENSG00000008441-EFO_0003101 0.215057378102099
ENSG00000008441-EFO_0003144 0.229839584973791
ENSG00000008441-EFO_0003756 0.660947871417385
ENSG00000008441-EFO_0003758 0.617295215468351
ENSG00000008441-EFO_0003761 0.235087367900115
ENSG00000008441-EFO_0003763 0.573691728643664
ENSG00000008441-EFO_0003767 0.362055399110811
ENSG00000008441-EFO_0003768 0.262766235564028
ENSG00000008441-EFO_0003770 0.28549070276277
ENSG00000008441-EFO_0003778 0.179370198331441
ENSG00000008441-EFO_0003780 0.436581870785279
ENSG00000008441-EFO_0003782 0.263937151731984
ENSG00000008441-EFO_0003825 0.206363510961432
ENSG00000008441-EFO_0003841 0.32552640968636
ENSG00000008441-EFO_0003860 0.80231687508111
ENSG00000008441-EFO_0003870 0.312565203500234
ENSG00000008441-EFO_0003872 0.396304870840417
ENSG00000008441-EFO_0003882 0.465013535273997
ENSG00000008441-EFO_0003885 0.73852534938061
ENSG00000008441-EFO_0003894 0.355105125663105
ENSG00000008441-EFO_0003897 0.3676900186358
ENSG00000008441-EFO_0003898 0.530843853846497
ENSG00000008441-EFO_0003914 0.365362116503069
ENSG00000008441-EFO_0003918 0.503354239806558
ENSG00000008441-EFO_0003929 0.347216379335653
ENSG00000008441-EFO_0003931 0.268091923632884
ENSG00000008441-EFO_0003934 0.181669711341121
ENSG00000008441-EFO_0003948 0.347011922049345
ENSG00000008441-EFO_0003959 0.334834891269925
ENSG00000008441-EFO_0004193 0.353549450272302
ENSG00000008441-EFO_0004214 0.355724378633582
ENSG00000008441-EFO_0004227 0.524590319699771
ENSG00000008441-EFO_0004230 0.27404378413248
ENSG00000008441-EFO_0004249 0.335976390769035
ENSG00000008441-EFO_0004253 0.316562226751903
ENSG00000008441-EFO_0004272 0.412086705405411
ENSG00000008441-EFO_0004288 0.472406462132964
ENSG00000008441-EFO_0004610 0.571258152092848
ENSG00000008441-EFO_0004911 0.453108926549445
ENSG00000008441-EFO_0005088 0.257609685503606
ENSG00000008441-EFO_0005226 0.843913708732467
ENSG00000008441-EFO_0005288 0.384170773423509
ENSG00000008441-EFO_0005531 0.354222341637135
ENSG00000008441-EFO_0005547 0.473029006260669
ENSG00000008441-EFO_0005676 0.206319177166851
ENSG00000008441-EFO_0005842 0.440335431628831
ENSG00000008441-EFO_0005856 0.652444134759279
ENSG00000008441-EFO_0005922 0.314909169392624
ENSG00000008441-EFO_0006318 0.238872077345971
ENSG00000008441-EFO_0006788 0.150926448127934
ENSG00000008441-EFO_0006792 0.45962764653005
ENSG00000008441-EFO_0007149 0.366036223046469
ENSG00000008441-EFO_0007214 0.327819594569341
ENSG00000008441-EFO_0007243 0.292688776921378
ENSG00000008441-EFO_0007323 0.428073034124592
ENSG00000008441-EFO_0007324 0.202824386815641
ENSG00000008441-EFO_0007328 0.620920214185635
ENSG00000008441-EFO_0007330 0.314574785459643
ENSG00000008441-EFO_0007380 0.475921840309136
ENSG00000008441-EFO_0007485 0.205603425231588
ENSG00000008441-EFO_0007510 0.639855997499028
ENSG00000008441-EFO_0008514 0.525434366420125
ENSG00000008441-EFO_0008525 0.306220992152903
ENSG00000008441-EFO_0008526 0.274827439035911
ENSG00000008441-EFO_0008583 0.325253273873253
ENSG00000008441-EFO_1000041 0.512305291928803
ENSG00000008441-EFO_1000359 0.185047418609492
ENSG00000008441-EFO_1000363 0.565305647613077
ENSG00000008441-EFO_1000418 0.322031774980316
ENSG00000008441-EFO_1000481 0.248460069229976
ENSG00000008441-EFO_1000496 0.604624646548146
ENSG00000008441-EFO_1000560 0.346047448959843
ENSG00000008441-EFO_1000576 0.278712266605271
ENSG00000008441-EFO_1000595 0.265631758755617
ENSG00000008441-EFO_1000632 0.272543073764695
ENSG00000008441-EFO_1000652 0.336319245662871
ENSG00000008441-EFO_1000668 0.514428854131297
ENSG00000008441-EFO_1000733 0.223880881894272
ENSG00000008441-EFO_1000773 0.252489586161341
ENSG00000008441-EFO_1000783 0.287987123655312
ENSG00000008441-EFO_1000897 0.511712230166491
ENSG00000008441-EFO_1000906 0.182564021541446
ENSG00000008441-EFO_1001089 0.231868090797739
ENSG00000008441-EFO_1001154 0.539214744363979
ENSG00000008441-EFO_1001233 0.305347707512508
ENSG00000008441-EFO_1001237 0.213582933986947
ENSG00000008441-EFO_1001252 0.449585727073448
ENSG00000008441-EFO_1001268 0.358846959763994
ENSG00000008441-EFO_1001380 0.444307062670233
ENSG00000008441-EFO_1001434 0.452122250962904
ENSG00000008441-EFO_1001768 0.273009867944881
ENSG00000008441-EFO_1001927 0.447331848642254
ENSG00000008441-EFO_1002032 0.255433337431614
ENSG00000008441-HP_0000979 0.258226223437838
ENSG00000008441-HP_0001915 0.587087168627226
ENSG00000008441-HP_0003074 0.357579638008861
ENSG00000008441-Orphanet_206647 0.247870439696026
ENSG00000008441-Orphanet_309152 0.341288880284707
ENSG00000008710-DOID_13406 0.186796551506937
ENSG00000008710-EFO_0000094 0.236349384450143
ENSG00000008710-EFO_0000095 0.452613169164258
ENSG00000008710-EFO_0000181 0.657840054679842
ENSG00000008710-EFO_0000182 0.569399358078375
ENSG00000008710-EFO_0000186 0.471049197475947
ENSG00000008710-EFO_0000192 0.690479353822706
ENSG00000008710-EFO_0000198 0.585824280730786
ENSG00000008710-EFO_0000199 0.233192204295083
ENSG00000008710-EFO_0000203 0.329965620941479
ENSG00000008710-EFO_0000209 0.444989503552265
ENSG00000008710-EFO_0000212 0.594758207132335
ENSG00000008710-EFO_0000222 0.521705897205986
ENSG00000008710-EFO_0000231 0.513537731951681
ENSG00000008710-EFO_0000232 0.670581508908381
ENSG00000008710-EFO_0000233 0.32619432298044
ENSG00000008710-EFO_0000249 0.554453291903793
ENSG00000008710-EFO_0000253 0.505084454131038
ENSG00000008710-EFO_0000270 0.467923854934689
ENSG00000008710-EFO_0000272 0.631613912126056
ENSG00000008710-EFO_0000274 0.645913166379253
ENSG00000008710-EFO_0000278 0.491168329234152
ENSG00000008710-EFO_0000280 0.518493266031221
ENSG00000008710-EFO_0000289 0.547861856418875
ENSG00000008710-EFO_0000304 0.202850081985605
ENSG00000008710-EFO_0000318 0.523256520639861
ENSG00000008710-EFO_0000338 0.232160078260065
ENSG00000008710-EFO_0000339 0.611831880039694
ENSG00000008710-EFO_0000341 0.658981427940022
ENSG00000008710-EFO_0000349 0.709590327654653
ENSG00000008710-EFO_0000365 0.610391868041019
ENSG00000008710-EFO_0000373 0.651132428728779
ENSG00000008710-EFO_0000384 0.55394161332789
ENSG00000008710-EFO_0000390 0.578410042192507
ENSG00000008710-EFO_0000398 0.584969081598765
ENSG00000008710-EFO_0000400 0.34861929708715
ENSG00000008710-EFO_0000401 0.709627647664682
ENSG00000008710-EFO_0000403 0.609954987330302
ENSG00000008710-EFO_0000407 0.457403867818831
ENSG00000008710-EFO_0000429 0.610746976466271
ENSG00000008710-EFO_0000432 0.561604587519186
ENSG00000008710-EFO_0000463 0.614317299468822
ENSG00000008710-EFO_0000474 0.597732909779203
ENSG00000008710-EFO_0000478 0.529712821864831
ENSG00000008710-EFO_0000479 0.54379937334607
ENSG00000008710-EFO_0000491 0.629054750163234
ENSG00000008710-EFO_0000492 0.672602341111673
ENSG00000008710-EFO_0000505 0.622870184435448
ENSG00000008710-EFO_0000516 0.364834064814285
ENSG00000008710-EFO_0000519 0.656119341909596
ENSG00000008710-EFO_0000533 0.69234159095154
ENSG00000008710-EFO_0000537 0.603238457010123
ENSG00000008710-EFO_0000553 0.590980591683868
ENSG00000008710-EFO_0000563 0.29254884377186
ENSG00000008710-EFO_0000612 0.459379081680974
ENSG00000008710-EFO_0000632 0.532837006732749
ENSG00000008710-EFO_0000641 0.518240752738599
ENSG00000008710-EFO_0000660 0.590367770016722
ENSG00000008710-EFO_0000668 0.372643549810353
ENSG00000008710-EFO_0000671 0.307740877975641
ENSG00000008710-EFO_0000676 0.526515932091758
ENSG00000008710-EFO_0000681 0.285473885591159
ENSG00000008710-EFO_0000685 0.619490669823079
ENSG00000008710-EFO_0000690 0.513909944564983
ENSG00000008710-EFO_0000692 0.509107566998959
ENSG00000008710-EFO_0000694 0.525609823851171
ENSG00000008710-EFO_0000697 0.622022900366641
ENSG00000008710-EFO_0000699 0.586936932549549
ENSG00000008710-EFO_0000702 0.425037455886522
ENSG00000008710-EFO_0000708 0.280993394945097
ENSG00000008710-EFO_0000729 0.528903599775707
ENSG00000008710-EFO_0000731 0.628585620492495
ENSG00000008710-EFO_0000756 0.596627452841502
ENSG00000008710-EFO_0000757 0.610844752963481
ENSG00000008710-EFO_0000764 0.708171068272958
ENSG00000008710-EFO_0000768 0.5867894909265
ENSG00000008710-EFO_0000770 0.412522024255625
ENSG00000008710-EFO_0000773 0.572363562769359
ENSG00000008710-EFO_0001061 0.73559916171246
ENSG00000008710-EFO_0001064 0.570184154183784
ENSG00000008710-EFO_0001065 0.751108802175039
ENSG00000008710-EFO_0001073 0.715712948092852
ENSG00000008710-EFO_0001074 0.266710556992596
ENSG00000008710-EFO_0001079 0.55731989691746
ENSG00000008710-EFO_0001358 0.461584691481203
ENSG00000008710-EFO_0001359 0.57624898071825
ENSG00000008710-EFO_0001360 0.698782670214535
ENSG00000008710-EFO_0001361 0.617577667879933
ENSG00000008710-EFO_0001365 0.569049396821322
ENSG00000008710-EFO_0001376 0.587876707901088
ENSG00000008710-EFO_0001378 0.541232784543555
ENSG00000008710-EFO_0001422 0.565537066884421
ENSG00000008710-EFO_0002496 0.472145756845616
ENSG00000008710-EFO_0002506 0.803229547346207
ENSG00000008710-EFO_0002508 0.620047397293782
ENSG00000008710-EFO_0002517 0.152568074853632
ENSG00000008710-EFO_0002609 0.331371107864624
ENSG00000008710-EFO_0002616 0.397636020747367
ENSG00000008710-EFO_0002627 0.627456864739696
ENSG00000008710-EFO_0002628 0.282253214606318
ENSG00000008710-EFO_0002690 0.595479475228317
ENSG00000008710-EFO_0002917 0.242061594065414
ENSG00000008710-EFO_0002946 0.461350612572335
ENSG00000008710-EFO_0003017 0.635057532679374
ENSG00000008710-EFO_0003025 0.520715442073337
ENSG00000008710-EFO_0003047 0.720362215274734
ENSG00000008710-EFO_0003050 0.243284955523578
ENSG00000008710-EFO_0003063 0.459994371968836
ENSG00000008710-EFO_0003073 0.416788683303861
ENSG00000008710-EFO_0003092 0.593136378130895
ENSG00000008710-EFO_0003095 0.614099715132004
ENSG00000008710-EFO_0003101 0.519487912415784
ENSG00000008710-EFO_0003144 0.474947703456946
ENSG00000008710-EFO_0003756 0.616890605336107
ENSG00000008710-EFO_0003758 0.315379287598324
ENSG00000008710-EFO_0003761 0.308799840886908
ENSG00000008710-EFO_0003763 0.213204009735658
ENSG00000008710-EFO_0003767 0.530308704534937
ENSG00000008710-EFO_0003768 0.479572928950522
ENSG00000008710-EFO_0003770 0.627293508804737
ENSG00000008710-EFO_0003778 0.303018449113248
ENSG00000008710-EFO_0003780 0.604538101634043
ENSG00000008710-EFO_0003782 0.570905638404341
ENSG00000008710-EFO_0003825 0.533710506063288
ENSG00000008710-EFO_0003841 0.635631621350151
ENSG00000008710-EFO_0003860 0.589966919068543
ENSG00000008710-EFO_0003870 0.363093847466471
ENSG00000008710-EFO_0003872 0.643368851873316
ENSG00000008710-EFO_0003882 0.38585927254383
ENSG00000008710-EFO_0003885 0.585116451082836
ENSG00000008710-EFO_0003894 0.549472155903228
ENSG00000008710-EFO_0003897 0.52082932412457
ENSG00000008710-EFO_0003898 0.344627333852743
ENSG00000008710-EFO_0003914 0.572958009532862
ENSG00000008710-EFO_0003918 0.391723211671841
ENSG00000008710-EFO_0003929 0.499082150211619
ENSG00000008710-EFO_0003931 0.653803455959051
ENSG00000008710-EFO_0003934 0.815686909304045
ENSG00000008710-EFO_0003948 0.585751178455154
ENSG00000008710-EFO_0003959 0.414206017911344
ENSG00000008710-EFO_0004193 0.17823799416864
ENSG00000008710-EFO_0004214 0.337598137592255
ENSG00000008710-EFO_0004227 0.281364418021037
ENSG00000008710-EFO_0004230 0.689551945296094
ENSG00000008710-EFO_0004249 0.629126550478685
ENSG00000008710-EFO_0004253 0.540988487611064
ENSG00000008710-EFO_0004272 0.576538416452305
ENSG00000008710-EFO_0004288 0.546754233697409
ENSG00000008710-EFO_0004610 0.439149256160924
ENSG00000008710-EFO_0004911 0.561623231798044
ENSG00000008710-EFO_0005088 0.263946208393153
ENSG00000008710-EFO_0005226 0.413788771153573
ENSG00000008710-EFO_0005288 0.517977115018356
ENSG00000008710-EFO_0005531 0.380186516390445
ENSG00000008710-EFO_0005547 0.243324290030481
ENSG00000008710-EFO_0005676 0.527464347675044
ENSG00000008710-EFO_0005842 0.669651880898878
ENSG00000008710-EFO_0005856 0.268862434894869
ENSG00000008710-EFO_0005922 0.589858610778178
ENSG00000008710-EFO_0006318 0.62757272322911
ENSG00000008710-EFO_0006788 0.619682022347888
ENSG00000008710-EFO_0006792 0.246024120023955
ENSG00000008710-EFO_0007149 0.48302067502005
ENSG00000008710-EFO_0007214 0.498193097461375
ENSG00000008710-EFO_0007243 0.472435899046841
ENSG00000008710-EFO_0007323 0.370592712902871
ENSG00000008710-EFO_0007324 0.645092132895279
ENSG00000008710-EFO_0007328 0.314800369468684
ENSG00000008710-EFO_0007330 0.64794244404373
ENSG00000008710-EFO_0007380 0.2366461803732
ENSG00000008710-EFO_0007485 0.598372388476224
ENSG00000008710-EFO_0007510 0.261045409346613
ENSG00000008710-EFO_0008514 0.691769010969333
ENSG00000008710-EFO_0008525 0.311459899437109
ENSG00000008710-EFO_0008526 0.53914299312241
ENSG00000008710-EFO_0008583 0.707373800746749
ENSG00000008710-EFO_1000041 0.291254359456681
ENSG00000008710-EFO_1000359 0.339620995831872
ENSG00000008710-EFO_1000363 0.183745415466219
ENSG00000008710-EFO_1000418 0.566116052682304
ENSG00000008710-EFO_1000481 0.662382111926078
ENSG00000008710-EFO_1000496 0.460390730982406
ENSG00000008710-EFO_1000560 0.598597904832742
ENSG00000008710-EFO_1000576 0.581062382116666
ENSG00000008710-EFO_1000595 0.541618690550742
ENSG00000008710-EFO_1000632 0.53907917789485
ENSG00000008710-EFO_1000652 0.438237390849938
ENSG00000008710-EFO_1000668 0.303131203541346
ENSG00000008710-EFO_1000733 0.438524035863642
ENSG00000008710-EFO_1000773 0.633334760857223
ENSG00000008710-EFO_1000783 0.591744138379439
ENSG00000008710-EFO_1000897 0.576003564244895
ENSG00000008710-EFO_1000906 0.63133824158753
ENSG00000008710-EFO_1001089 0.406784005580272
ENSG00000008710-EFO_1001154 0.261746438449858
ENSG00000008710-EFO_1001233 0.557265226583557
ENSG00000008710-EFO_1001237 0.633125678000196
ENSG00000008710-EFO_1001252 0.496367992189631
ENSG00000008710-EFO_1001268 0.63709172082489
ENSG00000008710-EFO_1001380 0.51154730335953
ENSG00000008710-EFO_1001434 0.571435787983957
ENSG00000008710-EFO_1001768 0.510603648661781
ENSG00000008710-EFO_1001927 0.524135869721969
ENSG00000008710-EFO_1002032 0.60685520537633
ENSG00000008710-HP_0000979 0.681689754205487
ENSG00000008710-HP_0001915 0.401450069641691
ENSG00000008710-HP_0003074 0.781705102994396
ENSG00000008710-Orphanet_206647 0.787802865838866
ENSG00000008710-Orphanet_309152 0.656501461205222
ENSG00000010244-DOID_13406 0.468718908775054
ENSG00000010244-EFO_0000094 0.608017043510485
ENSG00000010244-EFO_0000095 0.506699908126568
ENSG00000010244-EFO_0000181 0.236801672695051
ENSG00000010244-EFO_0000182 0.85691121096812
ENSG00000010244-EFO_0000186 0.282863112302981
ENSG00000010244-EFO_0000192 0.19603826837846
ENSG00000010244-EFO_0000198 0.38209037044968
ENSG00000010244-EFO_0000199 0.44067571146692
ENSG00000010244-EFO_0000203 0.52911489008392
ENSG00000010244-EFO_0000209 0.469270733715856
ENSG00000010244-EFO_0000212 0.239737491006591
ENSG00000010244-EFO_0000222 0.379857895009211
ENSG00000010244-EFO_0000231 0.2677317951134
ENSG00000010244-EFO_0000232 0.279306502093789
ENSG00000010244-EFO_0000233 0.545753275892067
ENSG00000010244-EFO_0000249 0.632877043572124
ENSG00000010244-EFO_0000253 0.166170865407522
ENSG00000010244-EFO_0000270 0.711943863569962
ENSG00000010244-EFO_0000272 0.250491470724711
ENSG00000010244-EFO_0000274 1
ENSG00000010244-EFO_0000278 0.421424815453663
ENSG00000010244-EFO_0000280 0.464875524413943
ENSG00000010244-EFO_0000289 0.565292080986101
ENSG00000010244-EFO_0000304 0.353822127000558
ENSG00000010244-EFO_0000318 0.452682197180038
ENSG00000010244-EFO_0000338 0.377391116272896
ENSG00000010244-EFO_0000339 0.501810437812308
ENSG00000010244-EFO_0000341 0.30022969359107
ENSG00000010244-EFO_0000349 0.265422599024181
ENSG00000010244-EFO_0000365 0.429613795823904
ENSG00000010244-EFO_0000373 0.285781445142627
ENSG00000010244-EFO_0000384 0.632221379890806
ENSG00000010244-EFO_0000390 0.448150954061107
ENSG00000010244-EFO_0000398 0.440743656085638
ENSG00000010244-EFO_0000400 0.356113030704074
ENSG00000010244-EFO_0000401 0.212142545679906
ENSG00000010244-EFO_0000403 0.305477521329043
ENSG00000010244-EFO_0000407 0.559161200114955
ENSG00000010244-EFO_0000429 0.317943677832672
ENSG00000010244-EFO_0000432 0.251721376086837
ENSG00000010244-EFO_0000463 0.242164641233541
ENSG00000010244-EFO_0000474 0.415492613859279
ENSG00000010244-EFO_0000478 0.352240942189742
ENSG00000010244-EFO_0000479 0.222746678428746
ENSG00000010244-EFO_0000491 0.485659959600075
ENSG00000010244-EFO_0000492 0.489881935905243
ENSG00000010244-EFO_0000505 0.242010902531863
ENSG00000010244-EFO_0000516 0.637718369162459
ENSG00000010244-EFO_0000519 0.291696928508431
ENSG00000010244-EFO_0000533 0.98440990609433
ENSG00000010244-EFO_0000537 0.272412320835794
ENSG00000010244-EFO_0000553 0.306267538981138
ENSG00000010244-EFO_0000563 0.242355135561598
ENSG00000010244-EFO_0000612 0.221678444782497
ENSG00000010244-EFO_0000632 0.50137093287507
ENSG00000010244-EFO_0000641 0.679795299533834
ENSG00000010244-EFO_0000660 1
ENSG00000010244-EFO_0000668 0.62250575581007
ENSG00000010244-EFO_0000671 0.34577463214488
ENSG00000010244-EFO_0000676 0.754634345573272
ENSG00000010244-EFO_0000681 0.882865265505116
ENSG00000010244-EFO_0000685 0.467281996836465
ENSG00000010244-EFO_0000690 0.534460982174266
ENSG00000010244-EFO_0000692 0.81578854950226
ENSG00000010244-EFO_0000694 0.244700180909561
ENSG00000010244-EFO_0000697 0.556213240870702
ENSG00000010244-EFO_0000699 0.226374236394168
ENSG00000010244-EFO_0000702 0.272900694808937
ENSG00000010244-EFO_0000708 0.412821576327366
ENSG00000010244-EFO_0000729 0.85062832710979
ENSG00000010244-EFO_0000731 0.291362803351786
ENSG00000010244-EFO_0000756 0.612478185628629
ENSG00000010244-EFO_0000757 0.407924699293577
ENSG00000010244-EFO_0000764 0.312791660390891
ENSG00000010244-EFO_0000768 1
ENSG00000010244-EFO_0000770 0.298108713466852
ENSG00000010244-EFO_0000773 0.231716226951307
ENSG00000010244-EFO_0001061 0.441758568802341
ENSG00000010244-EFO_0001064 0.844283651932114
ENSG00000010244-EFO_0001065 0.273766675390841
ENSG00000010244-EFO_0001073 0.330660626961955
ENSG00000010244-EFO_0001074 1
ENSG00000010244-EFO_0001079 0.218317078061208
ENSG00000010244-EFO_0001358 0.220093468487511
ENSG00000010244-EFO_0001359 0.308554942520371
ENSG00000010244-EFO_0001360 0.809964061674636
ENSG00000010244-EFO_0001361 0.323894001031808
ENSG00000010244-EFO_0001365 0.433496163398867
ENSG00000010244-EFO_0001376 0.22630102560815
ENSG00000010244-EFO_0001378 1
ENSG00000010244-EFO_0001422 0.303287187168122
ENSG00000010244-EFO_0002496 0.363273462151637
ENSG00000010244-EFO_0002506 0.509748269770174
ENSG00000010244-EFO_0002508 0.434456146648702
ENSG00000010244-EFO_0002517 0.568828572981594
ENSG00000010244-EFO_0002609 0.409159842501491
ENSG00000010244-EFO_0002616 0.465443777440025
ENSG00000010244-EFO_0002627 0.312428313618755
ENSG00000010244-EFO_0002628 0.468314660643044
ENSG00000010244-EFO_0002690 0.486953297198409
ENSG00000010244-EFO_0002917 0.460024188097467
ENSG00000010244-EFO_0002946 0.464058891332886
ENSG00000010244-EFO_0003017 0.256754290688253
ENSG00000010244-EFO_0003025 0.167270199890045
ENSG00000010244-EFO_0003047 0.488532173002916
ENSG00000010244-EFO_0003050 0.352004509499994
ENSG00000010244-EFO_0003063 0.207481237155853
ENSG00000010244-EFO_0003073 0.494740626562451
ENSG00000010244-EFO_0003092 0.226585122389614
ENSG00000010244-EFO_0003095 0.163626658794981
ENSG00000010244-EFO_0003101 0.268399708986411
ENSG00000010244-EFO_0003144 0.208194140613447
ENSG00000010244-EFO_0003756 0.656635248168851
ENSG00000010244-EFO_0003758 0.718088694250903
ENSG00000010244-EFO_0003761 0.287243415713859
ENSG00000010244-EFO_0003763 0.651755074763265
ENSG00000010244-EFO_0003767 0.341645508962151
ENSG00000010244-EFO_0003768 0.281258942691842
ENSG00000010244-EFO_0003770 0.340909664745007
ENSG00000010244-EFO_0003778 0.351911407940249
ENSG00000010244-EFO_0003780 0.245515119039952
ENSG00000010244-EFO_0003782 0.223517029174741
ENSG00000010244-EFO_0003825 0.36240226811125
ENSG00000010244-EFO_0003841 0.272174962674647
ENSG00000010244-EFO_0003860 0.917860936697829
ENSG00000010244-EFO_0003870 0.496648203237699
ENSG00000010244-EFO_0003872 0.470504927586775
ENSG00000010244-EFO_0003882 0.223339934185301
ENSG00000010244-EFO_0003885 0.614648130188894
ENSG00000010244-EFO_0003894 0.872757356390824
ENSG00000010244-EFO_0003897 0.536794242134733
ENSG00000010244-EFO_0003898 0.577491056129215
ENSG00000010244-EFO_0003914 0.434748160779528
ENSG00000010244-EFO_0003918 0.363872972223213
ENSG00000010244-EFO_0003929 0.398811444274875
ENSG00000010244-EFO_0003931 0.312611649956959
ENSG00000010244-EFO_0003934 0.199187309164871
ENSG00000010244-EFO_0003948 0.891096247418209
ENSG00000010244-EFO_0003959 0.776211297673624
ENSG00000010244-EFO_0004193 0.518491584295241
ENSG00000010244-EFO_0004214 0.250102190425989
ENSG00000010244-EFO_0004227 0.335524790314499
ENSG00000010244-EFO_0004230 0.404955826224999
ENSG00000010244-EFO_0004249 0.615724133941147
ENSG00000010244-EFO_0004253 0.251348473059455
ENSG00000010244-EFO_0004272 0.274434993456394
ENSG00000010244-EFO_0004288 0.873547654112703
ENSG00000010244-EFO_0004610 0.38135707455789
ENSG00000010244-EFO_0004911 0.283190872423361
ENSG00000010244-EFO_0005088 0.415327029884829
ENSG00000010244-EFO_0005226 0.418986353151469
ENSG00000010244-EFO_0005288 0.220350496167192
ENSG00000010244-EFO_0005531 0.612999903565353
ENSG00000010244-EFO_0005547 0.282487869683231
ENSG00000010244-EFO_0005676 0.188545759529279
ENSG00000010244-EFO_0005842 0.558611770879799
ENSG00000010244-EFO_0005856 1
ENSG00000010244-EFO_0005922 0.463711619349158
ENSG00000010244-EFO_0006318 0.227333364799673
ENSG00000010244-EFO_0006788 0.246451221712019
ENSG00000010244-EFO_0006792 0.528240111270173
ENSG00000010244-EFO_0007149 0.330961276066683
ENSG00000010244-EFO_0007214 0.589186938333593
ENSG00000010244-EFO_0007243 0.54732944594451
ENSG00000010244-EFO_0007323 0.396810319993267
ENSG00000010244-EFO_0007324 0.351241919597839
ENSG00000010244-EFO_0007328 0.335128967607503
ENSG00000010244-EFO_0007330 0.191346261991657
ENSG00000010244-EFO_0007380 0.978950661752438
ENSG00000010244-EFO_0007485 0.204380525858642
ENSG00000010244-EFO_0007510 0.344995814620253
ENSG00000010244-EFO_0008514 0.261001074676373
ENSG00000010244-EFO_0008525 0.226795388032348
ENSG00000010244-EFO_0008526 0.407345934480544
ENSG00000010244-EFO_0008583 0.413204177522378
ENSG00000010244-EFO_1000041 0.338200782847664
ENSG00000010244-EFO_1000359 0.196112700453769
ENSG00000010244-EFO_1000363 0.288977353598652
ENSG00000010244-EFO_1000418 0.472280359532174
ENSG00000010244-EFO_1000481 0.192726373530648
ENSG00000010244-EFO_1000496 0.298150075045949
ENSG00000010244-EFO_1000560 0.208848228692169
ENSG00000010244-EFO_1000576 0.31702905023205
ENSG00000010244-EFO_1000595 0.448826841127659
ENSG00000010244-EFO_1000632 0.290732652285915
ENSG00000010244-EFO_1000652 0.423344687567101
ENSG00000010244-EFO_1000668 0.732242044993997
ENSG00000010244-EFO_1000733 0.264941944946038
ENSG00000010244-EFO_1000773 0.352133767092363
ENSG00000010244-EFO_1000783 0.167145898776778
ENSG00000010244-EFO_1000897 0.532425762722035
ENSG00000010244-EFO_1000906 0.241833208438258
ENSG00000010244-EFO_1001089 0.223743834712998
ENSG00000010244-EFO_1001154 1
ENSG00000010244-EFO_1001233 0.292994056012511
ENSG00000010244-EFO_1001237 0.207441356964064
ENSG00000010244-EFO_1001252 0.322384686823682
ENSG00000010244-EFO_1001268 0.326838512560934
ENSG00000010244-EFO_1001380 0.215772648953928
ENSG00000010244-EFO_1001434 0.336768727598848
ENSG00000010244-EFO_1001768 0.221581950386086
ENSG00000010244-EFO_1001927 0.60268139127457
ENSG00000010244-EFO_1002032 0.194389636583724
ENSG00000010244-HP_0000979 0.161971571016895
ENSG00000010244-HP_0001915 0.261733860374039
ENSG00000010244-HP_0003074 0.371552261119167
ENSG00000010244-Orphanet_206647 0.354629089280754
ENSG00000010244-Orphanet_309152 0.199944621380417
ENSG00000010671-DOID_13406 0.493099003736254
ENSG00000010671-EFO_0000094 0.406696239202848
ENSG00000010671-EFO_0000095 0.534935951576888
ENSG00000010671-EFO_0000181 0.596620262646412
ENSG00000010671-EFO_0000182 0.552475682638935
ENSG00000010671-EFO_0000186 0.439441017281776
ENSG00000010671-EFO_0000192 0.424015557243133
ENSG00000010671-EFO_0000198 0.648351039317336
ENSG00000010671-EFO_0000199 0.213245766038424
ENSG00000010671-EFO_0000203 0.324094845115038
ENSG00000010671-EFO_0000209 0.425872975664026
ENSG00000010671-EFO_0000212 0.615630293433237
ENSG00000010671-EFO_0000222 0.875330611233516
ENSG00000010671-EFO_0000231 0.628979791958931
ENSG00000010671-EFO_0000232 0.63404607144273
ENSG00000010671-EFO_0000233 0.343550854902822
ENSG00000010671-EFO_0000249 0.603968608382517
ENSG00000010671-EFO_0000253 0.498924577300731
ENSG00000010671-EFO_0000270 0.758565297918118
ENSG00000010671-EFO_0000272 0.505153163782787
ENSG00000010671-EFO_0000274 0.493401293197999
ENSG00000010671-EFO_0000278 0.405081737741447
ENSG00000010671-EFO_0000280 0.499180932128413
ENSG00000010671-EFO_0000289 0.66975629747105
ENSG00000010671-EFO_0000304 0.169850161847754
ENSG00000010671-EFO_0000318 0.522278450171585
ENSG00000010671-EFO_0000338 0.283127873403922
ENSG00000010671-EFO_0000339 0.66266652804371
ENSG00000010671-EFO_0000341 0.667919521666235
ENSG00000010671-EFO_0000349 0.563472614062365
ENSG00000010671-EFO_0000365 0.665294793131861
ENSG00000010671-EFO_0000373 0.643879560701197
ENSG00000010671-EFO_0000384 0.676796027365811
ENSG00000010671-EFO_0000390 0.919478528285685
ENSG00000010671-EFO_0000398 0.532457265730528
ENSG00000010671-EFO_0000400 0.489480697229362
ENSG00000010671-EFO_0000401 0.643730209697532
ENSG00000010671-EFO_0000403 1
ENSG00000010671-EFO_0000407 0.398125692889333
ENSG00000010671-EFO_0000429 0.671481569755588
ENSG00000010671-EFO_0000432 0.516844225530097
ENSG00000010671-EFO_0000463 0.795421023570357
ENSG00000010671-EFO_0000474 0.731080805553912
ENSG00000010671-EFO_0000478 0.505687809160755
ENSG00000010671-EFO_0000479 0.480680200257575
ENSG00000010671-EFO_0000491 0.487309578969109
ENSG00000010671-EFO_0000492 0.830843340833377
ENSG00000010671-EFO_0000505 0.388373976245802
ENSG00000010671-EFO_0000516 0.3249353194811
ENSG00000010671-EFO_0000519 0.485996951558697
ENSG00000010671-EFO_0000533 0.908187678526933
ENSG00000010671-EFO_0000537 0.763391063027033
ENSG00000010671-EFO_0000553 0.439332897691713
ENSG00000010671-EFO_0000563 0.207694889404102
ENSG00000010671-EFO_0000612 0.787070487880748
ENSG00000010671-EFO_0000632 0.529879263031398
ENSG00000010671-EFO_0000641 0.517806106075953
ENSG00000010671-EFO_0000660 0.60598834087271
ENSG00000010671-EFO_0000668 0.386965241154962
ENSG00000010671-EFO_0000671 0.38556274519028
ENSG00000010671-EFO_0000676 0.545595026958338
ENSG00000010671-EFO_0000681 0.491788925180341
ENSG00000010671-EFO_0000685 0.673821363899584
ENSG00000010671-EFO_0000690 0.530465914370131
ENSG00000010671-EFO_0000692 0.655520073995272
ENSG00000010671-EFO_0000694 0.6992611844165
ENSG00000010671-EFO_0000697 0.472851948812356
ENSG00000010671-EFO_0000699 0.71276298941191
ENSG00000010671-EFO_0000702 0.300721533165538
ENSG00000010671-EFO_0000708 0.433803045217864
ENSG00000010671-EFO_0000729 0.67543184511331
ENSG00000010671-EFO_0000731 0.681436289203897
ENSG00000010671-EFO_0000756 0.497802561173569
ENSG00000010671-EFO_0000757 0.696584953141059
ENSG00000010671-EFO_0000764 0.82191333776618
ENSG00000010671-EFO_0000768 0.531821293760531
ENSG00000010671-EFO_0000770 0.602263926214819
ENSG00000010671-EFO_0000773 0.715656796659645
ENSG00000010671-EFO_0001061 0.58675805445984
ENSG00000010671-EFO_0001064 0.628142371276183
ENSG00000010671-EFO_0001065 0.502036740200079
ENSG00000010671-EFO_0001073 0.520069684957197
ENSG00000010671-EFO_0001074 0.212370113077843
ENSG00000010671-EFO_0001079 0.706525818254985
ENSG00000010671-EFO_0001358 0.691386539148919
ENSG00000010671-EFO_0001359 0.843777423775991
ENSG00000010671-EFO_0001360 0.790281209278088
ENSG00000010671-EFO_0001361 0.543240788128244
ENSG00000010671-EFO_0001365 0.47481897570703
ENSG00000010671-EFO_0001376 0.8399903581112
ENSG00000010671-EFO_0001378 0.627957262083665
ENSG00000010671-EFO_0001422 0.920862365864047
ENSG00000010671-EFO_0002496 0.433552875365286
ENSG00000010671-EFO_0002506 0.539489157667921
ENSG00000010671-EFO_0002508 0.688746821910216
ENSG00000010671-EFO_0002517 0.272628110749037
ENSG00000010671-EFO_0002609 0.179412090596893
ENSG00000010671-EFO_0002616 0.403075207511922
ENSG00000010671-EFO_0002627 0.493119898849561
ENSG00000010671-EFO_0002628 0.397423344233887
ENSG00000010671-EFO_0002690 0.847915424478706
ENSG00000010671-EFO_0002917 0.235355010269982
ENSG00000010671-EFO_0002946 0.516457502094914
ENSG00000010671-EFO_0003017 0.640428413205449
ENSG00000010671-EFO_0003025 0.854919732348275
ENSG00000010671-EFO_0003047 0.574948263500637
ENSG00000010671-EFO_0003050 0.235689567546848
ENSG00000010671-EFO_0003063 0.572288014182405
ENSG00000010671-EFO_0003073 0.756982160085591
ENSG00000010671-EFO_0003092 0.808154172604036
ENSG00000010671-EFO_0003095 0.32132473223197
ENSG00000010671-EFO_0003101 0.870787339386038
ENSG00000010671-EFO_0003144 0.670331669261041
ENSG00000010671-EFO_0003756 0.794326768572885
ENSG00000010671-EFO_0003758 0.355393532696871
ENSG00000010671-EFO_0003761 0.294760886017936
ENSG00000010671-EFO_0003763 0.287600228707743
ENSG00000010671-EFO_0003767 0.483743838661836
ENSG00000010671-EFO_0003768 0.416262674921308
ENSG00000010671-EFO_0003770 0.505113597788831
ENSG00000010671-EFO_0003778 0.321686377787404
ENSG00000010671-EFO_0003780 0.558726596236429
ENSG00000010671-EFO_0003782 0.496611303857284
ENSG00000010671-EFO_0003825 0.436451743969218
ENSG00000010671-EFO_0003841 0.646024456071838
ENSG00000010671-EFO_0003860 0.485708020367004
ENSG00000010671-EFO_0003870 0.307702788007629
ENSG00000010671-EFO_0003872 0.682172101212306
ENSG00000010671-EFO_0003882 0.557424148599514
ENSG00000010671-EFO_0003885 0.841510436762872
ENSG00000010671-EFO_0003894 0.528383970277843
ENSG00000010671-EFO_0003897 0.661651726590329
ENSG00000010671-EFO_0003898 0.283652060350976
ENSG00000010671-EFO_0003914 0.59235521705515
ENSG00000010671-EFO_0003918 0.389295162311885
ENSG00000010671-EFO_0003929 0.626199460228079
ENSG00000010671-EFO_0003931 0.890343870288645
ENSG00000010671-EFO_0003934 0.497363911930885
ENSG00000010671-EFO_0003948 0.411406764959499
ENSG00000010671-EFO_0003959 0.310693253952817
ENSG00000010671-EFO_0004193 0.267750581287057
ENSG00000010671-EFO_0004214 0.329883037805928
ENSG00000010671-EFO_0004227 0.39226573382931
ENSG00000010671-EFO_0004230 0.61774847042411
ENSG00000010671-EFO_0004249 0.584767462218598
ENSG00000010671-EFO_0004253 0.564348805338913
ENSG00000010671-EFO_0004272 0.622749042372534
ENSG00000010671-EFO_0004288 0.400969422516127
ENSG00000010671-EFO_0004610 0.479469594759625
ENSG00000010671-EFO_0004911 0.702511238133469
ENSG00000010671-EFO_0005088 0.394110746799748
ENSG00000010671-EFO_0005226 0.470277385865661
ENSG00000010671-EFO_0005288 0.523593592244812
ENSG00000010671-EFO_0005531 0.282556876316624
ENSG00000010671-EFO_0005547 0.357955807407211
ENSG00000010671-EFO_0005676 0.899992611479536
ENSG00000010671-EFO_0005842 0.493993838911233
ENSG00000010671-EFO_0005856 0.47248636884177
ENSG00000010671-EFO_0005922 0.544120530265624
ENSG00000010671-EFO_0006318 0.511080390737843
ENSG00000010671-EFO_0006788 0.566044558159178
ENSG00000010671-EFO_0006792 0.267304711866825
ENSG00000010671-EFO_0007149 0.603574501272423
ENSG00000010671-EFO_0007214 0.590407467360082
ENSG00000010671-EFO_0007243 0.563650055386641
ENSG00000010671-EFO_0007323 0.34456633531515
ENSG00000010671-EFO_0007324 0.59789182893364
ENSG00000010671-EFO_0007328 0.670904889565005
ENSG00000010671-EFO_0007330 0.377306553525615
ENSG00000010671-EFO_0007380 0.306220409065205
ENSG00000010671-EFO_0007485 0.556224892424506
ENSG00000010671-EFO_0007510 0.457654891310029
ENSG00000010671-EFO_0008514 0.705458498970837
ENSG00000010671-EFO_0008525 0.221242473734084
ENSG00000010671-EFO_0008526 0.584547842994521
ENSG00000010671-EFO_0008583 0.693818212618027
ENSG00000010671-EFO_1000041 0.40551362372893
ENSG00000010671-EFO_1000359 0.471438290544246
ENSG00000010671-EFO_1000363 0.169972825240574
ENSG00000010671-EFO_1000418 0.456984307509909
ENSG00000010671-EFO_1000481 0.482612007420878
ENSG00000010671-EFO_1000496 0.512299294174019
ENSG00000010671-EFO_1000560 0.613946790610493
ENSG00000010671-EFO_1000576 0.993871977976073
ENSG00000010671-EFO_1000595 0.54234260722046
ENSG00000010671-EFO_1000632 0.61042066694801
ENSG00000010671-EFO_1000652 0.440520620005852
ENSG00000010671-EFO_1000668 0.424524250199897
ENSG00000010671-EFO_1000733 0.414601284450678
ENSG00000010671-EFO_1000773 0.616250789263037
ENSG00000010671-EFO_1000783 0.449034397235016
ENSG00000010671-EFO_1000897 0.758584403882851
ENSG00000010671-EFO_1000906 0.69301993181875
ENSG00000010671-EFO_1001089 0.63993191810381
ENSG00000010671-EFO_1001154 0.42727819645082
ENSG00000010671-EFO_1001233 0.562862807766458
ENSG00000010671-EFO_1001237 0.365112736482154
ENSG00000010671-EFO_1001252 0.425980978101537
ENSG00000010671-EFO_1001268 0.584209657241406
ENSG00000010671-EFO_1001380 0.619754449987472
ENSG00000010671-EFO_1001434 0.475005530287918
ENSG00000010671-EFO_1001768 0.51650920588451
ENSG00000010671-EFO_1001927 0.542295450105412
ENSG00000010671-EFO_1002032 0.568015203400772
ENSG00000010671-HP_0000979 0.524513591476367
ENSG00000010671-HP_0001915 0.672909397200974
ENSG00000010671-HP_0003074 0.449905566646492
ENSG00000010671-Orphanet_206647 0.42464697619971
ENSG00000010671-Orphanet_309152 0.687593295997988
ENSG00000010818-DOID_13406 0.266746629825266
ENSG00000010818-EFO_0000094 0.181450043672999
ENSG00000010818-EFO_0000095 0.309393328874975
ENSG00000010818-EFO_0000181 0.462749450744409
ENSG00000010818-EFO_0000182 0.508662834797771
ENSG00000010818-EFO_0000186 0.41757432010718
ENSG00000010818-EFO_0000192 0.443199462650213
ENSG00000010818-EFO_0000198 0.515472521332542
ENSG00000010818-EFO_0000199 0.200578846010941
ENSG00000010818-EFO_0000203 0.405281515334255
ENSG00000010818-EFO_0000209 0.401727085123327
ENSG00000010818-EFO_0000212 0.533269521667852
ENSG00000010818-EFO_0000222 0.471512777193011
ENSG00000010818-EFO_0000231 0.574874944754206
ENSG00000010818-EFO_0000232 0.554203646122796
ENSG00000010818-EFO_0000233 0.327572382889345
ENSG00000010818-EFO_0000249 1
ENSG00000010818-EFO_0000253 0.760348296914532
ENSG00000010818-EFO_0000270 0.5025015724341
ENSG00000010818-EFO_0000272 0.488979474778575
ENSG00000010818-EFO_0000274 0.358549454391877
ENSG00000010818-EFO_0000278 0.33754277534182
ENSG00000010818-EFO_0000280 0.399557322264616
ENSG00000010818-EFO_0000289 1
ENSG00000010818-EFO_0000304 0.252992931347036
ENSG00000010818-EFO_0000318 0.467932379550917
ENSG00000010818-EFO_0000338 0.251970623021586
ENSG00000010818-EFO_0000339 0.507122274487471
ENSG00000010818-EFO_0000341 0.59563418366592
ENSG00000010818-EFO_0000349 0.582857848449771
ENSG00000010818-EFO_0000365 0.567266366835847
ENSG00000010818-EFO_0000373 0.548547808891619
ENSG00000010818-EFO_0000384 0.479762615818161
ENSG00000010818-EFO_0000390 0.575454520998336
ENSG00000010818-EFO_0000398 0.478366846852054
ENSG00000010818-EFO_0000400 0.276497115468097
ENSG00000010818-EFO_0000401 0.400826467723936
ENSG00000010818-EFO_0000403 0.488489659958586
ENSG00000010818-EFO_0000407 0.437182635413554
ENSG00000010818-EFO_0000429 0.469574519090008
ENSG00000010818-EFO_0000432 0.439092507420083
ENSG00000010818-EFO_0000463 0.818009283826237
ENSG00000010818-EFO_0000474 0.86274381065767
ENSG00000010818-EFO_0000478 0.407313749446963
ENSG00000010818-EFO_0000479 0.438347351784825
ENSG00000010818-EFO_0000491 0.410111058720723
ENSG00000010818-EFO_0000492 0.497760498991935
ENSG00000010818-EFO_0000505 0.581401407976753
ENSG00000010818-EFO_0000516 0.555108765578387
ENSG00000010818-EFO_0000519 0.486379495649696
ENSG00000010818-EFO_0000533 1
ENSG00000010818-EFO_0000537 0.878808823984878
ENSG00000010818-EFO_0000553 0.363045704776133
ENSG00000010818-EFO_0000563 0.355754780002287
ENSG00000010818-EFO_0000612 0.500640574382876
ENSG00000010818-EFO_0000632 0.940777440416285
ENSG00000010818-EFO_0000641 0.404892190052237
ENSG00000010818-EFO_0000660 0.548315320935125
ENSG00000010818-EFO_0000668 0.351601126358839
ENSG00000010818-EFO_0000671 0.313431132177422
ENSG00000010818-EFO_0000676 0.479879042388851
ENSG00000010818-EFO_0000681 0.342659687612592
ENSG00000010818-EFO_0000685 0.440281235246732
ENSG00000010818-EFO_0000690 0.363928512155713
ENSG00000010818-EFO_0000692 1
ENSG00000010818-EFO_0000694 0.337145170844072
ENSG00000010818-EFO_0000697 0.524494672875027
ENSG00000010818-EFO_0000699 0.495576367525591
ENSG00000010818-EFO_0000702 0.42164797923912
ENSG00000010818-EFO_0000708 0.396560247243236
ENSG00000010818-EFO_0000729 0.519866212921497
ENSG00000010818-EFO_0000731 0.701811737274664
ENSG00000010818-EFO_0000756 0.445167615940759
ENSG00000010818-EFO_0000757 0.588001795848713
ENSG00000010818-EFO_0000764 0.484142586569773
ENSG00000010818-EFO_0000768 0.345791998187363
ENSG00000010818-EFO_0000770 0.561085901037648
ENSG00000010818-EFO_0000773 0.945601246957196
ENSG00000010818-EFO_0001061 0.619911287626337
ENSG00000010818-EFO_0001064 0.630363881844103
ENSG00000010818-EFO_0001065 0.590843757051283
ENSG00000010818-EFO_0001073 0.513774771246134
ENSG00000010818-EFO_0001074 0.39163124267944
ENSG00000010818-EFO_0001079 0.875713414879662
ENSG00000010818-EFO_0001358 0.402405893262271
ENSG00000010818-EFO_0001359 0.531481883891827
ENSG00000010818-EFO_0001360 0.518103823061636
ENSG00000010818-EFO_0001361 0.321263565384838
ENSG00000010818-EFO_0001365 0.470462490814779
ENSG00000010818-EFO_0001376 0.597936432788543
ENSG00000010818-EFO_0001378 0.456000843952171
ENSG00000010818-EFO_0001422 0.532213127112885
ENSG00000010818-EFO_0002496 0.315030388135881
ENSG00000010818-EFO_0002506 0.484372008297402
ENSG00000010818-EFO_0002508 0.716184747955331
ENSG00000010818-EFO_0002517 0.225601076485358
ENSG00000010818-EFO_0002609 0.274792500252082
ENSG00000010818-EFO_0002616 0.406718964200132
ENSG00000010818-EFO_0002627 0.402007895772983
ENSG00000010818-EFO_0002628 0.297988345240675
ENSG00000010818-EFO_0002690 0.548214723811355
ENSG00000010818-EFO_0002917 0.244513478584858
ENSG00000010818-EFO_0002946 0.369467729844072
ENSG00000010818-EFO_0003017 0.577621781481849
ENSG00000010818-EFO_0003025 0.69864502839825
ENSG00000010818-EFO_0003047 0.53421453419538
ENSG00000010818-EFO_0003050 0.35074030529106
ENSG00000010818-EFO_0003063 0.417700004478019
ENSG00000010818-EFO_0003073 0.496364897352904
ENSG00000010818-EFO_0003092 0.818355766569481
ENSG00000010818-EFO_0003095 0.240117516116948
ENSG00000010818-EFO_0003101 0.531153125127806
ENSG00000010818-EFO_0003144 0.428999614463109
ENSG00000010818-EFO_0003756 0.65507817196449
ENSG00000010818-EFO_0003758 0.332741591184984
ENSG00000010818-EFO_0003761 0.411540014866338
ENSG00000010818-EFO_0003763 0.300839178553263
ENSG00000010818-EFO_0003767 0.33340302587507
ENSG00000010818-EFO_0003768 0.393684668254179
ENSG00000010818-EFO_0003770 0.627804622017395
ENSG00000010818-EFO_0003778 0.451246288618231
ENSG00000010818-EFO_0003780 0.355411673319875
ENSG00000010818-EFO_0003782 0.514322130306696
ENSG00000010818-EFO_0003825 0.352628341935606
ENSG00000010818-EFO_0003841 0.62652782682925
ENSG00000010818-EFO_0003860 0.574958087537975
ENSG00000010818-EFO_0003870 0.373367367099098
ENSG00000010818-EFO_0003872 0.494902049926387
ENSG00000010818-EFO_0003882 0.312292075243414
ENSG00000010818-EFO_0003885 0.683703447022436
ENSG00000010818-EFO_0003894 0.436274459574394
ENSG00000010818-EFO_0003897 0.462363604598316
ENSG00000010818-EFO_0003898 0.291620996034231
ENSG00000010818-EFO_0003914 0.489295203047659
ENSG00000010818-EFO_0003918 0.296178060863684
ENSG00000010818-EFO_0003929 0.568428547538634
ENSG00000010818-EFO_0003931 0.607423383074707
ENSG00000010818-EFO_0003934 0.613248930950807
ENSG00000010818-EFO_0003948 0.37094926949448
ENSG00000010818-EFO_0003959 0.281439573254531
ENSG00000010818-EFO_0004193 0.295138384352049
ENSG00000010818-EFO_0004214 0.302332609347413
ENSG00000010818-EFO_0004227 0.290545226088189
ENSG00000010818-EFO_0004230 0.463598880666845
ENSG00000010818-EFO_0004249 0.46443264136354
ENSG00000010818-EFO_0004253 0.488896186459283
ENSG00000010818-EFO_0004272 0.510593428013008
ENSG00000010818-EFO_0004288 0.361199713243317
ENSG00000010818-EFO_0004610 0.379715258411733
ENSG00000010818-EFO_0004911 0.498869804033116
ENSG00000010818-EFO_0005088 0.216137501574026
ENSG00000010818-EFO_0005226 0.325198297173468
ENSG00000010818-EFO_0005288 0.415889335968924
ENSG00000010818-EFO_0005531 0.289358986645153
ENSG00000010818-EFO_0005547 0.300206345462406
ENSG00000010818-EFO_0005676 0.457617679755375
ENSG00000010818-EFO_0005842 0.413205338994305
ENSG00000010818-EFO_0005856 0.360231596556302
ENSG00000010818-EFO_0005922 0.596182392332082
ENSG00000010818-EFO_0006318 0.429531179468656
ENSG00000010818-EFO_0006788 0.782078766560767
ENSG00000010818-EFO_0006792 0.698268730368683
ENSG00000010818-EFO_0007149 0.513335442898436
ENSG00000010818-EFO_0007214 0.501278770042244
ENSG00000010818-EFO_0007243 0.377374987240716
ENSG00000010818-EFO_0007323 0.436887401516474
ENSG00000010818-EFO_0007324 0.349142133569921
ENSG00000010818-EFO_0007328 0.247763239601279
ENSG00000010818-EFO_0007330 0.33754471490235
ENSG00000010818-EFO_0007380 0.379543574777507
ENSG00000010818-EFO_0007485 0.344541737326491
ENSG00000010818-EFO_0007510 0.402751499884767
ENSG00000010818-EFO_0008514 0.83965598724944
ENSG00000010818-EFO_0008525 0.521826131803845
ENSG00000010818-EFO_0008526 0.983469649235848
ENSG00000010818-EFO_0008583 0.565205969259197
ENSG00000010818-EFO_1000041 0.406877864583146
ENSG00000010818-EFO_1000359 0.294941463138377
ENSG00000010818-EFO_1000363 0.271216093169571
ENSG00000010818-EFO_1000418 0.510482740907194
ENSG00000010818-EFO_1000481 0.412700418015758
ENSG00000010818-EFO_1000496 0.519119949375739
ENSG00000010818-EFO_1000560 0.465148465303172
ENSG00000010818-EFO_1000576 0.519908852376383
ENSG00000010818-EFO_1000595 0.324195994375989
ENSG00000010818-EFO_1000632 0.559443959793304
ENSG00000010818-EFO_1000652 0.356734533325154
ENSG00000010818-EFO_1000668 0.303380982002292
ENSG00000010818-EFO_1000733 0.333442142113133
ENSG00000010818-EFO_1000773 0.549509985795497
ENSG00000010818-EFO_1000783 0.610080050750643
ENSG00000010818-EFO_1000897 0.439139413712077
ENSG00000010818-EFO_1000906 0.564890728884946
ENSG00000010818-EFO_1001089 0.576029304726965
ENSG00000010818-EFO_1001154 0.364518265105952
ENSG00000010818-EFO_1001233 1
ENSG00000010818-EFO_1001237 0.29866017008644
ENSG00000010818-EFO_1001252 0.420376656672813
ENSG00000010818-EFO_1001268 0.557817495184333
ENSG00000010818-EFO_1001380 0.647472730323914
ENSG00000010818-EFO_1001434 0.455203481117986
ENSG00000010818-EFO_1001768 0.441595248431197
ENSG00000010818-EFO_1001927 0.356429807169042
ENSG00000010818-EFO_1002032 0.577091174554524
ENSG00000010818-HP_0000979 0.748129518204117
ENSG00000010818-HP_0001915 0.454255375610732
ENSG00000010818-HP_0003074 0.493328662728505
ENSG00000010818-Orphanet_206647 0.466201855590899
ENSG00000010818-Orphanet_309152 0.794967801686992
ENSG00000011600-DOID_13406 0.725401835220829
ENSG00000011600-EFO_0000094 0.476954174380003
ENSG00000011600-EFO_0000095 0.760581893268938
ENSG00000011600-EFO_0000181 0.688193838722765
ENSG00000011600-EFO_0000182 0.70386528696576
ENSG00000011600-EFO_0000186 0.465120422261391
ENSG00000011600-EFO_0000192 0.53357021885491
ENSG00000011600-EFO_0000198 0.835283070208304
ENSG00000011600-EFO_0000199 0.459156905538259
ENSG00000011600-EFO_0000203 0.49748316921923
ENSG00000011600-EFO_0000209 0.400623863330224
ENSG00000011600-EFO_0000212 0.623785135601823
ENSG00000011600-EFO_0000222 0.746786113668217
ENSG00000011600-EFO_0000231 0.613085254213523
ENSG00000011600-EFO_0000232 0.72469450362419
ENSG00000011600-EFO_0000233 0.43470617225504
ENSG00000011600-EFO_0000249 0.743991942302033
ENSG00000011600-EFO_0000253 0.445591157834709
ENSG00000011600-EFO_0000270 1
ENSG00000011600-EFO_0000272 0.599905641304208
ENSG00000011600-EFO_0000274 0.807777834127132
ENSG00000011600-EFO_0000278 0.71614728839638
ENSG00000011600-EFO_0000280 0.738635224038332
ENSG00000011600-EFO_0000289 0.664403036278746
ENSG00000011600-EFO_0000304 0.34114381394604
ENSG00000011600-EFO_0000318 0.437403893095198
ENSG00000011600-EFO_0000338 0.578287765994273
ENSG00000011600-EFO_0000339 0.65681108780487
ENSG00000011600-EFO_0000341 1
ENSG00000011600-EFO_0000349 0.491965165391395
ENSG00000011600-EFO_0000365 0.594954143516671
ENSG00000011600-EFO_0000373 0.404410874226237
ENSG00000011600-EFO_0000384 0.791665989015865
ENSG00000011600-EFO_0000390 0.930886092080336
ENSG00000011600-EFO_0000398 0.752180739151465
ENSG00000011600-EFO_0000400 0.281709994746236
ENSG00000011600-EFO_0000401 0.611013210910887
ENSG00000011600-EFO_0000403 0.46063108080567
ENSG00000011600-EFO_0000407 0.594256764242153
ENSG00000011600-EFO_0000429 0.542202144434485
ENSG00000011600-EFO_0000432 0.857885999759973
ENSG00000011600-EFO_0000463 0.408350227212029
ENSG00000011600-EFO_0000474 0.597093483564627
ENSG00000011600-EFO_0000478 0.699753044854907
ENSG00000011600-EFO_0000479 0.820266959582773
ENSG00000011600-EFO_0000491 0.610051040368445
ENSG00000011600-EFO_0000492 0.892203050260058
ENSG00000011600-EFO_0000505 0.796418246959768
ENSG00000011600-EFO_0000516 0.505908490379004
ENSG00000011600-EFO_0000519 0.610377331523782
ENSG00000011600-EFO_0000533 0.860169479129132
ENSG00000011600-EFO_0000537 0.491845488211476
ENSG00000011600-EFO_0000553 0.455994276231637
ENSG00000011600-EFO_0000563 0.65354243095748
ENSG00000011600-EFO_0000612 0.523261584471079
ENSG00000011600-EFO_0000632 0.562411464928806
ENSG00000011600-EFO_0000641 0.557594800646803
ENSG00000011600-EFO_0000660 0.961316735304258
ENSG00000011600-EFO_0000668 0.718211282281747
ENSG00000011600-EFO_0000671 0.434372901715504
ENSG00000011600-EFO_0000676 0.54052392251569
ENSG00000011600-EFO_0000681 0.737236679392786
ENSG00000011600-EFO_0000685 1
ENSG00000011600-EFO_0000690 0.759475442927781
ENSG00000011600-EFO_0000692 0.630071680478355
ENSG00000011600-EFO_0000694 0.879195138264091
ENSG00000011600-EFO_0000697 0.683781470438329
ENSG00000011600-EFO_0000699 0.706895816659852
ENSG00000011600-EFO_0000702 0.46107292190938
ENSG00000011600-EFO_0000708 0.590921954496557
ENSG00000011600-EFO_0000729 0.834177129391038
ENSG00000011600-EFO_0000731 0.764688745126227
ENSG00000011600-EFO_0000756 0.968297048928505
ENSG00000011600-EFO_0000757 0.459639687038586
ENSG00000011600-EFO_0000764 0.878566565188774
ENSG00000011600-EFO_0000768 0.779134346012948
ENSG00000011600-EFO_0000770 0.975765465808693
ENSG00000011600-EFO_0000773 0.561089909129801
ENSG00000011600-EFO_0001061 0.803574390961886
ENSG00000011600-EFO_0001064 1
ENSG00000011600-EFO_0001065 0.48301625295751
ENSG00000011600-EFO_0001073 0.766234697537074
ENSG00000011600-EFO_0001074 0.79745295804052
ENSG00000011600-EFO_0001079 0.559625919606594
ENSG00000011600-EFO_0001358 0.861289161327644
ENSG00000011600-EFO_0001359 0.673696022595002
ENSG00000011600-EFO_0001360 0.614672224166569
ENSG00000011600-EFO_0001361 0.736265533389003
ENSG00000011600-EFO_0001365 0.517615406802922
ENSG00000011600-EFO_0001376 0.422406577484705
ENSG00000011600-EFO_0001378 0.6481815095816
ENSG00000011600-EFO_0001422 0.699810862803843
ENSG00000011600-EFO_0002496 0.686353193620458
ENSG00000011600-EFO_0002506 0.698709982726898
ENSG00000011600-EFO_0002508 0.897400617171327
ENSG00000011600-EFO_0002517 0.391566232186697
ENSG00000011600-EFO_0002609 0.327124474260953
ENSG00000011600-EFO_0002616 0.735899010850299
ENSG00000011600-EFO_0002627 0.744484090989356
ENSG00000011600-EFO_0002628 0.694160878615257
ENSG00000011600-EFO_0002690 0.913225085653516
ENSG00000011600-EFO_0002917 0.603253128876791
ENSG00000011600-EFO_0002946 0.580805395422916
ENSG00000011600-EFO_0003017 0.365825140785077
ENSG00000011600-EFO_0003025 0.491811123706871
ENSG00000011600-EFO_0003047 0.597837062106284
ENSG00000011600-EFO_0003050 0.434092738645976
ENSG00000011600-EFO_0003063 0.689839503734613
ENSG00000011600-EFO_0003073 0.930761795419688
ENSG00000011600-EFO_0003092 0.473744144485024
ENSG00000011600-EFO_0003095 0.369087452758391
ENSG00000011600-EFO_0003101 0.5249527520883
ENSG00000011600-EFO_0003144 0.375930476661432
ENSG00000011600-EFO_0003756 1
ENSG00000011600-EFO_0003758 0.599059408308316
ENSG00000011600-EFO_0003761 0.284422763255767
ENSG00000011600-EFO_0003763 0.679226261771787
ENSG00000011600-EFO_0003767 0.715517318203932
ENSG00000011600-EFO_0003768 0.534094832216194
ENSG00000011600-EFO_0003770 0.60864926010828
ENSG00000011600-EFO_0003778 0.4240328931703
ENSG00000011600-EFO_0003780 0.518675160216236
ENSG00000011600-EFO_0003782 0.536461457616732
ENSG00000011600-EFO_0003825 0.566269528883867
ENSG00000011600-EFO_0003841 0.60117415179413
ENSG00000011600-EFO_0003860 0.887488717102869
ENSG00000011600-EFO_0003870 0.427866768151962
ENSG00000011600-EFO_0003872 0.463832616727256
ENSG00000011600-EFO_0003882 0.421124939716038
ENSG00000011600-EFO_0003885 1
ENSG00000011600-EFO_0003894 0.802799679339669
ENSG00000011600-EFO_0003897 0.710515780439647
ENSG00000011600-EFO_0003898 0.670806992656251
ENSG00000011600-EFO_0003914 0.578371689977002
ENSG00000011600-EFO_0003918 0.405100527437151
ENSG00000011600-EFO_0003929 0.523377256666831
ENSG00000011600-EFO_0003931 0.499928498343582
ENSG00000011600-EFO_0003934 0.419273604939601
ENSG00000011600-EFO_0003948 0.629121488191426
ENSG00000011600-EFO_0003959 0.30124999796842
ENSG00000011600-EFO_0004193 0.613563723238678
ENSG00000011600-EFO_0004214 0.30679357854413
ENSG00000011600-EFO_0004227 0.466210917032655
ENSG00000011600-EFO_0004230 0.741566582110362
ENSG00000011600-EFO_0004249 0.598253392665043
ENSG00000011600-EFO_0004253 0.44360879243927
ENSG00000011600-EFO_0004272 0.76823199534571
ENSG00000011600-EFO_0004288 0.596819309533835
ENSG00000011600-EFO_0004610 0.733657345166964
ENSG00000011600-EFO_0004911 0.870224753858524
ENSG00000011600-EFO_0005088 0.362783429226002
ENSG00000011600-EFO_0005226 0.658895182562868
ENSG00000011600-EFO_0005288 0.677500237157138
ENSG00000011600-EFO_0005531 0.488899052636286
ENSG00000011600-EFO_0005547 0.469380750064462
ENSG00000011600-EFO_0005676 0.54048752190606
ENSG00000011600-EFO_0005842 0.614652740580883
ENSG00000011600-EFO_0005856 0.508332455778259
ENSG00000011600-EFO_0005922 0.627970976399345
ENSG00000011600-EFO_0006318 0.818504296297779
ENSG00000011600-EFO_0006788 0.405961062158762
ENSG00000011600-EFO_0006792 0.500654787558841
ENSG00000011600-EFO_0007149 0.723540430427002
ENSG00000011600-EFO_0007214 0.919751370259153
ENSG00000011600-EFO_0007243 1
ENSG00000011600-EFO_0007323 0.643717439182719
ENSG00000011600-EFO_0007324 0.700056042400858
ENSG00000011600-EFO_0007328 0.385609036178093
ENSG00000011600-EFO_0007330 0.503107279852117
ENSG00000011600-EFO_0007380 0.473527665066697
ENSG00000011600-EFO_0007485 0.773873389209526
ENSG00000011600-EFO_0007510 0.389476178359117
ENSG00000011600-EFO_0008514 0.492283131896501
ENSG00000011600-EFO_0008525 0.458993775750405
ENSG00000011600-EFO_0008526 0.504446361861576
ENSG00000011600-EFO_0008583 0.661976906458319
ENSG00000011600-EFO_1000041 0.554468210197096
ENSG00000011600-EFO_1000359 0.533360327023049
ENSG00000011600-EFO_1000363 0.471424809397576
ENSG00000011600-EFO_1000418 0.389020189188942
ENSG00000011600-EFO_1000481 0.432752136354054
ENSG00000011600-EFO_1000496 0.487953076198799
ENSG00000011600-EFO_1000560 0.724703739180082
ENSG00000011600-EFO_1000576 0.363045391194635
ENSG00000011600-EFO_1000595 0.786191739119957
ENSG00000011600-EFO_1000632 0.582376155454913
ENSG00000011600-EFO_1000652 0.612805419239655
ENSG00000011600-EFO_1000668 0.654557525480813
ENSG00000011600-EFO_1000733 0.4114359265297
ENSG00000011600-EFO_1000773 0.495708097681743
ENSG00000011600-EFO_1000783 0.506806225066857
ENSG00000011600-EFO_1000897 0.544047883367951
ENSG00000011600-EFO_1000906 0.484902656484021
ENSG00000011600-EFO_1001089 0.463998792970177
ENSG00000011600-EFO_1001154 0.494978490622813
ENSG00000011600-EFO_1001233 0.599328378257739
ENSG00000011600-EFO_1001237 0.519923504623797
ENSG00000011600-EFO_1001252 0.408764278661984
ENSG00000011600-EFO_1001268 0.450864107042009
ENSG00000011600-EFO_1001380 0.718178743255371
ENSG00000011600-EFO_1001434 0.688666374412435
ENSG00000011600-EFO_1001768 0.499346410746273
ENSG00000011600-EFO_1001927 0.820206799911192
ENSG00000011600-EFO_1002032 0.620464899025791
ENSG00000011600-HP_0000979 0.61675304769878
ENSG00000011600-HP_0001915 0.930767831080613
ENSG00000011600-HP_0003074 0.749365844129882
ENSG00000011600-Orphanet_206647 0.55074161653087
ENSG00000011600-Orphanet_309152 0.584585906691104
ENSG00000012048-DOID_13406 0.690650149138839
ENSG00000012048-EFO_0000094 0.36164307758032
ENSG00000012048-EFO_0000095 0.733160337966099
ENSG00000012048-EFO_0000181 0.795222465896849
ENSG00000012048-EFO_0000182 0.753514497343433
ENSG00000012048-EFO_0000186 0.762715993697625
ENSG00000012048-EFO_0000192 0.707606970370224
ENSG00000012048-EFO_0000198 0.929212199315777
ENSG00000012048-EFO_0000199 0.460531783125137
ENSG00000012048-EFO_0000203 0.330528238789283
ENSG00000012048-EFO_0000209 0.542503007725623
ENSG00000012048-EFO_0000212 1
ENSG00000012048-EFO_0000222 0.771559998829194
ENSG00000012048-EFO_0000231 0.884092272050405
ENSG00000012048-EFO_0000232 0.916724659437843
ENSG00000012048-EFO_0000233 0.514863720261189
ENSG00000012048-EFO_0000249 0.786095493848039
ENSG00000012048-EFO_0000253 0.405517146601793
ENSG00000012048-EFO_0000270 0.937477863820876
ENSG00000012048-EFO_0000272 0.773730308400405
ENSG00000012048-EFO_0000274 0.928258083836041
ENSG00000012048-EFO_0000278 0.694554350249986
ENSG00000012048-EFO_0000280 0.96002000660137
ENSG00000012048-EFO_0000289 0.934609831040071
ENSG00000012048-EFO_0000304 0.745392388449784
ENSG00000012048-EFO_0000318 0.528725374334111
ENSG00000012048-EFO_0000338 0.368947657893234
ENSG00000012048-EFO_0000339 0.786361938101151
ENSG00000012048-EFO_0000341 0.873520605329766
ENSG00000012048-EFO_0000349 0.857872190701941
ENSG00000012048-EFO_0000365 0.640976675890027
ENSG00000012048-EFO_0000373 0.496758561076612
ENSG00000012048-EFO_0000384 0.797438193890703
ENSG00000012048-EFO_0000390 0.910510506611036
ENSG00000012048-EFO_0000398 0.79452425744888
ENSG00000012048-EFO_0000400 0.31995582240151
ENSG00000012048-EFO_0000401 0.74340927849942
ENSG00000012048-EFO_0000403 0.552531500151948
ENSG00000012048-EFO_0000407 0.661084545416944
ENSG00000012048-EFO_0000429 0.564392490795254
ENSG00000012048-EFO_0000432 0.726325116460124
ENSG00000012048-EFO_0000463 0.617246369672612
ENSG00000012048-EFO_0000474 0.91155799767639
ENSG00000012048-EFO_0000478 0.573168692410769
ENSG00000012048-EFO_0000479 0.783829629599848
ENSG00000012048-EFO_0000491 0.736482940558992
ENSG00000012048-EFO_0000492 0.908915001942312
ENSG00000012048-EFO_0000505 0.600862063700628
ENSG00000012048-EFO_0000516 0.498870958326585
ENSG00000012048-EFO_0000519 0.808061917112921
ENSG00000012048-EFO_0000533 0.6712839711171
ENSG00000012048-EFO_0000537 0.575355450077451
ENSG00000012048-EFO_0000553 0.648390376275808
ENSG00000012048-EFO_0000563 0.687766321317231
ENSG00000012048-EFO_0000612 0.668770170430453
ENSG00000012048-EFO_0000632 0.827808756365822
ENSG00000012048-EFO_0000641 0.831877100621679
ENSG00000012048-EFO_0000660 0.88751563637689
ENSG00000012048-EFO_0000668 0.693624888013917
ENSG00000012048-EFO_0000671 0.373473218682479
ENSG00000012048-EFO_0000676 0.673310302696549
ENSG00000012048-EFO_0000681 0.330248297411599
ENSG00000012048-EFO_0000685 0.64385967785506
ENSG00000012048-EFO_0000690 0.794369995270388
ENSG00000012048-EFO_0000692 0.784438803745433
ENSG00000012048-EFO_0000694 0.593259535162222
ENSG00000012048-EFO_0000697 0.834450505578645
ENSG00000012048-EFO_0000699 0.771870737222825
ENSG00000012048-EFO_0000702 0.499359937103794
ENSG00000012048-EFO_0000708 0.533881197066283
ENSG00000012048-EFO_0000729 0.88196788691824
ENSG00000012048-EFO_0000731 0.850376021749287
ENSG00000012048-EFO_0000756 0.976546416469711
ENSG00000012048-EFO_0000757 0.599169523293541
ENSG00000012048-EFO_0000764 0.897358060392784
ENSG00000012048-EFO_0000768 0.723507215382025
ENSG00000012048-EFO_0000770 0.914184036805547
ENSG00000012048-EFO_0000773 0.705857724288082
ENSG00000012048-EFO_0001061 1
ENSG00000012048-EFO_0001064 0.893893116751193
ENSG00000012048-EFO_0001065 0.74598862350055
ENSG00000012048-EFO_0001073 0.751995374467135
ENSG00000012048-EFO_0001074 0.48775218917581
ENSG00000012048-EFO_0001079 0.80893357757691
ENSG00000012048-EFO_0001358 0.659380041498627
ENSG00000012048-EFO_0001359 0.803725663179902
ENSG00000012048-EFO_0001360 0.773783308233731
ENSG00000012048-EFO_0001361 0.695091828437312
ENSG00000012048-EFO_0001365 0.65289889252448
ENSG00000012048-EFO_0001376 0.625750969674044
ENSG00000012048-EFO_0001378 0.703674989345081
ENSG00000012048-EFO_0001422 0.840318569113653
ENSG00000012048-EFO_0002496 0.744737077787956
ENSG00000012048-EFO_0002506 1
ENSG00000012048-EFO_0002508 0.762143151759334
ENSG00000012048-EFO_0002517 0.427377530011976
ENSG00000012048-EFO_0002609 0.504379187235001
ENSG00000012048-EFO_0002616 0.637089653608815
ENSG00000012048-EFO_0002627 0.944265895143842
ENSG00000012048-EFO_0002628 0.614227093794251
ENSG00000012048-EFO_0002690 0.719599705404936
ENSG00000012048-EFO_0002917 0.619527505050799
ENSG00000012048-EFO_0002946 0.553428879480475
ENSG00000012048-EFO_0003017 0.890900250174936
ENSG00000012048-EFO_0003025 0.798770415908177
ENSG00000012048-EFO_0003047 0.976576908289967
ENSG00000012048-EFO_0003050 0.563874919048751
ENSG00000012048-EFO_0003063 0.674921140844844
ENSG00000012048-EFO_0003073 0.846830263341313
ENSG00000012048-EFO_0003092 0.520619978667177
ENSG00000012048-EFO_0003095 0.425212569835875
ENSG00000012048-EFO_0003101 0.738834082603342
ENSG00000012048-EFO_0003144 0.501478087421758
ENSG00000012048-EFO_0003756 0.990862607252735
ENSG00000012048-EFO_0003758 0.687670863822341
ENSG00000012048-EFO_0003761 0.31885288148277
ENSG00000012048-EFO_0003763 0.598889551757333
ENSG00000012048-EFO_0003767 0.940354390637704
ENSG00000012048-EFO_0003768 0.770587631536938
ENSG00000012048-EFO_0003770 0.608798210659704
ENSG00000012048-EFO_0003778 0.542306266736459
ENSG00000012048-EFO_0003780 0.428599981067902
ENSG00000012048-EFO_0003782 0.721104386311331
ENSG00000012048-EFO_0003825 0.760723261958331
ENSG00000012048-EFO_0003841 0.922854023969646
ENSG00000012048-EFO_0003860 0.777770340735767
ENSG00000012048-EFO_0003870 0.515322481849193
ENSG00000012048-EFO_0003872 0.484013139441623
ENSG00000012048-EFO_0003882 0.327737557019265
ENSG00000012048-EFO_0003885 0.965605461235715
ENSG00000012048-EFO_0003894 0.746587474719323
ENSG00000012048-EFO_0003897 0.705217971935286
ENSG00000012048-EFO_0003898 0.626792883357663
ENSG00000012048-EFO_0003914 0.627219085256593
ENSG00000012048-EFO_0003918 0.37528889304429
ENSG00000012048-EFO_0003929 1
ENSG00000012048-EFO_0003931 0.682070377511812
ENSG00000012048-EFO_0003934 0.584616553944826
ENSG00000012048-EFO_0003948 0.818985946887768
ENSG00000012048-EFO_0003959 0.424915007611241
ENSG00000012048-EFO_0004193 0.403492651044991
ENSG00000012048-EFO_0004214 0.262199385305806
ENSG00000012048-EFO_0004227 0.459374492917029
ENSG00000012048-EFO_0004230 0.928115771870289
ENSG00000012048-EFO_0004249 0.845609238693436
ENSG00000012048-EFO_0004253 0.507866784387481
ENSG00000012048-EFO_0004272 0.931688269554252
ENSG00000012048-EFO_0004288 0.74712616387721
ENSG00000012048-EFO_0004610 0.467968385449203
ENSG00000012048-EFO_0004911 0.876757698403663
ENSG00000012048-EFO_0005088 0.480928411603476
ENSG00000012048-EFO_0005226 0.576694399347567
ENSG00000012048-EFO_0005288 0.630638312720528
ENSG00000012048-EFO_0005531 0.392593816717653
ENSG00000012048-EFO_0005547 0.401935362665937
ENSG00000012048-EFO_0005676 0.518466771974738
ENSG00000012048-EFO_0005842 0.899584402283409
ENSG00000012048-EFO_0005856 0.548311471862797
ENSG00000012048-EFO_0005922 0.990727534201928
ENSG00000012048-EFO_0006318 0.80841097837919
ENSG00000012048-EFO_0006788 0.652482384044929
ENSG00000012048-EFO_0006792 0.503627782587877
ENSG00000012048-EFO_0007149 0.775929931811829
ENSG00000012048-EFO_0007214 0.885730180257757
ENSG00000012048-EFO_0007243 0.612610104412238
ENSG00000012048-EFO_0007323 0.381915811807675
ENSG00000012048-EFO_0007324 0.747296266733459
ENSG00000012048-EFO_0007328 0.326993163093129
ENSG00000012048-EFO_0007330 0.458117112677676
ENSG00000012048-EFO_0007380 0.695437565444657
ENSG00000012048-EFO_0007485 0.642589892661516
ENSG00000012048-EFO_0007510 0.376692422389404
ENSG00000012048-EFO_0008514 0.611590186612965
ENSG00000012048-EFO_0008525 0.479103848015313
ENSG00000012048-EFO_0008526 0.633299557587101
ENSG00000012048-EFO_0008583 0.606517259775435
ENSG00000012048-EFO_1000041 0.498546332863644
ENSG00000012048-EFO_1000359 0.534594313039224
ENSG00000012048-EFO_1000363 0.642404222676611
ENSG00000012048-EFO_1000418 0.679202091180528
ENSG00000012048-EFO_1000481 0.421462696677864
ENSG00000012048-EFO_1000496 0.532525754117808
ENSG00000012048-EFO_1000560 0.874251481116421
ENSG00000012048-EFO_1000576 0.717968514092394
ENSG00000012048-EFO_1000595 0.851872298391998
ENSG00000012048-EFO_1000632 0.717126267762496
ENSG00000012048-EFO_1000652 0.649856535848043
ENSG00000012048-EFO_1000668 0.468902941180763
ENSG00000012048-EFO_1000733 0.398013987647018
ENSG00000012048-EFO_1000773 0.865054632212856
ENSG00000012048-EFO_1000783 0.497354104177086
ENSG00000012048-EFO_1000897 0.644018958972839
ENSG00000012048-EFO_1000906 0.641681654821461
ENSG00000012048-EFO_1001089 0.507600986770378
ENSG00000012048-EFO_1001154 0.587477415246534
ENSG00000012048-EFO_1001233 0.646700077989446
ENSG00000012048-EFO_1001237 0.50967297479674
ENSG00000012048-EFO_1001252 0.416227624829105
ENSG00000012048-EFO_1001268 0.522638338773576
ENSG00000012048-EFO_1001380 0.501942036110946
ENSG00000012048-EFO_1001434 0.586749974273659
ENSG00000012048-EFO_1001768 0.550463831041529
ENSG00000012048-EFO_1001927 0.904657540632384
ENSG00000012048-EFO_1002032 0.626494216336135
ENSG00000012048-HP_0000979 0.68210065630808
ENSG00000012048-HP_0001915 0.642547347358504
ENSG00000012048-HP_0003074 0.836511318336059
ENSG00000012048-Orphanet_206647 0.867592407721818
ENSG00000012048-Orphanet_309152 0.699627933832981
ENSG00000012983-DOID_13406 0.25013740637972
ENSG00000012983-EFO_0000094 0.333755099499393
ENSG00000012983-EFO_0000095 0.378593928569581
ENSG00000012983-EFO_0000181 0.5312050839916
ENSG00000012983-EFO_0000182 0.512901870922714
ENSG00000012983-EFO_0000186 0.545518172106719
ENSG00000012983-EFO_0000192 0.627954749465301
ENSG00000012983-EFO_0000198 0.710288576550791
ENSG00000012983-EFO_0000199 0.322709395661034
ENSG00000012983-EFO_0000203 0.287080489142991
ENSG00000012983-EFO_0000209 0.434748243139203
ENSG00000012983-EFO_0000212 0.646227554114329
ENSG00000012983-EFO_0000222 0.730643116500833
ENSG00000012983-EFO_0000231 0.566900480831686
ENSG00000012983-EFO_0000232 0.563588403757162
ENSG00000012983-EFO_0000233 0.246322313206043
ENSG00000012983-EFO_0000249 0.593928017793703
ENSG00000012983-EFO_0000253 0.48616027938631
ENSG00000012983-EFO_0000270 0.661161293020943
ENSG00000012983-EFO_0000272 0.643197455855396
ENSG00000012983-EFO_0000274 0.553475377090153
ENSG00000012983-EFO_0000278 0.57697086544663
ENSG00000012983-EFO_0000280 0.492394832882614
ENSG00000012983-EFO_0000289 0.706178833220825
ENSG00000012983-EFO_0000304 0.136950446823488
ENSG00000012983-EFO_0000318 0.680058081024823
ENSG00000012983-EFO_0000338 0.265747464464555
ENSG00000012983-EFO_0000339 0.537515170554986
ENSG00000012983-EFO_0000341 0.814146408783043
ENSG00000012983-EFO_0000349 0.831342687404235
ENSG00000012983-EFO_0000365 0.498276265745226
ENSG00000012983-EFO_0000373 0.522862454089255
ENSG00000012983-EFO_0000384 0.744043444718485
ENSG00000012983-EFO_0000390 0.612163226309857
ENSG00000012983-EFO_0000398 0.637628948147919
ENSG00000012983-EFO_0000400 0.25807017525123
ENSG00000012983-EFO_0000401 0.57172991869259
ENSG00000012983-EFO_0000403 0.654278498151998
ENSG00000012983-EFO_0000407 0.395514877228524
ENSG00000012983-EFO_0000429 0.562237428097503
ENSG00000012983-EFO_0000432 0.550731623277581
ENSG00000012983-EFO_0000463 0.566363937810768
ENSG00000012983-EFO_0000474 0.667906194100388
ENSG00000012983-EFO_0000478 0.434743076579773
ENSG00000012983-EFO_0000479 0.481073377271161
ENSG00000012983-EFO_0000491 0.664025497680604
ENSG00000012983-EFO_0000492 0.896565826394952
ENSG00000012983-EFO_0000505 0.557415682001055
ENSG00000012983-EFO_0000516 0.303853353027064
ENSG00000012983-EFO_0000519 0.668228555395557
ENSG00000012983-EFO_0000533 0.795007229018093
ENSG00000012983-EFO_0000537 0.612660177623126
ENSG00000012983-EFO_0000553 0.446112948790931
ENSG00000012983-EFO_0000563 0.181694612476136
ENSG00000012983-EFO_0000612 0.608116777350098
ENSG00000012983-EFO_0000632 0.643939998490072
ENSG00000012983-EFO_0000641 0.440440676444527
ENSG00000012983-EFO_0000660 0.653051405216962
ENSG00000012983-EFO_0000668 0.325343882244727
ENSG00000012983-EFO_0000671 0.39080076483585
ENSG00000012983-EFO_0000676 0.382768038714772
ENSG00000012983-EFO_0000681 0.384881150296277
ENSG00000012983-EFO_0000685 0.638630663478757
ENSG00000012983-EFO_0000690 0.618045561086124
ENSG00000012983-EFO_0000692 0.772346306303968
ENSG00000012983-EFO_0000694 0.559344948655021
ENSG00000012983-EFO_0000697 0.669158206798113
ENSG00000012983-EFO_0000699 0.841353895752895
ENSG00000012983-EFO_0000702 0.268135651311628
ENSG00000012983-EFO_0000708 0.304776376130508
ENSG00000012983-EFO_0000729 0.677496192756206
ENSG00000012983-EFO_0000731 0.679877659475973
ENSG00000012983-EFO_0000756 0.762112799894467
ENSG00000012983-EFO_0000757 0.517041892308441
ENSG00000012983-EFO_0000764 0.769442144410798
ENSG00000012983-EFO_0000768 0.711734158649755
ENSG00000012983-EFO_0000770 0.668760714489371
ENSG00000012983-EFO_0000773 0.639915215904473
ENSG00000012983-EFO_0001061 0.681297295144253
ENSG00000012983-EFO_0001064 0.727457696744051
ENSG00000012983-EFO_0001065 0.629008556848367
ENSG00000012983-EFO_0001073 0.580034624029036
ENSG00000012983-EFO_0001074 0.232816801944463
ENSG00000012983-EFO_0001079 0.566659354511877
ENSG00000012983-EFO_0001358 0.614536817417851
ENSG00000012983-EFO_0001359 0.69497315456103
ENSG00000012983-EFO_0001360 0.662342191488319
ENSG00000012983-EFO_0001361 0.671556201350196
ENSG00000012983-EFO_0001365 0.588451003733384
ENSG00000012983-EFO_0001376 0.544814358710178
ENSG00000012983-EFO_0001378 0.504252661924542
ENSG00000012983-EFO_0001422 0.503574320450043
ENSG00000012983-EFO_0002496 0.580778031909967
ENSG00000012983-EFO_0002506 0.74177583624031
ENSG00000012983-EFO_0002508 0.646616581501462
ENSG00000012983-EFO_0002517 0.246428368553851
ENSG00000012983-EFO_0002609 0.186071291094767
ENSG00000012983-EFO_0002616 0.436948411236912
ENSG00000012983-EFO_0002627 0.577228378401944
ENSG00000012983-EFO_0002628 0.231160984228262
ENSG00000012983-EFO_0002690 0.73839681951761
ENSG00000012983-EFO_0002917 0.252443761078099
ENSG00000012983-EFO_0002946 0.66184313474399
ENSG00000012983-EFO_0003017 1
ENSG00000012983-EFO_0003025 0.802628754260401
ENSG00000012983-EFO_0003047 1
ENSG00000012983-EFO_0003050 0.205467636172945
ENSG00000012983-EFO_0003063 0.593123513899981
ENSG00000012983-EFO_0003073 0.613817405632673
ENSG00000012983-EFO_0003092 0.511223696061758
ENSG00000012983-EFO_0003095 0.605903322520093
ENSG00000012983-EFO_0003101 0.713725164362335
ENSG00000012983-EFO_0003144 0.601849527766128
ENSG00000012983-EFO_0003756 0.73769751599172
ENSG00000012983-EFO_0003758 0.35425128869142
ENSG00000012983-EFO_0003761 0.255744948638757
ENSG00000012983-EFO_0003763 0.242178817361053
ENSG00000012983-EFO_0003767 0.529443337563782
ENSG00000012983-EFO_0003768 0.700769185444734
ENSG00000012983-EFO_0003770 0.57170355197265
ENSG00000012983-EFO_0003778 0.325007218721944
ENSG00000012983-EFO_0003780 0.356482590287178
ENSG00000012983-EFO_0003782 0.645663610852678
ENSG00000012983-EFO_0003825 0.543871759815738
ENSG00000012983-EFO_0003841 0.798627058760346
ENSG00000012983-EFO_0003860 0.417300211092534
ENSG00000012983-EFO_0003870 0.283038235297075
ENSG00000012983-EFO_0003872 0.538091169159323
ENSG00000012983-EFO_0003882 0.356961838353595
ENSG00000012983-EFO_0003885 0.759650896882541
ENSG00000012983-EFO_0003894 0.487088953219008
ENSG00000012983-EFO_0003897 0.613394847271591
ENSG00000012983-EFO_0003898 0.188249833629052
ENSG00000012983-EFO_0003914 0.596239030093195
ENSG00000012983-EFO_0003918 0.218717566968103
ENSG00000012983-EFO_0003929 0.759857817442954
ENSG00000012983-EFO_0003931 0.548155874087192
ENSG00000012983-EFO_0003934 0.500225579589234
ENSG00000012983-EFO_0003948 0.636824787485113
ENSG00000012983-EFO_0003959 0.253646252791584
ENSG00000012983-EFO_0004193 0.199004163476286
ENSG00000012983-EFO_0004214 0.226307666909679
ENSG00000012983-EFO_0004227 0.210657019987463
ENSG00000012983-EFO_0004230 0.603514579711015
ENSG00000012983-EFO_0004249 0.750562554501903
ENSG00000012983-EFO_0004253 0.447726196593165
ENSG00000012983-EFO_0004272 0.587931373748525
ENSG00000012983-EFO_0004288 0.557369459862091
ENSG00000012983-EFO_0004610 0.480916001306186
ENSG00000012983-EFO_0004911 0.766529305088291
ENSG00000012983-EFO_0005088 0.357521789483029
ENSG00000012983-EFO_0005226 0.681964179388763
ENSG00000012983-EFO_0005288 0.473356965604994
ENSG00000012983-EFO_0005531 0.33946898145478
ENSG00000012983-EFO_0005547 0.166736009040003
ENSG00000012983-EFO_0005676 0.393173866848514
ENSG00000012983-EFO_0005842 0.697746263099952
ENSG00000012983-EFO_0005856 0.178973094929732
ENSG00000012983-EFO_0005922 0.73327274547618
ENSG00000012983-EFO_0006318 0.574817657367562
ENSG00000012983-EFO_0006788 0.596031511744883
ENSG00000012983-EFO_0006792 0.400627515204755
ENSG00000012983-EFO_0007149 0.515675159579978
ENSG00000012983-EFO_0007214 0.680762469281635
ENSG00000012983-EFO_0007243 0.63047799608674
ENSG00000012983-EFO_0007323 0.420693376225364
ENSG00000012983-EFO_0007324 0.510463164702332
ENSG00000012983-EFO_0007328 0.316334043515851
ENSG00000012983-EFO_0007330 0.473754506899725
ENSG00000012983-EFO_0007380 0.175225531214572
ENSG00000012983-EFO_0007485 0.447475860440167
ENSG00000012983-EFO_0007510 0.326148943839147
ENSG00000012983-EFO_0008514 0.516541543180548
ENSG00000012983-EFO_0008525 0.157097304379029
ENSG00000012983-EFO_0008526 0.665687425290857
ENSG00000012983-EFO_0008583 0.600315133357934
ENSG00000012983-EFO_1000041 0.229967587008824
ENSG00000012983-EFO_1000359 0.342877929499192
ENSG00000012983-EFO_1000363 0.189086563616455
ENSG00000012983-EFO_1000418 0.744949217965452
ENSG00000012983-EFO_1000481 0.393834261236214
ENSG00000012983-EFO_1000496 0.491600005990191
ENSG00000012983-EFO_1000560 0.601424660118226
ENSG00000012983-EFO_1000576 0.643697190083311
ENSG00000012983-EFO_1000595 0.580823640054371
ENSG00000012983-EFO_1000632 0.651449203372895
ENSG00000012983-EFO_1000652 0.667625950197103
ENSG00000012983-EFO_1000668 0.192460066406623
ENSG00000012983-EFO_1000733 0.476832842055432
ENSG00000012983-EFO_1000773 0.7539011799281
ENSG00000012983-EFO_1000783 0.426850925236901
ENSG00000012983-EFO_1000897 0.640971175286772
ENSG00000012983-EFO_1000906 0.583186850178564
ENSG00000012983-EFO_1001089 0.613999740162821
ENSG00000012983-EFO_1001154 0.291803701072304
ENSG00000012983-EFO_1001233 0.546868317301455
ENSG00000012983-EFO_1001237 0.579048818318474
ENSG00000012983-EFO_1001252 0.526728468316871
ENSG00000012983-EFO_1001268 0.599491047532077
ENSG00000012983-EFO_1001380 0.522270035170045
ENSG00000012983-EFO_1001434 0.54155462718558
ENSG00000012983-EFO_1001768 0.496982457496741
ENSG00000012983-EFO_1001927 0.585370311891688
ENSG00000012983-EFO_1002032 0.583953701770531
ENSG00000012983-HP_0000979 0.63084856030904
ENSG00000012983-HP_0001915 0.540631209293577
ENSG00000012983-HP_0003074 0.638530403542283
ENSG00000012983-Orphanet_206647 0.725439696763936
ENSG00000012983-Orphanet_309152 0.648968344887034
ENSG00000013275-DOID_13406 0.291335101978675
ENSG00000013275-EFO_0000094 0.284760977052185
ENSG00000013275-EFO_0000095 0.31662569608684
ENSG00000013275-EFO_0000181 0.527522401179076
ENSG00000013275-EFO_0000182 0.471905272485492
ENSG00000013275-EFO_0000186 0.424776615045836
ENSG00000013275-EFO_0000192 0.773946524296581
ENSG00000013275-EFO_0000198 0.489565098056387
ENSG00000013275-EFO_0000199 0.250651758079296
ENSG00000013275-EFO_0000203 0.242514918456092
ENSG00000013275-EFO_0000209 0.249652852129374
ENSG00000013275-EFO_0000212 0.439741785016556
ENSG00000013275-EFO_0000222 0.363845106238906
ENSG00000013275-EFO_0000231 0.386568184562202
ENSG00000013275-EFO_0000232 0.546521762422177
ENSG00000013275-EFO_0000233 0.279918447977142
ENSG00000013275-EFO_0000249 0.315662443299858
ENSG00000013275-EFO_0000253 0.420773411164928
ENSG00000013275-EFO_0000270 0.424690194199772
ENSG00000013275-EFO_0000272 0.355671755393552
ENSG00000013275-EFO_0000274 0.661761082545398
ENSG00000013275-EFO_0000278 0.56333946168949
ENSG00000013275-EFO_0000280 0.547328274039686
ENSG00000013275-EFO_0000289 0.480122996067365
ENSG00000013275-EFO_0000304 0.200830340595581
ENSG00000013275-EFO_0000318 0.409560122336485
ENSG00000013275-EFO_0000338 0.275929027871475
ENSG00000013275-EFO_0000339 0.670362720513193
ENSG00000013275-EFO_0000341 0.885304138803005
ENSG00000013275-EFO_0000349 0.554513404858808
ENSG00000013275-EFO_0000365 0.459141148324815
ENSG00000013275-EFO_0000373 0.696326149962522
ENSG00000013275-EFO_0000384 0.408449129941066
ENSG00000013275-EFO_0000390 0.541068313919332
ENSG00000013275-EFO_0000398 0.700792151613756
ENSG00000013275-EFO_0000400 0.219860589059789
ENSG00000013275-EFO_0000401 0.384391919935737
ENSG00000013275-EFO_0000403 0.458030198782763
ENSG00000013275-EFO_0000407 0.577938805564405
ENSG00000013275-EFO_0000429 0.672005126602834
ENSG00000013275-EFO_0000432 0.591400747593387
ENSG00000013275-EFO_0000463 0.634752544350255
ENSG00000013275-EFO_0000474 0.566677999283979
ENSG00000013275-EFO_0000478 0.419924327319707
ENSG00000013275-EFO_0000479 0.600618286809251
ENSG00000013275-EFO_0000491 0.774574205562692
ENSG00000013275-EFO_0000492 0.532286947641145
ENSG00000013275-EFO_0000505 0.565366800897025
ENSG00000013275-EFO_0000516 0.244340158884692
ENSG00000013275-EFO_0000519 0.424160017497617
ENSG00000013275-EFO_0000533 0.64221396878146
ENSG00000013275-EFO_0000537 0.665795918827304
ENSG00000013275-EFO_0000553 0.43657860312899
ENSG00000013275-EFO_0000563 0.302344790994591
ENSG00000013275-EFO_0000612 0.343120204341741
ENSG00000013275-EFO_0000632 0.329426404311873
ENSG00000013275-EFO_0000641 0.372656595296561
ENSG00000013275-EFO_0000660 1
ENSG00000013275-EFO_0000668 0.32762379905618
ENSG00000013275-EFO_0000671 0.326480414049339
ENSG00000013275-EFO_0000676 1
ENSG00000013275-EFO_0000681 0.278442152373308
ENSG00000013275-EFO_0000685 0.579667040275556
ENSG00000013275-EFO_0000690 0.643112186140712
ENSG00000013275-EFO_0000692 0.531508154465133
ENSG00000013275-EFO_0000694 0.527949642936476
ENSG00000013275-EFO_0000697 0.608431314617058
ENSG00000013275-EFO_0000699 0.596515556714412
ENSG00000013275-EFO_0000702 0.240390277796428
ENSG00000013275-EFO_0000708 0.293881153110525
ENSG00000013275-EFO_0000729 0.435022277469472
ENSG00000013275-EFO_0000731 0.497683968683052
ENSG00000013275-EFO_0000756 0.597520917085717
ENSG00000013275-EFO_0000757 0.990292507057507
ENSG00000013275-EFO_0000764 0.544655686681838
ENSG00000013275-EFO_0000768 0.399346856304176
ENSG00000013275-EFO_0000770 0.542540816409238
ENSG00000013275-EFO_0000773 0.458057794550299
ENSG00000013275-EFO_0001061 0.604182714437324
ENSG00000013275-EFO_0001064 0.52424889534452
ENSG00000013275-EFO_0001065 0.495150601598287
ENSG00000013275-EFO_0001073 1
ENSG00000013275-EFO_0001074 0.233810190683686
ENSG00000013275-EFO_0001079 0.399465324586341
ENSG00000013275-EFO_0001358 0.54512836063669
ENSG00000013275-EFO_0001359 0.480617013992622
ENSG00000013275-EFO_0001360 0.950521699862002
ENSG00000013275-EFO_0001361 0.558693793868013
ENSG00000013275-EFO_0001365 0.345344729776853
ENSG00000013275-EFO_0001376 0.346048543491856
ENSG00000013275-EFO_0001378 0.387033216388919
ENSG00000013275-EFO_0001422 0.415070289567141
ENSG00000013275-EFO_0002496 0.675356453230445
ENSG00000013275-EFO_0002506 0.544838670834562
ENSG00000013275-EFO_0002508 0.578115171800784
ENSG00000013275-EFO_0002517 0.157117932739879
ENSG00000013275-EFO_0002609 0.275719989122844
ENSG00000013275-EFO_0002616 0.311523705181604
ENSG00000013275-EFO_0002627 0.59658112159384
ENSG00000013275-EFO_0002628 0.259169715981988
ENSG00000013275-EFO_0002690 0.589552932562812
ENSG00000013275-EFO_0002917 0.168536942166679
ENSG00000013275-EFO_0002946 0.655996955937109
ENSG00000013275-EFO_0003017 0.489561087815204
ENSG00000013275-EFO_0003025 0.407215284024793
ENSG00000013275-EFO_0003047 0.574139205796673
ENSG00000013275-EFO_0003050 0.254498209390659
ENSG00000013275-EFO_0003063 0.380090789931168
ENSG00000013275-EFO_0003073 0.416312912556584
ENSG00000013275-EFO_0003092 0.634182583589073
ENSG00000013275-EFO_0003095 0.507779857499158
ENSG00000013275-EFO_0003101 0.362194034627817
ENSG00000013275-EFO_0003144 0.551940302169663
ENSG00000013275-EFO_0003756 0.524527978830511
ENSG00000013275-EFO_0003758 0.242893056986921
ENSG00000013275-EFO_0003761 0.173765556517225
ENSG00000013275-EFO_0003763 0.303158620461775
ENSG00000013275-EFO_0003767 0.462308447737165
ENSG00000013275-EFO_0003768 0.547879728360598
ENSG00000013275-EFO_0003770 0.534891426989784
ENSG00000013275-EFO_0003778 0.275521498624301
ENSG00000013275-EFO_0003780 0.265172309482399
ENSG00000013275-EFO_0003782 0.444680430421513
ENSG00000013275-EFO_0003825 0.456726709831223
ENSG00000013275-EFO_0003841 0.481972488360679
ENSG00000013275-EFO_0003860 0.466492932370631
ENSG00000013275-EFO_0003870 0.344687441294171
ENSG00000013275-EFO_0003872 0.589912519969005
ENSG00000013275-EFO_0003882 0.345574163667772
ENSG00000013275-EFO_0003885 0.598168290620273
ENSG00000013275-EFO_0003894 0.5850307434442
ENSG00000013275-EFO_0003897 0.446166017461335
ENSG00000013275-EFO_0003898 0.321261908462007
ENSG00000013275-EFO_0003914 0.640562290966554
ENSG00000013275-EFO_0003918 0.40528382267348
ENSG00000013275-EFO_0003929 0.400030621759777
ENSG00000013275-EFO_0003931 0.42499243390887
ENSG00000013275-EFO_0003934 0.550819651875966
ENSG00000013275-EFO_0003948 0.507117843016494
ENSG00000013275-EFO_0003959 0.315656275625289
ENSG00000013275-EFO_0004193 0.28938578838991
ENSG00000013275-EFO_0004214 0.235832157316108
ENSG00000013275-EFO_0004227 0.159339717141834
ENSG00000013275-EFO_0004230 0.677187208205846
ENSG00000013275-EFO_0004249 0.446699417433719
ENSG00000013275-EFO_0004253 0.339137185038675
ENSG00000013275-EFO_0004272 0.581240135767811
ENSG00000013275-EFO_0004288 0.415471487617528
ENSG00000013275-EFO_0004610 0.433769512915455
ENSG00000013275-EFO_0004911 0.568855590300294
ENSG00000013275-EFO_0005088 0.160156057177199
ENSG00000013275-EFO_0005226 0.529151233676458
ENSG00000013275-EFO_0005288 0.458259366598608
ENSG00000013275-EFO_0005531 0.270219370756706
ENSG00000013275-EFO_0005547 0.161625126693294
ENSG00000013275-EFO_0005676 0.41687993764054
ENSG00000013275-EFO_0005842 0.553240708632344
ENSG00000013275-EFO_0005856 0.258856282066306
ENSG00000013275-EFO_0005922 0.410509021117084
ENSG00000013275-EFO_0006318 0.668087478200099
ENSG00000013275-EFO_0006788 0.496428310446762
ENSG00000013275-EFO_0006792 0.233043828840988
ENSG00000013275-EFO_0007149 0.393978660863462
ENSG00000013275-EFO_0007214 0.60263998373523
ENSG00000013275-EFO_0007243 0.459893217773307
ENSG00000013275-EFO_0007323 0.279334299557485
ENSG00000013275-EFO_0007324 0.550829737223341
ENSG00000013275-EFO_0007328 0.260854557719471
ENSG00000013275-EFO_0007330 0.484894712037063
ENSG00000013275-EFO_0007380 0.189105485199127
ENSG00000013275-EFO_0007485 0.512916021002049
ENSG00000013275-EFO_0007510 0.203336045557415
ENSG00000013275-EFO_0008514 0.419219930822944
ENSG00000013275-EFO_0008525 0.232584684575438
ENSG00000013275-EFO_0008526 0.495304689823128
ENSG00000013275-EFO_0008583 0.722476936046662
ENSG00000013275-EFO_1000041 0.314195412471474
ENSG00000013275-EFO_1000359 0.349222204698517
ENSG00000013275-EFO_1000363 0.190112739528685
ENSG00000013275-EFO_1000418 0.456441266638785
ENSG00000013275-EFO_1000481 0.368625214298772
ENSG00000013275-EFO_1000496 0.263224498100335
ENSG00000013275-EFO_1000560 0.54136633530369
ENSG00000013275-EFO_1000576 0.440772935020932
ENSG00000013275-EFO_1000595 0.516348570390995
ENSG00000013275-EFO_1000632 0.830929236380214
ENSG00000013275-EFO_1000652 0.49485760719302
ENSG00000013275-EFO_1000668 0.252205260361877
ENSG00000013275-EFO_1000733 0.481734694326802
ENSG00000013275-EFO_1000773 0.358509152154103
ENSG00000013275-EFO_1000783 0.598048422413358
ENSG00000013275-EFO_1000897 0.530086050291997
ENSG00000013275-EFO_1000906 0.465426620686823
ENSG00000013275-EFO_1001089 0.491669004133995
ENSG00000013275-EFO_1001154 0.200050973499855
ENSG00000013275-EFO_1001233 0.378602629474712
ENSG00000013275-EFO_1001237 0.609499751114002
ENSG00000013275-EFO_1001252 0.56533644089978
ENSG00000013275-EFO_1001268 0.57411971573663
ENSG00000013275-EFO_1001380 0.496035302393328
ENSG00000013275-EFO_1001434 0.534010530727231
ENSG00000013275-EFO_1001768 0.521917700967829
ENSG00000013275-EFO_1001927 0.660664698289769
ENSG00000013275-EFO_1002032 0.672224429681751
ENSG00000013275-HP_0000979 0.444570587017119
ENSG00000013275-HP_0001915 0.440383780642948
ENSG00000013275-HP_0003074 0.66859271214797
ENSG00000013275-Orphanet_206647 0.622778325527202
ENSG00000013275-Orphanet_309152 0.53627176866836
ENSG00000017427-DOID_13406 0.808236815031729
ENSG00000017427-EFO_0000094 0.44957629807331
ENSG00000017427-EFO_0000095 0.529542210014023
ENSG00000017427-EFO_0000181 0.610995917782958
ENSG00000017427-EFO_0000182 0.572844809471218
ENSG00000017427-EFO_0000186 0.621673538267202
ENSG00000017427-EFO_0000192 0.745566096867703
ENSG00000017427-EFO_0000198 0.828844598423583
ENSG00000017427-EFO_0000199 0.541853080024643
ENSG00000017427-EFO_0000203 0.318953506948236
ENSG00000017427-EFO_0000209 0.523949170772368
ENSG00000017427-EFO_0000212 0.706638093895923
ENSG00000017427-EFO_0000222 0.701485890862839
ENSG00000017427-EFO_0000231 0.539241609905016
ENSG00000017427-EFO_0000232 0.59766787034034
ENSG00000017427-EFO_0000233 0.746253081810376
ENSG00000017427-EFO_0000249 0.672375147375666
ENSG00000017427-EFO_0000253 0.50986435580036
ENSG00000017427-EFO_0000270 0.692319262649151
ENSG00000017427-EFO_0000272 0.652940937366745
ENSG00000017427-EFO_0000274 0.862200760251428
ENSG00000017427-EFO_0000278 0.417049146412464
ENSG00000017427-EFO_0000280 0.591859824165937
ENSG00000017427-EFO_0000289 0.842025314505425
ENSG00000017427-EFO_0000304 0.76633654775245
ENSG00000017427-EFO_0000318 0.58638825553258
ENSG00000017427-EFO_0000338 0.369676099538387
ENSG00000017427-EFO_0000339 0.765460264419521
ENSG00000017427-EFO_0000341 0.700867498739281
ENSG00000017427-EFO_0000349 0.702751095509019
ENSG00000017427-EFO_0000365 0.561402859449205
ENSG00000017427-EFO_0000373 0.559955476778062
ENSG00000017427-EFO_0000384 0.72733243400393
ENSG00000017427-EFO_0000390 1
ENSG00000017427-EFO_0000398 0.792080357794742
ENSG00000017427-EFO_0000400 0.424813870375031
ENSG00000017427-EFO_0000401 0.511947031939616
ENSG00000017427-EFO_0000403 0.860391152006317
ENSG00000017427-EFO_0000407 0.607382025531925
ENSG00000017427-EFO_0000429 0.596708379709428
ENSG00000017427-EFO_0000432 0.796048222137218
ENSG00000017427-EFO_0000463 0.622488946228062
ENSG00000017427-EFO_0000474 0.739498686702673
ENSG00000017427-EFO_0000478 0.536025799008631
ENSG00000017427-EFO_0000479 0.754019943207261
ENSG00000017427-EFO_0000491 0.764416966350503
ENSG00000017427-EFO_0000492 0.913554968567248
ENSG00000017427-EFO_0000505 0.561443195554711
ENSG00000017427-EFO_0000516 0.786507909871638
ENSG00000017427-EFO_0000519 0.715673401339632
ENSG00000017427-EFO_0000533 0.814681667572848
ENSG00000017427-EFO_0000537 0.695078947509502
ENSG00000017427-EFO_0000553 0.581132605716159
ENSG00000017427-EFO_0000563 0.601278687847949
ENSG00000017427-EFO_0000612 0.642087113377175
ENSG00000017427-EFO_0000632 0.631481371006333
ENSG00000017427-EFO_0000641 0.486679109933471
ENSG00000017427-EFO_0000660 0.650364295285031
ENSG00000017427-EFO_0000668 0.549727097672719
ENSG00000017427-EFO_0000671 0.517040365802064
ENSG00000017427-EFO_0000676 1
ENSG00000017427-EFO_0000681 0.382852704222794
ENSG00000017427-EFO_0000685 0.603193923956247
ENSG00000017427-EFO_0000690 0.680493371580547
ENSG00000017427-EFO_0000692 0.780593521824841
ENSG00000017427-EFO_0000694 0.571280133332431
ENSG00000017427-EFO_0000697 0.645013771145779
ENSG00000017427-EFO_0000699 0.845034518817533
ENSG00000017427-EFO_0000702 0.481509024991269
ENSG00000017427-EFO_0000708 0.894621208184283
ENSG00000017427-EFO_0000729 0.760094974256823
ENSG00000017427-EFO_0000731 0.758856508497447
ENSG00000017427-EFO_0000756 0.7348229152356
ENSG00000017427-EFO_0000757 0.555191193316397
ENSG00000017427-EFO_0000764 0.876275630237658
ENSG00000017427-EFO_0000768 0.639812603926739
ENSG00000017427-EFO_0000770 0.704801949487628
ENSG00000017427-EFO_0000773 0.690731853600099
ENSG00000017427-EFO_0001061 0.944392726624878
ENSG00000017427-EFO_0001064 0.74382728689709
ENSG00000017427-EFO_0001065 0.659053096505065
ENSG00000017427-EFO_0001073 0.768609099115655
ENSG00000017427-EFO_0001074 0.388245302674612
ENSG00000017427-EFO_0001079 0.634341086415153
ENSG00000017427-EFO_0001358 0.533133227522022
ENSG00000017427-EFO_0001359 0.632410215413282
ENSG00000017427-EFO_0001360 0.813295297414868
ENSG00000017427-EFO_0001361 0.625901723682281
ENSG00000017427-EFO_0001365 0.685830910818647
ENSG00000017427-EFO_0001376 0.831282937668846
ENSG00000017427-EFO_0001378 0.621832232164119
ENSG00000017427-EFO_0001422 0.790036414365295
ENSG00000017427-EFO_0002496 0.614909817359661
ENSG00000017427-EFO_0002506 1
ENSG00000017427-EFO_0002508 0.771838952636084
ENSG00000017427-EFO_0002517 0.55442345416271
ENSG00000017427-EFO_0002609 0.809095622257461
ENSG00000017427-EFO_0002616 0.612536127647218
ENSG00000017427-EFO_0002627 0.885725977911626
ENSG00000017427-EFO_0002628 0.547285700299639
ENSG00000017427-EFO_0002690 0.781482047633762
ENSG00000017427-EFO_0002917 0.398889745981125
ENSG00000017427-EFO_0002946 0.634229488117831
ENSG00000017427-EFO_0003017 1
ENSG00000017427-EFO_0003025 0.625490514391739
ENSG00000017427-EFO_0003047 0.941477269908598
ENSG00000017427-EFO_0003050 0.617448755318305
ENSG00000017427-EFO_0003063 0.71692059724991
ENSG00000017427-EFO_0003073 0.686696433071409
ENSG00000017427-EFO_0003092 0.558065507280171
ENSG00000017427-EFO_0003095 0.633300524403181
ENSG00000017427-EFO_0003101 0.786324602184234
ENSG00000017427-EFO_0003144 0.507471176953216
ENSG00000017427-EFO_0003756 0.713939706224576
ENSG00000017427-EFO_0003758 0.371493922283196
ENSG00000017427-EFO_0003761 1
ENSG00000017427-EFO_0003763 0.468251993144452
ENSG00000017427-EFO_0003767 0.74573415345907
ENSG00000017427-EFO_0003768 0.730544565647747
ENSG00000017427-EFO_0003770 0.518719407271022
ENSG00000017427-EFO_0003778 0.936282471026406
ENSG00000017427-EFO_0003780 0.380527406400777
ENSG00000017427-EFO_0003782 0.604949645986848
ENSG00000017427-EFO_0003825 0.712662618864016
ENSG00000017427-EFO_0003841 0.747885010663985
ENSG00000017427-EFO_0003860 0.618787769681176
ENSG00000017427-EFO_0003870 0.428111588381921
ENSG00000017427-EFO_0003872 0.588431276317527
ENSG00000017427-EFO_0003882 0.503428652935851
ENSG00000017427-EFO_0003885 0.757382099150479
ENSG00000017427-EFO_0003894 0.614768264358405
ENSG00000017427-EFO_0003897 0.556711743964306
ENSG00000017427-EFO_0003898 0.526083403746899
ENSG00000017427-EFO_0003914 0.795441683311277
ENSG00000017427-EFO_0003918 0.362179728026535
ENSG00000017427-EFO_0003929 0.719493990313246
ENSG00000017427-EFO_0003931 0.673149201584968
ENSG00000017427-EFO_0003934 0.479305722639463
ENSG00000017427-EFO_0003948 0.743559585306788
ENSG00000017427-EFO_0003959 0.470441291378184
ENSG00000017427-EFO_0004193 1
ENSG00000017427-EFO_0004214 0.342121657690455
ENSG00000017427-EFO_0004227 0.619339420976536
ENSG00000017427-EFO_0004230 0.915325244714623
ENSG00000017427-EFO_0004249 0.767044002161603
ENSG00000017427-EFO_0004253 0.379565351274516
ENSG00000017427-EFO_0004272 0.70891702035824
ENSG00000017427-EFO_0004288 0.931690039741979
ENSG00000017427-EFO_0004610 0.496519271282338
ENSG00000017427-EFO_0004911 0.63186838511037
ENSG00000017427-EFO_0005088 0.471276418014259
ENSG00000017427-EFO_0005226 0.741205564342193
ENSG00000017427-EFO_0005288 0.539607333531867
ENSG00000017427-EFO_0005531 0.287176289192264
ENSG00000017427-EFO_0005547 0.595360528458272
ENSG00000017427-EFO_0005676 0.454815367143862
ENSG00000017427-EFO_0005842 0.887475306736899
ENSG00000017427-EFO_0005856 0.458505730441372
ENSG00000017427-EFO_0005922 0.685784215213166
ENSG00000017427-EFO_0006318 0.827992073385751
ENSG00000017427-EFO_0006788 0.698115085230067
ENSG00000017427-EFO_0006792 0.673976263515431
ENSG00000017427-EFO_0007149 0.624536299628594
ENSG00000017427-EFO_0007214 0.774904446671282
ENSG00000017427-EFO_0007243 0.569525193998799
ENSG00000017427-EFO_0007323 0.531424283011686
ENSG00000017427-EFO_0007324 0.775774351505831
ENSG00000017427-EFO_0007328 0.326678911992684
ENSG00000017427-EFO_0007330 0.63378872484799
ENSG00000017427-EFO_0007380 0.700925050342968
ENSG00000017427-EFO_0007485 0.50799219943746
ENSG00000017427-EFO_0007510 0.378453705233754
ENSG00000017427-EFO_0008514 0.885291367581044
ENSG00000017427-EFO_0008525 0.561258801889787
ENSG00000017427-EFO_0008526 0.618987890807637
ENSG00000017427-EFO_0008583 0.563618286831718
ENSG00000017427-EFO_1000041 0.45001444410114
ENSG00000017427-EFO_1000359 0.515179720101445
ENSG00000017427-EFO_1000363 0.699721479057789
ENSG00000017427-EFO_1000418 0.787089043033143
ENSG00000017427-EFO_1000481 0.524038418547801
ENSG00000017427-EFO_1000496 0.492782226424334
ENSG00000017427-EFO_1000560 0.641129970685363
ENSG00000017427-EFO_1000576 0.599903369612296
ENSG00000017427-EFO_1000595 0.716748866530228
ENSG00000017427-EFO_1000632 0.806123498006519
ENSG00000017427-EFO_1000652 0.461986610104477
ENSG00000017427-EFO_1000668 0.497646218408085
ENSG00000017427-EFO_1000733 0.445437861957419
ENSG00000017427-EFO_1000773 0.784452996605869
ENSG00000017427-EFO_1000783 0.367409950873017
ENSG00000017427-EFO_1000897 0.612575169616251
ENSG00000017427-EFO_1000906 0.68007950276223
ENSG00000017427-EFO_1001089 0.482727487338805
ENSG00000017427-EFO_1001154 0.388491970660664
ENSG00000017427-EFO_1001233 0.634886977511041
ENSG00000017427-EFO_1001237 0.550518848682493
ENSG00000017427-EFO_1001252 0.449597043882488
ENSG00000017427-EFO_1001268 0.502766314391571
ENSG00000017427-EFO_1001380 0.460861182190872
ENSG00000017427-EFO_1001434 0.803534567656387
ENSG00000017427-EFO_1001768 0.507617451567785
ENSG00000017427-EFO_1001927 0.697539512258205
ENSG00000017427-EFO_1002032 0.67143788497609
ENSG00000017427-HP_0000979 0.628690854724331
ENSG00000017427-HP_0001915 0.688521276336749
ENSG00000017427-HP_0003074 0.697509955055517
ENSG00000017427-Orphanet_206647 0.718953940857713
ENSG00000017427-Orphanet_309152 0.689665737403295
ENSG00000020426-DOID_13406 0.321156226686249
ENSG00000020426-EFO_0000094 0.210671627117664
ENSG00000020426-EFO_0000095 0.467931393681547
ENSG00000020426-EFO_0000181 0.479604873377995
ENSG00000020426-EFO_0000182 0.441266391222757
ENSG00000020426-EFO_0000186 0.521656526388008
ENSG00000020426-EFO_0000192 0.621731538530711
ENSG00000020426-EFO_0000198 0.562875558517215
ENSG00000020426-EFO_0000199 0.279743520316008
ENSG00000020426-EFO_0000203 0.308732954623563
ENSG00000020426-EFO_0000209 0.245069905762722
ENSG00000020426-EFO_0000212 0.533243393565564
ENSG00000020426-EFO_0000222 0.524945437806005
ENSG00000020426-EFO_0000231 0.412618855922302
ENSG00000020426-EFO_0000232 0.576850403099674
ENSG00000020426-EFO_0000233 0.349534639270945
ENSG00000020426-EFO_0000249 0.544867891338646
ENSG00000020426-EFO_0000253 0.501922037026658
ENSG00000020426-EFO_0000270 0.515196599765823
ENSG00000020426-EFO_0000272 0.445449008018059
ENSG00000020426-EFO_0000274 0.453715350727137
ENSG00000020426-EFO_0000278 0.443965014422407
ENSG00000020426-EFO_0000280 0.467396231110516
ENSG00000020426-EFO_0000289 0.521844934308258
ENSG00000020426-EFO_0000304 0.209629603910689
ENSG00000020426-EFO_0000318 0.606609123669829
ENSG00000020426-EFO_0000338 0.298625501394791
ENSG00000020426-EFO_0000339 0.515598408764583
ENSG00000020426-EFO_0000341 0.8170648447997
ENSG00000020426-EFO_0000349 0.57781456238258
ENSG00000020426-EFO_0000365 0.443746080923827
ENSG00000020426-EFO_0000373 0.458645952903797
ENSG00000020426-EFO_0000384 0.592633782754095
ENSG00000020426-EFO_0000390 0.81476620629751
ENSG00000020426-EFO_0000398 0.62780951279
ENSG00000020426-EFO_0000400 0.424739822514334
ENSG00000020426-EFO_0000401 0.612046014440992
ENSG00000020426-EFO_0000403 0.496667241090577
ENSG00000020426-EFO_0000407 0.660240746535654
ENSG00000020426-EFO_0000429 0.854473112130907
ENSG00000020426-EFO_0000432 0.495792376831292
ENSG00000020426-EFO_0000463 0.996677545572073
ENSG00000020426-EFO_0000474 0.529939663491915
ENSG00000020426-EFO_0000478 0.465420968752803
ENSG00000020426-EFO_0000479 0.43501754121494
ENSG00000020426-EFO_0000491 0.587490946529655
ENSG00000020426-EFO_0000492 0.502162231323577
ENSG00000020426-EFO_0000505 0.684929903085965
ENSG00000020426-EFO_0000516 0.282523980396979
ENSG00000020426-EFO_0000519 0.434050257388381
ENSG00000020426-EFO_0000533 0.755935174147303
ENSG00000020426-EFO_0000537 0.685070243270648
ENSG00000020426-EFO_0000553 0.410104218069543
ENSG00000020426-EFO_0000563 0.258533980112173
ENSG00000020426-EFO_0000612 0.528449871917123
ENSG00000020426-EFO_0000632 0.475613076960169
ENSG00000020426-EFO_0000641 0.30242982911985
ENSG00000020426-EFO_0000660 0.633544828402801
ENSG00000020426-EFO_0000668 0.415143685050666
ENSG00000020426-EFO_0000671 0.507815067108322
ENSG00000020426-EFO_0000676 0.501747990396253
ENSG00000020426-EFO_0000681 0.202123761900552
ENSG00000020426-EFO_0000685 0.539317718091785
ENSG00000020426-EFO_0000690 0.409142307503193
ENSG00000020426-EFO_0000692 0.531982118851784
ENSG00000020426-EFO_0000694 0.332325196040379
ENSG00000020426-EFO_0000697 0.558401276704133
ENSG00000020426-EFO_0000699 0.451045431419666
ENSG00000020426-EFO_0000702 0.327913383710137
ENSG00000020426-EFO_0000708 0.336556665664983
ENSG00000020426-EFO_0000729 0.457615155507179
ENSG00000020426-EFO_0000731 0.710701079643883
ENSG00000020426-EFO_0000756 0.509492985661416
ENSG00000020426-EFO_0000757 1
ENSG00000020426-EFO_0000764 0.544652605609002
ENSG00000020426-EFO_0000768 0.535945392069083
ENSG00000020426-EFO_0000770 0.430156413578367
ENSG00000020426-EFO_0000773 0.596476662462205
ENSG00000020426-EFO_0001061 0.588257099913298
ENSG00000020426-EFO_0001064 0.573421375029748
ENSG00000020426-EFO_0001065 0.532725276431564
ENSG00000020426-EFO_0001073 0.739969106151073
ENSG00000020426-EFO_0001074 0.212575847506472
ENSG00000020426-EFO_0001079 0.648509657150804
ENSG00000020426-EFO_0001358 0.414391390277391
ENSG00000020426-EFO_0001359 0.750776067305745
ENSG00000020426-EFO_0001360 0.80713250617929
ENSG00000020426-EFO_0001361 0.427973293460232
ENSG00000020426-EFO_0001365 0.729216683849575
ENSG00000020426-EFO_0001376 0.430507586885453
ENSG00000020426-EFO_0001378 0.398873188046989
ENSG00000020426-EFO_0001422 0.474923028993266
ENSG00000020426-EFO_0002496 0.430704159480377
ENSG00000020426-EFO_0002506 0.453725003790945
ENSG00000020426-EFO_0002508 0.607657773474917
ENSG00000020426-EFO_0002517 0.15686281519991
ENSG00000020426-EFO_0002609 0.324280577501646
ENSG00000020426-EFO_0002616 0.392335302155386
ENSG00000020426-EFO_0002627 0.488587243609109
ENSG00000020426-EFO_0002628 0.34202154696495
ENSG00000020426-EFO_0002690 0.527889054511002
ENSG00000020426-EFO_0002917 0.230318063919678
ENSG00000020426-EFO_0002946 0.457300842526928
ENSG00000020426-EFO_0003017 0.530187376828165
ENSG00000020426-EFO_0003025 0.534519454010779
ENSG00000020426-EFO_0003047 0.60044138408248
ENSG00000020426-EFO_0003050 0.332440787833188
ENSG00000020426-EFO_0003063 0.47468144773811
ENSG00000020426-EFO_0003073 0.454468280053999
ENSG00000020426-EFO_0003092 0.74093787747854
ENSG00000020426-EFO_0003095 0.602923784486731
ENSG00000020426-EFO_0003101 0.571211543238308
ENSG00000020426-EFO_0003144 0.475345928503908
ENSG00000020426-EFO_0003756 0.555611994662296
ENSG00000020426-EFO_0003758 0.384123130659282
ENSG00000020426-EFO_0003761 0.157619767101748
ENSG00000020426-EFO_0003763 0.283517521556545
ENSG00000020426-EFO_0003767 0.367008878889828
ENSG00000020426-EFO_0003768 0.388030778483567
ENSG00000020426-EFO_0003770 0.597323727411917
ENSG00000020426-EFO_0003778 0.44001295670779
ENSG00000020426-EFO_0003780 0.636245678573778
ENSG00000020426-EFO_0003782 0.587485567984536
ENSG00000020426-EFO_0003825 0.414753969071544
ENSG00000020426-EFO_0003841 0.479189844777954
ENSG00000020426-EFO_0003860 0.394041078437135
ENSG00000020426-EFO_0003870 0.263015107549574
ENSG00000020426-EFO_0003872 0.571423443671538
ENSG00000020426-EFO_0003882 0.302104865409548
ENSG00000020426-EFO_0003885 0.588022967594469
ENSG00000020426-EFO_0003894 0.578673688583561
ENSG00000020426-EFO_0003897 0.524144794757169
ENSG00000020426-EFO_0003898 0.376025199234681
ENSG00000020426-EFO_0003914 0.649137088773832
ENSG00000020426-EFO_0003918 0.401185012498647
ENSG00000020426-EFO_0003929 0.419403903971318
ENSG00000020426-EFO_0003931 0.557086498055473
ENSG00000020426-EFO_0003934 0.610410242831265
ENSG00000020426-EFO_0003948 0.422714804992214
ENSG00000020426-EFO_0003959 0.327829799703769
ENSG00000020426-EFO_0004193 0.378657654932892
ENSG00000020426-EFO_0004214 0.347610106259183
ENSG00000020426-EFO_0004227 0.266169040483614
ENSG00000020426-EFO_0004230 0.498185466814371
ENSG00000020426-EFO_0004249 0.558194582901093
ENSG00000020426-EFO_0004253 0.408927171310469
ENSG00000020426-EFO_0004272 0.484921645465291
ENSG00000020426-EFO_0004288 0.627842069521619
ENSG00000020426-EFO_0004610 0.517566694735062
ENSG00000020426-EFO_0004911 0.520386290577194
ENSG00000020426-EFO_0005088 0.272000539325029
ENSG00000020426-EFO_0005226 0.406978583899626
ENSG00000020426-EFO_0005288 0.701220087452442
ENSG00000020426-EFO_0005531 0.362222941505851
ENSG00000020426-EFO_0005547 0.309014706595077
ENSG00000020426-EFO_0005676 0.813503757438277
ENSG00000020426-EFO_0005842 0.451644613606899
ENSG00000020426-EFO_0005856 0.278095748559396
ENSG00000020426-EFO_0005922 0.642900631390842
ENSG00000020426-EFO_0006318 0.528213292904565
ENSG00000020426-EFO_0006788 0.491043655001474
ENSG00000020426-EFO_0006792 0.274668950062142
ENSG00000020426-EFO_0007149 0.473116034681222
ENSG00000020426-EFO_0007214 0.353294422539306
ENSG00000020426-EFO_0007243 0.489038777253758
ENSG00000020426-EFO_0007323 0.274456190129662
ENSG00000020426-EFO_0007324 0.417512865432311
ENSG00000020426-EFO_0007328 0.253246869071995
ENSG00000020426-EFO_0007330 0.608018540719966
ENSG00000020426-EFO_0007380 0.260497750721426
ENSG00000020426-EFO_0007485 0.47864035662229
ENSG00000020426-EFO_0007510 0.356628647015319
ENSG00000020426-EFO_0008514 0.62501127938732
ENSG00000020426-EFO_0008525 0.305432274795001
ENSG00000020426-EFO_0008526 0.421509127923163
ENSG00000020426-EFO_0008583 1
ENSG00000020426-EFO_1000041 0.266004440571043
ENSG00000020426-EFO_1000359 0.27085292016052
ENSG00000020426-EFO_1000363 0.280256522978178
ENSG00000020426-EFO_1000418 0.483493469041632
ENSG00000020426-EFO_1000481 0.58898053448591
ENSG00000020426-EFO_1000496 0.39125108427742
ENSG00000020426-EFO_1000560 0.35654085412541
ENSG00000020426-EFO_1000576 0.808882959416249
ENSG00000020426-EFO_1000595 0.369110278295116
ENSG00000020426-EFO_1000632 0.654549675800861
ENSG00000020426-EFO_1000652 0.501736312911457
ENSG00000020426-EFO_1000668 0.317818969763865
ENSG00000020426-EFO_1000733 0.41933978956814
ENSG00000020426-EFO_1000773 0.541530267458508
ENSG00000020426-EFO_1000783 0.832034746334832
ENSG00000020426-EFO_1000897 1
ENSG00000020426-EFO_1000906 0.422904550958166
ENSG00000020426-EFO_1001089 0.605553876698201
ENSG00000020426-EFO_1001154 0.315917324001829
ENSG00000020426-EFO_1001233 0.46631259030168
ENSG00000020426-EFO_1001237 0.453383080588064
ENSG00000020426-EFO_1001252 0.414865876213929
ENSG00000020426-EFO_1001268 0.643261683619553
ENSG00000020426-EFO_1001380 0.470072029925163
ENSG00000020426-EFO_1001434 0.424066043699291
ENSG00000020426-EFO_1001768 0.494089399688221
ENSG00000020426-EFO_1001927 0.420175194769518
ENSG00000020426-EFO_1002032 0.652073280884166
ENSG00000020426-HP_0000979 0.501467847019786
ENSG00000020426-HP_0001915 0.469400570173062
ENSG00000020426-HP_0003074 0.497603736834449
ENSG00000020426-Orphanet_206647 0.637967450695948
ENSG00000020426-Orphanet_309152 0.618802561086185
ENSG00000023191-DOID_13406 0.513432134046157
ENSG00000023191-EFO_0000094 0.221286080643963
ENSG00000023191-EFO_0000095 0.470789216418618
ENSG00000023191-EFO_0000181 0.328579900914967
ENSG00000023191-EFO_0000182 0.757475178560761
ENSG00000023191-EFO_0000186 0.356813734990112
ENSG00000023191-EFO_0000192 0.235828620556951
ENSG00000023191-EFO_0000198 0.378300095960087
ENSG00000023191-EFO_0000199 0.290878100677816
ENSG00000023191-EFO_0000203 0.441971673765672
ENSG00000023191-EFO_0000209 0.190930080762115
ENSG00000023191-EFO_0000212 0.311406101327594
ENSG00000023191-EFO_0000222 0.278509011171317
ENSG00000023191-EFO_0000231 0.295111818326383
ENSG00000023191-EFO_0000232 0.368176266157744
ENSG00000023191-EFO_0000233 0.418303639719684
ENSG00000023191-EFO_0000249 0.558662598906545
ENSG00000023191-EFO_0000253 0.184296579148157
ENSG00000023191-EFO_0000270 0.622730518890896
ENSG00000023191-EFO_0000272 0.196295833304911
ENSG00000023191-EFO_0000274 0.415213046547899
ENSG00000023191-EFO_0000278 0.224105171521048
ENSG00000023191-EFO_0000280 0.728532831437339
ENSG00000023191-EFO_0000289 0.394730161089247
ENSG00000023191-EFO_0000304 0.239667909438397
ENSG00000023191-EFO_0000318 0.48931131042292
ENSG00000023191-EFO_0000338 0.523465800224182
ENSG00000023191-EFO_0000339 0.628525333415194
ENSG00000023191-EFO_0000341 0.413637828959167
ENSG00000023191-EFO_0000349 0.334010464320669
ENSG00000023191-EFO_0000365 0.412895169815953
ENSG00000023191-EFO_0000373 0.282096710010591
ENSG00000023191-EFO_0000384 0.607131805035865
ENSG00000023191-EFO_0000390 0.516057341735827
ENSG00000023191-EFO_0000398 0.496421589962888
ENSG00000023191-EFO_0000400 0.343126997045715
ENSG00000023191-EFO_0000401 0.33695178261414
ENSG00000023191-EFO_0000403 0.497769468667801
ENSG00000023191-EFO_0000407 0.335342271409177
ENSG00000023191-EFO_0000429 0.365889534720393
ENSG00000023191-EFO_0000432 0.203360201567064
ENSG00000023191-EFO_0000463 0.313229247925618
ENSG00000023191-EFO_0000474 0.22086520860137
ENSG00000023191-EFO_0000478 0.349462807707271
ENSG00000023191-EFO_0000479 0.37350295391038
ENSG00000023191-EFO_0000491 0.598650492802389
ENSG00000023191-EFO_0000492 0.385786717071165
ENSG00000023191-EFO_0000505 0.573029944546509
ENSG00000023191-EFO_0000516 0.594418001247194
ENSG00000023191-EFO_0000519 0.228882994264731
ENSG00000023191-EFO_0000533 0.470099995189416
ENSG00000023191-EFO_0000537 0.324146585880285
ENSG00000023191-EFO_0000553 0.309818540383789
ENSG00000023191-EFO_0000563 0.522745983891108
ENSG00000023191-EFO_0000612 0.245731810098007
ENSG00000023191-EFO_0000632 0.430701728364395
ENSG00000023191-EFO_0000641 0.628002117530037
ENSG00000023191-EFO_0000660 0.523204025288192
ENSG00000023191-EFO_0000668 0.508392368908721
ENSG00000023191-EFO_0000671 0.341974063264607
ENSG00000023191-EFO_0000676 0.686918305478572
ENSG00000023191-EFO_0000681 0.226401540079237
ENSG00000023191-EFO_0000685 0.46852477477887
ENSG00000023191-EFO_0000690 0.411433041718602
ENSG00000023191-EFO_0000692 0.860874056280774
ENSG00000023191-EFO_0000694 0.339440387349579
ENSG00000023191-EFO_0000697 0.649660772550166
ENSG00000023191-EFO_0000699 0.244128405938098
ENSG00000023191-EFO_0000702 0.280758533791487
ENSG00000023191-EFO_0000708 0.37075743032849
ENSG00000023191-EFO_0000729 0.619895202331271
ENSG00000023191-EFO_0000731 0.467035694254327
ENSG00000023191-EFO_0000756 0.348030686117052
ENSG00000023191-EFO_0000757 0.483893068657872
ENSG00000023191-EFO_0000764 0.345850145438401
ENSG00000023191-EFO_0000768 0.76652334797634
ENSG00000023191-EFO_0000770 0.221704264693606
ENSG00000023191-EFO_0000773 0.346451601794069
ENSG00000023191-EFO_0001061 0.561092084156334
ENSG00000023191-EFO_0001064 0.72896994464982
ENSG00000023191-EFO_0001065 0.635430237151277
ENSG00000023191-EFO_0001073 0.496682209797401
ENSG00000023191-EFO_0001074 0.592184551414734
ENSG00000023191-EFO_0001079 0.200749973991759
ENSG00000023191-EFO_0001358 0.236516678493182
ENSG00000023191-EFO_0001359 0.381622363820226
ENSG00000023191-EFO_0001360 0.636504778822139
ENSG00000023191-EFO_0001361 0.227595697689892
ENSG00000023191-EFO_0001365 0.37873332779112
ENSG00000023191-EFO_0001376 0.220742586892025
ENSG00000023191-EFO_0001378 0.372311100746633
ENSG00000023191-EFO_0001422 0.54685958037701
ENSG00000023191-EFO_0002496 0.165442509784106
ENSG00000023191-EFO_0002506 0.593008959235051
ENSG00000023191-EFO_0002508 0.327710898560386
ENSG00000023191-EFO_0002517 0.380516368488303
ENSG00000023191-EFO_0002609 0.474211970523655
ENSG00000023191-EFO_0002616 0.33680154516274
ENSG00000023191-EFO_0002627 0.179225938509341
ENSG00000023191-EFO_0002628 0.327846932266555
ENSG00000023191-EFO_0002690 0.485470658023241
ENSG00000023191-EFO_0002917 0.451064692857672
ENSG00000023191-EFO_0002946 0.377370885676619
ENSG00000023191-EFO_0003017 0.303921276437458
ENSG00000023191-EFO_0003025 0.278775758336119
ENSG00000023191-EFO_0003047 0.54447379139815
ENSG00000023191-EFO_0003050 0.362737714144328
ENSG00000023191-EFO_0003063 0.250442383753097
ENSG00000023191-EFO_0003073 0.321826363673818
ENSG00000023191-EFO_0003092 0.282361124950495
ENSG00000023191-EFO_0003095 0.484293603226503
ENSG00000023191-EFO_0003101 0.247771685675552
ENSG00000023191-EFO_0003144 0.218158355473201
ENSG00000023191-EFO_0003756 0.618992895788314
ENSG00000023191-EFO_0003758 0.252786393851509
ENSG00000023191-EFO_0003761 0.291887826566273
ENSG00000023191-EFO_0003763 0.528779555564263
ENSG00000023191-EFO_0003767 0.261867035685672
ENSG00000023191-EFO_0003768 0.179947001840863
ENSG00000023191-EFO_0003770 0.225185983150475
ENSG00000023191-EFO_0003778 0.46813908768524
ENSG00000023191-EFO_0003780 0.366453575221979
ENSG00000023191-EFO_0003782 0.411056913125201
ENSG00000023191-EFO_0003825 0.313393581514373
ENSG00000023191-EFO_0003841 0.364315697471386
ENSG00000023191-EFO_0003860 0.54324966164377
ENSG00000023191-EFO_0003870 0.514804323199797
ENSG00000023191-EFO_0003872 0.505285320768216
ENSG00000023191-EFO_0003882 0.428435492768543
ENSG00000023191-EFO_0003885 0.376638938424944
ENSG00000023191-EFO_0003894 0.306171066646306
ENSG00000023191-EFO_0003897 0.38215348371733
ENSG00000023191-EFO_0003898 0.538826430170794
ENSG00000023191-EFO_0003914 0.545915705998896
ENSG00000023191-EFO_0003918 0.398110982786532
ENSG00000023191-EFO_0003929 0.237303647517979
ENSG00000023191-EFO_0003931 0.094798927249544
ENSG00000023191-EFO_0003934 0.441038876046953
ENSG00000023191-EFO_0003948 0.298323012570971
ENSG00000023191-EFO_0003959 0.461704899168532
ENSG00000023191-EFO_0004193 0.389047049421474
ENSG00000023191-EFO_0004214 0.2781659731875
ENSG00000023191-EFO_0004227 0.266777189676925
ENSG00000023191-EFO_0004230 0.509363850668571
ENSG00000023191-EFO_0004249 0.226649917104118
ENSG00000023191-EFO_0004253 0.429997071764241
ENSG00000023191-EFO_0004272 0.386782184139455
ENSG00000023191-EFO_0004288 0.469320029821658
ENSG00000023191-EFO_0004610 0.404854029330903
ENSG00000023191-EFO_0004911 0.236221312406311
ENSG00000023191-EFO_0005088 0.276147348421074
ENSG00000023191-EFO_0005226 0.302851847407132
ENSG00000023191-EFO_0005288 0.227881431904238
ENSG00000023191-EFO_0005531 0.29435100971904
ENSG00000023191-EFO_0005547 0.276637222713022
ENSG00000023191-EFO_0005676 0.358737822524845
ENSG00000023191-EFO_0005842 0.358792636901396
ENSG00000023191-EFO_0005856 0.486682608740687
ENSG00000023191-EFO_0005922 0.268231079235835
ENSG00000023191-EFO_0006318 0.164958390563655
ENSG00000023191-EFO_0006788 0.180944818430403
ENSG00000023191-EFO_0006792 0.798793868276811
ENSG00000023191-EFO_0007149 0.356657716430752
ENSG00000023191-EFO_0007214 0.314364670480941
ENSG00000023191-EFO_0007243 0.167012340264783
ENSG00000023191-EFO_0007323 0.35162789919163
ENSG00000023191-EFO_0007324 0.441178060659344
ENSG00000023191-EFO_0007328 0.212018651261539
ENSG00000023191-EFO_0007330 0.564505182936998
ENSG00000023191-EFO_0007380 0.441194305912062
ENSG00000023191-EFO_0007485 0.259560400689947
ENSG00000023191-EFO_0007510 0.585221442860882
ENSG00000023191-EFO_0008514 0.640742869637764
ENSG00000023191-EFO_0008525 0.254515032048839
ENSG00000023191-EFO_0008526 0.245514436116428
ENSG00000023191-EFO_0008583 0.270673025106543
ENSG00000023191-EFO_1000041 0.63966511547924
ENSG00000023191-EFO_1000359 0.211177077157404
ENSG00000023191-EFO_1000363 0.641572994177991
ENSG00000023191-EFO_1000418 0.344231527742527
ENSG00000023191-EFO_1000481 0.508501657735877
ENSG00000023191-EFO_1000496 0.514833106424455
ENSG00000023191-EFO_1000560 0.173246742793796
ENSG00000023191-EFO_1000576 0.296433173517914
ENSG00000023191-EFO_1000595 0.384931094100686
ENSG00000023191-EFO_1000632 0.286835199649898
ENSG00000023191-EFO_1000652 0.196077939832518
ENSG00000023191-EFO_1000668 0.323046898160821
ENSG00000023191-EFO_1000733 0.64202028414372
ENSG00000023191-EFO_1000773 0.367118902964145
ENSG00000023191-EFO_1000783 0.26001226878215
ENSG00000023191-EFO_1000897 0.362487766673027
ENSG00000023191-EFO_1000906 0.156868396677727
ENSG00000023191-EFO_1001089 0.187825273939732
ENSG00000023191-EFO_1001154 0.529502140693871
ENSG00000023191-EFO_1001233 0.248545526499809
ENSG00000023191-EFO_1001237 0.49982562903322
ENSG00000023191-EFO_1001252 0.360679185718381
ENSG00000023191-EFO_1001268 0.303995701922539
ENSG00000023191-EFO_1001380 0.286005573359582
ENSG00000023191-EFO_1001434 0.230053739743837
ENSG00000023191-EFO_1001768 0.3162920869023
ENSG00000023191-EFO_1001927 0.558266073119672
ENSG00000023191-EFO_1002032 0.316460452710449
ENSG00000023191-HP_0000979 0.326208981267924
ENSG00000023191-HP_0001915 0.246882869333379
ENSG00000023191-HP_0003074 0.351428407702324
ENSG00000023191-Orphanet_206647 0.409281587703456
ENSG00000023191-Orphanet_309152 0.345504380636323
ENSG00000026025-DOID_13406 0.209698797988582
ENSG00000026025-EFO_0000094 0.238417552115415
ENSG00000026025-EFO_0000095 0.392939105365771
ENSG00000026025-EFO_0000181 0.781417667877129
ENSG00000026025-EFO_0000182 0.737964991581096
ENSG00000026025-EFO_0000186 0.615795577939822
ENSG00000026025-EFO_0000192 0.659088394983672
ENSG00000026025-EFO_0000198 0.745228359709995
ENSG00000026025-EFO_0000199 0.219882510450183
ENSG00000026025-EFO_0000203 0.394202339137198
ENSG00000026025-EFO_0000209 0.308573721655713
ENSG00000026025-EFO_0000212 0.56398704773198
ENSG00000026025-EFO_0000222 0.548929093738652
ENSG00000026025-EFO_0000231 0.47743600850445
ENSG00000026025-EFO_0000232 0.567914105616659
ENSG00000026025-EFO_0000233 0.510764435742017
ENSG00000026025-EFO_0000249 0.482662303585074
ENSG00000026025-EFO_0000253 0.432671499116218
ENSG00000026025-EFO_0000270 0.491496511262049
ENSG00000026025-EFO_0000272 0.405589785443215
ENSG00000026025-EFO_0000274 0.858262562244908
ENSG00000026025-EFO_0000278 0.57208399550284
ENSG00000026025-EFO_0000280 0.821843143300331
ENSG00000026025-EFO_0000289 0.610742891466147
ENSG00000026025-EFO_0000304 0.325346335839632
ENSG00000026025-EFO_0000318 0.372306020538574
ENSG00000026025-EFO_0000338 0.401295391652193
ENSG00000026025-EFO_0000339 0.505966725985172
ENSG00000026025-EFO_0000341 0.642962299739175
ENSG00000026025-EFO_0000349 0.627788725080574
ENSG00000026025-EFO_0000365 0.586037588975418
ENSG00000026025-EFO_0000373 0.428078454798546
ENSG00000026025-EFO_0000384 0.595763791561298
ENSG00000026025-EFO_0000390 0.794955955420667
ENSG00000026025-EFO_0000398 0.622785264253081
ENSG00000026025-EFO_0000400 0.244904537785947
ENSG00000026025-EFO_0000401 0.613619722540732
ENSG00000026025-EFO_0000403 0.506208763385231
ENSG00000026025-EFO_0000407 0.280220538730811
ENSG00000026025-EFO_0000429 0.536671624304203
ENSG00000026025-EFO_0000432 0.749593674085962
ENSG00000026025-EFO_0000463 0.505277020386986
ENSG00000026025-EFO_0000474 0.619943962259879
ENSG00000026025-EFO_0000478 0.560609134085711
ENSG00000026025-EFO_0000479 0.676178422557566
ENSG00000026025-EFO_0000491 0.478042847747482
ENSG00000026025-EFO_0000492 0.632393403364949
ENSG00000026025-EFO_0000505 0.567073534187301
ENSG00000026025-EFO_0000516 0.290764774779799
ENSG00000026025-EFO_0000519 0.49627775574131
ENSG00000026025-EFO_0000533 0.637039541836771
ENSG00000026025-EFO_0000537 0.668337385904441
ENSG00000026025-EFO_0000553 0.587233357005055
ENSG00000026025-EFO_0000563 0.225439077309983
ENSG00000026025-EFO_0000612 0.488660515154115
ENSG00000026025-EFO_0000632 0.501933427665311
ENSG00000026025-EFO_0000641 0.434593135553938
ENSG00000026025-EFO_0000660 0.55767946571598
ENSG00000026025-EFO_0000668 0.341022265329451
ENSG00000026025-EFO_0000671 0.316704711687624
ENSG00000026025-EFO_0000676 0.517706587638388
ENSG00000026025-EFO_0000681 0.43993653143534
ENSG00000026025-EFO_0000685 0.847403015447428
ENSG00000026025-EFO_0000690 0.668395401669317
ENSG00000026025-EFO_0000692 0.576498488150667
ENSG00000026025-EFO_0000694 0.619454806110222
ENSG00000026025-EFO_0000697 0.66209432828759
ENSG00000026025-EFO_0000699 0.70663633172168
ENSG00000026025-EFO_0000702 0.38070293566288
ENSG00000026025-EFO_0000708 0.592975953139416
ENSG00000026025-EFO_0000729 0.496306351338121
ENSG00000026025-EFO_0000731 0.568478646323809
ENSG00000026025-EFO_0000756 0.760564055078267
ENSG00000026025-EFO_0000757 0.473045995016655
ENSG00000026025-EFO_0000764 0.657681023709344
ENSG00000026025-EFO_0000768 0.445686801605901
ENSG00000026025-EFO_0000770 0.64520907216875
ENSG00000026025-EFO_0000773 0.548453782698054
ENSG00000026025-EFO_0001061 0.798612533102002
ENSG00000026025-EFO_0001064 0.637320310166097
ENSG00000026025-EFO_0001065 0.538932086927732
ENSG00000026025-EFO_0001073 0.74203819573335
ENSG00000026025-EFO_0001074 0.20510644860686
ENSG00000026025-EFO_0001079 0.428685593797336
ENSG00000026025-EFO_0001358 0.485616741501021
ENSG00000026025-EFO_0001359 0.438350992882078
ENSG00000026025-EFO_0001360 0.644196835437361
ENSG00000026025-EFO_0001361 0.659993147578721
ENSG00000026025-EFO_0001365 0.61801028013182
ENSG00000026025-EFO_0001376 0.539680108057209
ENSG00000026025-EFO_0001378 0.490397633810319
ENSG00000026025-EFO_0001422 0.510503597832779
ENSG00000026025-EFO_0002496 0.860685090080991
ENSG00000026025-EFO_0002506 0.75014437760608
ENSG00000026025-EFO_0002508 0.61988054835773
ENSG00000026025-EFO_0002517 0.300124078797013
ENSG00000026025-EFO_0002609 0.302571474435898
ENSG00000026025-EFO_0002616 0.336444104485116
ENSG00000026025-EFO_0002627 0.816427336908878
ENSG00000026025-EFO_0002628 0.229208013442937
ENSG00000026025-EFO_0002690 0.696473473996378
ENSG00000026025-EFO_0002917 0.468499804269504
ENSG00000026025-EFO_0002946 0.692175501051248
ENSG00000026025-EFO_0003017 0.545223048088532
ENSG00000026025-EFO_0003025 0.527963772269519
ENSG00000026025-EFO_0003047 0.765879456980987
ENSG00000026025-EFO_0003050 0.377253778868993
ENSG00000026025-EFO_0003063 0.502969259088996
ENSG00000026025-EFO_0003073 0.557015288223205
ENSG00000026025-EFO_0003092 0.445535468520187
ENSG00000026025-EFO_0003095 0.494559277605919
ENSG00000026025-EFO_0003101 0.578231051599887
ENSG00000026025-EFO_0003144 0.49361080872141
ENSG00000026025-EFO_0003756 0.650950057073014
ENSG00000026025-EFO_0003758 0.366984571831891
ENSG00000026025-EFO_0003761 0.192055358048205
ENSG00000026025-EFO_0003763 0.26280178554337
ENSG00000026025-EFO_0003767 0.70559730238626
ENSG00000026025-EFO_0003768 0.606051095090409
ENSG00000026025-EFO_0003770 0.597035768255227
ENSG00000026025-EFO_0003778 0.314877511120167
ENSG00000026025-EFO_0003780 0.340362914650786
ENSG00000026025-EFO_0003782 0.546322753344461
ENSG00000026025-EFO_0003825 0.692290196169989
ENSG00000026025-EFO_0003841 0.56489048515497
ENSG00000026025-EFO_0003860 0.664322416202215
ENSG00000026025-EFO_0003870 0.279654598644354
ENSG00000026025-EFO_0003872 0.471803656848373
ENSG00000026025-EFO_0003882 0.22928018653304
ENSG00000026025-EFO_0003885 0.598813090619566
ENSG00000026025-EFO_0003894 0.68594238105319
ENSG00000026025-EFO_0003897 0.567461215910396
ENSG00000026025-EFO_0003898 0.238910422484947
ENSG00000026025-EFO_0003914 0.518909600717901
ENSG00000026025-EFO_0003918 0.204561501111824
ENSG00000026025-EFO_0003929 0.554910468806421
ENSG00000026025-EFO_0003931 0.452389439950755
ENSG00000026025-EFO_0003934 0.527120145252501
ENSG00000026025-EFO_0003948 0.698908428381838
ENSG00000026025-EFO_0003959 0.204137416127463
ENSG00000026025-EFO_0004193 0.25952612930761
ENSG00000026025-EFO_0004214 0.213650859790106
ENSG00000026025-EFO_0004227 0.397668597638026
ENSG00000026025-EFO_0004230 0.791738147810352
ENSG00000026025-EFO_0004249 0.668917110014552
ENSG00000026025-EFO_0004253 0.432914012782331
ENSG00000026025-EFO_0004272 0.657329462273699
ENSG00000026025-EFO_0004288 0.628238349308617
ENSG00000026025-EFO_0004610 0.438136876455556
ENSG00000026025-EFO_0004911 0.592889846368861
ENSG00000026025-EFO_0005088 0.235608428022665
ENSG00000026025-EFO_0005226 0.675587424438115
ENSG00000026025-EFO_0005288 0.658044311390709
ENSG00000026025-EFO_0005531 0.290797155342749
ENSG00000026025-EFO_0005547 0.455881886557015
ENSG00000026025-EFO_0005676 0.452234658790775
ENSG00000026025-EFO_0005842 0.762347464257329
ENSG00000026025-EFO_0005856 0.218372731491277
ENSG00000026025-EFO_0005922 0.655261426546112
ENSG00000026025-EFO_0006318 0.761101474489221
ENSG00000026025-EFO_0006788 0.492146823125456
ENSG00000026025-EFO_0006792 0.256050472635424
ENSG00000026025-EFO_0007149 0.514766224909793
ENSG00000026025-EFO_0007214 0.557195929121994
ENSG00000026025-EFO_0007243 0.482288652374985
ENSG00000026025-EFO_0007323 0.211581721680906
ENSG00000026025-EFO_0007324 0.667813154604837
ENSG00000026025-EFO_0007328 0.306445373736789
ENSG00000026025-EFO_0007330 0.355200934381035
ENSG00000026025-EFO_0007380 0.263286373973996
ENSG00000026025-EFO_0007485 0.488395932306853
ENSG00000026025-EFO_0007510 0.215112136103911
ENSG00000026025-EFO_0008514 0.455750871874518
ENSG00000026025-EFO_0008525 0.137708084713649
ENSG00000026025-EFO_0008526 0.526150218581766
ENSG00000026025-EFO_0008583 0.563713035089245
ENSG00000026025-EFO_1000041 0.230225245020569
ENSG00000026025-EFO_1000359 0.308086051184068
ENSG00000026025-EFO_1000363 0.249361414889191
ENSG00000026025-EFO_1000418 0.473372714679578
ENSG00000026025-EFO_1000481 0.366604205613576
ENSG00000026025-EFO_1000496 0.363009616010252
ENSG00000026025-EFO_1000560 0.574320766872701
ENSG00000026025-EFO_1000576 0.433860804789564
ENSG00000026025-EFO_1000595 0.493797133937056
ENSG00000026025-EFO_1000632 0.55283832854528
ENSG00000026025-EFO_1000652 0.595757080432439
ENSG00000026025-EFO_1000668 0.518486892560148
ENSG00000026025-EFO_1000733 0.494846849569373
ENSG00000026025-EFO_1000773 0.505707352400371
ENSG00000026025-EFO_1000783 0.383446526141085
ENSG00000026025-EFO_1000897 0.494660375602449
ENSG00000026025-EFO_1000906 0.610816983968372
ENSG00000026025-EFO_1001089 0.406057569063246
ENSG00000026025-EFO_1001154 0.289513603363831
ENSG00000026025-EFO_1001233 0.47866439096995
ENSG00000026025-EFO_1001237 0.566018870105188
ENSG00000026025-EFO_1001252 0.47644685223509
ENSG00000026025-EFO_1001268 0.437259402016528
ENSG00000026025-EFO_1001380 0.415876078884674
ENSG00000026025-EFO_1001434 0.379592479542751
ENSG00000026025-EFO_1001768 0.393811077878768
ENSG00000026025-EFO_1001927 0.883025014293345
ENSG00000026025-EFO_1002032 0.561171508348181
ENSG00000026025-HP_0000979 0.470065205752254
ENSG00000026025-HP_0001915 0.482946599023773
ENSG00000026025-HP_0003074 0.62000210540602
ENSG00000026025-Orphanet_206647 0.677334555674232
ENSG00000026025-Orphanet_309152 0.565289589538176
ENSG00000026508-DOID_13406 0.63469146308199
ENSG00000026508-EFO_0000094 0.224778127231645
ENSG00000026508-EFO_0000095 0.598133423756139
ENSG00000026508-EFO_0000181 0.435310812481665
ENSG00000026508-EFO_0000182 0.459214165349663
ENSG00000026508-EFO_0000186 0.185821306720048
ENSG00000026508-EFO_0000192 0.167125969653067
ENSG00000026508-EFO_0000198 0.281274847190758
ENSG00000026508-EFO_0000199 0.31706172080566
ENSG00000026508-EFO_0000203 0.271718945482364
ENSG00000026508-EFO_0000209 0.295130339963597
ENSG00000026508-EFO_0000212 0.31224736761371
ENSG00000026508-EFO_0000222 0.478317568456391
ENSG00000026508-EFO_0000231 0.355619221521458
ENSG00000026508-EFO_0000232 0.367793355581253
ENSG00000026508-EFO_0000233 0.586439045359912
ENSG00000026508-EFO_0000249 0.598992872526294
ENSG00000026508-EFO_0000253 0.098993911637746
ENSG00000026508-EFO_0000270 0.838401558492733
ENSG00000026508-EFO_0000272 0.214277234045641
ENSG00000026508-EFO_0000274 0.58003570173234
ENSG00000026508-EFO_0000278 0.245940248696601
ENSG00000026508-EFO_0000280 0.454853779193862
ENSG00000026508-EFO_0000289 0.632414309100191
ENSG00000026508-EFO_0000304 0.363583144437181
ENSG00000026508-EFO_0000318 0.365414916170436
ENSG00000026508-EFO_0000338 0.391242183980928
ENSG00000026508-EFO_0000339 0.435203136084779
ENSG00000026508-EFO_0000341 0.378227790499473
ENSG00000026508-EFO_0000349 0.250327195515238
ENSG00000026508-EFO_0000365 0.295992476363284
ENSG00000026508-EFO_0000373 0.216717969188562
ENSG00000026508-EFO_0000384 0.458134050656549
ENSG00000026508-EFO_0000390 0.52120681198733
ENSG00000026508-EFO_0000398 0.261368974803855
ENSG00000026508-EFO_0000400 0.329384266085532
ENSG00000026508-EFO_0000401 0.183328185078177
ENSG00000026508-EFO_0000403 0.15162841028771
ENSG00000026508-EFO_0000407 0.418065724624883
ENSG00000026508-EFO_0000429 0.297051495947302
ENSG00000026508-EFO_0000432 0.282932566190855
ENSG00000026508-EFO_0000463 0.188603470491919
ENSG00000026508-EFO_0000474 0.265763629551942
ENSG00000026508-EFO_0000478 0.212661714648848
ENSG00000026508-EFO_0000479 0.121620172118713
ENSG00000026508-EFO_0000491 0.582202335605287
ENSG00000026508-EFO_0000492 0.408566161911468
ENSG00000026508-EFO_0000505 0.395345041559436
ENSG00000026508-EFO_0000516 0.526459493544004
ENSG00000026508-EFO_0000519 0.221046942999993
ENSG00000026508-EFO_0000533 0.505239802496954
ENSG00000026508-EFO_0000537 0.252783902536285
ENSG00000026508-EFO_0000553 0.179326487540087
ENSG00000026508-EFO_0000563 0.36930908624003
ENSG00000026508-EFO_0000612 0.232680139388176
ENSG00000026508-EFO_0000632 0.396103280728675
ENSG00000026508-EFO_0000641 0.524672247849778
ENSG00000026508-EFO_0000660 0.504321002227446
ENSG00000026508-EFO_0000668 0.588811986687991
ENSG00000026508-EFO_0000671 0.351209360946123
ENSG00000026508-EFO_0000676 0.778738089011926
ENSG00000026508-EFO_0000681 0.185507915924415
ENSG00000026508-EFO_0000685 0.239424085032658
ENSG00000026508-EFO_0000690 0.668334035715564
ENSG00000026508-EFO_0000692 1
ENSG00000026508-EFO_0000694 0.346470773907557
ENSG00000026508-EFO_0000697 0.422994171520815
ENSG00000026508-EFO_0000699 0.260224319341521
ENSG00000026508-EFO_0000702 0.311609213629046
ENSG00000026508-EFO_0000708 0.438355380983966
ENSG00000026508-EFO_0000729 0.597444051178931
ENSG00000026508-EFO_0000731 0.47680660254459
ENSG00000026508-EFO_0000756 0.606504950599484
ENSG00000026508-EFO_0000757 0.391561026568837
ENSG00000026508-EFO_0000764 0.227517870912868
ENSG00000026508-EFO_0000768 0.645122834253694
ENSG00000026508-EFO_0000770 0.264470827066938
ENSG00000026508-EFO_0000773 0.218693027936877
ENSG00000026508-EFO_0001061 0.377423328508751
ENSG00000026508-EFO_0001064 0.63849632597088
ENSG00000026508-EFO_0001065 0.448337776895536
ENSG00000026508-EFO_0001073 0.486752905372575
ENSG00000026508-EFO_0001074 0.459694170220001
ENSG00000026508-EFO_0001079 0.265615037100316
ENSG00000026508-EFO_0001358 0.340801143108831
ENSG00000026508-EFO_0001359 0.32570455538049
ENSG00000026508-EFO_0001360 0.702782760094731
ENSG00000026508-EFO_0001361 0.186181627181032
ENSG00000026508-EFO_0001365 0.242664597823921
ENSG00000026508-EFO_0001376 0.342781177493236
ENSG00000026508-EFO_0001378 0.391905189765823
ENSG00000026508-EFO_0001422 0.410714467102547
ENSG00000026508-EFO_0002496 0.387289790689803
ENSG00000026508-EFO_0002506 0.577730067034699
ENSG00000026508-EFO_0002508 0.34679142136323
ENSG00000026508-EFO_0002517 0.349504326153734
ENSG00000026508-EFO_0002609 0.500525857112464
ENSG00000026508-EFO_0002616 0.228041580540062
ENSG00000026508-EFO_0002627 0.299898050281605
ENSG00000026508-EFO_0002628 0.41178800452236
ENSG00000026508-EFO_0002690 0.474382275506673
ENSG00000026508-EFO_0002917 0.492771960519182
ENSG00000026508-EFO_0002946 0.389620299553619
ENSG00000026508-EFO_0003017 0.130912830160102
ENSG00000026508-EFO_0003025 0.26167539941858
ENSG00000026508-EFO_0003047 0.233804844376028
ENSG00000026508-EFO_0003050 0.455332382167239
ENSG00000026508-EFO_0003063 0.218213062965884
ENSG00000026508-EFO_0003073 0.409777567138017
ENSG00000026508-EFO_0003092 0.42134653888606
ENSG00000026508-EFO_0003095 0.233908191873687
ENSG00000026508-EFO_0003101 0.327575215744903
ENSG00000026508-EFO_0003144 0.157063973178111
ENSG00000026508-EFO_0003756 0.642938117746673
ENSG00000026508-EFO_0003758 0.466927737111108
ENSG00000026508-EFO_0003761 0.240153315627299
ENSG00000026508-EFO_0003763 0.606578421457017
ENSG00000026508-EFO_0003767 0.184771157061832
ENSG00000026508-EFO_0003768 0.113773280848284
ENSG00000026508-EFO_0003770 0.23513186975652
ENSG00000026508-EFO_0003778 0.503556971754284
ENSG00000026508-EFO_0003780 0.381219571137814
ENSG00000026508-EFO_0003782 0.225845525893742
ENSG00000026508-EFO_0003825 0.238549492114259
ENSG00000026508-EFO_0003841 0.440054626937007
ENSG00000026508-EFO_0003860 0.511605183713155
ENSG00000026508-EFO_0003870 0.46385264983557
ENSG00000026508-EFO_0003872 0.50414280332262
ENSG00000026508-EFO_0003882 0.266161750978618
ENSG00000026508-EFO_0003885 0.559282095360652
ENSG00000026508-EFO_0003894 0.460782905631866
ENSG00000026508-EFO_0003897 0.387969771733448
ENSG00000026508-EFO_0003898 0.476402047996814
ENSG00000026508-EFO_0003914 0.385379368197215
ENSG00000026508-EFO_0003918 0.288732352207557
ENSG00000026508-EFO_0003929 0.34322485569986
ENSG00000026508-EFO_0003931 0.19005590042391
ENSG00000026508-EFO_0003934 0.271791265586177
ENSG00000026508-EFO_0003948 0.236134660886135
ENSG00000026508-EFO_0003959 0.309252819461064
ENSG00000026508-EFO_0004193 0.748345918031411
ENSG00000026508-EFO_0004214 0.302228110102197
ENSG00000026508-EFO_0004227 0.463855359554974
ENSG00000026508-EFO_0004230 0.295881761507357
ENSG00000026508-EFO_0004249 0.233375825816082
ENSG00000026508-EFO_0004253 0.216558792101246
ENSG00000026508-EFO_0004272 0.262520219208227
ENSG00000026508-EFO_0004288 0.520476273095119
ENSG00000026508-EFO_0004610 0.28288663529966
ENSG00000026508-EFO_0004911 0.385434114594486
ENSG00000026508-EFO_0005088 0.403136685560802
ENSG00000026508-EFO_0005226 0.460378923707905
ENSG00000026508-EFO_0005288 0.29750556726874
ENSG00000026508-EFO_0005531 0.344746803886823
ENSG00000026508-EFO_0005547 0.428442443731482
ENSG00000026508-EFO_0005676 0.211889722751707
ENSG00000026508-EFO_0005842 0.412810264068783
ENSG00000026508-EFO_0005856 0.579008804210856
ENSG00000026508-EFO_0005922 0.371987100339497
ENSG00000026508-EFO_0006318 0.337000495797917
ENSG00000026508-EFO_0006788 0.197590380741067
ENSG00000026508-EFO_0006792 0.431325849634778
ENSG00000026508-EFO_0007149 0.190030749758636
ENSG00000026508-EFO_0007214 0.283888116792236
ENSG00000026508-EFO_0007243 0.33231030773294
ENSG00000026508-EFO_0007323 0.380640833199188
ENSG00000026508-EFO_0007324 0.280479269588341
ENSG00000026508-EFO_0007328 0.282777265235853
ENSG00000026508-EFO_0007330 0.128039593067829
ENSG00000026508-EFO_0007380 0.372961532387931
ENSG00000026508-EFO_0007485 0.204012139221191
ENSG00000026508-EFO_0007510 0.156869412103739
ENSG00000026508-EFO_0008514 0.343909256681497
ENSG00000026508-EFO_0008525 0.57871627046559
ENSG00000026508-EFO_0008526 0.268032618637096
ENSG00000026508-EFO_0008583 0.510561475323303
ENSG00000026508-EFO_1000041 0.290487258307106
ENSG00000026508-EFO_1000359 0.312075327780338
ENSG00000026508-EFO_1000363 0.440079087099935
ENSG00000026508-EFO_1000418 0.357262305670172
ENSG00000026508-EFO_1000481 0.209793286741117
ENSG00000026508-EFO_1000496 0.52067406990313
ENSG00000026508-EFO_1000560 0.204559731356352
ENSG00000026508-EFO_1000576 0.259825116010944
ENSG00000026508-EFO_1000595 0.216418221321034
ENSG00000026508-EFO_1000632 0.310031868047107
ENSG00000026508-EFO_1000652 0.252320552350267
ENSG00000026508-EFO_1000668 0.480733678666586
ENSG00000026508-EFO_1000733 0.252945149929257
ENSG00000026508-EFO_1000773 0.326788990046411
ENSG00000026508-EFO_1000783 0.299591901256214
ENSG00000026508-EFO_1000897 0.278934589973105
ENSG00000026508-EFO_1000906 0.148083893801293
ENSG00000026508-EFO_1001089 0.151629145300101
ENSG00000026508-EFO_1001154 0.462397591514763
ENSG00000026508-EFO_1001233 0.318325408140182
ENSG00000026508-EFO_1001237 0.251524907492101
ENSG00000026508-EFO_1001252 0.329446609705686
ENSG00000026508-EFO_1001268 0.227568357999098
ENSG00000026508-EFO_1001380 0.248141639437342
ENSG00000026508-EFO_1001434 0.43921202828389
ENSG00000026508-EFO_1001768 0.299396614778039
ENSG00000026508-EFO_1001927 0.316917681461214
ENSG00000026508-EFO_1002032 0.208945223083019
ENSG00000026508-HP_0000979 0.190662339145393
ENSG00000026508-HP_0001915 0.309623282753345
ENSG00000026508-HP_0003074 0.258079077356581
ENSG00000026508-Orphanet_206647 0.295659398113009
ENSG00000026508-Orphanet_309152 0.168560049456667
ENSG00000029153-DOID_13406 0.346084766491718
ENSG00000029153-EFO_0000094 0.523162040110155
ENSG00000029153-EFO_0000095 0.638886266491009
ENSG00000029153-EFO_0000181 0.283658140939378
ENSG00000029153-EFO_0000182 0.423666785269365
ENSG00000029153-EFO_0000186 0.542847639984705
ENSG00000029153-EFO_0000192 0.304841518705244
ENSG00000029153-EFO_0000198 0.573151329620471
ENSG00000029153-EFO_0000199 0.315672787633588
ENSG00000029153-EFO_0000203 0.489605754901115
ENSG00000029153-EFO_0000209 0.434864936328429
ENSG00000029153-EFO_0000212 0.219443738183622
ENSG00000029153-EFO_0000222 0.433147845574085
ENSG00000029153-EFO_0000231 0.371292435841269
ENSG00000029153-EFO_0000232 0.438851551399782
ENSG00000029153-EFO_0000233 0.226216267545998
ENSG00000029153-EFO_0000249 0.448505558384329
ENSG00000029153-EFO_0000253 0.194913269824008
ENSG00000029153-EFO_0000270 0.383751608359445
ENSG00000029153-EFO_0000272 0.335176612705859
ENSG00000029153-EFO_0000274 0.581629079547744
ENSG00000029153-EFO_0000278 0.332010471764805
ENSG00000029153-EFO_0000280 0.33160067791969
ENSG00000029153-EFO_0000289 0.488784046690931
ENSG00000029153-EFO_0000304 0.243650385035303
ENSG00000029153-EFO_0000318 0.51797755776243
ENSG00000029153-EFO_0000338 0.157914294869954
ENSG00000029153-EFO_0000339 0.526805354044566
ENSG00000029153-EFO_0000341 0.4430269885328
ENSG00000029153-EFO_0000349 0.385229165379859
ENSG00000029153-EFO_0000365 0.295671883598942
ENSG00000029153-EFO_0000373 0.224340287251828
ENSG00000029153-EFO_0000384 0.425376653416846
ENSG00000029153-EFO_0000390 0.456770364692666
ENSG00000029153-EFO_0000398 0.454517477330364
ENSG00000029153-EFO_0000400 0.425069236473906
ENSG00000029153-EFO_0000401 0.298204404285875
ENSG00000029153-EFO_0000403 0.271424362377035
ENSG00000029153-EFO_0000407 0.533030988694919
ENSG00000029153-EFO_0000429 0.37980070316138
ENSG00000029153-EFO_0000432 0.358450330019974
ENSG00000029153-EFO_0000463 0.286872074152808
ENSG00000029153-EFO_0000474 0.47827909918834
ENSG00000029153-EFO_0000478 0.232749457030765
ENSG00000029153-EFO_0000479 0.395044889774827
ENSG00000029153-EFO_0000491 0.444498411288835
ENSG00000029153-EFO_0000492 0.326665236269589
ENSG00000029153-EFO_0000505 0.456496479486783
ENSG00000029153-EFO_0000516 0.237585743077566
ENSG00000029153-EFO_0000519 0.400327172727285
ENSG00000029153-EFO_0000533 0.459122099941144
ENSG00000029153-EFO_0000537 0.366955652287861
ENSG00000029153-EFO_0000553 0.38991426812468
ENSG00000029153-EFO_0000563 0.136183441132118
ENSG00000029153-EFO_0000612 0.256797997789429
ENSG00000029153-EFO_0000632 0.301270362459038
ENSG00000029153-EFO_0000641 0.345946709696855
ENSG00000029153-EFO_0000660 0.344569314593402
ENSG00000029153-EFO_0000668 0.369238290515503
ENSG00000029153-EFO_0000671 0.399034597158766
ENSG00000029153-EFO_0000676 0.460235526019994
ENSG00000029153-EFO_0000681 0.676059793759969
ENSG00000029153-EFO_0000685 0.42035911351012
ENSG00000029153-EFO_0000690 0.368950148929879
ENSG00000029153-EFO_0000692 0.50133151977656
ENSG00000029153-EFO_0000694 0.413599185733665
ENSG00000029153-EFO_0000697 0.410170272944116
ENSG00000029153-EFO_0000699 0.357377147920301
ENSG00000029153-EFO_0000702 0.335626282373845
ENSG00000029153-EFO_0000708 0.345907747152827
ENSG00000029153-EFO_0000729 0.678066444063902
ENSG00000029153-EFO_0000731 0.371904515958745
ENSG00000029153-EFO_0000756 0.492324975532542
ENSG00000029153-EFO_0000757 0.53763651143496
ENSG00000029153-EFO_0000764 0.483607797378437
ENSG00000029153-EFO_0000768 0.509530398777152
ENSG00000029153-EFO_0000770 0.437402163389138
ENSG00000029153-EFO_0000773 0.357551438068417
ENSG00000029153-EFO_0001061 0.270039466331165
ENSG00000029153-EFO_0001064 0.428735272080021
ENSG00000029153-EFO_0001065 0.217411805962172
ENSG00000029153-EFO_0001073 0.316087638705074
ENSG00000029153-EFO_0001074 0.265167070971024
ENSG00000029153-EFO_0001079 0.52351063777506
ENSG00000029153-EFO_0001358 0.636404656995869
ENSG00000029153-EFO_0001359 0.454123362412006
ENSG00000029153-EFO_0001360 0.387817660598168
ENSG00000029153-EFO_0001361 0.3566874766756
ENSG00000029153-EFO_0001365 0.42215950711847
ENSG00000029153-EFO_0001376 0.326467062900984
ENSG00000029153-EFO_0001378 0.548905636329499
ENSG00000029153-EFO_0001422 0.364403014850403
ENSG00000029153-EFO_0002496 0.344721504809432
ENSG00000029153-EFO_0002506 0.413862784550602
ENSG00000029153-EFO_0002508 0.409476024400483
ENSG00000029153-EFO_0002517 0.196874671229481
ENSG00000029153-EFO_0002609 0.221616050412068
ENSG00000029153-EFO_0002616 0.36123262309596
ENSG00000029153-EFO_0002627 0.313737794521838
ENSG00000029153-EFO_0002628 0.372804592740866
ENSG00000029153-EFO_0002690 0.918825192214851
ENSG00000029153-EFO_0002917 0.17744142023804
ENSG00000029153-EFO_0002946 0.288945360427119
ENSG00000029153-EFO_0003017 0.41008628111788
ENSG00000029153-EFO_0003025 0.253080799596136
ENSG00000029153-EFO_0003047 0.42782993536771
ENSG00000029153-EFO_0003050 0.259376876828335
ENSG00000029153-EFO_0003063 0.297017429804423
ENSG00000029153-EFO_0003073 0.469973097153171
ENSG00000029153-EFO_0003092 0.496415150720779
ENSG00000029153-EFO_0003095 0.235908806477529
ENSG00000029153-EFO_0003101 0.312824425547499
ENSG00000029153-EFO_0003144 0.163929509539175
ENSG00000029153-EFO_0003756 0.58698349297098
ENSG00000029153-EFO_0003758 0.288229642068635
ENSG00000029153-EFO_0003761 0.0781421331642644
ENSG00000029153-EFO_0003763 0.354980667916591
ENSG00000029153-EFO_0003767 0.359928841473099
ENSG00000029153-EFO_0003768 0.35869572106653
ENSG00000029153-EFO_0003770 0.205886483997478
ENSG00000029153-EFO_0003778 0.0946860310085405
ENSG00000029153-EFO_0003780 0.341988481919649
ENSG00000029153-EFO_0003782 0.378660230593643
ENSG00000029153-EFO_0003825 0.275076768081334
ENSG00000029153-EFO_0003841 0.353031150036694
ENSG00000029153-EFO_0003860 0.569259931768745
ENSG00000029153-EFO_0003870 0.120611941127614
ENSG00000029153-EFO_0003872 0.466639813353461
ENSG00000029153-EFO_0003882 0.520689651562272
ENSG00000029153-EFO_0003885 0.456394230362703
ENSG00000029153-EFO_0003894 0.306816234814087
ENSG00000029153-EFO_0003897 0.564489575547908
ENSG00000029153-EFO_0003898 0.336716376642227
ENSG00000029153-EFO_0003914 0.457448533157428
ENSG00000029153-EFO_0003918 0.268013048208602
ENSG00000029153-EFO_0003929 0.282713228848506
ENSG00000029153-EFO_0003931 0.254189466881982
ENSG00000029153-EFO_0003934 0.289163614558458
ENSG00000029153-EFO_0003948 0.483370102031558
ENSG00000029153-EFO_0003959 0.368840449017601
ENSG00000029153-EFO_0004193 0.190894453926008
ENSG00000029153-EFO_0004214 0.335781209306852
ENSG00000029153-EFO_0004227 0.325120160548794
ENSG00000029153-EFO_0004230 0.466452767017507
ENSG00000029153-EFO_0004249 0.499706618413356
ENSG00000029153-EFO_0004253 0.428499842750457
ENSG00000029153-EFO_0004272 0.494932756943248
ENSG00000029153-EFO_0004288 0.449102567573263
ENSG00000029153-EFO_0004610 0.434942757493611
ENSG00000029153-EFO_0004911 0.509705532135726
ENSG00000029153-EFO_0005088 0.256557417524
ENSG00000029153-EFO_0005226 0.278383647490433
ENSG00000029153-EFO_0005288 0.387092473594738
ENSG00000029153-EFO_0005531 0.483648750172179
ENSG00000029153-EFO_0005547 0.325469769975946
ENSG00000029153-EFO_0005676 0.175187612350919
ENSG00000029153-EFO_0005842 0.406035452863187
ENSG00000029153-EFO_0005856 0.281855136839624
ENSG00000029153-EFO_0005922 0.463334216548424
ENSG00000029153-EFO_0006318 0.39145163489017
ENSG00000029153-EFO_0006788 0.289579712349756
ENSG00000029153-EFO_0006792 0.271112444877061
ENSG00000029153-EFO_0007149 0.489114374262458
ENSG00000029153-EFO_0007214 0.389575381538225
ENSG00000029153-EFO_0007243 0.322915605226868
ENSG00000029153-EFO_0007323 0.419178638831032
ENSG00000029153-EFO_0007324 0.322674608991671
ENSG00000029153-EFO_0007328 0.441967882059933
ENSG00000029153-EFO_0007330 0.361460593805937
ENSG00000029153-EFO_0007380 0.232400366643387
ENSG00000029153-EFO_0007485 0.252065558639759
ENSG00000029153-EFO_0007510 0.339783082639033
ENSG00000029153-EFO_0008514 0.359421334709536
ENSG00000029153-EFO_0008525 0.242553940104549
ENSG00000029153-EFO_0008526 0.319548987294828
ENSG00000029153-EFO_0008583 0.571214722971622
ENSG00000029153-EFO_1000041 0.437389839568706
ENSG00000029153-EFO_1000359 0.373114688052013
ENSG00000029153-EFO_1000363 0.317904534983903
ENSG00000029153-EFO_1000418 0.113757110670904
ENSG00000029153-EFO_1000481 0.409369988288632
ENSG00000029153-EFO_1000496 0.370105087754196
ENSG00000029153-EFO_1000560 0.409459963112878
ENSG00000029153-EFO_1000576 0.459167785836977
ENSG00000029153-EFO_1000595 0.387728820544589
ENSG00000029153-EFO_1000632 0.282314091209896
ENSG00000029153-EFO_1000652 0.3469508262208
ENSG00000029153-EFO_1000668 0.473676545414806
ENSG00000029153-EFO_1000733 0.23540934096043
ENSG00000029153-EFO_1000773 0.270477142646025
ENSG00000029153-EFO_1000783 0.248926498472794
ENSG00000029153-EFO_1000897 0.450818988609047
ENSG00000029153-EFO_1000906 0.221991915238403
ENSG00000029153-EFO_1001089 0.249528558584764
ENSG00000029153-EFO_1001154 0.386293345070909
ENSG00000029153-EFO_1001233 0.229467081310286
ENSG00000029153-EFO_1001237 0.1167306135618
ENSG00000029153-EFO_1001252 0.149504704510051
ENSG00000029153-EFO_1001268 0.321301419556688
ENSG00000029153-EFO_1001380 0.341501787325673
ENSG00000029153-EFO_1001434 0.260362250693187
ENSG00000029153-EFO_1001768 0.402954407164612
ENSG00000029153-EFO_1001927 0.299231778880659
ENSG00000029153-EFO_1002032 0.274055184704499
ENSG00000029153-HP_0000979 0.365258189762002
ENSG00000029153-HP_0001915 0.480617117219809
ENSG00000029153-HP_0003074 0.422226697835265
ENSG00000029153-Orphanet_206647 0.244762042074199
ENSG00000029153-Orphanet_309152 0.412587404963335
ENSG00000030582-DOID_13406 0.852293398231282
ENSG00000030582-EFO_0000094 0.509623045617458
ENSG00000030582-EFO_0000095 0.682617401778416
ENSG00000030582-EFO_0000181 0.552508839921113
ENSG00000030582-EFO_0000182 0.849856671546835
ENSG00000030582-EFO_0000186 0.452570052359437
ENSG00000030582-EFO_0000192 0.348849453786333
ENSG00000030582-EFO_0000198 0.583510511494659
ENSG00000030582-EFO_0000199 0.762217045512835
ENSG00000030582-EFO_0000203 0.573731531203952
ENSG00000030582-EFO_0000209 0.372399769277171
ENSG00000030582-EFO_0000212 0.532532276655704
ENSG00000030582-EFO_0000222 0.705496331352588
ENSG00000030582-EFO_0000231 0.589872751501712
ENSG00000030582-EFO_0000232 0.537792801335153
ENSG00000030582-EFO_0000233 0.491333236697256
ENSG00000030582-EFO_0000249 0.793848995532775
ENSG00000030582-EFO_0000253 0.468074423818059
ENSG00000030582-EFO_0000270 0.991235841232653
ENSG00000030582-EFO_0000272 0.801540527181301
ENSG00000030582-EFO_0000274 0.644264557988082
ENSG00000030582-EFO_0000278 0.250618444279154
ENSG00000030582-EFO_0000280 0.814212258433303
ENSG00000030582-EFO_0000289 0.74506154050539
ENSG00000030582-EFO_0000304 0.590921476489538
ENSG00000030582-EFO_0000318 1
ENSG00000030582-EFO_0000338 0.765735055116436
ENSG00000030582-EFO_0000339 0.616098369906248
ENSG00000030582-EFO_0000341 0.605910527139551
ENSG00000030582-EFO_0000349 0.502347401810473
ENSG00000030582-EFO_0000365 0.775275308103625
ENSG00000030582-EFO_0000373 0.469642834265101
ENSG00000030582-EFO_0000384 0.710529075111472
ENSG00000030582-EFO_0000390 0.432031240002957
ENSG00000030582-EFO_0000398 0.478123637934582
ENSG00000030582-EFO_0000400 0.389384599707262
ENSG00000030582-EFO_0000401 0.439762316870998
ENSG00000030582-EFO_0000403 0.306134669672443
ENSG00000030582-EFO_0000407 1
ENSG00000030582-EFO_0000429 0.687034836225494
ENSG00000030582-EFO_0000432 0.496648061458254
ENSG00000030582-EFO_0000463 0.383519857476382
ENSG00000030582-EFO_0000474 0.500814962728402
ENSG00000030582-EFO_0000478 0.519683825165872
ENSG00000030582-EFO_0000479 0.321278213578877
ENSG00000030582-EFO_0000491 0.533867859907129
ENSG00000030582-EFO_0000492 0.816930312633053
ENSG00000030582-EFO_0000505 0.613456311268265
ENSG00000030582-EFO_0000516 0.515883430583233
ENSG00000030582-EFO_0000519 0.861732178625271
ENSG00000030582-EFO_0000533 0.877312423864562
ENSG00000030582-EFO_0000537 0.360949747987061
ENSG00000030582-EFO_0000553 0.560720311961036
ENSG00000030582-EFO_0000563 0.970969359339882
ENSG00000030582-EFO_0000612 0.255703227614938
ENSG00000030582-EFO_0000632 0.893901429525856
ENSG00000030582-EFO_0000641 0.915216883596005
ENSG00000030582-EFO_0000660 0.688472523985406
ENSG00000030582-EFO_0000668 0.717649067864969
ENSG00000030582-EFO_0000671 0.373811896686204
ENSG00000030582-EFO_0000676 0.94095604181353
ENSG00000030582-EFO_0000681 0.570132121722767
ENSG00000030582-EFO_0000685 0.47825295081964
ENSG00000030582-EFO_0000690 0.451862398467075
ENSG00000030582-EFO_0000692 1
ENSG00000030582-EFO_0000694 0.527214983836653
ENSG00000030582-EFO_0000697 0.686847082810038
ENSG00000030582-EFO_0000699 0.320299209070883
ENSG00000030582-EFO_0000702 0.716435439729607
ENSG00000030582-EFO_0000708 0.995740765973793
ENSG00000030582-EFO_0000729 0.735790493886047
ENSG00000030582-EFO_0000731 0.80783967968901
ENSG00000030582-EFO_0000756 1
ENSG00000030582-EFO_0000757 0.569333122641797
ENSG00000030582-EFO_0000764 0.520426650732819
ENSG00000030582-EFO_0000768 0.919591438069426
ENSG00000030582-EFO_0000770 0.673231873682716
ENSG00000030582-EFO_0000773 0.392378111112397
ENSG00000030582-EFO_0001061 0.603291275058379
ENSG00000030582-EFO_0001064 1
ENSG00000030582-EFO_0001065 0.705929562315717
ENSG00000030582-EFO_0001073 0.530990988055553
ENSG00000030582-EFO_0001074 0.580066496850868
ENSG00000030582-EFO_0001079 0.57250314397236
ENSG00000030582-EFO_0001358 0.338232190714077
ENSG00000030582-EFO_0001359 0.523093313860953
ENSG00000030582-EFO_0001360 0.731940200901922
ENSG00000030582-EFO_0001361 0.234409905925763
ENSG00000030582-EFO_0001365 0.489531929644784
ENSG00000030582-EFO_0001376 0.317652279688777
ENSG00000030582-EFO_0001378 0.658746317226099
ENSG00000030582-EFO_0001422 0.574117363944781
ENSG00000030582-EFO_0002496 0.400029725699873
ENSG00000030582-EFO_0002506 0.698303720956961
ENSG00000030582-EFO_0002508 0.762430689656374
ENSG00000030582-EFO_0002517 0.420049149985421
ENSG00000030582-EFO_0002609 0.896724777625424
ENSG00000030582-EFO_0002616 0.588924073713067
ENSG00000030582-EFO_0002627 0.357092574507826
ENSG00000030582-EFO_0002628 0.830709442589255
ENSG00000030582-EFO_0002690 0.63091194514861
ENSG00000030582-EFO_0002917 0.610393867127195
ENSG00000030582-EFO_0002946 0.359894105662558
ENSG00000030582-EFO_0003017 0.450897090526771
ENSG00000030582-EFO_0003025 0.393588108117092
ENSG00000030582-EFO_0003047 0.51182787101305
ENSG00000030582-EFO_0003050 0.628836464700134
ENSG00000030582-EFO_0003063 0.307627782216168
ENSG00000030582-EFO_0003073 0.688059860937828
ENSG00000030582-EFO_0003092 0.529848753933529
ENSG00000030582-EFO_0003095 0.401636473770574
ENSG00000030582-EFO_0003101 0.327200678807163
ENSG00000030582-EFO_0003144 0.273667839399491
ENSG00000030582-EFO_0003756 0.771723279774235
ENSG00000030582-EFO_0003758 0.612938002044833
ENSG00000030582-EFO_0003761 0.509122796009938
ENSG00000030582-EFO_0003763 0.771638098786904
ENSG00000030582-EFO_0003767 0.34919458777867
ENSG00000030582-EFO_0003768 0.345460422520425
ENSG00000030582-EFO_0003770 0.451205820047679
ENSG00000030582-EFO_0003778 0.487164388667443
ENSG00000030582-EFO_0003780 0.437517024785103
ENSG00000030582-EFO_0003782 0.934987611730637
ENSG00000030582-EFO_0003825 0.564189721133503
ENSG00000030582-EFO_0003841 0.570949093215839
ENSG00000030582-EFO_0003860 0.699848976676589
ENSG00000030582-EFO_0003870 0.727070533535269
ENSG00000030582-EFO_0003872 0.550574943940735
ENSG00000030582-EFO_0003882 0.688202466996429
ENSG00000030582-EFO_0003885 1
ENSG00000030582-EFO_0003894 0.517125316764659
ENSG00000030582-EFO_0003897 0.635913804368998
ENSG00000030582-EFO_0003898 0.686798423581014
ENSG00000030582-EFO_0003914 0.525634553826391
ENSG00000030582-EFO_0003918 0.468799773468483
ENSG00000030582-EFO_0003929 0.411935243546622
ENSG00000030582-EFO_0003931 0.339326994630039
ENSG00000030582-EFO_0003934 0.416000123405868
ENSG00000030582-EFO_0003948 0.383858535389482
ENSG00000030582-EFO_0003959 0.545236945788249
ENSG00000030582-EFO_0004193 0.432466125180355
ENSG00000030582-EFO_0004214 0.397721851373704
ENSG00000030582-EFO_0004227 0.408242004581005
ENSG00000030582-EFO_0004230 0.479338738178377
ENSG00000030582-EFO_0004249 0.291770351358645
ENSG00000030582-EFO_0004253 0.333379573716955
ENSG00000030582-EFO_0004272 0.57119824883523
ENSG00000030582-EFO_0004288 0.6141704425211
ENSG00000030582-EFO_0004610 0.917110643201327
ENSG00000030582-EFO_0004911 0.52756207887988
ENSG00000030582-EFO_0005088 0.378174522499591
ENSG00000030582-EFO_0005226 0.483241414479382
ENSG00000030582-EFO_0005288 0.603579515388537
ENSG00000030582-EFO_0005531 0.473660098394096
ENSG00000030582-EFO_0005547 0.391381764186504
ENSG00000030582-EFO_0005676 0.308974354875519
ENSG00000030582-EFO_0005842 0.652124435163944
ENSG00000030582-EFO_0005856 0.8033386962852
ENSG00000030582-EFO_0005922 0.677489777274681
ENSG00000030582-EFO_0006318 0.447093523765878
ENSG00000030582-EFO_0006788 0.279053780330211
ENSG00000030582-EFO_0006792 0.821651545515818
ENSG00000030582-EFO_0007149 0.574833469218853
ENSG00000030582-EFO_0007214 0.367328349568609
ENSG00000030582-EFO_0007243 0.443162041658905
ENSG00000030582-EFO_0007323 0.468842698933495
ENSG00000030582-EFO_0007324 0.408824734342832
ENSG00000030582-EFO_0007328 0.372479714498217
ENSG00000030582-EFO_0007330 0.307113417095035
ENSG00000030582-EFO_0007380 0.674647310712151
ENSG00000030582-EFO_0007485 0.355420203759126
ENSG00000030582-EFO_0007510 0.459137830861033
ENSG00000030582-EFO_0008514 0.446177085360037
ENSG00000030582-EFO_0008525 1
ENSG00000030582-EFO_0008526 0.462765590013389
ENSG00000030582-EFO_0008583 0.639251555518912
ENSG00000030582-EFO_1000041 0.859025484821742
ENSG00000030582-EFO_1000359 0.517247037639882
ENSG00000030582-EFO_1000363 0.700524492556303
ENSG00000030582-EFO_1000418 0.49870644225554
ENSG00000030582-EFO_1000481 0.265692490314391
ENSG00000030582-EFO_1000496 0.835663206307464
ENSG00000030582-EFO_1000560 0.422377138903204
ENSG00000030582-EFO_1000576 0.288053132367819
ENSG00000030582-EFO_1000595 0.602002723169507
ENSG00000030582-EFO_1000632 0.511731866117162
ENSG00000030582-EFO_1000652 0.31324623130953
ENSG00000030582-EFO_1000668 0.460425228509713
ENSG00000030582-EFO_1000733 0.368033698187746
ENSG00000030582-EFO_1000773 0.514485092001171
ENSG00000030582-EFO_1000783 0.461581109404969
ENSG00000030582-EFO_1000897 0.721017028989293
ENSG00000030582-EFO_1000906 0.252490264826837
ENSG00000030582-EFO_1001089 0.279202798014349
ENSG00000030582-EFO_1001154 0.620188775147207
ENSG00000030582-EFO_1001233 0.376452601205224
ENSG00000030582-EFO_1001237 0.273722746962459
ENSG00000030582-EFO_1001252 0.362695286577675
ENSG00000030582-EFO_1001268 0.394112809117809
ENSG00000030582-EFO_1001380 0.572072883910997
ENSG00000030582-EFO_1001434 0.586315983351497
ENSG00000030582-EFO_1001768 0.316406290163392
ENSG00000030582-EFO_1001927 0.731036133577367
ENSG00000030582-EFO_1002032 0.285342910784777
ENSG00000030582-HP_0000979 0.370496419686222
ENSG00000030582-HP_0001915 0.608805625676291
ENSG00000030582-HP_0003074 0.583000526906021
ENSG00000030582-Orphanet_206647 0.510827836690787
ENSG00000030582-Orphanet_309152 0.3602633044428
ENSG00000033800-DOID_13406 0.426910882901988
ENSG00000033800-EFO_0000094 0.367460509729805
ENSG00000033800-EFO_0000095 0.558894914026135
ENSG00000033800-EFO_0000181 0.75521062652068
ENSG00000033800-EFO_0000182 0.54236736722892
ENSG00000033800-EFO_0000186 0.634659121381501
ENSG00000033800-EFO_0000192 0.712889970075452
ENSG00000033800-EFO_0000198 0.741098185946797
ENSG00000033800-EFO_0000199 0.468655292771574
ENSG00000033800-EFO_0000203 0.394399962069191
ENSG00000033800-EFO_0000209 0.475467487453979
ENSG00000033800-EFO_0000212 0.797627142820921
ENSG00000033800-EFO_0000222 0.811231932580228
ENSG00000033800-EFO_0000231 0.712250094629486
ENSG00000033800-EFO_0000232 0.741643258025905
ENSG00000033800-EFO_0000233 0.319611145698221
ENSG00000033800-EFO_0000249 0.594742541526565
ENSG00000033800-EFO_0000253 0.582674653185919
ENSG00000033800-EFO_0000270 0.688292210500956
ENSG00000033800-EFO_0000272 0.545263847248503
ENSG00000033800-EFO_0000274 0.759521441451489
ENSG00000033800-EFO_0000278 0.500584462048756
ENSG00000033800-EFO_0000280 0.79829450289872
ENSG00000033800-EFO_0000289 0.733709879769049
ENSG00000033800-EFO_0000304 0.337457165893684
ENSG00000033800-EFO_0000318 0.600749106353493
ENSG00000033800-EFO_0000338 0.328776277738601
ENSG00000033800-EFO_0000339 0.655486310022442
ENSG00000033800-EFO_0000341 0.824160145096381
ENSG00000033800-EFO_0000349 0.683920211450989
ENSG00000033800-EFO_0000365 0.562619724414183
ENSG00000033800-EFO_0000373 0.609326580610858
ENSG00000033800-EFO_0000384 0.81187820936637
ENSG00000033800-EFO_0000390 0.796819187812049
ENSG00000033800-EFO_0000398 0.689516424863262
ENSG00000033800-EFO_0000400 0.316855095322896
ENSG00000033800-EFO_0000401 0.676613221669019
ENSG00000033800-EFO_0000403 0.794743902107495
ENSG00000033800-EFO_0000407 0.533640171461262
ENSG00000033800-EFO_0000429 0.790476987543474
ENSG00000033800-EFO_0000432 0.680822594355533
ENSG00000033800-EFO_0000463 0.66861774845309
ENSG00000033800-EFO_0000474 0.740009925698493
ENSG00000033800-EFO_0000478 0.76371223548791
ENSG00000033800-EFO_0000479 0.827571144601392
ENSG00000033800-EFO_0000491 0.551141009290751
ENSG00000033800-EFO_0000492 0.785555686404096
ENSG00000033800-EFO_0000505 0.695246089077744
ENSG00000033800-EFO_0000516 0.422735930708064
ENSG00000033800-EFO_0000519 0.558633687617863
ENSG00000033800-EFO_0000533 0.853535199625424
ENSG00000033800-EFO_0000537 0.860586156139285
ENSG00000033800-EFO_0000553 0.789465084632144
ENSG00000033800-EFO_0000563 0.273344837945371
ENSG00000033800-EFO_0000612 0.668739619427406
ENSG00000033800-EFO_0000632 0.544941473052303
ENSG00000033800-EFO_0000641 0.577504671789301
ENSG00000033800-EFO_0000660 0.919618941366372
ENSG00000033800-EFO_0000668 0.336880717471619
ENSG00000033800-EFO_0000671 0.413082862021113
ENSG00000033800-EFO_0000676 0.538005291907175
ENSG00000033800-EFO_0000681 0.539334388255055
ENSG00000033800-EFO_0000685 0.8730280575221
ENSG00000033800-EFO_0000690 0.781215425522003
ENSG00000033800-EFO_0000692 0.761719935415569
ENSG00000033800-EFO_0000694 0.728515201764987
ENSG00000033800-EFO_0000697 0.977568741905419
ENSG00000033800-EFO_0000699 0.790583132754442
ENSG00000033800-EFO_0000702 0.423751207456469
ENSG00000033800-EFO_0000708 0.530490165739086
ENSG00000033800-EFO_0000729 0.777825554336253
ENSG00000033800-EFO_0000731 0.815227378245687
ENSG00000033800-EFO_0000756 0.935499574711478
ENSG00000033800-EFO_0000757 0.752882674330704
ENSG00000033800-EFO_0000764 0.801451534480894
ENSG00000033800-EFO_0000768 0.741014134118675
ENSG00000033800-EFO_0000770 0.72753384441155
ENSG00000033800-EFO_0000773 0.897986986642108
ENSG00000033800-EFO_0001061 0.789996941140924
ENSG00000033800-EFO_0001064 0.883201165266536
ENSG00000033800-EFO_0001065 0.620716211181907
ENSG00000033800-EFO_0001073 0.630925411489023
ENSG00000033800-EFO_0001074 0.446140722260006
ENSG00000033800-EFO_0001079 0.629455315509153
ENSG00000033800-EFO_0001358 0.695781771469133
ENSG00000033800-EFO_0001359 0.819807131163271
ENSG00000033800-EFO_0001360 0.774627501496167
ENSG00000033800-EFO_0001361 0.713207702530472
ENSG00000033800-EFO_0001365 0.751340753009358
ENSG00000033800-EFO_0001376 0.518119902754497
ENSG00000033800-EFO_0001378 0.566037036534501
ENSG00000033800-EFO_0001422 0.683037900054564
ENSG00000033800-EFO_0002496 0.823946805769949
ENSG00000033800-EFO_0002506 0.877914156465899
ENSG00000033800-EFO_0002508 0.779131612053692
ENSG00000033800-EFO_0002517 0.503258685446217
ENSG00000033800-EFO_0002609 0.320789875683843
ENSG00000033800-EFO_0002616 0.621630742354755
ENSG00000033800-EFO_0002627 0.741787607118338
ENSG00000033800-EFO_0002628 0.351387662145269
ENSG00000033800-EFO_0002690 0.908966085958567
ENSG00000033800-EFO_0002917 0.444533129975753
ENSG00000033800-EFO_0002946 0.697610453105612
ENSG00000033800-EFO_0003017 0.693824459982702
ENSG00000033800-EFO_0003025 0.694856342259075
ENSG00000033800-EFO_0003047 0.85608337890975
ENSG00000033800-EFO_0003050 0.349254842992635
ENSG00000033800-EFO_0003063 0.733209460755795
ENSG00000033800-EFO_0003073 0.662433251727053
ENSG00000033800-EFO_0003092 0.892709787809676
ENSG00000033800-EFO_0003095 0.52469822852033
ENSG00000033800-EFO_0003101 0.734169592063426
ENSG00000033800-EFO_0003144 0.51351381692299
ENSG00000033800-EFO_0003756 0.857238041121573
ENSG00000033800-EFO_0003758 0.388376880815605
ENSG00000033800-EFO_0003761 0.335494635327499
ENSG00000033800-EFO_0003763 0.459122626907134
ENSG00000033800-EFO_0003767 0.857365448409921
ENSG00000033800-EFO_0003768 0.624490310571435
ENSG00000033800-EFO_0003770 0.607180739747318
ENSG00000033800-EFO_0003778 0.393045920608791
ENSG00000033800-EFO_0003780 0.490714272313039
ENSG00000033800-EFO_0003782 0.634533099454102
ENSG00000033800-EFO_0003825 0.631111499383702
ENSG00000033800-EFO_0003841 0.794322577470688
ENSG00000033800-EFO_0003860 0.721241901578622
ENSG00000033800-EFO_0003870 0.548918367405103
ENSG00000033800-EFO_0003872 0.850407467423821
ENSG00000033800-EFO_0003882 0.435540230984141
ENSG00000033800-EFO_0003885 0.982655576153809
ENSG00000033800-EFO_0003894 0.728386019969019
ENSG00000033800-EFO_0003897 0.64068003536221
ENSG00000033800-EFO_0003898 0.419994115790186
ENSG00000033800-EFO_0003914 0.679875753065724
ENSG00000033800-EFO_0003918 0.381944021468684
ENSG00000033800-EFO_0003929 0.656229225272348
ENSG00000033800-EFO_0003931 0.603224653035184
ENSG00000033800-EFO_0003934 0.608151510948811
ENSG00000033800-EFO_0003948 0.84753642841096
ENSG00000033800-EFO_0003959 0.500743080741129
ENSG00000033800-EFO_0004193 0.343812556116159
ENSG00000033800-EFO_0004214 0.339762038682413
ENSG00000033800-EFO_0004227 0.457945015401642
ENSG00000033800-EFO_0004230 0.714923317124835
ENSG00000033800-EFO_0004249 0.804876987948633
ENSG00000033800-EFO_0004253 0.583780253991044
ENSG00000033800-EFO_0004272 0.779780299927396
ENSG00000033800-EFO_0004288 0.677804109667215
ENSG00000033800-EFO_0004610 0.581439918445862
ENSG00000033800-EFO_0004911 0.690191155393647
ENSG00000033800-EFO_0005088 0.53449173210235
ENSG00000033800-EFO_0005226 0.662530489796783
ENSG00000033800-EFO_0005288 0.632579328468682
ENSG00000033800-EFO_0005531 0.552592305611944
ENSG00000033800-EFO_0005547 0.362177938189166
ENSG00000033800-EFO_0005676 0.600064376360004
ENSG00000033800-EFO_0005842 0.777844510253641
ENSG00000033800-EFO_0005856 0.429567601798903
ENSG00000033800-EFO_0005922 0.761652753960519
ENSG00000033800-EFO_0006318 0.660140513362939
ENSG00000033800-EFO_0006788 0.558187308696665
ENSG00000033800-EFO_0006792 0.374799637342427
ENSG00000033800-EFO_0007149 0.870762307223219
ENSG00000033800-EFO_0007214 0.734371156231112
ENSG00000033800-EFO_0007243 0.849175771202416
ENSG00000033800-EFO_0007323 0.47659355166723
ENSG00000033800-EFO_0007324 0.601326918608999
ENSG00000033800-EFO_0007328 0.359083958360545
ENSG00000033800-EFO_0007330 0.516559012158892
ENSG00000033800-EFO_0007380 0.352490886310902
ENSG00000033800-EFO_0007485 0.630291470830278
ENSG00000033800-EFO_0007510 0.343465143180695
ENSG00000033800-EFO_0008514 0.961200078429863
ENSG00000033800-EFO_0008525 0.223370845612684
ENSG00000033800-EFO_0008526 0.561967757520923
ENSG00000033800-EFO_0008583 0.882854017981163
ENSG00000033800-EFO_1000041 0.45977897728068
ENSG00000033800-EFO_1000359 0.453794574518397
ENSG00000033800-EFO_1000363 0.561702103916446
ENSG00000033800-EFO_1000418 0.711246069583439
ENSG00000033800-EFO_1000481 0.498814896723655
ENSG00000033800-EFO_1000496 0.610385460453769
ENSG00000033800-EFO_1000560 0.690233395038606
ENSG00000033800-EFO_1000576 0.950847272215872
ENSG00000033800-EFO_1000595 0.727684384859
ENSG00000033800-EFO_1000632 0.672269969947375
ENSG00000033800-EFO_1000652 0.519963979579356
ENSG00000033800-EFO_1000668 0.332749202229778
ENSG00000033800-EFO_1000733 0.420427370809776
ENSG00000033800-EFO_1000773 0.936129739115817
ENSG00000033800-EFO_1000783 0.515828261993736
ENSG00000033800-EFO_1000897 0.778809103819257
ENSG00000033800-EFO_1000906 0.691690143414062
ENSG00000033800-EFO_1001089 0.549006905141063
ENSG00000033800-EFO_1001154 0.439924913478478
ENSG00000033800-EFO_1001233 0.56209937752415
ENSG00000033800-EFO_1001237 0.479509730734613
ENSG00000033800-EFO_1001252 0.527393772321867
ENSG00000033800-EFO_1001268 0.798975257211817
ENSG00000033800-EFO_1001380 0.506209677543391
ENSG00000033800-EFO_1001434 0.761779444264224
ENSG00000033800-EFO_1001768 0.48171571028
ENSG00000033800-EFO_1001927 0.835666825474344
ENSG00000033800-EFO_1002032 0.585239292198216
ENSG00000033800-HP_0000979 0.669745670497839
ENSG00000033800-HP_0001915 0.716327186912407
ENSG00000033800-HP_0003074 0.757585686879303
ENSG00000033800-Orphanet_206647 0.809113100080028
ENSG00000033800-Orphanet_309152 0.604435498628649
ENSG00000034152-DOID_13406 0.409569680286955
ENSG00000034152-EFO_0000094 0.29074887549015
ENSG00000034152-EFO_0000095 0.299239727782814
ENSG00000034152-EFO_0000181 0.619548749741583
ENSG00000034152-EFO_0000182 0.529486641622559
ENSG00000034152-EFO_0000186 0.588981926450234
ENSG00000034152-EFO_0000192 0.816933279714369
ENSG00000034152-EFO_0000198 0.562920158405194
ENSG00000034152-EFO_0000199 0.32027370615662
ENSG00000034152-EFO_0000203 0.383868231203226
ENSG00000034152-EFO_0000209 0.414643324722129
ENSG00000034152-EFO_0000212 0.526512090323445
ENSG00000034152-EFO_0000222 0.36872068896265
ENSG00000034152-EFO_0000231 0.515560310890502
ENSG00000034152-EFO_0000232 0.697067205453072
ENSG00000034152-EFO_0000233 0.413929735493102
ENSG00000034152-EFO_0000249 0.637024688443769
ENSG00000034152-EFO_0000253 0.589039416585695
ENSG00000034152-EFO_0000270 0.441447461298533
ENSG00000034152-EFO_0000272 0.569629013863658
ENSG00000034152-EFO_0000274 0.652622004546498
ENSG00000034152-EFO_0000278 0.536030582428664
ENSG00000034152-EFO_0000280 0.598102077643602
ENSG00000034152-EFO_0000289 0.612879347517787
ENSG00000034152-EFO_0000304 0.141171405580664
ENSG00000034152-EFO_0000318 0.70701591258895
ENSG00000034152-EFO_0000338 0.342181181357891
ENSG00000034152-EFO_0000339 0.584786552129503
ENSG00000034152-EFO_0000341 1
ENSG00000034152-EFO_0000349 0.642634149840212
ENSG00000034152-EFO_0000365 0.53031192619212
ENSG00000034152-EFO_0000373 0.603552127858712
ENSG00000034152-EFO_0000384 0.500613148971167
ENSG00000034152-EFO_0000390 0.511041648363184
ENSG00000034152-EFO_0000398 0.769261267477997
ENSG00000034152-EFO_0000400 0.303161124467519
ENSG00000034152-EFO_0000401 0.536229256373071
ENSG00000034152-EFO_0000403 0.535006575130938
ENSG00000034152-EFO_0000407 0.666448140802473
ENSG00000034152-EFO_0000429 0.691782875357879
ENSG00000034152-EFO_0000432 0.76108143554122
ENSG00000034152-EFO_0000463 1
ENSG00000034152-EFO_0000474 0.524419531201448
ENSG00000034152-EFO_0000478 0.628490895055293
ENSG00000034152-EFO_0000479 0.544526264999676
ENSG00000034152-EFO_0000491 0.740907162601053
ENSG00000034152-EFO_0000492 0.568055244323468
ENSG00000034152-EFO_0000505 0.770476991999291
ENSG00000034152-EFO_0000516 0.319259284259453
ENSG00000034152-EFO_0000519 0.600619257948668
ENSG00000034152-EFO_0000533 0.649119987207409
ENSG00000034152-EFO_0000537 0.518579935598998
ENSG00000034152-EFO_0000553 0.468754270418486
ENSG00000034152-EFO_0000563 0.313268395126087
ENSG00000034152-EFO_0000612 0.486727784771284
ENSG00000034152-EFO_0000632 0.559620375344148
ENSG00000034152-EFO_0000641 0.414611583281754
ENSG00000034152-EFO_0000660 0.912670149909075
ENSG00000034152-EFO_0000668 0.361342954324403
ENSG00000034152-EFO_0000671 0.430661423534576
ENSG00000034152-EFO_0000676 0.639226365230339
ENSG00000034152-EFO_0000681 0.233035825115697
ENSG00000034152-EFO_0000685 0.667960383748393
ENSG00000034152-EFO_0000690 0.604635619157745
ENSG00000034152-EFO_0000692 0.608667056448161
ENSG00000034152-EFO_0000694 0.489839857433332
ENSG00000034152-EFO_0000697 0.62710855639176
ENSG00000034152-EFO_0000699 0.535395604937936
ENSG00000034152-EFO_0000702 0.51804972734
ENSG00000034152-EFO_0000708 0.422190150744065
ENSG00000034152-EFO_0000729 0.442463807183074
ENSG00000034152-EFO_0000731 0.753007047412594
ENSG00000034152-EFO_0000756 0.757934124454549
ENSG00000034152-EFO_0000757 0.860176600568657
ENSG00000034152-EFO_0000764 0.597938253088427
ENSG00000034152-EFO_0000768 0.382185266601354
ENSG00000034152-EFO_0000770 0.604833370350647
ENSG00000034152-EFO_0000773 0.582826702168284
ENSG00000034152-EFO_0001061 0.736138086957474
ENSG00000034152-EFO_0001064 0.471817706457393
ENSG00000034152-EFO_0001065 0.61974508516401
ENSG00000034152-EFO_0001073 1
ENSG00000034152-EFO_0001074 0.255588857331548
ENSG00000034152-EFO_0001079 0.583083349256114
ENSG00000034152-EFO_0001358 0.448703686300027
ENSG00000034152-EFO_0001359 0.552689174605485
ENSG00000034152-EFO_0001360 0.737031149490719
ENSG00000034152-EFO_0001361 0.643434114583975
ENSG00000034152-EFO_0001365 0.619787856357316
ENSG00000034152-EFO_0001376 0.536877883035272
ENSG00000034152-EFO_0001378 0.460175642097661
ENSG00000034152-EFO_0001422 0.511328144980402
ENSG00000034152-EFO_0002496 0.61938425792168
ENSG00000034152-EFO_0002506 0.528227335792944
ENSG00000034152-EFO_0002508 0.663883191993019
ENSG00000034152-EFO_0002517 0.131364119246271
ENSG00000034152-EFO_0002609 0.267833856490017
ENSG00000034152-EFO_0002616 0.412939531500018
ENSG00000034152-EFO_0002627 0.649262270842325
ENSG00000034152-EFO_0002628 0.371121696492628
ENSG00000034152-EFO_0002690 0.673512828396059
ENSG00000034152-EFO_0002917 0.326520730487949
ENSG00000034152-EFO_0002946 0.508396605727799
ENSG00000034152-EFO_0003017 0.55521226460119
ENSG00000034152-EFO_0003025 0.470137436025867
ENSG00000034152-EFO_0003047 0.594296759141787
ENSG00000034152-EFO_0003050 0.386850040352339
ENSG00000034152-EFO_0003063 0.599888344809348
ENSG00000034152-EFO_0003073 0.42926758685544
ENSG00000034152-EFO_0003092 0.552438851347128
ENSG00000034152-EFO_0003095 0.536032116261856
ENSG00000034152-EFO_0003101 0.525895839866513
ENSG00000034152-EFO_0003144 0.521066811610118
ENSG00000034152-EFO_0003756 0.516814025326628
ENSG00000034152-EFO_0003758 0.404377660244321
ENSG00000034152-EFO_0003761 0.349697940201793
ENSG00000034152-EFO_0003763 0.334079232944549
ENSG00000034152-EFO_0003767 0.473580442845835
ENSG00000034152-EFO_0003768 0.427219527468259
ENSG00000034152-EFO_0003770 0.656172309317254
ENSG00000034152-EFO_0003778 0.353609023664024
ENSG00000034152-EFO_0003780 0.642734600993085
ENSG00000034152-EFO_0003782 0.593345505373351
ENSG00000034152-EFO_0003825 0.533888992537571
ENSG00000034152-EFO_0003841 0.509349870590154
ENSG00000034152-EFO_0003860 0.493836390143675
ENSG00000034152-EFO_0003870 0.435056321890417
ENSG00000034152-EFO_0003872 0.505592703182422
ENSG00000034152-EFO_0003882 0.352843552098216
ENSG00000034152-EFO_0003885 0.641013627145143
ENSG00000034152-EFO_0003894 0.743697606112101
ENSG00000034152-EFO_0003897 0.496440916598823
ENSG00000034152-EFO_0003898 0.287561284836582
ENSG00000034152-EFO_0003914 0.776766421068284
ENSG00000034152-EFO_0003918 0.457115615088928
ENSG00000034152-EFO_0003929 0.501346493720206
ENSG00000034152-EFO_0003931 0.540195771498167
ENSG00000034152-EFO_0003934 0.698013364692548
ENSG00000034152-EFO_0003948 0.420112021320665
ENSG00000034152-EFO_0003959 0.309824656763114
ENSG00000034152-EFO_0004193 0.596901567220252
ENSG00000034152-EFO_0004214 0.207431508053553
ENSG00000034152-EFO_0004227 0.204447662110283
ENSG00000034152-EFO_0004230 0.737892588328777
ENSG00000034152-EFO_0004249 0.420001546157463
ENSG00000034152-EFO_0004253 0.531150088531449
ENSG00000034152-EFO_0004272 0.58273056180131
ENSG00000034152-EFO_0004288 0.621840466553088
ENSG00000034152-EFO_0004610 0.591986178972737
ENSG00000034152-EFO_0004911 0.540145431059383
ENSG00000034152-EFO_0005088 0.189107283644404
ENSG00000034152-EFO_0005226 0.471203327546612
ENSG00000034152-EFO_0005288 0.683079704782237
ENSG00000034152-EFO_0005531 0.391734678165074
ENSG00000034152-EFO_0005547 0.186927739195519
ENSG00000034152-EFO_0005676 0.631442051891789
ENSG00000034152-EFO_0005842 0.5362994409743
ENSG00000034152-EFO_0005856 0.304902333214981
ENSG00000034152-EFO_0005922 0.664379542919569
ENSG00000034152-EFO_0006318 0.787000222790715
ENSG00000034152-EFO_0006788 0.501036645969278
ENSG00000034152-EFO_0006792 0.305042306224748
ENSG00000034152-EFO_0007149 0.51677123462811
ENSG00000034152-EFO_0007214 0.494959153660204
ENSG00000034152-EFO_0007243 0.479955625206682
ENSG00000034152-EFO_0007323 0.406067407658205
ENSG00000034152-EFO_0007324 0.59708920718364
ENSG00000034152-EFO_0007328 0.341043731182138
ENSG00000034152-EFO_0007330 0.671153521997134
ENSG00000034152-EFO_0007380 0.314814175814765
ENSG00000034152-EFO_0007485 0.687263297598529
ENSG00000034152-EFO_0007510 0.337075693708369
ENSG00000034152-EFO_0008514 0.491309676121153
ENSG00000034152-EFO_0008525 0.251945171255394
ENSG00000034152-EFO_0008526 0.422432270815016
ENSG00000034152-EFO_0008583 0.865646354415286
ENSG00000034152-EFO_1000041 0.295399891373428
ENSG00000034152-EFO_1000359 0.449946020545464
ENSG00000034152-EFO_1000363 0.285748935784494
ENSG00000034152-EFO_1000418 0.461527508415719
ENSG00000034152-EFO_1000481 0.762750499272929
ENSG00000034152-EFO_1000496 0.469235257990466
ENSG00000034152-EFO_1000560 0.452268103171271
ENSG00000034152-EFO_1000576 0.483821623100104
ENSG00000034152-EFO_1000595 0.432249706055776
ENSG00000034152-EFO_1000632 0.73161316479855
ENSG00000034152-EFO_1000652 0.50043381090847
ENSG00000034152-EFO_1000668 0.417240189491279
ENSG00000034152-EFO_1000733 0.597048591839458
ENSG00000034152-EFO_1000773 0.575516986634931
ENSG00000034152-EFO_1000783 0.859823646288252
ENSG00000034152-EFO_1000897 0.842665537922248
ENSG00000034152-EFO_1000906 0.484964407992833
ENSG00000034152-EFO_1001089 0.526274047490284
ENSG00000034152-EFO_1001154 0.30147140519316
ENSG00000034152-EFO_1001233 0.441077705181955
ENSG00000034152-EFO_1001237 0.545377512980905
ENSG00000034152-EFO_1001252 0.542222418867725
ENSG00000034152-EFO_1001268 0.419266379504344
ENSG00000034152-EFO_1001380 0.528519484979527
ENSG00000034152-EFO_1001434 0.645493356173017
ENSG00000034152-EFO_1001768 0.565122269834765
ENSG00000034152-EFO_1001927 0.580346885305488
ENSG00000034152-EFO_1002032 0.747065313015682
ENSG00000034152-HP_0000979 0.564895835033217
ENSG00000034152-HP_0001915 0.430820242931243
ENSG00000034152-HP_0003074 0.604173101849448
ENSG00000034152-Orphanet_206647 0.636519218784648
ENSG00000034152-Orphanet_309152 0.624605286958753
ENSG00000034971-DOID_13406 0.260136622025765
ENSG00000034971-EFO_0000094 0.217456208602439
ENSG00000034971-EFO_0000095 0.316039975604638
ENSG00000034971-EFO_0000181 0.755184886030539
ENSG00000034971-EFO_0000182 0.713854282702533
ENSG00000034971-EFO_0000186 0.377073111901964
ENSG00000034971-EFO_0000192 0.7011298596823
ENSG00000034971-EFO_0000198 0.644464310652907
ENSG00000034971-EFO_0000199 0.220236594774629
ENSG00000034971-EFO_0000203 0.351439896620964
ENSG00000034971-EFO_0000209 0.218241886917248
ENSG00000034971-EFO_0000212 0.48213413853635
ENSG00000034971-EFO_0000222 0.479795360282912
ENSG00000034971-EFO_0000231 0.515863957668915
ENSG00000034971-EFO_0000232 0.520190117019054
ENSG00000034971-EFO_0000233 0.445013003043333
ENSG00000034971-EFO_0000249 0.486717931018144
ENSG00000034971-EFO_0000253 0.420706292781665
ENSG00000034971-EFO_0000270 0.371224318637114
ENSG00000034971-EFO_0000272 0.456138668671734
ENSG00000034971-EFO_0000274 0.998493353267802
ENSG00000034971-EFO_0000278 0.933760894320651
ENSG00000034971-EFO_0000280 0.747511530617263
ENSG00000034971-EFO_0000289 0.509012172513326
ENSG00000034971-EFO_0000304 0.224298915243703
ENSG00000034971-EFO_0000318 0.332541081621724
ENSG00000034971-EFO_0000338 0.335755858334102
ENSG00000034971-EFO_0000339 0.595161252476936
ENSG00000034971-EFO_0000341 0.723970879989874
ENSG00000034971-EFO_0000349 0.393750329170682
ENSG00000034971-EFO_0000365 0.836358222457189
ENSG00000034971-EFO_0000373 0.566046676959343
ENSG00000034971-EFO_0000384 0.503779169225838
ENSG00000034971-EFO_0000390 0.87932866852717
ENSG00000034971-EFO_0000398 0.747509967749821
ENSG00000034971-EFO_0000400 0.368873927941121
ENSG00000034971-EFO_0000401 0.402715013191823
ENSG00000034971-EFO_0000403 0.55636193571274
ENSG00000034971-EFO_0000407 0.435752076644677
ENSG00000034971-EFO_0000429 0.641563122181652
ENSG00000034971-EFO_0000432 0.780754476117557
ENSG00000034971-EFO_0000463 0.688762638680724
ENSG00000034971-EFO_0000474 0.535006256147604
ENSG00000034971-EFO_0000478 0.475994886263726
ENSG00000034971-EFO_0000479 0.669583690120372
ENSG00000034971-EFO_0000491 0.788949118896346
ENSG00000034971-EFO_0000492 0.56037630882389
ENSG00000034971-EFO_0000505 0.593888980644885
ENSG00000034971-EFO_0000516 0.540737242273658
ENSG00000034971-EFO_0000519 0.569127739783479
ENSG00000034971-EFO_0000533 0.801386311903485
ENSG00000034971-EFO_0000537 0.582551663938023
ENSG00000034971-EFO_0000553 0.550868407653389
ENSG00000034971-EFO_0000563 0.188951355035126
ENSG00000034971-EFO_0000612 0.742767140036584
ENSG00000034971-EFO_0000632 0.414773380722962
ENSG00000034971-EFO_0000641 0.477897456001811
ENSG00000034971-EFO_0000660 0.674812640539084
ENSG00000034971-EFO_0000668 0.590739831448386
ENSG00000034971-EFO_0000671 0.412013067128199
ENSG00000034971-EFO_0000676 0.457790686431734
ENSG00000034971-EFO_0000681 0.327932004025327
ENSG00000034971-EFO_0000685 0.653443805114976
ENSG00000034971-EFO_0000690 0.781238105407871
ENSG00000034971-EFO_0000692 0.543182519164985
ENSG00000034971-EFO_0000694 0.616025688022421
ENSG00000034971-EFO_0000697 0.661683979439703
ENSG00000034971-EFO_0000699 0.712752680550336
ENSG00000034971-EFO_0000702 0.23788930234271
ENSG00000034971-EFO_0000708 0.489424602951096
ENSG00000034971-EFO_0000729 0.501332529142737
ENSG00000034971-EFO_0000731 0.563081595798528
ENSG00000034971-EFO_0000756 0.746266066998073
ENSG00000034971-EFO_0000757 0.635337821488111
ENSG00000034971-EFO_0000764 0.652525090630118
ENSG00000034971-EFO_0000768 0.494213515853216
ENSG00000034971-EFO_0000770 0.753242394047146
ENSG00000034971-EFO_0000773 0.636951229304332
ENSG00000034971-EFO_0001061 0.698032530561167
ENSG00000034971-EFO_0001064 0.74152539078632
ENSG00000034971-EFO_0001065 0.537530527404778
ENSG00000034971-EFO_0001073 0.752518522901045
ENSG00000034971-EFO_0001074 0.278203961445146
ENSG00000034971-EFO_0001079 0.353617321325977
ENSG00000034971-EFO_0001358 0.701279264152928
ENSG00000034971-EFO_0001359 0.535755687608929
ENSG00000034971-EFO_0001360 0.606998068211001
ENSG00000034971-EFO_0001361 0.748198496709532
ENSG00000034971-EFO_0001365 0.530036316309325
ENSG00000034971-EFO_0001376 0.757000999506206
ENSG00000034971-EFO_0001378 0.51136334056412
ENSG00000034971-EFO_0001422 0.399941542978535
ENSG00000034971-EFO_0002496 0.905601873709382
ENSG00000034971-EFO_0002506 0.588320782533371
ENSG00000034971-EFO_0002508 0.727969980295047
ENSG00000034971-EFO_0002517 0.396274134349619
ENSG00000034971-EFO_0002609 0.232464584943364
ENSG00000034971-EFO_0002616 0.355344175295384
ENSG00000034971-EFO_0002627 0.785164072113303
ENSG00000034971-EFO_0002628 0.362686029033172
ENSG00000034971-EFO_0002690 0.864308044473551
ENSG00000034971-EFO_0002917 0.429384594980762
ENSG00000034971-EFO_0002946 0.814333307600619
ENSG00000034971-EFO_0003017 0.389447834618883
ENSG00000034971-EFO_0003025 0.315860103463992
ENSG00000034971-EFO_0003047 0.657637592119798
ENSG00000034971-EFO_0003050 0.219784260340702
ENSG00000034971-EFO_0003063 0.683840618159081
ENSG00000034971-EFO_0003073 0.528150781228962
ENSG00000034971-EFO_0003092 0.682617617144133
ENSG00000034971-EFO_0003095 0.376932181863721
ENSG00000034971-EFO_0003101 0.450525615797172
ENSG00000034971-EFO_0003144 0.660466865959815
ENSG00000034971-EFO_0003756 0.674381310378609
ENSG00000034971-EFO_0003758 0.332262573553988
ENSG00000034971-EFO_0003761 0.313212700937021
ENSG00000034971-EFO_0003763 0.273850593499607
ENSG00000034971-EFO_0003767 0.665026759792546
ENSG00000034971-EFO_0003768 0.644681491032889
ENSG00000034971-EFO_0003770 0.68514920552642
ENSG00000034971-EFO_0003778 0.249971119731765
ENSG00000034971-EFO_0003780 0.518031282140201
ENSG00000034971-EFO_0003782 0.652891980946856
ENSG00000034971-EFO_0003825 0.511707255263101
ENSG00000034971-EFO_0003841 0.526205341846716
ENSG00000034971-EFO_0003860 0.788535281809745
ENSG00000034971-EFO_0003870 0.332314258902415
ENSG00000034971-EFO_0003872 0.6377049282135
ENSG00000034971-EFO_0003882 0.195290399999215
ENSG00000034971-EFO_0003885 0.65423836823445
ENSG00000034971-EFO_0003894 0.756578346926241
ENSG00000034971-EFO_0003897 0.555812941623559
ENSG00000034971-EFO_0003898 0.202031751163279
ENSG00000034971-EFO_0003914 0.714223114090099
ENSG00000034971-EFO_0003918 0.287723842675139
ENSG00000034971-EFO_0003929 0.354667671539635
ENSG00000034971-EFO_0003931 0.659721107110703
ENSG00000034971-EFO_0003934 0.415567156255289
ENSG00000034971-EFO_0003948 0.8020821956221
ENSG00000034971-EFO_0003959 0.318878529224695
ENSG00000034971-EFO_0004193 0.385797801630083
ENSG00000034971-EFO_0004214 0.227622277462144
ENSG00000034971-EFO_0004227 0.226246836529119
ENSG00000034971-EFO_0004230 0.842501136952323
ENSG00000034971-EFO_0004249 0.609066872826229
ENSG00000034971-EFO_0004253 0.398761055850312
ENSG00000034971-EFO_0004272 0.538368541038799
ENSG00000034971-EFO_0004288 0.561474361853043
ENSG00000034971-EFO_0004610 0.698806088261982
ENSG00000034971-EFO_0004911 0.549630169910155
ENSG00000034971-EFO_0005088 0.256135495816797
ENSG00000034971-EFO_0005226 0.765916656026883
ENSG00000034971-EFO_0005288 0.587942884367427
ENSG00000034971-EFO_0005531 0.277074072943528
ENSG00000034971-EFO_0005547 0.301338654917306
ENSG00000034971-EFO_0005676 0.288060233962536
ENSG00000034971-EFO_0005842 0.743947318082676
ENSG00000034971-EFO_0005856 0.327230037620534
ENSG00000034971-EFO_0005922 0.502465739703219
ENSG00000034971-EFO_0006318 0.798681464640175
ENSG00000034971-EFO_0006788 0.52064714397616
ENSG00000034971-EFO_0006792 0.342423255074911
ENSG00000034971-EFO_0007149 0.461923644748921
ENSG00000034971-EFO_0007214 0.809791125611622
ENSG00000034971-EFO_0007243 0.62185421710474
ENSG00000034971-EFO_0007323 0.518333880996252
ENSG00000034971-EFO_0007324 0.800204488220381
ENSG00000034971-EFO_0007328 0.257814990146079
ENSG00000034971-EFO_0007330 0.492525050809835
ENSG00000034971-EFO_0007380 0.360964954462264
ENSG00000034971-EFO_0007485 0.763075058328573
ENSG00000034971-EFO_0007510 0.30907058488687
ENSG00000034971-EFO_0008514 0.48128461406248
ENSG00000034971-EFO_0008525 0.173984486792213
ENSG00000034971-EFO_0008526 0.652247846535899
ENSG00000034971-EFO_0008583 0.677518589401288
ENSG00000034971-EFO_1000041 0.224264702002831
ENSG00000034971-EFO_1000359 0.252165054068484
ENSG00000034971-EFO_1000363 0.1454839206459
ENSG00000034971-EFO_1000418 0.587122940933847
ENSG00000034971-EFO_1000481 0.34952310138119
ENSG00000034971-EFO_1000496 0.402655454327706
ENSG00000034971-EFO_1000560 0.63340133297401
ENSG00000034971-EFO_1000576 0.331339636976334
ENSG00000034971-EFO_1000595 0.604377588093313
ENSG00000034971-EFO_1000632 0.628572424090741
ENSG00000034971-EFO_1000652 0.757848289535041
ENSG00000034971-EFO_1000668 0.380969109447575
ENSG00000034971-EFO_1000733 0.395652234895237
ENSG00000034971-EFO_1000773 0.402956249146896
ENSG00000034971-EFO_1000783 0.748083402269701
ENSG00000034971-EFO_1000897 0.637890346255902
ENSG00000034971-EFO_1000906 0.600930898516266
ENSG00000034971-EFO_1001089 0.660708197839826
ENSG00000034971-EFO_1001154 0.338934495860351
ENSG00000034971-EFO_1001233 0.719107260722543
ENSG00000034971-EFO_1001237 0.646774340789737
ENSG00000034971-EFO_1001252 0.917897974745849
ENSG00000034971-EFO_1001268 0.521433447449494
ENSG00000034971-EFO_1001380 0.76144521905571
ENSG00000034971-EFO_1001434 0.673342924412978
ENSG00000034971-EFO_1001768 0.456703923947565
ENSG00000034971-EFO_1001927 1
ENSG00000034971-EFO_1002032 0.645742614477859
ENSG00000034971-HP_0000979 0.619442360375754
ENSG00000034971-HP_0001915 0.459711375136083
ENSG00000034971-HP_0003074 0.715452367786187
ENSG00000034971-Orphanet_206647 0.659962457489681
ENSG00000034971-Orphanet_309152 0.662491030255221
ENSG00000036672-DOID_13406 0.410200236019492
ENSG00000036672-EFO_0000094 0.0767624527178577
ENSG00000036672-EFO_0000095 0.29474593911431
ENSG00000036672-EFO_0000181 0.225517159131931
ENSG00000036672-EFO_0000182 0.466907370078633
ENSG00000036672-EFO_0000186 0.184754148647752
ENSG00000036672-EFO_0000192 0.202983614146727
ENSG00000036672-EFO_0000198 0.337378551157442
ENSG00000036672-EFO_0000199 0.174376408359529
ENSG00000036672-EFO_0000203 0.402420207099204
ENSG00000036672-EFO_0000209 0.217468307049268
ENSG00000036672-EFO_0000212 0.441527996727663
ENSG00000036672-EFO_0000222 0.314242741547005
ENSG00000036672-EFO_0000231 0.385844501944723
ENSG00000036672-EFO_0000232 0.184341089657939
ENSG00000036672-EFO_0000233 0.302086635442945
ENSG00000036672-EFO_0000249 0.458630651477405
ENSG00000036672-EFO_0000253 0.281417815563008
ENSG00000036672-EFO_0000270 0.409819241493578
ENSG00000036672-EFO_0000272 0.241761551140026
ENSG00000036672-EFO_0000274 0.403487099943571
ENSG00000036672-EFO_0000278 0.178958997503298
ENSG00000036672-EFO_0000280 0.397795920455829
ENSG00000036672-EFO_0000289 0.286152394236488
ENSG00000036672-EFO_0000304 0.438408468011383
ENSG00000036672-EFO_0000318 0.434934540552805
ENSG00000036672-EFO_0000338 0.296192306560159
ENSG00000036672-EFO_0000339 0.369381383203071
ENSG00000036672-EFO_0000341 0.335839092213921
ENSG00000036672-EFO_0000349 0.211614137920038
ENSG00000036672-EFO_0000365 0.323987976313828
ENSG00000036672-EFO_0000373 0.183314708217583
ENSG00000036672-EFO_0000384 0.5640021542708
ENSG00000036672-EFO_0000390 0.453608800015548
ENSG00000036672-EFO_0000398 0.400447317461502
ENSG00000036672-EFO_0000400 0.35442319688087
ENSG00000036672-EFO_0000401 0.310964435565025
ENSG00000036672-EFO_0000403 0.481639900911773
ENSG00000036672-EFO_0000407 0.482938286213936
ENSG00000036672-EFO_0000429 0.412962562973287
ENSG00000036672-EFO_0000432 0.227397762330181
ENSG00000036672-EFO_0000463 0.200143504362586
ENSG00000036672-EFO_0000474 0.374746952034751
ENSG00000036672-EFO_0000478 0.228829792854538
ENSG00000036672-EFO_0000479 0.177775301763893
ENSG00000036672-EFO_0000491 0.438363870824857
ENSG00000036672-EFO_0000492 0.272663660297023
ENSG00000036672-EFO_0000505 0.324395745173733
ENSG00000036672-EFO_0000516 0.364857222676134
ENSG00000036672-EFO_0000519 0.279311628006423
ENSG00000036672-EFO_0000533 0.398418609701223
ENSG00000036672-EFO_0000537 0.347210963897318
ENSG00000036672-EFO_0000553 0.226585601948313
ENSG00000036672-EFO_0000563 0.390495555907195
ENSG00000036672-EFO_0000612 0.216822888795752
ENSG00000036672-EFO_0000632 0.268012955588
ENSG00000036672-EFO_0000641 0.298457521297269
ENSG00000036672-EFO_0000660 0.335947684757261
ENSG00000036672-EFO_0000668 0.506123203298969
ENSG00000036672-EFO_0000671 0.325100232719861
ENSG00000036672-EFO_0000676 0.53993790686899
ENSG00000036672-EFO_0000681 0.341536696452651
ENSG00000036672-EFO_0000685 0.58727092275105
ENSG00000036672-EFO_0000690 0.267917709757179
ENSG00000036672-EFO_0000692 0.363330102115985
ENSG00000036672-EFO_0000694 0.428202802882453
ENSG00000036672-EFO_0000697 0.301714637841704
ENSG00000036672-EFO_0000699 0.221674568082176
ENSG00000036672-EFO_0000702 0.121166942222555
ENSG00000036672-EFO_0000708 0.39652651665395
ENSG00000036672-EFO_0000729 0.65492278881598
ENSG00000036672-EFO_0000731 0.216829402020069
ENSG00000036672-EFO_0000756 0.495464754239769
ENSG00000036672-EFO_0000757 0.517262208075688
ENSG00000036672-EFO_0000764 0.28182733610229
ENSG00000036672-EFO_0000768 0.402455348000322
ENSG00000036672-EFO_0000770 0.220664332220572
ENSG00000036672-EFO_0000773 0.364820509124035
ENSG00000036672-EFO_0001061 0.302952833549641
ENSG00000036672-EFO_0001064 0.468658849107991
ENSG00000036672-EFO_0001065 0.0782176147247621
ENSG00000036672-EFO_0001073 0.642727550936105
ENSG00000036672-EFO_0001074 0.42398875395126
ENSG00000036672-EFO_0001079 0.090446884158377
ENSG00000036672-EFO_0001358 0.478411265540195
ENSG00000036672-EFO_0001359 0.316451499602703
ENSG00000036672-EFO_0001360 0.561262738257652
ENSG00000036672-EFO_0001361 0.253848808162127
ENSG00000036672-EFO_0001365 0.159475480900714
ENSG00000036672-EFO_0001376 0.174292526074781
ENSG00000036672-EFO_0001378 0.413693068973948
ENSG00000036672-EFO_0001422 0.316553957569589
ENSG00000036672-EFO_0002496 0.285094187230698
ENSG00000036672-EFO_0002506 0.373976123342615
ENSG00000036672-EFO_0002508 0.31511983041403
ENSG00000036672-EFO_0002517 0.246309538502971
ENSG00000036672-EFO_0002609 0.304593711201478
ENSG00000036672-EFO_0002616 0.43897976768969
ENSG00000036672-EFO_0002627 0.307773860668905
ENSG00000036672-EFO_0002628 0.141480428888536
ENSG00000036672-EFO_0002690 0.512712556093115
ENSG00000036672-EFO_0002917 0.394304795693578
ENSG00000036672-EFO_0002946 0.311083455373516
ENSG00000036672-EFO_0003017 0.201782106405924
ENSG00000036672-EFO_0003025 0.214977486353466
ENSG00000036672-EFO_0003047 0.296581062762998
ENSG00000036672-EFO_0003050 0.422259199354651
ENSG00000036672-EFO_0003063 0.263221722680025
ENSG00000036672-EFO_0003073 0.281580082628183
ENSG00000036672-EFO_0003092 0.314488656576604
ENSG00000036672-EFO_0003095 0.392034355891103
ENSG00000036672-EFO_0003101 0.258385170477637
ENSG00000036672-EFO_0003144 0.201638197329139
ENSG00000036672-EFO_0003756 0.445817098984222
ENSG00000036672-EFO_0003758 0.433172579988703
ENSG00000036672-EFO_0003761 0.715233661692974
ENSG00000036672-EFO_0003763 0.350072209679012
ENSG00000036672-EFO_0003767 0.273832309595871
ENSG00000036672-EFO_0003768 0.183346267719917
ENSG00000036672-EFO_0003770 0.254506904586911
ENSG00000036672-EFO_0003778 0.242599128048855
ENSG00000036672-EFO_0003780 0.174748710509731
ENSG00000036672-EFO_0003782 0.28895553947313
ENSG00000036672-EFO_0003825 0.369238633283936
ENSG00000036672-EFO_0003841 0.307192609548589
ENSG00000036672-EFO_0003860 0.362493352676712
ENSG00000036672-EFO_0003870 0.371406264545397
ENSG00000036672-EFO_0003872 0.564746064887806
ENSG00000036672-EFO_0003882 0.244583006684916
ENSG00000036672-EFO_0003885 0.296731644823668
ENSG00000036672-EFO_0003894 0.338129245373377
ENSG00000036672-EFO_0003897 0.171261582915541
ENSG00000036672-EFO_0003898 0.240345595340421
ENSG00000036672-EFO_0003914 0.358609503773145
ENSG00000036672-EFO_0003918 0.406124946685097
ENSG00000036672-EFO_0003929 0.393157683602203
ENSG00000036672-EFO_0003931 0.200186207227341
ENSG00000036672-EFO_0003934 0.381145944728404
ENSG00000036672-EFO_0003948 0.353251876091032
ENSG00000036672-EFO_0003959 0.492104705713237
ENSG00000036672-EFO_0004193 0.259683123254703
ENSG00000036672-EFO_0004214 0.425503108225173
ENSG00000036672-EFO_0004227 0.346716979970895
ENSG00000036672-EFO_0004230 0.327693456400815
ENSG00000036672-EFO_0004249 0.248383771566181
ENSG00000036672-EFO_0004253 0.365932204414647
ENSG00000036672-EFO_0004272 0.302596587164975
ENSG00000036672-EFO_0004288 0.394436013025384
ENSG00000036672-EFO_0004610 0.136393948872014
ENSG00000036672-EFO_0004911 0.310906337308837
ENSG00000036672-EFO_0005088 0.490063565280123
ENSG00000036672-EFO_0005226 0.456097854801864
ENSG00000036672-EFO_0005288 0.233233629082955
ENSG00000036672-EFO_0005531 0.214143967026237
ENSG00000036672-EFO_0005547 0.303637917591321
ENSG00000036672-EFO_0005676 0.358253083308146
ENSG00000036672-EFO_0005842 0.374560544937344
ENSG00000036672-EFO_0005856 0.363903254049734
ENSG00000036672-EFO_0005922 0.306832340869844
ENSG00000036672-EFO_0006318 0.169884899160821
ENSG00000036672-EFO_0006788 0.177013621660571
ENSG00000036672-EFO_0006792 0.257447881889708
ENSG00000036672-EFO_0007149 0.173390065184224
ENSG00000036672-EFO_0007214 0.258254433260925
ENSG00000036672-EFO_0007243 0.184706260072768
ENSG00000036672-EFO_0007323 0.431530895227139
ENSG00000036672-EFO_0007324 0.295408437810626
ENSG00000036672-EFO_0007328 0.262132554323846
ENSG00000036672-EFO_0007330 0.383801473593659
ENSG00000036672-EFO_0007380 0.346213580155275
ENSG00000036672-EFO_0007485 0.208030124753366
ENSG00000036672-EFO_0007510 0.384628060097309
ENSG00000036672-EFO_0008514 0.590102027880126
ENSG00000036672-EFO_0008525 0.525588137879291
ENSG00000036672-EFO_0008526 0.25709512104679
ENSG00000036672-EFO_0008583 0.302225351966531
ENSG00000036672-EFO_1000041 0.335554660300511
ENSG00000036672-EFO_1000359 0.253435428285451
ENSG00000036672-EFO_1000363 0.282884361466068
ENSG00000036672-EFO_1000418 0.194955338262309
ENSG00000036672-EFO_1000481 0.392078747307274
ENSG00000036672-EFO_1000496 0.32924563827334
ENSG00000036672-EFO_1000560 0.428289386454576
ENSG00000036672-EFO_1000576 0.241294970026343
ENSG00000036672-EFO_1000595 0.253332470511006
ENSG00000036672-EFO_1000632 0.344302309911602
ENSG00000036672-EFO_1000652 0.194830296622341
ENSG00000036672-EFO_1000668 0.542262204340281
ENSG00000036672-EFO_1000733 0.353388641664659
ENSG00000036672-EFO_1000773 0.117418046543258
ENSG00000036672-EFO_1000783 0.345521613184468
ENSG00000036672-EFO_1000897 0.338432800761616
ENSG00000036672-EFO_1000906 0.171611292879354
ENSG00000036672-EFO_1001089 0.185257340056175
ENSG00000036672-EFO_1001154 0.171422966707044
ENSG00000036672-EFO_1001233 0.204296550069989
ENSG00000036672-EFO_1001237 0.368761027600598
ENSG00000036672-EFO_1001252 0.166586909026679
ENSG00000036672-EFO_1001268 0.198560573022855
ENSG00000036672-EFO_1001380 0.260320327737069
ENSG00000036672-EFO_1001434 0.172466372752027
ENSG00000036672-EFO_1001768 0.302061076350172
ENSG00000036672-EFO_1001927 0.334962531473545
ENSG00000036672-EFO_1002032 0.292411882050223
ENSG00000036672-HP_0000979 0.204640375673021
ENSG00000036672-HP_0001915 0.245707855753508
ENSG00000036672-HP_0003074 0.181048270730437
ENSG00000036672-Orphanet_206647 0.365737150401533
ENSG00000036672-Orphanet_309152 0.36481284935495
ENSG00000037474-DOID_13406 0.364798643893983
ENSG00000037474-EFO_0000094 0.184524222443036
ENSG00000037474-EFO_0000095 0.427999357978255
ENSG00000037474-EFO_0000181 0.282101406858964
ENSG00000037474-EFO_0000182 0.44348768527303
ENSG00000037474-EFO_0000186 0.291946840896153
ENSG00000037474-EFO_0000192 0.318454127625064
ENSG00000037474-EFO_0000198 0.475073358965389
ENSG00000037474-EFO_0000199 0.215059361066957
ENSG00000037474-EFO_0000203 0.370319582108869
ENSG00000037474-EFO_0000209 0.359415877128652
ENSG00000037474-EFO_0000212 0.450476267231494
ENSG00000037474-EFO_0000222 0.346354394408236
ENSG00000037474-EFO_0000231 0.357653641545127
ENSG00000037474-EFO_0000232 0.457312349255108
ENSG00000037474-EFO_0000233 0.212693100553284
ENSG00000037474-EFO_0000249 0.447160927741163
ENSG00000037474-EFO_0000253 0.259205807804206
ENSG00000037474-EFO_0000270 0.431343330550122
ENSG00000037474-EFO_0000272 0.327941302367853
ENSG00000037474-EFO_0000274 0.401115072983337
ENSG00000037474-EFO_0000278 0.407378898680674
ENSG00000037474-EFO_0000280 0.496649015680035
ENSG00000037474-EFO_0000289 0.581558351429459
ENSG00000037474-EFO_0000304 0.243737206924386
ENSG00000037474-EFO_0000318 0.378795213820882
ENSG00000037474-EFO_0000338 0.390381795818435
ENSG00000037474-EFO_0000339 0.398326754263182
ENSG00000037474-EFO_0000341 0.482315343871129
ENSG00000037474-EFO_0000349 0.336317569705901
ENSG00000037474-EFO_0000365 0.492463756606479
ENSG00000037474-EFO_0000373 0.368807891759073
ENSG00000037474-EFO_0000384 0.365452219978689
ENSG00000037474-EFO_0000390 0.545862664437774
ENSG00000037474-EFO_0000398 0.406169904430135
ENSG00000037474-EFO_0000400 0.377026643943992
ENSG00000037474-EFO_0000401 0.294639214190072
ENSG00000037474-EFO_0000403 0.557232593822902
ENSG00000037474-EFO_0000407 0.493288996808658
ENSG00000037474-EFO_0000429 0.515280279533866
ENSG00000037474-EFO_0000432 0.435841851990693
ENSG00000037474-EFO_0000463 0.306134414527543
ENSG00000037474-EFO_0000474 0.358932535083764
ENSG00000037474-EFO_0000478 0.378822885479053
ENSG00000037474-EFO_0000479 0.295349211587842
ENSG00000037474-EFO_0000491 0.446355018853901
ENSG00000037474-EFO_0000492 0.448652787826732
ENSG00000037474-EFO_0000505 0.413196099757857
ENSG00000037474-EFO_0000516 0.421028875668001
ENSG00000037474-EFO_0000519 0.300532019204781
ENSG00000037474-EFO_0000533 0.543605871426909
ENSG00000037474-EFO_0000537 0.375981242381636
ENSG00000037474-EFO_0000553 0.317615153028525
ENSG00000037474-EFO_0000563 0.371225976767779
ENSG00000037474-EFO_0000612 0.352622820593801
ENSG00000037474-EFO_0000632 0.37949533979668
ENSG00000037474-EFO_0000641 0.372986892480132
ENSG00000037474-EFO_0000660 0.413206800214907
ENSG00000037474-EFO_0000668 0.379307435319251
ENSG00000037474-EFO_0000671 0.393537125123577
ENSG00000037474-EFO_0000676 0.481882286364039
ENSG00000037474-EFO_0000681 0.395774871243899
ENSG00000037474-EFO_0000685 0.395465803877607
ENSG00000037474-EFO_0000690 0.261451757855914
ENSG00000037474-EFO_0000692 0.484329773820183
ENSG00000037474-EFO_0000694 0.34282700652988
ENSG00000037474-EFO_0000697 0.556592276125067
ENSG00000037474-EFO_0000699 0.412244334840154
ENSG00000037474-EFO_0000702 0.531056392383324
ENSG00000037474-EFO_0000708 0.321763463285868
ENSG00000037474-EFO_0000729 0.538565505237632
ENSG00000037474-EFO_0000731 0.351998759159787
ENSG00000037474-EFO_0000756 0.52400983210986
ENSG00000037474-EFO_0000757 0.385324025545704
ENSG00000037474-EFO_0000764 0.443413405962164
ENSG00000037474-EFO_0000768 0.605760108411491
ENSG00000037474-EFO_0000770 0.439127642888843
ENSG00000037474-EFO_0000773 0.358342807002722
ENSG00000037474-EFO_0001061 0.342479896202709
ENSG00000037474-EFO_0001064 0.559680860226471
ENSG00000037474-EFO_0001065 0.376855246137273
ENSG00000037474-EFO_0001073 0.575542924296405
ENSG00000037474-EFO_0001074 0.348689983156054
ENSG00000037474-EFO_0001079 0.36390139513467
ENSG00000037474-EFO_0001358 0.397866562658497
ENSG00000037474-EFO_0001359 0.582717808137619
ENSG00000037474-EFO_0001360 0.653621541838659
ENSG00000037474-EFO_0001361 0.402110547218769
ENSG00000037474-EFO_0001365 0.449110779255795
ENSG00000037474-EFO_0001376 0.266945269918216
ENSG00000037474-EFO_0001378 0.418611194859286
ENSG00000037474-EFO_0001422 0.463002467952383
ENSG00000037474-EFO_0002496 0.440692156988595
ENSG00000037474-EFO_0002506 0.425019905607805
ENSG00000037474-EFO_0002508 0.371010781567501
ENSG00000037474-EFO_0002517 0.173007063104116
ENSG00000037474-EFO_0002609 0.377383908869943
ENSG00000037474-EFO_0002616 0.306935064126168
ENSG00000037474-EFO_0002627 0.357433805753414
ENSG00000037474-EFO_0002628 0.209613564570583
ENSG00000037474-EFO_0002690 0.488392046466294
ENSG00000037474-EFO_0002917 0.422820564676396
ENSG00000037474-EFO_0002946 0.388197724225159
ENSG00000037474-EFO_0003017 0.284513433814284
ENSG00000037474-EFO_0003025 0.466036791593865
ENSG00000037474-EFO_0003047 0.487745881417332
ENSG00000037474-EFO_0003050 0.211971303274186
ENSG00000037474-EFO_0003063 0.282764246801431
ENSG00000037474-EFO_0003073 0.38900996145742
ENSG00000037474-EFO_0003092 0.477636448768018
ENSG00000037474-EFO_0003095 0.36900964838025
ENSG00000037474-EFO_0003101 0.423143156462654
ENSG00000037474-EFO_0003144 0.388026344083357
ENSG00000037474-EFO_0003756 0.524163909296511
ENSG00000037474-EFO_0003758 0.384194920070135
ENSG00000037474-EFO_0003761 0.538668279306284
ENSG00000037474-EFO_0003763 0.306381668937247
ENSG00000037474-EFO_0003767 0.385789431942875
ENSG00000037474-EFO_0003768 0.339298187762132
ENSG00000037474-EFO_0003770 0.39938608136604
ENSG00000037474-EFO_0003778 0.285678909298784
ENSG00000037474-EFO_0003780 0.46585312796963
ENSG00000037474-EFO_0003782 0.325549646322681
ENSG00000037474-EFO_0003825 0.270625528591432
ENSG00000037474-EFO_0003841 0.382943552452428
ENSG00000037474-EFO_0003860 0.602301656151606
ENSG00000037474-EFO_0003870 0.280054090908886
ENSG00000037474-EFO_0003872 0.447736888123182
ENSG00000037474-EFO_0003882 0.258291676290939
ENSG00000037474-EFO_0003885 0.432911617526102
ENSG00000037474-EFO_0003894 0.486565616216242
ENSG00000037474-EFO_0003897 0.371307267143546
ENSG00000037474-EFO_0003898 0.369493512291182
ENSG00000037474-EFO_0003914 0.423454193332002
ENSG00000037474-EFO_0003918 0.449834392127098
ENSG00000037474-EFO_0003929 0.262223424949749
ENSG00000037474-EFO_0003931 0.348916685095405
ENSG00000037474-EFO_0003934 0.528232817012132
ENSG00000037474-EFO_0003948 0.381040195655556
ENSG00000037474-EFO_0003959 0.335897430584535
ENSG00000037474-EFO_0004193 0.390927721574617
ENSG00000037474-EFO_0004214 0.243177502662018
ENSG00000037474-EFO_0004227 0.429905893423867
ENSG00000037474-EFO_0004230 0.470815958666583
ENSG00000037474-EFO_0004249 0.295726936983783
ENSG00000037474-EFO_0004253 0.441564169677676
ENSG00000037474-EFO_0004272 0.483953626161144
ENSG00000037474-EFO_0004288 0.536676432846663
ENSG00000037474-EFO_0004610 0.533346334533064
ENSG00000037474-EFO_0004911 0.462219923784949
ENSG00000037474-EFO_0005088 0.358218223500283
ENSG00000037474-EFO_0005226 0.390083994619791
ENSG00000037474-EFO_0005288 0.513644337468504
ENSG00000037474-EFO_0005531 0.352121684052508
ENSG00000037474-EFO_0005547 0.378027065279748
ENSG00000037474-EFO_0005676 0.380445732323141
ENSG00000037474-EFO_0005842 0.308265557888915
ENSG00000037474-EFO_0005856 0.298725888656442
ENSG00000037474-EFO_0005922 0.485200259223014
ENSG00000037474-EFO_0006318 0.597403197252507
ENSG00000037474-EFO_0006788 0.598772870594395
ENSG00000037474-EFO_0006792 0.329576669378814
ENSG00000037474-EFO_0007149 0.463491462391318
ENSG00000037474-EFO_0007214 0.37873071795185
ENSG00000037474-EFO_0007243 0.415494275868718
ENSG00000037474-EFO_0007323 0.272740919904936
ENSG00000037474-EFO_0007324 0.44464344735489
ENSG00000037474-EFO_0007328 0.444030127110578
ENSG00000037474-EFO_0007330 0.500772698238552
ENSG00000037474-EFO_0007380 0.470043184887167
ENSG00000037474-EFO_0007485 0.540245447899667
ENSG00000037474-EFO_0007510 0.361753232057009
ENSG00000037474-EFO_0008514 0.384683407589386
ENSG00000037474-EFO_0008525 0.544755937789133
ENSG00000037474-EFO_0008526 0.249491505471938
ENSG00000037474-EFO_0008583 0.376802753702777
ENSG00000037474-EFO_1000041 0.276641056112405
ENSG00000037474-EFO_1000359 0.380507300983846
ENSG00000037474-EFO_1000363 0.474750515530309
ENSG00000037474-EFO_1000418 0.475740440240127
ENSG00000037474-EFO_1000481 0.323932269556692
ENSG00000037474-EFO_1000496 0.357158604902509
ENSG00000037474-EFO_1000560 0.253806130579223
ENSG00000037474-EFO_1000576 0.306375016279123
ENSG00000037474-EFO_1000595 0.360729746407109
ENSG00000037474-EFO_1000632 0.336077525361183
ENSG00000037474-EFO_1000652 0.378688876829407
ENSG00000037474-EFO_1000668 0.458381688559405
ENSG00000037474-EFO_1000733 0.354541330328649
ENSG00000037474-EFO_1000773 0.374948186029804
ENSG00000037474-EFO_1000783 0.536190291655353
ENSG00000037474-EFO_1000897 0.405182991815821
ENSG00000037474-EFO_1000906 0.328714359708179
ENSG00000037474-EFO_1001089 0.426133499773868
ENSG00000037474-EFO_1001154 0.229830228152897
ENSG00000037474-EFO_1001233 0.363413923291185
ENSG00000037474-EFO_1001237 0.33988631178191
ENSG00000037474-EFO_1001252 0.276842959946141
ENSG00000037474-EFO_1001268 0.249870911569717
ENSG00000037474-EFO_1001380 0.379892725760996
ENSG00000037474-EFO_1001434 0.366961788375146
ENSG00000037474-EFO_1001768 0.343845745430928
ENSG00000037474-EFO_1001927 0.419034134245706
ENSG00000037474-EFO_1002032 0.36991781611511
ENSG00000037474-HP_0000979 0.218459340636065
ENSG00000037474-HP_0001915 0.340068590902505
ENSG00000037474-HP_0003074 0.276389914520375
ENSG00000037474-Orphanet_206647 0.356165700402573
ENSG00000037474-Orphanet_309152 0.365997475410177
ENSG00000038945-DOID_13406 0.192470880968279
ENSG00000038945-EFO_0000094 0.304598657846189
ENSG00000038945-EFO_0000095 0.356380107770165
ENSG00000038945-EFO_0000181 0.492885501143342
ENSG00000038945-EFO_0000182 0.519630499052199
ENSG00000038945-EFO_0000186 0.44091248550975
ENSG00000038945-EFO_0000192 0.487934208094913
ENSG00000038945-EFO_0000198 0.512369417354042
ENSG00000038945-EFO_0000199 0.214104539622221
ENSG00000038945-EFO_0000203 0.269062603065041
ENSG00000038945-EFO_0000209 0.208636667870489
ENSG00000038945-EFO_0000212 0.405775157636835
ENSG00000038945-EFO_0000222 0.552633735980102
ENSG00000038945-EFO_0000231 0.497415674993512
ENSG00000038945-EFO_0000232 0.498487115479372
ENSG00000038945-EFO_0000233 0.20178183738389
ENSG00000038945-EFO_0000249 0.472279635183059
ENSG00000038945-EFO_0000253 0.577165829295862
ENSG00000038945-EFO_0000270 0.46594954871013
ENSG00000038945-EFO_0000272 0.432620608466232
ENSG00000038945-EFO_0000274 0.600133558320445
ENSG00000038945-EFO_0000278 0.694584551028056
ENSG00000038945-EFO_0000280 0.527974403702451
ENSG00000038945-EFO_0000289 0.508393917067162
ENSG00000038945-EFO_0000304 0.182811672521835
ENSG00000038945-EFO_0000318 0.395185135747463
ENSG00000038945-EFO_0000338 0.231768166460759
ENSG00000038945-EFO_0000339 0.550762804409767
ENSG00000038945-EFO_0000341 0.60297712621041
ENSG00000038945-EFO_0000349 0.445362151154161
ENSG00000038945-EFO_0000365 0.822854325575074
ENSG00000038945-EFO_0000373 0.454286683558601
ENSG00000038945-EFO_0000384 0.428519856403685
ENSG00000038945-EFO_0000390 0.880870142313885
ENSG00000038945-EFO_0000398 0.519348303054071
ENSG00000038945-EFO_0000400 0.418756483123092
ENSG00000038945-EFO_0000401 0.583757946665938
ENSG00000038945-EFO_0000403 0.388734938362828
ENSG00000038945-EFO_0000407 0.460629969678871
ENSG00000038945-EFO_0000429 0.948068301713184
ENSG00000038945-EFO_0000432 0.517904667389454
ENSG00000038945-EFO_0000463 0.516237924702714
ENSG00000038945-EFO_0000474 0.512352428026628
ENSG00000038945-EFO_0000478 0.354986133142453
ENSG00000038945-EFO_0000479 0.59720279907724
ENSG00000038945-EFO_0000491 0.52799240260177
ENSG00000038945-EFO_0000492 0.530243932838922
ENSG00000038945-EFO_0000505 0.478672971473658
ENSG00000038945-EFO_0000516 0.343302459053427
ENSG00000038945-EFO_0000519 0.479322301740451
ENSG00000038945-EFO_0000533 1
ENSG00000038945-EFO_0000537 0.851009319110258
ENSG00000038945-EFO_0000553 0.486273062074166
ENSG00000038945-EFO_0000563 0.206432077802602
ENSG00000038945-EFO_0000612 0.48517902196219
ENSG00000038945-EFO_0000632 0.391116884670843
ENSG00000038945-EFO_0000641 0.321778738883341
ENSG00000038945-EFO_0000660 0.575679160636022
ENSG00000038945-EFO_0000668 0.310958335004712
ENSG00000038945-EFO_0000671 0.560759346397703
ENSG00000038945-EFO_0000676 0.369403799107898
ENSG00000038945-EFO_0000681 0.3633433969304
ENSG00000038945-EFO_0000685 0.51859288724453
ENSG00000038945-EFO_0000690 0.596059626767907
ENSG00000038945-EFO_0000692 0.673507365394196
ENSG00000038945-EFO_0000694 0.476544835036605
ENSG00000038945-EFO_0000697 0.54230874046062
ENSG00000038945-EFO_0000699 0.643171134291201
ENSG00000038945-EFO_0000702 0.288606546630301
ENSG00000038945-EFO_0000708 0.300568161043362
ENSG00000038945-EFO_0000729 0.414094284289097
ENSG00000038945-EFO_0000731 0.526044601788832
ENSG00000038945-EFO_0000756 0.542040698518885
ENSG00000038945-EFO_0000757 0.986285052104741
ENSG00000038945-EFO_0000764 0.474262179796843
ENSG00000038945-EFO_0000768 0.624152377377027
ENSG00000038945-EFO_0000770 0.513929411939789
ENSG00000038945-EFO_0000773 0.664305018215948
ENSG00000038945-EFO_0001061 0.58402745657606
ENSG00000038945-EFO_0001064 0.944293161061791
ENSG00000038945-EFO_0001065 0.426457308780663
ENSG00000038945-EFO_0001073 0.596404526849449
ENSG00000038945-EFO_0001074 0.198950725104453
ENSG00000038945-EFO_0001079 0.409996411580488
ENSG00000038945-EFO_0001358 0.563139522702618
ENSG00000038945-EFO_0001359 0.668563925765011
ENSG00000038945-EFO_0001360 1
ENSG00000038945-EFO_0001361 0.443247822807547
ENSG00000038945-EFO_0001365 0.447053015556204
ENSG00000038945-EFO_0001376 0.549092380261414
ENSG00000038945-EFO_0001378 0.45709451131229
ENSG00000038945-EFO_0001422 0.304554338246253
ENSG00000038945-EFO_0002496 0.610009695819444
ENSG00000038945-EFO_0002506 0.55021202762199
ENSG00000038945-EFO_0002508 0.736856236200746
ENSG00000038945-EFO_0002517 0.227548514787768
ENSG00000038945-EFO_0002609 0.256375654590682
ENSG00000038945-EFO_0002616 0.321118341163364
ENSG00000038945-EFO_0002627 0.59829631859827
ENSG00000038945-EFO_0002628 0.338042632972946
ENSG00000038945-EFO_0002690 0.540990417136562
ENSG00000038945-EFO_0002917 0.271318583803934
ENSG00000038945-EFO_0002946 0.499543367179548
ENSG00000038945-EFO_0003017 0.347378367584162
ENSG00000038945-EFO_0003025 0.425564356556774
ENSG00000038945-EFO_0003047 0.4907988200448
ENSG00000038945-EFO_0003050 0.236909347269311
ENSG00000038945-EFO_0003063 0.433003814148832
ENSG00000038945-EFO_0003073 0.421175132207943
ENSG00000038945-EFO_0003092 1
ENSG00000038945-EFO_0003095 0.370094565854587
ENSG00000038945-EFO_0003101 0.464230575621625
ENSG00000038945-EFO_0003144 0.563476765446403
ENSG00000038945-EFO_0003756 0.534137417798003
ENSG00000038945-EFO_0003758 0.298066602658422
ENSG00000038945-EFO_0003761 0.194150105051274
ENSG00000038945-EFO_0003763 0.362337521986563
ENSG00000038945-EFO_0003767 0.540551622350353
ENSG00000038945-EFO_0003768 0.606162672951457
ENSG00000038945-EFO_0003770 0.589598558820907
ENSG00000038945-EFO_0003778 0.243063968052569
ENSG00000038945-EFO_0003780 0.527585173802148
ENSG00000038945-EFO_0003782 0.605027535181198
ENSG00000038945-EFO_0003825 0.394212422587518
ENSG00000038945-EFO_0003841 0.528305911074871
ENSG00000038945-EFO_0003860 0.421262733625144
ENSG00000038945-EFO_0003870 0.371930213787134
ENSG00000038945-EFO_0003872 0.872446454493099
ENSG00000038945-EFO_0003882 0.276829311866444
ENSG00000038945-EFO_0003885 0.538403683723614
ENSG00000038945-EFO_0003894 0.521705804304299
ENSG00000038945-EFO_0003897 0.518601338589352
ENSG00000038945-EFO_0003898 0.274460946381906
ENSG00000038945-EFO_0003914 0.784921623635527
ENSG00000038945-EFO_0003918 0.365901530568795
ENSG00000038945-EFO_0003929 0.295031386854132
ENSG00000038945-EFO_0003931 0.525569073464314
ENSG00000038945-EFO_0003934 0.32970691202884
ENSG00000038945-EFO_0003948 0.653368188036882
ENSG00000038945-EFO_0003959 0.206354800450593
ENSG00000038945-EFO_0004193 0.269112275461538
ENSG00000038945-EFO_0004214 0.210019052275547
ENSG00000038945-EFO_0004227 0.305867455279491
ENSG00000038945-EFO_0004230 0.521119615070439
ENSG00000038945-EFO_0004249 0.469212087415725
ENSG00000038945-EFO_0004253 0.3957729391264
ENSG00000038945-EFO_0004272 0.457607984166818
ENSG00000038945-EFO_0004288 0.698911752588747
ENSG00000038945-EFO_0004610 0.610393315048469
ENSG00000038945-EFO_0004911 0.459741798089347
ENSG00000038945-EFO_0005088 0.318356843328045
ENSG00000038945-EFO_0005226 0.581663745322605
ENSG00000038945-EFO_0005288 0.423199550463612
ENSG00000038945-EFO_0005531 0.359891173761022
ENSG00000038945-EFO_0005547 0.258391180392661
ENSG00000038945-EFO_0005676 0.537444219253522
ENSG00000038945-EFO_0005842 0.597762738383664
ENSG00000038945-EFO_0005856 0.330943366203736
ENSG00000038945-EFO_0005922 0.355348239357525
ENSG00000038945-EFO_0006318 0.58399042895911
ENSG00000038945-EFO_0006788 0.631253794179051
ENSG00000038945-EFO_0006792 0.242181052886991
ENSG00000038945-EFO_0007149 0.487313917209097
ENSG00000038945-EFO_0007214 0.638886125190315
ENSG00000038945-EFO_0007243 0.556324304805725
ENSG00000038945-EFO_0007323 0.29857196573434
ENSG00000038945-EFO_0007324 0.423943794164909
ENSG00000038945-EFO_0007328 0.274496085944353
ENSG00000038945-EFO_0007330 0.645860529949195
ENSG00000038945-EFO_0007380 0.217831648256328
ENSG00000038945-EFO_0007485 0.63586565719237
ENSG00000038945-EFO_0007510 0.278804714477664
ENSG00000038945-EFO_0008514 0.79295781305204
ENSG00000038945-EFO_0008525 0.384195411056378
ENSG00000038945-EFO_0008526 0.641220372992026
ENSG00000038945-EFO_0008583 0.969048036845417
ENSG00000038945-EFO_1000041 0.261727454528844
ENSG00000038945-EFO_1000359 0.305487984663969
ENSG00000038945-EFO_1000363 0.220594356052588
ENSG00000038945-EFO_1000418 0.479244805577439
ENSG00000038945-EFO_1000481 0.377822821273057
ENSG00000038945-EFO_1000496 0.394614219784155
ENSG00000038945-EFO_1000560 0.508727866730513
ENSG00000038945-EFO_1000576 0.641242607454378
ENSG00000038945-EFO_1000595 0.539620772449854
ENSG00000038945-EFO_1000632 0.550521765233262
ENSG00000038945-EFO_1000652 0.662805674514218
ENSG00000038945-EFO_1000668 0.267360023682317
ENSG00000038945-EFO_1000733 0.418632217257426
ENSG00000038945-EFO_1000773 0.328619637913048
ENSG00000038945-EFO_1000783 0.514595096359191
ENSG00000038945-EFO_1000897 1
ENSG00000038945-EFO_1000906 0.530307989387133
ENSG00000038945-EFO_1001089 0.748822482580612
ENSG00000038945-EFO_1001154 0.221810032876561
ENSG00000038945-EFO_1001233 0.495618921019478
ENSG00000038945-EFO_1001237 0.635307332378616
ENSG00000038945-EFO_1001252 0.60040615314153
ENSG00000038945-EFO_1001268 0.929599020082404
ENSG00000038945-EFO_1001380 0.699818474266872
ENSG00000038945-EFO_1001434 0.40483231941282
ENSG00000038945-EFO_1001768 0.528044401262723
ENSG00000038945-EFO_1001927 0.652249429399744
ENSG00000038945-EFO_1002032 0.607040665802288
ENSG00000038945-HP_0000979 0.423879357071555
ENSG00000038945-HP_0001915 0.436639159170747
ENSG00000038945-HP_0003074 0.670727599050219
ENSG00000038945-Orphanet_206647 0.594257902416379
ENSG00000038945-Orphanet_309152 0.644858316469981
ENSG00000039068-DOID_13406 0.666887049518162
ENSG00000039068-EFO_0000094 0.813580469869166
ENSG00000039068-EFO_0000095 0.629231693652039
ENSG00000039068-EFO_0000181 0.575617449682701
ENSG00000039068-EFO_0000182 0.754522997049086
ENSG00000039068-EFO_0000186 0.483545368257362
ENSG00000039068-EFO_0000192 0.321468506149908
ENSG00000039068-EFO_0000198 0.496018896486079
ENSG00000039068-EFO_0000199 0.671014481116565
ENSG00000039068-EFO_0000203 0.553661644077138
ENSG00000039068-EFO_0000209 0.505690837040568
ENSG00000039068-EFO_0000212 0.452757431416237
ENSG00000039068-EFO_0000222 0.909486817903863
ENSG00000039068-EFO_0000231 0.516402848651696
ENSG00000039068-EFO_0000232 0.3384349968421
ENSG00000039068-EFO_0000233 0.568168510020833
ENSG00000039068-EFO_0000249 0.814524278961616
ENSG00000039068-EFO_0000253 0.357337344872934
ENSG00000039068-EFO_0000270 0.996661013067478
ENSG00000039068-EFO_0000272 0.447089239658507
ENSG00000039068-EFO_0000274 0.899027212261879
ENSG00000039068-EFO_0000278 0.347438711200283
ENSG00000039068-EFO_0000280 1
ENSG00000039068-EFO_0000289 0.797457649741734
ENSG00000039068-EFO_0000304 0.763451088065232
ENSG00000039068-EFO_0000318 0.704600773408152
ENSG00000039068-EFO_0000338 0.827529958578303
ENSG00000039068-EFO_0000339 0.598776736418609
ENSG00000039068-EFO_0000341 0.492658410874114
ENSG00000039068-EFO_0000349 0.333491290498687
ENSG00000039068-EFO_0000365 0.682900434984794
ENSG00000039068-EFO_0000373 0.341697449590831
ENSG00000039068-EFO_0000384 0.716727955218483
ENSG00000039068-EFO_0000390 0.82119287035154
ENSG00000039068-EFO_0000398 0.776663781268094
ENSG00000039068-EFO_0000400 0.505783153344072
ENSG00000039068-EFO_0000401 0.590298839412833
ENSG00000039068-EFO_0000403 0.360173196455058
ENSG00000039068-EFO_0000407 0.668595908819479
ENSG00000039068-EFO_0000429 0.580682802108654
ENSG00000039068-EFO_0000432 0.429513713066009
ENSG00000039068-EFO_0000463 0.321444723203413
ENSG00000039068-EFO_0000474 0.578049806265444
ENSG00000039068-EFO_0000478 0.512068155088976
ENSG00000039068-EFO_0000479 0.480231370474697
ENSG00000039068-EFO_0000491 0.52373031279281
ENSG00000039068-EFO_0000492 0.609980089278563
ENSG00000039068-EFO_0000505 0.463084597133966
ENSG00000039068-EFO_0000516 0.538856718393242
ENSG00000039068-EFO_0000519 0.488204341136926
ENSG00000039068-EFO_0000533 0.701547695276694
ENSG00000039068-EFO_0000537 0.309681076109059
ENSG00000039068-EFO_0000553 0.517699438691163
ENSG00000039068-EFO_0000563 0.694928996107893
ENSG00000039068-EFO_0000612 0.368168202272711
ENSG00000039068-EFO_0000632 0.440443742380805
ENSG00000039068-EFO_0000641 0.751539724747806
ENSG00000039068-EFO_0000660 0.953595741761019
ENSG00000039068-EFO_0000668 0.682004110534301
ENSG00000039068-EFO_0000671 0.394030818179815
ENSG00000039068-EFO_0000676 1
ENSG00000039068-EFO_0000681 0.521423552503108
ENSG00000039068-EFO_0000685 0.451361294335208
ENSG00000039068-EFO_0000690 0.644257150081487
ENSG00000039068-EFO_0000692 0.798623755510541
ENSG00000039068-EFO_0000694 0.620259024044312
ENSG00000039068-EFO_0000697 0.593479047846689
ENSG00000039068-EFO_0000699 0.378804241321345
ENSG00000039068-EFO_0000702 0.546776052077033
ENSG00000039068-EFO_0000708 0.695703022642092
ENSG00000039068-EFO_0000729 0.810383376507659
ENSG00000039068-EFO_0000731 0.470958620188401
ENSG00000039068-EFO_0000756 0.998134395776749
ENSG00000039068-EFO_0000757 0.418717195360092
ENSG00000039068-EFO_0000764 0.42146897178101
ENSG00000039068-EFO_0000768 1
ENSG00000039068-EFO_0000770 0.33211547239043
ENSG00000039068-EFO_0000773 0.300435946136028
ENSG00000039068-EFO_0001061 0.549391094533489
ENSG00000039068-EFO_0001064 0.97737454772347
ENSG00000039068-EFO_0001065 0.436280949779513
ENSG00000039068-EFO_0001073 0.568441981597452
ENSG00000039068-EFO_0001074 0.618162413096613
ENSG00000039068-EFO_0001079 0.399547733182315
ENSG00000039068-EFO_0001358 0.424514123676849
ENSG00000039068-EFO_0001359 0.4927450470986
ENSG00000039068-EFO_0001360 0.660796722786649
ENSG00000039068-EFO_0001361 0.402738204052545
ENSG00000039068-EFO_0001365 0.441742803430932
ENSG00000039068-EFO_0001376 0.337986310317901
ENSG00000039068-EFO_0001378 1
ENSG00000039068-EFO_0001422 0.469213557027196
ENSG00000039068-EFO_0002496 0.544323336608511
ENSG00000039068-EFO_0002506 0.764368505914131
ENSG00000039068-EFO_0002508 0.47252309014838
ENSG00000039068-EFO_0002517 0.497156721390545
ENSG00000039068-EFO_0002609 0.626126135404576
ENSG00000039068-EFO_0002616 0.570634546950533
ENSG00000039068-EFO_0002627 0.592251683069106
ENSG00000039068-EFO_0002628 0.585165589022346
ENSG00000039068-EFO_0002690 0.922975121096779
ENSG00000039068-EFO_0002917 0.696699753880851
ENSG00000039068-EFO_0002946 0.307261547592213
ENSG00000039068-EFO_0003017 0.481286460625862
ENSG00000039068-EFO_0003025 0.293962720826542
ENSG00000039068-EFO_0003047 0.522182061433153
ENSG00000039068-EFO_0003050 0.626960705673361
ENSG00000039068-EFO_0003063 0.377035262454501
ENSG00000039068-EFO_0003073 0.742444469427679
ENSG00000039068-EFO_0003092 0.288138457887409
ENSG00000039068-EFO_0003095 0.807015904552335
ENSG00000039068-EFO_0003101 0.335880162925469
ENSG00000039068-EFO_0003144 0.285304463415672
ENSG00000039068-EFO_0003756 0.779363785691466
ENSG00000039068-EFO_0003758 0.830732773627132
ENSG00000039068-EFO_0003761 0.403006632629128
ENSG00000039068-EFO_0003763 0.737858104986867
ENSG00000039068-EFO_0003767 0.556446467262378
ENSG00000039068-EFO_0003768 0.305788220169639
ENSG00000039068-EFO_0003770 0.313785702010448
ENSG00000039068-EFO_0003778 0.335951625430362
ENSG00000039068-EFO_0003780 0.411863649183726
ENSG00000039068-EFO_0003782 0.282657816927739
ENSG00000039068-EFO_0003825 0.424923663770576
ENSG00000039068-EFO_0003841 0.451360847341373
ENSG00000039068-EFO_0003860 0.903879362657917
ENSG00000039068-EFO_0003870 0.567038933322057
ENSG00000039068-EFO_0003872 0.582541924475665
ENSG00000039068-EFO_0003882 0.672918671027076
ENSG00000039068-EFO_0003885 0.620521314549863
ENSG00000039068-EFO_0003894 0.699307338459379
ENSG00000039068-EFO_0003897 0.811363411109702
ENSG00000039068-EFO_0003898 0.950220570093429
ENSG00000039068-EFO_0003914 0.78682074920452
ENSG00000039068-EFO_0003918 0.498619135498632
ENSG00000039068-EFO_0003929 0.417824129308364
ENSG00000039068-EFO_0003931 0.4048242343709
ENSG00000039068-EFO_0003934 0.732484461190394
ENSG00000039068-EFO_0003948 0.405883115681289
ENSG00000039068-EFO_0003959 0.919399808705695
ENSG00000039068-EFO_0004193 0.537273747851545
ENSG00000039068-EFO_0004214 0.480826888463129
ENSG00000039068-EFO_0004227 0.861893458786023
ENSG00000039068-EFO_0004230 0.497729107175688
ENSG00000039068-EFO_0004249 0.343919943585565
ENSG00000039068-EFO_0004253 0.352636213255006
ENSG00000039068-EFO_0004272 0.519608570067975
ENSG00000039068-EFO_0004288 1
ENSG00000039068-EFO_0004610 0.558589002668178
ENSG00000039068-EFO_0004911 0.553330999574224
ENSG00000039068-EFO_0005088 0.398101914093109
ENSG00000039068-EFO_0005226 0.878913420906747
ENSG00000039068-EFO_0005288 0.660857914516591
ENSG00000039068-EFO_0005531 0.665949464831991
ENSG00000039068-EFO_0005547 0.676251955488515
ENSG00000039068-EFO_0005676 0.490435963763592
ENSG00000039068-EFO_0005842 0.720115847571272
ENSG00000039068-EFO_0005856 0.778590582730344
ENSG00000039068-EFO_0005922 0.801578936646845
ENSG00000039068-EFO_0006318 0.482558130871192
ENSG00000039068-EFO_0006788 0.285116105676884
ENSG00000039068-EFO_0006792 0.667601971779707
ENSG00000039068-EFO_0007149 0.376106075332039
ENSG00000039068-EFO_0007214 0.465947423545066
ENSG00000039068-EFO_0007243 0.376532988135736
ENSG00000039068-EFO_0007323 0.526945155254227
ENSG00000039068-EFO_0007324 0.462930973213028
ENSG00000039068-EFO_0007328 0.679392828548757
ENSG00000039068-EFO_0007330 1
ENSG00000039068-EFO_0007380 0.768733430319494
ENSG00000039068-EFO_0007485 0.425547043401816
ENSG00000039068-EFO_0007510 0.442823123612997
ENSG00000039068-EFO_0008514 0.658777628941598
ENSG00000039068-EFO_0008525 0.766231932514365
ENSG00000039068-EFO_0008526 0.290881574552618
ENSG00000039068-EFO_0008583 0.885492983140364
ENSG00000039068-EFO_1000041 0.54356346677713
ENSG00000039068-EFO_1000359 0.485490434763555
ENSG00000039068-EFO_1000363 0.901776806519444
ENSG00000039068-EFO_1000418 0.437373364039979
ENSG00000039068-EFO_1000481 0.473174009673661
ENSG00000039068-EFO_1000496 0.568691412307292
ENSG00000039068-EFO_1000560 0.314101470681552
ENSG00000039068-EFO_1000576 0.270126195875177
ENSG00000039068-EFO_1000595 0.621487236977941
ENSG00000039068-EFO_1000632 0.360164824648216
ENSG00000039068-EFO_1000652 0.310085496398849
ENSG00000039068-EFO_1000668 0.741638129956221
ENSG00000039068-EFO_1000733 0.69021652329573
ENSG00000039068-EFO_1000773 0.412442949906046
ENSG00000039068-EFO_1000783 0.274734051417255
ENSG00000039068-EFO_1000897 0.723136110552268
ENSG00000039068-EFO_1000906 0.295496422105123
ENSG00000039068-EFO_1001089 0.2461054750157
ENSG00000039068-EFO_1001154 0.899902610388811
ENSG00000039068-EFO_1001233 0.379521894436776
ENSG00000039068-EFO_1001237 0.529143146612542
ENSG00000039068-EFO_1001252 0.360249993968594
ENSG00000039068-EFO_1001268 0.387960710083151
ENSG00000039068-EFO_1001380 0.409577629697549
ENSG00000039068-EFO_1001434 0.545751175565621
ENSG00000039068-EFO_1001768 0.394839961269668
ENSG00000039068-EFO_1001927 0.776304877694811
ENSG00000039068-EFO_1002032 0.331530409026756
ENSG00000039068-HP_0000979 0.310491143869001
ENSG00000039068-HP_0001915 0.454463640810384
ENSG00000039068-HP_0003074 0.496198696346436
ENSG00000039068-Orphanet_206647 0.397352383870618
ENSG00000039068-Orphanet_309152 0.275893788227043
ENSG00000043591-DOID_13406 0.904336407900471
ENSG00000043591-EFO_0000094 0.493056560249397
ENSG00000043591-EFO_0000095 0.432092604673979
ENSG00000043591-EFO_0000181 0.752034199082458
ENSG00000043591-EFO_0000182 0.660503612736065
ENSG00000043591-EFO_0000186 0.738564473126466
ENSG00000043591-EFO_0000192 0.645596956375908
ENSG00000043591-EFO_0000198 0.807938621596557
ENSG00000043591-EFO_0000199 0.424584717499343
ENSG00000043591-EFO_0000203 0.409026867814838
ENSG00000043591-EFO_0000209 0.429011710382789
ENSG00000043591-EFO_0000212 1
ENSG00000043591-EFO_0000222 0.862335988933555
ENSG00000043591-EFO_0000231 0.867789245428028
ENSG00000043591-EFO_0000232 0.860202046476234
ENSG00000043591-EFO_0000233 0.462453938215873
ENSG00000043591-EFO_0000249 0.838589058768589
ENSG00000043591-EFO_0000253 0.650567491650871
ENSG00000043591-EFO_0000270 0.794098887313227
ENSG00000043591-EFO_0000272 0.751614354508963
ENSG00000043591-EFO_0000274 0.671585877208551
ENSG00000043591-EFO_0000278 0.560281104354466
ENSG00000043591-EFO_0000280 0.894975820761682
ENSG00000043591-EFO_0000289 1
ENSG00000043591-EFO_0000304 0.26951249676246
ENSG00000043591-EFO_0000318 0.767349397518354
ENSG00000043591-EFO_0000338 0.488340774616812
ENSG00000043591-EFO_0000339 0.920443541198944
ENSG00000043591-EFO_0000341 0.842997906396358
ENSG00000043591-EFO_0000349 0.883737567680438
ENSG00000043591-EFO_0000365 0.692617502749002
ENSG00000043591-EFO_0000373 0.518224672969249
ENSG00000043591-EFO_0000384 0.683352298948505
ENSG00000043591-EFO_0000390 0.743360966115181
ENSG00000043591-EFO_0000398 0.813493103532227
ENSG00000043591-EFO_0000400 0.507947481329773
ENSG00000043591-EFO_0000401 0.891433242681885
ENSG00000043591-EFO_0000403 0.637827422014929
ENSG00000043591-EFO_0000407 0.678810768462715
ENSG00000043591-EFO_0000429 0.563067124168024
ENSG00000043591-EFO_0000432 0.737002519738276
ENSG00000043591-EFO_0000463 0.6366142525157
ENSG00000043591-EFO_0000474 0.81424531277618
ENSG00000043591-EFO_0000478 0.841117990863822
ENSG00000043591-EFO_0000479 0.559340238447142
ENSG00000043591-EFO_0000491 0.675245737036042
ENSG00000043591-EFO_0000492 0.863918072345293
ENSG00000043591-EFO_0000505 0.635222865963724
ENSG00000043591-EFO_0000516 0.547241244706582
ENSG00000043591-EFO_0000519 0.775946086469192
ENSG00000043591-EFO_0000533 0.802850827389342
ENSG00000043591-EFO_0000537 0.688605315066158
ENSG00000043591-EFO_0000553 0.626254799470184
ENSG00000043591-EFO_0000563 0.502335428398243
ENSG00000043591-EFO_0000612 0.718268049983033
ENSG00000043591-EFO_0000632 0.818656998226066
ENSG00000043591-EFO_0000641 0.644276378348661
ENSG00000043591-EFO_0000660 0.849368488010432
ENSG00000043591-EFO_0000668 0.518611252877293
ENSG00000043591-EFO_0000671 0.437180025601655
ENSG00000043591-EFO_0000676 0.688024409400766
ENSG00000043591-EFO_0000681 0.574255193421831
ENSG00000043591-EFO_0000685 0.915266527445867
ENSG00000043591-EFO_0000690 0.514371033042674
ENSG00000043591-EFO_0000692 0.936361945461368
ENSG00000043591-EFO_0000694 0.786020033912613
ENSG00000043591-EFO_0000697 0.787619574021979
ENSG00000043591-EFO_0000699 0.897250512441481
ENSG00000043591-EFO_0000702 0.610995860408844
ENSG00000043591-EFO_0000708 0.557539294204091
ENSG00000043591-EFO_0000729 0.71191062662747
ENSG00000043591-EFO_0000731 1
ENSG00000043591-EFO_0000756 0.785272916379647
ENSG00000043591-EFO_0000757 0.597558570452665
ENSG00000043591-EFO_0000764 0.807777037092976
ENSG00000043591-EFO_0000768 0.651207431430339
ENSG00000043591-EFO_0000770 0.751967059955078
ENSG00000043591-EFO_0000773 0.664414099902382
ENSG00000043591-EFO_0001061 0.942470432935572
ENSG00000043591-EFO_0001064 0.873467774666607
ENSG00000043591-EFO_0001065 0.681859778623151
ENSG00000043591-EFO_0001073 0.731590536993695
ENSG00000043591-EFO_0001074 0.472312784801914
ENSG00000043591-EFO_0001079 0.884275209693223
ENSG00000043591-EFO_0001358 0.638752725403987
ENSG00000043591-EFO_0001359 0.744589997861856
ENSG00000043591-EFO_0001360 1
ENSG00000043591-EFO_0001361 0.569307566990309
ENSG00000043591-EFO_0001365 0.88507587207234
ENSG00000043591-EFO_0001376 0.66431403980733
ENSG00000043591-EFO_0001378 0.462452607911974
ENSG00000043591-EFO_0001422 0.796251028220067
ENSG00000043591-EFO_0002496 1
ENSG00000043591-EFO_0002506 1
ENSG00000043591-EFO_0002508 0.974990881348405
ENSG00000043591-EFO_0002517 0.46186718513437
ENSG00000043591-EFO_0002609 0.264947813407674
ENSG00000043591-EFO_0002616 0.607028520324378
ENSG00000043591-EFO_0002627 0.778222742982913
ENSG00000043591-EFO_0002628 0.558138993159732
ENSG00000043591-EFO_0002690 0.852380093622768
ENSG00000043591-EFO_0002917 0.401361417582919
ENSG00000043591-EFO_0002946 0.713638551459493
ENSG00000043591-EFO_0003017 0.760393101812636
ENSG00000043591-EFO_0003025 0.870027708694652
ENSG00000043591-EFO_0003047 0.939650940243112
ENSG00000043591-EFO_0003050 0.406217337780836
ENSG00000043591-EFO_0003063 0.868032085750671
ENSG00000043591-EFO_0003073 0.713842961369733
ENSG00000043591-EFO_0003092 0.489825738110265
ENSG00000043591-EFO_0003095 0.579409327076589
ENSG00000043591-EFO_0003101 0.79343080931478
ENSG00000043591-EFO_0003144 0.56439715062141
ENSG00000043591-EFO_0003756 0.976903667726695
ENSG00000043591-EFO_0003758 0.580606068531702
ENSG00000043591-EFO_0003761 0.319164196983286
ENSG00000043591-EFO_0003763 0.569019361557735
ENSG00000043591-EFO_0003767 0.548028806864106
ENSG00000043591-EFO_0003768 0.573473126789916
ENSG00000043591-EFO_0003770 0.590440755549257
ENSG00000043591-EFO_0003778 0.276494907268403
ENSG00000043591-EFO_0003780 0.572192189131039
ENSG00000043591-EFO_0003782 1
ENSG00000043591-EFO_0003825 0.574557504537326
ENSG00000043591-EFO_0003841 0.994546677830945
ENSG00000043591-EFO_0003860 0.638761755242914
ENSG00000043591-EFO_0003870 0.600617171611845
ENSG00000043591-EFO_0003872 0.635190000384444
ENSG00000043591-EFO_0003882 0.445175530148271
ENSG00000043591-EFO_0003885 0.979385491190254
ENSG00000043591-EFO_0003894 0.71877423711136
ENSG00000043591-EFO_0003897 0.739551615448801
ENSG00000043591-EFO_0003898 0.400403152416064
ENSG00000043591-EFO_0003914 0.85780905741911
ENSG00000043591-EFO_0003918 0.680797284221831
ENSG00000043591-EFO_0003929 0.929472599891402
ENSG00000043591-EFO_0003931 0.684971454942333
ENSG00000043591-EFO_0003934 0.578543501764606
ENSG00000043591-EFO_0003948 0.725334186057132
ENSG00000043591-EFO_0003959 0.437769444346394
ENSG00000043591-EFO_0004193 0.377323578261102
ENSG00000043591-EFO_0004214 0.496218734869836
ENSG00000043591-EFO_0004227 0.363926944003637
ENSG00000043591-EFO_0004230 0.65775576012787
ENSG00000043591-EFO_0004249 0.737215549281092
ENSG00000043591-EFO_0004253 0.499210664665617
ENSG00000043591-EFO_0004272 0.806768247396269
ENSG00000043591-EFO_0004288 0.726064585521242
ENSG00000043591-EFO_0004610 0.627255235299088
ENSG00000043591-EFO_0004911 0.938758855088483
ENSG00000043591-EFO_0005088 0.331879377882404
ENSG00000043591-EFO_0005226 0.640512296672557
ENSG00000043591-EFO_0005288 0.601503911532941
ENSG00000043591-EFO_0005531 0.406542103612516
ENSG00000043591-EFO_0005547 0.314744532855895
ENSG00000043591-EFO_0005676 0.558732737602132
ENSG00000043591-EFO_0005842 0.784428278576951
ENSG00000043591-EFO_0005856 0.555574541215905
ENSG00000043591-EFO_0005922 1
ENSG00000043591-EFO_0006318 0.736707594232963
ENSG00000043591-EFO_0006788 0.671948049624837
ENSG00000043591-EFO_0006792 0.42072200101091
ENSG00000043591-EFO_0007149 0.837235128112644
ENSG00000043591-EFO_0007214 0.725530438015891
ENSG00000043591-EFO_0007243 0.748817789780061
ENSG00000043591-EFO_0007323 0.353554226464689
ENSG00000043591-EFO_0007324 0.612733373640346
ENSG00000043591-EFO_0007328 0.347415086409131
ENSG00000043591-EFO_0007330 0.674420329350936
ENSG00000043591-EFO_0007380 0.467831558946191
ENSG00000043591-EFO_0007485 0.506914199672255
ENSG00000043591-EFO_0007510 0.441761766589955
ENSG00000043591-EFO_0008514 0.627945808444656
ENSG00000043591-EFO_0008525 0.39043510078485
ENSG00000043591-EFO_0008526 0.666391245325571
ENSG00000043591-EFO_0008583 0.803249446146435
ENSG00000043591-EFO_1000041 0.392538951289481
ENSG00000043591-EFO_1000359 0.379257040410103
ENSG00000043591-EFO_1000363 0.46348580258092
ENSG00000043591-EFO_1000418 0.711654737065555
ENSG00000043591-EFO_1000481 0.449931442748469
ENSG00000043591-EFO_1000496 0.554636791904348
ENSG00000043591-EFO_1000560 0.71480814712912
ENSG00000043591-EFO_1000576 0.560101714175692
ENSG00000043591-EFO_1000595 0.822089101838298
ENSG00000043591-EFO_1000632 0.838703892894222
ENSG00000043591-EFO_1000652 0.536506488201978
ENSG00000043591-EFO_1000668 0.465775381200956
ENSG00000043591-EFO_1000733 0.466340750196996
ENSG00000043591-EFO_1000773 1
ENSG00000043591-EFO_1000783 0.697604457980076
ENSG00000043591-EFO_1000897 0.590187134033116
ENSG00000043591-EFO_1000906 0.778864983968624
ENSG00000043591-EFO_1001089 0.64033594040243
ENSG00000043591-EFO_1001154 0.429093782983743
ENSG00000043591-EFO_1001233 0.711767926935915
ENSG00000043591-EFO_1001237 0.545894412424268
ENSG00000043591-EFO_1001252 0.445391153555409
ENSG00000043591-EFO_1001268 0.474604697270821
ENSG00000043591-EFO_1001380 0.569093205731924
ENSG00000043591-EFO_1001434 0.803384655279403
ENSG00000043591-EFO_1001768 0.576612684367558
ENSG00000043591-EFO_1001927 0.906515978191635
ENSG00000043591-EFO_1002032 0.636433234094913
ENSG00000043591-HP_0000979 0.621866339254126
ENSG00000043591-HP_0001915 0.854682996109142
ENSG00000043591-HP_0003074 0.653666481267869
ENSG00000043591-Orphanet_206647 0.96814256650331
ENSG00000043591-Orphanet_309152 0.676068351483806
ENSG00000048052-DOID_13406 0.365650088599826
ENSG00000048052-EFO_0000094 0.279551916003685
ENSG00000048052-EFO_0000095 0.56662367352616
ENSG00000048052-EFO_0000181 0.850154356087456
ENSG00000048052-EFO_0000182 0.667512168221328
ENSG00000048052-EFO_0000186 0.673335746003875
ENSG00000048052-EFO_0000192 0.839538789770631
ENSG00000048052-EFO_0000198 0.655355476385154
ENSG00000048052-EFO_0000199 0.295235088876609
ENSG00000048052-EFO_0000203 0.379132800122574
ENSG00000048052-EFO_0000209 0.324077755407407
ENSG00000048052-EFO_0000212 0.848324005442665
ENSG00000048052-EFO_0000222 0.644328712446826
ENSG00000048052-EFO_0000231 0.796055674858152
ENSG00000048052-EFO_0000232 0.69732095400637
ENSG00000048052-EFO_0000233 0.344103615924562
ENSG00000048052-EFO_0000249 0.689916652783581
ENSG00000048052-EFO_0000253 0.422753045588475
ENSG00000048052-EFO_0000270 0.687313224796862
ENSG00000048052-EFO_0000272 0.679705691831787
ENSG00000048052-EFO_0000274 0.647906271416613
ENSG00000048052-EFO_0000278 0.491911871526863
ENSG00000048052-EFO_0000280 0.764960184232997
ENSG00000048052-EFO_0000289 0.705059721428572
ENSG00000048052-EFO_0000304 0.175176979704772
ENSG00000048052-EFO_0000318 0.578774140246172
ENSG00000048052-EFO_0000338 0.39647876692377
ENSG00000048052-EFO_0000339 0.562902184257078
ENSG00000048052-EFO_0000341 0.937205242545738
ENSG00000048052-EFO_0000349 0.615743568591391
ENSG00000048052-EFO_0000365 0.569400703815789
ENSG00000048052-EFO_0000373 0.482582713193315
ENSG00000048052-EFO_0000384 0.700853164151241
ENSG00000048052-EFO_0000390 0.621386959143029
ENSG00000048052-EFO_0000398 0.815963696531436
ENSG00000048052-EFO_0000400 0.246595161296237
ENSG00000048052-EFO_0000401 0.791066651724976
ENSG00000048052-EFO_0000403 0.509835064497631
ENSG00000048052-EFO_0000407 0.408800757162082
ENSG00000048052-EFO_0000429 0.606263379613596
ENSG00000048052-EFO_0000432 0.634185417802314
ENSG00000048052-EFO_0000463 0.611268475331224
ENSG00000048052-EFO_0000474 0.576009555686343
ENSG00000048052-EFO_0000478 0.809688866533666
ENSG00000048052-EFO_0000479 0.662794761596247
ENSG00000048052-EFO_0000491 0.610927996684575
ENSG00000048052-EFO_0000492 0.749114713917441
ENSG00000048052-EFO_0000505 0.723271682472468
ENSG00000048052-EFO_0000516 0.38454070349359
ENSG00000048052-EFO_0000519 0.600356184797347
ENSG00000048052-EFO_0000533 0.589386934525903
ENSG00000048052-EFO_0000537 0.700316022496667
ENSG00000048052-EFO_0000553 0.554321632370867
ENSG00000048052-EFO_0000563 0.300409150110928
ENSG00000048052-EFO_0000612 0.719652432190074
ENSG00000048052-EFO_0000632 0.627867550374049
ENSG00000048052-EFO_0000641 0.726456388448606
ENSG00000048052-EFO_0000660 0.705251633101558
ENSG00000048052-EFO_0000668 0.300287349338143
ENSG00000048052-EFO_0000671 0.362920451295832
ENSG00000048052-EFO_0000676 0.497583592087822
ENSG00000048052-EFO_0000681 0.38481465426855
ENSG00000048052-EFO_0000685 0.72944109219667
ENSG00000048052-EFO_0000690 0.681389040810103
ENSG00000048052-EFO_0000692 0.742742078600066
ENSG00000048052-EFO_0000694 0.807358086813677
ENSG00000048052-EFO_0000697 0.949570404662172
ENSG00000048052-EFO_0000699 0.645897723649346
ENSG00000048052-EFO_0000702 0.468019564044233
ENSG00000048052-EFO_0000708 0.451851672075861
ENSG00000048052-EFO_0000729 0.686325668259746
ENSG00000048052-EFO_0000731 0.934302935455651
ENSG00000048052-EFO_0000756 0.815806437291343
ENSG00000048052-EFO_0000757 0.667095759322216
ENSG00000048052-EFO_0000764 0.938959838264854
ENSG00000048052-EFO_0000768 0.689552043307676
ENSG00000048052-EFO_0000770 0.761751964657362
ENSG00000048052-EFO_0000773 0.658840548545767
ENSG00000048052-EFO_0001061 0.717795731263103
ENSG00000048052-EFO_0001064 0.608213782253624
ENSG00000048052-EFO_0001065 0.75820294648774
ENSG00000048052-EFO_0001073 0.582468343462814
ENSG00000048052-EFO_0001074 0.18530628908985
ENSG00000048052-EFO_0001079 0.691884723519796
ENSG00000048052-EFO_0001358 0.769242953751471
ENSG00000048052-EFO_0001359 0.656447346558432
ENSG00000048052-EFO_0001360 0.769599251343686
ENSG00000048052-EFO_0001361 0.613147651050437
ENSG00000048052-EFO_0001365 0.626067242958599
ENSG00000048052-EFO_0001376 0.675463175199456
ENSG00000048052-EFO_0001378 0.383067653481404
ENSG00000048052-EFO_0001422 0.76153165687331
ENSG00000048052-EFO_0002496 0.730640017951394
ENSG00000048052-EFO_0002506 0.719025315697729
ENSG00000048052-EFO_0002508 0.786647388682013
ENSG00000048052-EFO_0002517 0.236457631934643
ENSG00000048052-EFO_0002609 0.306582714400817
ENSG00000048052-EFO_0002616 0.623812310386944
ENSG00000048052-EFO_0002627 0.557942321557622
ENSG00000048052-EFO_0002628 0.368392651408815
ENSG00000048052-EFO_0002690 0.662078698998617
ENSG00000048052-EFO_0002917 0.327920340095674
ENSG00000048052-EFO_0002946 0.694777838323656
ENSG00000048052-EFO_0003017 0.616652376333349
ENSG00000048052-EFO_0003025 0.55717484056692
ENSG00000048052-EFO_0003047 0.797446269568462
ENSG00000048052-EFO_0003050 0.383924648269916
ENSG00000048052-EFO_0003063 0.793800545639499
ENSG00000048052-EFO_0003073 0.588212130021598
ENSG00000048052-EFO_0003092 0.510206833475343
ENSG00000048052-EFO_0003095 0.51786941252864
ENSG00000048052-EFO_0003101 0.777123665017742
ENSG00000048052-EFO_0003144 0.527147947289771
ENSG00000048052-EFO_0003756 0.699580068339818
ENSG00000048052-EFO_0003758 0.276727185664206
ENSG00000048052-EFO_0003761 0.162306348595452
ENSG00000048052-EFO_0003763 0.247236637740929
ENSG00000048052-EFO_0003767 0.724784600683183
ENSG00000048052-EFO_0003768 0.578336298255176
ENSG00000048052-EFO_0003770 0.53225221693564
ENSG00000048052-EFO_0003778 0.227614667697545
ENSG00000048052-EFO_0003780 0.46328135642416
ENSG00000048052-EFO_0003782 0.795993865509892
ENSG00000048052-EFO_0003825 0.532055349467425
ENSG00000048052-EFO_0003841 0.784122900113481
ENSG00000048052-EFO_0003860 0.666493238586247
ENSG00000048052-EFO_0003870 0.326473093035511
ENSG00000048052-EFO_0003872 0.511368647321123
ENSG00000048052-EFO_0003882 0.393541666026309
ENSG00000048052-EFO_0003885 0.685738344659136
ENSG00000048052-EFO_0003894 0.739602426604429
ENSG00000048052-EFO_0003897 0.791099951170327
ENSG00000048052-EFO_0003898 0.285187257464247
ENSG00000048052-EFO_0003914 0.634201778278431
ENSG00000048052-EFO_0003918 0.239000041794242
ENSG00000048052-EFO_0003929 0.65574910120645
ENSG00000048052-EFO_0003931 0.712843714347719
ENSG00000048052-EFO_0003934 0.495790632470664
ENSG00000048052-EFO_0003948 0.562654504810771
ENSG00000048052-EFO_0003959 0.405666506880466
ENSG00000048052-EFO_0004193 0.181544246668319
ENSG00000048052-EFO_0004214 0.274648319084439
ENSG00000048052-EFO_0004227 0.314414704302649
ENSG00000048052-EFO_0004230 0.688600893605151
ENSG00000048052-EFO_0004249 0.810287140374386
ENSG00000048052-EFO_0004253 0.354128137283741
ENSG00000048052-EFO_0004272 0.69351266481968
ENSG00000048052-EFO_0004288 0.624870110663618
ENSG00000048052-EFO_0004610 0.517976727601095
ENSG00000048052-EFO_0004911 0.707605036416608
ENSG00000048052-EFO_0005088 0.314512925374597
ENSG00000048052-EFO_0005226 0.577411851484526
ENSG00000048052-EFO_0005288 0.592903244776348
ENSG00000048052-EFO_0005531 0.362570516348513
ENSG00000048052-EFO_0005547 0.212838395152466
ENSG00000048052-EFO_0005676 0.4751087448527
ENSG00000048052-EFO_0005842 0.64965612401741
ENSG00000048052-EFO_0005856 0.309195376765763
ENSG00000048052-EFO_0005922 0.821224989683267
ENSG00000048052-EFO_0006318 0.622605536362922
ENSG00000048052-EFO_0006788 0.645922570392057
ENSG00000048052-EFO_0006792 0.306995013874356
ENSG00000048052-EFO_0007149 0.718716886387798
ENSG00000048052-EFO_0007214 0.619391731480586
ENSG00000048052-EFO_0007243 0.684306726673411
ENSG00000048052-EFO_0007323 0.385152671406759
ENSG00000048052-EFO_0007324 0.620159263785032
ENSG00000048052-EFO_0007328 0.429045490214215
ENSG00000048052-EFO_0007330 0.390658913806142
ENSG00000048052-EFO_0007380 0.28299717175719
ENSG00000048052-EFO_0007485 0.597356381407844
ENSG00000048052-EFO_0007510 0.204923122371214
ENSG00000048052-EFO_0008514 0.579263576254983
ENSG00000048052-EFO_0008525 0.167720068014246
ENSG00000048052-EFO_0008526 0.563140612886733
ENSG00000048052-EFO_0008583 0.568305314121466
ENSG00000048052-EFO_1000041 0.610053276010614
ENSG00000048052-EFO_1000359 0.328383637164645
ENSG00000048052-EFO_1000363 0.519000762722888
ENSG00000048052-EFO_1000418 0.690933072047888
ENSG00000048052-EFO_1000481 0.369706166931332
ENSG00000048052-EFO_1000496 0.617226319454639
ENSG00000048052-EFO_1000560 0.741556347254816
ENSG00000048052-EFO_1000576 0.514002648007339
ENSG00000048052-EFO_1000595 0.810778759405684
ENSG00000048052-EFO_1000632 0.786691211252547
ENSG00000048052-EFO_1000652 0.471465957918081
ENSG00000048052-EFO_1000668 0.237290107413534
ENSG00000048052-EFO_1000733 0.441877657297486
ENSG00000048052-EFO_1000773 0.832375187421101
ENSG00000048052-EFO_1000783 0.459092666968283
ENSG00000048052-EFO_1000897 0.614336458377555
ENSG00000048052-EFO_1000906 0.646721876813266
ENSG00000048052-EFO_1001089 0.518255433511066
ENSG00000048052-EFO_1001154 0.256763472562603
ENSG00000048052-EFO_1001233 0.798077825994819
ENSG00000048052-EFO_1001237 0.538527016420742
ENSG00000048052-EFO_1001252 0.511836070066244
ENSG00000048052-EFO_1001268 0.477812289767973
ENSG00000048052-EFO_1001380 0.435912247599609
ENSG00000048052-EFO_1001434 0.688125240786597
ENSG00000048052-EFO_1001768 0.618584344523396
ENSG00000048052-EFO_1001927 0.670745491980157
ENSG00000048052-EFO_1002032 0.520641780420698
ENSG00000048052-HP_0000979 0.705546455440698
ENSG00000048052-HP_0001915 0.600744351325349
ENSG00000048052-HP_0003074 0.835170260712928
ENSG00000048052-Orphanet_206647 0.736586526724464
ENSG00000048052-Orphanet_309152 0.666766327051643
ENSG00000048392-DOID_13406 0.850017636829285
ENSG00000048392-EFO_0000094 0.43950382988865
ENSG00000048392-EFO_0000095 0.439537844250593
ENSG00000048392-EFO_0000181 0.212889768703531
ENSG00000048392-EFO_0000182 0.528872219582979
ENSG00000048392-EFO_0000186 0.192024743426914
ENSG00000048392-EFO_0000192 0.262113328586968
ENSG00000048392-EFO_0000198 0.349727670571309
ENSG00000048392-EFO_0000199 0.502388112275588
ENSG00000048392-EFO_0000203 0.501972763435466
ENSG00000048392-EFO_0000209 0.349028214677335
ENSG00000048392-EFO_0000212 0.230122342587233
ENSG00000048392-EFO_0000222 0.280577344577693
ENSG00000048392-EFO_0000231 0.375050589824655
ENSG00000048392-EFO_0000232 0.240868988458718
ENSG00000048392-EFO_0000233 0.492377782164781
ENSG00000048392-EFO_0000249 1
ENSG00000048392-EFO_0000253 0.335730661384819
ENSG00000048392-EFO_0000270 0.657240990235825
ENSG00000048392-EFO_0000272 0.265144108098148
ENSG00000048392-EFO_0000274 0.473073740180901
ENSG00000048392-EFO_0000278 0.207112195680887
ENSG00000048392-EFO_0000280 0.79829743656468
ENSG00000048392-EFO_0000289 0.359088416165912
ENSG00000048392-EFO_0000304 0.328216291764461
ENSG00000048392-EFO_0000318 0.469593591464577
ENSG00000048392-EFO_0000338 0.411853553866877
ENSG00000048392-EFO_0000339 0.556260623229889
ENSG00000048392-EFO_0000341 0.343589795871301
ENSG00000048392-EFO_0000349 0.273029922157973
ENSG00000048392-EFO_0000365 0.337854245779038
ENSG00000048392-EFO_0000373 0.282845460729325
ENSG00000048392-EFO_0000384 0.319265913063619
ENSG00000048392-EFO_0000390 0.322140449889548
ENSG00000048392-EFO_0000398 0.398331485453392
ENSG00000048392-EFO_0000400 0.286217572218913
ENSG00000048392-EFO_0000401 0.259678959021442
ENSG00000048392-EFO_0000403 0.25911052338832
ENSG00000048392-EFO_0000407 0.484532865449572
ENSG00000048392-EFO_0000429 0.33306349466649
ENSG00000048392-EFO_0000432 0.26607156438191
ENSG00000048392-EFO_0000463 0.240379911336487
ENSG00000048392-EFO_0000474 0.297495245990564
ENSG00000048392-EFO_0000478 0.240937256363402
ENSG00000048392-EFO_0000479 0.139032643863197
ENSG00000048392-EFO_0000491 0.866751567868641
ENSG00000048392-EFO_0000492 0.490319373626402
ENSG00000048392-EFO_0000505 0.204108659873855
ENSG00000048392-EFO_0000516 0.620536157277833
ENSG00000048392-EFO_0000519 0.283654058066838
ENSG00000048392-EFO_0000533 0.571499770976621
ENSG00000048392-EFO_0000537 0.241644522702432
ENSG00000048392-EFO_0000553 0.172430926922834
ENSG00000048392-EFO_0000563 0.545722893755818
ENSG00000048392-EFO_0000612 0.296543236801877
ENSG00000048392-EFO_0000632 0.355584965189444
ENSG00000048392-EFO_0000641 0.684958367082833
ENSG00000048392-EFO_0000660 0.556235003403331
ENSG00000048392-EFO_0000668 0.472320935650803
ENSG00000048392-EFO_0000671 0.274565738548948
ENSG00000048392-EFO_0000676 0.533772212870735
ENSG00000048392-EFO_0000681 0.357108103604752
ENSG00000048392-EFO_0000685 0.24502515724193
ENSG00000048392-EFO_0000690 0.359338803327752
ENSG00000048392-EFO_0000692 0.774996063478546
ENSG00000048392-EFO_0000694 0.424270687205683
ENSG00000048392-EFO_0000697 0.588990945584587
ENSG00000048392-EFO_0000699 0.182539545849044
ENSG00000048392-EFO_0000702 0.425674599050378
ENSG00000048392-EFO_0000708 0.473507951655893
ENSG00000048392-EFO_0000729 0.683090444792282
ENSG00000048392-EFO_0000731 0.287291170414069
ENSG00000048392-EFO_0000756 0.770548720061859
ENSG00000048392-EFO_0000757 0.263289368806677
ENSG00000048392-EFO_0000764 0.18485306372482
ENSG00000048392-EFO_0000768 0.553582611136927
ENSG00000048392-EFO_0000770 0.26156558293024
ENSG00000048392-EFO_0000773 0.277216987449123
ENSG00000048392-EFO_0001061 0.383342580546886
ENSG00000048392-EFO_0001064 0.600581944345201
ENSG00000048392-EFO_0001065 0.400180061901952
ENSG00000048392-EFO_0001073 0.541188856728383
ENSG00000048392-EFO_0001074 0.729000493987342
ENSG00000048392-EFO_0001079 0.247488065740283
ENSG00000048392-EFO_0001358 0.20290450935807
ENSG00000048392-EFO_0001359 0.344039046527333
ENSG00000048392-EFO_0001360 0.571603672143504
ENSG00000048392-EFO_0001361 0.235801845483794
ENSG00000048392-EFO_0001365 0.294899861623157
ENSG00000048392-EFO_0001376 0.292340311368225
ENSG00000048392-EFO_0001378 0.437137115291295
ENSG00000048392-EFO_0001422 0.846238994243047
ENSG00000048392-EFO_0002496 0.163454350881698
ENSG00000048392-EFO_0002506 0.473598541954436
ENSG00000048392-EFO_0002508 0.453463063779116
ENSG00000048392-EFO_0002517 0.582036495373974
ENSG00000048392-EFO_0002609 0.368250814002939
ENSG00000048392-EFO_0002616 0.350195095350519
ENSG00000048392-EFO_0002627 0.32108204193784
ENSG00000048392-EFO_0002628 0.471710754578144
ENSG00000048392-EFO_0002690 0.606721059661534
ENSG00000048392-EFO_0002917 0.769162990387679
ENSG00000048392-EFO_0002946 0.230626008496748
ENSG00000048392-EFO_0003017 0.310583921229849
ENSG00000048392-EFO_0003025 0.253300836504461
ENSG00000048392-EFO_0003047 0.25776977841003
ENSG00000048392-EFO_0003050 0.357293644342221
ENSG00000048392-EFO_0003063 0.188461465880059
ENSG00000048392-EFO_0003073 0.42125352936726
ENSG00000048392-EFO_0003092 0.202920436153418
ENSG00000048392-EFO_0003095 0.350129737167303
ENSG00000048392-EFO_0003101 0.136818709662746
ENSG00000048392-EFO_0003144 0.190169411877556
ENSG00000048392-EFO_0003756 0.623602957977354
ENSG00000048392-EFO_0003758 0.484885743702348
ENSG00000048392-EFO_0003761 0.175484402476124
ENSG00000048392-EFO_0003763 0.53456121586649
ENSG00000048392-EFO_0003767 0.179139044021263
ENSG00000048392-EFO_0003768 0.121734217334183
ENSG00000048392-EFO_0003770 0.367820286827465
ENSG00000048392-EFO_0003778 0.41422486092802
ENSG00000048392-EFO_0003780 0.209672854755805
ENSG00000048392-EFO_0003782 0.268814769974731
ENSG00000048392-EFO_0003825 0.187690566867865
ENSG00000048392-EFO_0003841 0.217870074810194
ENSG00000048392-EFO_0003860 0.372461525563529
ENSG00000048392-EFO_0003870 0.433210637903908
ENSG00000048392-EFO_0003872 0.454660302466919
ENSG00000048392-EFO_0003882 0.419843559723213
ENSG00000048392-EFO_0003885 0.597289495806524
ENSG00000048392-EFO_0003894 0.485322589507595
ENSG00000048392-EFO_0003897 0.326634314725932
ENSG00000048392-EFO_0003898 0.309490935939414
ENSG00000048392-EFO_0003914 0.626435376098846
ENSG00000048392-EFO_0003918 0.25589218828158
ENSG00000048392-EFO_0003929 0.283351041796892
ENSG00000048392-EFO_0003931 0.202067071550401
ENSG00000048392-EFO_0003934 0.237623406275244
ENSG00000048392-EFO_0003948 0.233947710929795
ENSG00000048392-EFO_0003959 0.814612858584685
ENSG00000048392-EFO_0004193 0.384006410932216
ENSG00000048392-EFO_0004214 0.462559925098415
ENSG00000048392-EFO_0004227 0.226833540659553
ENSG00000048392-EFO_0004230 0.305902105728122
ENSG00000048392-EFO_0004249 0.275784059345004
ENSG00000048392-EFO_0004253 0.109378287106542
ENSG00000048392-EFO_0004272 0.300477521347039
ENSG00000048392-EFO_0004288 0.468924323135866
ENSG00000048392-EFO_0004610 0.353448015548775
ENSG00000048392-EFO_0004911 0.233676175144694
ENSG00000048392-EFO_0005088 0.305054697614217
ENSG00000048392-EFO_0005226 0.335207149021175
ENSG00000048392-EFO_0005288 0.29065237867748
ENSG00000048392-EFO_0005531 0.470548602630479
ENSG00000048392-EFO_0005547 0.196413062364598
ENSG00000048392-EFO_0005676 0.266265982680458
ENSG00000048392-EFO_0005842 0.292988748897257
ENSG00000048392-EFO_0005856 0.669588745614221
ENSG00000048392-EFO_0005922 0.325468567533154
ENSG00000048392-EFO_0006318 0.294566808771359
ENSG00000048392-EFO_0006788 0.291148773149208
ENSG00000048392-EFO_0006792 0.460632202330476
ENSG00000048392-EFO_0007149 0.211609259649082
ENSG00000048392-EFO_0007214 0.284682627987818
ENSG00000048392-EFO_0007243 0.172818303326258
ENSG00000048392-EFO_0007323 0.409273004453534
ENSG00000048392-EFO_0007324 0.226452568228157
ENSG00000048392-EFO_0007328 0.29345836479404
ENSG00000048392-EFO_0007330 0.24743624226676
ENSG00000048392-EFO_0007380 0.452947546470071
ENSG00000048392-EFO_0007485 0.224253217990438
ENSG00000048392-EFO_0007510 0.322222431114368
ENSG00000048392-EFO_0008514 0.349130171158917
ENSG00000048392-EFO_0008525 0.381500147195603
ENSG00000048392-EFO_0008526 0.299117136665355
ENSG00000048392-EFO_0008583 0.320810847500029
ENSG00000048392-EFO_1000041 0.408228330705339
ENSG00000048392-EFO_1000359 0.15535376611725
ENSG00000048392-EFO_1000363 0.404417825093524
ENSG00000048392-EFO_1000418 0.441790770133038
ENSG00000048392-EFO_1000481 0.161340719834388
ENSG00000048392-EFO_1000496 0.22829897389288
ENSG00000048392-EFO_1000560 0.212733149380225
ENSG00000048392-EFO_1000576 0.143177782894499
ENSG00000048392-EFO_1000595 0.307365946541624
ENSG00000048392-EFO_1000632 0.233297698283478
ENSG00000048392-EFO_1000652 0.202323142535681
ENSG00000048392-EFO_1000668 0.463189397296883
ENSG00000048392-EFO_1000733 0.248917870811817
ENSG00000048392-EFO_1000773 0.267010361209999
ENSG00000048392-EFO_1000783 0.166356549456166
ENSG00000048392-EFO_1000897 0.285636658763205
ENSG00000048392-EFO_1000906 0.2316211994085
ENSG00000048392-EFO_1001089 0.196834662882334
ENSG00000048392-EFO_1001154 0.347898493094404
ENSG00000048392-EFO_1001233 0.32531383210757
ENSG00000048392-EFO_1001237 0.223708887146871
ENSG00000048392-EFO_1001252 0.253827979768907
ENSG00000048392-EFO_1001268 0.234627869722418
ENSG00000048392-EFO_1001380 0.328309299617883
ENSG00000048392-EFO_1001434 0.269112089639997
ENSG00000048392-EFO_1001768 0.279968116765141
ENSG00000048392-EFO_1001927 0.258114239652022
ENSG00000048392-EFO_1002032 0.196202163363625
ENSG00000048392-HP_0000979 0.258824429550888
ENSG00000048392-HP_0001915 0.222579317124385
ENSG00000048392-HP_0003074 0.412777777443649
ENSG00000048392-Orphanet_206647 0.372076567577125
ENSG00000048392-Orphanet_309152 0.252591182884552
ENSG00000048540-DOID_13406 0.696720832715925
ENSG00000048540-EFO_0000094 0.298046626006492
ENSG00000048540-EFO_0000095 0.474202870221375
ENSG00000048540-EFO_0000181 0.397570448388571
ENSG00000048540-EFO_0000182 0.878629867146059
ENSG00000048540-EFO_0000186 0.300845931190319
ENSG00000048540-EFO_0000192 0.318283582428172
ENSG00000048540-EFO_0000198 0.41034925187722
ENSG00000048540-EFO_0000199 0.646363932324301
ENSG00000048540-EFO_0000203 0.780846640577813
ENSG00000048540-EFO_0000209 0.527042785187698
ENSG00000048540-EFO_0000212 0.340685736448417
ENSG00000048540-EFO_0000222 0.54070419056073
ENSG00000048540-EFO_0000231 0.306605509554662
ENSG00000048540-EFO_0000232 0.303296344104512
ENSG00000048540-EFO_0000233 0.692100899013899
ENSG00000048540-EFO_0000249 0.877286572921425
ENSG00000048540-EFO_0000253 0.330853481831512
ENSG00000048540-EFO_0000270 0.716188235894651
ENSG00000048540-EFO_0000272 0.476690200184659
ENSG00000048540-EFO_0000274 0.803360782719233
ENSG00000048540-EFO_0000278 0.293565443140081
ENSG00000048540-EFO_0000280 0.631114191396488
ENSG00000048540-EFO_0000289 0.658805238906263
ENSG00000048540-EFO_0000304 0.725931853230323
ENSG00000048540-EFO_0000318 0.620130029166288
ENSG00000048540-EFO_0000338 0.390419825529823
ENSG00000048540-EFO_0000339 0.513133846166046
ENSG00000048540-EFO_0000341 0.347541982690981
ENSG00000048540-EFO_0000349 0.364110822644916
ENSG00000048540-EFO_0000365 0.717828600391113
ENSG00000048540-EFO_0000373 0.406943902991676
ENSG00000048540-EFO_0000384 0.806152841531958
ENSG00000048540-EFO_0000390 0.658702483667911
ENSG00000048540-EFO_0000398 0.605224616252224
ENSG00000048540-EFO_0000400 0.315231458219846
ENSG00000048540-EFO_0000401 0.35788236031219
ENSG00000048540-EFO_0000403 0.418138235948483
ENSG00000048540-EFO_0000407 0.996755690443775
ENSG00000048540-EFO_0000429 0.593635161701476
ENSG00000048540-EFO_0000432 0.407740625223473
ENSG00000048540-EFO_0000463 0.363922359213773
ENSG00000048540-EFO_0000474 0.370667481067018
ENSG00000048540-EFO_0000478 0.437423640063499
ENSG00000048540-EFO_0000479 0.29481579051584
ENSG00000048540-EFO_0000491 0.922535626406738
ENSG00000048540-EFO_0000492 0.555998536102916
ENSG00000048540-EFO_0000505 0.426552964505092
ENSG00000048540-EFO_0000516 0.521751735214072
ENSG00000048540-EFO_0000519 0.461430598694323
ENSG00000048540-EFO_0000533 0.628867676533536
ENSG00000048540-EFO_0000537 0.382968691694635
ENSG00000048540-EFO_0000553 0.426728519440741
ENSG00000048540-EFO_0000563 0.83359251803523
ENSG00000048540-EFO_0000612 0.355058863740049
ENSG00000048540-EFO_0000632 0.472600085984518
ENSG00000048540-EFO_0000641 0.846658501769403
ENSG00000048540-EFO_0000660 0.944903406245111
ENSG00000048540-EFO_0000668 0.588738471698846
ENSG00000048540-EFO_0000671 0.409355629529218
ENSG00000048540-EFO_0000676 0.73035883608678
ENSG00000048540-EFO_0000681 0.660022104301787
ENSG00000048540-EFO_0000685 0.454174430105207
ENSG00000048540-EFO_0000690 0.459000137732739
ENSG00000048540-EFO_0000692 0.902825264305944
ENSG00000048540-EFO_0000694 0.292372406045588
ENSG00000048540-EFO_0000697 0.473084844492876
ENSG00000048540-EFO_0000699 0.349705517284248
ENSG00000048540-EFO_0000702 0.79323845589951
ENSG00000048540-EFO_0000708 0.925176826172717
ENSG00000048540-EFO_0000729 0.7343898653785
ENSG00000048540-EFO_0000731 0.607368920129138
ENSG00000048540-EFO_0000756 0.654790985067465
ENSG00000048540-EFO_0000757 0.482005842838371
ENSG00000048540-EFO_0000764 0.32318421219991
ENSG00000048540-EFO_0000768 1
ENSG00000048540-EFO_0000770 0.3871083864961
ENSG00000048540-EFO_0000773 0.386202719835905
ENSG00000048540-EFO_0001061 0.643758600704715
ENSG00000048540-EFO_0001064 0.801629514928991
ENSG00000048540-EFO_0001065 0.538694648844979
ENSG00000048540-EFO_0001073 0.596159521706
ENSG00000048540-EFO_0001074 1
ENSG00000048540-EFO_0001079 0.274970615726582
ENSG00000048540-EFO_0001358 0.309089489353026
ENSG00000048540-EFO_0001359 0.384579323707842
ENSG00000048540-EFO_0001360 1
ENSG00000048540-EFO_0001361 0.289571062120837
ENSG00000048540-EFO_0001365 0.58808072757456
ENSG00000048540-EFO_0001376 0.329606049351847
ENSG00000048540-EFO_0001378 1
ENSG00000048540-EFO_0001422 0.833679263020693
ENSG00000048540-EFO_0002496 0.357410325349464
ENSG00000048540-EFO_0002506 0.701356656331286
ENSG00000048540-EFO_0002508 0.4870515865412
ENSG00000048540-EFO_0002517 0.610336522994099
ENSG00000048540-EFO_0002609 0.459736054801943
ENSG00000048540-EFO_0002616 0.474806188130109
ENSG00000048540-EFO_0002627 0.282007517490491
ENSG00000048540-EFO_0002628 0.869816366499329
ENSG00000048540-EFO_0002690 0.675674647818521
ENSG00000048540-EFO_0002917 0.757680349525763
ENSG00000048540-EFO_0002946 0.419798700787381
ENSG00000048540-EFO_0003017 0.324507083339218
ENSG00000048540-EFO_0003025 0.270327998862379
ENSG00000048540-EFO_0003047 0.407652742666008
ENSG00000048540-EFO_0003050 1
ENSG00000048540-EFO_0003063 0.334864737543704
ENSG00000048540-EFO_0003073 0.512019676088695
ENSG00000048540-EFO_0003092 0.263168497628852
ENSG00000048540-EFO_0003095 0.508271487446336
ENSG00000048540-EFO_0003101 0.280225196833362
ENSG00000048540-EFO_0003144 0.361846572279809
ENSG00000048540-EFO_0003756 0.943959317505098
ENSG00000048540-EFO_0003758 0.475441429160552
ENSG00000048540-EFO_0003761 0.448886103217443
ENSG00000048540-EFO_0003763 0.322923571957129
ENSG00000048540-EFO_0003767 0.261476253374204
ENSG00000048540-EFO_0003768 0.383791587804021
ENSG00000048540-EFO_0003770 0.383129809768416
ENSG00000048540-EFO_0003778 0.704983565562641
ENSG00000048540-EFO_0003780 0.328952460530505
ENSG00000048540-EFO_0003782 0.409026597451682
ENSG00000048540-EFO_0003825 0.490868403308678
ENSG00000048540-EFO_0003841 0.441386513510739
ENSG00000048540-EFO_0003860 0.591352908838775
ENSG00000048540-EFO_0003870 0.739827567904354
ENSG00000048540-EFO_0003872 0.653691557832514
ENSG00000048540-EFO_0003882 0.370251499589589
ENSG00000048540-EFO_0003885 0.65529188768341
ENSG00000048540-EFO_0003894 0.655361127518599
ENSG00000048540-EFO_0003897 0.555072770548394
ENSG00000048540-EFO_0003898 0.56512856365354
ENSG00000048540-EFO_0003914 0.88292094580874
ENSG00000048540-EFO_0003918 0.45582326579542
ENSG00000048540-EFO_0003929 0.31516500287529
ENSG00000048540-EFO_0003931 0.315572769999661
ENSG00000048540-EFO_0003934 0.298835299223475
ENSG00000048540-EFO_0003948 0.334725240700747
ENSG00000048540-EFO_0003959 1
ENSG00000048540-EFO_0004193 0.581465202008467
ENSG00000048540-EFO_0004214 0.547532073242026
ENSG00000048540-EFO_0004227 1
ENSG00000048540-EFO_0004230 0.454551396682099
ENSG00000048540-EFO_0004249 0.398462654417956
ENSG00000048540-EFO_0004253 0.30606100317243
ENSG00000048540-EFO_0004272 0.365216497316562
ENSG00000048540-EFO_0004288 0.677550176495707
ENSG00000048540-EFO_0004610 0.513976479523659
ENSG00000048540-EFO_0004911 0.315316307222275
ENSG00000048540-EFO_0005088 0.621887359828034
ENSG00000048540-EFO_0005226 1
ENSG00000048540-EFO_0005288 0.337853168161776
ENSG00000048540-EFO_0005531 0.834131196389828
ENSG00000048540-EFO_0005547 1
ENSG00000048540-EFO_0005676 0.288853456864431
ENSG00000048540-EFO_0005842 0.729771247090878
ENSG00000048540-EFO_0005856 0.664710105214668
ENSG00000048540-EFO_0005922 0.823783710217956
ENSG00000048540-EFO_0006318 0.321199259884452
ENSG00000048540-EFO_0006788 0.262043811246394
ENSG00000048540-EFO_0006792 0.803987574365623
ENSG00000048540-EFO_0007149 0.46444708002877
ENSG00000048540-EFO_0007214 0.413755741886536
ENSG00000048540-EFO_0007243 0.355902653584394
ENSG00000048540-EFO_0007323 0.655923487153642
ENSG00000048540-EFO_0007324 0.351095791478155
ENSG00000048540-EFO_0007328 0.335782816473302
ENSG00000048540-EFO_0007330 0.316440509934899
ENSG00000048540-EFO_0007380 0.511661142129924
ENSG00000048540-EFO_0007485 0.427464092728477
ENSG00000048540-EFO_0007510 0.473994045380245
ENSG00000048540-EFO_0008514 0.809283774901779
ENSG00000048540-EFO_0008525 0.400388375428759
ENSG00000048540-EFO_0008526 0.44909226455626
ENSG00000048540-EFO_0008583 0.476183413467876
ENSG00000048540-EFO_1000041 0.765585072975582
ENSG00000048540-EFO_1000359 0.50473738721077
ENSG00000048540-EFO_1000363 0.405099813170329
ENSG00000048540-EFO_1000418 0.53445092604376
ENSG00000048540-EFO_1000481 0.406026773168699
ENSG00000048540-EFO_1000496 0.55298513415438
ENSG00000048540-EFO_1000560 0.321042469395204
ENSG00000048540-EFO_1000576 0.295504537918729
ENSG00000048540-EFO_1000595 0.615011754015738
ENSG00000048540-EFO_1000632 0.388812209558666
ENSG00000048540-EFO_1000652 0.248160994496285
ENSG00000048540-EFO_1000668 0.677241077754015
ENSG00000048540-EFO_1000733 0.479923188099203
ENSG00000048540-EFO_1000773 0.514674500252178
ENSG00000048540-EFO_1000783 0.261823116794014
ENSG00000048540-EFO_1000897 0.369580369185497
ENSG00000048540-EFO_1000906 0.306819270561991
ENSG00000048540-EFO_1001089 0.290860474044386
ENSG00000048540-EFO_1001154 0.379455555127655
ENSG00000048540-EFO_1001233 0.359057725600517
ENSG00000048540-EFO_1001237 0.310816725937764
ENSG00000048540-EFO_1001252 0.397517846870507
ENSG00000048540-EFO_1001268 0.336568523211983
ENSG00000048540-EFO_1001380 0.401722794233513
ENSG00000048540-EFO_1001434 0.507765500657879
ENSG00000048540-EFO_1001768 0.347013943084913
ENSG00000048540-EFO_1001927 0.631258961970617
ENSG00000048540-EFO_1002032 0.367975499056612
ENSG00000048540-HP_0000979 0.296800016190312
ENSG00000048540-HP_0001915 0.163235058205647
ENSG00000048540-HP_0003074 0.34246803639799
ENSG00000048540-Orphanet_206647 0.57396067837515
ENSG00000048540-Orphanet_309152 0.379796512700768
ENSG00000049239-DOID_13406 0.41905485852814
ENSG00000049239-EFO_0000094 0.494781485881564
ENSG00000049239-EFO_0000095 0.39398908582474
ENSG00000049239-EFO_0000181 0.160197419394902
ENSG00000049239-EFO_0000182 0.486459108411438
ENSG00000049239-EFO_0000186 0.304520761653881
ENSG00000049239-EFO_0000192 0.415647045150708
ENSG00000049239-EFO_0000198 0.376106210680306
ENSG00000049239-EFO_0000199 0.251088157801805
ENSG00000049239-EFO_0000203 0.271515015717123
ENSG00000049239-EFO_0000209 0.498718604826028
ENSG00000049239-EFO_0000212 0.348535691002384
ENSG00000049239-EFO_0000222 0.303573793273226
ENSG00000049239-EFO_0000231 0.396042415466388
ENSG00000049239-EFO_0000232 0.486014794923041
ENSG00000049239-EFO_0000233 0.369830009454758
ENSG00000049239-EFO_0000249 0.50751576002605
ENSG00000049239-EFO_0000253 0.335685607185841
ENSG00000049239-EFO_0000270 0.468796099719968
ENSG00000049239-EFO_0000272 0.43838435393284
ENSG00000049239-EFO_0000274 0.480371851496012
ENSG00000049239-EFO_0000278 0.459419952951066
ENSG00000049239-EFO_0000280 0.305802210555314
ENSG00000049239-EFO_0000289 0.400353577790676
ENSG00000049239-EFO_0000304 0.358144614533657
ENSG00000049239-EFO_0000318 0.60556044941253
ENSG00000049239-EFO_0000338 0.42776328615686
ENSG00000049239-EFO_0000339 0.495733721816042
ENSG00000049239-EFO_0000341 0.439112374837092
ENSG00000049239-EFO_0000349 0.351476042673971
ENSG00000049239-EFO_0000365 0.355565685415265
ENSG00000049239-EFO_0000373 0.739152095772548
ENSG00000049239-EFO_0000384 0.42664866693345
ENSG00000049239-EFO_0000390 0.67707255333525
ENSG00000049239-EFO_0000398 0.474617622399112
ENSG00000049239-EFO_0000400 0.774813010272606
ENSG00000049239-EFO_0000401 0.52390401236081
ENSG00000049239-EFO_0000403 0.422515708781237
ENSG00000049239-EFO_0000407 0.666433199655356
ENSG00000049239-EFO_0000429 0.489433876042913
ENSG00000049239-EFO_0000432 0.402214047482711
ENSG00000049239-EFO_0000463 0.465870302956486
ENSG00000049239-EFO_0000474 0.247463953451813
ENSG00000049239-EFO_0000478 0.203934595299633
ENSG00000049239-EFO_0000479 0.37013052029119
ENSG00000049239-EFO_0000491 0.652567820714804
ENSG00000049239-EFO_0000492 0.390669075608769
ENSG00000049239-EFO_0000505 0.606449129427506
ENSG00000049239-EFO_0000516 0.54448008817994
ENSG00000049239-EFO_0000519 0.407170585879019
ENSG00000049239-EFO_0000533 0.701233013692592
ENSG00000049239-EFO_0000537 0.438886661404669
ENSG00000049239-EFO_0000553 0.251878310434081
ENSG00000049239-EFO_0000563 0.460332924877314
ENSG00000049239-EFO_0000612 0.425626858301963
ENSG00000049239-EFO_0000632 0.484876569772862
ENSG00000049239-EFO_0000641 0.498572484046507
ENSG00000049239-EFO_0000660 0.687266479228633
ENSG00000049239-EFO_0000668 0.435046882908109
ENSG00000049239-EFO_0000671 0.488187423347939
ENSG00000049239-EFO_0000676 1
ENSG00000049239-EFO_0000681 0.373110066299634
ENSG00000049239-EFO_0000685 0.37984557701686
ENSG00000049239-EFO_0000690 0.540602198015477
ENSG00000049239-EFO_0000692 0.539309130645462
ENSG00000049239-EFO_0000694 0.341186535452188
ENSG00000049239-EFO_0000697 0.487017144453091
ENSG00000049239-EFO_0000699 0.287862292427277
ENSG00000049239-EFO_0000702 0.224432883362619
ENSG00000049239-EFO_0000708 0.308310351825853
ENSG00000049239-EFO_0000729 0.454770902379977
ENSG00000049239-EFO_0000731 0.486365368139095
ENSG00000049239-EFO_0000756 0.45976679336732
ENSG00000049239-EFO_0000757 0.540731602419999
ENSG00000049239-EFO_0000764 0.292870598967674
ENSG00000049239-EFO_0000768 0.412277415737304
ENSG00000049239-EFO_0000770 0.33685771075622
ENSG00000049239-EFO_0000773 0.378442542058596
ENSG00000049239-EFO_0001061 0.384046893929395
ENSG00000049239-EFO_0001064 0.483373680964132
ENSG00000049239-EFO_0001065 0.292063939695257
ENSG00000049239-EFO_0001073 0.679976054294479
ENSG00000049239-EFO_0001074 0.243774766523041
ENSG00000049239-EFO_0001079 0.315393527916094
ENSG00000049239-EFO_0001358 0.350950707767822
ENSG00000049239-EFO_0001359 0.560071949974349
ENSG00000049239-EFO_0001360 0.819699633216449
ENSG00000049239-EFO_0001361 0.342360143306083
ENSG00000049239-EFO_0001365 0.427046067132605
ENSG00000049239-EFO_0001376 0.208144478884698
ENSG00000049239-EFO_0001378 0.403071776950846
ENSG00000049239-EFO_0001422 0.350445225345048
ENSG00000049239-EFO_0002496 0.354768058295516
ENSG00000049239-EFO_0002506 0.48090212953127
ENSG00000049239-EFO_0002508 0.493055553270786
ENSG00000049239-EFO_0002517 0.623214712590623
ENSG00000049239-EFO_0002609 0.293980040549458
ENSG00000049239-EFO_0002616 0.366198971055224
ENSG00000049239-EFO_0002627 0.27343541404555
ENSG00000049239-EFO_0002628 0.336590274706622
ENSG00000049239-EFO_0002690 0.583036650803383
ENSG00000049239-EFO_0002917 0.434754898472505
ENSG00000049239-EFO_0002946 0.395261026686201
ENSG00000049239-EFO_0003017 0.257623669985081
ENSG00000049239-EFO_0003025 0.356957791595546
ENSG00000049239-EFO_0003047 0.483092007453905
ENSG00000049239-EFO_0003050 0.324466300686859
ENSG00000049239-EFO_0003063 0.429183924257428
ENSG00000049239-EFO_0003073 0.363174956898767
ENSG00000049239-EFO_0003092 0.310707787375907
ENSG00000049239-EFO_0003095 0.397568197977857
ENSG00000049239-EFO_0003101 0.266109702533689
ENSG00000049239-EFO_0003144 0.355994808755093
ENSG00000049239-EFO_0003756 0.53733757709614
ENSG00000049239-EFO_0003758 0.327639700462114
ENSG00000049239-EFO_0003761 0.312976394864746
ENSG00000049239-EFO_0003763 0.37398485176945
ENSG00000049239-EFO_0003767 0.354447978659909
ENSG00000049239-EFO_0003768 0.288873789670683
ENSG00000049239-EFO_0003770 0.367570295761068
ENSG00000049239-EFO_0003778 0.284283630175399
ENSG00000049239-EFO_0003780 0.260540751898238
ENSG00000049239-EFO_0003782 0.303028959609513
ENSG00000049239-EFO_0003825 0.318593357437506
ENSG00000049239-EFO_0003841 0.346709495216997
ENSG00000049239-EFO_0003860 0.462647523823406
ENSG00000049239-EFO_0003870 0.369693205345687
ENSG00000049239-EFO_0003872 0.410098085766395
ENSG00000049239-EFO_0003882 0.277698585443696
ENSG00000049239-EFO_0003885 0.444776137729668
ENSG00000049239-EFO_0003894 0.394792404586441
ENSG00000049239-EFO_0003897 0.432964086774693
ENSG00000049239-EFO_0003898 0.266748433958753
ENSG00000049239-EFO_0003914 0.53576741435218
ENSG00000049239-EFO_0003918 0.41706801152364
ENSG00000049239-EFO_0003929 0.2284256881069
ENSG00000049239-EFO_0003931 0.355442542244521
ENSG00000049239-EFO_0003934 0.27768114219033
ENSG00000049239-EFO_0003948 0.228651988177624
ENSG00000049239-EFO_0003959 0.539698512850428
ENSG00000049239-EFO_0004193 0.505034203997029
ENSG00000049239-EFO_0004214 0.253093290308665
ENSG00000049239-EFO_0004227 0.436065429445941
ENSG00000049239-EFO_0004230 0.393272444569188
ENSG00000049239-EFO_0004249 0.347701339575492
ENSG00000049239-EFO_0004253 0.421366335531379
ENSG00000049239-EFO_0004272 0.484563739819635
ENSG00000049239-EFO_0004288 0.64796043853196
ENSG00000049239-EFO_0004610 0.66314699370718
ENSG00000049239-EFO_0004911 0.377621796417272
ENSG00000049239-EFO_0005088 0.267882503279559
ENSG00000049239-EFO_0005226 0.362600395095354
ENSG00000049239-EFO_0005288 0.355615778565153
ENSG00000049239-EFO_0005531 0.435557581651633
ENSG00000049239-EFO_0005547 0.317567008760699
ENSG00000049239-EFO_0005676 0.290248213936872
ENSG00000049239-EFO_0005842 0.466850454754401
ENSG00000049239-EFO_0005856 0.395370875344656
ENSG00000049239-EFO_0005922 0.37277334278057
ENSG00000049239-EFO_0006318 0.303491757581104
ENSG00000049239-EFO_0006788 0.290088557189154
ENSG00000049239-EFO_0006792 0.561916208138133
ENSG00000049239-EFO_0007149 0.32770609141721
ENSG00000049239-EFO_0007214 0.31514457907656
ENSG00000049239-EFO_0007243 0.2827663195307
ENSG00000049239-EFO_0007323 0.294734510599937
ENSG00000049239-EFO_0007324 0.378057580345276
ENSG00000049239-EFO_0007328 0.25210917151765
ENSG00000049239-EFO_0007330 0.553745341422761
ENSG00000049239-EFO_0007380 0.382767651566174
ENSG00000049239-EFO_0007485 0.271530016197122
ENSG00000049239-EFO_0007510 0.478687864315469
ENSG00000049239-EFO_0008514 0.518676159686783
ENSG00000049239-EFO_0008525 0.329556069228755
ENSG00000049239-EFO_0008526 0.313486421212322
ENSG00000049239-EFO_0008583 0.533447929067099
ENSG00000049239-EFO_1000041 0.401890040081187
ENSG00000049239-EFO_1000359 0.347101252017367
ENSG00000049239-EFO_1000363 0.377199213630127
ENSG00000049239-EFO_1000418 0.34943297512261
ENSG00000049239-EFO_1000481 0.475174836731337
ENSG00000049239-EFO_1000496 0.402185086546675
ENSG00000049239-EFO_1000560 0.320153413019281
ENSG00000049239-EFO_1000576 0.229104362807161
ENSG00000049239-EFO_1000595 0.393846791975875
ENSG00000049239-EFO_1000632 0.507159996154127
ENSG00000049239-EFO_1000652 0.446085025294227
ENSG00000049239-EFO_1000668 0.479567203765083
[truncated: 9,351,622 more chars]
