# Supplementary material for: Prioritizing target-disease associations with novel safety and efficacy scoring methods
Source: Sci Rep. 2019 Jul 8;9:9852. doi: 10.1038/s41598-019-46293-7 (PMC6614395; doi:10.1038/s41598-019-46293-7)
Supplement: Supplementary file 3 — Supplementary Figures [file 41598_2019_46293_MOESM3_ESM.zip › Intermediate Files/MSigDB_Oncogenic_Signatures]

GLI1_UP.V1_DN		OPN3	PPIL1	SPECC1	YIPF1	BTBD16	RSAD2	TMEM62	RUNX1	ACSL6	COPZ1	ESYT1	SELM	C20ORF118	ARPC2	QRICH2	ZMYND11	FOLR1	RNF10	SLC22A1	LIN37	TMEM181	C10ORF46	GTDC1	CYP3A7	SEPT9	TMEM189	CD2AP	BBX	CCNL2	
GLI1_UP.V1_UP		CSGALNACT1	IGFBP6	SGTA	ZBTB16	TMOD3	FEM1A	M6PR	IGJ	LMO7	PPAPDC2	WEE1	PPT2	HLA-DQB1	PRKD3	C16ORF45	STAU1	SAR1A	YBX1	TXNDC12	PTH1R	C7ORF50	CCND2	POFUT2	IFT74	ZC3H18	PLXNA2	TRIM23	
E2F1_UP.V1_DN		IL1R1	MX1	ENTPD6	EBF1	SCAMP1	RUNX2	SDPR	SLPI	AQP8	CALML4	ADARB1	DCAF8	C19ORF50	MYC	STOM	SAMD10	STAT6	CYP1B1	APBB2	GBP2	HES6	RAB11FIP5	ST3GAL4	ZFR2	XBP1	STAC	GADD45A	SLC11A2	PLK2	PLA2G4A	TUBG2	HLA-E	SLC6A8	SNAI1	LXN	NUMA1	IFIT2	EPS8	C3	LIPE	PTDSS2	LGALS2	ZC3H12A	JUB	ASL	SYNPO	ANXA1	ANXA4	SLC35E4	AMPD3	IL18	PDZK1IP1	APBB1IP	RAP2B	COL3A1	CCNG2	AVPI1	SGK1	SERPINA3	WDR26	CD3E	PPP3CA	MLX	C5ORF41	APC2	STAT3	FMO3	GFRA1	F3	POU5F1	LIMA1	ANGPTL4	RAB9A	PLIN2	CD47	C11ORF34	TGFB1I1	TRAF3IP2	CXCR7	CRIP2	PTGS1	PTGS2	SERTAD1	COL11A1	ANXA8	SEMA4B	UBE2H	PDGFRA	PHLDA1	TGFB3	NEAT1	ANKHD1	C1ORF63	DOK1	GSTA4	FAS	WDFY2	IL6ST	XPR1	NDRG4	TNXB	CSF1	PLXND1	SLC1A1	CHRNA7	LCLAT1	TANK	ZBTB20	ABLIM1	CCND2	CAPN2	STX4	PAK3	SASH1	RUNX1T1	IDH1	TRAPPC4	MLL5	HBG2	C11ORF83	PPTC7	NFKB1	PGD	IFT20	EFNA4	ALDH3A1	FGF19	TCF4	RTKN	NOTCH2	PSEN2	PLAT	TGM2	NHSL1	BAG3	RGS2	A4GALT	MOSC2	MMP7	HMGCS1	C18ORF8	NFKBIZ	ARL4D	VCAN	DAB2	FER	BCL6	ACOX1	RASA3	TMEM45A	B4GALT3	NPR1	ITPR2	DTX2	CXCL1	CXCL5	GHR	MDK	SNAPC3	FCHO1	ERBB3	LBP	SERAC1	RALGDS	CYTIP	MDN1	MCL1	TRIM41	CPT1A	PDE4DIP	CIRBP	KLF3	TSHR	KLF2	EVI2A	ALDH1A1	VPS45	TRIB3	ZMYND8	PKD1	ALAS2	SEC23A	UNC93B1	LAMA4	ATP2A3	USP19	IL1RL1	POLD4	CCL9	SIX5	ADAMTS1	LRIG1	CCL2	
E2F1_UP.V1_UP		PRM1	MAP3K3	TLE4	FNBP1	ACTN3	CMA1	TPM2	LARP4B	WBP11	WDHD1	KLHL21	MAPK14	CNOT7	CNIH2	MSH3	UBE2T	RELL1	GUF1	SRSF4	TFAM	DNA2	PKP4	NBL1	IVNS1ABP	KANK3	RB1	MPG	MASP1	UBN1	NOLC1	NCAPH	ARHGAP39	TYMS	AURKB	ADCY6	EFNB2	FRAT2	VPREB3	CHEK1	DNAJC21	MXI1	PIP4K2A	E2F3	HES1	UQCC	KPNA3	E2F8	KPNA1	ELANE	PLK4	STIL	FANCM	SMAD1	PBX3	VPS37B	TRAF3	CYBA	NASP	PARP16	GPN2	SLC9A3R1	ZFPM1	UCK2	EIF6	MED20	KIF2A	PITPNM1	TLX2	CAPRIN2	KIFC1	GRWD1	NDUFAF4	PSME3	MAP3K11	THOP1	SSX2IP	EIF2C2	EZH2	SHBG	INO80C	ARHGAP8	INO80E	NAB1	UPK2	ITSN1	GATA6	SMC2	HSPBP1	ART3	CHAF1B	SIRPA	CCRN4L	CSTF2	PIM1	PAIP2B	RHBDL3	RBM15	LOC202152	PHF12	SLC35E1	SGOL1	VEGFA	POLA2	DNAJC2	PIGA	MCM4	BCL2	DCTPP1	CDR2L	LPIN2	ADA	GRSF1	GPR19	RBM22	FAM60A	DLX1	PTPRU	SLBP	USP39	ARF3	VPRBP	SDCCAG3	ARHGEF1	MFI2	DDX46	TOP2A	HMGB3	PTPN21	LMNB1	MCM10	HSPB2	BRCA2	UBR2	SLC7A1	ADIPOR2	ELAVL1	ATP5D	ERMP1	SOCS2	RDH13	NUP43	CASP7	TK1	BOK	DLGAP5	KRT72	TBP	TPD52	CDV3	CAD	RRM1	TINF2	PARP1	MTSS1L	TRNT1	PRC1	RRP1B	PACS1	HDGFRP2	C4ORF27	MRPL46	USF2	DDB1	FMNL3	DBF4	ERCC2	BOLA3	TAF9	TYRO3	TAF6	EVL	CDK5R1	NOP56	DFNA5	FEN1	USP10	PPM1M	SPEF1	PRIM2	SLC20A1	CLN6	RND2	CRYZ	WRN	DMBT1	PRADC1	ZSWIM7	CCDC164	BUB1	
EGFR_UP.V1_DN		TTC39A	C5ORF13	CADM1	ARMC9	MEX3D	RUFY1	IFI27	HIST1H4H	COL9A3	NUP205	ZNF273	SATB2	DCAF6	CDKN2AIP	SSFA2	ASCL1	HERC6	MYB	KIAA1324	GPATCH1	PEG10	APBB2	ZSCAN18	E2F8	SIGMAR1	EGR3	SLC6A14	ANK3	CBFA2T3	OVOL2	PDZK1	IFI44	TCN1	NET1	PRKD3	EZH2	HSPA4L	NCAPG2	BAZ2B	BRCC3	TMEM187	EPS8	SOX3	BRIP1	KIAA1467	EPB41L2	INPP5F	TSPAN5	HIST1H3H	PRKACB	GREB1	TSC22D3	NME3	DERA	BST2	ID1	NMU	ID2	DEPDC1	SGK3	TMEM106B	POT1	PHF20	BTG3	KIF11	ZNF43	TMPRSS3	CTSH	ZNF107	SPTBN1	PCMTD2	SNX7	ELOVL2	ELOVL5	METTL3	MOCOS	GFRA1	DLC1	RFWD3	BDH1	C9ORF3	LLGL2	CSTA	MLF1IP	CXCR7	FAM115A	TMEM48	CHN1	ANXA9	ENPP4	CBR4	SH3GLB2	RNF43	AGL	OSR2	NPY1R	ALG13	IFI44L	TBL1XR1	XK	IAPP	PDCD4	PRR15L	RPP25	GOLGA8A	GTF2I	SLC27A2	SLC1A1	IFI6	CELSR2	ARMCX1	HIRA	EFNB2	ABLIM1	KIF5C	HIST1H2AE	SLC39A8	GRB10	HIST1H2AG	MICB	HIST1H2AC	FANCL	STIL	DNAJC12	KIAA0430	CYBA	MAFB	SMAD7	EIF2S3	PRPF6	GPER	DMXL2	MATN2	PGR	PCYOX1	SLC27A3	C16ORF45	FTO	IRS1	ARL3	LTN1	LTBP1	WISP2	IGF1R	DDX60	RHOBTB3	RASGRP1	CALCR	EFHD1	PSPH	CAV1	C18ORF8	H2BFS	GULP1	CLK4	ELF5	RCN1	CPE	BCL2	ARL4A	PTBP2	MDK	CYP26B1	HEBP1	PDLIM3	CALB2	CASP6	NRIP1	BDKRB2	MPDZ	HIST1H1C	ATF7IP	NDUFA5	ANGEL2	TAF12	GALC	FAM50A	HIST1H2BG	HIST1H2BF	DTL	HIST1H2BI	HIST1H2BH	HIST1H2BE	HIST1H2BD	PRR7	WIPF1	SYCP2	ODZ3	MFF	ADD3	SGCG	SGCB	KRIT1	POLI	MSMB	TRIM24	
EGFR_UP.V1_UP		IL1R1	HOMER1	SLC12A2	ZNF281	KRT7	PSMB9	MALL	CRISPLD2	LPAR6	KIAA0247	ETHE1	IDO1	ATF3	EPAS1	CCDC68	SGMS1	GLRX	CBLB	TFPI	LRP8	CLDN1	PSMB10	GBP1	CYP1B1	GBP2	RAB27A	C8ORF4	ELL2	ARFGAP3	EXT1	BACE2	FERMT2	TNNT1	MEIS3P1	APOBEC3B	ELK3	ICAM1	IFIT3	CYP27B1	GJA1	PLAC1	HIVEP2	A2M	JUNB	TNS3	DUSP5	DUSP6	EDN1	GABBR2	DUSP4	CCL22	LIF	SAMD4A	LHFPL2	TUBB2A	VAV3	MMP10	PTPRE	RHOQ	KCNS3	CEACAM6	PIGA	MGLL	GK3P	MAOA	ADM	TNFRSF11B	SLC7A11	SOCS2	NFIL3	ATXN1	MPZL2	ARNT2	MBNL2	EGLN3	KTN1	GAL	SNX16	F2RL1	ANGPTL4	HBEGF	FHOD1	GCNT1	ANKRD57	ERO1L	GRAMD3	FADS3	IMPA1	AKAP12	SPTLC2	ENPP1	PLAGL1	MIR22HG	SEPT10	CSGALNACT1	IL4R	PHLDA1	TGFB2	GK	WNT5A	PCDH9	TAP1	SLC9A6	COL5A2	SLCO2A1	S100A9	S100A8	C11ORF75	RGS16	EGFR	TMEM121	LOXL2	PAPSS2	CTGF	TAF1A	RNF19A	COTL1	CAPN2	MAP3K5	CADPS2	MAP2K4	ARID5B	INHBA	SDCBP	NFKB2	RCAN1	ISG20	SCCPDH	GCLM	EIF2C2	FGFR3	KIAA1199	LPP	SEL1L3	SAT1	ETS2	ACTG2	PMAIP1	ABCC3	MMP1	ITGA3	ITGA2	HSPA2	WIPI1	IQCG	ARAP2	ETV5	BMP7	DBNDD2	IRF1	TNFRSF21	LPIN1	BCL3	TMEM45A	TNFAIP8	CMAHP	LRRC16A	CYR61	HK2	NT5C2	DRAM1	P2RY6	CASP7	AOX1	PDE4B	SNAPC1	PDLIM7	CXADR	FGB	IL15RA	FGG	FNDC3B	KLF4	SGPP1	SOD2	MGAT4A	TBC1D8	ASPH	S100P	SPAG1	KRT81	SEC23A	CEBPD	ITGB6	ALAS1	SQRDL	RND1	SLC4A7	RPS6KA3	IGF2BP2	PGM3	CCL2	CTNNAL1	
ERB2_UP.V1_DN		SSB	TTC39A	RECQL	TM4SF1	SMARCA5	ASS1	MGP	IFI27	COL9A3	RRN3	ATF1	RTCD1	NCAPG	RAD54B	SSFA2	ASCL1	HERC6	MYB	PEG10	MYC	FKTN	ZNF267	PLK4	EGR3	KLF10	SLC6A14	PDZK1	IFI44	TCN1	KIAA0947	HSPA4L	LPGAT1	MRPL19	WDR43	IFIT5	IFIT1	SMC3	GOLGA4	PRKAR2B	INPP5F	MYBL1	SS18	ANXA3	RMI1	GREB1	GNL2	CENPE	BST2	C12ORF24	FAM18B1	ID2	DEPDC1	ATR	BTG3	FASTKD1	CETN3	PAK1IP1	ZNF43	MED17	SLC7A2	C9ORF95	RAD51AP1	ERI2	MTERFD1	ZNF107	CLIC3	TMED5	MAP4K3	MBNL2	PRMT3	NOC3L	GFRA1	RANBP6	STK17A	DLC1	C9ORF3	AMIGO2	HSPA13	IFIH1	RNF138	RRP15	CBR4	JAK2	AGL	TFPI2	PUS1	NPY1R	ZBTB11	ZBTB10	DNAJB14	ARHGAP29	ALG13	MSH2	IFI44L	XK	RAB31	IAPP	ADAM9	BRWD1	KIAA0528	MAD2L1	GOLGA8A	ZNF430	KANK1	NOL8	CPOX	IFI6	ARMCX1	HIRA	ABLIM1	TAF1D	ZNF84	KIF5C	C1ORF109	FLNB	RBBP8	AASDHPPT	TTC35	SLMO2	DDX58	RPRD1A	STIL	ATP8B1	SMAD7	EIF2S3	ARMCX5	GPER	MATN2	C16ORF45	ZCCHC2	SLC26A2	IRS1	CUL5	ANKRD12	RIF1	LTN1	LIN7C	WISP2	IGF1R	NPEPPS	DDX60	RHOBTB3	RASGRP1	PMAIP1	PSPH	ACTR6	CAV1	C18ORF8	LAMB1	OAS1	MARCH7	GULP1	C6ORF211	OAS2	BCL2	CEBPZ	IRF7	TRMT61B	UBA6	HSPB8	MTIF2	RPAP3	HS2ST1	CHD1	PTBP2	CYP26B1	CALB2	CASP6	NRIP1	TOPBP1	ECT2	MPDZ	PLA2G12A	RALGAPA1	KRR1	CCDC59	KCTD3	HAUS3	TIAM1	EHBP1	DBF4	NAA15	DTL	FOLR1	TAF2	USP16	CCDC165	WIPF1	FHL2	TTK	ADD3	FBXO5	LRIG1	NRCAM	IFT57	POLI	MSMB	
ERB2_UP.V1_UP		SH3GLB2	SEPT10	GUCY1A3	CSGALNACT1	GAMT	GDF15	IL1R1	APLP1	PCDH8	LMO3	SLC12A2	KRT7	PNRC1	MUC3B	SCAMP4	MALL	ALDH4A1	SLC9A6	CNOT8	RRAGD	PPP1R3C	S100A6	CYP1A1	ABCG1	SERHL2	MXRA7	ULBP2	GALNT12	EPAS1	VTCN1	MPI	VIPR1	PLEKHB1	FAM129A	LRP5	AQP3	C1ORF115	LOXL1	NDRG1	PAPSS2	KIAA0513	MUC1	SLC9A3R2	DOCK10	CREB3L2	CAPN5	CHST11	CYP1B1	CAPN2	MSX2	RPRM	OPN3	FER1L4	CADPS2	CAST	EPHX1	ST13	BNIP3L	ST8SIA4	UROS	B3GALT4	METRN	PTOV1	KMO	UPK3B	SDCBP	VASP	SLC6A6	BACE2	SCCPDH	BCAM	TNNT1	KCNMA1	FGFR4	FGF13	HOXB7	APOBEC3B	CDS2	NOTCH3	GUCY1B3	PARM1	UPK2	KIAA1199	ENO2	SAT1	FAM174B	ATP6V0A4	SOX9	KCNN4	TSPAN1	PCSK1N	ZNF365	DUSP6	EDN1	GABBR2	DUSP4	ABCC3	ANXA6	HSPA2	WIPI1	NME4	LAMB2	UPK1A	ETV5	VEGFB	PTPRE	DNAJC4	DBNDD2	CRLF1	TNFRSF21	DAB2	P4HA2	NPC2	BCL6	IL8	CEACAM6	CEACAM5	BCL3	VWA1	ALDOC	AKR1B10	BMPR1B	PTPRU	ACHE	RAB5C	ST6GALNAC2	SERPINA1	MAOA	DHRS7B	TNFRSF11B	APH1B	DRAM1	NNT	PACSIN3	CA8	PDE4B	ATXN1	PGPEP1	ZNF467	MPZL2	SPTBN2	ARNT2	CXADR	LIMCH1	EGLN3	FAM46C	GBF1	SPAG4	TPK1	RFTN1	AKR1C2	PDE4D	SLC2A10	PACS1	FMO5	SGPP1	SERHL	TTC9	MYO1D	PPAP2A	MGAT4A	PPAP2C	TBC1D8	ASPH	ANGPTL4	TCEA2	S100P	MVD	MAPRE3	C8ORF55	KRT81	C1QTNF9B-AS1	CSTA	ITGB6	PRPS1	ITGB4	PTGER4	GDPD3	MIA3	PTMS	HSD17B11	GNAI2	GRAMD3	EPB41L4A	CAMK2N1	HEY1	CXCR4	CLMN	ANKMY2	FADS2	PCDH1	
GCNP_SHH_UP_EARLY.V1_DN		GBP7	EOMES	IL1R1	MX2	DEFA1	GRIN1	TM4SF1	SRRM2	PCP2	KIAA1217	RRAGD	MGP	ADAM7	AGTR2	GAPDHS	GLB1L	AMOTL2	ZNF436	S100A9	NLRX1	PHLDB2	LIN9	CRABP2	C4BPA	MST1R	SEZ6	ADCY9	LCLAT1	DCAF8	GCET2	STS	HAS2	CCRL2	RABAC1	HES1	ACSS1	PITX2	JAM3	C19ORF2	SH3BGR	EGR1	MAP2K1	PAM16	UROS	PLK2	CAMLG	PLA2G4A	GDF3	TIRAP	MYO5B	CYBA	CBFA2T3	UPK3B	HIST2H2BE	MAF	BTD	BPIFB1	BTC	FRMD5	NR4A2	PPFIBP2	HOXB3	HOXB9	MAP3K12	SIM1	CFB	NOTCH1	LRRC57	ERO1LB	SLC22A6	WWC2	PDE1B	HTRA3	LTBP3	ETS1	SLC6A4	TMPO	NUB1	CALCR	CNN1	CYP27B1	SOX18	NPPB	IER2	PPY	LGALS9	RAG2	CDK5RAP3	CCR2	GABRA1	CRYGS	LAMB3	ITGA4	SETDB1	NSUN3	EMP1	CBX1	HTR1A	MERTK	LRRC23	VAV1	NR5A2	LAT2	LCP1	CDK5	DPPA4	PEX7	IRF3	IFNG	ID2	MAN2B1	GPR19	TERF2IP	CCL27	DDX3Y	CITED2	TMEM160	ZNF518B	C4ORF32	SLC7A3	C11ORF9	MS4A4B	DBP	VPS54	UIMC1	CNGA2	CD38	SMYD5	TAF15	CPT1A	TMEM176A	MIIP	ELMOD3	AKR1C1	PPP2R3C	LSR	DLK1	MIPOL1	NR6A1	EEPD1	DDB1	AIM1	XIAP	PLA2G10	ASPH	ANKRD44	RAMP1	PIGT	POPDC3	FOXA1	SLC43A3	WIPF1	PTGER3	TM2D1	TXLNG	FAM208A	PEPD	LYST	GNA14	POLD4	JPH3	SIX4	UBTF	CCL2	PCBD2	RSPO2	GUSB	MAP4K4	GABRD	
GCNP_SHH_UP_EARLY.V1_UP		RYK	FNBP4	DIO1	OXSM	ZNF281	MRE11A	DOLPP1	RC3H2	UPF3B	PRMT10	SOX10	JMJD8	LARP7	PPP1CB	MAPK14	RNF103	CYP2C8	UBE2T	CNOT2	MSH6	KIF4A	CD2BP2	PARG	SLC27A1	HDGFL1	OXNAD1	ATF1	CCNJ	CSF1	SLC23A2	SRSF1	AURKA	GPATCH2	RETN	STRN3	TYMS	LOXL2	AURKB	ADCY6	MTA1	CDC23	NTHL1	CHEK1	MYB	RBBP6	E2F3	UQCC	RUNX1T1	E2F8	NEK9	TIA1	TNNC2	C13ORF15	C9ORF69	NR0B1	FTSJ3	PUM2	DHFR	AZIN1	RPL39L	LATS1	FOSL1	MLLT10	ZZZ3	STAG2	KIFC1	INTS7	SNORD22	PROL1	CD276	REG1A	BEX4	ARHGAP8	ICAM5	PDS5B	SMC2	MRPL9	FNTB	MBTD1	STYX	CCDC99	PLCG2	RIMKLB	SEC62	STAT5A	BCKDHA	DARS	SLC35E1	KRT12	NAP1L1	GNL3	SGOL1	MT4	ANLN	DNAJC3	POLA2	CLCN6	KBTBD7	IRF5	MCM5	MCM6	IRF6	LUC7L3	LUC7L2	TOP2B	NVL	SEH1L	COX7B	SHC1	VPRBP	ARHGEF1	SDC3	VPS4B	TOP2A	TMPRSS2	MCM10	FOXK1	AFF4	FBXO45	SHE	PHTF2	OBFC2A	TNPO1	KIF1A	SNAPC2	KRT26	RHPN2	LBR	NCAM2	KIF1B	MAN1A1	MPDZ	C7ORF70	RBM39	TBP	OVGP1	ELOVL2	CR2	RRM1	TINF2	GGPS1	KIAA2013	GTF2H1	PRC1	TRAIP	DHODH	CLIP4	ABCB10	MRPL50	CKS2	CXORF38	RLIM	MATR3	ANKRD13C	FEN1	NUP107	MYT1L	ATL2	LOC645638	XPO1	HMGCL	FCGRT	EPB41L4B	ADAMTS1	FIP1L1	VHL	KRTAP6-3	ARL5A	SRSF10	DCPS	MBL2	CD55	TSHB	KCNJ4	
GCNP_SHH_UP_LATE.V1_DN		ACVR1	IL4R	TGFB3	MAP3K2	ACTN4	B3GAT3	PUS1	ARID3A	NBEAL2	ATAD3A	MUC3A	GRIN2C	TUBA4B	DOK1	ZFYVE19	RAB34	NECAP2	ADAM7	GLA	ACOT1	AMOTL2	STX1A	EPHA3	KANK3	VIPR2	PDCD7	ADH1A	UBE3C	ARAF	COX6A2	ADCY9	EIF4ENIF1	GNPTAB	NTHL1	RBBP6	NACC2	SERPINF1	S100A13	S1PR1	WLS	PAK4	STX3	PITX3	STX2	SLC25A45	DSCR8	PPFIA4	KPNA1	S100A11	SLC25A47	F8A1	SLC11A1	SLC30A3	TNNC1	TNNC2	FZD9	LOR	HSPG2	CDCP1	VNN1	FAM111A	EIF6	DLG4	WNK2	PITPNM1	SELL	GJB6	CDHR5	HYOU1	CLRN3	PEMT	GRB7	BCL2L2	CD276	ANKRD33B	WWC1	SLC2A1	IKZF1	SAT1	AGER	ART5	LGALS4	CNN2	CNN1	MRPL3	LGALS2	ZNHIT2	SOX18	ZC3H12C	PIP5K1A	SLC19A1	PTPN18	EDN1	FOXD3	NCOA6	NCOA7	NMI	AGTRAP	VEGFC	AXIN1	WIPI2	PDZK1IP1	RBKS	CLCN6	TMEM214	ITGAE	DPPA5	ESRP1	VSNL1	IRF9	ITGA7	MAN2B1	MDFI	PTPRU	GCM2	CSF2RBP1	DLX5	TTC23	EBI3	KLK6	MLLT1	FAM82A2	PTH1R	ADRB2	LAMC2	PLD2	PTPRJ	CX3CL1	KLK8	DDA1	C7ORF74	MED12	DHRSX	H2AFJ	SH3BGRL2	CNGA2	FAHD1	MEF2A	CD52	EYA1	ARG1	MIIP	FMO1	GPR3	LSR	GP1BA	SNX21	HTR3A	KIAA1161	LYSMD1	DHODH	PARP8	TBC1D1	EEPD1	C19ORF60	TCEA2	LTA	RP9	UBE2V2	SSBP4	NRP2	EPHB6	FRRS1	PPM1M	OGG1	NDUFA10	PTGER4	NUDT1	RHD	ZDHHC5	LTC4S	POLD4	PSMB8	FCGRT	EPB41L4B	ENPP1	ANXA7	IKBKG	ZIK1	NPTN	
GCNP_SHH_UP_LATE.V1_UP		RYK	PTCD3	LIG1	SLC12A1	ZNF281	PLEKHA7	CDC25A	FBXO11	LARP7	CDC25C	DES	MRTO4	CD5	DDX39A	CD6	ASB3	TARDBP	PVRL2	IVNS1ABP	SLC23A2	SRSF1	CD80	AURKA	NPAS1	ATAD2B	STRN3	SFRP1	LOXL2	AURKB	MAGOH	NXF1	MUC1	CCND2	CHEK1	MYB	NKX2-2	NPTX1	SPOP	MAP3K7	GBP2	PCNT	E2F8	SYT4	FANCM	IDH2	PLK2	POLRMT	IGF2	FANCC	FTSJ3	MOB1A	PAN2	FRMD6	HNF1A	PSME4	KIFC1	SDC2	THOP1	KIF2C	SSX2IP	DIDO1	MPHOSPH10	CDCA7	COPB1	MRPL18	CREM	C1ORF174	SMC4	METTL11A	SMC2	HIGD1A	C4ORF52	TNFSF11	TNFSF10	ZNF644	ZKSCAN1	DNM1L	RAG2	CCR2	NAA30	GALNT3	GNL3	SGOL1	LRRC23	NR5A2	FAM165B	SLC7A6	CUL4A	VCAN	POLA2	PTPRC	CLCN5	INCENP	PIK3CA	SLTM	ZNF638	MCM4	MCM5	CDK1	MCM6	GART	METAP1	LUC7L3	FAM60A	TOP2B	PCSK2	DDX3X	CLIC4	USP39	COX7B	YWHAE	UFD1L	VPRBP	VPS4B	TOP2A	MCM10	HSPB2	SPATA5	CHP	ELAVL2	PHTF2	FMR1NB	PSMC3IP	COIL	SOCS2	MIS18BP1	ZMYM6	CASP4	P2RY2	TK1	LBR	C8ORF85	MIOS	BOK	MDN1	TEAD3	DLGAP5	NPM1	ELOVL2	EIF3A	RRM2	TIMM8A	LEFTY1	YTHDF3	RRM1	MBD2	TMOD3	SACM1L	CYP4B1	PRC1	ZFX	SERPINB9	CASD1	CFDP1	CLIP4	TM9SF3	SARDH	HNRNPU-AS1	NAA15	CKS2	TRIP13	RLIM	MATR3	PTPRCAP	SLC29A1	PFDN6	LLGL2	NOP56	ABCE1	FOXA1	GFM2	SQRDL	UNG	XPO1	SIX4	KRTAP6-3	ARIH1	CXORF26	NUSAP1	ARL5A	SRSF10	HNRNPA3	EIF2A	
RAPA_EARLY_UP.V1_DN		VENTXP7	YIPF2	AOC3	F10	KRT4	MOG	NUP210	PISD	MID1	SOX10	MUC3A	GRIN1	GALNS	MYCN	PINK1	AXL	SCO2	IFI27	SERBP1	COL9A2	HSPA1A	COL9A1	ROR2	ZNF799	NCF1	TFAP2A	MTMR2	MTMR3	PLXND1	HAAO	NCAPH	CIB2	ZNF3	PHYHIP	LMNA	TNN	FRAT2	FLT3LG	NHLH1	GNAT1	SF3B1	IL12RB1	WDTC1	ESRRA	WFS1	COG5	IGFBP3	PRKCE	OSBPL2	XRCC1	MINK1	NR2F1	OR2J2	OVOL1	SLC9A3R1	SMAD9	HLA-E	ABTB2	CNKSR2	CACNB4	CYP2A7	C10ORF137	WNK1	CDH12	CHMP3	TROAP	ATG2A	MEP1A	BCAT2	SPRR1B	RAB5B	MICU1	RNF167	FTO	FAM49A	LHB	NUMA1	EIF4EBP1	LGALS3BP	MGST2	EDDM3A	ZBTB6	NAGPA	ARHGAP4	ADH6	TRPM2	STK11	PCBP4	GALR3	CDH22	COBLL1	PPY	GLUL	FLOT1	TSPAN4	INPP5J	MARK2	KDM4A	KDM4B	CHKB	CBX4	DUSP2	CAV3	SEC16A	GPR12	ASMTL	PTCH1	TACR1	SYNGR4	PDZK1IP1	PAX2	ITPKC	FXYD1	KISS1	BCKDK	TH	KRT17	RBMS1	DSG1	GNRH2	NFE2L1	SOS1	ACHE	PCSK2	PSMD13	GABRB1	ACY1	GPT	DUSP14	PRH2	BBC3	SLC22A14	ACTR1B	HLCS	MFSD7	DPH1	SNAPC4	CCDC85B	COL10A1	FARP2	PSD	SF3A2	YTHDF3	GBF1	EMR1	IL11RA	THOC1	GFRA2	CIT	FAM168A	GUCA2B	MAP1A	PSMA7	SNTB1	SMAP1	BRMS1	KCNQ1	PPAP2B	CRY2	LTB	PNPLA4	PLIN3	MET	PLEKHO2	ENG	NUPL2	APBA3	TAF4	HDAC6	SELPLG	GRN	ZNF175	CRMP1	FOXI1	PRELP	GDPD5	MSMO1	DDN	CRIP2	PTGS1	GRM2	GRM1	HIST2H4A	ZNRF4	ALDH1B1	LRIG1	FAM182B	TRIM22	CYP2F1	SNTA1	EPHB4	
RAPA_EARLY_UP.V1_UP		CDON	TCP10	SEPT11	TLE3	NKX2-8	PLEKHA6	FLJ39739	GRIN2C	TICAM1	ATG13	L1CAM	LOC100287723	SST	COL5A2	HMBS	NINJ1	CDK10	GAPDHS	MXRA7	TCTA	C2ORF72	ADCY10	ASTN2	CES1	HPGD	NRL	HAB1	KLHL35	MPO	ATP2C2	EFNA5	AMOT	FRAT2	CDH4	HERC3	CLCC1	BASP1	GMDS	SLC25A42	SNCG	VPS11	SLIT1	GNAT1	PART1	PTGDR	ESRRB	CD97	PRKCG	HLA-DRB6	GML	ARHGEF15	ST8SIA3	PAQR4	PRG2	FZD9	CASK	PTK6	PHKA1	ANK1	NR2F6	SSH1	CCDC88C	NAT9	COL6A1	GPR182	LHX2	DKFZP586I1420	MATN1	FSCN1	CDC42EP2	TAGLN3	HBP1	ATF6	SCN2B	RAD9A	FGFR2	LST1	BAP1	PARM1	CTBP2	GALNTL4	PDE1B	ASMT	CACNA1C	ISG20L2	CHRD	PLA2G5	OLFML2A	GRPR	VTN	PPIP5K1	NUDCD3	FPGS	ANPEP	PDE2A	HIVEP1	PIP5K1B	SYNPO	TGM4	NCOA1	ABCC8	CBX5	ITGA5	USP9Y	KSR1	AVPR2	GREB1	CYP4A11	KRT14	KRT13	ETV2	GNG12	CLK1	PTPRD	KRT19	ACOX3	ITGAE	SFPQ	MPPED1	CCDC9	ITPKA	CLDN14	CCNG2	CYP11B1	COPG2	IRF7	GAS8	GABRB2	SHC3	DAGLA	DNAH3	DLX5	PET112	HSPB6	KCNC4	ALOX15	KLK6	AEBP1	CHD5	TNFAIP2	ADRA1B	MLL	KIAA0040	C11ORF9	PPP3CA	GRK1	SOCS1	BAI2	MAN1A2	PDE4A	TIMP2	DRD3	CTSF	CTSD	ICOS	PROP1	PTGIR	GPR31	FOXJ1	LDOC1	PTH2R	HCRTR2	P2RX7	FKBP1A	VGF	FABP7	B3GNT6	ASPH	NUCB1	FAM50A	TRIM38	PDE5A	CEBPA	PIGO	SLC22A18AS	INS	HOXD10	C1ORF95	NDST2	TMSB4Y	NPY	C3ORF32	VSIG4	
HINATA_NFKB_IMMU_INF		RELA	CD83	CCL20	CXCL2	TNFAIP2	NFKB1	CXCL3	ICAM1	CXCL6	IL1B	IRF1	NFKBIA	IL6	IL8	CCL2	PTX3	OLR1	
HINATA_NFKB_MATRIX		ARHGDIA	SERPINB2	MMP14	MMP1	SERPINE1	CD9	FN1	KRT7	RAC1	RND3	
CYCLIN_D1_KE_.V1_DN		KRT5	IL1R1	MX1	ACTN2	PSG3	EML1	PDYN	MYL5	CYP2C9	C10ORF116	EPHA1	ATF2	GALT	ADH1B	TESK1	ADARB1	AKAP6	TOB2	MXI1	PIP4K2A	NTSR1	PIP4K2B	SMCP	NCKAP1L	COG2	PBX2	MC1R	PIK3R1	TNNT3	PSME4	VAMP2	PRKCQ	ATF7	ATP6V1B1	CFTR	CFB	ZNF132	HPN	ABO	HPX	GATA1	IFIT3	KIAA0141	SOX3	GRIN2B	SPIB	GJA1	DPF1	NKX3-1	A2M	PLCG2	CD14	GAB1	KRT13	ZNF35	LILRB4	DAZL	COL3A1	TMSB15A	KRT17	C4ORF6	CAMK4	CD27	GART	LIMS1	HRG	PAFAH1B3	FCER2	RAPGEF5	GYPA	GYPC	PTH1R	KLK3	SERPINA7	KIAA0040	FXR2	NNT	KIF1A	PENK	CD37	PCK1	CD53	RNASE6	RRP1B	F3	IL17A	NR6A1	TXLNA	RIT2	NEDD4	TCEA2	XGPY2	C1QB	CXCR7	CAPG	UNG	TUBA1A	PEPD	CPN1	SPTLC2	CYP2F1	CHRNB2	PDE6H	DIO2	MATK	YLPM1	VCAM1	ILF3	TUBA4A	ALPPL2	TARBP2	CXCL12	TFCP2	PCP4	CYP24A1	PPIG	PDCD2	FKBP3	MPI	CSF2	UCP2	UBE3A	NPAS1	NTF4	RXRG	CPA3	POU3F1	INHBB	PROC	MAG	RAB5B	IFNAR1	GNAZ	CNGB1	IFNA10	IL7R	PVALB	CRISP2	GRIA1	AMHR2	SALL2	BAG1	ROS1	DNM1L	TGM3	POU2F2	KCNJ8	ANGPT1	CAV1	DAO	MYH2	FES	ALPL	DSG1	ARL4A	FBP2	MS4A1	ALK	GPSM3	PNLIPRP1	DNAH3	CHD8	OXT	CXCL3	TAZ	LOC644099	ERBB2	DNAJB4	CATR1	DRD4	PRKG2	PTCRA	EYA1	WTAP	ARNT	C15ORF31	ATP2B3	KLF9	MYO1F	NELL1	ALDH1A1	SLC25A11	BET1	FLT1	CRMP1	TCIRG1	LRMP	ACTC1	RLBP1	ADD3	BNIP2	NOS1	PGM5	MAPK4	
CYCLIN_D1_KE_.V1_UP		CHRNB4	S100A2	BRF1	IFRD2	RUNX1	TSC2	BATF	MALL	RAB31	COL5A2	PLOD1	DMWD	ZYX	EPHA2	PPIB	PTPN3	MPHOSPH6	PPID	SNRPC	HSPA1B	TFAP2A	CARS	DGKD	MASP1	IFITM1	CHRNA5	AHR	NTN3	DCAF7	LMF2	ABLIM1	SLN	HSF4	E2F4	PMPCA	ZNF787	ST3GAL4	NFE2	GGT5	EGR3	DTNA	CELA2B	KIF22	FZD5	GOT1	PLK3	TRAF1	EVX1	STAM	KCNAB2	PRRC2A	SUPT5H	ADRA2B	LOR	COASY	ADRA2A	FOSL2	MED24	ALDH3A2	HSPG2	TNNT2	SMTN	REEP5	KIFC1	LCN2	STT3A	TROAP	THOP1	TTLL12	FGFR4	MAD1L1	BIRC2	INTS9	SKIV2L2	CDS1	DYRK4	TRIO	COX17	SLC35D1	CTBP1	ARL3	COX7A1	SLC6A3	HTR6	ETS2	HSPH1	RGS3	INPP5A	MAN2A2	KAT5	RASSF7	HOXC5	NEK3	SLC38A3	MARK3	CDR2	DUSP5	DUSP4	EIF5A	CCL23	CHKA	CCL20	ASNS	TCF12	APOA2	GP2	MUC5AC	NRG1	AXIN1	HBA2	TGFBR2	PIGC	PPP5C	MMP15	BCL9	DAP	ID1	CDK6	DNASE1	FSHR	CDR2L	DNASE2	REN	LPIN2	COL18A1	KDM5C	PHF20	NPR2	KLK6	FOXK2	GPT	THY1	KLC1	HK3	PTPRH	PPP3CB	CCKAR	CA4	RRAS	PDE4C	SCAP	CASP3	ATXN1	PRPH	DRD5	HGFAC	CD52	CGREF1	PSITPTE22	CDKN2A	APOC4	KCTD2	THOC1	FAM189A2	KLF4	ARCN1	GLB1	PFKL	SNX17	LTBR	APOC1	MAT1A	PKN1	PLCB2	CYP2E1	AGXT	GCHFR	PKD1	CEBPD	CDKN1A	FHL2	CRIP1	CENPB	GLI1	PPM1F	GNAI2	HSD17B10	PTS	THBD	PHKG2	POLD1	POLR2C	ZIC1	FAM3C	TRIM25	MGAT5	RHO	PCGF2	SNRPB2	LOC650946	
CYCLIN_D1_UP.V1_DN		G6PC	ACVR1	DTX2P1-UPK3BP1-PMS2P11	RYK	GUCY1A2	KRT5	SCAF11	TPM3	TPM2	MRE11A	MATK	YLPM1	EML1	SPINK1	PDYN	ILF3	TUBA4A	ALPPL2	GCK	MAPK8IP2	TARBP2	MYL5	TFCP2	CYP24A1	SYPL1	PPIG	CG030	S100A4	PDCD2	MYL9	EPHA1	PTPN4	MT1F	ATF2	PARG	CHRM1	MPI	CSF2	RGS16	UCP2	AKAP6	TOB2	WDR67	ASNA1	NTHL1	HERC1	CLP1	ALOX5	NTF4	RAB9BP1	RXRG	NKX2-5	ZNF266	CPA3	TTC35	POU3F1	TIA1	HPS1	SYT1	NCKAP1L	BTN2A1	INHBA	COG2	ANK3	IGF1	PUM2	PBX2	VASP	SULT2B1	PIK3R1	TNNT3	ERG	EIF4G1	VAMP2	PRKCQ	ATF7	EZH2	GNAZ	IL7R	PVALB	CFB	ATP6V1A	ZNF133	AMHR2	CUL7	MLC1	GNS	PSEN2	GATA4	AGER	GATA1	SLC6A4	KIAA0141	SPIB	BAG1	CD19	FLOT2	ROS1	ACAA2	ACAA1	CBLN1	USP9X	PLA2G2A	ITGA3	AMBP	CAV1	GAB1	SSTR1	BRAF	AP3B1	HTR1A	LAMB1	ZNF35	LILRB4	IL1A	GALK1	MYH2	DAZL	KRT17	CCNG2	MFAP3	HLA-DRA	RBMS2	CAMK4	HRG	UMPS	PAFAH1B3	ATR	PAFAH1B2	GUCY2C	HPCA	BTG1	TRH	BRCA2	SPHAR	KIAA0040	KIR2DL4	BBC3	FXR2	NNT	CASP9	HRH1	KIF1A	DNAJB4	CASP2	CCR9	RRS1	SNAPC1	PCK1	SPRR2C	WWOX	S100G	TPD52	CDKL5	PPARA	WTAP	IFNGR2	GPR1	ARNT	RNASE6	RNASE4	IL17A	NR6A1	GAL	KLF9	MYO1F	TXLNA	NELL1	MYO1C	ERCC4	NEDD4	RAB9A	ITGB6	CCL11	HDAC2	CXCR7	CAPG	UNG	PBXIP1	PEPD	GYS1	ASGR2	RLBP1	LMAN2	SART3	SPTLC2	CXCR4	CHRNG	SMPD1	NOS1	KCNJ3	
CYCLIN_D1_UP.V1_UP		TGFB1	KIAA0090	SLC12A4	CHGA	TFPI2	TSC2	TAP1	MYT1	BATF	MALL	GALNS	MYL6	PCDHGA12	RAB31	PLOD1	DMWD	ZYX	EPHA2	PPIB	PTPN3	SNRPC	HSPA1B	MASP1	IFITM1	TAGLN	CHRNA5	FOXO4	DEFB1	FGD1	DCAF7	ABLIM1	RXRA	RXRB	SLN	SPOCK2	NCSTN	ST3GAL4	ABCA2	NFE2	EGR1	GGT5	WNT10B	KIF22	FZD5	GOT1	PLK3	GADD45A	TRPC3	TRAF1	NKG7	EVX1	KCNAB2	PRRC2A	SUPT5H	ADRA2B	ADRA2A	NAT6	ALDH3A2	HSPG2	ATP4A	CYP2A7	SLC6A9	SMTN	REEP5	BIN1	HNRNPA3P1	TTLL12	MAD1L1	INTS9	CETP	DYRK4	BLM	COX17	PDE1B	SLC6A3	HTR6	HOXB13	ETS2	CD1A	HIST1H3B	ANPEP	RASSF7	FDXR	PDE2A	PPY	HOXC5	NEK3	MNX1	SLC19A1	MARK3	STAT5A	EIF5A	CCL23	KSR1	MSN	GP2	MUC5AC	AXIN1	GNL1	HBA2	ETV4	SYN1	PAX2	BMP5	PPP5C	MMP15	BCL9	ID1	BMP1	ITGB1BP1	APOA1	FSHR	HAGH	D4S234E	HRC	DNASE2	UBXN1	KDM5C	SHC3	OPRD1	NDUFB7	RASGRF1	KLK6	PTPN21	GPT	PCSK7	THY1	KIR2DL3	MLL	HK3	MED12	MC2R	CCKAR	CA4	CPT2	DVL1	RRAS	SCAP	CASP3	CCIN	TK2	WNT1	CA9	DRD5	SLC18A3	C11ORF41	CD52	CGREF1	RCVRN	SMOX	APOC4	FAM189A2	S100B	GTF2H4	KLF4	GUCA2B	ARCN1	GLB1	LTBR	MAT1A	COL4A2	RGR	GCHFR	SELPLG	PKD1	CEBPD	MSLN	CTF1	WT1-AS	SERPINB10	FHL2	MKI67	RABEPK	PTMS	CENPB	FCGBP	HSD17B10	PTS	THBD	RPS6KA1	CXCR3	SGCA	TRIM25	MGAT5	RHO	PCGF2	CACNG1	HNRNPA0	
CSR_EARLY_UP.V1_DN		FLJ45340	RBFOX2	SEPX1	ACYP1	GTPBP8	ATP11A	GRHL1	COL1A1	SDPR	SLC9A7	LOC653602	YEATS2	YPEL2	PLCD1	MPPE1	FLJ39051	PHIP	PMS2P1	OTUD1	DCP1B	KIAA0528	TFAP2A	STX16	ALDH1L2	LOC100132292	AKIP1	NDNF	ZFYVE1	ACCS	HOXA10	UBN2	NPHP3	SLC16A7	FAM63A	APBB3	SLC25A46	ZNF302	LOC100527964	STOX1	FZD2	PPIEL	INCA1	LOC100132062	TNFSF13	ARRDC3	ARRDC4	FBXO38	GDF5	TDRD6	PAN2	HSPG2	NMT2	XAF1	HBP1	ACBD4	FBN1	ANKRD33B	FUT10	LTN1	FBXO25	IFIT2	CYP2R1	ALDH3B2	NYNRIN	TRIM69	EIF4EBP3	C9ORF150	ERMAP	KIAA0319L	ANKZF1	SKP2	PRRT2	CDRT4	FUS	NBPF3	NSUN5P2	GSDMB	CROCCP2	PRSS12	ARL4D	KBTBD6	ABCC10	SNPH	ZFP64	PEX6	RAPGEF3	CC2D1A	TRIM56	ZNF37BP	RABGAP1	USP33	LRRK2	MRI1	SLC7A14	ADM	MOSPD2	STC2	DOM3Z	UFSP2	GLG1	HEBP2	BBC3	C17ORF103	AP4S1	IP6K2	ZNF226	ZNF467	ZNF500	ZNF585B	ATF7IP	TAF15	DDX17	FAM46C	STAT2	NR1H3	ELMOD3	ELMOD2	AMT	ERAP2	C2ORF56	LOC678655	CIRBP	GFRA1	C14ORF132	SULF1	DHRS3	RNF20	WEE1	ZNF33A	DAAM2	ALDH1A1	IGLL1	MAB21L1	TXNIP	SAG	PDE5A	ZNF337	C3ORF23	ASPA	CDKN1B	LDB1	PAPLN	SIX1	ROBO1	ING4	SIX5	KIAA1147	ADAMTSL4	LRIG2	CKB	POLL	LRIG3	BRD8	SPG11	
CSR_EARLY_UP.V1_UP		PTPN1	SEC24A	SLC16A1	BRPF1	ZPBP	HPCAL1	YOD1	ZBTB12	ILF2	SMARCA4	GTPBP4	CRISPLD2	DKC1	POLE3	SRSF3	PPIF	UBE2N	PHLDB1	NIP7	GABPB2	PNP	NT5E	SRP72	ITPRIPL2	DHX33	TFG	NRBF2	TCEB3	RG9MTD1	TCEB1	ST3GAL1	KPNA4	REPS2	KLF13	MAP2K3	NOP16	VTA1	FZD8	KLF10	DNTTIP2	DDIT4L	INHBA	SREK1IP1	SLC30A1	CTPS	SMAD7	MESDC1	PHF20L1	MOB1B	EHD4	FRMD6	TMEM2	SMTN	TRNP1	NCL	NET1	RNPS1	SNAI1	MNAT1	PTP4A1	VGLL4	POM121	CD274	PXN	SCHIP1	CBFB	ZBTB2	FAM107B	TXNDC12	ETS1	GATA2	ELK3	RRP9	TMEM93	KIAA0020	AMMECR1L	C6ORF228	TMEM200A	SOX9	ZNF800	IL11	ACTR3	FOXD1	DIS3	PLCH1	TNFRSF12A	PTPN12	TIMM23	TIMM22	HMGA1	GNL2	DCBLD1	RGMB	UGDH	NUP54	ID3	D4S234E	FJX1	TOP1	C8ORF76	BCAR1	DOT1L	USP36	DLX2	BCAR3	YWHAG	CSRNP2	ELL	AMD1	STC1	NMD3	UAP1	PCSK7	SHB	C12ORF44	PANX1	NRIP1	BDKRB1	IRAK1	RFK	RIPK2	FAM180A	EIF4H	C21ORF91	SLC37A4	CD33	TBX2	DSP	LRRC8A	CHUK	ADRM1	PDE4DIP	UTP3	CCDC59	PAPD4	PLAUR	F3	MYO9B	GAL	DNAJA1	UFM1	REST	B3GNT6	PAPD7	SPRY4	SPRY2	PRKRIR	HBEGF	ZNF697	MAPRE1	EIF4A3	SLC28A1	EIF4A1	PHLPP2	USP12	MRPS35	DDX21	MKI67IP	C9ORF30	PTGS2	HLX	HECTD2	TDG	ZNF324	
CSR_LATE_UP.V1_DN		GSN	ANKRD29	STARD4	BTBD19	TBC1D2B	ECH1	RARRES3	KLHL29	C10ORF58	DKK2	MOB3C	L1CAM	ASS1	SCD	SDPR	LOC653602	LOC100128178	PLCD1	DHCR7	TNXB	GLT8D2	MRGPRF	BACH1	C1ORF115	UBE2L6	ACCS	NTN4	CLEC3B	EPB41L4A-AS1	TCEAL7	C10ORF54	CCRL1	PAMR1	LDLR	FDFT1	SAMD5	EPSTI1	APOL3	FDPS	PRKCI	DENND2A	ABCA6	DYRK1B	NBEA	CMBL	TRERF1	PGF	RCAN2	POR	KIAA1598	TMEM119	PLBD2	CHST2	CDC42EP2	XAF1	VAMP5	TOX	MXD4	CDS2	ANKRD33B	C11ORF10	CFH	IRS2	PYROXD2	INSIG1	BCL10	LPAR3	OLFML2A	TM7SF2	TSKU	C1ORF52	RASSF2	EBP	C14ORF1	TSPAN9	CALD1	FDXR	NYNRIN	FTH1	KIAA0930	SVEP1	C2ORF27A	SFTPB	PRRT2	DUSP4	HMGCS1	SGIP1	TSC22D3	PRSS12	SUMF1	GJD3	IL1B	LPIN1	ADORA2B	GAS1	EXOC6	ALPI	GAS6	NFKBIE	FIBIN	IDI1	ACVRL1	SLC25A1	BTG2	GYPC	MLLT6	DPP4	FGGY	DRAM1	ERMP1	C6ORF1	SLC22A18	CHL1	DYNC2LI1	BAI2	ME1	MAN1A1	CTSF	LONRF1	PRKG1	PLEKHG4	IGBP1	MAMDC2	RNLS	MME	ELOVL6	TP53INP1	LOC678655	LSS	GFRA1	SOD2	DDB2	PDP1	F8	SNTB1	OAF	ADAM17	KIT	P2RX4	DAAM2	SNX18	NOV	FAM131C	IGDCC4	COL8A2	PDE5A	MVD	LOC100287704	ANGPTL2	ROBO3	EPHB6	MAMLD1	CCL11	QPRT	DDX60L	HMGCR	MSMO1	GLI3	SCML1	HHEX	KIAA1147	LOC100289610	LRIG1	CCL2	ITGB8	SC5DL	TRIM22	LOC100507632	FADS2	FADS1	
CSR_LATE_UP.V1_UP		GINS2	GINS3	WSB2	UBE2C	YIPF3	IMP4	TPM2	HN1	ILF2	TMEM130	EML1	TUBA4A	PDCL3	CXCL12	MT1B	HAT1	CRISPLD2	YEATS4	POLE3	COPS3	DNAJB11	PSMC3	KATNAL1	MTHFD1	MT1G	C19ORF48	MT1H	CIAPIN1	ASB6	PREB	POLR3K	MT1F	ZWILCH	TUBA3C	HERC4	CCND3	CDH2	EXOSC9	CHEK2	ANKRD32	S1PR1	NKX2-1	PSMD2	TCEB1	NUP88	SLC16A3	SLC16A5	SAMD11	ST3GAL4	UTP18	TRPC4	KIF22	ACTL6A	TRPC3	IGFBP3	FANCA	CKAP2	CTPS	TUBG1	PARP11	DIAPH3	TRNP1	DRAP1	BIRC5	RAD18	SMS	TAGLN3	SNORD22	FARSB	FARSA	EZH2	IL7R	MAZ	BEX1	GMNN	C13ORF27	CBFB	MT1L	CDCA8	C15ORF63	MT1X	FOXM1	LTBP2	ALKBH7	CCT6P3	MT2A	CLSPN	NETO2	NUDCD1	AP1S2	MYBL2	ZNF367	NUDC	TCF19	PAICS	NMB	EIF5A	MMP3	VEGFC	PA2G4	SSTR1	CDC7	CDC6	DCBLD1	ZWINT	AHSA1	ANLN	MYH1	C16ORF61	KISS1	PPP5C	C12ORF24	MRAS	KRT18	CDK5	D4S234E	CDK1	DCTPP1	ITGA6	EEF1E1	UMPS	MCM3	DTYMK	GTF3C6	PSMD14	ARHGEF1	KCNC4	KRT25	HMGB1	CXCL6	LMNB2	RPF2	CASP2	TIMP3	PBK	TIMP1	CCDC34	FAM83D	PDLIM5	LYAR	RRM2	PRMT5	CYP4B1	SHCBP1	MZT1	SERPINB7	HAUS2	TOMM34	GREM2	FKBP1A	FABP5	KIAA1279	MET	SLC25A11	TRIP13	SNRPA1	EIF3B	MAPRE1	HIP1	FEN1	UHRF1	PRIM1	NOC2L	SRM	TSPAN13	GYS1	TMEM48	POLD1	NUF2	STRA13	PGM2	MBL2	
AKT_UP_MTOR_DN.V1_DN		C22ORF40	CADM3	ADHFE1	IFRD2	CELA1	PUS7	TM4SF1	GATAD2B	HIC1	SFRP5	ASS1	COL5A2	PSAT1	GSTA4	PPP1R3C	FEZ2	FAS	ZC3HC1	MTHFD1	ASF1A	PKP1	STEAP1	CD200	RGS19	TYMP	NDRG4	SATB1	C11ORF71	HPGD	AQP5	ITLN1	FRAT2	CHST12	MYB	TYW1	PMPCB	MSX1	ADORA1	GNAT2	S1PR3	PHLDA2	TIPIN	SASH1	KRT6B	SH3BGR	TSPYL4	PHGR1	TNNC2	SERPINF2	PLA2G4A	TBCE	KCNAB3	SNHG6	ESR2	IL17RC	PDIA5	NR4A3	NAT8	MLXIPL	ERF	CDH16	FBN1	BLVRB	BEX4	ZNF771	RTKN	ISYNA1	COL17A1	IRS1	MAZ	GALNTL1	PLEK2	DPT	LPL	ITSN1	CHRDL1	TMEM97	KRBA1	GPR83	CPLX2	GSPT2	EFEMP1	FAM134C	GNG11	C7ORF55	IBSP	CHAD	KCNN4	TSPAN4	UTP20	PROM1	IL13RA1	HARS2	GSDMA	CAV2	TNFRSF19	LANCL2	TACR3	MEPE	AMPD2	ABHD14A	CDC42BPA	MERTK	BMP7	MRPS6	MSL2	FXYD1	SLC7A5	VCAN	IL7	SARS2	OGN	DPYD	GAS1	ITPKB	FAM20C	MCM6	ITGA6	CD248	EIF4E3	PDZRN3	CENPQ	KCNK3	ZFP112	RTN1	TPH1	NID1	PNLIPRP1	PRKRIP1	ACY1	SHMT1	CBY1	SPATA5	LRRC1	LIMD1	AGPAT5	COIL	SLC18A1	SLC37A4	SLC22A12	CAP2	RNF25	PARP2	VPS33B	MOCOS	KLF1	AP2B1	FMO3	GNMT	HAUS1	BCS1L	WEE1	MLPH	RPS6KB2	BDH1	MGAT4B	PPAP2B	SLCO3A1	DNAJA3	PI16	ANGPTL4	KCTD12	RAMP1	MYO1G	MSRB2	FKBP11	SMARCD3	FKBP10	TP53I13	C1R	TULP3	C1ORF130	CAMKK2	GNA14	JPH3	CBS	POLD2	STAB1	CHN2	METTL5	POLM	MMAA	POLI	
AKT_UP_MTOR_DN.V1_UP		SPINK4	RUNDC3A	IL1R1	GPR56	CTNS	RNF41	HIC2	MYCN	NIN	PPP1R3F	GPD2	HIST1H4H	FKBP8	HIST1H4I	TMCC3	DHCR7	S100A8	ATF3	WFDC12	PON1	CPNE6	PON2	FAM129A	METRNL	CXCL16	GGA1	AKAP2	EFNB2	RASD1	PSMD7	PAK1	RNF19B	CEACAM21	SUSD4	MAL2	CIR1	SLC39A8	DSCAM	MSR1	TGIF1	ABCA7	RAB3IP	ARRDC4	PLK2	KLF10	MYO5B	TRAF3	SYT8	NFKB2	VAT1	VANGL2	SLC6A6	BACE2	PLSCR1	SNHG11	UBE2R2	HOXB5	LGMN	HOXB3	NOL12	VAMP5	MICU1	ST6GALNAC6	PARM1	CALCB	GLDC	TACSTD2	GDE1	AK4	PLAT	TMEM186	IFIT1	IGF1R	C1ORF9	RASSF1	C6ORF106	LYPD1	JUNB	RIMKLB	A4GALT	PDK3	EDN1	GSDMC	DUSP1	TNFRSF12A	SFTPD	TESC	SPHK1	BMP8B	TMEM40	C9ORF89	GPX8	DHCR24	C4ORF49	DUSP8	CRLF1	GIPC1	DAZL	ADORA2B	FXYD4	IL8	CPE	TTLL1	HLA-DQB1	MAN2B2	ALDOC	KCNK5	DAGLB	ELL	TMPRSS4	SLC44A1	C3ORF52	MLLT1	HIF3A	KRT23	LAMC2	CXCL1	RASAL3	PTPRJ	CXCL5	FXR2	DUSP10	SPEER4F	SGPL1	SEC14L2	PDZD11	NEU1	PACSIN3	SH3BGRL2	ZNF746	VILL	NFIL3	SPRR2A	MPZL2	BCAS2	SOCS6	TOR3A	MPP2	KCNH3	ARG1	CDKN2B	GCH1	ANXA13	SYT17	ADAM10	LSS	PRSS37	LRG1	FBXL15	TPD52L3	HCK	KCTD9	GAK	PDE10A	KLF6	TMEM56	KCNQ1	APOC2	SAA2	PFDN2	SAA1	HBEGF	HCN2	ANGPTL1	TJP3	FLT1	ZNF295	PSCA	GPR44	MVP	GDPD2	PYGL	ING2	CAMKK1	TPRN	RBM4	CLMN	CCL6	PLAGL1	BSND	FBXO6	GUSB	C3ORF37	CD55	
AKT_UP.V1_DN		PDGFRA	C22ORF40	SCARA3	KRT5	SCARA5	ADHFE1	IFRD2	ZFYVE21	CELA1	FAH	PUS7	UPB1	GATAD2B	HIC1	ASS1	SFRP2	SYPL2	GSTA4	PPP1R3C	FAS	ITGBL1	ASF1A	PKP1	PM20D1	ITIH5	SATB1	C11ORF71	AQP5	RXRB	CHST12	WIF1	TYW1	SLIT3	S1PR3	SASH1	SLC39A4	SH3BGR	EXOSC1	TSPYL4	EDARADD	PAQR7	HPS1	TNNC2	SERPINF2	PLA2G4A	NR1D1	SNHG6	ESR2	IL17RC	IFFO1	FBXO32	PDIA5	NR4A3	SCCPDH	NAT8	LPHN1	MATN2	PADI3	CDH16	TCF3	BLVRB	PDE9A	FANK1	FUT10	BEX4	ZNF771	RTKN	COL17A1	IRS1	IRS2	GALNTL1	PLEK2	DPT	LPL	RORC	HTRA1	ISLR	GSPT2	EFEMP1	CNN2	EFEMP2	BTBD2	ZC3H12C	IBSP	CHAD	KCNN4	TSPAN4	PROM1	IL13RA1	STAT5A	ZNF385A	HMGCS2	CAV2	TNFRSF19	MEPE	AXIN2	AMPD2	CDC42BPA	MERTK	G6PC2	SIRT3	MRPS6	MSL2	FXYD1	SLC7A5	ZEB1	OGN	CSDC2	ID3	GAS1	ITPKB	KRT15	ALPL	FAM20C	RMND1	CD248	EIF4E3	PDZRN3	KCNK3	GRAMD1A	NID1	PNLIPRP1	NCAM1	LIMD1	RPAP3	GHR	C7ORF73	PLTP	DRAM1	PDLIM4	HEBP1	PDLIM3	FUT8	TIMP3	PDE4B	RCE1	MYOC	SLC18A1	SLC37A4	SLC22A12	CAP2	PTGIS	ZNF187	RNF25	MOCOS	FMO2	FMO3	SLC39A13	GNMT	BCS1L	KLF2	TPD52L1	RPS6KB2	PPAP2B	SLCO3A1	DNAJA3	PI16	ANGPTL4	KCTD12	RAMP1	RECK	ZNF213	MSRB2	FKBP11	SMARCD3	TP53I13	C1R	C1S	PHF1	FHOD3	ZDHHC6	TULP3	TCF21	TENC1	CXCR7	FAM115C	LTC4S	GNA14	CBS	SIX5	VSIG2	SULT1E1	NT5DC3	POLD2	CHN2	MMAA	POLI	
AKT_UP.V1_UP		ACOT9	RUNDC3A	IL1R1	UBE2C	GPR56	DNAJB13	HN1	COMTD1	IL1F10	HIC2	POLE3	PPP1R3F	GPD2	HIST1H4H	HIST1H4I	TMCC3	GTF2IRD1	DHCR7	ATF3	WFDC12	SAA4	PON2	FAM129A	METRNL	CXCL16	AKAP2	PAK1	ASB11	S100A14	MAL2	CIR1	LDLR	FDFT1	PRKCH	SPECC1	ABCA7	GOT1	PLK2	SLC6A14	MYO5B	SYT8	VAT1	SLC6A6	BACE2	PLSCR1	DLG4	TRAF4	SNHG11	LGMN	SPRR1A	VAMP5	HOXB9	MICU1	ST6GALNAC6	PARM1	CALCB	KCNE3	TFRC	INSIG2	SLC2A1	TACSTD2	GDE1	PREP	AK4	PLAT	IFIT2	IFIT1	IFIT3	C1ORF9	ADH4	RASSF1	PDGFD	PDK1	RIMKLB	NKAIN1	PDK3	EDN1	GSDMC	GPX2	RIPK3	TNFRSF12A	SFTPD	TESC	SPHK1	TMEM40	C9ORF89	GPX8	DHCR24	C4ORF49	PTPN14	CRLF1	GIPC1	MMP15	ADORA2B	IL8	CCNG2	RHOV	MAN2B2	ALDOC	KCNK5	IDI1	TMPRSS4	C3ORF52	SECTM1	HIF3A	KRT23	PTPRJ	FXR2	LDHC	DUSP10	UGT8	SPEER4F	SGPL1	SEC14L2	PDZD11	NEU1	MFSD4	PACSIN3	SH3BGRL2	VILL	NFIL3	SPRR2A	MPZL2	SOCS6	TOR3A	ARG1	UNC5B	CYP51A1	CDKN2B	GCH1	ANXA13	SYT17	ADAM10	LSS	PRSS37	BPGM	LRG1	TPD52L3	HCK	GAK	FABP5	P2RX5	KLF6	TMEM56	KCNQ1	TOM1L1	SGSM3	CTRB1	PTRH1	SAA2	SAA1	ANGPTL1	TJP3	PFKP	HIST1H2BD	FLT1	PSCA	GDPD2	PYGL	MSMO1	CAMKK1	ERO1L	SEPT9	TPRN	CLMN	PLAGL1	FAM3B	ROPN1L	FBXO6	GUSB	BID	CD55	
MTOR_UP.V1_DN		CSGALNACT2	SLC12A4	B3GALNT2	AOC3	SCARA3	KRT5	PDE6H	PDE6G	SERPIND1	CTNS	LIFR	PLEKHA5	ISL1	FAH	UPB1	RNF41	CCT6B	MYCN	PPP1R3C	RBP1	KAT6B	HSPA1A	DPEP1	COL20A1	PHIP	CLEC4M	STX1A	ITIH5	IFITM1	PRDM4	GEMIN2	UBXN2A	IFT172	AQP5	RASD1	NTHL1	CHST12	WIF1	HSD17B1	MYC	SLIT3	S1PR3	SASH1	MYH11	WDTC1	TBC1D17	SH3BGR	EXOSC1	NGFR	TGIF2	PHC1	CCDC134	ABCA1	TNNC2	SH2D1B	NFXL1	NR1D1	FZD9	IGF1	NR1D2	MIF4GD	CLPX	BACE1	FBXO32	PDIA5	SULT2B1	DNMBP	C10ORF137	ADCK3	SNHG11	UNC119	HOXB5	TCF3	CES3	PDE9A	MOXD1	FANK1	MAX	IRS2	NCF4	WFDC1	CHRD	PDGFA	SLC2A4	HTRA1	PHAX	LTBP1	TMEM186	HIGD1C	SLC6A20	C2	MED12L	C1QTNF4	EFEMP2	WBSCR27	TSPAN4	FN3K	BBS2	SLC33A1	DUSP1	OSGIN1	CDC42BPA	OSMR	SYN2	FXYD1	ARL4D	TH	ARTN	MFAP2	TNIP2	CSDC2	RRM2B	SYF2	CPE	KRT15	ID2	HLA-DQB1	DNASE2	KCNK3	MESP2	PTPRS	GRAMD1A	KCNC1	NCAM1	DENND1A	SLC44A1	DTX2	MLLT1	UBR3	CXCL1	CSAD	TREM2	C7ORF73	PLTP	PDLIM3	CSRP2	ZMYM5	PDE4B	ZNF746	RCE1	MYOC	H1FX	NFIL3	PPP1R14A	KCNH3	CLCA3P	PTGIS	RFTN2	CIRBP	SLC39A13	KLF2	NELL2	PDE10A	LEPREL4	KCNQ1	CRY2	PI16	DDIT3	L2HGDH	GCOM1	ZNF213	SMARCD3	C1R	QPRT	COL11A2	PTGER4	PHF1	GDPD2	TENC1	CXCR7	THBS3	PRSS23	KIAA1274	SLC25A28	OLFML3	SIX5	VSIG2	SULT1E1	HYAL3	XDH	MMAA	UGGT1	ADAMTS8	ICOSLG	
MTOR_UP.V1_UP		STARD4	NIPSNAP3A	UBE2C	CMA1	GSS	PRAF2	HN1	MYO7B	HSPE1	COMTD1	CDC20	ERN1	FNDC7	CAPN12	NEIL3	PSAT1	MTHFD1	CCDC86	PCDHB5	ALPK2	DHCR7	TARS2	VIP	STEAP1	PCNA	ATF3	SP100	LOC646627	BACH2	IL27RA	KIAA1967	DUOXA1	ASB11	FTMT	S100A14	NTSR1	ANKRD33	ATXN7L1	MSX2	TIPIN	LDLR	FDFT1	ABCA2	FDPS	PCYT2	APOOL	INTS3	MINA	PRKCA	CMBL	PAFAH2	ADRA2B	SQLE	DLG4	MAK	SELRC1	CDH17	SPRR1A	RCOR2	MS4A7	BLK	RD3	LTV1	SLC22A7	ISYNA1	KCNE3	TFRC	SLC41A3	SLC2A1	IFI35	PPAN	PREP	AK4	TMEM97	PLAT	IFIT2	KRBA1	IFI30	IFIT1	LIPG	FAM134C	IL18RAP	LGALS3	C9	STMN1	HMOX1	HIVEP3	PDK1	NKAIN1	FGFBP1	TCF19	GSDMC	GPX2	GSDMA	TNFRSF12A	HMGCS1	TESC	MKL2	TMEM40	TRMT5	DHCR24	C4ORF49	PTPN14	A2LD1	COQ4	BST2	TG	CYP26A1	KIF9	SIGLEC1	OAS2	ADORA2B	ELF5	MCM5	CDK1	SCGB3A2	MCM6	ALDOC	EEF1E1	KCNK4	TMEM106A	H6PD	IDI1	SERPINA3	TPH1	TMPRSS4	ZNF518B	MBL1P	ADRA1B	OBFC2A	LDHC	CD300LD	SERPINB5	NQO2	RRM2	HELLS	CYP51A1	CDKN2B	GCH1	AP2B1	LSS	RANBP9	GABRG2	CPPED1	FAM131A	FABP5	DBF4	IGLL1	BDH1	CTRB1	RGS11	SMTNL1	PFKP	HIST1H2BD	DFNA5	HTT	UHRF1	PYGL	FOXI1	TMEM53	HSD17B13	MSMO1	USP18	SEPT9	NSDHL	CCL5	FAM3B	SC5DL	BID	IDH3A	
PIGF_UP.V1_DN		ENTPD2	ENTPD3	HOMER2	GPR37L1	KRT9	TAS2R14	DLEC1	CDC20	CD5	LOC730101	CYP1A1	MYL9	ADH1B	FOXG1	RPS4Y1	DHX34	SNX29	CLPTM1	C22ORF24	ZFR2	FZD7	ACTL6B	SLC6A15	TOP3B	AVPR1B	CBFA2T3	ARC	BCAM	GPR182	NOX1	OGDH	PTGFR	TRIO	PDE1B	TMEM97	GATA4	SLC30A10	C9	DPF1	PIP5K1A	TNFSF12	KCNN4	LOC441178	GPR17	EDN2	USP9Y	MYOG	CSHL1	KLK10	GSTTP2	LRRC23	PAX2	NCR3	CEACAM3	PRPF19	TTLL3	CTRL	CCDC9	CEACAM6	PTPRU	COL18A1	SERPINA3	RAB5C	KCNC3	GYPC	SDC4	CTSW	THY1	EVPL	PTPRH	ACAT2	SHH	DLGAP1	AMELX	IGHA2	HBZ	MEF2B	CDKN2C	PKLR	MTSS1L	GFRA2	MAP1A	NR6A1	TMEM158	TAOK2	KCNQ3	C16ORF80	NUCB1	C21ORF2	SLC29A2	CTF1	COL11A2	SMG6	CYP2A13	TMSB4Y	ENPP2	CCL16	AOC4	ERVK-6	UBE2H	DOLPP1	OBSCN	PKP3	LY6E	S100A4	ATP1A3	RFNG	LOXL1	EFNA5	AURKC	RELB	NPAS3	PDPN	SH3BP1	GRAP2	PITX3	PPFIA4	IGFBP2	MLL2	IGFBP6	IGFBP5	KCNAB2	KRT31	NFKB2	GNAL	GNB3	ERF	TROAP	CLASRP	SHBG	FCN2	GRIA1	PXN	CACNA1C	MSI1	AK4	GLYAT	PSG11	CREBZF	CACNA1H	RIMS3	ZNF646	SVEP1	SRGAP3	PAIP2B	ZFHX2	SLC14A2	DHCR24	IRF2BP1	SSTR2	POU2F3	SPTB	IQCK	UTF1	GH1	BMP2	MAST1	KHDRBS2	DDX3Y	NPR2	NCAM1	SRCAP	TNFAIP3	PIK3R2	ELAVL3	SPN	RRP7A	MCF2L	FGA	PSITPTE22	ZNF185	ALOX5AP	LOC652068	ATP2B2	NELL2	MYO1F	NFASC	NOS1AP	APOC1	DAAM2	VGF	CLDN9	ANGEL1	SPRY1	CEBPA	SMARCD1	PKD1	LTK	ITGB4	CAMK2B	CRX	GRM2	NOS2	PDE6A	
PIGF_UP.V1_UP		F11	SCAF11	AGL	TFPI2	RECQL	PISD	LARP4	PCDHA12	NECAP1	ARMC6	CCPG1	DMTF1	PPIG	XIST	ADAM9	IL6ST	STAM2	SREK1	ROR1	PPID	ZNF674	PGAP1	AHCYL2	STAU2	SGMS1	STXBP3	AKAP9	HSD17B4	BACH1	RNF6	MAGOH	CD2AP	PDCD10	UGP2	CDC27	TWISTNB	GRB14	KIF5B	STK38L	ASCC3	C19ORF6	RUNX1T1	ZNF268	MAP2K4	TTC37	CPA3	PSPHP1	OSBPL8	NEK7	PLA2G4A	ABCA8	NAT1	NUP155	EIF2S3	TOPORS	TDRD3	CREB1	ZZZ3	ARMCX2	AIMP1	GGCX	TDP2	DHX29	MAFK	DZIP1	AMPH	SKIV2L2	ANAPC13	GMFB	CFH	RIF1	ITSN2	BAZ2B	SMC4	SAT1	HIF1A	LTBP1	RASGRP3	RCBTB2	SMC3	GJA4	RGS2	PPAT	TSPAN8	NEK1	CEP350	PAPOLA	TNFSF10	SACS	PRKACB	ZC3H14	LGALS8	SLC38A6	PSPH	MARK2	UPF2	SLC33A1	ANGPT2	CCL22	ITGA2	PEX1	NAP1L3	MARCH7	TGFBR3	MMP10	VCAN	DNAJC3	IRAK1BP1	SP3	MMRN1	MTF2	CPD	RARB	CEBPZ	ATP13A3	DNASE2	ZNF117	ARL4A	ATR	IREB2	MIPEP	CRYBG3	MAST2	TWF1	KIAA0040	HS2ST1	MTM1	RAP1A	CALB2	BCLAF1	RDH11	RFK	RIPK2	DNAJB9	RRS1	SOCS5	BCAS2	TMED5	MBTPS2	GPR37	C9ORF114	CR2	SPRYD7	THOC2	BPGM	SULF1	MKLN1	FABP4	CLEC2B	SUCLA2	GLRB	LPCAT4	COL8A1	TRIP11	TAF9	NUCB2	EFHA1	ZNF354A	ABCE1	DCP2	PHF3	TRMU	ZNF451	RNF13	LRRC17	HIST1H2BM	ATP2A3	STON1	KIAA1033	N4BP2L2	FAM208A	RPGR	HSPA13	SYNE2	PTGS2	PHEX	SLC4A7	IL1RL1	CRYZ	TTR	UFL1	ACADM	OPA1	TDG	THSD7A	AGA	NRCAM	HNRNPA3	MAPK6	KLRG1	REV3L	
VEGF_A_UP.V1_DN		SCAF11	CACNA2D1	RECQL	DKK1	ARMC6	CCDC86	TFAM	POP1	CNTFR	PGAP1	CCNH	AQP8	RNF6	LRP8	PNN	UGP2	CDC27	MEST	YES1	PLK4	ST13	XRCC4	MYO5A	NR2F1	BAZ1A	PHKA1	UCHL3	DHFR	AIMP1	DHX29	C5ORF30	ZNF253	POP5	MRPL19	BCL10	GATA6	MT1X	SMC4	KIAA0020	EPM2AIP1	TMPO	TSPAN8	PNO1	PRKACB	ZNF124	NCOA3	AASS	GABBR2	ACE	CCL23	ROM1	VEGFC	PRPF40A	PTPRE	CENPE	SULT1B1	PTPRD	MMP14	ZNF117	CDKN3	KIF11	CHM	SEL1L	TWF1	CYB561D2	SLC7A2	ATIC	RAP1A	BCLAF1	RRS1	DLGAP5	MBD4	SERPINB2	GPR37	PRMT3	THOC2	GPR4	MKLN1	FABP4	NUDT21	CCNE1	MAP1B	CKS2	NRP1	TRMU	LRRC17	NOC2L	CENPA	SPTLC2	ACADM	RRP12	PLCL1	TLE3	VRK1	ARHGAP29	BUB1B	PPIG	TGFBI	ADAM9	FKBP5	MAD2L1	MPHOSPH6	STEAP1	HIRA	NBN	CSE1L	OSTF1	C19ORF6	MAP3K7	AZI1	TTC37	CPA3	SLC30A9	KIF22	ATP8B3	TRAPPC8	NEK7	DNAJC13	INHBB	KIF23	NUP155	EIF2S3	NDC80	CD8B	BIRC5	CDC42EP2	MAFK	AMPH	RAB3B	LRRFIP1	RIF1	SAT1	IPO5	RGS5	CCNB2	RGS4	CCNB1	RGS2	C6ORF105	PAPOLA	SACS	ZC3H15	RFC4	ANGPT2	ITGA2	NUP50	IL6	MMRN1	RASA2	MFAP3	MCM4	CEBPZ	ATP13A3	AMD1	HMMR	LMNB1	UAP1	ORC2	RDH11	CEP170	MDN1	RRM2	SPAG5	KLF9	RP2	DBF4	SETBP1	ASPH	TNP1	B4GALT5	HIST1H2BN	FLT1	USP13	ITGB3	DDX21	TTK	RND3	CBL	RPGR	SLC4A7	IL1RL1	CRYZ	CDC45	UFL1	EXO1	PSD3	TRIM25	PCDH7	DLEU1	BAK1	CTNNAL1	MAPK6	BUB1	
VEGF_A_UP.V1_UP		TUB	SLC12A2	KIAA1462	CD5	LOC730101	CCS	NINJ1	MYL9	OPTN	ATF3	ITIH4	TAGLN	LCAT	ADARB1	AKAP5	UBE2L6	AKAP3	SPOCK3	LONP2	PART1	APOBEC3G	MIA	TNNC2	ABCA4	PLA2G4C	OVOL1	ARC	HOXB5	ITM2A	RAB40AL	PTGFR	SLC22A2	PPL	ENO2	ENO3	ICAM1	CD79A	TCL1A	KCNMB1	CD19	KIAA0930	TNFSF12	INPP5J	TMEM8B	GABRA5	CSHL1	BMP8A	PAX1	MTSS1	DUSP8	PTPRC	ID2	ALDOB	AKR1B10	GUCY2D	SERPINA3	OPRD1	KCNC3	ABHD3	SDC4	GRIK2	NEDD9	THY1	PTPRJ	HSD11B2	SHH	CIC	CAMP	ZCCHC24	IL32	IFT140	FAM189A2	FMO4	FMO5	MN1	PER2	CLIP3	CLIP2	ABCB10	TCEA2	C21ORF2	ECM1	MTMR11	HTT	COL11A2	GLI1	SMG6	PSMB8	MGAT5	ENPP2	ZNF205	TP53I11	HLA-DMA	GDF11	HS3ST1	PHLDA1	SPINK2	ZNF76	CORO2B	COLQ	CXCL11	LY6E	FKBP6	KANK3	CHRNA1	SUPT6H	SEMA5A	RFNG	HSD17B8	RELB	AMOT	LOC650845	SH3BP2	PPFIA4	MLL2	CPA1	EPHX1	DYRK1B	TRAF1	NKG7	EVX1	NFKB2	ISG20	NAT8	DLG2	TRAF5	LHX2	MATN2	CCDC22	PIN4	OR7E24	CACNB1	CALCOCO1	NCF2	IRS2	CABP1	TM7SF2	RGS3	FPGS	RBMX2	RFPL1	RHBDD3	MMP2	ETV2	MERTK	IQCK	PYY	CRYGD	CLCN6	ARL4C	CRYGC	FCGR2B	IRF5	ADORA2A	FEV	IRF9	DSG2	FBP2	NFKBIE	UBA7	SHC2	DBH	LMOD1	HTR2A	DTX4	PLTP	C17ORF108	ZC3H7B	DENND3	PPP6R2	KIAA0556	EMILIN1	ME3	FGA	TKTL1	PSITPTE22	CCDC57	MYO1F	P2RX4	MYO1A	DDIT4	TXNIP	LTB	DCX	DDIT3	TLL2	HDAC5	PKD1	ITGB4	ETFB	TENC1	RMND5B	ZNRF4	CCL7	CCL2	C3ORF37	
BCAT_GDS748_DN		ACAD8	HSDL2	MLH1	PDHA1	SLC35E3	FAM46A	UROS	VPS13B	ADAMTS20	ZNF32	HR44	CNPY3	LIN28A	COL2A1	MZT2A	LAP3	DDIT4	GAS1	KLHL9	PMFBP1	RDH5	SNAI2	ZNF318	PABPC3	CHMP4A	BMPR1A	SLC27A6	EXOC2	IGHM	ISYNA1	CELSR1	LOC654056	ZNF273	ARL6IP1	TCF25	PBLD	RPS6KA5	TTR	HLX	BASP1	HMG20B	MYBL1	RALY	ZBED5	CDK5RAP3	SKP2	C5ORF42	
BCAT_GDS748_UP		LMO2	KLRC3	GCH1	DEFA5	FZD7	GAD1	PDE4D	PRG3	GADD45G	RUNX1	QPCT	ASRGL1	SLC39A14	FAH	BAMBI	TP53I3	AIM1	DDAH1	ITGA9	C9ORF3	PKP2	KCTD12	UBE2N	LEF1	SRPX	CEBPB	ABCB1	FLT4	GCNT1	PLEKHB2	C3ORF52	SLC3A2	NEDD9	AQP3	WNT11	CA2	CASP9	HHEX	BAG3	MYB	FAM3C	FGF20	COTL1	NPTX1	MSX2	LY6G6D	PHLDA2	DYNC1I1	
BCAT.100_UP.V1_DN		SLMO1	FZD4	IGFBP5	FAM46A	KRTAP4-7	KLF10	HR44	LOC643326	KLHL4	KRT32	TBX5	NAT6	DAZL	SERGEF	PIP	CDH12	SNAI2	HCG26	B9D2	DSG3	ZNF711	TLN2	DOCK3	EXOC3	CHRNA2	IGHM	PARK2	HIST2H2AA3	KRT19P2	LOC654056	PMCH	TMPRSS2	WISP3	TTR	GLRA2	DKFZP434A062	ZNF749	C10ORF10	CCDC53	EBLN2	C22ORF46	AMH	KIAA0319L	RALGPS2	C5ORF42	
BCAT.100_UP.V1_UP		LMO2	DUSP6	BIK	DUSP4	CDX2	DEFA5	RUNX1	HBA2	DKK1	ETV5	EEF1A2	DBNDD1	BMP4	DNAJC3	SLC7A8	CD9	RBP1	ITGA9	ARHGEF5	SERPINI1	PLEKHF1	ABCB1	IHH	FUT1	WNT11	LBP	FLVCR2	FGF20	HOXA1	LY6G6D	SASH3	ERVMER34-1	GAD1	GADD45G	QPCT	SORBS2	TBX3	C1ORF222	PPP1R1A	CHODL	IRS1	GCNT1	ENO2	EFEMP1	PTRF	HYAL3	ENC1	ENPP2	CRYM	
ATF2_S_UP.V1_DN		RARRES1	CSGALNACT1	IL4R	TLE3	IL1R1	DENND4C	NPFF	KLHL28	KRT8	CCK	VCAM1	PISD	NEAT1	DES	SFRP4	RHCE	WT1	GLTPD1	SPINT2	KIAA1456	ITGBL1	SIK2	PLXNB1	ROR1	ITIH5	GALNT12	COL16A1	DGKD	STXBP2	ADH1B	RNF39	SLC1A3	C4BPA	FBLN2	ADARB1	IL1RAP	CLGN	COMP	PARD6B	TAF1C	HSD17B1	C1RL	ADORA3	ST3GAL6	CYP1B1	SLC39A8	SLIT3	SLC12A8	IGFBP2	NFE2	KCND2	DNAJC12	KCNAB2	ABCA8	SMAD6	PLSCR4	TNNT2	CWF19L1	SERPING1	CD302	PADI2	ATF5	PID1	AIRE	C16ORF5	OSGEPL1	PLEK2	KIAA1199	AK4	LTBP3	PPL	ENO2	IRS4	VTN	RGS5	EFEMP1	FGF7	FGF9	RGS2	NPPB	COBLL1	STMN2	AK4P3	SVEP1	A2M	MGC4859	CBX7	ABCC3	JUP	PLA2G2A	IQCG	DNTT	KLHL3	OSMR	VAV2	KBTBD11	BMP6	MYH1	CRLF1	GPRC5C	SLC7A7	ID3	GAS1	CLDN14	COL7A1	CATSPERG	ID4	CRELD1	MAGIX	REN	CHI3L1	BMPR1B	SERPINA3	GMEB1	HAPLN1	ST6GALNAC2	CELF2	SDC3	TNFAIP6	ABHD8	TNFRSF11B	GPT	PCSK7	NPIP	TREM1	DPP4	ITPR1	ACACA	SBNO2	PDLIM3	CCIN	GPRASP1	IL33	TPD52	PTGIS	TMEM176A	DAPK1	GCH1	PDE4DIP	FOS	SORBS1	VASH1	MYBPH	ANXA10	THOC6	NGF	MN1	SERPINB7	HCRTR2	PLA2G16	EVC	MYO1D	NFIB	AADAC	NDUFA4L2	ANGPTL4	KCTD12	FMOD	ZP4	SLC29A3	NXT2	CSTA	CCL11	COL15A1	LAMA2	PTGER2	ADAM22	SLC4A2	ODZ4	TCF21	LAMA1	CRIP2	ERO1L	PTGS2	PLN	GLRA2	SGCG	POLE	SNCAIP	PNMA2	PTER	CLMN	COL11A1	CCL2	ZDHHC8P1	GABRD	CCL17	
ATF2_S_UP.V1_UP		ENDOG	PLEKHA2	RSPH6A	RSAD2	FOXH1	CACNA2D3	MYO7A	DLEC1	C20ORF195	PSMB9	PML	CCDC81	C10ORF116	LAS1L	TNFSF4	KIF20A	ASB4	ITIH3	ZNF324B	SATB2	C3AR1	FOXG1	ARNTL	CLDN1	APOL6	SPDEF	VPREB3	NNAT	NIPAL3	MCART1	FSD1	PTGDS	SH3BGR	CUBN	ZFR2	TNFSF18	PRKCD	LOC647070	OR10C1	C8ORF4	OVOL1	IL17RB	RPL39L	ACCN4	FAT4	SSPN	EZH2	MON1B	HOXD1	TRPM2	GALR2	IL20RA	ARSJ	ALX3	MAGEC3	CCDC94	PCDHA9	DECR2	FGFBP1	KCNB1	ANXA3	USP9Y	PRSS16	PAX1	KLHL1	MRAS	CTRL	CEP41	CD24	CDKN3	FMO6P	TOP2A	HBD	ADRB2	TK1	NQO2	IL32	ODAM	TMEM156	PLCB4	F9	MAS1	MAP1B	ANGPTL3	B3GNT3	MLF1IP	TNFRSF13B	LRRC17	DIRAS3	UNG	HOXD10	CST5	CST1	GSG1	ADAMTSL4	NEFL	NEFM	CHML	HSD3B1	CTNNBIP1	WNT5B	GRHL2	S100A4	S100A9	PAGE4	SEMA5A	GALNT14	STEAP1B	GPR63	C1ORF115	RBFA	EPX	SLC9A2	EFNB2	RELN	ABLIM3	MPZ	HSD17B3	BAALC	PITX1	TBC1D19	PCNT	OR2B6	TRPC4	PSPN	KIF23	FANCF	GPER	LHX2	CD8A	LHX6	PNLIP	N6AMT1	DDX6	FAM107A	GSTT2	PLAU	FOXM1	ETS2	ARHGAP22	RASGRP1	B3GALT2	ANKRD11	PCSK1N	IFNA21	GALNT6	MMP8	UGT2A1	HSPA6	MMP1	APAF1	DBNDD1	COQ4	IL8	ITGA8	PIR	ITGA6	NFE2L3	NLGN1	PMEL	POMT2	NRXN3	HTR2B	CXCL1	SLCO1B1	SCIN	PSTPIP1	SYNGR3	LRRTM2	BCL7C	RDH16	SLC13A3	SLC13A4	MBOAT7	ZNF804A	FOXJ1	ATP2B2	AIM1	RGS11	C8ORF51	INA	KRT81	DYSF	BARX1	CLCN2	PPM1H	TTR	GNA14	GNA15	CHCHD7	UPP1	ABCD2	INSL6	
ATF2_UP.V1_DN		RARRES1	CSGALNACT1	HEXIM1	IL1R1	S100A3	DENND4C	GSR	CYBRD1	CCK	VCAM1	PISD	NEAT1	KLHL21	SFRP4	CXCL12	PC	SCD	SPINT2	CCP110	CTH	ITGBL1	PKP2	SIK1	ROR1	CD68	CD200	ZNF432	GOLGA8A	ITIH5	GALNT12	DGKD	UBXN2B	STXBP2	FBLN2	IL1RAP	FRY	COMP	RAB11FIP1	PPP4R2	TAF1C	PDPN	C1RL	CYP1B1	SLC39A8	SLIT3	SLC12A8	IGFBP2	DENND2D	ATP8B4	KCND2	TOP3B	PLA2G4A	DNAJC12	ABCA8	HDHD3	LOC399491	SMAD6	KEL	PLSCR4	CDH13	HOXB2	CD302	CFB	ZNF652	PID1	PTGFR	AIRE	CFH	IRS2	PLEK2	KIAA1199	AK4	PPL	GSTT1	WISP1	VTN	CD1B	FAM198B	EFEMP1	FGF7	KLRK1	FGF9	ZC3H12A	POGZ	NPPB	CDK5RAP2	PIM1	AK4P3	SVEP1	PLS1	EDIL3	TGM5	ABCC3	JUP	PLA2G2A	EIF2AK3	IQCG	ACVR2A	CRLF1	MYH3	GPRC5C	SP1	GPRC5B	RBL2	BHMT	SLCO4A1	ADORA2B	MFAP4	BHLHE40	GAS1	PIP	ID4	PIGN	ARHGEF3	CHI3L1	SHOX2	SERPINA3	HAPLN1	ST6GALNAC2	CELF2	SDC3	TNFRSF11B	PCSK7	NPIP	TREM1	HS2ST1	ACACA	AFF1	PDLIM3	C10ORF10	CA9	SPRR2B	ARNT2	IL33	TPD52	PTGIS	LIMCH1	GPR37	GCH1	PDE4DIP	ERAP2	FOS	ANXA10	RNASE4	SERPINB9	MRPL44	MN1	SOD2	CECR1	PLA2G16	PER3	EVC	MYO1D	NFIB	RPS6KB1	ADAM15	AADAC	HKDC1	NDUFA4L2	PELI2	SCRG1	KCTD12	FMOD	PTX3	SLC25A15	NUPL1	SLC24A3	CCL11	GUCA1B	STON1	TCF21	ERO1L	PTGS2	PLN	SLC25A28	EDNRA	GLRA2	SGCG	SNCAIP	PNMA2	PTER	CCL2	TP73-AS1	HMG20A	KCNJ2	ZNF323	REV3L	
ATF2_UP.V1_UP		GINS2	RNF43	GINS3	ENDOG	LIG1	HSD3B1	WNT5B	RSPH6A	KRT7	CORO2B	GDF10	MELK	PCP4	LAS1L	RBP1	TRIM14	PLXNB3	ADM2	S100A4	CNTN5	TBC1D29	ALLC	RNF2	SMARCAL1	VIPR2	ZNF324B	HOXB1	STEAP1B	HPGD	C3AR1	FOXG1	NCAPG	GPR63	SLC5A2	LOC647835	AKAP4	CLDN1	TSPAN32	SCUBE3	PRSS50	DCAF4	ABLIM3	NNAT	BAALC	FSD1	FGF20	PITX1	SH3BGR	CA14	ANKRD34C	PLK4	ZFR2	TNFSF18	KIR2DS1	PRKCD	DNASE2B	DENND2A	OR10C1	KCNAB3	IGF2	DNAJC15	C8ORF4	FANCF	FRMD1	DGKZ	INPP4B	COL2A1	REEP2	FGF16	CD8A	PLBD1	GRAP	C2CD2L	MNAT1	PIN1	PNLIP	HOXD1	GSTT2	PLAU	FOXM1	ISLR	ICAM2	TRPM2	ARHGAP22	LIPE	PTDSS2	PODXL	GALR2	LYPD1	CD19	ARSJ	ANKRD11	ALX3	MAGEC3	PCSK1N	APOD	CCDC94	PCDHA9	VRTN	EFHD1	LOC646372	STAT5A	FGFBP1	BRAP	GALNT6	GPX5	CBX5	HSPA6	MMP1	ATP13A2	APAF1	CARD9	TSC22D4	FSHB	NME3	FOXL2	FAM102A	PAX1	BAIAP3	NFKBIB	KISS1	SULT1B1	CLDN15	ZNF639	ITGA8	NES	CENPO	CEP41	HMX1	KCNK3	PAFAH1B3	PTPRT	GTF3C5	NRXN2	ABCB9	NEDD9	ALOX12	CD3D	PELP1	TRIM9	LOC80054	MAP2	GMPPB	TK1	EMILIN2	STRA6	AMELY	SPRR2C	CCR4	SERPINB2	IL32	PRMT8	G0S2	NFKBIL1	PACS1	FGR	ASPN	GZMK	PLCB4	RAD51	FABP4	MAS1	LTB	SAG	DTL	APBA1	NEUROG1	TSSK2	PLCB3	KRT81	C1QTNF9B-AS1	MLF1IP	PTGER1	LRTM1	TNFRSF13B	KCNA2	TCIRG1	HOXD11	LILRA5	GUCA1A	CST5	GNA14	GNA15	ADAM28	POLD1	CHRNG	NEFL	DIP2A	NEFM	NEO1	UPP1	PCDH1	
WNT_UP.V1_DN		HSD3B7	BIK	MAP3K2	AKR1E2	F10	DIO2	AGT	GRIN2C	PCDHA10	OLFM1	TANC1	PCP2	ADAM2	PHOSPHO2	CLEC4D	CD5	C6ORF27	GSTA4	TFR2	VIM	COL9A1	NGEF	CDO1	CNTN1	RAMP3	HDGFL1	TUSC2	GPATCH2	ADCY4	SLC1A6	EFNB2	RASD1	VPREB1	ST3GAL2	HES3	IL12RB1	KRTAP3-1	GBP4	KRT6B	KCND1	ABCA1	STK11IP	IGFBP6	CD93	TRAPPC5	FZD7	CYBA	ISG15	GFAP	FOXN3	CMBL	SYT8	OCLN	PPP1R1A	DNAJC11	LHX1	NMT2	HOXB5	MEP1A	CASQ2	CCDC130	ST6GALNAC6	HLA-DRB1	FAAH	LHB	AIRE	LGALS3BP	CSF2RB	CD79B	TSPAN5	TNFRSF8	PIM2	DPF3	PLXNA1	NCOA2	GPX3	ABCC3	MMP3	EIF2AK2	MYOG	NFATC2	OAS1	SYNGR4	ETV4	TGFBR1	SEPT6	VEGFA	TGFBR3	DNAJC4	TNFRSF21	CFHR1	DARC	SERGEF	CEACAM1	KITLG	TAL2	PXMP2	MRAP	IRF9	PIGN	IRF7	TLR6	KDM5A	FAM60A	GGNBP1	CELF1	SH2D2A	DDX46	STC1	PTPN22	ADRB1	UBR1	ADAR	SDSL	PRH1	RAI2	NELF	TBXA2R	SLC22A18	LBP	C8ORF85	SPRR2B	APC2	G0S2	ADAM12	LSR	BPGM	NGF	GABRG2	ADAM19	CORT	NAGK	HAND1	SYT11	PLA2G10	CMPK2	MET	CD48	DNASE1L3	RSPH1	C16ORF89	CD44	MAK16	PLA2G1B	DDX25	KCNA2	KCNA3	KCNA4	LAMA1	USP18	ACVR1B	PTGS2	CPN1	IFIH1	NT5DC2	THBD	CLN3	HLA-DMB	CECR5	GRM8	HEY1	ASH2L	PCDH7	TNNI3	NEO1	ATP7B	MAPK7	FBXO8	TSHB	CYTH1	
WNT_UP.V1_UP		CHRNB2	HS3ST1	ENTPD2	CD74	GDF15	DNAJB13	AP1B1	GRIN2D	PDYN	MAPK8IP1	CFC1	CLEC4E	UBXN11	TEF	PPP1R3C	CCDC86	KLRD1	NBL1	SEMA5B	NLRX1	KDELR2	THYN1	CHRNA7	LOC646627	LCAT	MST1R	GALNT11	STRN4	AURKB	STS	CDH5	SLN	DPYSL4	SERPINF1	NTSR1	AP2S1	CCRL1	RNF112	HES5	SAA3P	XCR1	POSTN	CD96	SYT3	DTNB	KCND3	F2R	ST8SIA3	RBPMS	HPS4	MYO5B	INHBB	IGF2	SYT9	CKAP4	FGF18	ATP4B	MC1R	CYP2S1	PKIB	KIFC1	VAMP1	LCN2	PPT1	HYOU1	TCF3	RAD9A	MYOM1	HOXD3	MAZ	MAPKBP1	REG1B	HTRA3	CLEC16A	PLA2G6	RASGRP2	ISLR	PLAC9	SNN	FNTB	KCNN1	KRTAP8-1	KLRC1	IL12B	SFN	A4GALT	PRSS29P	GALNT6	INSRR	KCNJ9	LANCL2	GPR97	DHCR24	UTF1	GJD2	IL6	MFAP2	CPS1	MTF1	TSPO2	FXYD3	NF1	TFF3	ZNF358	KCNK4	EDA	SERPINA3	BTG4	LTB4R	PMF1	FICD	RETNLB	KCNC3	PTPRO	SDC4	MAST2	PRL	FPR2	OXT	CXCL1	FOXK1	SLC7A2	RPAP3	C11ORF9	C8G	DBP	NEUROD2	UGT8	STK36	KRT27	P2RY2	BCL7C	CNGA2	BAI1	CCR8	CCR3	IRX3	POU1F1	DCC	TCF7L2	EYA2	PKLR	TPK1	UTS2R	FOS	ZFP92	GNMT	VAX2	LRG1	MKLN1	POMC	CLDN6	FABP5	TEN1	COL4A4	GHRH	CLDN8	INSM1	LTA	PPYR1	CYP2E1	MAPRE2	SETD6	THRB	TGFB1I1	AKR1B1	CYP4A22	CRMP1	GLI1	KRT86	HOXD10	KRT85	PDC	CKMT2	ADAM28	AP1G2	POLD2	RSPO1	CCL2	OLR1	
ATM_DN.V1_DN		PPIL2	F10	SRD5A2	ENTPD7	HUMBINDC	GRIN2D	CLEC4E	PCDHB3	IFI27	TEK	CYP1A2	PLCD1	PLXNB1	CD69	EPHA1	ADCY10	KCNG1	FCN1	GPR68	TAGLN	SMPX	HAAO	ZFP36L1	GPR65	RETN	TSPAN32	CLEC3B	PRSS50	NNAT	LY6G6D	PPARGC1A	ST3GAL1	STX2	MAGEA4	AZI2	SRPK3	CHIA	C17ORF88	TRPC5	RASSF9	TEX14	CYBB	AVPR1B	LSM5	PLSCR2	MAG	CTAGE5	GDNF	IL1RAPL1	FCN2	KCNE1	HHLA2	CFH	CES1P1	PLA2G3	LPAR3	FBXO24	HMHB1	CSF2RB	HIST1H3B	MMP27	ALX3	CD14	SSX3	ARSF	IFNA21	CYP2J2	FGFBP1	HS3ST3B1	ANGPT4	EDN3	RDX	KCNIP2	SLC10A2	TXNRD2	TFEC	PTPN11	PAX1	GMIP	MRAS	CRYGC	FER	ITPKA	CEACAM6	DSG3	TLR7	MDFI	MS4A2	RAPGEF4	CTRC	GPSM2	GTF2A1	ACVRL1	BMPR2	GABRB2	NLGN3	DNAH9	KCNC4	GPR22	PMEL	TMPRSS2	ADRB3	PRDM11	CXCL3	ZNF137P	POM121L9P	AP4S1	WNT2	OPCML	IMPG2	NEUROD1	SPAG11A	NTRK2	LHCGR	FOXB1	SLC17A1	HCRTR1	KIR3DL2	FMO5	RNASE2	STK17B	XIAP	SCGB2A1	LOC51190	KCNQ4	PI15	SAG	TCAP	TLL2	RHAG	AGXT	SLC24A2	SEMA3A	IL21	SETD4	CCL11	ITGB4	CRYBA1	WASL	LILRA2	CLCN4	PRSS21	SPTLC2	GRM8	SULT1E1	PRRG2	ZNF208	ABCD1	TCEB3B	
ATM_DN.V1_UP		CHGB	BCHE	S100A3	S100A2	PDE6G	HSD3B2	RSPH6A	CYP2C9	CYP24A1	MYL2	PSG5	GPR162	OCM	GAPDHS	COL9A3	ABCG5	ULBP2	CNTFR	CSF3R	NDRG4	ITIH3	ADARB1	SLC5A2	AKAP5	BEST1	BCL2L11	TEKT2	HSD17B3	SNCB	NGFR	CPA3	IGFBP4	TNNC2	CYP4F3	TRAF1	GDF2	ABCA8	RPE65	GJB1	EFNA1	STAG3	ACCN4	MEP1B	CD8A	TNNT3	XAF1	PROL1	GCM1	MYOM1	CRHR1	N6AMT1	RAB3A	SLC22A6	LHB	TXK	HPR	ICAM5	PPL	SLC6A1	ENO3	SOX21	CRHR2	FGF5	GHRHR	HCAR3	LIPE	CD19	SRD5A1	PIDD	CCR10	HIST1H3F	CAV3	XCL1	BDNF	GKN1	GAB2	PRODH2	PARVA	EPN1	VAV2	VEGFA	IL2	SYN1	SLC7A5	CLCN6	FCGR2A	CLDN14	REL	NUMB	H6PD	HRK	RET	CLIC5	DLX6	TAT	TREM1	GRIK1	ACACA	PLTP	SULT1C2	NPC1L1	BDKRB1	SLCO1B3	CA6	P2RY1	LHPP	ME3	CD36	DNAI1	CIITA	CLIC2	LIM2	PARP3	SPAG4	NFKBIL1	TIAM2	ADAM18	NFIC	SARDH	QTRT1	APBA2	RGS12	ZNF215	LCT	SIPA1	ZNF214	FLT1	ECM2	TRIM31	CEBPE	IL24	F13A1	DYSF	FSTL3	KRT85	TTR	CST4	GLRA2	RECQL4	FCGR1A	PHKG1	NDST4	PTK2B	C15ORF2	ZNF324	KCNJ4	
P53_DN.V2_DN		PPIL2	EPHA7	PDE6H	DIO1	PNMA3	FRS2	HCG9	CYP39A1	RAB38	SLCO2A1	TRPV6	CLEC4M	FKBP5	ABCG5	RNF2	ENPEP	NOL3	CNTF	HPGD	SMPX	CCNF	HSF2BP	ARNTL	BEST1	HOXA11	BCL2L11	NTF3	ALOX5	E2F2	SERPINF1	NKX2-1	HOXA2	PTGDS	SREBF1	RAB4B	IGFBP6	IGFBP4	TNNC2	EPHX2	MTHFR	GPR75	POU3F2	ELL2	PBX2	PGF	NDC80	TP73	ATP4B	TDRD1	PNOC	SELL	SERPING1	HOXB3	SNAI1	BCAT1	ATP6V1B1	SLC27A6	FAAH	CFD	PPP1R17	C5AR1	ACSM3	PLEK2	SLC6A3	LIPE	CYP27B1	ZNHIT2	SCN9A	ANPEP	GJA10	SIL1	CDADC1	HS3ST3B1	MYBPC3	KCNJ8	KCNIP1	KCNJ9	ITGA4	PTPN11	SSTR1	SSTR2	GMIP	C1ORF21	NFKBIB	TLR1	BMP3	SERGEF	SNPH	MMP16	ACOX2	PIP	BMPR1B	GPSM2	HP1BP3	GUCY2C	BMPR2	TINAGL1	HMMR	FPR2	HBD	RASAL1	NRXN3	ELAVL2	AGPAT3	GRK4	CLTCL1	HIST1H1E	EYA1	PRMT8	HIST1H2AI	GAD2	TAF12	CHD1L	SYT17	ADAM11	PCDHB13	IL17A	PER3	EVC	ANO2	SNTB1	FABP4	GZMM	RAD52	QTRT1	LLGL1	RAB17	PPYR1	RECK	SLC24A1	RNF17	NPL	PRICKLE3	HOXD13	TULP2	LILRA2	NUDT6	CENPA	HTN1	TTR	CST4	TP53TG1	GNA13	RAB8B	HNRNPA0	
P53_DN.V2_UP		MOG	POU2AF1	RFX2	SPINK1	HS3ST2	EML3	CXCL12	BFSP2	CYP2C8	LGSN	MT1G	BAX	CD69	CD68	TP53	NFIX	CD83	SLA	RNF39	TUBB1	PKD2L1	C4BPA	TPTE	RELB	CH25H	CDH4	TNR	CYP2D6	MPZ	NTSR1	HIST1H2AB	SLC16A4	FGF22	APOL3	SLC15A2	CHST8	PPEF1	NCKAP1L	PRKCE	FZD9	EVX1	KRT31	FOSL2	IL1RAPL1	LALBA	PRTN3	XAF1	ITM2A	SPRR1B	IL1RN	TDRKH	IKZF1	RORC	ATP12A	INPP5D	IL36A	KCNMB1	DPF1	PCDHA6	TNFRSF9	MAGEC2	GSC2	SLC38A3	PIDD	IER3	FCRL2	RIPK4	RFPL2	AVPR2	CCL20	MMP3	HTR1E	OSGIN2	KRT14	OSGIN1	GP5	SLC4A10	FOXL2	ETV5	PYY	POU6F1	SYN1	MMP13	GALK1	NFKBIA	TFAP4	MMP17	IL8	CEACAM5	CLCF1	NF1	KCNK3	GUCY2D	H6PD	GYPB	DLX6	OR10H3	SDC4	TNFAIP3	CXCL2	CXCL1	FPR3	PRDM11	CXCL6	CXCL5	LRRC32	HIST1H1T	P2RY6	CA3	CTLA4	HAO1	ME3	AMELX	WNT3	SPRR2C	PF4V1	NTRK3	P2RY11	ALOX5AP	ADAM12	TNNI3K	ANXA10	EVI2A	SARDH	ANGPTL4	RQCD1	ANGPTL3	BPI	PTX3	RGR	DPYS	CD5L	RHD	BARX2	PDC	RND2	CYP17A1	CLEC1A	CYP2A13	PRRG3	CHRNA10	CCL4	PTK2B	GPA33	CACNG2	INSL4	INSL3	PCDH1	
RELA_DN.V1_DN		CDON	KRT1	SLC12A5	SPINK2	HIST1H4L	SERPIND1	RFX2	RAB30	L1CAM	CXCL10	CXCL11	SLC9A5	HIST1H4B	PC	RBMXL2	XPNPEP2	TEF	RBP1	PTPN7	UTS2	GAGE3	PVRL1	CCNK	IDUA	CASC5	MST1R	TPTE	IL2RG	CH25H	CAPN9	SRPX2	HSD17B1	NNAT	HAS1	RBBP9	PRSS8	HIST1H2AE	MUC4	NEURL	NFE2	CUBN	GPR77	TRAF1	GDF5	DNAJC15	IL17RB	STAG3	GPER	TFDP3	F13B	IL7R	MYOM1	CRISP2	MYOM2	HOXD3	TACSTD2	TM7SF4	LGALS4	C7	TNFRSF8	ATP6V0A4	SSX1	EGFL6	GSTM1	DNMT3A	TXNRD2	KCNJ15	TACR3	RHOH	VEGFC	TFEC	KLK11	C1ORF21	SEZ6L	CALY	MMP16	RASA3	SIGLEC5	HRC	GNRH2	DSG3	TFF1	CD247	BMPR1B	KCNK5	OR10H1	C3ORF51	NRXN3	OXT	ADRA1D	KLK7	DUOX2	MC2R	P2RY6	MECOM	MYOC	CA9	WNT2	CYTIP	ECEL1	CD53	PSD	MBNL2	TAF13	TMEM176A	PKLR	EMR1	GPR3	HTR3B	GNMT	FMO5	TBX5	HTR3A	DLK1	CHIT1	KLF8	CLDN6	LCE2B	PLA2G10	LOC51190	SPRY4	AVP	PPYR1	RAMP1	APCS	SEMA3A	LUZP4	PSCA	KCNA2	GCNT1	NPL	PTN	SLC22A18AS	HDAC9	CLCN1	FTCD	CST1	CXCR3	PRRG2	TNNI3	KCNJ1	
RELA_DN.V1_UP		ZNF165	LMO7	SCG5	ULBP2	ATF3	GLS2	PPP1R15A	RNF39	ZFP36L1	TNC	NOL4	DEFB1	TANK	ZFP37	ZFP36	FLRT1	MLL2	EGR1	EGR3	GADD45B	KLF10	SLC6A14	FZD9	TEX14	WRNIP1	KMO	GJB1	FGF17	EFNA1	FOSL1	MEP1B	BIN1	GPR183	MAK	TLX1	CHST1	GRAP	LGMN	INTS6	CDHR5	MAGEB4	SNAI1	SLC27A6	DGKI	ATP8A2	TPMT	PODXL2	NTM	PPAN	ATP5C1	GLYAT	GPR85	FGF2	SAMSN1	NTS	NLK	DAPP1	DNMT3L	ZNHIT2	TNFRSF9	TREX1	JUNB	PDK1	APOB	VDR	MYBPC3	JUN	HTR1F	USP9Y	XCL1	KCNJ16	VEGFA	SIRT4	DUSP8	VEGFB	MC3R	CLK1	IL1B	CRYGA	CLDN15	HOOK1	PIP	PEX6	FXYD7	CELP	GAS7	MS4A3	GNRH1	PAFAH1B2	KDM5D	PNLIPRP1	SRCAP	KCNC4	ETFDH	LAMC2	GPT	ADAMTS13	SLC7A1	PRDM11	AGPAT4	SIRPB1	INE1	CYP26B1	C10ORF10	CD38	SNAPC1	RIPK1	DLGAP1	ZNF286A	PRKG1	ZNF222	LHCGR	P2RY11	RNF25	CDKN2B	GAD1	FOS	F3	BCMO1	P2RY10	F9	KLF6	NOVA1	NFIC	FOSB	GHRH	KCNQ4	APBA2	TRIM38	PDE5A	LILRP2	CDK5R2	CRB1	MTMR11	CTF1	KCNA1	DYSF	AP4E1	FHL5	WASL	ATP2A1	PTGS2	CST5	ESM1	THBD	PGGT1B	CCL2	BPNT1	ZNF324	
P53_DN.V1_DN		GAMT	CHGA	CA12	BCHE	IL1R1	PLXNC1	S100A1	TFPI2	TM4SF4	MITF	MATK	SOX10	RUNX3	MTUS1	L1CAM	ARMC2	ZFYVE16	NINJ1	FAS	VIM	GAPDHS	BAX	TNFSF9	CPVL	OCA2	CYFIP2	KANK1	ADCY1	GLS	RPS4Y1	FBLN5	BASP1	IFI16	CDH1	CAPN3	ST3GAL5	STOM	STAT6	ST3GAL6	SLC39A6	SPP1	SLC16A4	RGS20	IGFBP2	ST8SIA1	HGD	MIA	ABCA4	SLC6A15	PLA2G4A	MYO5A	KCNAB2	FRMD4B	HSPA12A	ADRA2C	GPR137B	PRG1	IFFO1	TDRD3	NR4A3	TMEM5	CYP27A1	TRAF4	MAL	TAGLN3	HOXB2	CRYAB	CDH19	ARHGEF10	MYOM2	BEX4	GLDC	SLC26A2	PDE1A	CD1D	NR4A1	B3GNTL1	SOX4	RASSF2	NDN	TSPAN7	EPB41L3	FDXR	HMOX1	IGFBP7	SLC19A2	MMP7	ABCC2	KCNJ8	CBX4	ITGA4	GREB1	HSPA2	PTPN13	NAV3	OAS1	RENBP	TYR	AJAP1	KBTBD11	RAD51C	VCAN	RHOQ	ACTA2	GPRC5B	IRF4	CPS1	FXYD2	ZNF516	D4S234E	CD247	GAS7	ADA	MGLL	DOCK2	SLC26A4	ITK	HOXD8	LAT	SGK1	GRAMD1B	GAL3ST1	BTG2	DDX3Y	NID1	BCL2A1	PMEL	CTSZ	PTPRM	NCALD	LY96	CXCL1	VLDLR	SOCS3	CA2	C17ORF108	MLANA	CHL1	CTSK	ACP5	PDE4B	CASP1	ARNT2	FGB	ELOVL2	FGG	STAT4	QPCT	S100B	GFRA1	DDB2	SPG20	CTSL1	FAM155B	PLCB4	FABP5	GPR143	PPM1D	APOC1	VPS41	ALDH1A1	VGF	DCT	IL2RB	APOC2	TRIM38	PLIN2	FAM50B	UGT2B7	DFNA5	NRP2	ECM1	SLC24A5	COLEC10	GBA	CDKN1A	AKR1B1	ADAM23	TENC1	LAMA1	ITGAL	ESM1	TP53TG1	THBD	NAMPT	GPNMB	NEFL	NEFM	PRAME	NRCAM	TRIM22	ACADS	
P53_DN.V1_UP		ZNF165	UNC13B	ZNF160	DKK1	COL1A2	ASS1	MTAP	AZGP1	MARCKS	SPINT2	IFI27	CD9	RBP1	PRSS2	VIPR1	C4BPB	CLDN3	PLCE1	NKX2-1	APBB2	MEST	EXPH5	PRSS3	PROSAPIP1	YES1	RABGAP1L	NEBL	NR2F2	NR2F1	PTK7	SNHG3	VASP	C19ORF21	CFB	COL13A1	BCL10	PPL	KAT5	PRDX2	TSPAN8	GLUL	SOX9	ANXA1	CHKA	MYOF	IL18	KLK10	LHFPL2	TOX3	COL3A1	KRT19	NMU	KRT18	CEACAM6	KRT15	ANXA2P1	CAMK1	CD24	KLK1	SDC4	ADM	ZNF44	GRIK2	AREG	PTPRH	EPCAM	UGT8	UCHL1	RRAS2	CLTCL1	ANKRD1	SERPINB5	CDKN2D	CDKN2A	G0S2	THOC1	GP1BB	RNASE4	F3	SULF1	DHRS3	TJP2	CLIP3	NMNAT2	LPCAT4	PPARG	SMAGP	RAMP1	PPARD	PTN	CST6	DMD	AGR2	ENPP4	SH3GLB1	CORO2A	SLC16A2	CTNNBIP1	CRIM1	CTAG2	SAP30	TUBA4A	AXL	TGFBI	ZNF799	SCG2	DSC2	YAP1	INPP1	SCNN1A	FBLN2	AHR	LOXL1	EGFR	EFNB2	LAMP3	SLIT2	USP1	HIST1H2AE	PITX1	MAP3K5	IGFBP6	AUTS2	INHBB	FOXN3	SMAD6	LRRC42	NDC80	MAFF	REEP2	SYNJ2	CDH11	CDH13	ZNF415	BIRC2	AMPH	COL17A1	KIAA1199	TACSTD2	PLAU	GSTT1	LTBP1	OLFML2A	UQCRH	CNN3	EFEMP1	PODXL	OIP5	EDIL3	MARK2	SUN1	MMP1	ITGA2	LAMB2	IRF1	BMP4	MEIS2	ELF4	ADORA2B	CPE	ARL4A	GPSM2	BCAR3	HAPLN1	KHDRBS3	CYR61	CALB1	CA6	ME3	MYCL1	CXADR	DSP	PSITPTE22	TMEM30B	ZNF185	TPBG	LSR	KLF5	RP2	CAT	AIM1	S100P	SPRY2	DAAM1	RNF11	MSLN	ITGB4	FHL2	HDAC9	CAND2	SCRN1	CNR1	LRIG1	FYN	
BCAT_BILD_ET_AL_DN		SMAD5	PRPF38B	ANKRD28	GRID1	STARD13	SMURF2	ARHGEF18	SECISBP2	H2AFY	ZNF281	NBPF10	ASH1L	ARHGAP29	LSS	LNPEP	SORL1	PUM1	TUG1	IL1A	CLK1	PTHLH	ARPC2	ISCU	GCLM	ZNF236	FRYL	SHC1	CTBP2	SRSF1	RIF1	COPB1	ATP10D	TNFAIP3	RASAL2	PRKDC	IL1RAP	OSBPL10	RAP1A	EFR3A	IRAK2	FAM182A	TAF1D	PLAGL1	IER5	ZSWIM6	ATP9B	
BCAT_BILD_ET_AL_UP		ACTN4	AXIN2	WIPI1	DTNBP1	SCAMP4	BMP4	LOC653605	CYP24A1	RPL37A	CNOT3	CD2BP2	MYADM	MYL9	CALR	CAPS	IGSF8	B4GALT1	SLC27A2	ST6GALNAC2	NDRG4	TMEM63B	TAGLN	STXBP2	DTX2	C4ORF36	HMGB1	DACH1	CASP4	ZNF703	CTSD	LOC126536	SLC35C2	LOC100288594	EEF2	CAMKMT	FHDC1	RPL27A	DKFZP434J0226	TCF3	MTCH2	CD151	KLHL15	ICAM5	FOXQ1	RPS6KA1	PALMD	SIRPA	KRTAP2-1	LOC648470	
E2F3_UP.V1_DN		NKX6-3	ARL15	ZNF284	KLHL28	RSPH6A	SPNS3	EREG	LOC100133091	FLJ40292	OLFM1	RUFY2	BYSL	PC	LOC643650	LOC100421561	LOC642441	DOK7	SNORA28	ADM2	B9D2	POP1	ADAM8	PCDHB4	PCNXL3	BLID	STX1A	ZCCHC7	NRL	PVT1	CBLC	ZNF3	TBRG4	LOC642826	SH3TC1	LOC642398	KCNQ1OT1	NACC2	NT5C	HSD17B3	KIAA0754	GAS2L2	LOC145474	OR6B1	LOC148189	IFNA13	ZNF782	APOBEC3G	FLJ21272	NCKAP1L	N4BP2L2-IT1	SLC6A14	WASH3P	SNHG3	LOC647357	NAT9	LOC643396	GJB5	LOC401588	LHX6	CDH15	INTS7	SPRR1B	ZNF135	INO80C	RIF1	DKFZP547G183	LYPD3	FBXO27	PPAN	ARHGAP18	C16ORF3	LOC79015	PLAT	SLC2A6	TGM2	SLCO2B1	SOX1	RNF215	RAB43	DTWD1	C7ORF54	NYNRIN	ZBED2	HOXC4	PMAIP1	ZNF646	EIF3CL	TGM5	MARK2	HSPA6	MMP1	CBX3	MMP3	LINC00173	LIF	AXIN1	LOC285456	LOC643328	ETV3	URB1	SPTB	C1ORF201	LOC90784	MAGOHB	GPRC5A	TLR2	IFNE	LOC645352	IL6	KIAA1659	LOC285181	LOC645238	FUBP3	GALNTL6	RARA	LOC440157	STK40	GIPR	LOC389834	TMPRSS6	SH2D2A	PCSK9	HAPLN4	C8B	TREM2	KIR2DL4	FAM164A	RAP1A	CASP14	CXXC1P1	GPR110	IRAK2	CLEC7A	SNAPC4	BDKRB2	EBLN2	CIITA	RUSC1-AS1	SPAG11A	TAF15	DCC	GRID1	SERPINB1	UTS2R	IRGC	ANKRD46	C21ORF15	EMR2	STXBP5L	FBXL19	PODN	PRSS33	NR6A1	C15ORF27	MGC20647	POLR1A	ESF1	B3GNT3	S100P	FAM86A	NUPL1	PPARD	HSD17B7P2	PRO2852	KRT80	MEGF6	GTF2H2D	WT1-AS	ZBTB49	LOC642645	ZNFX1-AS1	MRPL55	RBM4	LFNG	THBD	C16ORF74	C20ORF106	MGC3771	LRRC8E	BCO2	SRGAP2P2	MFSD2A	KRTAP2-1	
E2F3_UP.V1_UP		CDK19	BRI3BP	ATP6V1E1	ESX1	FAM158A	EML6	LOC646762	MEX3B	GPR160	RRAGD	CCP110	NGEF	LEF1	C9ORF125	HPGD	TIFA	LRP4	PDXP	HOXA9	MYB	PEG10	ZNF703	SAMD1	E2F7	SAMD11	SH3BGR	EGR2	CHST7	ARRDC2	FAM78A	NR2F1	TAS2R38	KLF16	GPR137C	IL17RB	TLCD1	PLSCR4	CHST1	ANKRD18A	CHST2	TSHZ1	TMEM97	ENO2	SLC6A2	EPB41L3	TSPAN5	MNX1	ZNF367	ZNF483	FOXD1	PTCH1	WNT9A	HBA2	C12ORF34	SYN1	MMP15	CDC20B	KCNS3	PXMP2	GKAP1	TMEM106C	HRK	RTN4R	APOLD1	C6ORF168	UGT8	FAM43B	KIAA1804	TMOD2	ATAD2	EGLN1	CDKN2C	ATRNL1	GCH1	GAD1	MANEAL	ZDHHC14	ZDHHC12	LOC283454	FAM92A1	TMEM155	NUDT22	TMEM158	CCNE2	CCNE1	ANTXRL	ANKRD43	CMPK2	RAB9B	CDK5R1	DHRS13	FEN1	TP53I13	RYR1	SYNM	CDKN1C	KCNA6	ZDHHC23	JPH1	UNG	SNX10	RECQL4	HEY2	HEY1	NEFL	CHML	LOC401034	LMO2	GINS1	TLE2	SEPX1	C20ORF112	SHISA8	EEF1A2	POLE2	CSPG5	SNRNP25	ABCG2	LOC645030	PCNA	C11ORF75	DCLRE1B	SLC27A2	CD83	PLXND1	NPAS1	TMEM121	RASD1	DSCR6	RAB26	ZFP30	KISS1R	NPTX1	MICB	PDIA2	SLC30A4	LOC283658	EPHX4	FANCA	INHBB	SMAD6	LRRC45	ABHD15	MFHAS1	REEP1	DDAH1	SLC27A3	LCN6	DDX11L2	FGFR3	PIN1	C11ORF96	LIN7B	CHRDL2	RHOBTB2	RASGRP1	FGF9	FAM150B	SAC3D1	CBX2	HSPA2	SEPT3	UBE2QL1	CYP26A1	RTN4RL1	MAP6D1	NAT8L	SHANK3	KHDRBS3	L3MBTL3	FUT5	TMEM201	SYNGR3	BAI2	TPPP	LOC202451	CABLES2	DCK	FBXL16	TM6SF1	TIAM1	MBOAT1	SBK1	LOC92659	CRY1	DTL	INA	PCOLCE2	TAF5	CDRT15	CEBPA	SLC4A3	EFS	POLE	SIX5	ZIC2	
MYC_UP.V1_DN		GAMT	GINS1	IL1R1	PLEKHA2	ADHFE1	WNT5B	SPNS3	NBEAL1	EREG	GRHL1	PC	LOC643650	SPOCD1	LOC642441	TEP1	KATNAL1	B9D2	PCDHB4	CCDC82	S100A9	S100A8	OSBP2	EIF2C4	SAMD9	C11ORF72	LOC692247	ASAP3	ARNTL	FGD2	FGD6	KIAA1841	RNF19A	NTF4	CPNE2	ZNF789	BANF2	GBP3	GAS2L2	ATXN7L3	PAK3	PROSAPIP1	MAP3K6	HIST1H2AC	NGFR	PLK5	MLL2	KLF12	RAB4B	PLK1	SYT1	ARRDC3	PBX4	SLC6A14	PBX3	C11ORF80	GJB5	C19ORF21	VAMP1	CARD16	HOXB2	ZNF414	OR2A7	SPRR1B	CLSTN3	LINC00260	C11ORF95	CDCA8	LYPD3	FBXO27	LOC79015	SLC6A1	PLAT	MCHR1	AGER	CD1D	WDR47	C1ORF54	TGM2	LOC646014	POGZ	PDZD2	MICAL1	NYNRIN	ZBED2	HOXC4	TGM5	RHBDL2	TRPM4	CLCA4	PDK2	PRRT2	MMP1	LINC00293	CCL20	SMURF1	MMP3	LINC00173	HEG1	WNT9A	IL18	C4ORF49	MMP9	SPTB	JOSD1	C1ORF201	PJA2	GPRC5A	PTPRE	TLR2	BCL9	IL6	LOC285181	LOC645238	GALNTL6	DSG1	ZNF236	TRIM56	BCAR1	AGPAT9	LOC145945	ABHD3	MEG3	DUSP18	TNFAIP2	NID2	C1ORF159	CXCL3	ACAT2	PSMC3IP	RAP1A	CXXC1P1	GPR110	IRAK2	C10ORF10	CA7	RNF152	SKIL	ZNF467	SDR16C5	RUSC1-AS1	REC8	PLEKHG2	CDKL5	GRID1	SERPINB1	UTS2R	IRGC	C21ORF15	TP53INP1	LMTK3	AKR1C3	TTC7B	RNASE4	PODN	MN1	PRSS33	NR6A1	MGC20647	CLIP2	MST1P9	ANGPTL4	PPARD	ZNF334	PRO2852	HIP1	NRP1	LINC00341	MTMR11	KRT80	MEGF6	PPM1N	C20ORF181	ATL1	TUBA1A	C16ORF74	FAM73B	PTK2B	SLITRK6	SRGAP2P1	BCO2	SRGAP2P2	KRTAP2-1	
MYC_UP.V1_UP		CD320	PUS3	PUS1	C20ORF27	CD3EAP	IMP5	LRRC61	HSPE1	PUS7	PUS7L	SHISA9	MRTO4	LOC653605	WDR83	LAS1L	GPD1L	C19ORF48	CAPS	LOC645030	SLC27A2	GLS2	UBE2CBP	DGKD	NIP7	HP	CALML4	HDLBP	HS6ST2	NOL6	DLL3	PRAP1	DCAF4	ABCC6P2	EXOSC5	DPYSL5	EXOSC9	PES1	NR2C2AP	C10ORF2	ZNF549	CCDC78	ZNF667	TECTB	SLMO1	ZNF420	DENND2D	NOP14	UTP15	C21ORF56	RPP40	PMM2	SLC6A15	TMEM132B	PLA2G4A	CHCHD10	ALG3	TFB2M	KLF16	HSPBAP1	CAMKMT	ADCK3	GEMIN5	TAF4B	NDUFAF4	MON1A	LHX6	TDRD10	FARSB	OR7C1	CCDC124	N6AMT2	UBIAD1	TTYH2	MPHOSPH10	DIS3L	C16ORF7	IPO4	WDR43	ICAM5	TMEM97	LYPD6	RRP9	B3GNTL1	C12ORF66	LOC100289019	MMP25	PIM2	LOC127841	LELP1	SLC19A1	SAC3D1	ABCC4	TSFM	HSPA6	DUSP2	CHKA	SSSCA1	AMPD2	GP2	SORD	APOA4	TRNAU1AP	TRMT1	AHSA1	TTC18	TMEFF2	C12ORF24	MBLAC2	MMP16	RPUSD4	HSAJ2425	DCTPP1	EEF1E1	HS3ST3A1	OR10H1	ZNF593	C5ORF46	TGFBRAP1	PLD6	NOC4L	AGPAT3	FUT5	LOC439962	ITPR1	TMEM201	DPP7	SCFD2	PPRC1	FLJ10661	MTERFD1	TOP1MT	ISOC2	QSOX2	SMYD5	UTP14A	ERVMER34-1	CGREF1	DGAT2	PRMT3	METTL1	GLRX5	EMR2	DDX10	FOS	VWA3B	NLE1	ANO2	OAF	P2RX5	LEPREL4	PCDHB18	QTRT1	ESF1	POLR1E	PCOLCE2	MTFP1	TAF5	ZNF215	IL17D	SLC29A4	SLC25A15	FLJ41649	HLF	CDCA7L	TSSC4	C1QTNF9B-AS1	PRR7	WDR4	PRR3	ECE2	JPH1	UNG	PIGW	USE1	FOXRED2	ENDOU	REPIN1	RPTOR	MNT	SIX3	RRP15	SLC25A22	RRP12	NEFH	SLC25A26	KLRG2	
SRC_UP.V1_DN		STARD3	PPIL1	SLC12A5	GINS1	ARL15	LIG1	IFITM10	SPNS3	NBEAL1	LOC644337	ACSL4	C9ORF41	EREG	DISP2	CAPN12	PC	LOC643650	FAM173B	SOAT1	PKP2	POP1	PCDHB4	ZNF436	RNF220	S100A9	RRN3	C11ORF72	C14ORF142	CWH43	ZNF3	IFI6	SNX32	KIAA1841	RACGAP1	SH3TC2	NLRP8	KIAA0754	ZNF789	CHAC2	S1PR3	PHLDA2	PAK3	LOC644295	E2F8	MAP3K6	PLK4	ZNF782	FANCL	SEMA6B	ST8SIA2	SYT1	ACTL6A	ARRDC3	FRMD4B	WASH3P	RNF168	TREML1	GJB6	UNC119	MON1A	PRR19	CARD16	HOXB2	NOL12	SPRR1B	EZH2	IL7R	ZNF135	CERKL	TRIM73	CDCA7	LYPD3	PLAT	SLC2A6	MYSM1	PCDH19	IFIT1	RCBTB2	ADH4	COMMD9	DTWD1	NYNRIN	KCNMB3	LOC647589	ARSJ	ZBED2	LOC554174	EIF3CL	TGM5	CLCA4	TTC14	NPY5R	MMP1	MMP3	OTUD6B	C4ORF49	C17ORF64	RAB33B	LOC90784	TMCO2	MMP10	FAM153A	COQ4	CENPH	KIAA1659	LOC285181	LOC645238	DPYD	MIR17HG	GALNTL6	MCM4	MCM5	RARA	ADA	NFKBIE	MCM3	HS3ST3A1	ABHD3	SUV39H2	SLC7A14	NID2	C1ORF159	C8B	CSAD	CXCL5	PTBP2	RAP1A	GPR110	IRAK2	ZNF628	C10ORF10	EMB	CA7	DISC1	LOC401131	ATAD2	TMOD1	SERPINB2	CDK11B	GRID1	UTS2R	RFTN1	EMR1	IRGC	IRX5	FTSJD1	ANO7	COBL	GTF2H2	SYT15	GFRA3	MN1	CPPED1	PRSS33	APITD1	POLR1A	STK17B	COL8A1	RTN4IP1	B3GNT3	IVL	NRP1	DGCR11	ZNF451	MEGF6	CTDP1	UHRF1	WT1-AS	PTGER4	GDPD3	PIK3C2G	PIK3C2B	LFNG	DCAF17	SCRN2	SPDYE1	LOC642771	TMEM14A	ZNF721	
SRC_UP.V1_UP		GINS2	QPCTL	ATP6V1E1	NKX6-3	GPR55	CD70	RARRES3	MATK	IMP5	LOC283475	TM4SF5	NYX	YIF1B	FNDC8	MAPK8IP2	LOC653605	FNDC4	PCP4	TFR2	TRIM15	C2ORF73	EMID2	CAPS	IGFALS	FBLN2	PPP1R3B	NUDT4P1	HDLBP	CALML5	FOXO4	ACAP1	DLL3	TONSL	BCRP3	DUOXA2	TCEAL3	DNAJC22	LAMP3	BRWD1-IT2	A1BG-AS1	RPRM	FGF23	TECTA	DCLRE1A	SH3BGR	CCDC19	SRMS	VPS37D	TTC21A	CHCHD10	RFXANK	ASPSCR1	POU3F2	NAALADL1	ESR2	C1ORF222	ABTB1	FAM123B	MGC11082	TMEM11	SMO	MLXIPL	GRWD1	CCDC23	FAM70B	PIN1	PFKFB1	SLC26A1	UBIAD1	DYRK4	RAB3A	SLC22A6	ATP8A2	LOC100289650	ICAM5	MTMR9LP	LPO	CABP2	CPLX2	HPX	MBD3L1	AAAS	MGC39584	TMEM88	CRTAC1	LOC127841	BMF	LELP1	SCARF2	PDZD7	MIOX	GPR15	GPX5	OR1F1	TMUB1	GP2	APOA5	LYVE1	FLJ44054	SYN1	ETV7	GALK1	TMEFF2	FES	TOX3	MMP16	HSAJ2425	IRF8	VN1R2	BCL2	TMEM106C	ITGB1BP3	HMX1	NAT8L	TTC25	SLC35F4	ACY3	COX4I2	KCNQ1DN	PIK3R5	DTX2	LAMC3	OPRL1	FBXO44	AGPAT3	FUT5	C10ORF92	SOCS1	NPC1L1	NEU1	MED10	PACSIN3	PRPS1L1	SULT4A1	LOC100506127	KCNH3	CEACAM19	APC2	LINC00112	LOC126536	MAMDC4	LGI4	LOC254896	LOC283854	FOS	LOC100288594	VWA3B	WTIP	C1ORF148	RNASE1	ATOX1	CLIP3	SLC4A9	AIM2	CLDN9	MORN3	COL4A4	AADAC	STAC3	PI16	CCDC65	ANGPTL6	APBA1	SMTNL1	TAF3	LOC651803	CDRT15	LOC642926	SRC	MRPS34	PRR3	FMN2	LYZL4	C19ORF73	LCE3D	LOC283194	LOC644951	BAHD1	C9ORF37	C7ORF10	TMSB4Y	STAB2	PRADC1	SLC25A22	FAM182B	SEC11C	SLC25A23	LEKR1	
SNF5_DN.V1_DN		CSGALNACT1	YIPF2	CCDC109B	TFPI2	DIO2	SYTL2	GATAD2A	EBF2	RFX3	ACYP2	FAH	MAPK13	DES	RBP4	PTPRVP	CTH	LTB4R2	XIST	PKP2	DPEP1	FLYWCH2	PKP1	CHRNB1	CNTN1	SMARCB1	RGS16	FOXG1	LOXL4	HSD17B7	SLC1A6	SLC9A3R2	FRZB	NIPAL2	SLC16A3	SNCA	ATP9A	HOXA5	CARD10	KIRREL	SLC30A4	ABCA4	PPBP	KCNAB1	PAPPA	ANK3	C8ORF4	PDZK1	ESR1	DDOST	RCAN2	CACNB4	VNN1	EFNA3	TNNT2	PRKAR1B	CDH10	GDNF	STAR	LOC100129361	MALAT1	MRVI1	HOXB9	SIM2	FGF13	GRIA3	CHODL	BEX1	ATP8A2	MGST2	SLC38A10	LY75	STMN4	IRS4	ENO3	MYLK	RGS5	EFEMP1	CLCA1	RIMKLB	C1QTNF1	RAG2	IL13RA2	IL11	MST4	GPX3	FOXD1	MMP3	ITGA3	NFKBIZ	TET1	CYP7B1	PRSS12	CP	KLK11	MMP10	MMP13	TNFRSF21	MYH3	KRT18	IL3RA	PIP	D4S234E	RAPGEF3	DSG2	ITGA7	DNASE2	RGNEF	SERPINA3	NNMT	SLC44A4	GABRB1	NPR1	TINAGL1	FBLIM1	RRAD	WFIKKN1	BNC1	NPR3	CELF4	LMOD1	PTPRK	OTUD7A	CD99L2	MS4A4D	KNG1	TRO	UCHL1	PANX1	KRT27	CTSJ	ANKRD1	CCR7	PDLIM5	PRKG2	CBR3	DSP	CDKN2A	TMEM176A	TMEM176B	TPD52L1	FABP4	TRAPPC6A	P2RX5	RNF128	DNAJA4	SLCO3A1	ANGPTL4	PCOLCE2	FOLR4	RAB3GAP2	IVL	FLT4	CRCT1	CRMP1	TMEM53	RABEPK	SH3RF1	FADS3	CLEC1B	PTPRZ1	RPS6KA2	SPEG	ANXA8	OLR1	
SNF5_DN.V1_UP		LMO2	TFAP2B	GABRQ	KLHDC5	TGFB3	PPIL2	FNBP1	PRRX2	UBE2C	DENND4C	SEMA4D	TAP2	ATP1B1	PSMB9	CXCL10	ASS1	COPS4	IFI44L	ZNFX1	SFRP2	HAT1	CD9	LIX1	FNDC1	AGTR2	C19ORF48	KIF20A	SCG2	CD68	CDO1	EMID2	ZWILCH	C3AR1	IER5L	LRP5	SLC1A5	EWSR1	AQP5	FBLN1	PNN	FAM105A	AURKB	PSMD8	ABI3BP	PLCE1	GBP1	MSX1	RABAC1	MEST	TIPIN	FDPS	EGR2	SMAD2	CCDC132	CD93	GOT1	ACTL6A	DCAKD	LSM2	LY86	GTF3A	CKAP2	TERF1	SLC6A6	FGF18	ISG20	LHX2	IARS	VAMP5	CSF1R	SPI1	ZMYND19	NCAPG2	PITPNB	LGALS3BP	C5ORF28	SLC2A3	IFIT2	CFP	IFIT1	CORO1C	PPP4C	C1QTNF3	SOX2	INPP5B	ANPEP	RCC1	TREX1	APOE	FAM65B	C13ORF33	APOD	EGFL6	DARS	KCNJ10	MKL1	OLIG1	MT3	LAMB2	ABHD14A	LILRB3	MLF2	TAPBP	MYH1	MYH2	TF	PTPRC	RBL1	MMP14	ADI1	LCP1	IL8	GAS1	ID2	MCM5	C14ORF37	TMEM106A	GTF2A1	DDX3X	STOML2	DDX3Y	ELN	LRRC33	PLD4	HAPLN2	MS4A4C	PLD3	GRK6	PENK	KIAA1524	PRKCDBP	CD53	CD52	C17ORF49	NDE1	ERAP1	DHRS1	DLK1	MS4A6C	GALC	EVI2A	FABP7	CD109	DTL	FMOD	CD48	EVL	LGR5	ABCE1	C1QC	SRPX	ITGB2	USP15	SELPLG	C1R	RNF13	PLEK	PIGP	COL15A1	C1S	NCAN	PRPS1	CX3CR1	WAS	AIF1	OASL	FYB	MS4A6D	PSMB8	FCGR1A	POFUT2	CXCR4	ENPP3	SOSTDC1	CCL3	FBXO6	BUB1	
CAMP_UP.V1_DN		MED4	SRRM1	CAPN12	HSPA1A	TLN2	CALM1	STXBP1	MTMR9	DCAF6	GLS	LOC100216479	BACH2	ZMIZ1	HENMT1	AKT3	DPYSL3	DAG1	SPOCK2	MAL2	CHST15	BSN	ST13	MYO5B	BACE1	BCR	PKIA	ITPA	CHST2	EZR	PAEP	RWDD2B	TTYH3	ITSN1	TMEM97	ENO2	TMEM98	RPL7	DEDD2	FAM134C	PGBD3	EPB41L3	NYNRIN	TSPAN5	KCNN4	ANXA1	SLC35E2	TSC22D1	NFATC2	LMBR1	GNG12	RAP2A	PTPRC	PTPRD	TUBB2B	ID2	PAM	PCYOX1L	ZCCHC14	RRAD	ACAT2	HINT1	SH3PXD2A	IDS	MAP2	CCR9	JARID2	TIMP2	ANKRD6	MPZL3	SERPINB2	DYNLL1	MBD2	UBE2E2	P2RY10	TUBB4B	TJP1	MS4A6A	ESYT1	FOSB	PELI1	OAT	ATL1	FSTL1	PCLO	NUDT11	TMSB4X	RNF138	AKAP12	SLC17A7	UBTD2	THSD7A	MAP4K4	KLHDC4	SEPT11	LOC338799	IL4R	CD160	TARBP1	TUBA4A	SNRPA	TANC2	RAB31	PINK1	SYPL1	SCG5	RGS18	PRDM8	NDRG4	PHLDB1	CD83	SRSF2	PRDM1	ASAP2	FRY	BZW1	NDRG1	BCL2L13	ABLIM1	ZFP36	RASD2	CCND2	TUBB3	PES1	MYH10	PAK3	ATP9A	MFN1	ARHGEF12	SLC15A2	IGFBP5	FOXN3	NFKB1	GEM	DLG5	DDAH1	GNAQ	BIRC3	IL7R	PFKFB4	LRRFIP1	NCF2	ATP8A1	INSIG1	NTM	SLC2A3	AK5	SEL1L3	ETS2	NPEPPS	ARHGAP5	SNN	BAG6	RGS1	SVEP1	PLS3	HSP90AA1	HSPA8	NAP1L2	NAP1L1	IQCK	UBE2QL1	KBTBD11	TMBIM1	CLK1	FAM189B	UNC79	SERINC1	USP36	EIF4B	USP38	CELF2	GLO1	ROD1	FUT8	CASP7	ME1	TRPC1	EIF4E	GAL3ST3	DGCR5	SMARCC1	SLC13A4	RALGAPA1	DST	ATP2B4	ATP2B1	DNAJA1	PALLD	MYO15B	SYT11	LTA	CAMK2D	CDCA7L	RERE	MIR155HG	PLEK	SEPT7	UBTF	MAPK1	ERC2	
CAMP_UP.V1_UP		SLC35A4	IFRD1	CKMT1A	MRPS18A	ACSL4	PEX12	C14ORF159	GPR160	MTHFD2	POLR3H	RBCK1	CPEB4	LETMD1	AHCYL1	WBP1	IFITM3	IFITM1	CRABP1	HNRNPU	ATP5A1	AKAP6	GLRX	SDAD1	MAGOH	NUAK2	MYC	CLPTM1	LONP1	COX8A	TMED9	HLA-DRB5	COG6	SRPK1	COPZ1	SNW1	PLSCR1	CHST5	ATF4	APOBEC3C	VAMP4	MAGED1	LRR1	MRPL15	ATXN7L3B	IFIT2	AAAS	KIAA0141	MT2A	KAT5	SIL1	ZNF367	ZBED5	BLCAP	SEC13	STRADA	NSUN3	SSR3	KIAA1267	FAHD2A	NME1	TOMM40L	CS	ECSIT	NFX1	RAPGEF2	GAS5	CEP41	MRRF	LIMS1	ALDOA	AARS	ARF1	RPN1	ELN	TRIM2	WDR24	KIAA0040	AATF	SLC22A17	SMYD5	PCMTD1	NQO2	MDH2	STAT4	ANKHD1-EIF4EBP3	WWP1	FOS	PRMT1	FTSJD2	MARS	ANKRA2	BSCL2	PIGS	PRIM1	ZDHHC23	RPL18A	FP588	CD74	C21ORF33	IST1	TFPI2	KRTAP4-7	ILF2	RNF41	C1ORF123	DPM2	ELMO1	XIST	TGFBI	TNIK	PPIB	MAD2L1	IVNS1ABP	DAP3	TYMP	DPAGT1	C11ORF71	PPP1R15A	URM1	HDLBP	ATP1A1	RCHY1	NDRG2	CNDP2	HSP90B1	RUVBL1	TAF1D	CEP250	TBC1D15	NLRP1	SPOP	LOC595101	NDUFV1	PDIA3	EIF2B3	CYBA	WASH3P	AZIN1	OXA1L	TMEM9	TMEM116	COL6A3	SELS	CCDC124	MIDN	NRSN2	PXK	IPO4	MAEA	SAT2	HSPBP1	CHAF1A	SESN2	NDEL1	WAPAL	PMAIP1	FLOT1	ZNF385A	HSPA9	HSPA5	PLCH1	PA2G4	PYCR2	WIPI1	ETV5	HAX1	IL8	NDUFS2	ACO2	TRMT61A	COPE	NDUFB5	HMGB2	FBXO42	ATP5B	RABGGTA	RHOT2	GMPPA	METTL17	PDE4DIP	SELENBP1	UFM1	P4HB	OCIAD1	SLC25A11	TRIM38	SLC25A5	CLOCK	ALAS1	CEBPG	DDX23	KIAA1310	ATP5G2	NT5DC1	SEC61A1	CCL5	DIP2B	UPP1	SCARB1	EARS2	
LTE2_UP.V1_DN		SP110	IFRD1	SYTL2	PSMB9	TM4SF1	MGP	IFI27	TRIM14	HIST1H4H	AGTR1	COL9A3	ATF3	RRN3	SAMD9	ZNF273	SATB2	SP100	IFITM1	CRABP1	UBE2L6	RNF6	MTMR6	ASCL1	HERC6	HERC5	PEG10	HES1	FKTN	ZNF268	JAG1	EGR3	DTNA	ZNF140	GADD45A	SLC6A14	AMMECR1	CBFA2T3	PDZK1	IFI44	PARP12	PLSCR1	IGSF1	PTGES	LPGAT1	JMJD1C	IFI35	IFIT5	IFIT1	IFIT3	SOX3	LGALS1	EPB41L2	PRKAR2B	INPP5F	HIST1H3H	MST4	ANXA3	PHF11	DUSP2	GREB1	NMI	BST2	NCOR2	ID1	BHLHE41	GART	POT1	BTG3	ZNF43	STC2	PTPRK	SLC7A11	PCSK6	C9ORF95	ZMYM2	UGCG	ZNF107	NFIL3	UTP14A	CAP2	ELOVL2	SVIL	MOCOS	GFRA1	GAL	DLC1	RFWD3	NUPL1	PLCB1	LGR4	NRP1	CSTA	IL24	AMIGO2	N4BP2L2	PRSS23	HSPA13	IFIH1	CHN1	TSPO	JAK2	CA12	SLC16A1	GCA	TFPI2	NPY1R	DNAJB14	ALG13	TAP1	KAZN	IFI44L	XK	RAB31	PSAT1	MPHOSPH8	TFAP2A	GTF2I	NIP7	SLC1A1	IFI6	NUP160	BCL2L11	ZNF84	LAMP3	SLC16A7	GRB10	HIST1H2AG	DSCAM	MICB	HIST1H2AC	DDX58	TDRD7	ISG15	GEM	ARHGAP12	ARMCX5	GPER	PSPC1	MATN2	C16ORF45	FTO	NOTCH1	ATP8A2	RIF1	LGALS3BP	LTN1	WISP2	IGF1R	DDX60	RHOBTB3	EFEMP1	CNN2	CALCR	PMAIP1	USP25	EIF2AK2	NCBP1	CAV1	C18ORF8	NAV2	OAS1	CDK8	ELF4	OAS2	OAS3	BCL2	IRF9	IRF7	CHD1	PTBP2	CASP8	MDK	PDLIM3	CALB2	NRIP1	TAF12	MYO10	KLF4	HIST1H2BG	CBLL1	SLC24A3	CCDC165	WIPF1	LAMA3	CEBPG	FHL2	ODZ3	USP18	PPM1E	CSTF2T	OASL	SAMHD1	ADD3	PTER	RPS6KA3	POLI	
LTE2_UP.V1_UP		SEPT10	CSGALNACT1	UNC13B	SCARA3	IL1R1	LMO4	KLHDC2	PCDH9	SLC12A2	ASRGL1	GOLM1	PNRC1	CGRRF1	GSTZ1	ALDH4A1	SLC9A6	MARCKS	PCP4	RRAGD	C10ORF116	POLE2	PPP1R3C	SOAT1	ORAI3	SERHL2	GAGE7	RIN2	DEGS1	DSC2	ULBP2	GAGE3	ABCG2	GALNT12	CYFIP2	EPAS1	EHF	UHRF1BP1L	STAU2	VTCN1	PROS1	FAM117A	UBE3B	CALML5	C6ORF97	AQP3	C1ORF115	LRP8	DPYSL2	TFPT	RAB40B	CREB3L2	CHST11	LONP2	CYP1B1	ADORA1	SASH1	MAP3K5	PDE8A	PPFIA3	OPN3	PRKCH	EPHX1	IGFBP5	BNIP3L	UROS	MYO5A	RAB27A	PTOV1	KMO	GBAS	SDCBP	FA2H	RCAN1	BACE2	REEP1	FERMT2	EHD3	DIAPH2	TNNT1	RLN2	CD302	FGFR4	GCLM	GLTP	SLC26A2	INSIG2	ECI2	KIAA1199	C15ORF63	MRPL13	ACTG2	EPB41L1	ALDH3B2	ATP6V0A4	MBP	CEP76	RAB4A	ATP6V1H	TNS3	EDN1	GPX3	DUSP4	ABCC3	HMGCS2	HMGCS1	GGH	SECISBP2L	ANXA6	RAB7L1	MICAL3	SORD	MMP9	TMC6	BMP7	EPN3	PJA2	RHOQ	MEIS2	DAB2	UST	P4HA2	NPC2	ELF5	ACOX2	ACOX1	CEACAM6	PIP	RMND1	PIGH	CDKN3	NUMB	SERPINA1	BTG1	MAOA	TIMM13	GTDC1	TNFRSF11B	EFCAB11	DRAM1	PSTPIP2	NUP43	AOX1	TK1	PBK	PHACTR2	CLIC3	FAM46C	RFTN1	FBXL18	SYT17	KATNA1	SLC2A10	SORL1	KIN	SGPP1	DHRS7	SERHL	PLCB4	P2RX4	NOVA1	MGAT4A	TST	PPAP2C	TBC1D8	ASPH	NUCB2	B4GALT5	SEC23A	C4ORF19	QPRT	PRPS1	GCNT1	ANKRD57	PTGER4	HSD17B14	NUDT4	RPS6KA5	GNA14	AKAP12	SPTLC2	CXCR4	CLMN	PLAGL1	KIF13B	EPS8L1	ENOSF1	HRAS	ANKMY2	PGM1	APPL2	
MEK_UP.V1_DN		TTC39A	SLC35A5	C5ORF13	SP110	OXSM	GDAP1	TM4SF1	ASS1	ABCA12	MGP	IFI27	TRIM14	HIST1H4H	COL9A3	ATF3	ATF1	SATB2	SP100	IFITM1	STXBP3	DCAF6	TFPI	UBE2L6	SSFA2	ASCL1	HERC6	MYB	KIAA1324	MYC	APBB2	FKTN	AQR	EGR3	PRPF38B	ZNF140	SLC6A14	PDZK1	IFI44	INPP4B	KIAA1598	TCN1	PLBD1	NDUFAF1	HSPA4L	LPGAT1	NGLY1	JMJD1C	IFI35	IFIT5	BAZ2B	IFIT1	MYLK	SOX3	GOLGA4	PRKAR2B	INPP5F	HIST1H3H	MYBL1	GREB1	RPL29P31	RAB7L1	TCF12	GNL2	BST2	ID2	MOCS2	POT1	TOP2B	FASTKD1	CETN3	ZNF43	C9ORF95	ZNF107	UTP14A	PRMT3	ELOVL5	ELOVL6	METTL3	MOCOS	GFRA1	DLC1	C9ORF3	CSTA	QPRT	AMIGO2	SNX10	IFIH1	CHN1	ANXA9	CBR4	JAK2	RNF43	AGL	TFPI2	NPY1R	F12	ZBTB10	RSBN1	ALG13	TAP1	FAM91A2	IFI44L	PCP4	IAPP	PDCD4	SEC24D	S100A8	GOLGA8A	NOL8	IFI6	ARMCX1	HIRA	ABLIM1	ZNF84	KIF5C	HIST1H2AE	HIST1H2AG	PMS1	SLC16A6	HIST1H2AC	SLMO2	DDX58	RPRD1A	AUTS2	ATP8B1	KIAA0430	TDRD7	ISG15	MAFB	SMAD7	MINPP1	ARMCX5	ARMCX3	LSM7	GPER	UBA3	PGR	C16ORF45	ZNF652	FTO	SLC26A2	INSIG2	LTN1	LIN7C	WISP2	IGF1R	NPEPPS	DDX60	RHOBTB3	RASGRP1	CALCR	AK4P3	PSPH	ACTR6	C18ORF8	OAS1	OAS2	OAS3	RMND1	BCL2	IRF9	IRF7	HSPB8	MTIF2	PTBP2	CASP8	CYP26B1	CALB2	NRIP1	BLNK	MAN1A2	MPDZ	HIST1H1C	RALGAPA1	ANGEL2	KCTD3	GALC	HIST1H2BG	HIST1H2BF	SMPDL3A	HIST1H2BI	HIST1H2BH	HIST1H2BE	TAF2	CCDC165	WIPF1	SYCP2	USP18	OASL	SAMHD1	SGCG	PTER	LRIG1	IFT57	POLI	MSMB	
MEK_UP.V1_UP		CCNJL	ACSL1	SLC12A2	KRT7	SCAMP4	L1CAM	MALL	CYP1A1	MXRA7	EPHA2	EPHA1	EPAS1	LRP5	CBLB	AQP3	LRP8	PEG10	CHST11	CYP1B1	ST3GAL4	PRKCH	ST13	MYO5A	PTK7	PTOV1	ELL2	VASP	SLC6A6	BACE2	FERMT2	FOSL1	LPHN2	POR	BCAM	PKIA	GNE	LGALSL	ENO2	MICAL2	PDK4	KCNN4	APOD	TNS3	EDN1	GABBR2	DUSP4	CHKA	NME4	SAMD4A	TUBB2A	PTPRE	CRLF1	CEACAM6	CEACAM5	VWA1	AKR1B10	PTPRU	RAB5C	TMPRSS4	MAOA	ADM	NEDD9	TNFRSF11B	SLC7A11	PACSIN3	FLVCR2	TIMP2	ATXN1	MPZL2	SPTBN2	EGLN3	MEF2C	RFTN1	AKR1C2	AKR1C3	SLC2A10	PACS1	GAL	TTC9	F2RL1	ANGPTL4	PPARG	B3GNT3	TGFB1I1	GCNT1	PTGER4	PTMS	ERO1L	GRAMD3	SPTLC2	CAMK2N1	CXCR4	TP53I11	RAB8B	FADS2	SH3GLB2	SEPT10	CSGALNACT1	IL4R	GDF15	PCDH9	GOLM1	ALDH4A1	SLC9A6	COL5A2	EHBP1L1	TGFBI	S100A6	ABCG1	ULBP2	CRAT	RAI14	GALNT12	C1ORF115	LOXL1	FAM105A	STRN4	C1ORF106	CAPN5	COTL1	MAP3K9	CAPN2	OPN3	CADPS2	EPHX1	LHFP	UPK3B	SDCBP	SCCPDH	ALDH3A1	FGFR3	GUCY1B3	PARM1	UPK2	C11ORF95	KIAA1199	PLAU	SLC2A6	CORO1A	EFHD2	KAL1	ABCC4	GPX3	ABCC3	GPX2	UPK1A	CDC42BPB	ETV5	BMP7	DBNDD1	DBNDD2	TNFRSF21	ARL4C	NPC2	BCL3	CUEDC1	NUMB	ST6GALNAC2	TNFAIP8	LAMC1	AGAP1	NT5C2	RAI2	WNT11	KIAA0317	MAN1A1	PDLIM7	CXADR	FGB	LIMCH1	SORL1	KLF4	SGPP1	CLDN4	MYO1D	PPAP2A	ALDH1A3	CLDN9	TBC1D8	ASPH	S100P	SPAG1	C8ORF55	PPP1R13B	KRT81	FHL1	ITGB4	SIX2	NT5DC2	SGCE	TRIM29	ARRB1	CLMN	ARHGDIB	IGF2BP2	PCDH1	
RAF_UP.V1_DN		TTC39A	B3GALNT1	PCGF3	SYTL2	ARMC9	GDAP1	CRNKL1	MED13L	DKK1	GAPVD1	TM4SF1	ABCA12	OSTM1	MGP	PPP1R3C	HIST1H4H	COL9A3	RRN3	SATB2	CRABP1	GPATCH2	C6ORF97	TFPI	ABAT	ASCL1	FRAT2	MYB	KIAA1324	MXI1	S100A14	APBB2	CHST15	EGR3	PLK2	SLC6A14	CBFA2T3	PDZK1	INPP4B	TCN1	SDC2	LPGAT1	JMJD1C	NEDD4L	MYLK	SOX3	SOX4	ALCAM	KIAA1467	EPB41L2	INPP5F	TSPAN3	SOX9	MYBL1	SLC19A2	PDK3	GREB1	TSC22D3	TCF12	ZNF32	ZHX2	ENAH	VAV3	C12ORF24	UGDH	KITLG	ID1	PXDN	ID2	CCDC6	TFF3	TFF1	MEGF9	SERPINA3	C9ORF91	BTG3	STC2	TMPRSS3	PCSK6	SLC7A2	SH3BGRL	CLIC3	ARNT2	ELOVL2	FOS	GFRA1	PLCB4	DLC1	C9ORF3	PLCB1	CSTA	IL24	CXCR7	ROBO1	EPB41L4B	TBC1D30	SPIN1	AGR2	JAK2	CA12	SLC16A1	TGFB2	OSR2	GPR56	NPY1R	ZBTB10	PDGFRL	SHQ1	BAMBI	GPD2	PMP22	SIDT1	PDCD4	PKP4	TFAP2A	GTF2I	SLC1A1	CELSR2	EFNB2	ABLIM1	SCUBE2	CCND1	GPC4	SLC39A8	TBC1D16	MICB	IGFBP2	TGIF2	IGFBP5	AUTS2	IGFBP4	DNAJC12	CASK	FTSJ1	MAFB	FANCF	SMAD7	EIF2S3	MINPP1	GPER	DLG5	CCDC22	PGR	C16ORF45	DIDO1	FTO	IRS1	THADA	ARL3	AK4	LIN7C	WISP2	IGF1R	RHOBTB3	RASGRP1	CALCR	BAG3	BTBD3	PMAIP1	AK4P3	PLS1	CAV1	SHROOM2	GULP1	CPE	BCL2	SNAP23	HSPB8	TRPS1	PTBP2	GHR	MDK	CALB2	MPDZ	WASF3	KDM6A	IRX5	MYO10	HDGFRP3	SELENBP1	GALC	PALLD	MYO1B	AIM1	DDIT4	SLC24A3	RND3	PPM1E	CSTF2T	SGCG	KYNU	LRIG1	CTNNAL1	IFT57	MSMB	
RAF_UP.V1_UP		CDK18	FBXO3	ACSL1	RSAD2	ACSL4	PSMB9	L1CAM	CABYR	CRISPLD2	SKAP2	OPTN	TES	ENPEP	MTMR2	SPRR3	EPAS1	HPGD	CERK	XYLT1	LRP5	GLRX	CLDN1	PSMB10	STS	HERC5	CREB3L2	PEG10	CYP1B1	PRKCH	FZD5	C8ORF4	NUAK1	NTAN1	FCHSD2	BACE2	FERMT2	RNF144A	TNNT1	NMT2	GNE	GATA2	MICAL2	CEP70	GJA5	KCNN4	CGA	CCR1	GABBR2	DUSP4	HEG1	NMI	TUBB2A	KAT2B	NMU	KLHL7	TMSB15B	ARHGEF3	VGLL1	ABHD6	UGT8	SOCS2	RRAS2	ANKRD6	TEAD1	MPZL2	GPR37	C1GALT1	QPCT	PER3	DHRS7	NEDD4	ANGPTL4	PPARG	B3GNT3	SMAGP	MAPRE2	HBEGF	CD44	ZNF331	MTMR11	PTGER4	NPL	PYGL	PTMS	GNAI1	GRAMD3	C6ORF145	CAMK2N1	IMPA2	LOC401034	ANKMY2	LAIR2	SEPT10	CSGALNACT1	MORC4	PHYH	TLE2	SCARA3	ACYP1	SLC31A2	TBC1D2B	HSD3B1	TFPI2	CRIM1	ARHGAP26	SCG2	DSC2	S100A9	S100A8	GALNT12	FAM59A	VTCN1	RASL11B	EGFR	CAPN6	COTL1	JAM2	CAPN2	GRB10	MSX2	MAP3K5	OPN3	CAST	SDCBP	NDC80	NR4A3	RCAN1	SCCPDH	CAPRIN2	CDC42EP3	GCLM	OSBPL1A	FAM49A	FAM13A	UPK2	FGF1	SLC2A6	CORO1A	SAT1	VTN	PLS3	ABCC4	ABCC3	HSPA2	NAV2	ETV5	PARVA	SEPT6	DBNDD2	TNFRSF21	NPC2	ALPP	ACOX1	LOC653127	SERPINI1	ITGA6	AAK1	NFE2L3	KHDRBS3	TNFAIP8	LAMC1	ME2	BLNK	MAN1A1	MYCL1	ERVMER34-1	ERAP1	PDE4D	LEPREL1	BPGM	SGPP1	TBC1D2	KLF6	TBC1D8	ASPH	S100P	KCTD12	DHTKD1	CEBPD	ITGB6	ALAS1	C4ORF19	PRPS1	HSD17B11	PKD2	TSPAN12	PTPLA	SYNE2	MALT1	SGCE	PTER	GM2A	CLMN	FYN	UPP1	PGM1	
PRC1_BMI_UP.V1_DN		KRT1	AOC4	GUCY1A3	TLE2	FAM76A	ARHGEF38	KLHL28	ZBTB10	CACNA2D3	MYT1	THNSL2	ATP1B2	DKK2	GRIN2C	HIC2	CXCL10	FOXP1	CD5	CLEC4E	NIN	XPNPEP2	MYL3	SLPI	PSG7	PTPN7	DPEP1	NEIL1	IDO1	CDK17	EIF2C4	CCNT1	RGS16	SLC1A2	FOXG1	CLDN3	ADCY8	MTMR8	KIF5A	NXF2	TNN	GNG3	CCND2	DENND5B	ZNF423	PTGDS	EGR2	TRPC6	USP46	SLC6A15	BHMT2	DNAJC12	GADD45G	LOC155060	LIME1	NR0B2	AMMECR1	ADAP2	ZNF91	PADI4	C3ORF64	MAFK	SIM2	BIRC3	FGF12	SPON1	PLEK2	NTM	COL13A1	LPAR3	IGHV1-69	IKZF2	TMEM187	GATA1	HCAR3	RGS6	PRND	MMP25	SOHLH2	CYP2B6	PMEPA1	CDH22	TSPAN7	DYM	C22ORF46	CLCA1	HIST1H3I	HIST1H3J	ERMAP	KIAA0319L	PAIP2B	SLC19A2	CDADC1	EDN1	ACE	RIPK4	GALNT3	DUSP2	RFPL2	PTCH2	GABRA4	PAX5	LOC643326	OSGIN1	AZU1	PAX6	HBA2	LOC284244	SSTR4	TYR	GMIP	KLHL1	IL5	C7ORF63	FAM153A	DKFZP434C153	ARL4C	SLCO4A1	TTLL4	CDK6	CLDN16	IL8	IRF8	ZNF117	MDFI	SDCCAG8	SERPINA3	ABCB4	PLEKHF1	MCTP1	HSPB7	NR1I2	SH2D2A	CHD7	TNFAIP3	AATK	AGAP2	EHHADH	FPR3	CCBP2	KIR2DL4	TOR1AIP2	LRRC31	DEC1	NEUROD6	FCHO1	COL10A1	ANKRD2	MADCAM1	LOC390940	CNGA1	CCR3	RIC3	EYA3	ZNF184	GNL3LP1	GAD2	ANKRD46	ERAP2	LOC100288594	TNNI3K	SCTR	PCDHB12	ACTL8	SCGB2A2	PELI2	ANGPTL3	PELI1	S100P	NUPL1	DCP2	ZSWIM1	TRABD	PGLYRP4	LUZP4	COLEC11	C14ORF56	CD5L	YBX2	FAM86C1	KRI1	GRM2	C1ORF95	RBM4	CCL8	HYAL3	OPA3	SRY	EPS8L3	LRRC8B	DMD	PDE6A	CCL18	
PRC1_BMI_UP.V1_UP		KCNF1	LRRC37A4	FBXO17	CACNA2D2	FAM106A	CTAG2	PCDHA10	FNDC4	SOAT2	SPINT1	KIAA0368	CD207	PLXNB3	HHIPL2	FKBP5	FKBP6	LRP12	RNF2	HCN4	PAGE4	RBPJL	CHRNA3	OXNAD1	C22ORF31	GUSBP11	FZD10	CALML5	EFNA5	HOXA10	PYCARD	SLC9A3R2	SV2B	RNF19A	PRSS8	LY6G6C	E2F5	MYH13	LY6G6E	ANKS1B	MLL2	GABARAPL3	APOBEC3F	C1ORF183	MIA	USP46	EPHX2	MTHFS	SLC16A10	OVOL2	GFAP	NAT6	CYP27A1	SDK2	GVINP1	TNNT2	TBXAS1	GPR183	CNGB3	RAD54L2	LHX6	ADCK4	NACAD	CARD14	SLC27A3	FGFR3	FBXL8	MON1B	PLA1A	PADI1	CUL9	ZNF771	FLG	NPFFR1	CRISP1	SLC22A6	ATP8A2	CALCA	STMN3	PDGFB	C16ORF3	LRRC37BP1	CABP2	CORO1A	IFIT1	CYP2C19	DNMT3L	LIPE	T	CLSPN	ZXDC	TRPM4	FN3K	ARSD	APOBEC1	EDN2	PILRA	AIM1L	UPK1A	C1ORF20	SYN3	KBTBD11	SYN1	SHANK1	GALK1	FES	MPPED1	APOA1	GAS1	CLDN14	NCR1	PQLC3	RDH5	ITGA7	RAPGEF5	KCNC1	LRRC36	OR10H3	PTPRO	CHM	ONECUT2	LMOD1	MLLT1	LAMC3	SERPINA7	EVPL	KIR2DL3	BMI1	HAPLN2	CYP3A7	BBC3	GJC2	AANAT	SNTG1	MFSD6	CA5A	PACSIN3	CLIC3	DNAI1	PCK1	CIITA	FGA	OPCML	IMPG2	SPTBN2	TM4SF20	PROP1	LIM2	DCC	SERPINB3	PLIN1	FOXJ1	HCRTR2	FABP2	DPY19L4	P2RX3	PEAK1	GNB1L	HLA-DPB1	L2HGDH	HIST1H2BI	DKFZP434L187	PNPLA3	C1QTNF9B-AS1	NXT2	DDX25	QPRT	TPSD1	SERPINB10	CXCR6	ATP2A3	PIK3C2G	BARX1	HOXD11	TSPAN12	FLJ14327	RND2	GNA15	GLRA2	CAND1	ZNRF4	HYAL1	AP1G2	PSD4	PRRG2	MAPK3	PWWP2A	BPNT1	SLC25A23	ADAMTS7	KCNJ4	
PRC2_EDD_UP.V1_DN		PCGF3	CACNA2D3	CCK	CIDEA	MAPK8IP3	DKK2	CD5	OSTM1	SCN10A	MTHFD2L	SLPI	ORAI3	CYP1A1	CCDC87	ASB4	ZNF277	ATF3	SATB1	ELTD1	PKD2L1	BACH1	ASCL3	SLC5A5	NPVF	CHST11	HOXA2	SLC12A8	PTGDS	RABGAP1L	CUBN	ST13	FLJ11827	SLC6A15	GADD45G	GDF5	NR0B2	RPL3L	PLSCR4	NMT2	LXN	SPON1	SLC35D2	BAZ2B	PDGFA	SLC30A10	TMEM187	GATA1	SUV420H1	LINC00230A	ZNHIT2	HIVEP2	FAM190B	IL12A	GSC2	ERMAP	HOXC8	FUCA1	ZHX3	CSHL1	PRSS12	MTSS1	C1ORF21	WDR33	DUSP8	MS4A4A	AKR1B10	PDZRN4	AVL9	RASL12	PTPRT	TNFRSF11A	C2CD2	KLK6	AATK	FPR3	TOR1AIP2	CTSO	NKIRAS2	GPR116	KIF1B	ATXN1	ZNF226	SERPINB2	GPR37	ANKRD46	AKR1C3	SCTR	SERPINB7	CLIP1	ADAM17	KCNQ2	ANGPTL4	RGR	NUPL1	C21ORF7	DCP2	SLC28A1	CDKN1C	MRS2	AFP	N4BP2L2	GSG1	ENPP2	DMD	CBR4	REV3L	CCL16	KLHL28	THNSL2	CORO2B	HINFP	HIC2	ARHGAP24	C1ORF63	CXCL10	OBSCN	GSTA3	PTPN7	SCG5	SCG2	LRCH4	NXPH3	RNF38	FAM129A	IFI6	ACAP1	ZBTB20	CLGN	RAB40B	CCND2	GPC5	HIST1H2AC	SEMA6D	SLMO2	USP46	DNAJC12	HIST2H2BE	ZNF91	CDHR2	BMP2K	VTN	SMR3A	PMEPA1	DKFZP564C152	BTBD3	CLCA1	PCSK1N	IL13RA2	CDRT4	CDADC1	CBX8	GALNT3	RFPL2	KCNJ15	LOC643326	OSGIN1	H2BFS	MYH1	ELF1	ARL4C	IRF8	CD244	SERINC5	MCTP1	TRPS1	LY96	ADRA1B	PTBP2	CA6	C10ORF10	MADCAM1	MPDZ	EVI5	HIST1H1C	CNGA1	TAF11	ANXA10	P2RX2	HIST1H2BG	HIST1H2BC	ZP4	RBM47	TRIB1	ZNF177	LUZP4	PLAG1	TUFT1	USP12	NR3C2	HDAC9	TSPAN13	PPM1H	IL1RL1	PCBD1	
PRC2_EDD_UP.V1_UP		CDK18	SLC12A4	FRS2	PC	SCD	ASF1B	CLPB	STXBP2	HS6ST1	TRMT2A	SV2A	RAD54L	MICALL2	EXOSC2	C22ORF29	SURF2	PLK1	C1ORF183	MIA	FZD8	XRCC3	SLC35C2	TOP3B	FOSL2	TBL3	FASN	C19ORF21	FBXL6	CHST3	VARS	PCDH12	OSGEPL1	CDCA8	WFDC1	ENO2	PWP2	GLE1	RASSF1	PRKACG	LIPE	GPR176	MICAL1	NYNRIN	HMOX1	HIVEP3	MYBL2	TNS4	TRPM4	GSDMD	JUP	PDCD1LG2	VAV2	DUSP7	LRRC20	SYN1	MRAS	KCNS1	CSDC2	INCENP	ITPKB	RDH5	TUT1	RAPGEF1	CHM	ACY1	KLK8	BBC3	PACSIN3	RIPK1	C16ORF59	C16ORF53	PRMT7	HELLS	PACS1	TCAP	TACC3	SIPA1	PNPLA3	PTGER2	SERPINB10	KCNA4	PRICKLE3	ZDHHC6	NUP188	GLI1	GNAI2	RECQL4	ZNF446	FADS2	APLP1	FBXO17	TSC2	BTBD7	ALG12	HIC1	CXCL12	BUB1B	KIF4A	PLXNB3	CSPG4	PLXNB1	FKBP5	UTRN	DCLRE1B	NDRG4	ZWILCH	TMEM59L	C1ORF112	SLC9A3R2	TAF1C	CASKIN2	RNF19A	AZI1	MAP3K6	ODF2	IDH2	ARHGEF17	TNK2	TNFRSF10D	INHBB	KIF23	MFHAS1	RAD54L2	SLC26A1	CUL9	PFKFB4	TUBGCP2	INSIG1	ARHGAP19	LIN7A	SLC2A6	CORO1A	TM7SF4	CHAF1B	BTBD2	CLSPN	AMDHD2	ACAA2	ANKZF1	ATP13A2	PCDHGA3	AIM1L	TNIP1	DDX31	DAK	TGFBR1	GALK1	BCKDK	POLA2	SP1	FER	THRAP3	MCM5	USP20	MCM2	HP1BP3	ABCB8	LMOD1	MCM10	ABCB9	AFF3	DNAJB2	ORC1	SYMPK	H1FX	CA9	TRIM46	EED	CAD	PDE4D	LSS	DLK2	MCOLN1	RANGAP1	PLA2G16	ERCC2	PEAK1	QTRT1	MVD	VAC14	SEMA3B	WIZ	TCIRG1	DBF4B	EHMT2	ARRB2	CDC45	PHKG2	POLD1	AP1G2	PTK2B	PCDHGC3	MAPK7	
PRC2_EZH2_UP.V1_DN		CCNJL	TUB	AHNAK2	YOD1	CCK	DKK2	EREG	L1CAM	MALL	SLC5A7	OSTM1	MTHFD2L	SLPI	ORAI2	CCDC68	ELTD1	SRPX2	NTSR1	PRSS3	KLF11	FZD1	KLF13	PAQR5	ST6GAL1	SLC6A15	BHMT2	C13ORF15	LOC155060	NR0B2	AMMECR1	IFI44	ACCN1	CDCP1	C7ORF43	PKIA	ATF6	GPM6B	SLC35D2	COL13A1	PDGFA	ART3	ANPEP	TSPAN7	PCBP3	ANKH	APOF	KIAA0319L	SLC19A2	EDN1	DUSP3	WDR37	JUP	CARD9	TMC7	GMIP	DCBLD2	DUSP8	VWA5A	MMP10	TTLL7	PTPRB	TMEM35	VSNL1	FXYD6	MEGF9	RASL12	AATK	FPR3	CROT	KIR2DL4	KLK7	NPC1L1	IDS	COL10A1	FLVCR2	ATXN1	CCR3	IL33	SERPINB2	GPR37	ANKRD46	DKFZP566H0824	ACTL8	CLIP1	COL4A5	F2RL1	ANGPTL4	COL4A6	HBEGF	ZNF215	ANGPTL2	NUPL1	PLCB1	FAM69A	POPDC3	MTMR10	KCNA1	TRAF3IP1	CRCT1	KCNA2	AFP	SCML1	ESM1	HYAL3	DMD	ZNF324	CD70	GPR56	PCDH9	CORO2B	TUBA4A	CLEC4E	UBE2O	CNIH3	RGS17	RGS16	UCP1	NPAS2	KIAA0513	ABLIM3	SLC16A8	PAMR1	TBC1D19	PPFIA4	OPN3	DNAJC12	B3GALT4	NR4A2	TBXAS1	CDH13	YRDC	SLC2A3	TMEM100	KIAA0895	PMEPA1	SRD5A1	MAN2A1	IL6R	IL13RA2	CDADC1	SLC14A1	KCNJ10	GFPT2	ITGA2	OSGIN1	ETV1	ETV4	MT4	C7ORF63	ARL4C	BMP2	PIK3CB	IL8	IRF8	PIR	NES	HS3ST3A1	C9ORF167	MCTP1	TNFAIP6	POMT2	C3ORF52	PTBP2	KIAA1644	B4GALNT1	PRKG2	IL15RA	EYA3	ERAP2	BPGM	KLF4	PTHLH	ASPN	CLEC2B	NOVA1	SETBP1	ALDH1A3	ALDH1A2	SMPDL3A	KCTD12	FOLR3	OTUB2	TRIB1	SEMA3A	LUZP4	COLEC10	PCTP	NR3C2	TSPAN13	IL1RL1	PPP2R1B	KYNU	OPA3	EPHB2	
PRC2_EZH2_UP.V1_UP		CD320	LINS	CACNA2D2	WDR76	MRPS18B	GTPBP4	LOC730101	CPEB1	SOAT2	POLR3G	PLCD1	AGTR1	TFAM	DNA2	GAGE3	PRSS1	NCAPH	MST1R	EXOSC8	RAD54L	MS4A12	PTGDS	NFE2	XRCC3	VPS37B	NMBR	SLC16A10	ELL2	OCEL1	IL17RB	FOSL2	ATP4B	PNOC	ADCK4	EZH2	LPGAT1	OXTR	DOC2B	IFIT1	DNMT3L	GALR3	HMOX1	TNFSF11	MYBL2	CGA	TRPM4	LGALS7	HIST1H3F	SKP2	MST4	CDT1	LRRC20	SYN1	CENPF	KCNS1	PTPRD	GAS1	SIGLEC5	RDH5	CAMK4	DEPDC1	DEPDC5	MEFV	CHM	KIF15	HBD	SLC7A2	MED18	LRRC32	GJC2	MIS18BP1	PCK2	DLGAP5	SPAG11A	HELLS	SYP	SULF1	NR6A1	DDB2	NFIB	DPY19L4	ZNF219	TACC3	ZNF574	MLF1IP	MYT1L	DSCC1	PRIM1	HOXD11	SLC8A1	GLRA2	ZNF446	GUCY1A2	APLP1	CDC25A	LRRC61	PUS7	DEF6	CXCL12	KIAA0889	C6ORF25	ATG16L1	MSH5	KIF4A	FKBP5	FKBP6	LRP12	PAGE4	OXNAD1	HJURP	BCCIP	CASC3	NPAS1	AURKB	HOXA10	HAS2	RNF19A	HCFC1R1	PITX1	KNTC1	KCND1	PCYT1B	EPHX2	INHBB	FOXN3	PAN2	CNGB3	THOP1	CDH17	MXD3	TOX	INO80D	CUL9	FCN3	KLHL11	LIN7A	OLFML2B	SLC2A6	CORO1A	ETS1	TM7SF4	C3ORF75	OIP5	PSPH	CYB5B	RFC4	IQCC	AIM1L	DDHD2	PILRB	UTF1	MCM2	HP1BP3	LOC282997	NLGN1	NPR3	HMMR	LMNB1	LMOD1	MCM10	CYP3A7	AFF3	FUT7	NUP43	LBR	SCN3A	ECT2	METTL16	LOC100288903	HAUS5	KCTD2	NGF	LEMD3	TPD52L1	TBC1D2	PSRC1	SYT11	PEAK1	GNB1L	C8ORF51	NUP37	KRT81	CEBPE	TTK	BARX1	ACTC1	THBS2	PLN	ADAMTS5	GRM4	GNA15	CDC45	RPS6KA6	ATXN8OS	BUB1	
PRC2_SUZ12_UP.V1_DN		AOC4	GUCY1A3	CA11	PTCD2	CD70	TAS2R13	ZNF76	CACNA2D3	PLEKHA5	CCK	CIDEA	BFSP1	MYT1	THNSL2	GRIN2C	DOK2	XK	SST	CLEC4E	OSTM1	LOC646089	XPNPEP2	C10ORF116	MYL3	SLPI	CCDC87	SCG5	NEIL1	ZNF550	EIF2C4	CCNK	CCNT1	GIMAP4	UCP1	HR	PKD2L1	LCAT	CALML4	PRKY	ACAP1	CH25H	PRSS50	DACH1	CHST11	GPC6	CYP1B1	NKX6-1	SLC39A2	PPFIA4	ELANE	SRPK3	ST18	GGT5	TRPC6	SLC15A3	PPIEL	PAQR6	USP46	SLC6A15	DNAJC12	LOC155060	LIME1	NR0B2	IPCEF1	CYP4F12	UPK3B	RPL3L	SLC6A9	FAT2	CFB	FCN2	PLEK2	COL13A1	OR7A10	HIGD1B	TMEM187	GATA1	FGF6	SPIB	FGF9	PMEPA1	LYPD1	PCBP3	ALX4	KCNN4	ERMAP	KIAA0319L	PCSK1N	C2ORF27A	STAT5A	CDADC1	CBX8	EDN1	POU2F1	ACE	CBX7	ZRSR1	BTN3A2	ITGA2	KCNJ15	TET3	GAB2	LOC643326	KIAA1024	ETV4	SPTB	GMIP	MT4	C1ORF21	DCBLD2	TNFRSF1B	BMP3	ACTA1	ARL4C	SERGEF	SLCO4A1	LCP1	KRT15	TRIM58	ITGB1BP3	ANXA2P3	LOC147343	MCTP1	ZNF471	CAB39L	POMT2	IGLL3P	AATK	WDR25	CTSS	FCHO1	CA6	DYNC2LI1	VILL	LOC390940	OR7E47P	ATXN1	PRKG2	SLC13A3	SERPINB2	PTGIR	GAD2	ANKRD46	ERAP2	NGB	SCTR	CNPY4	ACTL8	TOM1L2	LCE2B	FMNL1	REST	SETBP1	ALDH1A3	ALDH1A2	PPYR1	C9ORF5	HBEGF	FOLR3	NUPL1	OTUB2	DCP2	BRDT	ZNF177	ECM2	KRT81	RNASEL	MTMR10	IFNA1	SEMA3E	GRP	TRAF3IP1	MRS2	KRI1	CBL	ERO1L	COCH	RBM4	IL1RL2	MTRF1	PSMB8	SMPD2	STAB2	CXCR3	OPA3	ZNF208	POLM	FAM182B	PDE6A	CCL18	ZNF324	
PRC2_SUZ12_UP.V1_UP		SLC12A5	CACNA2D2	KRT3	RFX2	ARF1P1	IL23A	SOAT2	PGAP1	STAU2	HOXB1	C22ORF31	STXBP2	CLEC10A	ADCY2	C19ORF50	CHEK1	RAD54L	PRSS8	ST3GAL1	ALOXE3	PTGDS	C12ORF52	SLC16A10	CBFA2T3	KLF15	ANK1	SLC6A6	TNNT2	ATG2A	ADCK4	OR6A2	IL1RN	NPFFR1	SCHIP1	SLC35D1	FKSG2	WFDC1	CD1D	CD1B	T	RAVER2	KCNMB2	HOXC5	KAT8	CGA	ARSD	SHPRH	OR52A1	IL10RA	TFEC	TACR1	PAX1	SYN3	GP9	PHOX2B	FXYD1	SLC7A6	MAPT	CLDN14	CD22	FMO6P	ACVRL1	TINAGL1	SDCCAG3	PTPRO	ADRB3	EVPL	KALRN	BBC3	GNGT2	MAP1LC3C	DLGAP1	TM4SF20	AP1M2	HLA-DQA1	SERPINB4	SUZ12	DFFB	P2RY10	IGLL1	CCNE1	MC5R	TCAP	EPPK1	PNPLA3	ZNF696	APCS	ZNF695	DEFB126	LPCAT1	LILRA3	HOXD11	GLRA2	RECQL4	WRN	HYAL1	NPY	CHN2	CCL19	SLC17A3	SRSF11	RUNDC3A	SRD5A2	KLHL23	LRRC61	BTBD7	ATG16L1	TRAC	PF4	PKP1	PARK2	ROCK1	CHRNA6	ZWILCH	CIB1	ATP2C2	EFNA5	DRP2	BCL2L14	HOXA10	C6ORF123	PTTG2	USP2	MYH13	MAP2K4	ARHGEF16	EPHX2	MED20	FRMD8	ALDH3A1	LHX6	EIF2C2	MYF6	MYOM1	OR10J1	GUCY1B3	CRISP1	KLHL11	C16ORF3	CORO1A	TM7SF4	AGER	MARK1	C3ORF75	CXORF56	AMBP	AIM1L	NDUFC1	UPK1A	KBTBD11	TTC18	POLA2	MEIS2	RPL37A	C8ORF71	CD247	PYCRL	NLGN1	ONECUT2	LMOD1	HS2ST1	HAPLN2	LMNB2	IGKV3D-15	LRP5L	ORC1	ACP5	PGK2	CA7	DNAI1	LOC100288903	FGA	OPCML	IMPG2	DCC	NAA10	HAUS5	FOXJ1	SLC4A8	DCX	PRO1880	LDB2	NPY2R	ATP2A3	ARRB2	TSPAN12	GNA15	SLITRK3	ZIC4	RPS6KA2	BPNT1	CACNG2	ADAMTS7	UBQLN3	
JNK_DN.V1_DN		SPINK4	SLC12A5	UBE2C	APLP1	PDE6H	NPY1R	PCDH9	TM4SF4	DEFA3	SOX10	GRIN2C	PML	ITGA10	KIAA0889	CAPN11	XIST	CYP1A1	PLCD1	TBKBP1	YPEL1	POP1	ERVW-1	MYL9	TNIK	TRIM10	STEAP1	TYMP	IDUA	RGS14	RGS16	KLHL35	INPPL1	TTTY1	NDRG2	EFNA5	LRP8	ARR3	HMGB3P30	DSCR4	RAB40A	BCL2L11	SV2B	FLRT1	HSD17B3	ZNF549	KNTC1	DENND5A	KPNA3	RAB11FIP3	APOBEC3F	PCYT1B	PLK1	KIF22	MIA	ABCA4	SERPINF2	PAQR4	LY86	MCAT	SMAD9	VASP	AR	PTP4A3	RCAN2	NAT8	GGCX	TRAF6	SERPING1	BTK	CDC42EP2	MAFK	EIF2C2	DYRK3	BLM	COL13A1	SLC2A2	NR2E1	PDGFB	CABP1	FASLG	ETS1	ARHGAP4	SLC6A5	FAM110B	KCNV2	GPR171	GJA4	KAT5	RIMS1	PIM2	SVEP1	SSX3	TSPAN2	PTPN18	SLC14A2	ZRSR1	KCNJ8	NMB	DUSP4	MMP2	GPR12	UBL4A	VEGFC	IRF2BP1	DUSP8	BCL9	FER	TTLL3	PIP	FXYD2	C8ORF71	IRF8	OR7A5	RARA	ADAM3A	FBP2	CTRC	CDKN3	ZCCHC14	ACVRL1	NPR1	ABHD2	THY1	SHB	MLL	FAM164A	TRO	MFSD7	STK35	C10ORF10	QSOX1	SMYD2	ANKRD1	RAB6B	MBNL2	PACRG	G0S2	IRGC	GCGR	NFKBIL1	OPRK1	CHD1L	SYT17	CA5BP1	KIR3DL3	KRT75	NELL2	SMAP1	FABP6	NOVA1	MAT1A	DAAM2	P2RX3	IL2RB	FAM131B	MAP1B	SPRY1	SIPA1	PLCB1	ITGB2	NRP2	SRC	SMARCD3	PFAS	LINC00342	WIPF1	CCL11	SEMA3B	CRYBA1	GCNT1	KCNA4	CRX	ASGR1	ATP2A3	STON1	TENC1	TULP1	INS	NRGN	RND1	SGCG	JPH3	CDC45	POLD1	ZIC2	LRIG2	EPHB1	FAM182B	CRYM	GIT2	ABP1	
JNK_DN.V1_UP		ERVK-6	EPM2A	GABRP	AGTPBP1	SLC16A2	F11	HSD3B1	GPR37L1	KRT9	DEFA4	SPICE1	ARMC8	ZNF79	RUNX3	RUNX2	EPAG	CXCL11	FAM161A	RAB35	KIAA0368	TNFSF4	SCNN1B	TEK	AGRP	SKAP1	EPHA4	PLAA	EPHA3	YAP1	ROCK1	CD83	MPL	HR	ALOX12B	RNF8	PAPSS2	PIP4K2A	HOXA4	SLC26A10	S1PR1	HOXA2	IL12RB1	OR2B6	PPFIA4	KCND3	STARD13	TNNC1	IGFBP3	SLC34A1	TNFSF14	RASSF8	B3GALT5	OR2J2	KRT34	HNF1B	HSPA12A	CACNB2	PNOC	TNNT2	DGKQ	KRT37	RAD17	SNAI2	SCN2B	NOX1	BIRC3	GNAZ	RGL1	MDM2	SLC22A5	MYOM1	BEAN1	PMCH	SLC6A1	HTR6	CACNA1H	LOC339290	SLCO2B1	TGM1	RASSF2	TDO2	MAN2A2	ZNF280B	IGLV6-57	BAG2	ABL2	KCNN3	HOXC4	FAM65B	INPP5J	CGA	ARSF	EFHD1	PDK3	IL13RA2	KCNJ5	ZFHX2	KCNJ9	CCL22	CBX4	GPX7	IL10RA	TET3	TFEC	TACR1	BMX	BMP7	CEACAM4	MRAS	SLC7A7	KCNS1	MMP17	IL8	PECAM1	CLDN18	AKR1B10	ARL4A	MS4A1	KDM5C	SHC3	RRAD	PMEL	ELN	CTSZ	PROZ	PTPN22	STC2	NID2	KLK7	C8G	MED13	GABRR2	HIST1H1E	PDE4B	MAP7	DGCR9	DRD1	CD37	TBX2	C2ORF55	HIST1H2AM	SERPINB3	EYA2	UGT2B15	GCH1	HIST1H2AK	ANXA13	ADAM12	C1ORF144	GPR31	AKR1C3	LOC652068	NLE1	TSN	CLIP3	GHRH	LOC646621	DDIT3	MVD	EFHA1	APBA1	PTPRCAP	AGXT	FOXA2	CCL15	HIST1H2BN	ECM2	TRIM31	IFNA2	C1S	UHRF2	GPR45	PRR3	CRMP1	SYNE1	N4BP2L2	CXCR7	UNG	CLCN4	ADAMTS3	ACADL	PHKG1	PPP1R8	PRRG2	ZNF204P	SLC25A20	CCL4	CCL1	SLC25A24	ABCD1	PDE6A	TRIM24	
BRCA1_DN.V1_DN		PTCD2	RSAD2	MX2	GATAD2A	PNMA3	NYX	COLQ	HIST1H4B	C1ORF116	ARF1P1	SCN10A	RBP4	SCNN1D	LOC653326	MSH5	PCDHB1	CNIH4	HIST1H4E	PRSS2	ITIH3	SMPX	CD80	SLC5A1	SLC5A2	STX10	EFNA5	AURKC	HMGB3P30	GRIP1	CYSLTR2	RAB40C	CYSLTR1	DPYSL3	E2F2	SUSD5	ZNF668	NDOR1	GPR157	FGF22	CA14	MLL2	CARD10	INSR	ICMT	CCDC132	EXOC6B	FAM75A1	GDF5	TRAF3	TMPRSS11D	ATP4A	WDR60	SMO	PLBD1	CDC42EP2	SNAI1	VAMP3	NPFFR1	ERO1LB	MS4A5	ZNF253	PMCH	OR7A10	CES1P1	WFDC1	IFI35	KLHL11	ICAM4	OLFML2B	PPP1R9A	C14ORF93	EPB41L5	CD79A	HHAT	FGF9	SCARF1	INPP5J	ZNF124	GSDMD	ZRSR1	XCL1	SPHK2	IL19	ZNF32	AIM1L	AMBN	KLK15	APOA4	LYVE1	HSAJ2425	GNRH2	ZMYND10	ITGB1BP2	RAPGEF1	GPR19	BMPR1B	DPY19L1P1	GABRB3	EXD3	CCDC106	SLC3A1	BRCA1	GPT	CTSW	C1ORF159	CHD2	MEOX2	FLJ14107	HSD11B2	PDLIM3	HTATIP2	FCER1A	HAO2	C21ORF96	CLCA3P	CDK11A	TCF7L1	GPR35	PROX1	FOXJ1	PTH2R	DLK2	CTDSP1	HAND1	PLEKHO1	KCNQ2	ASPA	SPG21	PCDHGB6	LRRC17	FAM57A	ZBTB44	GREB1L	KIAA1310	PPM1E	TMEM143	NRGN	CYTH3	LYL1	GM2A	GNA12	MC4R	LINC00338	
BRCA1_DN.V1_UP		ZNF682	CNTN6	CD160	OSR2	CDX1	DNAAF1	KRT18P51	CYP2U1	TRPV6	CG030	RPP25	GAGE3	CHRNA6	HAAO	TNC	PRAMEF12	KLHL35	SMA4	IPW	MTMR8	NKX2-2	APBB1	SLC16A4	ZNF423	SLC16A6	RPS2P45	IFNA14	GML	CCKBR	TLX3	SLCO1A2	STAR	CDH13	LHX6	RLN1	HOXB7	PAEP	ISYNA1	LINC00260	ASMT	CHAT	LOC79015	ARHGAP15	PRKACG	CDH22	ZNF529	B3GALT2	GJA5	APOH	TRPM8	CMKLR1	LGALS9	HIST1H3E	RAG2	ANGPT4	KCNB2	USP9Y	TRPA1	TACR3	RHOH	HMGA2	KCNJ16	POU2F3	MYBPC1	VAV1	PHOX2B	CRYGD	SHANK1	IL5	C7ORF63	TTLL7	DAZL	RCN3	CILP	CLDN14	PIP	SP4	ZNF780B	FCGR2C	CCL27	IQCA1	BTG4	DENND1C	PTPRS	DAGLA	GABRB1	IGLL3P	CHD5	LOC79999	WDR25	KLK8	CD3D	EXTL1	NEUROD4	INE1	UPK1B	NEUROD6	CLEC7A	THPO	LRRTM2	MAP2	LOC652147	TIMP4	CTLA4	CD34	CDKL5	NLGN4Y	KCNH7	FAM46C	GRID2	LEPREL2	GPR6	SLURP1	TRGV7	IL17A	CLDN6	AIM2	NPHS2	ETNK2	TSSK2	LILRP2	RNF122	LDB2	DDX25	LRTM1	HIST1H2BJ	SLC43A1	SPO11	KCNA2	ROPN1B	SIX1	LRMP	THBS2	FCGBP	PRSS21	LTC4S	IL1RL2	TP53TG5	SGCA	CTNNA3	FLJ20712	
CTIP_DN.V1_DN		CTNNBIP1	MGA	CYBRD1	RUNX3	MAPK11	RBMXL2	CD7	SCGB1A1	CCDC82	RNF186	LOC643093	ZSCAN2	HCN4	OXNAD1	CNTF	ZBTB22	FAM169A	PSORS1C2	ABLIM2	RNF19A	ABI3BP	MYH14	SYNDIG1	CHST15	HLA-DOB	KPNA1	CA14	CARD10	TRPC6	EDEM1	C1ORF183	CYP4F3	CYP4F12	NAT6	REEP2	CCNA1	STAG3	BCAM	DDAH2	IGSF9B	LCN1	ADCK4	CDH16	AMPH	IL1RN	CRISP1	SLC35D1	PKI55	CES1P1	KIAA1199	OLFML2A	MAGEL2	TGM1	CDH22	TSPAN7	EPB41L3	ALX4	IL12B	SACS	CMKLR1	EDN1	PLA2G2A	TFEC	PAX4	KRT13	IQCG	TYR	WNT16	MYH1	MYOT	TTLL3	HSAJ2425	LINC00328	GPR19	ABCB4	HIBADH	KCNC1	NLGN3	CITED1	PYCRL	OR10H1	RASGRF1	TFCP2L1	MAOB	SLC3A1	KLK5	CX3CL1	TREM2	LRRC32	KNG1	KIAA1009	FLJ11235	CAMKV	NRIP2	METTL10	CASP5	SPRR2B	TAS2R4	OR1F2P	C21ORF96	CD53	KCNH7	FAM46C	PTGIR	GZMB	FMO5	SERPINB9	ZFY	MORN1	ANO1	RNF125	GPR144	NPHS2	ADAM15	RGS11	PI15	APBA1	NUPL1	KCTD17	HIP1	DGCR11	IFNA5	PLEKHH3	CDKN1C	CTF1	GPR172B	ECE2	PTGS1	FOXRED2	C9ORF31	CST4	ACOXL	PTPRZ1	CLMN	RAC3	MGC12488	DIP2C	ARL5A	RPL13P5	INSL3	LAIR1	
CTIP_DN.V1_UP		LMO1	PDE6H	KLRC4	S100A1	KLHL28	SERPIND1	BSPRY	PDGFRL	GDF10	LIN28A	COL1A2	SLC9A5	PSG7	TEK	ALPK3	PRSS2	HOXB1	CD80	TUBB1	PKD2L1	IFI6	BEST2	CLEC3B	BCL2L14	C1ORF105	CYSLTR1	GNG7	FGF21	HIST1H2AE	SLC16A4	INSR	PPEF1	PPIEL	C8ORF17	TRAF1	MTL5	RALYL	COPZ2	FGF17	BCAN	MIP	GEMIN7	SNAI1	NANOG	MYF6	PTGFR	MYOM1	PNMT	ZNF253	CHODL	RGSL1	LRRC37BP1	OLFML2B	GRPR	SALL2	NPPA	ZNF528	ZNF20	PCDHA5	FFAR2	LGALS9	APOB	APOBEC1	EGFL7	MMP8	KCNIP2	KCNB2	CCL20	ROM1	LOC643328	FAM153A	RPGRIP1	ACTA1	KCNS1	IL8	NCR1	CAMK1	PRPH2	KCNK2	OPN1SW	MYH6	CD22	KLK1	KCNC4	PMEL	ONECUT2	PTH1R	MED18	C15ORF38	UPK1B	TMEM22	TERT	TNFRSF17	SP140	CTLA4	SCAND2	OR7E47P	CD34	LIM2	SLC17A1	ODAM	GRID2	OR2F2	CTRB2	HTR3B	PPP2R3B	PER3	ADAM18	DDIT3	INA	ASPA	TSSK2	SMPDL3B	PGLYRP4	ORM1	LRTM1	SLC43A1	WT1-AS	SHCBP1L	CXCR6	KCNA5	BARX1	HDAC9	TULP1	FSTL4	RND2	COCH	CST5	EFS	TTR	DKFZP434A062	ADAMTS2	OXCT2	CTAG1A	C16ORF70	MGC13053	DXS542	LAIR2	
PKCA_DN.V1_DN		HES7	PDGFRB	TRPV2	RFX2	LARP7	GATAD2B	CLEC4D	CABYR	PSAT1	ZNF319	SEC1	ACOT1	WDFY3	SIK1	ZSCAN2	KANK2	PARK2	SLC46A2	SLC1A1	TIFA	DUOXA2	ABI3BP	NKX2-1	GBP1	SLIT3	ANKS1A	MAP3K6	SAA3P	SEMA6C	BATF3	FANCI	ZBTB7A	TTC36	COL25A1	ABCA4	EAF2	SLC30A1	PTK6	PRKCA	POU3F4	CKAP4	EXT1	GJB3	MC1R	ALDH7A1	DLG4	PSPC1	PROCR	CHST1	MALAT1	EIF2C2	ARHGEF10	FERMT3	CFD	PARM1	DDX6	GLDC	BEX1	CFH	LPL	PDGFC	PLAU	ABO	FAM198B	CD79B	IL36A	ZC3H12A	IGHG1	CD19	APOF	MSC	HOXC8	BARD1	BCKDHB	SLC14A1	PLA2G2E	EDN3	GABBR1	KCNIP2	OR52A1	SLC10A2	TNFRSF12A	TXNRD2	PYCR1	NFKBIZ	MUC5AC	FAM86B2	PRPF40A	ETV3	CP	MT4	KLHL1	TLR2	CENPF	ZEB2	FXYD4	TMIGD1	RHOJ	IGH@	GAS2	SERINC4	EIF4E3	CENPT	CCL27	SPRR2F	GGNBP2	HS3ST3A1	ST6GALNAC1	DNAH8	DENND1B	TMPRSS5	ADM	TWF2	NR2C2	HK2	MS4A4B	SHF	CTSQ	NEUROD4	CLEC7A	MAGT1	CA3	BAI1	ZNF503	NFIL3	CAMP	NANOS2	RWDD3	NOP58	CPT1B	IRX1	METTL1	AHSG	SLC32A1	ADAM11	NR1H4	PCDHB15	SUOX	MBOAT1	APOC1	FABP6	MYO1B	SYT12	MGAT4C	SAA2	NUCB2	SAA1	SNTB2	CD44	OTUB2	TRIB1	IGHM	ZDHHC1	ITGB6	PIGO	WDR5	WAS	KIAA1033	ECE2	CYGB	COCH	TNNI2	ITGB7	ENPP4	BID	UGGT1	MBL2	
PKCA_DN.V1_UP		G6PC	TUB	DIO1	PPAPDC3	KERA	PASK	RAB30	UPB1	DKK4	TMEM135	CYP2C8	SHISA2	GSTA4	TEF	GSTA3	LIX1	GSTA2	CLEC4A	SPNS2	CES1	TYMP	SLC27A2	RBPJL	TPSB2	RETSAT	SLC23A2	SLC23A1	ADCY3	FBLN1	SLC5A4	CXCL17	GPR155	CREB3L2	PIPOX	CYP2D6	OR51B6	MUSK	NXNL1	SLC16A3	BSN	NXNL2	ZIM3	PTGDS	KIRREL	PAQR7	PSAPL1	EGR3	WNT10A	EGR4	RTBDN	C3ORF62	PHKA1	KLF15	GFAP	HLA-E	ZFPM1	FGF19	NMT2	HOXB4	CELA3A	REG1A	NECAB2	C16ORF5	TPMT	SCOC	CABP5	SLC2A2	LPAR3	ICAM5	SLC2A5	GSTT1	LPO	GATA4	SLC6A20	WISP2	CYP2C18	TSKU	DDX60	CYP2B6	ALOX12P2	CYP11A1	UBD	PLXNA3	PDK4	ARSG	ZBTB7C	CDR2	PDK2	CYP2J2	TTI1	GSTM4	CCL24	GALNT6	GSTM1	IL15	BBOX1	TET1	PRODH2	DBNDD1	CRYGB	SLCO1C1	TUBB2B	SLC7A8	OAS2	NRG4	ADORA2B	OAS3	GNAO1	MRAP	VWA1	RDH5	SP6	ADAM3A	FBP1	ADA	SGK3	DLX1	ACHE	SPTBN4	LTB4R	PLEKHF1	YJEFN3	LEAP2	NR1I3	LECT2	SECTM1	ADRA1A	FMR1NB	PSMC3IP	CA2	SEC14L2	CASP6	RDH12	PPP6R2	ORMDL3	RDH16	UGT2A3	ZNF865	CD36	PCK1	PACSIN1	S100G	PROP1	IL33	MGMT	ELMOD3	ACOT12	FTSJD1	DHRS1	RNASE1	PER2	POMC	TMEM56	GHRL	SSBP2	LCT	AGXT	SLC47A1	USP27X	TREH	GDPD2	TCHH	SLC20A1	AFP	GLI2	FERD3L	LTC4S	SMPD3	ENPP3	NOS1	
MTOR_UP.N4.V1_DN		POLR2J4	LRRC37A4	TMEM80	LRRC37A	ZNF711	BCOR	ZNF277	CHIC2	ATF1	ZNF394	SLC23A2	XYLT1	MAML1	ZNF271	KIAA0484	TFPI	FRAT1	FRAT2	KIAA0355	LONP2	HES1	HOXA7	ZNF268	NFE2	ST18	TRMT1L	ST8SIA4	C9ORF69	NR1D2	CBFA2T3	ZNF14	HSPBAP1	RPS28	VNN2	BIN2	FBXL4	HBP1	RCOR3	CEP68	ANP32A-IT1	MEPCE	SLC35D1	HHLA3	STMN3	IKZF2	GCC2	CD1E	TRIOBP	CD1C	SUV420H1	CD1B	WDR45	CD1A	BRIP1	ZXDC	HIST1H3H	ZNF124	BBS1	ANXA5	DNTT	ZNF34	RAD51B	KAT2B	CCNG2	REL	ZNF117	C5ORF54	BTG2	MIS18BP1	PCMTD2	CD52	ATP6V1G2	MME	SLC2A11	IFT140	C17ORF48	LZTFL1	CCNE1	PTPRCAP	CYP2E1	RYR2	DPY19L2P2	SMPD3	ING4	MNT	CAMK2N1	CUX1	C15ORF5	GPA33	ZNF443	PLCL1	EPM2A	RNF44	ZNF682	CRBN	TPM2	ZBTB16	C11ORF61	MRE11A	PNRC1	NEAT1	ALS2CR8	KIAA0889	KIAA1731	PDCD4	PCNXL2	BRWD1	MPHOSPH8	YPEL5	FAIM	ANKRD36B	ZNF673	GIMAP6	ZBTB20	FBLN5	DACH1	KIAA0754	BAALC	S1PR1	CIR1	ZNF544	FLJ42627	HIST1H2AC	ARID5B	VEZF1	KIAA0430	LOC647357	DMXL1	H1F0	C3ORF64	TPP1	MXD4	SLC41A3	C11ORF95	FAM13B	DKFZP547G183	C1ORF56	TM7SF3	HHAT	SRGAP2	RAG1	RAG2	BCKDHA	GALNT7	GALNT6	CBX7	ACTR8	SPATS2	ELAC1	KIAA1661	AHSA2	MARCH8	CLK4	CLK1	ELF2	KIAA1659	SYF2	ADORA2A	ECHDC2	EFHC1	SOS2	TNRC6B	SPHAR	C14ORF101	SCN3A	ATF7IP	IGBP1	HIST1H2AM	CEP135	ZNF187	ERAP1	ANGEL2	ZNF180	EVI2A	EVI2B	TXNIP	LTB	SPRY1	FOLR1	LINC00342	HIST1H2BK	CCDC28A	PBXIP1	HSD17B11	SYNE2	CLN5	SENP7	DCAF16	SENP6	TRA2A	TRAT1	TRIM23	POLH	
MTOR_UP.N4.V1_UP		IFRD1	PDHX	ASS1	ASPHD1	POLR3G	CCDC86	CDK16	ATF3	PANK3	PDXK	CLPB	IL21R	CALML4	ADARB1	APOL6	TFPT	CHORDC1	CHAC1	E2F5	E2F6	EAF2	SLC6A6	SLC6A9	LGMN	ZNF259	MCPH1	SLC4A1AP	VARS	IFI30	RRP9	KIAA0020	CD79B	KIF21B	TRPM6	SYNPO	SDF2L1	ANXA3	TSC22D3	TUBB2A	MRPL22	VEGFA	SLC7A5	GPRC5C	NME7	SLCO4A1	KLHL7	BHLHE40	ITK	CUTC	GK3P	CLIC4	PAK1IP1	MRPL39	ADM	PTPRK	ABHD6	VLDLR	SLC7A11	C8B	ACACA	UGCG	CAMKV	PHGDH	NFIL3	CTSG	PCK2	NQO2	ELOVL6	ARG2	GCH1	SLC39A14	LIMA1	MAP1A	EBNA1BP2	RIT1	LPCAT4	LARS2	ETNK1	MARS	PLCB1	DBN1	FKBP11	TRAF3IP2	SLC43A1	GBE1	HERPUD1	PTS	NANS	HYAL3	OBFC1	RRP15	RRP12	GUCY1A3	BCHE	GK	SARS	SLC31A1	BSPRY	FAH	BATF	TMEM135	DOK2	FAS	ADAM9	ULBP1	SLC25A32	DHCR7	CNIH4	SEC24D	CARS	FAM129A	CCBL1	GPR65	SLC1A5	GTF2E2	TBRG4	DSCR4	ICT1	STX4	LDLR	GAS2L1	SLC39A4	OPN3	SREBF1	IDH1	TTC35	EIF2B3	CASR	GOT1	TIMM44	NUP155	COASY	LHX2	BCAT1	YRDC	IL7R	EIF4EBP1	ARL3	FGF1	RIMS3	CYTL1	TSNAXIP1	PLS1	PSPH	COX10	GFPT1	DNMT3B	ASNS	PYCR1	SSTR2	PJA1	GH1	COQ2	OGN	PCCA	MFAP4	PIR	PECAM1	ARL4A	CDRT1	GALK2	MIPEP	SAR1B	MAST2	SLC3A2	RPAP1	OPRL1	ITPR1	VPS54	ISOC2	PHACTR2	OPCML	ASCC1	CHUK	VPS33B	GLRX2	TM6SF1	PFKM	GALE	MGAT4A	DDIT4	DDIT3	TRIB3	RBM28	CEBPB	CEBPG	MSMO1	RABEPK	DDN	SQRDL	GRM2	USH1C	SPRED2	BNIP3	DLEU1	IDH3A	
PTEN_DN.V2_DN		C5ORF13	CRBN	MGA	ENTPD7	FOXH1	KRT7	RPGRIP1L	ATP11B	CORO2B	MID1	SEPP1	ARHGAP33	BAMBI	CYP20A1	ASB7	TGFBI	BCOR	PVRL3	HIST1H4E	GUSBP11	TUBB1	AKAP5	LOXL1	RPS4Y1	SPDEF	FRAT1	ABLIM2	BAHCC1	CHST12	NIPAL3	UCP3	RIBC2	NDOR1	ARHGEF40	MAP3K5	REPS2	ELANE	MLL2	BATF3	CCDC132	FANCA	TRAF2	SMAD7	FRMD1	COPZ2	CCDC88C	NR4A2	HNF1A	ADCK3	TEX13B	UNC119	MAFK	MXD3	FGFR3	CRYAA	ATF5	DYRK4	KCNE2	TUBBP5	MT1M	KLHL11	IRS4	HOXB13	SCGN	RGS2	STMN1	HOXC5	NRTN	CCDC99	HIVEP3	SERPINH1	PCSK1N	HIST1H3D	PIDD	TRPM4	BARD1	ZNF124	IZUMO4	CBX7	SPHK1	OR2H1	AHSA2	DDX31	HBA2	SSTR5	MAGOHB	APBB1IP	BMP4	FES	GPRC5C	CYP11B2	RASA3	MEGF8	SGK1	DLX2	NVL	ST6GALNAC2	GTF3C5	DDX3Y	KRT23	APOLD1	SERPINA6	FAM176B	CLEC7A	TERT	LOC645340	RIC3	PRMT7	NOS3	TMEM176A	GPR3	ANXA10	DHRS2	ZFY	TBX3	RIT2	FABP6	PLEKHO1	HCLS1	TACC2	C8ORF55	CEBPA	ZNF574	GFM1	WIPF1	PLAG1	PTEN	BARX2	TULP1	CRIP2	FCAR	RBM4	AP4M1	RECQL4	OGDHL	AP1G2	ENC1	MRC2	MAPK3	CCDC53	NUDT18	LINC00339	NEO1	ZNF446	
PTEN_DN.V2_UP		IL4R	CTNNBIP1	KLHL28	LIG4	ERN2	PC	TP53I3	ULK4	UTRN	CHRM4	CD86	EHF	SATB1	CSF1	CLPB	SLC1A3	PRKY	LOC647835	NOL4	LOXL2	TMEM127	NNAT	MYL10	CHAC1	SPOCK1	CEACAM21	ZNF549	ZNF668	ARVCF	PTGDS	ST3GAL4	SH3BGR	APOL3	CPA4	DENND2A	BUD31	TNFRSF10D	VPS13C	TNFRSF10C	KRT32	C12ORF5	GVINP1	GPR183	LCN2	VAMP5	LOC440895	MON1B	BIRC3	IL7R	HSPA4L	GPM6A	UPK2	COL13A1	GPR87	CHRDL1	SLC2A4	PLAU	LIPG	SPIB	ZMAT3	ZMAT5	NAALAD2	JUN	ANXA3	EMP1	HTR1B	OSGIN1	NAV3	SAMD4A	KLK10	C1ORF20	GMIP	MC3R	IL1B	SPAM1	ARL4C	IL8	KRT15	PQLC3	ARHGEF5	CEP41	CUEDC1	AKR1B10	GK3P	RTN1	HSPB7	BNC2	HSPB8	SECTM1	PCSK7	NID2	SERPINA5	AGPAT4	BBC3	CA5B	DNAJB5	CASP4	SLCO1B3	P2RY2	OR12D2	KRT8P12	SERPINB5	OVGP1	RHBDF1	IL32	GRID2	G0S2	IL11RA	AKR1C3	ATP2B2	TBX5	KRT75	IL17A	CLIP4	ANO2	ALDH1A3	PPAP2B	ALDH1A2	ANGPTL4	TRIB2	OTUB2	DGCR11	LSP1	LAMA3	WT1-AS	C14ORF56	DEFB126	RND1	PTGS2	THBS4	FYB	GNA14	GYS2	GLRA2	SLITRK3	ARHGDIB	MIR22HG	MPV17	AHSP	KCNJ3	TSHB	ANKMY1	CCL16	
DCA_UP.V1_DN		CDON	STARD3	KRT1	PEX19	KRT5	LRRC37A2	CDK10	ZAK	RS1	NXF2	RAB11FIP1	DHX35	CHEK2	MYL10	S100A14	LONP2	ZNF821	SNCB	TNFSF18	PRPF38B	PLK3	PLA2G4C	SIAH2	ABCA5	CMC1	SLC16A10	GPR137B	SLC6A6	LOC646541	STAG3	POR	ACCN4	MAGEB3	CHST2	SPRR1A	C2CD2L	C19ORF28	RNPEPL1	PPP1R17	ENO3	ANAPC10	TCL1B	TCL1A	RASSF4	GALR3	NUP62	TNRC18	TRPM6	ZNF248	HIST1H3D	PDK2	GSDMD	IL10RA	ZNF32	FLJ10038	C17ORF63	JOSD1	KLHL1	IGLJ3	NR5A1	TG	SLC7A9	ARHGEF9	GPR19	CLIC5	KRT24	GPT	NPIP	CX3CL1	PPCDC	PTPRG	SLC22A17	ANKRD2	GPR116	ZCCHC24	SERPINB3	ANKRD46	AGXT2L1	SNX24	RSG1	TXLNA	SPC25	CDK5R2	SLC29A3	MAGEH1	IFNA5	LRRC14	SETD4	NOTCH2NL	N4BP2L2	GRAMD4	CST7	NUDT11	PRRX2	YIPF3	RASL10A	C11ORF61	HR44	CTAG2	LOC653326	MSH5	ADM2	PKP1	POGLUT1	STEAP1B	ATP10D	NOL8	TAF1C	NACC1	ZNF84	C1ORF109	PES1	MLL2	C2ORF18	TDRD7	IPCEF1	MED23	TMEM115	COL21A1	CDH16	SP140L	MAP3K14	MFGE8	MNAT1	MATN4	PIN1	ZNF652	MGC2889	CPB2	LIN7B	PKD1P1	ARHGAP15	NR4A1	FAM204A	FGF9	KIAA0894	CACNA1S	ZKSCAN4	SLC38A3	CNTLN	PPP1R12B	LOC643326	C10ORF12	IRAK4	LOC643328	IRF2BP1	UPK1A	MARCH2	IFNG	LAT	NUMB	ALK	SHOX2	MCTP1	TRIM52	TGFBRAP1	GMPR	SHMT1	AGAP2	FUT3	SIRPB1	VPS52	LRP5L	CA5A	RALGDS	SKIL	IP6K2	RBM14	ZNF286A	GRID2	KCTD3	TBX6	ASPM	FGR	C15ORF29	NFASC	SETBP1	ACIN1	OR11A1	PPP1R13B	PKD1	LAMA3	TCIRG1	C1ORF135	DCAF17	MTRF1	PHKG2	DHX57	WDR91	PDE6A	CNNM4	DCAF13	INSL5	
DCA_UP.V1_UP		MX1	CD70	BFSP1	GRIN2D	ATP1B2	HCG9	COLQ	MAPK8IP2	LRFN3	IL23A	CAPN11	CCDC87	SPIN2A	PLAA	ZNF157	FRMPD1	PRO2964	GLS2	USP6NL	PHLDB1	CD82	CLPB	C22ORF31	SMA4	ADARB2	FGD1	DNAJC28	NTN3	BEST1	AURKB	KIAA0513	C1ORF105	ZSCAN12	CCDC71	RPRM	FGF22	ALG1L2	BCAS4	CUBN	KIR2DS1	C17ORF88	EIF3FP2	KREMEN2	DNAJC16	RPE65	COPZ2	ZNF91	TEX13B	TNNT2	SERPING1	CNGB3	KLRB1	ATF6	DNAL4	CREB5	INO80B	IFNA10	PTGFR	TSKS	PNMT	CCT8L2	GRIA1	HHLA1	LPAR3	AK5	IFIT2	HTR6	WISP1	CD1B	FGF6	RIMS2	KIAA1107	IGLV2-14	HOXC5	IL36RN	AK4P3	TNS4	GARNL3	LGALS7	MIR600HG	PLA2G2F	BTN3A1	CYP3A43	TACR3	KRT13	KLHL3	USP29	BMX	WNT16	TTC18	CATSPERB	CYP2B7P1	CRYGB	TTLL3	IL8	ZNF639	PQLC3	ITGA8	CD27	COPG2	ZNF117	SOS2	FMO6P	OR3A2	CABIN1	ZNF750	SERPINA4	GIPR	GABRB2	SERPINA1	PTPRT	MCTP2	CETN1	NRXN2	MOGAT2	PAK1IP1	PRDM14	LAMC3	LOC79999	LIMD1	WDR25	KIF17	ELAVL4	IGKV3D-15	RRP7B	RAI1	DPP6	SLC22A14	MDK	CLEC7A	NPC1L1	MCF2L	MYCT1	CA6	C10ORF10	CASP2	ACP5	ANKRD1	CTSG	WNT2	OVGP1	EYA2	ZNF185	IRX4	IRGC	DCXR	COBL	F2	USF2	RNF125	ADAM19	CORT	SNX17	IL2RA	SARDH	TYRO3	HIST1H2BI	ZSWIM1	EPHB6	LINC00341	PIGV	SLC28A1	RNASEL	GPR45	SHCBP1L	SIX1	GDPD3	WASL	ARHGDIG	AIF1	CRIP2	CLCN2	CLN6	HTN1	EFS	PRRG4	CDC45	CST2	GRM5	MAPK8	OXCT2	GPA33	DEM1	ANKRD53	INSL3	MYOZ3	AHSP	TCEB3B	CACNG5	VPS39	ABP1	
ESC_J1_UP_EARLY.V1_DN		ZBP1	TLE4	WSB1	CORO2A	SLC16A2	DIMT1	ENTPD4	FKBPL	KTI12	FAM118B	RECQL	KRT8	MED6	GTPBP5	PACRGL	DNAJC30	NINJ2	CRYL1	C19ORF48	FETUB	BRWD1	MYL9	RPP25	DCLRE1B	DBR1	UHRF1BP1L	TAGLN	SERPINE1	ZFP36L1	DNAJC24	GPATCH4	RELB	TMEM121	ARHGAP35	UXT	REM2	ZFP36	DPYSL5	GBX2	MYC	GBP1	GBP2	ZNF423	ATP9B	EGR1	TSPYL4	KLF13	NAPSA	SAP30BP	IGFBP3	INHBB	SLC30A1	B3GALT6	ADAP2	FBXO33	PAFAH2	FGF18	FGF17	REEP6	PPP1R1A	LALBA	ERF	NOL12	MAD1L1	ATF5	RRP8	CNO	NAB2	PHB	LPP	TMEM98	C17ORF96	DAPP1	UBE2J1	GSPT2	ZFP57	TGM1	CNN1	BAG5	ZNF808	TREX1	SFN	JUNB	QSER1	TGM3	LGALS6	DUSP6	EDN1	FOXD3	ANXA1	ANXA3	TCF15	TNFRSF12A	ANXA5	NSUN4	TFEB	EMP2	ZNF35	ETV4	TMC6	RAB33A	VWA5A	BMP4	ACTA1	MRAS	KRT19	PQLC2	ID1	MAPT	BMP1	ID3	BCL3	TLR9	ERAS	LUC7L3	LIMS2	USP38	UBA7	PTPN22	MRPS11	TRPS1	PPCS	LAMC2	ARHGEF10L	TREM2	ZNF48	STK4	CYR61	SOCS3	METTL13	LLPH	CA7	AMH	C11ORF24	MDN1	DRD4	PTGIS	STAT3	VPS33B	CCDC59	KLF1	PPP2R3A	HDGFRP3	SLC35G3	CIRBP	RNASE4	VAX2	TRAIP	KLF4	TPD52L3	GAP43	RPS6KB2	SYT12	APOBR	CTRB1	ANGPTL4	LTB	SPRY4	RAMP1	HIST1H2BC	TRIB3	MVK	RNASEL	CEBPD	ZNF295	ADAM23	LAMA1	MKI67IP	CENPB	GNA14	AP4M1	NUDT11	C16ORF74	HYAL2	BMS1	GSG2	RRP12	RIOK2	MAPK7	
ESC_J1_UP_EARLY.V1_UP		KRTAP13-1	PDGFRB	CORO2A	RPL22	ZBTB16	HOMER1	BTN1A1	CIDEB	SOX15	KRT7	SEMA4G	TLE6	COLQ	ST5	CXCL12	NAAA	TRAFD1	GPRIN1	ABCG1	NCF1	SLC24A6	CD68	EMID2	CHRNB1	GRINA	TYMP	KANK3	RB1	CD82	SERPINE2	RASL11B	SCNN1A	C4BPA	AUP1	AQP3	ASCL2	DLL1	LOXL2	NDRG1	HPGDS	PDPN	CDH3	MYB	C10ORF54	PRSS8	NLRP3	CEACAM21	DSCAM	ACSS1	HES6	NARG2	EDARADD	CUBN	GADD45B	NR1D1	GADD45G	C10ORF35	CACNB3	FOSL1	MAG	PIK3R1	ADCK3	METTL20	LHX3	CYP2S1	CDHR1	MEP1B	C19ORF20	ADSSL1	TSHZ1	FSCN3	FGF14	AMPH	ZFPM2	BCL2L2	NECAB3	DIDO1	NARF	TEX264	NGLY1	C1ORF210	PHF21A	GDE1	ADCYAP1R1	TXNDC16	NHSL1	FAM134B	WBSCR27	SESN3	C6ORF105	NEK2	PDK4	IL36RN	ALX3	HIVEP3	TSPAN1	SIL1	ZBTB7C	A4GALT	IL15	GPX6	MKL2	NME3	C9ORF89	KRT13	RAB3IL1	PRSS12	BMP7	PHOX2B	PIGC	DBNDD2	CUL4A	P4HA1	DAB2	C16ORF62	LYRM5	P4HA2	FXYD3	D4S234E	TMEM106C	TFF3	CRELD1	C14ORF37	MOCS1	BNIPL	HMX2	ATP5S	STC1	ADM	GPT	EVPL	PCSK4	SLC22A13	DPP7	DRAM2	TMED3	SLC18A1	PCMTD2	CD33	MPP2	IRX2	CPT1B	NANOS1	NR1H3	AKR1C2	GZMA	NAGA	APOC4	C14ORF132	KIAA0195	C9ORF21	FAM116A	CPPED1	LMBRD1	DHRS7	C10ORF82	FMNL3	P2RX4	C19ORF66	ANGPTL7	PPAP2B	NAGS	CD47	PTPRCAP	TRIB2	CDKN1B	FLT3	THRA	TEX101	PTGER4	ECE2	PCTP	FGFRL1	TTR	NAGLU	HEY1	SCRN3	ZIC2	TMEM38A	ENPP5	EPHB3	GIMAP3P	POLH	
ESC_J1_UP_LATE.V1_DN		TLE4	ENDOG	DIMT1	ACTN3	ECH1	PIH1D1	C11ORF61	WDR75	PASK	PUS7	GTPBP5	ARMC6	WDR83	NOBOX	POLR3K	PPIL4	RPP25	PARK2	SLC27A2	DBR1	CRCP	GEMIN2	FAM129A	DNAJC24	SLC1A5	CALML4	GPATCH4	NTN1	RASIP1	FAM169A	TMEM121	NXF1	UXT	PPP4R1	GNG3	GBX2	NNAT	TUBB3	MYC	ZNF428	JAM2	PHLDA2	ZNF423	E2F8	MORC1	EXOSC1	NGFR	EGR1	TRMT1L	NAPSA	XRCC5	RPP40	TBCE	FOXN4	NR0B1	CCNB1IP1	FGF18	FGF17	INTS6	ATG2A	TDGF1	RRP8	DOC2A	MRPL19	PHB	PDGFC	MRPL18	ZFP62	CORO1A	CD1D	RASGRP2	DAPP1	ICAM1	RRP9	GSPT2	TGM1	SALL1	SYNCRIP	PTRF	HELB	SI	ANKRD10	SFN	QSER1	TGM3	C11ORF20	EDN1	HARS2	GPX2	TCF15	PTCH2	NSUN4	GFPT2	VEGFC	TFEB	TET1	ETV4	MMP11	POLA1	MRAS	TUBB2B	HOOK2	BHLHE40	BCL3	DNASE2	ERAS	ATPAF2	TTC27	DDX49	DDX3Y	ZCCHC10	TRH	CLTB	PIK3R4	TRPS1	PPCS	RNPC3	ACACB	LMNB2	STK4	SOCS3	SOCS2	MED11	TTPA	AMH	GRASP	MDN1	SULT4A1	PRMT6	PTGIS	TAF13	MCF2	NAA10	VPS33B	STAT4	PCOLCE	WWP2	CIRBP	TRAIP	KLF4	HCK	DHODH	TSPAN17	EVC	LCK	ETAA1	NPHS1	GAP43	DLC1	TCEA3	ANGPTL4	SPRY4	NOTUM	INA	PCOLCE2	SNTB2	MSRB2	C16ORF88	MVK	SLC47A1	DDX27	SMARCD3	ERCC6L	DDC	PLA2G1B	DPYS	ADAM23	CRMP1	AOAH	SLC4A3	MKI67IP	GLI2	C9ORF30	GLI1	CAMKK1	GYS1	PSMA8	POLE	BMS1	RRP12	RIOK2	PDSS1	ITGB7	NEFH	MAPK7	C3ORF37	
ESC_J1_UP_LATE.V1_UP		GSN	HS3ST1	PDGFRA	MORC4	PHLDA1	S100A1	ESX1	CIDEB	KRT7	MYO7A	LMO7	CRIM1	C10ORF58	SEPP1	SPINK1	ST5	SOAT2	RBP4	SLCO2A1	MYL3	PLXNB2	CHRNB1	GRINA	APP	ATF3	ENPEP	KLB	SERPINE2	NRK	AMOT	LOXL2	CTGF	FRZB	SEPN1	CAPN6	SPP2	PRSS8	SPOCK1	GPC3	SLC39A8	CHST15	WLS	RAB11FIP5	CUBN	GADD45B	IGFBP4	FST	MYO5B	TDRD7	IGF2	HNF1B	PRG1	PDIA5	PGA5	COL2A1	EFNA1	OCLN	ZFPM1	VAMP8	TNNT1	TCN2	LGMN	CDC42EP1	SNAI1	CRYAB	GGTA1P	RGL3	VIL1	HLA-DRB1	LXN	PARM1	TEX264	IRS2	C1ORF210	LPAR3	GATA6	HTRA1	GATA4	SEL1L3	FGF5	FAM134B	APOM	GLIPR1	LGALS2	WBSCR27	PODXL	SOX17	SESN3	GYG1	APOB	GPX3	CBX4	PEG3	TNFRSF12A	GKN2	GKN1	SHROOM3	HMGA2	TFEC	APOA2	ARAP2	LAMB1	TPCN1	PRSS12	GNG12	PARVA	BICC1	RAB33B	H19	TGFBR3	DBNDD2	DAZL	GPRC5C	CYP26A1	BMP2	P4HA1	KRT19	DAB2	P4HA2	FXYD3	APOA1	ID2	TFF3	TAX1BP3	RHOU	RGNEF	CITED1	TINAGL1	ABHD5	CITED2	MTTP	MOGAT2	PTPN21	TMPRSS2	PTH1R	SLC40A1	DPP4	CYR61	DRAM1	FUT8	CA4	MYO6	NEU1	HNF4A	FLVCR2	TMED3	ANKRD1	CTSH	B4GALNT2	RAB6B	CTSC	S100G	FGB	AMN	DSP	UGT2B10	PLA2G12B	UNC5B	NAGA	BGN	ADAM10	F3	DLK1	FARP1	CLDN7	LMBRD1	COL4A1	OAF	P2RX4	COL4A2	RNF128	APOC2	HKDC1	RAMP2	SLC22A23	FOXA2	TUFT1	TEX101	FHL2	AFP	PRICKLE1	LAMA1	ZDHHC9	TTR	FOXQ1	SGCE	RNF130	ENPP5	PCBD1	CD55	PCDH1	
ESC_V6.5_UP_EARLY.V1_DN		GSN	HES7	SLC39A1	WSB1	CIZ1	SCARA3	KRTAP13-2	STARD8	PLCL2	KRT8	MYO7B	SPINK1	PNRC2	MAPK13	TM4SF1	COL1A2	COL1A1	CCDC80	SDPR	MGP	AXL	NUPR1	FAP	S100A6	PMP22	UTS2	DEGS2	S100A4	APP	COL16A1	PRCC	AHNAK	TAGLN	SERPINE1	ZFP36L1	TNC	FBLN2	CALML4	AQP3	NTN1	LOXL1	SLC5A5	CTGF	TUBB6	GBX2	CEACAM21	SERPINF1	CAPN2	B2M	GBP2	ABCA2	YES1	ESRRA	FZD5	ABCA7	SERPINF2	IGFBP3	RASSF8	INHBA	INHBB	IGF2	PBX1	FGF17	KIF18A	BCAN	GJB3	GJB5	LOX	CDC42EP1	CARD14	CFB	C3ORF70	TTYH2	FBXO28	TSHZ2	SLC41A3	NAB2	LTBP3	CACNA1E	PLAU	HTRA1	FGF2	FAM198B	TGM1	PTRF	BAG5	T	CALD1	ALCAM	UBD	ALX3	SFN	IGFBP7	JUNB	ANXA1	ANXA2	GPX2	ANXA3	TNFRSF12A	ANXA5	CADPS	CAV1	CMTM7	EMP1	TFEB	DDHD1	KLK10	GPCPD1	PARVA	KLK11	BMP4	ACTA1	MRAS	COL3A1	KRT19	KRT18	KRT17	SP5	BHLHE40	CPE	BUTR1	KRT16	BCL3	CAMK4	TRIM54	NID1	TINAGL1	TFCP2L1	MOGAT2	AEBP1	LAMC2	CYR61	SOCS3	SNTG1	CSRP1	LBP	CD37	TIMP2	CCDC34	TAS2R4	DSP	PCOLCE	ZBTB32	BGN	KLF4	COL4A1	OAF	GAP43	KIT	ZADH2	COL4A2	CRY2	F2RL1	B4GALT7	HBEGF	C16ORF89	CD44	VAC14	SMARCD3	KCNA1	TGFB1I1	FHL2	PKD1L3	ADAM21	LAMA1	GYS1	SLC8A3	C16ORF74	SULT1E1	COL11A1	FBXO6	GIMAP3P	
ESC_V6.5_UP_EARLY.V1_UP		LPP-AS2	MGA	SYTL2	RUNX1	ZPBP	ARID3B	ARHGAP27	SEPP1	TEX2	SOX11	PSMB9	GATAD2B	WT1	STIM1	PCP4	GPD1	TEX9	ZG16	WDFY3	CRAT	LEF1	EPB41	CCNK	ITIH3	SATB1	NRL	SLC23A1	TCEAL1	CELSR3	DLL3	TMEM121	AQP2	GPR153	EFNB2	PURB	DACH1	MYB	BBX	SPOCK2	SLC16A3	ACSS1	SASH1	HES6	AZI1	KLF13	POU3F1	SYT3	ARHGEF16	WNT3A	PCYT2	ATP8B2	GADD45G	PTK7	PDZK1	SYT8	CYP27A1	OCLN	METTL20	FGF19	SSX2IP	ZNF771	C5ORF25	NARF	HDAC11	AIRE	DOC2A	HTRA2	PHF21A	LPAR4	GSTT2	AGER	TMEM186	HIGD1C	FGF5	LIPF	C9	ZMAT5	KIF21A	HIVEP3	PRKACB	NCOA2	ABCC6	CCDC114	NME3	PKDREJ	ARAP1	TMEM42	MARCH9	TMCO4	TNFRSF1B	VEGFB	FAM189B	SP1	GPRC5B	ARHGEF3	FBP1	MDFI	TNRC6B	IGSF8	OPRD1	KCNC1	BMP10	SUV39H2	MAST3	CHD7	MLLT1	RASAL2	PTPN23	OTUD7A	CBWD1	KLC2	LIMD2	RAI1	DNAJB2	GABRR2	CA4	TERT	TTPA	SCAP	ANKRD2	B4GALNT2	OTX2	ZNF865	ZNF286A	CGNL1	MBD4	PARP6	IRX2	EGLN3	CLEC11A	MAGI3	SGTB	RPRD2	SLC35G3	MBOAT1	CORT	TMEM158	DLC1	ERCC2	PMFBP1	GATS	ENG	CSNK1G1	LTF	SLC29A4	RNF123	RYR3	WIPF1	IFNA2	SPEF1	F13A1	ZDHHC6	ECE1	GDPD3	PRICKLE1	SLC5A11	SH3RF1	FOXQ1	GRM8	ADAMTSL4	SMPD2	LRIG1	ENPP2	CSN1S2BP	GPA33	CACNG3	DEPTOR	CCDC164	VPS39	ZNF322	
ESC_V6.5_UP_LATE.V1_DN		SEMA4B	HES7	TLE4	ACOT8	DIMT1	PTCD1	ZFP1	ACTN3	ECH1	WDR75	FBXO15	PLEKHA4	GTPBP5	TTC39B	TM4SF1	QTRTD1	MGP	NUPR1	ARMC6	TMEM79	KAT6B	CTH	C19ORF48	S100A6	S100A4	RPP25	DCLRE1B	SLC27A2	DBR1	ATF1	ZNF274	PRCC	CRCP	GEMIN2	SERPINE1	FBLN2	CALML4	GPATCH4	RASIP1	FAM169A	CYCTP	TAF1C	GBX2	TUBB3	MYC	CHAC1	ZNF428	JAM2	SPP1	ZNF423	E2F8	MORC1	EXOSC1	ABCA2	ESRRB	TRMT1L	MANBA	FZD5	PLK3	GADD45A	GDF3	INHBA	TEX14	INHBB	NR0B1	FTSJ3	DDX51	TEX19	MED29	CCNB1IP1	FGF17	KIF18A	GGCT	GJB3	GJB5	ZFP42	LOX	PDE12	BIRC6	NOL12	N6AMT2	DYRK3	ZBTB8A	DDX4	TTYH2	PHB	PDGFC	WDR46	C17ORF96	RASGRP2	DAPP1	DEDD2	ICAM1	RRP9	ZFP57	TGM1	PTRF	LGALS3	SFN	MSC	FOXD3	CBX7	ANXA1	GPX2	C9ORF82	TCF15	EMP1	SEPT1	TFEB	OLIG2	KLK10	ETV4	POLA1	MRAS	KAT2B	KRT17	DPPA2	BCL3	ADA	BNIPL	ERAS	AVPI1	SGK1	SPTBN4	BRP44L	FASTKD2	ZCCHC10	CLTB	CBY1	ZC3H8	ACACB	SOCS3	ZMYM3	PRX	CD38	TIMP1	C11ORF24	MDN1	SULT4A1	CBR3	PCOLCE	ZBTB32	BGN	KLF4	HADHB	LCK	UFM1	NPHS1	BDH1	TCEA3	ANGPTL4	SPRY4	RBM43	NOTUM	PCOLCE2	TRIB3	SMPDL3B	C16ORF89	MSRB2	BSCL2	VAC14	PLA2G1B	ZNF295	KCNA1	CRMP1	AOAH	FAM208B	ZBTB45	GLI2	GLI1	GYS1	PSMA8	AP4M1	C16ORF74	PRADC1	NEFL	GPA33	RRP12	RIOK2	PDSS1	ITGB7	NEFH	BID	ZNF566	C3ORF37	GIMAP3P	
ESC_V6.5_UP_LATE.V1_UP		MYLIP	EOMES	HBE1	ARID3B	KRT7	C10ORF58	SEPP1	DKK1	GATAD2B	SOAT2	RBP4	MYL3	APLNR	PLXNB2	GRINA	APP	SAMD8	EPB41	SATB1	NRK	PLOD2	AMOT	LOXL2	NDRG1	BAIAP2L1	FRZB	SEPN1	FRAT2	FBXL20	CDH2	BBX	CAPN6	SPP2	PRSS8	STX7	GPC3	SPOCK2	MACROD1	SLC39A8	CHST15	SLIT3	MSX2	WLS	PURG	PITX2	STX2	ANKS1A	BVES	CA14	OPN3	FZD2	POSTN	CUBN	ARHGEF16	TNNC1	HBG2	FZD8	EVX1	CYBA	HNF1B	PRG1	ARFGAP3	COL2A1	EFNA1	OCLN	SCCPDH	ZFPM1	VAMP8	H1F0	TCN2	TNNT2	LHX1	LGMN	SLC27A3	RGL3	MICU1	VIL1	PARM1	NARF	PKDCC	HPN	FAM107B	GATA6	TMEM98	GATA4	SEL1L3	FGF5	NEPNP	FAM134B	APOM	FGF8	PODXL	TSPAN7	SOX17	KIAA0930	KIF21A	GYG1	IER5	PRKACB	SIL1	ZNF521	APOB	CMTM8	GPX3	RIPK4	PTPN13	PRSS12	H19	PJA2	VEGFB	G6PC3	GPRC5C	CYP26A1	BMP2	P4HA1	DAB2	MFAP2	P4HA2	LCP1	IMPAD1	APOA1	GAS1	CCNG2	FXYD2	C14ORF37	PDZRN3	LPIN2	RHOU	ARF5	CITED1	TINAGL1	MTTP	MOGAT2	TMPRSS2	GRIK5	RASAL2	PTH1R	LIMD2	MOSPD1	DPP4	C4ORF34	RAI1	PDLIM3	CA4	MYO6	CTSH	OTX2	HBZ	PCMTD2	S100G	FGB	EGLN3	UNC5B	DCXR	FARP1	CTDSPL	LMBRD1	COL4A1	TRAPPC6A	COL4A2	RNF128	APOC2	GATS	KDELR3	RECK	CLDND1	RAMP2	SLC22A23	FOXA2	FOXA1	HEXA	NENF	AFP	PRICKLE1	ZDHHC9	FGFRL1	SH3RF1	TTR	NUDT11	FOXQ1	SGCE	SIX5	NAGLU	HEY1	SMPD2	PLAGL1	GSC	IGF2BP2	RNF130	CD55	
ALK_DN.V1_DN		TCP10	MX1	HSPA1L	PCDH8	DIO2	CIDEB	ARID3B	PPP2R1A	KAZN	ZFYVE26	IFI44L	DOK3	CCDC81	OLFM4	IFI27	GPR162	DPEP1	CD300C	COL9A3	TRIM17	SLC28A2	AGRP	KIAA0408	CHRM4	RBPJL	FGL2	SLA	ADCY2	IFI6	ITIH2	AQP3	ATP2C2	NDRG2	PSORS1C1	MYL10	ADORA3	RXRG	SLMO1	TTC38	GCKR	C17ORF88	IGFBP6	FLJ11827	MIA	FZD8	SERPINF2	ST8SIA3	USP46	MTHFR	VPS37B	EFNA2	NAT2	LCN1	CASQ2	TEX13A	CRYAB	LPA	GRB7	MGC2889	OR10J1	DOC2A	LINC00260	LPAR2	MAEA	HPX	INPP5D	LOC157627	ZBED2	CLCA1	KCNN4	CMKLR1	SEMA7A	PRODH	EFHD1	EGFL6	GPX2	RPL23AP7	KCNJ9	SLC10A1	LOC145678	OAS1	PAX1	SPTB	VAV1	C18ORF1	VAV2	PYY	MYH1	PTPRF	DKFZP434C153	CEACAM7	CEACAM6	ESRP1	IRF9	CEP41	SERPINI2	FXYD6	CTRC	CNTNAP2	OPRD1	KCNC3	GYPE	PROZ	ABHD8	LECT1	PRDM14	C14ORF102	PENK	UTY	DLGAP2	CCR8	C16ORF59	PRPH	CIC	LOC100288903	OR1D2	FOS	LOC100288594	BCMO1	TIAM1	GABRG2	NMNAT2	ANGPTL7	P2RX2	DNAJA4	LOC51190	STUB1	LGR5	DNASE1L2	KIAA0509	FOXA1	RTP4	UNC93B1	CTF1	SEMA3E	CAMK2A	GPR45	HDAC9	GRM2	LILRA6	THSD4	CST4	GSG1	PTPRZ1	AP1G2	PTK2B	RHO	GPA33	
ALK_DN.V1_UP		UNC13A	ENTPD3	GDF15	IL1R2	GRRP1	FBXW4P1	EREG	FOXP3	LIN28A	HIST3H3	MTHFD2	PSAT1	FAP	LOC650610	CTH	MT1H	EPAS1	CCNK	AQP9	SMPX	AQP7	PRDM1	SLC1A3	SLC1A5	NOD2	MPO	CH25H	NNAT	CHAC1	FGF21	SLAMF7	RAB9BP1	GNAT2	SPP1	TBL1Y	RIBC2	SLC12A8	CHST8	XBP1	EIF3FP2	ACTL6B	B3GALT4	GDF5	C8ORF4	INHBE	SLC6A9	VNN2	PNOC	PROL1	FBXL8	CFTR	CES1P1	MLC1	DMP1	GRPR	ARHGAP4	SCGB1D1	SCN9A	CLSPN	TDO2	STMN2	FLJ13310	SCN1A	DECR2	PDZD7	RBM17	ANGPT2	CARD9	CCL20	SPACA1	ASNS	VEGFC	TFEC	ETV1	VEGFA	SLC7A5	GALK1	BST1	MRAS	IL6	CRYGA	TTLL2	ZNF639	CATSPERG	FJX1	CHI3L1	BMPR1B	LOC440792	DLX6	OR10H3	STC2	SLC7A11	TREM1	CXCL5	FAM188A	CA2	CA3	RRAS	FLVCR2	BDKRB2	CCR7	PCK2	AMELY	SPRR2C	TBX2	NTRK1	PYY2	NFKBIL1	CTRB2	FMO1	ADAM12	THAP3	FABP2	LMX1B	IGLL1	P2RX3	DDIT4	ANGPTL4	SAA1	TRIB3	STEAP4	KRT81	CSTA	PYGB	CEBPG	CXCR5	BEGAIN	AIF1	GRM1	LTC4S	PIK3CG	GNA15	LYL1	CBS	HLA-DMB	ADAM28	ZNRF4	LOC646452	OLFML3	KYNU	ENPP2	CCL19	HMGB3P1	UBQLN3	VSTM4	
BMI1_DN_MEL18_DN.V1_DN		IL1R1	PCDH8	LMO3	MCTS1	C9ORF46	SEPP1	NEAT1	DPM3	OLFM4	PCP4	DOK5	SPINT2	ASPHD1	SPINT1	RBP4	IFI27	SLPI	LY6E	PDCD4	COL9A3	S100A4	PDE7B	MXRA5	EPHA4	PEX11A	IFITM1	SCNN1A	IFI6	AQP3	CXCL14	UBE2L6	CH25H	RNF115	GNPTAB	MTA2	EPYC	TCEAL2	PPARGC1A	SLC16A4	ZNF423	IDH1	NSF	GTF2A1L	TTC33	MIA	ABCA4	GPR137B	HIST2H2BE	REEP2	CDH10	SSPN	AK1	GPR88	NR2E1	WFDC2	CREM	C1ORF54	OSBPL10	DDX60	KCNV1	SOX2	SMR3B	PRDX2	LEPR	APOE	CYTL1	A2M	TSPAN1	PROM1	EFHD1	SEC31B	ARSD	TSFM	GPX3	EDN3	API5	DUSP2	PEG3	KLHL2	KCNJ16	C6ORF64	VAV3	CRLF1	BST2	ACOX2	DPYD	ESRP1	ID2	PDE3A	GAS2	ID4	IRF9	SERPINI1	PIGN	ITGA7	GAS7	PCSK1	COL14A1	MAOB	SECTM1	TRIM2	LECT1	EHHADH	HOXC13	BMI1	CA2	SOCS2	PENK	CCKAR	CHL1	PDE4B	MAP7	CTSH	EVI5	PDLIM5	TMOD1	TMEM176A	UNC5C	DYNLT3	EYA4	TMEM176B	FOS	DLK1	CLIP3	NUDT9	NMNAT2	ERCC4	C16ORF80	TCEA2	PDE5A	MSRB2	PNMAL1	SEMA3E	DIRAS3	STON1	ETFB	KIAA1310	SLC4A4	SPAG16	FCGRT	CUX2	FLJ13197	OGDHL	METTL7A	SLC17A6	LINC00339	NEFH	
BMI1_DN_MEL18_DN.V1_UP		TGFB2	WNT5B	CRISPLD2	PSAT1	FAP	TEK	ADM2	TNFSF9	CSPG4	SIK1	STX1A	MT1F	ATF3	COL16A1	CSF2	PAGE1	CSF1	TAGLN	C3AR1	SLC1A4	CLDN1	NT5E	ABLIM3	CCND1	HAS2	MICALL1	CHST11	FGF21	APBB2	MICA	CPA4	CD97	JAG1	ABCA1	GADD45A	INHBA	PAPPA	GDF5	C8ORF4	INHBE	EHD1	FOSL1	VNN1	SLC6A9	CDH13	CDC42EP2	C2CD2L	BIRC3	CHST3	IL7R	SLC22A4	TRIO	PIEZO1	NTM	COL13A1	PLAT	C6ORF103	ZC3H12A	PODXL	RUSC2	PMEPA1	NPPB	TNFRSF8	TNFRSF9	PIM1	KCNN3	KIF21B	KCNN4	SLC19A1	NKAIN1	EDN1	MMP7	ANXA3	ITGA5	ATP13A2	LAMB3	ITGA4	HTR1D	ITGA3	GFPT2	TACR3	GAB2	VEGFC	TFEC	LIF	LSAMP	NAV2	PDCD1LG2	LHFPL2	VEGFA	IL1A	SLC7A5	BMP5	MARCH3	BST1	ARL4C	ZEB2	LCP1	TNIP3	IL8	ZNF639	COL7A1	FJX1	MGLL	ARL4A	HAPLN1	C2CD2	TNFAIP6	ADM	STC2	ADRB2	CXCL1	VLDLR	SLC7A11	MLL	DUSP10	TIMP3	ADAM12	PLAUR	F3	KRT75	GAL	PTHLH	WEE1	ADAM19	KLF7	GREM1	P2RX5	PLEKHO1	FAM189A1	ASPH	HBEGF	TRIB3	C21ORF7	LRRC15	NRP2	ITGB6	TUFT1	TMEM51	ARNTL2	PIK3CG	OGFRL1	FADS3	SCML2	ITGB8	
BMI1_DN.V1_DN		IL1R1	FAM76A	CTNNBIP1	ECH1	PCDH8	LMO3	PLEKHA4	SEPP1	EEF1A2	IFI44L	PCP4	DOK5	IFI27	GPR162	SLPI	GPD1L	HIST1H4H	PDCD4	SUCLG2	COL9A3	S100A4	EPHA4	TFAP2A	GTF2I	CES1	IFITM1	SCNN1A	IFI6	HS6ST1	NDRG2	TCEAL2	MYH13	MSX2	RXRG	PPARGC1A	ZNF423	FLJ42627	EGR1	IDH1	GTF2A1L	TTC33	DNAJC12	TEX14	KLF15	HIST2H2BE	PRPF6	ARHGAP12	RPS20P14	TNNT1	SFXN1	CHMP2B	SNAI1	SSPN	PADI2	BLVRB	SIM1	PID1	MGC2889	GPR88	LPAR2	WFDC2	CREM	BRCC3	ARHGAP15	HOXB13	C1ORF54	DDX60	SOX2	COL4A3BP	CDH22	PRDX2	CYP11A1	ALX4	HIST1H3G	TSPAN1	PLS1	EFHD1	C2ORF27A	PLAC4	TP63	GPX3	API5	PEG3	LANCL1	KCNJ16	ETV1	VAV3	WNT16	BST2	CLDN16	DPYD	ESRP1	GAS2	ID4	TFF2	GAS7	EIF4B	CITED1	MAOB	TRIM2	ABHD8	LECT1	TRPS1	EHHADH	PIK3R3	BMI1	WDR25	SNX4	CA2	SH3BGRL	SOCS2	CCKAR	CHL1	PDE4B	ISOC1	PRPH	TMEM176A	DYNLT3	TMEM176B	FOS	SOD2	CLIP3	TRAPPC6A	NMNAT2	PDE5A	SSBP2	RPL18AP16	TNP1	MSRB2	DCTN6	PNMAL1	SEMA3E	TRAF3IP2	MVP	CAB39	C17ORF59	STON1	NENF	ETFB	KIAA1310	CTAG1A	METTL7A	SLC17A6	TSPO	
BMI1_DN.V1_UP		TGFB2	CTNS	TAP1	DKK1	FOXP3	CRISPLD2	FAP	PSG5	SLCO2A1	TEK	TNFSF9	CSPG5	CSPG4	EPHA2	AGRN	STX1A	COL16A1	CSF2	HOXB1	CD82	CSF1	TAGLN	C3AR1	SLC1A4	LRP5	SLC1A5	CLDN1	SLC5A6	NT5E	SRPX2	CCND1	HAS2	CHST11	IGKC	FGF21	FLNB	MICA	MICB	CPA4	CD97	JAG1	ABCA1	FZD5	INHBA	PAPPA	GDF5	C8ORF4	INHBE	VANGL1	CDCP1	VNN1	FGFR1	ATF6	MFGE8	C2CD2L	CHST3	IL7R	TRIO	PIEZO1	SLC2A1	COL13A1	LTBP4	PLAT	SLC2A6	CLSPN	PODXL	ANPEP	PMEPA1	SIRPA	TNFRSF8	PLXNA2	TNFRSF9	SLC19A1	EDN1	MMP7	ANXA3	ITGA5	ATP13A2	LAMB3	ITGA4	CCL20	MMP3	ITGA3	GFPT2	VEGFC	LIF	LSAMP	PDCD1LG2	LHFPL2	GPRC5A	SLC7A5	BMP5	MARCH3	MFAP5	BMP4	ACTA2	MMP15	FES	BST1	SLCO4A1	LCP1	KRT17	COL7A1	FJX1	HAPLN1	KCNC4	TNFAIP6	POMT2	STC2	ADRB2	CXCL1	VLDLR	MLL	CTSS	PANX1	TIMP3	BDKRB2	B4GALNT1	PROP1	FKRP	TIE1	TMEM62	ADAM12	LEPREL2	F3	DHRS3	GAL	PTHLH	GREM1	NOV	ASPH	HBEGF	SLC29A2	SLC29A1	LRRC15	NRP2	ITGB6	FURIN	GPR172A	FAM57A	TMEM51	CXCR7	SEMA3G	FADS3	LRIG1	ITGB8	GABRE	
MEL18_DN.V1_DN		PHYH	IL1R1	PCDH8	MCTS1	DIO2	B3GAT1	EBF2	PLEKHA4	C9ORF46	SEPP1	EEF1A2	OLFM4	PCP4	DOK5	RBP4	IFI27	SLPI	GPD1L	HIST1H4H	LY6E	PKP2	COL9A3	PDE7B	SKAP2	EPHA3	TFAP2A	GTF2I	GLS2	IFITM1	CRABP1	CRABP2	SCNN1A	IFI6	AQP3	CXCL14	UBE2L6	NDRG2	GNG7	TCEAL2	BAALC	PPARGC1A	SLC16A4	EGR1	GTF2A1L	MIA	FRMD4B	FANCF	GPR137B	PRPF6	MAF	ACCN1	CDH10	SIM1	PID1	MGC2889	AK1	GPR88	WFDC2	CREM	IFIT2	NTS	HOXB13	IFIT1	C1ORF54	OSBPL10	DDX60	SOX2	SMR3B	BAG3	RGS2	CDH22	EPB41L3	APOE	A2M	TSPAN1	PROM1	EFHD1	EGFL6	TSFM	DUSP2	PEG3	JUP	KCNJ16	OAS1	GULP1	VAV3	BST2	ALDH6A1	MPPED2	DPYD	ESRP1	ID2	GAS2	ID4	IRF9	SERPINI1	GAS7	COL14A1	MAOB	TRIM2	LECT1	ATXN3	CA2	SH3BGRL	SOCS2	PENK	CCKAR	VPS8	PDE4B	BLNK	MAP7	PDLIM5	TMOD1	ZCCHC24	TMEM176A	UNC5C	FAM46A	EYA4	TMEM176B	SYT17	FOS	SULF1	DLK1	CLIP3	TRAPPC6A	NMNAT2	STK17B	C16ORF80	PDE5A	PLCB1	DDC	PNMAL1	SEMA3E	MVP	DIRAS3	STON1	KIAA1310	PIK3C2B	CRIP1	FAM115A	PLN	SNCAIP	CUX2	PTER	CHN2	SLC17A6	PCGF2	DMD	
MEL18_DN.V1_UP		CA12	TGFB2	ENTPD6	WNT5B	TAP1	CRISPLD2	FAP	SLCO2A1	TEK	TNFSF9	CSPG4	EPHA2	SIK1	STEAP3	AGRN	STX1A	MT1F	COL16A1	CSF2	CD83	CSF1	C3AR1	SLC1A4	SLC1A5	CLDN1	NT5E	SRPX2	ABLIM3	CCND1	HAS2	CHST11	FGF21	SPP1	MICA	MICB	SLC16A6	CPA4	CD97	JAG1	FZD6	INHBA	PAPPA	GDF5	INHBE	FOSL1	CDCP1	VNN1	SLC6A9	GNB3	CDH13	CHST2	C2CD2L	CHST3	IL7R	SLC22A4	LPL	PIEZO1	NTM	COL13A1	LTBP4	PLAT	SLC2A6	WISP1	ZC3H12A	CLSPN	PMEPA1	C7ORF54	TNFRSF8	TNFRSF9	KCNN3	KIF21B	PLXNA1	SLC19A1	EDN1	ABCC5	MMP7	SUN2	ITGA5	ATP13A2	LAMB3	ITGA4	ITGA3	GFPT2	KCNJ15	VEGFC	TFEC	LIF	PDCD1LG2	LHFPL2	VEGFA	TGFBR3	SLC7A5	MMP15	ARL4C	SLCO4A1	LCP1	COL7A1	FJX1	HS3ST3A1	C2CD2	TNFAIP6	C3ORF52	ADM	STC2	ITPR3	CXCL1	VLDLR	SLC7A11	MLL	CTSS	MEOX1	BDKRB2	HLA-DQA1	TIE1	GPR3	ADAM12	DDX11	LEPREL2	PLAUR	F3	GAL	PTHLH	ADAM19	GREM1	P2RX5	DDIT4	ASPH	TYRO3	HBEGF	SLC29A1	NRP1	NRP2	ECM1	FURIN	PYGB	TMEM51	ERO1L	FADS3	LRIG1	ITGB8	CACNG4	
PTEN_DN.V1_DN		RARRES1	HS3ST1	LUM	TAS2R10	BTBD18	EIF1AY	FBXO17	KLHL28	SEMA4D	MTUS2	DEFA4	PNMA3	HPCAL4	PSMB9	TLE6	OLFM1	CXCL11	ADAM2	XK	SCN10A	ATG16L1	VIM	CORO7	KLRD1	ULBP1	HIST1H4D	ZNF556	CDO1	PRSS2	ITIH3	GALNT14	HOXB1	CCDC68	PON3	DGKB	SERPINE2	HAAO	KIAA0087	C4BPA	PRKX	SLC5A4	PTENP1	PYCARD	HMGN5	SV2C	SV2B	TNR	CHST10	MSX2	ZNF667	PRSS3	ANKRD34C	CD97	CHST7	ATP8B3	ABCA6	ST8SIA3	FST	PRO1848	B3GALT5	CYP4F11	ARL17A	INPP4B	FOSL1	LOC646541	CDH10	CDH11	SELL	NOL10	ACSBG2	ADCK4	PRTN3	RLN2	HLA-DRB4	C16ORF45	MATN3	HLA-DRB1	GPM6A	FCN3	CCT8L2	ZNF132	DMP1	TWIST1	LIN7A	ADCYAP1R1	CPLX2	WISP3	IL18RAP	GNG11	ATXN3L	CDH22	TSPAN7	NPPB	GJA10	KCNMB3	MAGEC2	RFPL1-AS1	ALX3	C1QTNF1	IFNA21	SLC14A1	KCNJ10	ZRSR1	KCNIP1	SETD1A	HMGCS1	IL19	KRT14	EMP3	OPRM1	NEB	KIAA1024	ETV5	WNT16	CLDN10	TPPP3	LCP1	ACOX2	CLDN14	PAH	HLA-DRA	HLA-DQB1	CAMK1	ITGB1BP3	FJX1	LOC399904	CHI3L1	NRN1	GABRB1	TMPRSS6	SERPINA10	TGFA	RTDR1	KRT23	CD3D	DUOX2	UGT8	MRPL41	SH3BGRL	MLANA	CA6	B4GALNT1	SPRR2C	FARP2	P2RY14	TBX1	C8ORF59	SERPINB2	CAMK1D	SERPINB3	RFTN1	UGT2B17	PROX1	FLJ43663	HEYL	TBX3	IL17A	FGR	FMNL1	HLA-DPB1	PTPRCAP	FOLR3	AGXT	DNASE1L2	MAMLD1	KRT81	ASIP	CXCR6	ODZ3	PTEN	SLC22A18AS	PIK3C2G	NR3C2	PDC	LILRA6	IL1RL1	NDST3	CAND2	SGCE	C7ORF10	MC4R	HLA-DPA1	MGC12488	ANKRD53	HLA-DMA	KCNJ4	CCL16	
PTEN_DN.V1_UP		C5ORF13	TLE1	KLRC4	DEFA5	RSAD2	MX2	B3GAT1	ZBTB10	VCAM1	SEPP1	GDF10	CYP39A1	EEF1A2	LRCH1	DOK5	RBP3	CAPN11	KIAA0125	LGALS13	CPVL	EMID2	EPHA4	CHRNB1	KANK3	PARK2	OR1A2	PAGE4	ACSS3	TUSC3	GLT8D2	CELSR2	FNBP1L	DEFB1	CCDC102B	AQP1	SLC9A2	TONSL	EFNB3	SCEL	BCL2L14	PRSS50	SLC16A7	SPOCK1	PLCE1	SPOCK2	MAP3K5	JAM3	JAG1	CNTD2	NTNG1	C8ORF17	MIA	IFNA17	PRG3	GADD45G	NR2F1	INHBB	HSPA12A	LOC642733	PDZK1	ADRA2C	ADRA2A	NR4A3	GPER	CLPS	LHX2	MAL	TNNT3	PRR16	GEMIN7	PGR	H2AFY2	HOXB2	ATP6V1B1	PFKFB4	FAM49A	C16ORF5	HOXD1	CSH2	HPR	ZNF22	SLC6A1	FGF1	CD1E	SLC30A10	WISP2	C2	CYB5R2	C5	SIT1	RGS2	GALR3	PRKAR2B	LOC644872	LYPD1	NYNRIN	CAMTA1	PCDHA5	MOSC2	MSC	TSPAN2	HOXC8	PSPH	HS3ST3B1	EDN1	BDNF	GABRA5	HTR1B	OSGIN1	NAP1L3	AZU1	ASAP1-IT1	TMLHE	MYBPC1	PAX3	BMP7	TGFBR3	CYP26A1	TUBB2B	MMRN2	MYOT	GNAO1	CYP11B1	RARB	IRF9	C11ORF16	CD27	DSG3	COPG2	SLC26A4	BMPR1B	RASL12	GAL3ST1	MEFV	BMP10	SHC2	HTR2C	HHCM	PRDM14	LAMC3	PTPRJ	KIR2DL4	KALRN	KLK8	HIST1H1T	GJC2	SPTA1	UCHL1	CLTCL1	BAI2	MAN1A1	FCER1G	IL33	DCC	TCF7L1	KCNH7	FAM46C	DMRT1	ALOX5AP	NGB	SORBS2	PCDHB12	ASPN	EVI2A	P2RX6	NFASC	MYO15A	TXNIP	KCNQ4	LPPR4	ZNF613	SSBP2	NEUROG1	CDKL2	IFNA6	ITGB2	TMEM151B	RTP4	LRRC19	COL15A1	IFNA4	SRA1	TCHH	ARHGDIG	HTN1	GGTLC2	CLEC1B	CNR2	PTPRZ1	INSL4	MSMB	
NOTCH_DN.V1_DN		PRO1621	GUCY1A3	LOC339524	TFPI2	ZBTB16	DIO2	CIDEB	KRT9	MYO7B	DCLK2	MAPK13	MYCN	CCDC81	CAPN10	LPAR6	KIAA0125	ZNF74	CD209	SLPI	TRPV6	ORAI2	AIPL1	AMOTL2	SLC28A3	TBC1D29	LOC391427	FAIM	ALLC	FCN1	FIGF	CCNK	GPR68	CPNE6	CD82	SERPINE1	C3AR1	SCNN1A	GPR65	PKD2L1	LRP4	MRM1	C3ORF18	SH3TC1	ZFP37	CCDC70	VPREB3	GNAT3	WIF1	SLN	E2F2	SUSD4	HOXA3	LY6G6C	POF1B	HES1	LY6G6E	PPARGC1A	PPFIA4	CHIA	ABCA1	PPIEL	ATP8B3	TMEM132A	PSPN	CYP4F2	TRPC3	CEL	RASSF8	SELE	KLF15	RPL39L	VNN2	CHST1	CNGB3	FAT2	LHX6	ADCK4	PROL1	OGDH	IL7R	NOTCH3	KCNE1	CLSTN3	DDX4	DOC2A	SLC45A2	KLHL12	PLAT	ARHGAP6	IPO8	IFI30	TMEM92	CRHR2	RCBTB2	LGALS4	MMP25	ZC3H12A	C6ORF105	TNFRSF8	KCNN1	TNFSF10	MAGEC3	ARSD	IL11	GPR15	ZSCAN5A	NSUN6	BBOX1	SAMD4B	OR2H1	RAB3IL1	CYP7B1	BAIAP2	UTF1	LOC57399	DNAJC3	PBOV1	TUBB2B	ID1	VN1R1	ITGA9	HLA-DRA	ID4	CD27	ITGA7	NID1	TMPRSS6	SHC2	ABCB9	FUT3	DRAM1	CA2	CA4	CA8	SP140	MAN1A1	BCAS1	SPRR2B	HCRT	CLIC2	TM4SF20	ICOS	ZNF221	PTCRA	CR2	GZMB	GPR32	C15ORF31	LMTK2	DLK1	GABRG3	GUCA2A	TBX3	KLF2	LZTFL1	TRGV7	MYO1E	FMNL2	MYO1D	MYO1A	SEMG2	INSM1	SPRY4	C9ORF3	CRH	AKIRIN2-AS1	RAMP2	SNED1	ORM1	IL26	KCNA1	SHCBP1L	CRMP1	KCNA5	CXCR7	FSTL3	CHRND	FCGRT	GGTLC1	EPB41L4A	CST1	ACADL	PHKG1	CXCR3	RHO	IGLC2	HS1BP3	SPANXC	PGLYRP1	
NOTCH_DN.V1_UP		STARD8	HPCAL4	UPB1	RUNX2	SDPR	ASB9	HSPA1A	TNFSF8	CPEB3	SLC5A1	SLC5A4	DHX32	HABP4	CNTD2	CHST8	SLC6A14	BBS10	ABTB2	NPY6R	HHLA2	TUBBP5	PLA2G7	SLC30A10	IFIT1	TNS1	GNG11	NYNRIN	ANKH	HMOX1	WBSCR23	KCNN4	PRKACA	RANBP17	PKDREJ	NME5	ITPKC	KRT18	CLDN16	RDH5	ANXA2P3	ZFP112	BHLHB9	BTG2	MEFV	ZNF230	RRAD	OR10H3	C8B	GABRR1	NEU2	DLGAP1	SPTBN2	KRT8P12	PF4V1	FARP2	STAT2	AGXT2L1	SCTR	LDOC1	C20ORF46	MN1	NR6A1	COL4A1	LCE2B	ANGPTL7	NEUROG3	CDKL1	LOC651803	PNPLA3	CTF1	CTDP1	CDKN1A	TGFB1I1	GUCA1B	CRIP1	LMAN1	ESM1	MTG1	KIF13B	SLC17A9	ZNF323	MAP3K1	MAP3K2	KLHL26	LMO3	GPR56	ATP1B2	CDKAL1	GRIN1	FOXP3	KLHL21	RHCE	SLC9A7	GSTA3	SCN8A	FKBP9	KLRD1	NPTXR	S100A8	INPP1	CHRNA4	ZNF671	DGKE	TMEM59L	RNF39	CIB2	RAB23	PRSS50	C1ORF106	C6ORF15	CASKIN2	NPTX1	DCLRE1A	KCNH2	SLC39A4	CPA2	KCND1	C17ORF88	TTC21B	SSH3	ADAP1	PIAS3	NAT6	PROC	CCNA1	FGF16	EFNA3	TFDP3	CDHR1	GDNF	CDHR2	TLX1	PGP	PPEF2	FGF13	AMPH	MYF5	DGKI	CPB1	ATP8A1	DPT	RASGRP1	RGS2	PIM2	SRGAP2	PAIP2B	RAG1	RAG2	ANGPT4	SETD1A	RFPL1	IQCC	KSR1	AIM1L	TGFBR1	EPN3	CRYGC	GTF3C5	CALB1	ZBBX	MFSD6	CA5B	ZNF507	LOC652147	P2RY1	TPPP	PRKG1	LHCGR	KCNK12	LEPREL2	RP2	DAAM2	P2RX3	SYT12	LOC440334	C3ORF27	FLT3	ODZ3	YBX2	BARX2	FYB	HTN1	C9ORF31	RPS6KA4	PPP1R13L	ADAMTS1	C9ORF38	CLMN	TNNI3	WDR7	CDC37L1	DXS542	CRYM	
EIF4E_DN		MGEA5	EPDR1	SEMA4D	PLEKHA5	LMO7	PRMT10	SCAMP1	KLHL21	CCAR1	ARHGAP32	FAS	ADAM9	WDFY3	PHIP	SIK3	ALPK1	SLC46A3	ITPRIP	SAA4	ARID4B	LOXL1	C3ORF19	CWC22	EP400	CYP1B1	MYH10	KPNA4	MAP3K5	USP47	DENND2D	FZD3	LRBA	IL36G	VPS13C	FRMD4B	PRRC2C	CNKSR3	NKAPL	TBCK	APPBP2	MCPH1	NEDD4L	GATA6	PLAU	NPEPPS	RCBTB2	C3	PRDX4	COL4A3BP	PDK4	TSPAN6	TP53BP1	TP53BP2	STAT5A	MIOX	UPF2	FUCA1	GALNT5	NCOA6	NCOA7	STRBP	OFD1	MKL2	TNIP1	MMP9	ESRP1	DOCK1	UBA7	C2CD2	CLTC	IQGAP1	FXR1	CASP10	TRIM47	SNAPC1	SDR16C5	CTSC	FAM160B1	TPD52	RANBP2	SVIL	SORT1	MYO10	FNDC3B	SGPP2	PARP8	KIAA0196	TRIP11	ANGPTL4	SAA1	DCTN4	SQRDL	CLINT1	SH3YL1	PTGS2	CLDN23	PTER	DIP2B	TP73-AS1	CD55	
EIF4E_UP		TUFM	NKX2-8	ACYP1	RSAD1	MAPK8IP1	C20ORF30	SLC25A30	CNTN4	FETUB	SNRNP25	C8ORF33	VPS28	VIPR2	PRSS1	FAM117A	NTPCR	NDRG1	ATP5J2	C16ORF91	IDH1	MIRLET7BHG	MAP2K3	NOP16	ATP8B3	PMM2	UROS	TALDO1	FN3KRP	CARTPT	UCHL3	CACNB3	TMEM11	MON1A	GEMIN6	LST1	ANKRD16	MRPL17	UBFD1	DPY30	OSBPL10	RGS3	VPS72	NUDCD2	C6ORF226	ZBED2	FAM65C	PNO1	C6ORF108	FOXD2	SSSCA1	ITPK1	UBL4A	IL18	JOSD1	AHSA1	CFHR1	BMP3	MRPL30	TAX1BP3	MYH6	MS4A1	KCNC2	C4ORF37	LAMC3	PPCS	DOM3Z	DNAJB5	ISOC2	SNX8	C16ORF53	NPM3	MTX2	MDH2	METTL1	NEGR1	TAF11	AGXT2L2	BOLA1	HAUS7	GTF2H5	FBXL13	FKBP1B	KLF8	SNTB1	FABP7	TST	PFDN2	ZNF576	EIF4A3	SRXN1	MRPS35	PTS	CKMT2	CAMK2N2	STRA13	FBXO4	MGC50722	CHCHD1	TP53I11	DEDD	
CRX_DN.V1_DN		CHRNB4	TLE1	GLYCAM1	LIN28A	PHOSPHO1	CAPN12	CXCL13	NUPR1	RBP4	LIX1	S100A6	FKBP5	SKAP2	RAI14	TRIM13	SEMA5B	COL16A1	CHRNA3	PRDM1	CSN3	PLOD2	BACH2	DHX32	DCAF4	TUBB6	SH3BP4	HSD17B2	CHAC1	S100A16	RXRG	ACSS1	MAP3K8	ST3GAL3	TECTA	JAM3	CADPS2	EGR1	ACBD6	ATP8B2	TNNC2	TRPC3	KLF10	INHBB	GFAP	NFKB1	EFNA1	FRMD6	HNF1A	CCKBR	SERPING1	TAGLN2	RGL3	CLRN3	LXN	SLC22A7	NAB1	CALCA	WWC1	NAB2	PLAT	SEL1L3	TGM2	GLIPR2	GNG11	CDH20	C1QTNF6	JUNB	APOBEC2	ANXA2	FOXD1	MYOCD	KSR1	TNFRSF12A	PYCR1	OSMR	TCTE3	GULOP	PHOX2B	TMBIM1	IRF5	BCL3	PLEC	SLC26A4	RGNEF	H6PD	SERPINA3	PCSK2	ZNF474	CRYBG3	DDX3Y	LRRC4	LECT1	DUSP16	FUT4	SOCS3	GDAP1L1	MFSD4	TIMP1	PPP1R14A	TMOD1	EYA1	TMEM176A	PCOLCE	ZDHHC14	FMO3	RNASE4	MPP6	SPSB2	FABP5	COL4A2	FABP7	SMOC2	GHRH	INSM1	SMPDL3A	B3GNT2	KDELR3	INSM2	CD44	SPG21	C1QC	CEBPA	CEBPB	LAD1	STEAP4	CEBPD	CDKN1A	TNFRSF13B	LDB1	CAMK2B	FMN1	PTER	CTNNAL1	MYOZ1	
CRX_DN.V1_UP		CSGALNACT2	PDE6H	CKMT1A	WDR78	TTC39C	UBXN11	FAM161A	BUB1B	TRAFD1	XIST	HSPA1A	PPP1R42	ALPK2	FAIM	HSPA1B	SYNPO2	NRM	AQP1	RS1	ANKRD33	GNAT1	NXNL1	NXNL2	ESRRB	BATF2	JAG1	GCKR	RTBDN	ST8SIA1	ABCA4	SH2D1A	PAQR4	NAT1	RPE65	PDIA5	ARHGAP10	MC1R	REEP6	MMP23B	RNF207	OPN1MW	POLG2	MDM1	PFKFB2	FAAH	DHH	KCNE2	DOCK8	FAM107B	CABP4	OSGEP	WISP1	VTN	MYLK	ZFP57	DPF3	IER3	CDR2	TCP11	KCNJ14	GRTP1	WDR31	DDHD1	TMLHE	RPGRIP1	BST1	KRT18	TMEM35	TMEM218	ALPL	RDH5	SP6	PRPH2	C14ORF37	SERINC4	KLKB1	GAS7	OPN1SW	GPSM2	BCAR3	GPSM3	B4GALT1	PLEKHF2	SUV39H2	ONECUT1	TNFAIP3	PTPN21	CCDC107	BMP15	DUSP14	C11ORF9	GRK1	TMEM27	PPP3CC	STK35	SNTG2	RDH12	RHPN1	STRA6	RCVRN	SLC17A1	MEF2C	PACRG	ARG2	DOHH	ZDHHC12	SELENBP1	CLDN7	RAD51	GZMM	STK17B	PPAP2C	TAOK3	CCDC64	HCLS1	PLA2R1	TMEM229B	RGR	SNTB2	RNF123	RANGRF	LLGL2	COL19A1	LOC253039	SLC24A1	GUCA1B	SH3YL1	SGCG	C16ORF74	RABGEF1	AGR2	PDE6A	SNTA1	UBTD1	SLC25A25	INSL5	
CRX_NRL_DN.V1_DN		HS3ST1	CHRNB4	KAZN	BSPRY	RBP7	XK	MTNR1A	NIN	BAMBI	MFNG	SPINT1	RBP4	BAX	ZNF316	HRASLS	PVRL3	TMEM87A	GTF2I	CHRNA3	CLPB	PRDM1	TNC	INPPL1	TSPAN33	NTN4	PNP	ATOH7	LSM12	KIF5C	MCART1	RXRG	JAM3	HES5	ZNF146	NTNG2	TRAPPC3	EGR1	PDIA3	ACBD6	GGT7	FZD5	TNNC2	RAB27B	NMBR	MINA	METRN	INHBB	NFKB1	FRMD6	ARPC3	CCKBR	CNGB3	CCDC23	TCAM1P	RGL3	WWC1	RTKN2	CPLX2	NR4A1	FAM134C	CDH20	SALL3	ERMAP	C19ORF39	GABRA3	GABRA2	ABCC9	MYOCD	TNFRSF12A	GREB1	PTPN13	A2LD1	GULOP	KLHL1	RNF149	RASA2	D4S234E	PAM	DNAJC9	GPR124	PLEC	SLC26A4	TMEM106B	CRYBG3	CLIC4	CITED1	DDX3Y	SDC4	RASGRF2	LRRC4	GRIK2	ADRB2	HEBP1	MFSD4	QSOX1	RREB1	TNPO2	CTBS	CAP1	ELOVL2	EYA1	RNF25	ADAT2	AP2B1	PRMT1	ELOVL7	MYBPH	C14ORF132	DPRX	TMEM158	FABP7	ASPH	SMPDL3A	INSM2	SLC25A13	IL17D	DFNA5	RERG	C11ORF52	CAMK2B	ECE1	FMN1	GDPD3	PYGM	U2AF1	SGCE	PTER	ENC1	HIST3H2BA	ZNF600	
CRX_NRL_DN.V1_UP		PLEKHA2	CRYBB1	CKMT1A	SYTL1	MYO7A	RFX2	PRKAB1	SAP30	TTC39C	ARMC1	UBXN11	BUB1B	XIST	HSPA1A	PPP1R42	ABCG4	FAIM	HSPA1B	NRL	NRM	KLHL36	C10ORF47	AQP1	SLC5A5	RS1	GALNT10	BEST2	ZFP36L2	BCL2L11	GNAT1	PIP4K2C	MEST	NXNL1	SLC16A3	ST3GAL1	NXNL2	PPARGC1B	PDE8A	SAMD11	SLC16A6	WWTR1	ESRRB	MLL3	RTBDN	ST8SIA1	GADD45A	SH2D1A	PAQR4	GFAP	EXT1	PDIA5	ARHGAP10	MC1R	DIAPH3	TNNT1	REEP6	TNNT2	RNF207	OPN1MW	POLG2	ANKRD33B	DHH	KCNE2	ATP8A2	CABP4	NR2E3	WISP1	CTIF	DPF3	KCNN4	IER3	CDR2	TCP11	PTPN18	EDN2	KCNB1	KCNJ14	GRTP1	C10ORF99	ABHD14A	MLF1	ACVR2B	ARL4D	CRYGB	BST1	TNIP2	ALPL	TFF3	FXYD6	SERINC4	GAS7	GPSM2	B4GALT1	MOGAT1	ZC3H3	TNFAIP3	CCDC107	LRRC2	SEC14L2	SNTG2	RDH12	RHPN1	BBS9	DRD4	IMPG1	CNGA1	REC8	PSD	CAMK1D	CDKN2C	MEF2C	PPARA	ARG2	PCOLCE	DOHH	ZDHHC12	DHRS3	STK17B	PPAP2C	TAOK3	CCDC64	AHRR	HCLS1	PLA2R1	SLC29A2	SSBP4	SNTB2	RNF123	LLGL2	COL19A1	LOC253039	SLC24A1	GUCA1B	CROCC	TENC1	EPS8L1	RHO	PDE6A	SNTA1	SLC25A25	
NRL_DN.V1_DN		ATE1	SUPT16H	IFITM10	BSPRY	TC2N	DYNC1LI1	MFNG	CTH	FKBP9	BAX	ORAI1	ZNF316	TRIM17	HRASLS	GTF2I	CLPB	PRDM1	INPPL1	TSPAN33	PNP	ATOH7	KIF5C	BBX	SLAMF9	RXRG	RGS20	ST3GAL3	JAM3	HES5	ZNF146	TRAPPC3	PDIA3	ACBD6	GGT7	TMED9	MINA	METRN	NFKB1	ARPC3	CCKBR	CNGB3	PRKCQ	RGL3	MOXD1	PDE1C	CALCA	WWC1	DIXDC1	CPLX2	NR4A1	ELK3	EPM2AIP1	FAM134C	SALL3	ERMAP	C19ORF39	USP25	GABRA2	CDT1	HARS2	ABCC9	MYOCD	GREB1	WDR31	PTPN13	GULOP	BMP5	GJD2	BST2	RNF149	RASA2	TTLL1	PARVG	D4S234E	PECAM1	DNAJC9	GPR124	PLEC	ABCB4	CRYBG3	CLIC4	ABHD3	MOGAT1	RASGRF2	NOXO1	ADRB1	ADRB2	BMP15	SLC7A3	LMNB2	SOCS3	DPP8	CASP7	QSOX1	MAP6	TNPO2	CTBS	CLIC1	CLCA3P	ELOVL2	EYA1	RNF25	AP2B1	EN2	PRMT1	RNASE4	C14ORF132	MPP6	TOM1L2	DPRX	TMEM158	GZMM	FABP7	SMPDL3A	LAMTOR2	SLC25A13	PIK3AP1	IL17D	DFNA5	C11ORF52	TUFT1	DYSF	ECE1	ATP2A1	U2AF1	SLC8A3	GLRA1	GLRA3	ALDH2	ARHGDIB	HIST3H2BA	RAB8A	CCL2	PLEKHH2	
NRL_DN.V1_UP		LMO1	PRM3	PLEKHA2	NGDN	FOXH1	SOX15	SEMA4G	RFX2	IL1F10	SAP30	HIC2	EML3	TTC39C	ARMC1	SHISA2	CNOT3	FAIM	SUPT6H	NRL	PPP1R3A	KLHL36	C10ORF47	AQP1	GALNT10	ZFP36L2	GRIP1	BCL2L11	HAS1	GNAT1	NXNL1	ST3GAL1	PPARGC1B	CALN1	SAMD11	SLC16A6	ESRRB	MLL3	ST8SIA1	IGFBP5	STARD10	GADD45A	SH2D1A	EXT1	PDIA5	CCNA2	ARHGAP10	MC1R	GNB1	REEP6	TNNT2	RNF207	EBPL	POLG2	SCN2A	ATP8A2	NR2E3	WISP1	CTIF	DPF3	STYX	KCNN4	RHBDL3	CDR2	TCP11	GALNT7	EDN2	KCNB1	KCNJ14	GRTP1	C10ORF99	NME4	MLF1	ACVR2B	BST1	CSDC2	CRYGA	BCL3	ALPL	CALU	SLC26A8	TFF3	IRF6	GAS7	GPSM2	B4GALT1	NLGN2	PLEKHF2	ZC3H3	TNFAIP3	GRIK5	TNFAIP2	MLL	ELAVL3	DUSP14	LRRC2	STK35	SEC14L2	MKNK1	SNTG2	TRPC1	RHPN1	BBS9	TAS2R4	IMPG1	CNGA1	SPEN	APC2	MEF2C	PPARA	ARG2	PCOLCE	DHRS3	STK17B	PPAP2C	TAOK3	CCDC64	AHRR	PLA2R1	PTPRCAP	SLC29A2	SNTB2	LLGL2	CDK5R2	COL19A1	LAD1	DIRAS1	SLC24A1	ZDHHC6	CLDN23	POLR2A	NUF2	PLAGL2	RHO	PDE6B	PDE6A	SNTA1	
RB_DN.V1_DN		HS3ST1	ANKFY1	KRT8	KRT7	LIFR	DKK3	TUBA4A	FEZ2	CD9	SLCO2A1	C18ORF32	TMCC3	MYADM	AGRN	RB1	CELSR1	RASL11B	PDCD6	TNC	BCCIP	EFTUD1	NDRG1	PSMB10	TMEM66	BASP1	CREB3L2	CHAC1	FLNA	S100A16	RPS2	S1PR5	CISH	ST8SIA2	TMEM50B	GADD45A	UROS	IGFBP3	PPBP	SQLE	SH3BP5L	GJB2	PRKAR1A	PSME2	PSME1	ATF5	UNC119B	MOXD1	CDC42SE2	CALCB	PDGFB	ARL1	MICAL2	CCRN4L	PLXNA2	LGALS9	TTC15	LAMB3	HSPA5	CAV1	ANXA6	C10ORF99	TMEM42	FAM102A	MMP9	H19	SLC7A5	MMP13	DNAJC4	BST2	P4HA1	BHLHE40	RHOV	COL18A1	DDX3Y	BNC1	UBA5	LRRC4	STC2	NEDD9	LAMC2	SLC7A3	DUSP14	PMVK	NFIL3	EIF4E	WNT3	CTSC	IL33	CAP1	DYNLL1	STARD3NL	SERPINB1	IRX4	ADAM12	ANXA11	KIAA1161	DDIT4	F2RL1	DDIT3	LAMTOR3	TLL1	HIST1H2BC	ANKRD40	CD44	HIST1H2BD	SEC23A	FURIN	FHL1	MVP	GOSR2	CST9	CXCR7	TMEM140	MSMO1	USP18	NKAP	LMAN1	SERP1	NSDHL	ADAMTS1	PPP2R1B	AGR3	CDIPT	CTNNAL1	C5ORF62	CYTH1	
RB_DN.V1_UP		SMARCA1	PLEKHA6	MRE11A	C20ORF27	FAM118A	SPICE1	PRKAB1	MAPK13	C14ORF159	GANC	ZW10	HAT1	UBE2T	POLE2	ZSCAN22	MSH6	TNFSF9	PLXNB2	DNA2	ALPK3	PCNA	EI24	PEX11B	SLC35B2	SFRP1	PDXP	DUOXA1	ZFP30	RAD54L	MYC	SLC25A42	SPOCK1	HES1	VPS16	NUMBL	TIPIN	ARHGEF40	PMS2	ST3GAL4	LYNX1	EPHX1	PMM1	PRKCE	DDIT4L	BAZ1B	OVOL2	TUBG1	CCDC88C	UCK1	SIVA1	GCLM	DNMT1	GRB7	IFT27	MDM2	ZBTB8A	PCDH10	ZBTB2	PLA2G6	SLC2A8	SLC2A9	AAAS	TGM1	PKHD1	STMN1	PCBP2	MCMBP	IER2	IL36RN	TTI1	CTC1	RFC3	NME4	GAB3	DAK	RAD51C	C12ORF24	SLC7A7	ARTN	ID1	ACOX3	HEATR5B	MCM6	MCM7	MANSC1	FXYD6	DNAJC9	FBP1	ADA	SNAP25	SLBP	C17ORF79	C9ORF169	BTG2	NOXO1	BBC3	DSN1	TNFRSF18	TPRA1	RRM2	EMR1	DCXR	AKR1C3	RPA1	MRPL49	SULF2	FAM92A1	MRPL45	LAGE3	CTDSP1	CCNE2	DCT	CCNE1	MAN1B1	GNB1L	RP9	TIMELESS	STUB1	DNASE1L1	AHCY	NXT1	TYRP1	PPM1M	THRA	SLC24A1	PRIM1	TMEM54	CRIP2	NUDT5	CLN6	POLD4	NANS	GRM8	HEY2	PALMD	LCMT1	ZNF688	
RB_P107_DN.V1_DN		PEX19	BSDC1	PLEKHA7	SYTL1	MOGS	KRT7	APTX	NRBP1	CXCL12	SCD	PPA2	GSTA4	LAS1L	LACTB2	SLPI	PTPN9	POLR3G	S100A9	S100A8	POMP	PANK1	CRABP2	PDCD6	AKAP9	BCCIP	UBE3B	GLRX	GALNT11	EFTUD1	TPRG1L	CHAC1	STX7	STAT6	S100A16	SIGMAR1	PMM2	COG6	PLK3	UROS	PPBP	TDRD7	PGD	COASY	AIMP1	POR	GJB2	BIN3	IARS	UNC119B	TXN2	LPGAT1	C3ORF70	LPAR3	ARL1	PRND	NARS	COA5	EDN1	NSUN2	BLCAP	ANXA1	ANXA4	TXNRD3	NMI	C10ORF99	PEX3	UBE2G2	PRSS12	COQ9	GNG12	NIPSNAP1	C4ORF43	HIGD2A	PTPRE	TLR2	NME7	KRT18	CCDC90B	RHOU	NFE2L1	NFE2L2	PAFAH1B3	AARS	SAR1B	PINX1	RBM8A	ARPC1B	UBA5	PIK3R4	TARS	RDH11	C6ORF203	ACP5	ELOVL1	CAP1	DYNLL1	MBNL3	RNF25	ELOVL6	DGAT1	SERPINB1	AP3D1	KRT79	GUCA2A	CLIP4	CTSL1	MYO1D	BDH1	DDIT4	DAD1	LPCAT3	ERCC3	POLR1E	SLIRP	NUCB2	HIST1H2BC	EIF3C	C9ORF103	ACADVL	GBE1	SRI	RARS	HSD17B12	PHF8	RSRC1	KIAA1147	SPG11	CBR4	
RB_P107_DN.V1_UP		LIG1	GINS4	TRPV2	CDC25B	WDHD1	PML	COL1A2	COL1A1	RHEBL1	COL5A1	POLE2	ETHE1	KIF4A	TEK	DNA2	S100A4	MAD2L1	ASF1B	PCNA	COL16A1	TAGLN	CD81	CCNF	NCAPH	NRM	FBLN2	MRGPRF	LOXL1	ABAT	FBLN5	SRPX2	CDH2	E2F1	SNCG	SERPINF1	SAMD10	RDBP	SLIT3	E2F8	GTSE1	DCLRE1A	HMGN2	FANCL	PAQR4	FANCA	TUBG1	DHFR	RPL39L	COL6A1	CDH11	TMEM119	COL6A2	SPIRE2	SIVA1	MFGE8	FBN1	BLVRB	NAA40	BEX2	GMNN	LGALS3BP	CES5A	ANAPC11	ACTG2	PRDX4	IPO9	TRPM1	CHAF1B	SI	STMN1	LYPD1	PIDD	TCF19	EDN2	GSTM2	RFC5	RFC2	DUSP1	LOC202152	RFC3	BICC1	VEGFB	PTMA	CENPH	INCENP	CENPK	CDK2	MCM5	MCM6	MCM7	DNAJC9	CD248	MCM2	TMEM45B	SLBP	KHDRBS3	ORC6	SYCE2	CA2	UBR7	H1FX	TCFL5	RRM2	RRM1	RPA2	H2AFV	NSMCE2	PCOLCE	RPA3	BGN	PRC1	RPA1	HEXDC	KIAA0195	COX6B2	LCK	CCNE2	DCT	CCNE1	NCAPD2	DYNLT1	FEN1	NXT1	TSSC4	FKBP10	CDKN1C	TYRP1	KCNA1	PRIM2	PRIM1	FSTL1	EFS	WDR90	POLE	CDC45	POLD1	HAUS8	PATE4	C3ORF37	RBPMS2	
RB_P130_DN.V1_DN		KRT1	GABRP	SEC24C	TYW5	IFITM10	ANKFY1	LIFR	SCAMP1	NEAT1	PNRC2	ARHGAP24	CXCL12	RRAGA	KIF16B	CAPZA2	VOPP1	PVRL4	ABCG2	HSPA1B	TMEM87A	RB1	UHRF1BP1L	AKAP9	CLU	ASB13	DEFB1	TMEM123	SCEL	LAMP2	LAMP1	RAB24	STAT6	SPOP	B2M	MORC3	ATP9B	MFN1	KRT6B	USP47	IDH1	PRPF38B	ATP6AP2	GADD45A	ARRDC4	C2ORF18	TFB2M	HLA-G	EIF2S2	SH3BP5L	GJB2	SELK	NCL	PLBD1	EBPL	C3ORF64	C9ORF72	C3ORF70	PYROXD1	SMEK2	NAB1	FBXO28	SLC2A1	COPB1	DDX1	LGALSL	GNS	NRARP	HTRA1	SOX21	CD1D	DSTYK	CHMP1B	TXNDC9	CTSB	SLC10A6	VDR	FAM32A	C10ORF99	KRT10	GPCPD1	C17ORF62	RASA1	KIAA1539	DNAJC1	RAP2C	RCN1	DNAJC7	GAS5	RHOV	AVL9	KDM5B	IDI1	WDR26	DDX3X	BNC1	GLO1	DDX46	KLK6	CSDE1	ZMPSTE24	HK2	KLK7	C4ORF34	SNX2	CASP6	LLPH	CTSK	RRAS	EVI5	UBXN4	DYNC1I2	CTSC	DSP	ATAD1	STAT1	ERAP1	RNASET2	KRT79	KIAA1161	TOMM34	GUCA2A	PARP9	CLIP1	EIF3J	PCDHB17	ESF1	SEC23A	ZDHHC20	TXLNG	GDPD3	TMEM140	USP18	GNAI3	PTPLB	BNIP3	APPL1	SPG11	OLR1	RAB8B	
RB_P130_DN.V1_UP		NKX2-8	UBE2C	ZBTB17	KAZN	ZBTB12	SPATA13	PARS2	KIF20A	FAM64A	PF4	ABCG4	EIF1B	SNRPB	SNRPC	PPP1R15B	SEMA5B	C11ORF71	RGS16	AURKA	AQP5	NKD2	AURKB	EFTUD2	RASD1	RACGAP1	RUVBL2	ZNF428	NXNL1	EXOSC2	STAT5B	SEMA6B	KIF22	SLC11A1	FST	CYBA	TRAF2	PDZK1	GPN3	LSM4	FAM187A	ADCK3	TRAF4	BIRC5	FGF10	ERG	C16ORF48	SIM2	RGL3	SIM1	WNT2B	SLC22A3	STMN3	TWIST2	C17ORF90	GLIS2	MYLK	CCNB2	SNN	ART1	CRTAC1	NPPB	IER3	SDF2L1	RIPK3	GRTP1	CMTM7	HMGA2	C9ORF89	CDC7	RENBP	CRLF1	SULT1B1	MRAS	RAD51D	RASA4	SLC7A9	TAL2	RHOJ	CDK1	DCTPP1	CUEDC2	ALK	C11ORF31	H2AFB1	B4GALT4	ELOF1	RASGRF1	LITAF	PCSK5	HINT1	DUSP13	CASP7	ORC1	TK1	TEAD1	TINAG	C7ORF70	SLC13A2	MBD3	NSMCE1	GFER	C12ORF10	GREM2	OAF	RSPH9	QTRT1	SGSM3	ANAPC5	AVP	SLC29A1	TMEM151B	CRB3	SLC43A3	COL11A2	USP13	FOXI1	ATP2A3	ICA1	ATP2A1	RABEPK	CHCHD6	VSIG2	CHCHD7	HYAL3	POLD2	FAM73B	GC	POLR2I	MYOZ2	CACNG4	SNTA1	PIWIL1	FADS2	
CAHOY_ASTROCYTIC		RARRES1	BTBD17	DIO2	AGT	GRIN2C	GRHL1	PPP1R3D	SYPL2	SLC25A34	SCG3	RAN	APP	SLC27A1	PANK1	SLC46A1	AQP9	SLC1A2	ATP1A1	PAPSS2	FGD6	NIPAL3	STK38L	AKT2	PAK3	RGS20	NTSR2	TECTB	GOT2	SLC6A11	CYP4F11	IL17RD	CKAP5	FRMD5	NCEH1	VNN1	PTPLAD1	SPIRE1	BCAT1	MFGE8	FGFR3	LPGAT1	TTYH3	PLA2G3	CHRDL1	RORB	NRARP	GPR85	FARS2	SLC30A10	ADCYAP1R1	MYOM3	CORO1C	COX10	EGFL6	NMB	TNFRSF19	ASNS	KCNJ16	CYP7B1	MERTK	VEGFA	LYRM4	ADORA2B	ELF5	RASA2	FAM20A	THRSP	ATP13A4	BMPR1B	ABHD1	HAPLN1	BTG1	ABCB9	SLC7A11	PLD2	SLC7A10	AGPAT4	TTPA	DNAI1	HSD11B1	ELOVL2	RNF24	SLC13A5	PPARA	LGI4	GABRG1	KIAA1161	GPAM	KCTD14	GLT25D2	SEMA3E	TMEM51	CBS	HEY2	IMPA2	PHKG1	HEPH	AIFM3	RSPO1	ABCD2	
CAHOY_ASTROGLIAL		MORC4	KIRREL3	TBC1D2B	PCDH8	EREG	KLHL21	COL5A1	FAS	ITGBL1	PKP2	MXRA8	LRP2	SUCNR1	TAGLN	SERPINE1	PON3	DEFB1	LOXL2	FBLN5	ATOH8	NUAK2	NPVF	C11ORF88	FAM26E	OMD	IGFBP3	TRAF1	OMG	LOX	SERPING1	NOX4	LCN2	CAPS2	ATP8A1	LTBP2	WISP2	PCDH17	C3	GLIPR2	CNN1	LGALS3	RASSF4	HMOX1	C1QTNF1	CCDC96	ANXA1	CRYGS	ANXA4	TNFRSF12A	MSN	MYOF	EMP3	RHOD	CP	MRPS6	TMEM37	BST2	ACTA2	OGN	PQLC3	CCNG1	AKR1B10	LPIN3	GPR126	C9ORF167	AEBP1	VLDLR	SPATA6	C1ORF31	PSTPIP1	CASP12	LBP	P2RY1	PHACTR3	TIMP1	CASP1	C2ORF40	UGT1A1	KAZALD1	FOXJ1	PSRC1	CTTN	COL8A1	CD109	PTRH1	COL4A6	FMOD	SLC24A3	SEMA3B	DYSF	PRSS23	CLCN4	GPHN	CCDC28B	GNA14	FAM178A	GPNMB	TDG	TSPO	INSL6	
CAHOY_NEURONAL		MLIP	EPHA7	RASL10A	CKMT1A	TBR1	CCK	HS3ST2	SST	SIDT1	SCG2	STX1A	NAPB	STXBP1	PRDM8	RAMP3	GDA	CPNE5	SATB2	HSD17B4	EPB49	CDH9	CRHBP	SV2B	PPFIA2	MAL2	CPNE4	NXPH2	RPRML	CALN1	SYT5	NSF	SYT4	SLC6A17	SYT1	BCL11B	BCL11A	MYO5B	METRN	FAM123C	SLC6A7	KIAA1239	PNOC	TSPYL5	CLSTN2	LIN7B	ICAM5	ENO2	TRHDE	NTS	RGS4	FGF9	SH2D5	KRT222	KCNIP4	GABRA5	PRSS12	MYH3	RTN4RL1	ITPKA	CBLN4	CNTNAP4	HPCA	SLC35F4	GPR22	CELF4	CELF6	CALB1	RASGEF1A	PENK	NEUROD6	CAMKV	DRD1	KIAA0319	DYNC1I1	MEF2C	GAD2	KIAA1045	PGM2L1	GABRG2	GREM2	FABP3	NELL1	SYT13	CRH	HCN1	COL19A1	MYT1L	GRP	CAMK2B	SLC8A1	NRGN	C20ORF103	GLRA2	JPH4	SLC17A6	NEFL	NEFM	SLC25A22	CACNG3	GABRD	
CAHOY_OLIGODENDROCUTIC		SOX10	PUS7	DKK3	TUBA4A	BFSP2	HIP1R	NINJ2	PLXNB3	COL20A1	ZNF276	SEMA5A	PHLDB1	RNASEH2B	SLC35B2	AGAP11	FIGN	NRM	ATP10B	AHR	CPOX	CTGF	DOCK10	GNG8	SRPK3	LRRC48	LHFP	IFFO1	BACE1	FA2H	BCR	LPHN2	PPP1R21	ZNF536	PRKCQ	PKIG	MAP3K15	LCORL	DOCK7	RTKN	GALNTL4	FAM89A	POP4	RCBTB1	KIAA0415	CCRN4L	EFHD2	TSPAN2	FEZF2	SOX8	GPR17	GAB3	SIRT2	EPN2	ICK	P4HA2	CSDC2	DMRTA1	MAP6D1	G2E3	CDR2L	FBP1	SERINC5	CNTNAP2	GAL3ST1	C17ORF76	ABHD8	NR2C1	DUSP19	CLYBL	C11ORF9	PSTPIP2	UGT8	ERBB3	PLLP	BCAS1	RBM11	ELOVL6	KCTD1	EVI2A	DCT	KIAA1958	RNF122	NRP1	USP16	WIPF1	SEMA3D	FAM57A	PRKAG2	ODZ3	FSTL1	C1ORF130	CLN8	CRIP2	C20ORF57	GJE1	NGRN	SPEG	FBXO7	CRYM	DCPS	
RPS14_DN.V1_DN		CD320	GINS2	MYLIP	TFAP2B	B3GALNT1	AOC2	S100A3	SRD5A3	USP5	CYBRD1	SLC31A1	MSH2	ATP1B2	FAM203A	CDC20	MRTO4	BYSL	PC	LOC730101	PSAT1	GSTA4	ZNF74	GUF1	ELMO3	TUBGCP4	KIF20A	TLN2	STEAP3	KANK2	EPB41	ZWILCH	GEMIN4	NCAPH	GPATCH4	RASIP1	MANEA	TBRG4	KIF5A	HMGN5	SH3TC2	TWISTNB	PES1	CHAC1	C10ORF2	MACROD1	MYH10	E2F8	REPS2	EIF2B3	PLK1	APOOL	FZD5	KIF23	NUP155	TUBG1	SLC6A8	RPS28	TLX2	MDM4	KIF2C	CHST5	BCAT1	APOBEC3A	GCDH	CRISP2	DYRK3	CDCA3	VARS	DOCK9	IPO4	ART4	MRPL12	RGS5	TGM2	CNN3	CCNB2	ZNHIT2	BAG3	BAG2	COBLL1	STMN2	MYBL2	AGFG2	CDR2	SSSCA1	SPHK1	ASNS	PYCR1	KRT13	EMP2	MRPS2	CDC6	TUBB2A	SPTB	LRRC20	SIRT4	CENPE	DARC	IL7	TUBB2B	ID1	NMU	TMSB15A	INCENP	RPUSD2	KLHL7	ESPL1	TSPO2	MCM5	DEPDC1	GPR125	MIPEP	FICD	SUV39H2	SHMT1	DBH	KIF15	MCM10	PCSK7	NID2	RAP1GAP	AGAP1	EPCAM	ALAD	LLPH	CA3	ORC1	FAM164C	TK1	ISOC2	PBK	RRS1	MYOC	ECT2	PCK1	DLGAP5	TPRA1	ATAD2	IL15RA	CAD	PRMT3	PKLR	EYA3	GATC	PCOLCE	PRC1	NOC3L	C14ORF132	MYO19	GTF2H4	NLE1	GAL	SERHL	ERCC2	LARS2	DNAJA4	TRIP13	ENG	SLC29A2	SLC29A1	C8ORF55	LGR4	DGCR11	MAMLD1	COLEC11	ARHGAP11A	ERCC6L	SLC43A1	CRMP1	MKI67	DDN	SRM	CLCN4	ADD2	FOXRED2	TMEM48	GLRA2	CBS	SRR	MTPAP	EXO1	TRIM29	POLD1	KCTD20	FBXO5	SLC25A21	NEFH	
RPS14_DN.V1_UP		SEPT10	SPINK4	GDF15	CD300A	MX1	SLC31A2	CRTAM	MX2	CRIM1	TYROBP	ARHGAP25	RAB31	MARCKS	SPINT1	CD9	TGFBI	RIN2	CD69	CYFIP2	ADAMDEC1	C3AR1	MPL	IL1RAP	FRY	PYCARD	CYSLTR1	IFI16	DNAJC22	SH3BP5	SLAMF8	CCRL1	ST3GAL6	CYP1B1	SPP1	STX3	PTGDS	SASH3	ELANE	SMAD3	CELA2A	JAG1	EGR3	HLA-DRB6	ATP8B4	ATP8B1	PLK2	PRG3	NKG7	LY86	TNFRSF10C	KMO	GPR137B	ADRA2A	NR4A3	MAF	C12ORF5	CACNB4	CCNA1	CDCP1	VNN1	MDFIC	DMXL2	GPR183	GNB5	CDC42EP3	PRTN3	SFXN3	HLA-DRB4	PADI2	BIRC3	GNAZ	RGL1	FBN2	PID1	LST1	NCF2	GFI1	ICAM3	LY75	PDGFA	PLAU	RASGRP3	PLA2G7	RCBTB2	SESN1	GJA1	ZMAT3	ALCAM	ANPEP	CLEC5A	NYNRIN	SIRPA	TNFRSF9	HESX1	IGFBP7	CD14	PROM1	SH3GL3	FUCA1	ANXA3	ANXA6	PILRA	EMP1	TFEC	AZU1	RHOB	KBTBD11	PTPRE	IL1B	ACTA2	BST1	ARL4C	CEACAM8	BCL6	IL8	CEACAM6	HLA-DQB1	PMP2	ARHGEF3	ADA	CPM	IGSF6	SH2D2A	BCL2A1	PTPRO	SDC4	LECT2	PTPN22	RASAL2	LY96	TNFAIP2	CROT	PTPRG	CTSS	CALB1	SNTG1	CLEC7A	POM121L9P	FLVCR2	ANKRD1	SCN3A	CTSH	LPXN	CASP1	CTSG	TAC3	PF4V1	CR1	P2RY14	VWF	PDE4D	SORL1	TM6SF1	F5	HCK	DCN	CECR1	MYO1F	EVI2A	CLEC2B	MS4A6A	EVI2B	TRIM36	MNDA	KCTD12	RBM47	RMST	ITGB2	LINC00461	COLEC12	CSTA	SEMA3D	CDKN1A	F13A1	PTGER4	CAPG	ITGAM	AIF1	ITGAL	ADAMTS6	HLA-DMB	SPTLC3	HEY1	GPNMB	KYNU	EPS8L2	ITGAX	ENPP2	CCL2	CCL1	TRIM22	HLA-DMA	
IL15_UP.V1_DN		SEPT10	PLCL1	SNRPN	S100A3	CD72	ENTPD5	ACTN2	OSR2	KRT2	EBF2	GOLPH3L	SOX15	KIAA1462	LRRC37A	PNRC1	LRP2BP	TAAR2	TANC2	DOK3	C6ORF27	LOC730101	GFI1B	ASPHD1	PCDHB3	SLPI	SLC25A31	PDCD4	RIN2	CNTN1	CD177	ELTD1	KLHL35	RETN	ATP10B	AKAP5	TSPAN32	BEST2	CLGN	CRHBP	C6ORF124	C6ORF123	SLN	BCL2L10	TCEAL4	GPC4	C19ORF57	GNAT2	NKX2-5	PTGDS	MYH7B	FZD2	SEMA6D	KCND1	DTNB	SYT1	WDR52	FRMD1	TMPRSS11D	GEM	RPL3L	PARP11	EFNA1	IL22RA1	SELP	GDNF	C19ORF21	TCN1	SPATA1	SNAI2	HBP1	RLN2	ARHGEF10	LINC00302	FLG	SLC26A3	GUCY1B2	ATP8A1	TMEM180	CACNA1E	FASLG	RHOBTB1	MYLK	EPS8	LGALS4	CYB5R2	SESN1	LIPF	GALR3	IGLV2-14	CNTNAP3B	FLJ13310	TOM1	ATP6V0A4	HIST1H3J	MOSC1	TRPM6	MOSC2	PROM1	TNS3	MAP2K6	OR7A17	TGM3	CCR2	APOBEC1	NPY5R	GPX2	SIGLEC15	KCNIP2	TSC22D3	PRSS16	ETV2	LYVE1	CLDN11	IL4	CRYGB	TG	ARL4C	KCNS1	CEACAM7	TMEM35	MMP19	CCNG2	DOCK3	RASL12	BHLHB9	TAS2R9	TNFRSF11A	KCNC4	PRDM14	LOC79999	HTR2B	TNFAIP2	PRDM11	FUT2	ADRA1B	SERPINA5	MEOX1	FAM124B	SEC14L2	SCN3A	TAS2R1	RAB6B	AMELY	DNAI2	WNT4	DACT1	C21ORF96	PRKG1	POU1F1	EYA1	SLC17A1	GPR35	VWF	OR2F2	SPAG4	ADAM12	PLK1S1	C14ORF132	RNASE2	CHIT1	TBC1D2	EVI2A	CLEC2B	KCNQ1	PIK3IP1	TXNIP	CCDC64	LGR4	PGLYRP4	CDKN1C	ZNF571	TGFB1I1	CXORF21	ZBTB44	ID2B	HOXD13	LRMP	FSTL3	PBXIP1	GLRA2	ADAM29	CST2	CUX2	ADAMTS2	HYAL4	PWWP2A	ERC2	CACNG3	DEPTOR	ABCD2	
IL15_UP.V1_UP		PRM1	HS3ST1	APLP1	S100A1	PUS1	CDC25A	OSM	CD3EAP	PSG4	PUS7	FOXP3	CXCL12	CAPN10	SPINT1	POLR3G	ELMO3	PTPN7	CD69	L1TD1	RPP25	SLAMF1	KANK3	DGKG	ZNF276	PRSS2	RGS16	SLC1A5	CALML4	AHR	CALML5	LRP8	TIMM50	AP3M2	RAB40A	RAB11FIP1	CDH3	FLT3LG	SPOCK1	C10ORF2	ANKRD36BP2	SLAMF7	SPP1	PAK6	HABP2	CPA4	EGR1	EGR2	ZBTB7A	EGR3	CCDC132	C17ORF88	PMM2	FLJ11827	FZD5	GADD45B	CISH	C13ORF15	NR2F2	LIME1	INHBB	MAF	MAFF	REEP2	FOSL1	MED26	RNF144A	SLCO1A2	NOX4	MAFK	C19ORF28	YRDC	OR7C1	PNMT	IRS1	CLSTN3	SMEK2	LGALSL	RGS3	IL18RAP	C9	PIM2	PLXNA3	TNFSF11	TNFRSF9	PIM1	KIF21B	PNO1	AK4P3	JUNB	TNFRSF4	HOXC8	PLAC4	DUSP6	HS3ST3B1	VDR	IL10	DUSP4	KCNJ9	DUSP2	TNFRSF12A	CCL21	IL13	HEG1	TET3	LIF	KRT13	PTCH1	IRF2BP1	URB2	SHROOM2	PAX1	LILRB4	ETV4	C1ORF20	RHOB	IL1A	SLC7A5	IL5	TNFRSF21	KIAA1539	BMP2	SLCO4A1	PQLC2	PLEC	TLR3	CENPT	USP36	DLX2	ACVRL1	KHDRBS3	PYCRL	TMPRSS6	TNFAIP8	NOP2	AMD1	PTH1R	GPT	CYP7A1	FUT5	HK2	RRP7B	NEUROD4	SOCS1	SOCS2	ZBBX	HRH3	CCDC85B	TMEM209	PDE4A	KIF1C	OR7E47P	SPAG11A	ZNF343	LOC388796	UTP3	FOS	ZBTB32	MPP6	DHRS3	TPST2	PER2	ADAM19	AIM2	TMEM158	REST	CCNE1	APOBR	ZNF614	SPRY2	KCTD12	SLC29A2	ZNF215	LOC390998	LLGL2	TRIB1	ECM1	TRMU	SH2D4A	ZBTB48	LSP1	PTGER3	FAM57A	HSD17B14	LTC4S	C19ORF73	LYL1	FAM3C	CCL4	ZNF205	CNNM4	KCNJ2	NUDT13	
IL2_UP.V1_DN		CHGB	GOLPH3L	KIAA1462	DLEC1	ISL1	LRRC37A	LRP2BP	CCDC81	ASPHD1	SARNP	TEK	PLCD1	RIN2	ZNF391	HSF2BP	NXF2	ZSCAN16	HOXA5	FZD2	CNTD2	FZD3	PLA2G4C	CEL	GDF5	WDR52	NUAK1	THAP10	PBX1	RPL3L	KLHDC8A	C19ORF21	TNNT3	SNAI2	F13B	HNRNPA3P1	TAGLN3	H2AFY2	HBP1	LINC00302	AIRE	SCHIP1	PDE1C	MYLK	FAM110B	LIPF	TRPM1	GALR3	TSPAN7	HIST1H3C	KIAA0319L	PROM1	TNS3	NKX3-2	APOBEC1	ZNF362	ACF	BTN3A1	PRSS16	IL18	BTN3A3	SULT1B1	TG	KCNS1	CLDN16	CCNG2	GPRC5D	SDCCAG8	RASL12	ZNF230	NR1I2	MOGAT2	PCSK5	MEOX1	FAM124B	SEC14L2	MYCT1	AMELY	CD34	ARNT2	ODAM	RNASE2	AGBL2	A4GNT	INHA	ZNF695	CDKN1C	ZNF571	IL25	TMEM140	CST1	CXCR2	CUX2	METTL7A	DEPTOR	ZNF446	SLC17A5	PLCL1	GUCY1A2	CHRNB4	CD72	CD160	POU2AF1	IGJ	ALG12	PNRC1	COLQ	TANC2	ADAM2	PDCD4	HHIPL2	SLA	LOC283761	ATP2C2	C6ORF124	C6ORF123	SLN	TCEAL4	HIST1H2AG	NDOR1	PAK3	SEMA6D	DDX58	WSCD2	SYT1	EFNA4	SPATA1	NACAD	TMEM19	C15ORF60	CACNA1E	RORB	CYP46A1	ARHGAP6	RASGRP3	RHOBTB1	SESN1	RGS2	ZNF408	CLCA1	MOSC1	MOSC2	MAP2K6	TGM3	CBLN1	MMP7	GPX2	PLCH1	PPP2R5C	AIM1L	NAP1L2	SSTR5	FCGR2A	ARL4C	RABEP2	SNPH	HSAJ2425	KDM5D	TTC23	EHHADH	PIK3R3	HTR2B	TNFAIP2	FUT9	H2AFJ	P2RY4	ZNF629	UTY	SCN3A	VILL	PRKG1	MAGI2	LINC00472	EYA1	EVI2A	CLEC2B	MAB21L2	SCGB2A2	HKDC1	TXNIP	CCDC64	TRIB2	CAMK1G	ACPP	HDAC5	UNC93B1	FLT3	PLEK	SLC24A1	C2ORF67	CXORF21	PBXIP1	CNR2	PDE6B	ERC2	CACNG3	ABCD2	
IL2_UP.V1_UP		PUS1	LMO3	RSPH6A	PRAF2	CDC25A	OSM	CD3EAP	TAS2R16	TM4SF5	PUS7	FOXP3	TM4SF1	ALDH4A1	CXCL12	CAPN10	POLR3G	ELMO3	PTPN7	CD69	RPP25	KCNG1	SLAMF1	DGKG	RGS16	WDR62	SLC1A5	CALML4	AHR	TTTY1	ASCL3	LRP8	STX11	HOXA11	AP3M2	RAB11FIP1	PRSS50	CDH3	PPP4R4	FLT3LG	C10ORF2	HABP4	SPP1	KIR2DL5A	PAK6	EGR1	INSR	EGR2	GABARAPL3	EGR3	PRKCD	PMM2	FLJ11827	FZD5	GADD45B	CISH	SLC34A1	TNFSF14	C13ORF15	NR2F2	EVX1	C11ORF80	INHBB	GFAP	IFNW1	FOSL2	EHD2	MAFF	BTC	ABTB2	CNKSR2	FOSL1	CDCP1	RNF144A	TEX13A	OR6A2	C19ORF28	YRDC	OR10J1	IRS1	SLC2A3	LGALSL	WISP3	HTR4	RGS3	IL18RAP	KLRK1	PIM2	PLXNA3	TNFSF11	TNFRSF9	KCNE1L	PIM1	KIF21B	AK4P3	JUNB	TNFRSF4	GALNT8	DUSP6	VDR	IL10	DUSP4	DUSP2	TNFRSF12A	IL13	SPHK1	HEG1	LIF	PTCH1	IQCG	URB2	USH2A	LILRB4	RHOB	TNFRSF1B	IL1A	SLC7A5	IL5	TNFRSF21	BMP2	SLCO4A1	PQLC2	ESRP2	PIP	VSNL1	ITGA9	GNRH2	ANXA2P1	MAGIX	PLEC	SIGLEC9	TLR3	KCNK5	USP36	GABRB3	PYCRL	TMPRSS6	TNFAIP8	AATK	PTH1R	LRRC6	GPT	EVPL	CXCL3	C12ORF44	HK2	RRP7B	SOCS1	SOCS2	CCDC85B	PDE4A	KIF1C	OR7E47P	CCR4	RHBDF2	ZNF343	CD52	LOC388796	TPBG	TBC1D9	FOS	ZBTB32	MPP6	DHRS3	SPATA2L	RNF20	ADAM19	AIM2	TMEM158	CLDN5	KLF6	REST	PPAP2C	RPA4	F2RL2	SPRY2	KCTD12	ASPA	SLC29A2	ZNF215	TRIB1	LOC96610	FLT1	TRMU	PRR7	MEGF6	SH2D4A	AMIGO2	KCNA3	FAM57A	NCS1	KIF13A	RAC3	
IL21_UP.V1_DN		CHGB	TFAP2B	ZNF167	CORO2A	SLC16A2	CD72	GSR	F11	PCDH9	CACNA2D3	KIAA1462	CCK	PNMA3	CIDEA	LRP2BP	TAAR2	CHFR	LRCH1	THEG	C6ORF27	MTNR1A	PCP4	ASPHD1	ADAM7	PCDHB3	CNTN2	SLC25A31	RIN2	SLC24A6	CD177	ZNF155	RAMP3	ZNF550	OR1A1	ZNF324B	ELTD1	PPP1R3A	LRP3	EFNA5	BEST2	BCL2L10	SCN7A	NTF3	GPC4	KDR	GPC3	PTGDS	CEL	MTL5	KRT32	C1ORF222	LATS1	GJB3	FGF16	KLHDC8A	FRMD4A	GDNF	C19ORF21	DGKQ	F13B	LCN2	NACAD	HOXB8	LPA	LINC00302	PARM1	SLC22A7	GUCY1B2	AIRE	PDE1C	DOC2A	CYP46A1	MYLK	EPS8	FGF6	SOX3	C6ORF103	TSPAN7	IGLV2-14	BTBD3	C6ORF105	CNTNAP3B	NDP	IL12A	CMKLR1	RALGPS2	MIR600HG	CCL24	PDHA2	NPY5R	GPX2	ACF	NAT8B	USP9Y	ITGA2	OR1F1	IL19	PRSS16	OSGIN1	AP3B2	RHOD	ACVR2A	CLDN10	FES	CRYGB	TG	KCNS1	HAL	IFNG	SP4	ECHDC3	PDE3A	CEP41	ITGA6	ZNF358	TLR5	ACHE	SPTBN4	TAS2R9	TINAGL1	KCNC4	NRXN1	DNAH7	GPR20	HBD	LMOD1	TREM1	CYP3A5	POU5F1P4	ADRA1B	MEOX2	FAM124B	SEC14L2	CLEC7A	ZNF629	LRP5L	TIMP3	DGCR9	SCAND2	TAS2R1	MPDZ	WNT4	PRKG2	ZNF286A	PRKG1	FGB	POU1F1	SLC17A1	PACRG	OR2F2	HIST1H2AK	DMRT1	PROX1	HTR3B	LDOC1	PLCB4	MAB21L1	A4GNT	HKDC1	CCDC64	LPPR4	CD40LG	TNP1	LAD1	USP27X	C1QTNF9B-AS1	PLEK	DIRAS2	ID2B	GUCA1B	PRR5L	USP18	NUDT7	KRT85	ADAM28	CUX2	PHKG1	HYAL3	PRB3	NEFL	TNNI3	GCNT4	PDE6B	ZNF446	SLC17A4	SLC17A5	CCL16	
IL21_UP.V1_UP		NKX2-8	RSAD2	TAS2R16	PUS7L	SST	CAPN10	XPNPEP2	SPINT1	CD6	PCDHB1	SPARCL1	PRSS2	ITIH4	EHF	SMPX	MUC1	DPYSL4	HABP4	SLC12A8	EGR2	ABCA6	EIF3FP2	PAQR6	ST8SIA3	C13ORF15	NMBR	GDF9	FA2H	CYP27A1	SLCO5A1	FAT2	TEX13A	HOXB2	OR6A2	C19ORF28	CFD	PLA2G7	HTR4	CD79B	TP53AIP1	C6	GPR176	GRIN2A	ZC3H12A	PCDHA5	KIF21B	FOXD2	HEG1	LIF	PAX1	LILRB4	C1ORF20	KLK11	MC3R	SLC7A5	TF	VSNL1	RDH5	ANXA2P1	TLR6	TLR3	GABRB3	GIPR	KCNC3	PTPRO	AATK	PTPRN	KRT24	PTH1R	PCSK7	UGT8	CCKAR	CTSG	TEAD3	ZNF345	ANKRD7	P2RY14	LEFTY1	ARG1	NR1H3	ELOVL4	PCDHB13	AGMAT	TPST2	ABCB11	LOC644963	FOSB	SLC29A2	DNASE1L2	ECM1	LOC96610	TRMU	SERPINC1	DIRAS3	PYGM	NUDT11	MYOZ3	MYOZ1	LAG3	S100A1	ZNF76	POU4F2	OLFM1	ALDH4A1	CXCL12	ARHGAP32	CT62	SCN8A	ROR2	SLC28A2	RPP25	DGKG	NDRG4	OXNAD1	SCNN1A	CASC1	LOC654096	CDH5	PRSS50	CDH3	MPZ	LAMP3	USP2	MYH15	SPP1	KIR2DL5A	TBC1D19	KRT6B	CPA4	DYRK1B	NKG7	EVX1	BET1L	GNAL	SLCO1A2	MAFK	GUCY1B3	CLSTN3	FAM107A	GPR85	ARHGAP22	IL18RAP	MMP25	SCN9A	IBSP	PIM2	PIM1	PAIP2B	SEMA7A	GRIA4	VDR	ABCC8	IQCG	FUZ	BAIAP3	MARCH2	MGC4294	MYH4	BCL6	CHI3L1	ST6GALNAC2	DLX6	BMP10	AGAP2	OPRL1	C1ORF159	MFSD7	ZNF749	HIST1H1E	BOK	METTL19	AMN	LIM2	TPBG	LEPREL2	TSHR	SPG20	CLDN7	CLDN6	AIM2	PPAP2C	LOC646621	SPRY4	PTX3	MVD	LOC440334	COL15A1	PRR4	CBL	LYL1	ZIC4	NOS2	CNNM4	
PDGF_ERK_DN.V1_DN		MAP3K3	PDGFRA	BRPF1	MOGS	KLHL25	PISD	ISL1	PNRC1	HINFP	HIC2	MYCN	KIAA0922	SCO2	TBKBP1	CDK2AP2	TNFSF8	PRCC	IDUA	GTF2B	CCNF	SMA4	IL2RG	ZFP36L2	EFNB2	FRAT2	DHX34	MYC	SLC25A44	E2F6	MORC3	TRY6	FZD2	EGR1	TGIF1	NOP16	ARHGEF16	OMD	NCAPH2	KLF10	LRRC40	LY86	TBCC	TFIP11	SMAD7	THAP11	MAFF	EFNA3	TMEM115	C10ORF137	TMEM11	PITPNM1	MAFG	ERF	POLG2	C2CD2L	MON1B	IL7R	PNMT	DYRK2	FAM89B	ASMT	BCL10	LTBP1	PKD1P1	ZBTB5	SULT1A1	GRIN2B	BAG5	LOC157627	PPP1R10	JUNB	SAC3D1	DUSP6	JUN	DUSP1	PRSS16	MAD2L1BP	KRT13	PPP2R5B	FAM102A	RHOB	PHOX2B	DUSP8	GIPC1	NFKBIA	BCL9	IRAK1BP1	MPPED1	IRF2	CCNG2	CDR2L	RTN2	BTG1	USP33	BNC1	ZNF193	DTX2	ADM	SLC3A2	LRRC6	DNAJB1	PPRC1	BCL7B	MFSD5	PPP6R1	SNAPC4	CNTRL	FADD	PDE4A	DNAJB9	NFIL3	CIC	ZNF500	TMED5	TBX2	KDM2A	APC2	SMOX	MBD3	FBXL18	BPGM	FBXL14	TRAIP	SUOX	HAUS3	PPM1A	MAB21L1	UNC50	PER1	ANGEL1	CKS2	SPRY2	ANKRD40	ARF6	FAM50B	TRIB1	CEBPB	PHLPP1	CDKN1B	ITGB6	MNT	RNF139	MAPK3	DIP2A	ATXN8OS	NEFH	MGAT1	ZNF324	ZNF202	
PDGF_ERK_DN.V1_UP		CORO2B	MID1	COL1A1	TP53I3	AAGAB	LAS1L	CCP110	PMP22	PPIC	LRCH4	OCA2	NBAS	PPP1R37	MAML3	MPI	C22ORF31	RTCD1	CALML4	HDLBP	RRBP1	GLRX	AQP3	NUP160	ADCY7	STX12	PSMB10	EXOSC8	EXOSC7	EXOSC10	MAGEA8	ABCC6P2	DSCR6	SNRPD3	ZNF84	CHEK2	TAF1B	TCEAL2	SLC39A7	PHLDA2	IL12RB1	AZI1	PTGDS	NEK9	PDIA3	IFNA13	SWAP70	NTNG1	NCKAP1L	ST6GAL1	MTHFR	INHBA	NMBR	RALYL	FLI1	FCHSD2	PAN2	LOC81691	RPS20P14	TRAF5	TNNT2	ATF6	TAB1	HSPA4L	XPA	SOX21	LRPAP1	CDC14B	PPIP5K2	TSPAN9	NDN	C7ORF54	TSPAN5	KIFAP3	CCL25	MYBPC3	GALNT3	NRG1	C1ORF20	KBTBD11	TTC18	PAX2	CDK6	CPS1	DNAJC7	C4ORF6	NDUFS1	SERINC1	CETN2	FAM149B1	MAOA	TAT	MRPS11	C17ORF75	KLK7	HEBP2	NEU3	ATXN2	NRIP1	ATXN7	MAP2	ORC3	ACP5	COL10A1	SERPINB2	ZNF185	ACOT11	TAF12	SPAG5	OPRK1	HCRTR1	THOC2	CREG1	ANXA11	ELP4	KIR3DL2	ANXA10	FTSJD2	GNMT	TBX5	GTF2H5	CFDP1	MYO1E	ALDH5A1	SNX19	CLEC2B	SNRNP40	RPIA	GAP43	REST	PKN2	LEPROT	MVK	LUZP2	RARS	DDN	CLCN2	FSTL4	LMAN1	GLRA2	RBM3	HYAL1	OXCT1	ZIC4	SRY	ANXA7	NOS2	VPS39	
PDGF_UP.V1_DN		EGF	GK	PCDH8	TUBA4B	COL1A2	KIAA1217	MGC40069	LOC650610	CYP1A1	TNFSF8	PF4	DSC1	MXRA5	LOC643093	PARK2	PRSS1	LRP2	CCNT1	CRABP1	CTNND2	CCBL2	ADCY2	SLC9A2	HERC3	C6ORF123	HIST1H2AE	MSX1	CHST15	TRY6	CUBN	ZBTB7A	KIR2DS1	OMD	LOC647070	ZNF10	LY86	PAFAH2	HCG4B	ATP4B	DNMBP	MC1R	NAG18	CRYAB	RAD9A	IL7R	FBN2	SLC26A2	HOXD1	LY75	CDC14A	TACSTD2	IGHV1-69	PLAT	LTBP1	RHOBTB1	C2	SMR3A	TCL1A	LOC157627	ARSE	ARSF	CYB5R1	KL	CBLN1	EDN3	JUN	LIMK1	SLC10A2	PRSS16	KRT13	PPP2R5B	FLJ10038	LILRB5	GNL3L	CLCN7	BMP3	FCGR2A	CRYGA	ALB	BHLHE40	BCL3	ANXA2P2	SLC26A4	ACVRL1	OR10H2	VPRBP	USP33	ADRB3	FPR3	CYP3A4	KRT20	HIST1H1T	DBP	SPTA1	DUSP10	INE1	CCKAR	SLC22A18	LRRTM2	AOX1	TIMP3	SP140	MAP7	SCAND2	VENTX	GPR39	SLC13A2	TBX2	GIF	SPAG11B	KLF1	KIR3DL1	BPGM	TRAIP	KLF5	IL17A	ZNF33B	EVI2A	COL4A5	ASPH	SAG	IGHM	SLC28A1	CCL13	ITGB6	PLAG1	TPSD1	SEMA3C	ADAM23	TENC1	UNG	SLC8A2	GNLY	C9ORF38	ACADL	TP53TG5	HYAL3	DKFZP564C196	MAPK3	HLA-DPA1	ATXN8OS	ZNF688	
PDGF_UP.V1_UP		SEPT10	TFPI2	CDC25A	MADD	PSMC6	MYL2	LAS1L	GLOD4	RAB35	CAPZA2	FDX1	PSMC3	ADAM9	SIK1	DEGS1	PARG	ATF3	NBAS	PPP1R37	FKBP2	NDRG4	MPI	ZNF394	PEX11A	ZBTB24	HDLBP	ATAD2B	SLC5A3	NUP160	RNF4	ARR3	POTEKP	NRAS	EXOSC10	RAB40B	SNRPD3	RNF19B	SLC39A7	ZNF304	MORC2	OR2B6	TGIF2	EGR1	EGR3	ARHGEF15	NCKAP1L	GADD45A	KLF10	INHBA	LSM1	NMBR	SLC30A1	TFIP11	MOB1A	SUZ12P	ARC	FOSL1	TRAF5	NDUFAF1	ATF6	EZR	IFNAR1	PAF1	PFKFB3	NAB2	DIXDC1	WDR46	ETS2	LRPAP1	STK10	GNG11	NDN	C7ORF54	AGFG1	CCDC94	ATP6V0A2	DUSP5	CCL25	PPP1R12B	CBX4	CHKA	CBX2	HTR1E	TET3	HSPA2	GNL1	URB2	CDC6	JOSD1	KBTBD11	SLC7A5	MMP17	CDK6	SERPINI1	ZNF238	NDUFS1	SERINC1	KCNK3	GPSM2	CITED1	FAM149B1	SDC3	MRPS11	NEDD9	UAP1	AREG	BICD2	NEU3	ATXN2	PANX1	ORC2	ATXN7	KDM6A	MBTPS1	ELOVL2	FAM98A	ZNF460	ACOT11	UTP3	TAF12	THOC2	FOS	ELP4	RANBP6	DNAJA2	TJP2	TMEM158	SNRNP40	CCNE1	DDIT4	P2RX1	SLCO3A1	TRIP12	CLDND1	CDK5R2	HDAC4	RNF14	CDKN1A	SLC20A1	ETFB	DKFZP434A062	FAM3C	ANXA7	SNRNP35	MAPK6	VPS39	
TGFB_UP.V1_DN		RNF43	HS3ST1	SLC35A1	OSR2	HSD3B2	RASL10A	ENTPD7	PSG2	GOLPH3L	MITF	ZPBP	FRS3	AP1AR	PEX12	ISL1	SAP30	KIAA0922	SDPR	PPP1R3D	RAB38	ZNF74	TEK	PRR15L	TMCC2	RPP25	TFAP2A	EHF	ZNF395	PEX11B	SMA4	YSK4	NPAS1	FOXO4	MRM1	SLC5A3	FRAT2	RAB11FIP2	C1ORF105	SH3TC2	IFT74	HSF2	STK38L	LOC388397	C19ORF57	MUSK	C8ORF44	IGFBP1	CHST7	DDX58	PAQR5	NR2F2	ARID5B	IL36G	BET1L	FRMD4B	SLC30A1	FANCF	SMAD7	MINPP1	KIF18A	HSPG2	GNE	CCDC130	BIRC3	RGL1	ZNF652	FCN3	NRSN2	ZNF512B	MAPKBP1	FAM13A	UPK2	GATA3	IFIT2	IFIT1	C14ORF93	NPEPPS	TM7SF3	IFIT3	FGF6	RIMS2	SCGB1D2	PGBD5	KIAA1467	RGS2	BAG4	ZXDC	PCBP3	PLXNA2	TP53BP1	MYBL1	SSX3	TRPM4	OR7A17	SKP2	SYBU	DUSP6	DUSP4	CAV3	EIF2AK3	PTCH1	C7ORF68	RAB33A	MRPS6	VAV3	SEPT4	IRF1	TF	GPRC5C	KITLG	MPPED2	ID1	ZFP64	IRF5	BCL6	ID2	PHF15	TLR5	AVPI1	HAPLN1	PLEKHF1	NUFIP1	RASGRF1	CITED2	WNT8B	EHHADH	PIK3R3	CXCL2	ADRB2	CXCL1	SAV1	RAI2	TRO	UGT8	PRX	SNAPC4	CA6	RDH16	BDKRB2	GPR39	CXADR	PLA2G12A	HIST1H2AM	ATRNL1	GCH1	ZNF184	EYA4	IRX5	EMR3	FNDC3B	FBXL14	FBXL15	TBX19	MN1	COL4A1	EVI2A	CLEC2B	ANGPTL4	SPRY2	SPRY1	PTX3	CYP2E1	RBM47	LGR4	OTUB2	ZNF696	ZMYND8	CDKN1B	TUFT1	PTGER4	ZNF292	FHL3	CXCR7	NUDT6	FSTL3	GNAI1	CHRND	THBD	C18ORF25	SERTAD2	ADAMTS1	SMPD2	CHRNG	MIR22HG	MLYCD	NUDT18	POLL	TBC1D22B	GIT2	CCDC51	ANKMY2	ANKMY1	
TGFB_UP.V1_UP		MAP3K4	TLE3	CD163	S100A3	TBC1D2B	YIPF5	PLEKHA1	CD3EAP	FAM91A2	HS3ST2	JMJD6	LARP6	CYP24A1	SLCO2A1	TBPL1	PMP22	ABCG1	BCOR	CCDC82	SKAP1	EPHA4	CDK17	LRP12	ATF3	COL16A1	KANK1	ANKLE2	PHLDB1	TAGLN	HAB1	ZFP36L1	RNF126P1	FNBP1L	CDKN2AIP	CTGF	FZR1	RNF19B	NTF3	CHST11	JAM2	KIR2DS2	GADD45B	FOXF2	KLF10	C13ORF15	PRG2	CSNK1E	OVOL2	MAFB	ANK1	ELL2	SMAD6	ARHGAP12	ABTB2	FERMT2	SMTN	C19ORF21	CAPRIN2	PKIA	MATN1	FAT4	SNAI1	ACSBG1	CRYAB	ZNF654	CHST3	RCOR1	CSF1R	PFKFB3	SLC26A2	IRS1	DYRK2	SCHIP1	JMJD1C	PDGFB	PDGFA	FGF1	CD1E	LTBP2	ETS2	ELK3	LIPG	HCAR3	T	RUSC2	PMEPA1	KHDC1	IGLV2-14	LYPD1	KCNN4	JUNB	CCDC93	PAIP2B	TNS4	CYP2J2	IL11	EDN1	MYBPC2	JUN	FOXD1	ITGA5	SMURF2	HTR1D	SMURF1	MKL1	SPHK1	NFATC4	IL19	TFEB	LIF	TMC7	DIEXF	RHOB	WNT16	SLC7A6	NCOR2	BHMT	ID3	BHLHE40	CLCF1	RAPGEF2	PHF16	SGK1	ZCCHC14	C9ORF91	BMPR2	RRAD	TNFAIP8	STC1	MED18	WNT11	PDLIM4	CYP26B1	HRH1	SEC14L2	THPO	CASP5	SKIL	LMCD1	WNT3	WNT4	MPZL2	DACT1	KDM6B	SOCS6	FGB	MMD	SMOX	CDKN2B	PVRIG	WNT7A	RNASE4	NGF	KLF4	LEMD3	TUBB4A	TBX3	DPY19L1	KLF7	MAS1	SPSB1	DLC1	F2RL1	RGS11	RGS12	SSBP3	PPARD	TRIB1	BRDT	DGCR11	DDC	ITGB6	FLT4	SHCBP1L	ADAM22	TULP4	PIK3CD	PPP2R2B	CST6	IL1RL1	CKMT2	MTRF1	HLX	NDST1	AKAP12	C6ORF145	UBL3	PPP1R13L	HYAL1	SLC17A3	MLXIP	CYTH1	
YAP1_DN		MYLIP	APOBEC2	IL4R	WSCD2	ZBTB39	ITGA2	LOC642775	RFX1	GPR50	LOC284023	LCA5L	GOLGA2P5	THNSL1	IQCF1	CACNB4	PDIK1L	WBSCR16	LOC285281	MYO1B	ACOX2	VSNL1	ITGBL1	CCDC87	UGT2B4	TSPY26P	GUCY2C	TAS2R7	FICD	PRCC	LOC283547	PIGO	TEX101	KATNB1	XAGE2B	LIMD1	SLC9A1	SLC6A5	DOCK11	FAM122C	CHCHD3	ORC2	C6ORF58	HEY1	TIMP3	SLC17A7	ZNF645	LONRF2	RHBDL1	
YAP1_UP		C8ORF58	COX8A	KCNK12	CXORF56	MSN	RFTN1	C13ORF15	CYP4B1	SHISA4	FLJ27352	GLTSCR1	GTPBP3	YWHAZ	DDB2	RHOQ	FAM167A	CCDC8	LLGL1	CAMK4	CDK14	MOCS2	ARHGEF10	C8ORF48	DLX5	MAML2	CNP	SNAP23	FAF2	FAM35A	RPN2	SEMA3C	FAM45A	KIAA1033	SAMSN1	C9ORF95	MYLK	NRAS	PRKACG	DRAM2	RAB40C	PTPMT1	ZNHIT6	FLOT1	CDIPT	TEAD1	SIAE	SNX7	
SIRNA_EIF4GI_DN		FAM48A	ACYP1	PDHX	SLC31A1	WDYHV1	MAPKAPK5	PMP22	STAMBP	SRSF8	EIF5A2	RAB1A	RNF34	YSK4	TANK	LOXL2	PAPSS2	PDCD10	PPME1	SPTSSA	S1PR1	C3ORF14	TRPC5	NEK7	PBX3	SRPK1	HDHD1	FCHSD2	STAG1	MYD88	FAM111A	CDH11	PSME3	SP140L	CFTR	COPS7A	RIMS2	C20ORF20	HIST1H3A	MRPL9	MAN2A2	GJA10	MAGEC2	CYTL1	TXNDC9	C1QTNF1	CDR2	DUSP4	ATMIN	SMURF2	SSR3	CDC6	C4ORF43	MFAP5	GH2	ITGAE	RARB	OPN1SW	RAB7A	C2CD2	FAM206A	UAP1	ADIPOR2	CSAG2	PSMC3IP	FUT6	VPS54	RIPK2	HSD11B1	MBD5	MAP4K3	CDKN2C	ANKRD49	ATP6V0E1	TAF11	ATP2B4	SHCBP1	MYO19	ENOX2	TMEM156	APITD1	KIAA1279	NEDD4	TMEM39A	TRIP13	BET1	DCTN6	SLC43A3	NUS1P3	FSTL1	HSD17B12	SNX10	IMPA1	SCML2	IGF2BP2	HLA-DPA1	SLC17A7	PDE6D	CCL2	AKAP10	
SIRNA_EIF4GI_UP		SUN2	GPR15	PDHA1	GIN1	SETDB1	GSS	PTPN13	FAM158A	EID1	GLUD1	AFG3L2	ASS1	LAP3	NDUFS8	FXYD3	UQCRC2	RMND1	D4S234E	LETMD1	ATF3	BTG2	SLC25A3	MAGEF1	ATP5A1	CSDE1	FBXO46	DTX4	ATP1A1	PAPSS1	ASAH1	HSPB1	ZFP36L2	FRAT2	CA2	PSAP	PERP	S100A14	CPNE1	CSE1L	DAG1	PMPCB	CTSH	CTSC	NQO1	CCT4	IGF2R	ST13	NONO	ADSL	CAMLG	DDX54	UBE2E1	HLA-B	DDX50	C12ORF11	SPG20	HADHB	ALDH7A1	TNNT1	ESYT1	QARS	KIF2A	SLCO1A2	EIF3K	DRG1	TXNIP	NCAPD2	SAA1	PSME1	MATR3	SPRR1A	SPRR1B	SLC25A5	CEBPD	TRAF3IP2	ECI1	TCF25	HTRA2	PYGL	THADA	MIA3	MRPS30	XPC	HSPD1	MTO1	CORO1B	FCAR	WISP2	LRPAP1	INPP5D	SAMM50	C7ORF10	TCTN1	MPV17	ZBED1	
HOXA9_DN.V1_DN		LRRC37A4	ECH1	CIDEB	CD3EAP	MEX3D	SCAMP4	MT1G	COL9A3	TES	RB1	CCNK	ZNF395	WBP2	TRMT2B	HOXA9	EXOSC5	SV2A	RDBP	CPNE3	TIPIN	E2F8	HOXA5	EGR1	PLK4	FZD6	STAM	TEX15	SQLE	RNF144A	NET1	MCM3AP-AS1	INTS9	APOBEC3B	ATF5	GPM6B	SPON2	TEX264	GMCL1	EPS8	HIST1H3B	C14ORF1	SOX18	EPB41L2	ALKBH1	PDK1	CDT1	SSR3	GABRA4	TSC22D3	NFATC3	NME4	NUTF2	CDC6	RAB33A	DUSP7	VEGFB	TMCO6	KLHL7	BHLHE40	TMEM106C	ALDOC	EXOC1	GK3P	ADM	BRCA2	METTL21B	SLC7A2	CSRP3	CEP55	ATAD2	HELLS	ELOVL6	UBE2E3	TOMM34	ALDH5A1	PER2	RFWD3	LPCAT3	NCAPD2	SMAGP	AIDA	SLC29A2	SLC29A1	STAG3L1	PHLPP1	PFAS	PRIM2	FLJ10246	CRIP1	CST7	ERO1L	TMEM48	LMAN1	TBC1D30	NPY	PLAGL1	FADS2	FADS1	GINS3	GINS1	CD300A	GINS4	TBL1XR1	XK	DHCR7	FKBP5	MPI	RGS16	SLC1A5	C1ORF112	HMGN5	C1ORF106	MACROD1	SPP1	NPTX2	GRB10	MICB	IGFBP2	SREBF1	FANCI	FANCL	SLC38A1	FANCG	TAF4B	RNASEH2A	BCAT1	EIF2C2	NOTCH2	SLC2A3	SLC2A5	RHOBTB3	RGS1	MEN1	C14ORF118	CXORF57	HSPA6	ITGA4	HMGCS1	LOC51336	PARVB	BFAR	C7ORF68	SP1	FCGR2A	FCGR2B	MEIS1	MFAP4	FCGR2C	TMEM45A	SERINC5	SLC25A1	SAR1A	DLX5	NPR3	SHMT1	PSIP1	MCM10	ALOX12	SAV1	TBXA2R	SNAPC3	ORC1	HIST1H1E	H1FX	METTL16	GADD45GIP1	RBM38	CYP51A1	LSS	MYO1B	ALDH1A3	KCTD15	SPRY2	MVD	TRIB3	ACPP	ARHGAP11A	ITGB5	DCTN4	TH1L	HMGCR	MSMO1	PTPLA	NRGN	COCH	CDC45	CBS	HHEX	C9ORF38	PTER	ARRB1	SLITRK5	ZIC1	GNA13	KCTD20	
HOXA9_DN.V1_UP		ENTPD4	DICER1	ZFYVE16	OSTM1	CRISPLD2	LPAR6	CD209	BAX	ZNF277	CYFIP2	SLC46A3	ZNF394	FGL2	ZNF271	NOD2	STX12	TOB1	FRAT1	IFI16	IFT74	ST3GAL6	CYP1B1	RABAC1	FZD2	NDFIP1	PAQR3	GADD45A	PLK2	ERLIN2	GPR137B	COQ10B	IFFO1	PARP12	KIAA1598	GPR183	DHX29	FBXL5	SLC22A4	SLC35D2	SCHIP1	ICAM3	GNS	XPC	IFI30	RCBTB1	RCBTB2	SUV420H1	SCPEP1	FDXR	IER5	TRPM4	CCR2	FUCA1	GPR18	AKIRIN1	CARD9	MYOF	IL10RA	TFEC	PTPRE	MS4A4A	BST1	CYLD	TAX1BP3	ARHGEF3	GAS7	SGK3	FCER2	C1ORF38	TWF1	SLC22A18	STK39	ZNF107	FCER1G	ATXN1	TPK1	ANKRD46	FOS	VASH1	SERPINB8	CTSL1	MS4A6A	KIAA1279	ANKRA2	NUPL1	OAT	PTGER4	N4BP2L2	SNX10	TP53TG1	FCGRT	CXCR2	RNF130	HLA-DMA	MAP4K4	JAK2	AGTPBP1	GDF15	SEPX1	CCDC109B	ACYP2	TYROBP	TICAM1	ARHGAP26	UBE2W	TP53I3	FAS	ADAM9	CSPG4	S100A9	PLAA	S100A8	TYMP	CD86	CD84	UHRF1BP1L	MPO	FRY	FAM105A	SLC39A6	ASCC3	HIST1H2AC	CHPF2	TNFRSF10B	SLC30A1	TDRD7	ISG15	IPCEF1	C12ORF5	CCNA1	COL6A3	HPSE	ZCCHC2	SLC26A2	NCF2	ROGDI	SESN1	GLIPR1	ZMAT3	SRD5A1	TGM5	BZRAP1	IL13RA1	GALNT7	H2BFS	CLK4	VCAN	MARCH2	ACTA2	CDK8	ARL4C	IL8	HLA-DRA	PECAM1	MS4A3	CHI3L1	SAR1B	C14ORF109	LY96	PIK3R3	PHTF2	CA6	RPS6KC1	CYTIP	FAM98A	DYNLT3	CHUK	FNDC3A	KIAA0232	FNDC3B	SORL1	KLF4	CECR1	GALC	NAGK	MNDA	CRY1	HIST1H2BH	RBM47	CSNK1G3	HIST1H2BD	RNF11	TSEN34	USP15	HDAC4	HIST1H2BK	SAMHD1	THBS4	NGRN	THBD	FYN	UGGT2	IFT57	TRIM22	
SINGH_KRAS_DEPENDENCY_SIGNATURE_		SEMA4B	FGFBP1	LAD1	LAMA3	SH2D3A	MAOA	AMPD3	TGFA	MST1R	LAMC2	AREG	DAPP1	PRSS22	C6ORF141	CLDN7	C1ORF116	FAM83A	ADAM8	SDR16C5	TMEM45B	
STK33_DN		RSAD1	SYTL1	CACNA2D3	C12ORF75	MAPK14	PM20D2	SCD	LOC730101	POLR3B	C7ORF23	SLPI	NHLRC2	DCHS1	OBSL1	CDA	ANKLE1	CYFIP2	CCNJ	SATB2	ADCY3	STX11	C19ORF51	ZEB1-AS1	ALOX5	APBB2	HES6	PROK2	C22ORF29	NFE2	NDFIP1	PROSER1	FAM54A	CYP4F2	CYP4F3	NR2F2	WDR54	VPS13C	C9ORF66	TEX15	PARP16	SETMAR	FERMT1	IL22RA2	BACE2	C7ORF41	RNF144A	GJB2	STAR	GJB6	PADI2	LOC644480	GPM6A	GPM6B	BEX2	VARS	HHLA2	LPAR3	LGALSL	C6ORF192	RXFP1	ART3	FAM134B	ALCAM	ANPEP	MICAL2	PRKAR2B	ZNF280C	FDXR	ZBED3	ASL	KCNN2	FAM65B	TNFSF10	TSPAN2	ANXA3	RMI2	AKR1A1	BTN3A3	FAHD2A	WDR36	PAWR	TMEFF1	MBLAC2	ID3	LYRM7	CEACAM6	VMA21	GAS2	RET	ACY1	ENDOD1	STC2	SLC35F1	C10ORF95	DPH2	CLTCL1	GPRASP2	KIAA1804	CEP57	WDR18	SERPINB2	MAP4K1	FAM46C	ELOVL6	LOC285758	LOC642775	BDH2	KIT	SLCO4C1	CARS2	IL17D	DHRS11	ORM1	LOC645919	SLC43A1	SETD7	SPIN4	F13A1	SERPINB10	LPCAT2	ZDHHC23	JPH1	PIGW	SLC8A1	KIAA1274	TMEM143	PRAM1	PDCD2L	NUDT11	C6ORF147	C16ORF74	MTG1	PNMA2	MPRIP	GPAT2	RRP15	CHML	MREG	C3ORF80	DEFA6	GPT2	SPNS3	KAZN	BSPRY	PPAPDC2	FAM203A	SLC9B2	PDGFRL	SLC25A39	TANC2	SHISA2	FAM173A	SIDT2	ELMO3	UCA1	SLC25A32	TCTA	VKORC1L1	FBLN7	GALNT12	PLXND1	RGS16	KATNB1	ACAP1	HSD17B8	C1ORF115	FAM117B	APEH	HOXA10	ABLIM1	C1ORF228	LOC652226	LAMP3	LOC644295	ZNF664	CAST	PCYT1B	LOC649094	LOC285957	TRPC5	FTSJ1	FANCE	DGKZ	TRAF7	DDAH1	MATN2	CDC42EP3	PCYOX1	MAP3K15	SLC27A5	VCL	OSBPL1A	FBN2	ARHGEF26	CCDC125	RORB	LOC283663	TRHDE	SYDE2	EEF2K	RASGRP1	UAP1L1	PODXL	DKFZP564C152	BTLA	MOSC1	PLS1	MOSC2	SH3GL3	PSPH	SLC38A5	TRIT1	PLCH1	TXNRD3	CXORF56	ASNS	ABHD14B	BMX	HPDL	KBTBD11	CDK8	PIK3CB	PCCB	CHPT1	ACOX2	TRIM58	PSMG4	FAM84B	BCL2	SLC26A8	DSG2	MANSC1	MS4A3	TMEM45A	ST6GALNAC3	TNFAIP8	TNKS	CCDC26	MAPKAP1	LRRK2	PIK3R3	MTR	NLRC3	C4ORF32	HK3	AFF3	ENHO	PSTPIP2	MFSD3	CA8	ACP6	CPXM1	SLC37A4	HN1L	CR2	CAD	GZMA	KLF5	TPD52L1	LCK	PFKM	FLJ44635	LEPREL4	MGAT4A	AIM1	ERVH48-1	SCLY	BPI	RANGRF	TMEM55A	NXT2	FLT3	C2ORF68	PPM1H	C20ORF103	ZNRF3	POLD1	OGDHL	OXCT2	POLD2	KDELC1	CCL5	BEND5	VAT1L	BPNT1	NEO1	PCBD1	BEND6	KLRG2	
STK33_NOMO_DN		POLR2J2	CKMT1A	MOGS	BTBD11	MAPK14	PM20D2	SCD	LOC643011	C7ORF23	DLX6-AS1	MTHFD2L	NHLRC2	OBSL1	CDA	GALT	ANKLE1	CYFIP2	SATB2	ADCY3	SLAIN1	STX11	ZEB1-AS1	ALOX5	APBB2	EXPH5	SAMD13	HES6	PROK2	C22ORF29	FONG	PROSER1	FAM54A	ST14	CYP4F3	SLC35C2	VPS13C	C9ORF66	TEX15	PRG4	SLC16A14	VAT1	FERMT1	IL22RA2	DOPEY2	BACE2	C7ORF41	RNF144A	GJB2	PPP1R1B	STAR	GJB6	PADI2	APOBEC3C	LOC644480	HSPA4L	GPM6A	BEX2	VARS	HHLA2	DKFZP761E198	TUBBP5	TMTC2	ART3	FAM134B	ALCAM	ANPEP	MICAL2	ZNF280C	FDXR	ASL	ALX3	TSPAN2	ATP6V1C2	CCR10	ANXA3	RMI2	LOC400027	AKR1A1	TET1	BTN3A3	FAHD2A	WDR36	PAWR	ICK	MBLAC2	LYRM7	CEACAM6	HEATR5A	VMA21	JDP2	GPR124	CD24	IL18R1	RET	ACY1	FPR2	HNF4G	SLC35F1	SOCS2	C10ORF95	CCR7	KIAA1804	TIGD1	WDR18	MAP4K1	EGLN3	ARG1	GCH1	LOC285758	LOC642775	SLC39A14	MZT1	BDH2	KIT	IGLL1	DUSP5P	NEDD4	PTPRCAP	CARS2	RGR	IL17D	LGR4	DHRS11	C9ORF103	PTGER2	SLC43A1	SETD7	SPIN4	F13A1	SERPINB10	LPCAT2	HOXD13	ZDHHC23	JPH1	PIGW	SLC8A1	KIAA1274	TMEM143	PRSS21	PRAM1	NUDT11	C16ORF74	MTG1	PNMA2	GPAT2	RRP15	CHML	BIK	DEFA6	GPT2	KAZN	BSPRY	PPAPDC2	FAM203A	SLC9B2	PDGFRL	SHISA2	FAM173A	SIDT2	UCA1	SLC25A32	TCTA	VKORC1L1	FBLN7	GALNT12	DPAGT1	GDA	EIF2C4	PLXND1	KATNB1	ACAP1	C1ORF115	FAM117B	APEH	HOXA10	TCEAL8	LAMP3	SLC16A4	LOC644295	PLEKHJ1	ZNF664	BIVM	PCYT1B	LOC649094	LOC285957	USP44	FANCE	DGKZ	SDK2	H1F0	SELL	DDAH1	MATN2	XAF1	PCYOX1	MAP3K15	OSBPL1A	FBN2	FMR1	LOC202781	BHLHE22	CHRDL1	RORB	LOC283663	TRHDE	SYDE2	IL18RAP	RASGRP1	CLEC5A	DKFZP564C152	BTLA	MOSC1	PLS1	PSPH	CMTM8	PLCH1	TXNRD3	CXORF56	ASNS	SEPT1	ABHD14B	BMX	HPDL	PCCB	CHPT1	ACOX2	TRIM58	PSMG4	BCL2	SLC26A8	DSG2	MANSC1	TMEM45A	ST6GALNAC3	TNKS	LOC255512	MAPKAP1	LRRK2	PIK3R3	SLC40A1	MTR	C4ORF32	HK3	SIRPB2	AFF3	ENHO	PSTPIP2	FCGR3B	MFSD6	MFSD3	ZNF623	SLC37A4	MAGI2	CR1	CAMK1D	CR2	ADSL	LOC202451	GZMA	KLF5	TPD52L1	LCK	FLJ44635	MGAT4A	AIM1	ERVH48-1	C8ORF55	RANGRF	TMEM55A	ACPP	SLC47A1	KRT81	NXT2	FLT3	C2ORF68	SEMA3C	SOBP	C20ORF103	ZNRF3	POLD1	OXCT2	LOC283070	POLD2	KDELC1	BEND5	VAT1L	BPNT1	ITGB7	NEO1	PCBD1	HCG11	BEND6	
STK33_NOMO_UP		ACVR1	SLC12A6	DYX1C1	IL1R1	IL1R2	CADM1	C20ORF194	ATG14	NECAP1	OSTM1	LACC1	ULK2	RIN2	CPEB4	ADAMDEC1	EPAS1	WBP2	AQP9	C3AR1	MTMR9	GPATCH2	PPP1R3B	C10ORF46	STX12	IFI16	PTGFRN	GBP3	ST3GAL1	YES1	EGR2	EGR3	ABCA1	TNFSF15	ARRDC3	SLC11A2	DDIT4L	PPBP	NR1D2	NUAK1	GPR137B	COQ10B	NCEH1	BBS12	HECW2	MEIS3P1	PTPLAD2	HBP1	PID1	ACSM3	ICAM1	ELK4	FCRLB	PPP3R1	GNG11	FAM134A	PGBD5	GJA1	KIAA1467	TDO2	KIAA1468	HMOX1	A2M	JUNB	TPSAB1	IER3	C5ORF20	DUSP5	ZRSR1	LRRC25	IL10	JUN	DUSP1	CCL20	IL10RA	EMP1	TFEC	TUBB2A	MTSS1	CTTNBP2NL	RHOB	C9ORF86	VWA5A	MMP10	IL1A	IL1B	TLR1	RNF149	ZEB2	KITLG	ZNF238	TLR6	KBTBD8	SIGLEC9	CC2D1B	SGK1	ZCCHC14	CSRNP1	BTG3	BTG2	DENND1B	PTPRO	CAB39L	SDC4	ABHD2	STC1	WDR20	PPCS	TWF1	C12ORF44	HINT3	PANX1	AUH	CLEC7A	NKIRAS1	LOC653754	HAVCR2	C5ORF41	HSD11B1	ARNT2	ZNF222	P2RY14	MAP4K3	WDR19	EMR2	FOS	MORN2	FABP4	GAN	TMEM159	DPY19L4	STK17B	RIT1	KIAA1279	TRIP11	PELI1	CYP2E1	LOC146795	C1QC	NRP1	RNASEL	GCNT2	UNK	FOXQ1	SIPA1L2	ADAM28	NAMPT	GPNMB	MIR22HG	MYOZ2	OLR1	RAB8B	APPL2	SEPT10	EOMES	PHLDA1	GDF15	KLHL28	WNT5A	SEMA4D	BTBD7	CGRRF1	NEAT1	UBE2W	GPRIN3	GNPDA2	UEVLD	TTC30B	CD300C	IL6ST	CNIH3	SCG2	STAM2	OTUD1	SQSTM1	PTPN3	PPP1R15A	CD80	ZFP36L1	CREBL2	UBE3C	JAKMIP2	SAMD9L	NRAS	EFNB2	ZFP36	CFL2	RNF19A	STX6	MAP3K8	TGIF1	ARID5B	DOLK	LOC643424	FAM199X	MIR21	KMO	FBXO32	MAFF	KIFC3	SYNJ1	CAPRIN2	COL6A3	FAM70A	IL7R	MIDN	LY6K	DOCK4	IRS1	C5AR1	C15ORF60	FAM13A	ANKRD12	PLAU	TM7SF4	RASGRP3	HNMT	NPEPPS	FAM198B	HCAR3	GLIPR1	RGS2	USP53	LIMK1	GFPT1	GALNT4	MMP1	LAMB3	AKTIP	KCNJ15	MERTK	MANBAL	LOC284120	ARL4C	DAB2	BCL6	BCL3	LCOR	ZMYND11	SOS1	WHAMM	SAR1B	TBCEL	TNFAIP6	FAM114A1	LY96	CXCL2	CXCL1	TREM1	CXCL3	CXCL6	C15ORF48	C7ORF74	PTBP2	SGPL1	FCHO2	MGC16142	ACP5	LOC390940	DAPK1	KCTD3	FNDC3A	KIAA0232	THAP1	TM6SF1	FBXL13	RAB12	CLEC2B	KLF6	SETBP1	MGAT4B	ASPH	HIST1H2BG	CRK	KDELR3	PTX3	HIST1H2BC	SLC24A3	CAMK2D	RND3	THBD	SPRED1	HECTD2	PSD3	GNA12	KYNU	ZIC2	CCL4	CDC37L1	LOC389023	UPP1	ARL5B	KCNJ2	TRIM23	CLVS1	
STK33_SKM_DN		RSAD1	CACNA2D3	MAPK14	LOC653605	SCD	LOC730101	POLR3B	MARCKS	C7ORF23	PPP1R3C	SLPI	LOC84989	OBSL1	CDA	ANKLE1	CYFIP2	PRSS1	ADCY3	TONSL	C19ORF51	PRTG	ZNF829	ZEB1-AS1	SV2A	ALOX5	APBB2	TBL1Y	PROK2	NFE2	CYP4F3	SLC6A15	DDIT4L	NR2F2	RAB27B	TEX15	PARP16	SETMAR	RPL3L	FERMT1	BACE2	C7ORF41	BANK1	STAR	DZIP1	PADI2	LOC644480	ZNF134	GPM6B	BEX2	ICAM3	LPAR3	C7ORF58	C6ORF192	RXFP1	ABO	PWP2	SPIB	C10ORF128	ANPEP	PRKAR2B	ZBED3	ASL	KCNN2	KCNN3	FAM65B	TNFSF10	ZNF488	CCR2	GABRA5	GABRA4	TMEM173	CYP7B1	HBA2	WDR36	PAWR	TMEFF1	ID3	LYRM7	GAS2	CAMK4	RAPGEF5	ACY1	STC2	KRT23	SLC35F1	PRDM11	LRRC34	CD3D	STK33	C10ORF95	DPH2	ZMYM6	CLTCL1	SH3BGRL2	ANKRD2	CC2D2A	GPRASP2	TEAD4	TPD52	WDR18	SERPINB2	GPR37	FAM46C	ELOVL6	MOCOS	LOC642775	SERPINB8	LOC100129603	DHRS9	KIT	SLCO4C1	MSRB3	CARS2	DHRS11	ORM1	LOC645919	SLC43A1	SPIN4	SERPINB10	CRIP3	N4BP2L1	ZDHHC23	LILRA2	JPH1	CRIP2	TMEM143	TMEM144	PDCD2L	NUDT11	C6ORF147	MTG1	STBD1	TBC1D30	PCGF2	NKX1-1	CHML	MGC2848	MREG	C3ORF80	PCDH8	SPNS3	DEFA4	KAZN	CRIM1	FAM203A	TUBA4A	FOXP2	PDGFRL	TANC1	TANC2	SHISA2	RAB38	SPNS2	UCA1	SBDS	SLC25A32	VKORC1L1	GALNT12	ALDH1L2	LOC388942	RGS16	ACAP1	HSD17B8	C1ORF115	CXCL16	FAM117B	CDH7	ABLIM1	C1ORF228	PRSS50	C1ORF106	GBX2	LOC652226	GRB14	TEKT2	SPP2	GRB10	SLC39A3	IL12RB2	CAST	LOC285957	ATP8B2	EPHX2	FRMD5	SYNJ2	PROCR	TRAF7	CDC42EP3	BMP2K	PFKFB1	VCL	C3ORF70	CTSL1P3	PYROXD2	ARHGEF26	CCDC125	KIAA1199	GPR84	LOC283663	ZFP57	SYDE2	EEF2K	UAP1L1	PODXL	CALD1	FAM186B	BTLA	MOSC1	PLS1	MOSC2	SH3GL3	PSPH	TRIT1	CXORF57	LAMB3	PLCH1	TXNRD3	GPX7	ASNS	HMGA2	ABHD14B	YDJC	BMX	CDK8	PIK3CB	PCCB	CHPT1	ACOX2	PSMG4	FAM84B	BCL2	MANSC1	MS4A3	TMEM45A	MCTP2	NID1	FBLIM1	TNFAIP8	NPR3	CCDC26	LRRK2	MTR	C15ORF44	BICD1	NLRC3	C4ORF32	AFF3	MUSTN1	OR2W3	CA8	PHACTR3	ACP6	SORL1	TPD52L1	SNTB1	PFKM	FLJ44635	LEPREL4	MYO1B	AIM1	BPI	SPRY1	RANGRF	MGC14436	TMEM55A	LOC340107	FLT3	C4ORF19	PRAC	C2ORF68	KAAG1	TSPAN13	PPM1H	THBS4	ADAMTS5	OGDHL	OXCT2	SLITRK5	POLD2	KDELC1	CCL5	BEND5	MGC50722	LOC389023	BPNT1	SH3D19	PCBD1	KLRG2	
STK33_SKM_UP		SLC12A6	DYX1C1	LRRC37A2	NBEAL1	ACSL6	C20ORF197	NECAP1	FCAMR	CPEB2	LPAR6	ZNF718	CD9	NINJ2	HIST1H4H	CPEB4	ASB2	SAMD8	FGL2	TFPI	FNBP1L	STX12	TMEM71	CLDN1	MILR1	IFI16	FLJ12120	C10ORF54	TP53INP2	GBP3	GBP2	EGR1	NAPSB	ARRDC3	PLK2	C13ORF15	AMMECR1	GPR137B	GPR137C	FCHSD1	BBS12	PKIB	GPR183	HECW2	ST20	TLR10	PID1	ANP32A-IT1	ZMYND17	ZNF254	PPP1R17	TMTC3	ZBTB6	RCBTB2	EPB41L5	KIAA1107	GNG11	HIST1H3A	HIST1H3B	LGALS1	HMOX1	HIST1H3H	HIST1H3I	HIST1H3J	JUNB	ERMAP	HIST1H3F	DUSP5	ANXA1	IL15	DUSP1	IL10RA	TFEC	EMP3	RHOB	RHOC	DUSP8	IL1A	IL1B	TTLL7	TLR1	KITLG	MPPED2	FAM20C	RNF141	SNORA68	ZNF117	LOC727815	TLR6	SGK1	RAB7B	ZCCHC14	GK3P	BTG2	PTPRO	PTPRM	ADM	PPCS	TWF1	TNFRSF11B	SLC7A11	C12ORF35	HINT3	MAP2	CTSK	TK2	CD36	C5ORF41	LOC644250	TMOD2	P2RY14	CD53	MYEF2	WDR19	GPR34	FOS	MYBPH	SULF2	SYNJ2BP	MORN2	FABP4	DPY19L4	RIT1	NMNAT1	NOV	SNX16	GDPD1	TRIP11	HBEGF	LOC643072	ERRFI1	CDKN1C	CDKN1A	TGFB1I1	ANKRD57	AMN1	UNK	LFNG	GPR132	SIPA1L2	ADAM28	NAMPT	MIR22HG	GPR135	CD58	OLR1	APPL2	PHLDA1	ZNF682	TFPI2	KLHL28	CYBRD1	MPEG1	BTBD7	TYROBP	UBE2W	TTC30B	PLXNB2	ZNF678	STAM2	SQSTM1	ZNF675	ZNF432	CD86	SUCNR1	CEP19	GPR65	TNF	PRKY	LOC285147	FGD4	ZFP36	ARHGAP42	KIAA1841	TCTEX1D1	RNF19B	FAM177A1	CFL2	RNF19A	ADORA3	STX6	HIST1H2AE	HIST1H2AG	SH2B3	STOX2	HIST1H2AC	N4BP2L2-IT1	NFXL1	ARID5B	CYBB	MIR21	DNAJC15	MAFB	KMO	HIST2H2BE	MXD1	CREB5	MIDN	NCF2	C5AR1	LOC284757	PLAU	PLCXD2	RASGRP3	OSBPL11	CALHM2	GLIPR1	RGS1	RGS2	KIAA0895	TMEM107	ZNF407	BMF	MFAP3L	SLC38A6	ZNF763	LOC100505968	LOC284801	NFKBIZ	ETV1	OLIG1	LOC644656	IRF1	NFKBIA	TNFRSF21	ACTA2	KIAA1659	MFAP3	BCL3	IRF9	CMTM1	MNS1	LCOR	CMTM3	OR52K3P	PRTFDC1	RTN1	BCL2A1	LY96	NLRC4	TNFAIP2	AFF4	C4ORF34	MFSD9	FCHO2	LOC440309	CA6	DNAJB4	DYNC2LI1	SERAC1	LPXN	SKIL	EVI5	HIST1H2AM	MGC12935	ATRX	HIST1H2AL	TP53INP1	THAP1	FAM131A	FGR	LMBRD2	KLF6	PALLD	SETBP1	TBC1D8	ASPH	HIST1H2BG	CRK	DAAM1	HIST1H2BC	HIST1H2BB	CD101	TRIB1	HIST1H2BD	SYCP2	HIST1H2BJ	CXORF23	RND3	ACRC	CYTH4	THBD	CCL4	CDC37L1	VSIG4	ITGB8	UPP1	ARL5B	KCNJ2	TRIM23	UNKL	
STK33_UP		ACVR1	SLC12A6	DYX1C1	GLCE	NBEAL1	C20ORF194	ATG14	NECAP1	FCAMR	CPEB2	OSTM1	LPAR6	CD9	RIN2	CPEB4	ASB2	ADAMDEC1	SAMD8	WBP2	FGL2	AQP9	MTMR9	GPATCH2	C10ORF46	TFPI	FNBP1L	STX12	TMEM71	CLDN1	MILR1	IFI16	FLJ12120	C10ORF54	GBP3	EGR1	EGR2	EGR3	ABCA1	TNFSF15	ARRDC3	PPBP	NUAK1	GPR137B	COQ10B	GPR137C	NCEH1	BBS12	PKIB	HECW2	ST20	MEIS3P1	HBP1	TLR10	PID1	ZMYND17	PPP1R17	ACSM3	ZBTB6	ICAM1	PPP3R1	KIAA1107	GNG11	HIST1H3A	GJA1	TDO2	KIAA1468	HMOX1	HIST1H3J	JUNB	DUSP5	ANXA1	ZRSR1	LRRC25	JUN	DUSP1	IL10RA	EMP1	TFEC	MTSS1	RHOB	RHOC	DUSP8	VWA5A	IL1A	IL1B	TTLL7	TLR1	RNF149	ZEB2	KITLG	NME7	FAM20C	RNF141	SNORA68	ZNF238	ZNF117	TLR6	KBTBD8	CC2D1B	SGK1	ZCCHC14	CSRNP1	BTG3	BTG2	PTPRO	ABHD2	STC1	WDR20	ADM	PPCS	TWF1	SLC7A11	HINT3	PANX1	AUH	NKIRAS1	CD36	HAVCR2	ATXN1	C5ORF41	LOC644250	SOCS6	ZNF222	P2RY14	MAP4K3	WDR19	GPR34	FOS	SULF2	MORN2	FABP4	GAN	DPY19L4	RIT1	NOV	SNX16	TRIP11	PELI1	RNF121	HBEGF	ANKRD40	NRP1	CDKN1B	CDKN1A	AMN1	UNK	LFNG	FOXQ1	SIPA1L2	ADAM28	NAMPT	MIR22HG	MYOZ2	GPR135	OLR1	APPL2	SEPT10	PHLDA1	GDF15	TFPI2	KLHL28	WNT5A	CYBRD1	MPEG1	BTBD7	TYROBP	UBE2W	GPRIN3	GNPDA2	TTC30B	TRAC	IL6ST	CNIH3	SCG2	STAM2	OTUD1	SQSTM1	PPP1R15A	ZFP36L1	GPR65	TNF	SAMD9L	ZFP36	KIAA1841	RNF19B	FAM177A1	CFL2	RNF19A	ADORA3	STX6	HIST1H2AC	TGIF1	BTN2A1	N4BP2L2-IT1	NFXL1	ARID5B	LOC643424	MIR21	DNAJC15	MAFB	KMO	HIST2H2BE	MAFF	SYNJ1	COL6A3	CREB5	FAM70A	MIDN	DOCK4	NCF2	C5AR1	LOC284757	C15ORF60	ANKRD12	PLAU	PLCXD2	RASGRP3	HNMT	FAM198B	GLIPR1	RGS1	RGS2	KIAA0895	BMF	USP53	SLC38A6	LOC338758	LIMK1	GFPT1	GALNT4	MMP1	LOC284801	AKTIP	MANBAL	KIAA1659	BCL6	MFAP3	BCL3	IRF9	CMTM1	LCOR	CMTM3	ZMYND11	PRTFDC1	SOS1	RTN1	BCL2A1	LY96	CXCL2	NLRC4	CXCL1	AFF4	TREM1	CXCL3	C4ORF34	C15ORF48	C7ORF74	FCHO2	MGC16142	LOC440309	DYNC2LI1	HIST1H2AM	DAPK1	TP53INP1	FNDC3A	THAP1	RAB12	LMBRD2	CLEC2B	KLF6	SETBP1	ASPH	HIST1H2BG	CRK	DAAM1	HIST1H2BC	CD101	TRIB1	RND3	THBD	SPRED1	KYNU	CCL4	CDC37L1	VSIG4	ITGB8	UPP1	ARL5B	KCNJ2	TRIM23	CLVS1	CYTH2	UNKL	
KRAS.AMP.LUNG_UP.V1_DN		RBFOX1	CD300A	STARD8	TBR1	CORO2B	GDF10	ALDH4A1	ADAM2	SCN10A	PDCD1	CCDC82	EPB41	FGL2	SLC5A2	TRMT2A	RELB	KIAA1967	GNAT3	EPYC	PPFIA3	SNCB	SDS	DTNB	SLC6A16	KREMEN2	GDF2	KRT32	ADRA2C	GVINP1	NAT2	TBXAS1	DGKQ	ST20	LOC100507605	MXD3	GNAZ	IFNA10	ZNF134	HHLA1	CEND1	TRHDE	CACNA1F	RHOBTB1	CPLX2	WISP2	CYP2C18	ICAM2	INPP5D	C5	HIST1H3A	IGF2-AS	KCNN1	C22ORF46	IL12B	SCARF1	USP53	ODF1	PROM1	PAIP2B	PRODH	RAG1	HOXC8	SLC19A3	FLJ14082	GPR17	ACE	SETD1A	HTR1D	ZNF480	PYHIN1	FSHB	HBA1	POU2F3	DNM1	GMIP	WDR33	SHANK1	MMP13	TF	GPRC5C	FCGR2B	CLDN16	SYNPO2L	DPPA4	RAPGEF3	PLCH2	CAMK1	CEP41	TSGA10	TLR4	GABRB1	ABCB8	AATK	GRIK5	PDE11A	MLL	HOXC11	PTPRH	HIST1H1T	MC2R	SYNGR3	CA1	H2AFJ	SNTG1	P2RY4	CHL1	FAM164C	EMILIN2	PGPEP1	CD34	DRD5	ZNF862	SPAG11A	OVGP1	C2ORF54	CGREF1	DCC	APC2	EMR1	GP1BA	RPA4	P2RX1	ALDH1A2	CRY2	PLCB3	IFNA7	CTF1	HIST1H2BJ	DBF4B	BARX2	KIAA0664L3	LILRA4	CBL	HDAC7	PPM1H	PODNL1	ADAMTS5	C19ORF73	CXCR2	HEY2	LOC644951	ENPP1	GCNT3	CACNG1	DXS542	ABCD1	
KRAS.AMP.LUNG_UP.V1_UP		LRRC37A4	EGF	C8ORF39	HSPA1L	DEFA5	C22ORF43	HSD3B2	ATG10	SOX12	PNMA3	SPINK1	LRRC37A	RAB30	TUBA8	XPNPEP2	CLEC4A	SLC25A31	ZNF835	ABCG5	FKBP6	ALLC	OSBP2	UGT1A10	SLAMF1	HCN4	PAGE4	GPR68	C3AR1	HECW1	CSN2	NPAS3	LENEP	HSF1	NPHP1	BMPER	AKT2	ST3GAL6	SPP1	NDOR1	MAGEA6	CELA2B	GCKR	PPIEL	ST8SIA2	EFNA2	SLC6A6	RCAN2	TDRD1	EFNA3	NAG18	TNNT2	MAGEB1	NMUR1	FAM30A	ZNF257	CCT8L2	CLSTN3	LPL	CLSTN2	HPR	LY75	SLC2A4	GATA1	VTN	B3GNTL1	FGF7	ATXN3L	CLEC5A	FAM174B	FCRL2	OTOR	HSPA6	GABRA6	ABCC6	KLK14	PAX4	SSTR1	DUSP9	MMP15	DKFZP434C153	SLC7A9	TTLL3	TMEM35	CFHR5	C11ORF16	CD247	DOCK3	OPN1SW	SLC26A4	SDCCAG8	BTG4	KCNC1	DLX5	GPR25	C8B	CD3E	CYP3A7	GNGT2	SPTA1	GABRR2	GABRR1	MCF2L	CA5A	NPBWR2	FCER1A	FCER1G	MAGEA12	PRKG2	VENTX	HGFAC	DYNC1I1	C8ORF59	CCDC57	OPRK1	GIP	NGF	GPR6	NELL2	FAM155B	C10ORF81	NPHS1	NOVA1	REST	RPL23AP53	CAMK1G	HIST1H2BB	LOC651803	HIST1H2BN	CEBPE	CCL11	IL26	SEMA3E	GRP	CRYBA1	F13A1	GPR44	ASIP	AFP	EFCAB6	FLJ14327	MAN1C1	JAK3	PIWIL1	MYOZ1	
KRAS.DF.V1_DN		CDK18	HOMER2	HUS1	MEX3D	CD2	CYP2C9	CYP1A1	MXRA8	CNTFR	TAGLN	PRAMEF10	GPATCH2	LCAT	CLDN1	EXOSC7	ALOX5	CDK20	PRSS8	FAM63A	C3ORF14	KLF11	TSPYL1	ACTL6A	COG5	OMG	KLF15	COPZ2	ARFGAP1	C12ORF49	BCAM	GJB4	MYO5C	CTAGE9	SPRR1B	SCN2A	POM121	GCC1	PDGFA	THUMPD1	HPX	TCL1A	PCBP3	KIF21B	HOXC8	DUSP2	PAX5	RAB3IL1	VWA5A	LETM1	LYRM4	NCR1	ZNF239	CLDN17	SIGLEC6	RET	HIST2H2AA3	BRP44L	KLK2	OR10H3	MOGAT2	KLK5	ADRB2	KIR2DL1	KLK8	NEUROD2	TMEM168	UCHL1	CAMKV	MAP7	OR7E47P	RAB6B	MPP3	SF3A2	SLC17A1	PYY2	SYP	PER2	MAS1	COL4A5	LLGL1	EPPK1	NUPL2	RNF122	TJP3	ROBO3	NRP2	PGLYRP4	PTGER1	IL24	COL11A2	PHF7	PTGS2	PCLO	EPB41L4B	PRAMEF5	C6ORF145	RNF43	SPINK5	TGFB3	TRAPPC10	ARID3B	ALG13	LRRC61	THNSL2	ARHGAP26	ERN1	RNF186	TNXB	RNMT	CHRM5	RNF39	TNC	AHR	HOXA11	C6ORF15	C1ORF109	LAMP3	HMGN3	STX3	KIR2DL5A	PAK3	RPRM	IGFBP2	SEMA6A	SLMO2	AUTS2	SLC30A3	IFNA17	IGFBP3	NUP153	SMAD7	SMAD6	FANCE	MAVS	LSM14B	FBN2	ZNF512B	ETS2	GLIPR1	MMP25	ALOX12P2	SIRPA	TNFRSF9	ODF1	ZNF764	PSPH	ZFHX3	CBX4	LANCL2	OR1F1	PTPN14	SSTR3	URB1	SEZ6L	FAM153A	BMP4	SP1	LCP1	SP2	PAPPA2	TMEM45A	DEFB4A	HSPB6	MLLT4	WNT6	HRH2	BDKRB1	DVL3	RDH16	WASF1	KDM6A	TCFL5	CXADR	COBL	ATP2B1	NGF	KLF4	HTR3A	SMAP1	GAP43	HIST1H2BH	SLC25A13	TAF4	TUFT1	SEMA3C	SRF	SYNE1	HDAC9	MALT1	CYTH4	OGFRL1	TRA2A	CNR2	DCAF10	
KRAS.DF.V1_UP		SMARCA1	DKK1	TM4SF1	MTAP	IFI27	FAR2	CPVL	CDA	GLS2	RETSAT	CLPB	IFITM1	SERPINE1	CBLC	GLRX	RASIP1	LRP8	HERC5	DPYSL2	FLRT3	AKT3	PRSS3	E2F8	TUBG2	IFI44	PRG1	INPP4B	ALDH7A1	LOC81691	SMTN	GNE	PID1	BEX4	SLC22A4	IFI35	GATA6	IFIT1	ELK3	OPLAH	GNG11	ANPEP	INPP5F	TSPAN5	CCL20	VEGFC	EMP3	TLR2	PXDN	DPYD	CCNG2	ALDOC	ARHGEF3	CUTC	GK3P	RRAD	TMEM160	PTPRG	DSN1	SMYD3	SCAND1	TIMP4	BBS9	DLGAP4	DLGAP5	CDKN2B	GCH1	SERPINB1	ANKRD46	AKR1C3	SLC2A10	KIN	DDB2	FKBP1B	TMEM158	ETNK1	HCLS1	PELI1	PLIN3	DNASE1L1	NRP1	SRPX	HRSP12	QPRT	ING2	AKAP12	CUX2	C7ORF10	OBFC1	RAC2	FADS2	CBR4	JAK2	G6PD	TFPI2	SAP30	UBE2W	TMEM135	IFI44L	TP53I3	FAM173A	EHBP1L1	SCG5	ADAM8	SEC24D	STEAP1	ANKRD36B	CSF3	CCNT2	MPI	CHRNA5	RGS17	LOXL2	AURKB	PDPN	HSD17B2	STX4	ATP9A	MAP3K6	CD97	GLMN	BORA	INHBA	NAT1	MED24	ISG20	PROCR	CAPRIN2	COL6A3	BCL2L1	ZNF654	SLC26A2	LGALS3BP	LTBP3	GSTT2	PLAU	PLAT	CORO1A	MUM1	CALHM2	RGS2	ABHD10	KIF3A	IL13RA2	GALNT6	MMP1	GFPT2	HSPA2	ASMTL	BMP6	VCAN	BMP2	BCL6	IL8	LOC653127	BCL3	IRF9	PLCH2	HS3ST3A1	EIF4B	BMPR2	KHDRBS3	CXCL1	CXCL3	PITPNC1	STK4	CXCL5	PDLIM2	FUT8	CCDC85B	TRPC1	CTNNBL1	SPAG4	PPP2R3B	FAM168A	CLDN5	GREM1	PPM1D	CAT	ALDH1A3	PPAP2C	TBC1D8	ASPH	S100P	SPRY2	ZMYND8	SMARCD3	ACADVL	MVP	ETFB	SLC4A7	RPS6KA5	IL1RL1	CRYZ	
TBK1.DF_DN		SLC35A5	PLEKHA2	SCAF11	PDHX	ANKFY1	PLEKHA1	DICER1	AP1AR	GTPBP8	MED13L	SMARCA2	DKK1	PSMB9	MTAP	ARMC1	POLR3B	HIST1H4C	SDPR	RFX7	KIAA0247	TFAM	PRKRA	TLN1	PANK3	RRN3	EHF	ZNF395	RALA	SERPINE2	AKAP9	BACH1	RNF5	FNBP1L	ADCY6	CD2AP	RRN3P1	MTA1	FLRT3	TCOF1	CDC27	STOM	HOXA1	SEPHS2	EXPH5	YES1	KLF13	ATP6AP2	ERLIN2	AMMECR1	MINA	TERF2	ELL2	PRRC2B	ZZZ3	SLC6A8	KIAA1598	ATG2B	PRKD3	GNE	PTGES	SLC22A5	IL1RN	C5ORF22	CDCA4	PDGFA	NLK	RCBTB1	SMC5	IFIT1	TTBK2	GOLGA4	GJA1	TBK1	KIAA1467	GOLGA2	ZNHIT6	TSPAN5	RCC1	CCDC99	AGFG1	SEC63	ATP6V1C1	CDR2	NCOA3	MST4	UBL4A	NME6	ZWINT	LETM1	SIKE1	GAS1	CCNG2	EXOC5	LIMS1	PAFAH1B3	ZCCHC10	DENND1B	MAOA	IDE	KIF14	PPCS	C12ORF43	LIAS	DSN1	MIS18BP1	MYO6	UBXN8	TEAD1	UBXN4	YTHDF2	NFYB	TMOD3	THOC2	FOS	KTN1	ADAM10	ITCH	COL4A1	CCNE2	RFWD3	BDH1	COL4A5	SNX15	ETNK1	ANGPTL4	TTPAL	NUPL1	DCP2	FOXA2	HRSP12	SMG1	NDUFA13	SRPR	ANKRD57	MRPS33	RSF1	FAM115A	GNAI3	PSMB8	RSRC1	CAMK2N1	SPIN1	APPL1	TBC1D10B	LMO4	DNAJB14	VRK1	MSH2	HIPK2	HIPK3	UBE2W	COPS4	GNPDA1	ACAP2	COL5A2	PPIG	PKP4	BRWD1	ZNF557	MPHOSPH9	NSMAF	RAI14	DSC3	ROCK2	NIP7	GEMIN4	GALNT11	SLK	PROSC	RXRA	RBBP5	CCND2	CCND1	SLC39A8	KPNA6	WHSC1L1	BPTF	SMAD5	PNISR	ODF2	NEK7	OSBPL3	USP46	DNAJC16	COASY	LSM14A	ALDH3A1	BCL2L1	CHMP2B	PCYOX1	ZNF654	OSBPL1A	SLC26A2	COL17A1	GOLT1B	CBFB	CUL5	INSIG2	RIF1	CLEC16A	RLF	DDX60	PMEPA1	KIF3A	NEK1	ANKRD11	PMAIP1	AK4P3	MBP	ZKSCAN1	ARFGEF2	KDM4A	TTI1	GALNT7	CBX6	CBX5	GALNT3	SMURF2	USP22	HMGCS1	NAA35	ITGA2	DNAJC3	IMPACT	CDK6	HOOK1	IRF2	RMND1	NF1	BLMH	LUC7L3	TNRC6B	CCDC41	GTF2A1	BMPR2	LMNB1	MTR	AFF4	RPAP3	FAM164A	HMBOX1	CASP6	NRIP1	MFSD6	HIST1H1E	MPDZ	SLC37A4	HIST1H1C	HIST1H1D	CXADR	TAF15	ERAP1	KCTD3	DCK	LEPREL1	ATP2B1	KLF5	KLF7	C15ORF29	C1D	RPS6KB1	ESF1	NAA15	SPRY2	CRK	ALDH9A1	SLC25A13	CLOCK	SNTB2	ITGB6	SEMA3C	THBS1	BPHL	IL1RL1	CLN5	RBM4	DCAF16	UFL1	MTPAP	LRIG2	BNIP2	IGF2BP3	PCBD1	TRIM23	UGGT1	SCARB1	HNRNPA0	
TBK1.DF_UP		CHGB	CCNJL	ACVR1	SLC35A2	ENDOG	IL1R1	RUNX1	GOLPH3L	EML1	ISL1	PASK	MEX3D	RNF103	ZFYVE16	OSTM1	SCO2	FEZ1	VOPP1	TBPL1	CIAPIN1	RIN2	ATF3	RB1	CHIC2	CCDC68	CRABP2	ARAF	ADCY9	STX12	PNP	C1GALT1C1	KIAA0355	PEG10	NRBF2	SPOCK1	FAM63B	PIP4K2C	PRSS3	PKNOX1	C3ORF14	SNCA	NGFR	WWTR1	KLF11	TMEM184B	SAP30BP	TMEM50A	FZD6	PAQR3	STAM	PTK7	PTK6	MCAT	FERMT2	FAT2	SPRR1B	VAMP3	PID1	BEX4	SCHIP1	TUBBP5	UXS1	DCUN1D2	ENO2	GCC2	ABR	LIPG	GNG11	ZC3H12A	NETO2	ANPEP	INPP5F	HMOX1	TP53BP2	MYBL1	LIPT1	TNS3	DUSP5	DUSP3	BBS1	SLC33A1	PHF10	ITPK1	ANXA6	RAB7L1	TMEM40	NME3	EMP3	TUBB2A	IL1A	DERA	PXDN	CCDC6	MGLL	AVL9	NUP62CL	ATPAF2	TRAM2	BTG3	BTG1	IGSF3	ENDOD1	TGFA	RAD51AP1	PPP3CC	EXTL2	RRAS	TFE3	TIMP4	NFIL3	HSD11B1	TMED5	GCH1	G0S2	SNX24	GTF2H1	AKR1C3	SLC2A10	RABIF	FKBP1B	DPY19L1	RIT1	TPST1	SLCO3A1	C9ORF3	PELI1	SAA1	HBEGF	FAM69A	SRPX	SERPINB13	FAM57A	ZDHHC6	SNX11	TRAK2	TUBA1A	SNX10	CRIP2	NUDT4	PCLO	EPB41L4B	C6ORF145	SERTAD2	RABGEF1	CKB	ARIH2	NFYA	BID	ANKMY2	CSGALNACT2	MREG	GINS1	MAP3K2	ACYP1	GCA	CCDC109B	GPR56	CYBRD1	OCRL	PRPF4B	ATP11B	TEX2	CGRRF1	GLTPD1	TP53I3	DMTF1	ADAM8	C11ORF57	DEGS1	GRINA	S100A8	STEAP1	LRP12	GOLGA8A	C11ORF75	GALNT12	CD83	STEAP1B	RNF38	PROS1	ATP10D	CIB1	GTF2E1	GALNT10	SH3TC1	RAB21	LAPTM4A	ICT1	SLC39A6	TBC1D13	STX3	MICA	RGS20	SLC39A4	OPN3	SWAP70	CD97	RAB4B	TRAPPC2	TTC33	OSBPL2	TNFRSF10B	SLC30A1	LSM6	DNAJC17	NFKB1	MINPP1	EFNA1	DLG3	DDAH2	CDC42EP3	C3ORF64	UBA3	GPR107	RLN2	EIF2C3	C16ORF5	SLC2A3	CREM	PLAU	CORO1A	RHOBTB1	IGF1R	KIAA0415	RGS3	TMEM104	SIRPA	CLCA2	SACS	SLC38A6	SLC37A1	GPX2	RPL23AP7	LANCL1	DNMT3B	MKL2	HSPA2	ARAP3	MMP9	IQCK	VCAN	CDK8	DAB2	IL8	NF2	NFKBIE	TMEM45A	EIF4B	PLEKHF2	MAST4	TNFAIP8	SNAP23	CHD9	MAST3	C3ORF52	TNFAIP3	TNFAIP1	CXCL2	TNFAIP2	PHTF2	DUSP14	NT5C2	DNAJB6	CASP7	LPXN	RNGTT	PPP2R3A	PLAUR	PTHLH	CLDN4	P2RX5	PPAP2C	KCTD14	TRIM36	DAAM1	LINC00342	TMEM41B	CCDC165	LSP1	USP10	TUFT1	PIK3CD	PCTP	GPHN	TP73-AS1	ITGAV	CAMK2G	CNNM4	IFT57	NCK2	
TBK1.DN.48HRS_DN		TOR1A	EGF	DUSP4	PDHX	RAD51C	ITGB1BP1	HSPA1A	BCL2	CDK1	PAFAH1B3	TERF2IP	STX1A	GTF2A2	RALB	RALA	AKAP8	PPOX	ST3GAL5	CPNE3	PLEKHJ1	ABCF1	ATG3	XBP1	H2AFV	DCK	COASY	INPP4B	MSRA	COL4A1	UFM1	GALE	DUSP22	BIRC5	DLD	PRKCQ	TRIB3	BIRC2	ATP6V1D	PDGFA	KIAA0100	BPHL	CRYZ	GNA15	PSMB8	MAPK9	RGS2	ANKRD10	CTNNAL1	IL13RA1	IER3	
TBK1.DN.48HRS_UP		EDN1	MAP3K4	DUSP3	ECD	TMCO1	TIMM22	SDHB	UGDH	ARL4C	BAMBI	CDK4	CNOT4	MTFR1	CALM3	DDR1	MYCBP	RNMT	CXCL2	CNDP2	RBM15B	ZMIZ1	FCHO1	CHEK2	MLEC	FSD1	LBR	CDKN2A	TEX10	SLC11A2	IGFBP3	OXSR1	PTK2	TM9SF2	PSRC1	APPBP2	KIAA0907	CHMP6	CEBPA	FKBP14	COPB2	PIK3C2B	UBE2J1	LRPAP1	MYLK	SOX2	SCP2	UBQLN2	APOE	TP53BP1	P4HTM	
NFE2L2.V2		KIAA0494	RFX4	WDHD1	PPIAP22	L1CAM	MTHFD2	MYL2	KIAA0368	ASF1A	GLA	RPL22L1	RABL3	LEF1	GOT1L1	C14ORF149	FTHL17	TRIM16L	HECW1	STATH	FAM86DP	PARL	KIAA1324	VPREB1	SDS	ICMT	ZNF143	NFE4	CYP4F2	CYP4F3	FZD7	C1ORF186	C14ORF177	NR0B1	CYP4F8	PDZK1	TEX19	DHFR	FERMT1	SLC6A6	BCAN	LOC728485	FAT3	LOC100131496	SF1	GNE	ZNF135	HPN	CFI	TFRC	PKI55	PEG3-AS1	GRPR	SMC5	ADH6	TSKU	MTBP	GPR174	ZC3H12D	RNF212	SCGB1D1	PTPMT1	TDO2	HMOX1	OR56B1	SFN	RHBDL3	ZNF367	XYLB	ZNF486	LOC401913	EMP2	TET1	NUTF2	TMEM174	C1ORF21	LRPPRC	LOC652799	HLA-DQB1	GAS2	JDP2	FXYD7	GAS7	HRG	POM121L12	SERPINA12	HRK	RET	NR1I2	ABHD4	MFI2	OR10H3	RPLP2P1	LOC344887	LOC653882	IQGAP2	KIAA0040	PANX2	SNTG1	TERT	HAO1	CDKN2B	ACOT11	STAT4	EMR3	AGXT2L1	PRSS38	STXBP5L	GPR32	TMEM64	F5	PTGR1	TM9SF3	MCF2L-AS1	SLCO4C1	TKT	LOC729779	C11ORF52	ASIP	ODF3L1	SMG6	AIFM2	SULT1E1	GPNMB	GCNT3	DMD	ZNF326	GPR135	ZSWIM6	CCL17	GSR	USP6	EIF1AX	GPT2	TECRL	AGT	CXCL12	PSAT1	KRT8P41	SQSTM1	UGT1A10	FIGF	DGKG	ZNF430	LOC340888	PHLDB1	PLXND1	UBE2D4	UBE2D1	HJURP	DEFB1	JAKMIP3	GGA2	BCL2L11	ZNF429	ZIM2	KPNA5	SPP1	LOC729409	HLA-DOB	SIAE	HLA-DOA	SLC15A1	TRPC2	IGFBP3	LOC439953	INADL	CYP4F11	CYP4F12	PGD	MED29	REEP1	TMEM18	MAFG	LCN2	FTL	BCAT1	ARHGAP8	NCF2	KCNE4	RTKN2	HVCN1	FASLG	VTN	FGF7	SLCO2B1	RAB42	ALOX12P2	ZNF649	KRTAP4-1	GPX2	TXNRD3	PEG3	SPACA1	AMBP	TXNRD1	MACC1	ASNS	PA2G4	OSGIN1	MUC5AC	NDUFC2	SPTB	NKPD1	IMPACT	SCAMPER	NRG4	ALB	IL3RA	PIP	LANCL3	PIR	NFE2L2	METAP2	MCM3	FECH	SLC48A1	CBWD6	SHMT1	MCM10	CBWD1	ADAMTS12	EFCAB11	ADRA1A	SPN	DUSP13	P2RY6	ORC1	ME1	B4GALNT1	BCAS1	KIAA0319	DRD5	STYK1	UGT1A1	KIAA0232	TPD52L1	FGF7P2	SPG20	RAB15	DBF4	SFTPA1	CD101	CNTNAP5	SLC47A1	FLT1	SRXN1	C1S	SRI	KIAA1430	WDR87	SLC5A11	SEMA3G	HDAC9	CDC45	TRIM29	PSAT1P1	PTPRZ1	RESP18	SPDYE3	HYDIN	UGT1A6	UGT1A5	ITGB8	UGT1A4	UGT1A3	UGT1A9	UNKL	UGT1A8	LOC100133920	UGT1A7	OR8H1	FLJ22184	ESCO2	ENTPD6	FNDC9	NEIL3	NINJ2	LEP	SUB1	ZNF714	PFN2	FGL1	SMPX	LRP8	FLJ37201	FLJ35024	CHAC1	NUMBL	TNFSF15	ST8SIA2	TALDO1	PRG4	FTH1P3	TP73	ALDH7A1	CYLC2	MRAP2	MGST1	NLN	BRIP1	PTDSS2	TSPAN7	PPAT	FTH1	TREX1	RIMKLA	IL10	TYR	TF	UGDH	PTPRD	TPPP3	MPPED2	CEACAM7	LOC100130902	AKR1B15	SOX2-OT	CAMK1	AKR1B10	ATPAF1	TLR4	IL18R1	ACVRL1	FTH1P16	SUV39H2	IDE	STC2	PCSK9	TNFRSF11B	SLC7A11	PCSK6	MC2R	GCRG224	UCHL1	CPXCR1	MAP2	LOC100126582	HTATIP2	PHGDH	PCK2	TM4SF20	NQO1	CBR3	MPP3	NQO2	CBR1	OFCC1	DEFB119	SYK	FAM5C	METTL3	AKR1C1	AKR1C4	AKR1C3	CYP8B1	ACTL8	PA2G4P4	IL17A	KIT	KCNQ2	NEDD4	MARS	PNPLA4	F2RL2	TRIML2	FAM69A	ECM2	CSTA	AKR1B1	RANP6	CXCR7	CAMKK1	LILRA5	CPN1	HYAL4	SCARA3	G6PD	CRTAP	MOG	ARHGAP28	OSCAR	PPIA	NUPR1	SHISA2	GSTA5	UBXN10	GSTA2	ANKS6	PPIF	UBE2N	OR6K2	CIB4	SLC1A4	LOXL3	PRSS53	SCUBE1	CCND3	KIF5C	GPC1	PPFIA2	OSTF1	CYP4F24P	REPS2	SREBF1	IDH1	GCKR	EPHX1	CCDC138	HGD	POU3F3	EIF2S2	ESR2	SMAD9	CKAP4	FTH1P20	ALDH3A2	GCLC	TMEM237	MDFIC	ALDH3A1	CDH12	GCLM	LY86-AS1	VIL1	CPLX1	WHSC1	CALCA	SPPL2B	MRO	SLC2A4	HIGD1B	CHRDL2	CPLX2	SLC2A9	RDM1	PRR5-ARHGAP8	CHST9-AS1	LOC100287639	MMP7	ABCC2	SRGN	AXIN2	NAV2	NAP1L1	GPCPD1	HPDL	TNIP3	DPPA2	CYCS	RHOXF2	DNAH8	LOC100133583	ABCB6	HSPB3	DDX43	FUT1	ELAVL1	WNT11	TYRL	FGA	FTLP2	RRM2	FGG	GLP2R	FAM167B	LOC647157	PALLD	LOC440335	CAMK1G	PRR5	DDC	DBF4B	PAPL	ATP5G3	NT5DC1	CBS	GRM5	FAM178A	VSIG1	PDE6B	NRCAM	
CORDENONSI_YAP_CONSERVED_SIGNATURE		TGFB2	DUT	DUSP1	GGH	EMP2	CRIM1	ETV5	BICC1	CDC20	CENPF	MARCKS	DAB2	SDPR	AXL	PMP22	AMOTL2	GAS6	SGK1	SERPINE1	TOP2A	HMMR	GLS	NDRG1	CYR61	CTGF	PDLIM2	ASAP1	SLIT2	FLNA	TK1	ANKRD1	ECT2	PHGDH	CDKN2C	GADD45B	LHFP	SHCBP1	COL4A3	TNNT2	MDFIC	DLC1	DDAH1	BIRC5	FSCN1	ITGB2	SH2D4A	SCHIP1	ITGB5	HEXB	THBS1	FSTL1	FGF2	TNS1	TGM2	STMN1	TSPAN3	AGFG2	
JAK2_DN.V1_DN		POLR2J4	TLE4	SNRPN	FBXW12	LRRC37A2	ZNF160	RFX3	LOC92249	LRRC37A	NEAT1	EREG	KIAA0492	RUFY2	ALS2CR8	KIAA1731	PLGLA	DMTF1	ITGBL1	SCG5	ALDH8A1	EMID2	GOLGA8B	ANKRD36B	GOLGA8A	AD7C-NTP	ZNF551	PGAP1	ZNF550	DGKE	OXNAD1	LOC389634	PVT1	HERC2P3	UCP1	RAX	KIAA0485	DLL3	CDH3	KIAA0754	TXLNG2P	DSCAM	CEP97	HOXA7	CCNL1	C8ORF44	HSPC047	REPS1	LINC00115	TAF9B	PHC3	KIRREL	SLC15A2	PNISR	FLJ21272	LOC641807	ATP8B1	N4BP2L2-IT1	PRO1848	CMC1	LOC155060	SNHG3	SUZ12P	LOC647357	CAPRIN2	TDRD12	NOL12	SLC27A3	VEZT	ANP32A-IT1	ERO1LB	DOCK5	OXTR	DKFZP547G183	IKZF2	ZBTB6	FBXO22	DAPP1	MRPL20	EPM2AIP1	TCL1B	SPIB	DYM	ZNF529	MBTD1	ZNF280D	NAALAD2	TNRC18	MYBL1	SEC31B	CDRT4	GUSBP1	GABBR1	SIGLEC15	HYMAI	NSUN6	LOC51336	SLC35E1	PEX3	ASAP1-IT1	LOC643328	C14ORF113	CTTNBP2NL	TMEM212	KIAA1659	EEF1G	EXOC4	ATM	MAGIX	CEP41	LINC00328	FAN1	MTRF1L	TRIM52	HIBADH	AGSK1	DBH	ZNF44	TMEM163	CSAD	GRIK1	MLL	NEUROD2	VPS53	MPDZ	SOCS7	LINC00312	C21ORF96	LONRF1	ZNF221	C4ORF29	GPR1	AMT	AGXT2L1	PAPD4	NSMCE2	PCDHB13	SCAF4	FLJ13769	SLC25A16	MYO15B	61E3.4	TRIM36	C9ORF5	KIAA0506	FKBP11	STAG3L1	MTMR11	ECM2	GTF2H2D	HCG18	DPY19L2P2	NOTCH2NL	ZBTB44	SRA1	DBF4B	LOC202181	FLJ10246	SLC4A5	FLCN	GRM3	SGCE	C9ORF38	ADAMTSL4	KIF13A	C15ORF5	MGAT5	CEP152	DIP2A	MGC12488	ZNF721	GABRE	DCAF13	HEATR8	
JAK2_DN.V1_UP		GPR37L1	SOX14	PSG2	GPR52	CIDEA	TUBA8	ILVBL	RBP3	RBP4	VOPP1	AGTR2	SIDT1	CSPG4	L1TD1	FKBP6	ZSCAN2	EPHA3	TYMP	FRMPD1	OR1A1	SEMA5A	RBPJL	PAGE1	AKAP6	CDH5	MAGEA8	PTTG2	CCND1	PIPOX	FLT3LG	PRLH	FGF20	JAM2	CYP1B1	MYH13	ZNF821	SNCB	KLF13	EGR4	KRTAP5-9	ATP8B3	KIR2DS2	TNFRSF10C	NACA2	METRN	ESRRG	HSPA12A	RALYL	FAM205B	CNKSR2	CACNB4	PLSCR2	GJB3	CD8B	CDH11	COL6A3	DGKQ	TLX1	SPRR1A	LOC440895	MATN4	TSPYL5	CHST4	WFDC8	FOXE3	FKSG2	HOXD1	HPR	DMP1	EDDM3A	C7ORF58	ADCYAP1R1	TGM1	C9	SOX17	LARGE	PCDHA9	FN3K	CCR2	PCDHGA9	SMAD5-AS1	CBX8	ZFHX4	GPR15	FOXD1	CCL21	KCNIP4	GRTP1	GFPT2	NAV2	LILRB5	UTF1	GH1	GALK1	ZEB1	KISS1	ACTA2	CYP2B7P1	BMP2	KITLG	ALPL	PHF14	XCL2	ANXA2P1	ANXA2P3	C13ORF44	PDZRN4	ZNF236	DOT1L	ABCB4	BHLHB9	SUV39H2	PTPRO	HHCM	CLCNKB	C8A	KRT23	LRRC6	PRDM12	AFF3	DUOX1	SPN	MEOX1	SHH	NPC1L1	SLC22A17	HRH3	BAI1	CSN1S1	CCIN	WNT1	DLGAP1	SPRR2B	WNT3	LOC100288903	IMPG2	HIST1H1D	SPAG11A	OR51E2	SERPINB4	ATRNL1	C9ORF114	SERPINB3	FGG	GRID2	HCRTR1	GZMH	PCDHB12	LBX1	RANGAP1	IL17A	CLDN7	NELL2	PDE10A	NPHS2	MYO1A	MC5R	LOC51190	NEK11	COL4A6	RAB17	INA	EPPK1	TNP2	HIST1H2BB	CDKL2	FABP1	SLC28A1	CSTA	IL24	CRCT1	PTN	CRYBA2	ASGR1	LAMA1	HOXD12	SLC8A1	ASGR2	KRT85	NDST3	GRM4	GRM5	TAF7L	C6ORF145	CXCR2	LRIG1	FBXO4	DMD	
KRAS.300_UP.V1_DN		KRT1	MX1	KRT4	MX2	TM4SF4	RUNDC3B	SOX11	EDAR	IFI44L	SLC9A7	SCGB1A1	PCDHB1	S100A7	LY6D	SIDT1	MXRA8	MYL9	TBC1D29	SPRR3	CHRM2	MAML3	TAGLN	TUBAL3	CRABP2	HAAO	PSORS1C1	NTF3	GBP1	APBB3	NKX6-1	PPFIA3	SDS	PCYT1B	DTNB	SLC30A4	IFNA17	GPR77	EPHX2	SLC6A14	GADD45G	KIF25	NR0B2	TEX15	PROC	KRT38	PLBD1	CDH16	MXD3	SPRR1B	HOXB8	LOC440895	FGFR3	ATP6V1B1	KCNE1	DPT	SLC6A3	OLFML2A	CACNA1I	ACTG2	TRPM2	TGM1	IGF2-AS	KCNMB2	TNFSF10	EDIL3	SYNPO	TMEM8B	LGALS7	MAP2K6	APOB	HTR1D	PYHIN1	GKN1	HTR1B	AMBN	MUC5AC	KRT13	KIAA1660	OAS1	CRYGD	BST2	NCR3	CSDC2	CLDN16	KRT16	CEACAM5	TTLL1	MAGIX	DSG3	AKR1B10	FMO6P	ZNF750	DENND1C	ABCB1	RRAD	HSPB8	SLC3A1	RASAL1	DTX2	CTSW	PDE11A	TREM2	NPC1L1	CA5B	VILL	CCR8	DFNB31	TAS2R4	CIITA	SPTBN2	PROP1	CAMK1D	CGREF1	UGT2B17	MTSS1L	COBL	P2RX1	KCNQ3	PTPRCAP	CD40LG	LOC390998	BRDT	RYR2	EPHB6	SERPINB13	PLEKHH3	COLEC10	RTP4	THRB	TNFRSF13B	DPYS	FOXI1	CXCR7	YBX2	CBL	GRM2	PODNL1	LFNG	HYAL4	TNNI3	NOS1	PDE6B	DXS542	
KRAS.300_UP.V1_UP		CHGB	CHGA	LOC339524	PCDH8	LMO3	FNDC8	ARHGAP24	LRCH1	MAPK10	PCP4	RRAGD	RBP4	SLC25A31	ITGBL1	SCG5	ADAM8	SCG3	EMID2	ASTN1	CSF3	SMPX	RETN	ATP1A2	GLRX	NOL4	TFPI	KIF5A	RELN	KIF5C	HAS2	ST3GAL6	SPP1	OR2B6	KCNH2	CDR1	CLUL1	APOBEC3G	SYT1	SLC6A15	CEL	PRG3	PPBP	ANK3	RCAN2	TFDP3	SLCO5A1	ACCN4	MKRN3	SCN2A	DDX6	NPY6R	GLDC	DOCK4	CRISP1	HPN	BEX1	NTM	GBA3	CD1A	HTR7	ATXN3L	FGF9	GRIN2A	ANPEP	ZNF528	PDE2A	A2M	CGA	APOD	SCN1B	IL13RA2	GABRA3	TAPT1	DUSP6	GABRA1	SIGLEC15	MMP1	PEG3	ITGA2	ETV1	NAP1L2	NME5	NAV3	ETV4	ETV5	SNAP91	MMP11	DCBLD2	DNM3	C7ORF63	CEACAM3	TOX3	CEACAM1	CFHR2	LOC653127	RDH5	GPR19	LOC147343	DEFB4A	SNAP25	KCNK7	RTN1	DBH	STC1	CXCL3	CXCL5	CALB1	TERT	HSD11B1	DYNC1I1	C11ORF41	MAP4K1	KCNK10	MCF2	G0S2	WNT7A	GPR4	SORL1	RNASE1	ANO1	FABP3	ADAM19	FAM155B	EVI2A	DHRS9	DNAJA4	ANGPTL4	TRIM36	SPRY2	PTX3	CDK5R1	TRIB2	ZP4	ITGB2	HIST1H2BO	SEMA3A	LOC202181	EFCAB6	USH1C	LILRA6	IL1RL1	HEY1	CTNNA2	NRCAM	ERC2	LOC401034	
KRAS.50_UP.V1_DN		KRT4	PYHIN1	MX2	HTR1B	KRT13	SOX11	CRYGD	NCR3	IFI44L	SCGB1A1	KRT16	PCDHB1	S100A7	LY6D	SPRR3	ABCB1	RRAD	TUBAL3	PSORS1C1	NTF3	CCR8	TAS2R4	PPFIA3	SDS	CGREF1	GPR77	EPHX2	SLC6A14	GADD45G	KIF25	KRT38	PLBD1	CDH16	PTPRCAP	SPRR1B	LOC440895	ATP6V1B1	EPHB6	SERPINB13	THRB	CXCR7	SLC6A3	OLFML2A	TRPM2	TGM1	IGF2-AS	HYAL4	NOS1	DXS542	
KRAS.50_UP.V1_UP		CHGB	CDR1	C11ORF41	SIGLEC15	PEG3	G0S2	PCDH8	LMO3	ITGA2	PPBP	ETV1	ETV5	SNAP91	MMP11	FABP3	FAM155B	DHRS9	RBP4	CFHR2	ANGPTL4	SCG5	ADAM8	SCG3	SNAP25	ITGB2	GLDC	DOCK4	HPN	NTM	STC1	GLRX	CXCL5	LILRA6	CD1A	IL1RL1	CALB1	RELN	HTR7	FGF9	HEY1	TERT	KIF5C	ST3GAL6	A2M	NRCAM	HSD11B1	DYNC1I1	IL13RA2	
KRAS.600_UP.V1_DN		KRT1	CADM4	MX1	KRT4	MX2	TM4SF4	YOD1	SOX11	FRAS1	NINJ1	SCGB1A1	SCN10A	PCDHB1	CD207	MXRA8	MYL9	HRASLS	SLAMF1	CNTFR	SPRR3	RAMP3	ZNF154	MAML3	TAGLN	TUBAL3	C22ORF31	CRABP2	CALML3	SLC5A2	AQP6	CALML5	CCDC102B	GBP1	APBB3	APOL3	SDS	DTNB	FLJ11827	BCL11B	SLC6A14	GADD45G	NR0B2	TEX15	COL2A1	SERPING1	PLBD1	SPRR1A	VGLL3	SPRR1B	HOXB8	LOC440895	ATP6V1B1	NOX3	PNMT	LYPD3	SLC6A3	TRPM2	HIST1H3A	ART1	IGF2-AS	KCNMB1	KCNMB2	GPR173	NYNRIN	PIP5K1C	TNFSF10	LGALS9	SYNPO	TMEM8B	LGALS7	HOXC8	APOB	EDN1	EDN2	IL19	GP2	KRT13	KLK12	LOC57399	VAV3	BST2	NCR3	CSDC2	CLDN16	KRT17	KRT16	CEACAM5	TTLL1	GNRH2	AKR1B10	FMO6P	PTPRU	DENND1C	RRAD	NR1I3	RASAL1	C8A	CTSW	LRRC31	PTPRH	KLK7	BBC3	NEU3	NPC1L1	ANKRD1	CCR8	DFNB31	CLIC3	CD36	SLC22A11	SPTBN2	CGREF1	SPAG11B	MTSS1L	ABCB11	KCNQ3	PTPRCAP	CD40LG	MAPRE3	LOC390998	IVL	SLC29A3	BRDT	RYR2	IFNA5	SERPINB13	TNFRSF13B	DPYS	CXCR7	FCGBP	PODNL1	CST4	LFNG	IMPA2	ENPP1	CHRNG	HYAL4	FLJ20712	PGLYRP1	ZBP1	TGFB2	CD300A	ARHGEF38	CKM	ZBTB16	GPR52	ARHGAP28	THNSL2	RUNDC3B	CTAG2	EDAR	IFI44L	MTNR1A	SLC9A7	S100A7	LY6D	SIDT1	FETUB	CSPG4	ABCG4	TBC1D29	CHRM2	HAAO	KIAA0087	CXCL14	PSORS1C1	SCN7A	NTF3	NKX6-1	PPFIA3	HLA-DOA	C1QL1	PCYT1B	C17ORF88	SLC30A4	IFNA16	IFNA17	GPR77	EPHX2	KIF25	NAALADL1	DDX51	KRT31	ADRA2B	PROC	KRT38	MATN2	CDH16	PRTN3	XAF1	MXD3	FGFR3	CNGB1	MYOM2	KCNE1	CALCB	DPT	MCHR1	OLFML2A	CYP2C19	FGF4	CACNA1I	CYP2C18	ACTG2	SCGN	TGM1	SIT1	IGLV2-14	LOC644872	CLCA2	EDIL3	PRODH	MAP2K6	HTR1D	PYHIN1	GKN1	HTR1B	AMBN	MUC5AC	KIAA1660	OAS1	WNT16	CRYGD	IL5	CATSPERB	DSG1	MAGIX	DSG3	CD248	ZNF750	ABCB1	DLX6	MAST3	HSPB8	TRH	SLC3A1	DTX2	NRXN3	SPATA6	PDE11A	TREM2	FGGY	MLANA	HRH3	CA5B	BLNK	TRIM48	UGT2A3	CCDC33	VILL	CXORF48	TAS2R4	CIITA	LOC100288903	PROP1	C8ORF59	CAMK1D	UGT2B17	COBL	KLF3	DLK2	KLF8	P2RX1	CLDN8	SMPDL3B	FOLR2	EPHB6	PLEKHH3	COLEC10	RTP4	THRB	PCDHGB6	DBF4B	FOXI1	ATP2A3	YBX2	PIK3C2B	CBL	GRM2	FOXRED2	PRRG4	THBD	CNR2	TNNI3	NOS1	PDE6B	DXS542	ADAMTS9	EPHB3	
KRAS.600_UP.V1_UP		CHGB	CCNJL	CHGA	IL1R2	TAAR5	FNDC8	MAPK10	RRAGD	RBP4	MGC4771	LGALS14	ITGBL1	ALDH8A1	ASTN1	STX1A	SATB1	SMPX	FOXG1	RETN	GLRX	CSN2	TFPI	MTMR8	ST3GAL6	CDR1	ST18	CLUL1	APOBEC3G	TNFSF15	PLA2G4C	SLC6A15	CEL	PRG3	PPBP	EXOC6B	ANK3	IGF2	PRG1	TSPY1	ATP4A	SLCO5A1	ACCN4	TAGLN3	SCN2A	PRO0478	NPY6R	GLDC	HPN	BEX1	GFI1	CEND1	PLA2G3	ADCYAP1R1	GBA3	CD1A	GNG11	CYP27B1	HTR7	IL36A	GRIN2A	ANPEP	GALR2	FLJ13310	PDE2A	SOX9	A2M	CMKLR1	CGA	FEZF2	APOD	SCN1B	GABRA3	DUSP6	GPR18	GABRA1	DUSP4	SIGLEC15	EMP1	VEGFC	NME5	CDK2AP2P3	SNAP91	MMP11	DCBLD2	MMP10	ZEB1	CEACAM3	TOX3	CEACAM1	MMP17	SLCO4A1	CFHR2	ITPKA	RDH5	TLR8	GPR124	TLR4	GPR19	KCNC1	TPH1	PRL	STC1	TRIM2	PRDM14	UGT8	TERT	DLGAP2	CCR6	KRT8P12	HSD11B1	DYNC1I1	C11ORF41	GPR37	MMD	MAP4K1	MCF2	G0S2	WNT7A	LAPTM5	EN2	ZDHHC11	GPR4	RNASE1	ANO1	TMEM156	FABP3	ADAM19	C10ORF81	TMEM158	DHRS9	NMNAT2	KIT	PELI2	ANGPTL4	CDK5R1	HBEGF	LPPR1	LOC651803	NRP1	MAGEH1	IFNA8	DIRAS2	LOC202181	KCNA5	EFCAB6	PTGS2	LILRA6	ESM1	PNMA2	HEY1	CXCR4	CTNNA2	LOC401034	LOC339524	LAG3	DEFA5	PCDH8	LMO3	PCDH9	SPINK1	ARHGAP24	LRCH1	PCP4	SLC25A31	PMS2P4	SCG5	ADAM8	SCG3	EMID2	CHRNA3	CSF3	OR2C1	CTNND2	CD80	ATP1A2	NOL4	LOC650293	AURKC	KIF5A	RELN	KIF5C	HAS2	SLIT1	SPP1	OR2B6	KCNH2	ANKRD34C	CPA2	SYT1	BUD31	INHBA	KCNAB3	GFAP	NR4A3	REEP2	RCAN2	DNMBP	TFDP3	MLXIPL	CDHR2	MKRN3	PFKFB1	MYF6	DDX6	DOCK4	CRISP1	NTM	CLSTN2	PLAU	PLAT	CSF2RA	TGM2	ATXN3L	FGF9	FAM174B	ZNF529	ZNF528	KIAA0226L	C1QTNF1	IL13RA2	TAPT1	HS3ST3B1	KCNJ8	MMP1	KCNJ13	PEG3	AMBP	ITGA2	ETV1	ETV2	NAP1L2	NAV3	MMP9	ETV4	ETV5	BMP7	DNM3	C7ORF63	ARL4C	ACOX2	LOC653127	ALPI	KCNK3	LOC147343	DEFB4A	SNAP25	KCNK7	RTN1	SH2D2A	DBH	MOBP	CXCL3	CXCL5	IDI2-AS1	CALB1	LPXN	MAGEA11	TRIM45	NTRK3	LIMCH1	KCNK10	SORL1	TBX3	FAM155B	FMNL2	EVI2A	MGAT4A	DNAJA4	TRIM36	SPRY2	PTX3	TRIB2	ZP4	HIST1H2BB	ITGB2	HIST1H2BO	SEMA3A	LINC00341	FLT4	LDB3	USH1C	GRM1	IL1RL1	NRCAM	ERC2	PIWIL1	MSMB	
KRAS.600.LUNG.BREAST_UP.V1_DN		SLC12A3	KRT1	GAMT	ENTPD5	KRT4	TM4SF4	CACNA2D3	SOX11	FRAS1	CD5	NINJ1	SCGB1A1	KIAA1456	SCN10A	CD6	PCDHB1	CD207	TBKBP1	MXRA8	MYL9	NEIL1	GLS2	RAMP3	MAML3	C22ORF31	CRABP1	CRABP2	ZNF391	CALML3	ALOX12B	AKAP6	CALML5	CCDC102B	CREB3L1	SYNDIG1	GBP1	GBP2	S100A12	APOL3	SDS	DTNB	PAQR6	MTHFR	GADD45G	TEX15	PBX1	COL2A1	SLC6A9	ZNF702P	ACCN2	SERPING1	PLBD1	NOX5	HOXB3	LOC100507605	CRYAB	LOC440895	ATP6V1B1	PTGFR	HHLA1	SLC6A3	AAAS	TRPM2	INPP5D	KLRK1	HIST1H3A	PLAC8	ART1	IGF2-AS	KCNMB1	KCNMB2	NYNRIN	SCARF1	TNFSF10	IL12A	LGALS9	PROM1	TMEM8B	LGALS7	APOB	BTN3A2	KCNB1	NSUN6	BBOX1	GABRA4	KRT13	C6ORF64	GP6	KLK12	VAV3	PAX2	NCR3	GPRC5B	CLDN16	KRT16	GAS1	TTLL1	AKR1B10	MEGF8	IL18R1	FMO6P	PTPRU	PCSK2	HRK	DENND1C	SERPINA10	PRDM12	PTPRJ	KRT20	TRIM9	MRPL41	DGCR6L	ANKRD1	DFNB31	CD36	HBZ	SPTBN2	NEUROD1	SPAG11A	ZNF343	APC2	SERPINB3	PARP3	IFT140	EMR1	FAM189A2	GP1BB	GP1BA	VAX2	ALDH5A1	CYP21A2	PPYR1	LILRP2	IVL	BRDT	IL22	COL19A1	STAG3L1	SERPINB13	RYR1	DPYS	CXCR7	EPB41L4A	CXCR2	IMPA2	METTL7A	RPL13P5	ATHL1	MAP3K1	CKM	RARRES3	RARRES2	TBR1	THNSL2	RUNDC3B	POU4F2	IFI44L	COL5A2	COL5A3	ELMO1	S100A7	LY6D	SIDT1	YPEL1	TBC1D29	EMID1	PVRL1	ZSCAN2	PLXND1	CHRM5	C6ORF10	CXCL14	DEFB1	PSORS1C1	PTENP1	LOC642671	SCN7A	NTF3	FGF21	PPFIA2	ADORA3	IL12RB2	PPFIA3	IGFBP2	ALG1L2	DENND2D	CCDC132	IFNA16	SLC30A3	GPR77	EPHX3	EPHX2	DYRK1B	KIF25	C11ORF80	C17ORF80	SELE	NAALADL1	UPK3B	PROC	DUSP21	GDNF	KRT38	CDH12	FSCN2	CDH16	MXD3	FGFR3	PVALB	MYOM1	MYOM2	CALCB	CCDC121	GRIA1	CPB1	DPT	IL5RA	FBXO24	GLYAT	FGF1	OLFML2A	CACNA1I	TGM1	SNN	MMP28	MMP27	RIMS1	CLCA2	RAG1	CNTLN	SH3GL3	MAP2K6	RBM17	GALNT8	KCNIP2	HTR1D	PYHIN1	HTR1E	HTR1B	ADAMTS20	AMBN	IQCG	KIAA1660	PRODH2	IL5	TRIM58	PDE3A	CD248	MYH7	ZNF750	DLX6	MAST3	LECT2	SLC3A1	DTX2	FGGY	CYP26B1	CA5B	BDKRB1	TRIM48	UGT2A3	TAS2R4	CIITA	LOC100288903	NLGN4Y	ERAP2	COBL	SELENBP1	KLF8	DAAM2	THAP9	P2RX1	CLDN8	HCN2	FLT1	RTP4	TYRP1	YBX2	PIK3C2B	THBS3	ADD2	SOBP	C19ORF73	HEPH	TNNI3	NOS1	PDE6B	SLC25A23	TSHB	
KRAS.600.LUNG.BREAST_UP.V1_UP		IL1R2	TAAR5	ATG10	SOX10	FNDC8	SFRP5	MAPK10	IL23A	RBP4	MGC4771	LGALS14	COL9A3	L1TD1	STX1A	PRSS2	SMPX	RETN	GLRX	TFPI	RPS4Y1	SLC5A5	MTMR8	TONSL	FAM120C	AKT2	ST3GAL6	MAGEA6	PRSS3	SAMD14	RBM	CELA2B	TIGD6	TNFSF15	MIA	PRG3	PPBP	CYP4F8	TSPY1	ATP4A	CLPS	SLCO5A1	TNNT2	CHST2	TAGLN3	HPN	LHB	HOXD1	GFI1	PLA2G3	LOC646649	GBA3	CD1B	CD1A	GNG11	IL36A	SPIB	GRIN2A	SCGB1D1	SOX17	PDE2A	A2M	CMKLR1	TSPAN1	CCR10	PLAC4	GABRA3	FCRL2	SIGLEC15	CCL22	CDSN	CCL20	SPHK1	LIF	PDCD1LG2	SNAP91	DCBLD2	MMP10	LAT2	IL1B	CEACAM3	MMP15	TOX3	SLCO4A1	CFHR2	ITPKA	ID2	RDH5	GPR124	MGLL	GPRC5D	KCNC1	KCNC2	PTPRR	GYPC	PRL	STC1	PRDM14	LOC79999	WDR25	TERT	PRY	HAO2	CD37	MYOC	CCR6	AMELY	HSD11B1	DYNC1I1	C11ORF41	ARG1	IL37	G0S2	TMEM176B	WNT7A	SYP	NR1H4	DKFZP566H0824	GPR4	RNASE1	ANO1	TMEM156	ANO2	ADAM19	TMEM158	DHRS9	ANGPTL4	HBEGF	IFNA8	GRP	IL24	CRCT1	KCNA5	HOXD11	PTGS2	LILRA6	ESM1	AKAP12	CTNNA2	LOC401034	LAG3	PRRX1	CD160	HSD3B2	C1ORF68	SPINK1	ARHGAP24	HIC1	RBMXL2	CLEC4A	SLC25A31	PLXNB3	S100A5	SCG5	ADAM8	OSBP2	CHRNA2	ZNF671	PLVAP	CSF3	CSF2	NRL	PPP1R15A	PRDM1	C1ORF114	KIF5A	RELN	NACC1	PTTG2	KIF5C	HSD17B2	HAS2	KIAA0754	SLIT2	DENND5B	SHOX	NDOR1	OR2B6	KCNH2	IGFBP3	TRAF1	INHBA	KIF24	KRT34	KCNAB3	GFAP	FRMD1	ISG20	TFDP3	MKRN3	NMUR1	ST6GALNAC5	BIRC3	MYF6	BRSK2	CCT8L2	DOCK4	LPL	NTM	CLSTN2	ETS1	MMP20	ATXN3L	FAM174B	NPPB	IL13RA2	TAPT1	MMP1	KCNJ14	ITGA2	OSGIN1	FOXL2	NAV3	USH2A	MMP9	ETV4	GULP1	SSTR5	BMP6	C7ORF63	MYH2	BMP2	ALPP	IL8	ZNF639	CD247	FBP1	DEFB4A	SNAP25	KCNK7	TTC22	SH2D2A	NCAM1	DNAH9	TNFAIP3	LY96	LAMC3	CXCL2	CXCL1	CXCL3	FUT5	CXCL5	KRT33B	CALB1	MB	CATR1	WNT1	IMPG1	MAGEA11	TRIM45	TRIM46	PTGIS	PPP1R14D	NTRK1	KCNK15	PLAUR	NGF	TBX3	CECR1	NELL2	FAM155B	EVI2A	CLDN5	NPHS1	DDIT3	SPRY2	ZP4	RMST	SEMA3A	FLT4	SEMA3B	UGT2B28	IGHV3-48	LDB3	HDAC9	IL1RL1	ADAMTS6	LYL1	ZNRF4	C9ORF38	OGDHL	FBXO4	POLM	CACNG1	NRCAM	SPANXC	DCAF13	PIWIL1	MSMB	
KRAS.BREAST_UP.V1_DN		CDK18	ATHL1	HIST1H4L	ENTPD5	TM4SF4	RUNDC3B	FRAS1	COL5A2	ASPHD1	SLC9A7	PCDHB1	ELMO1	DPEP2	SIDT1	YPEL1	MYL9	PVRL1	GLS2	RAMP3	MAML3	C22ORF31	CRABP1	C6ORF10	NDNF	ALOX12B	PTENP1	GRIP2	SV2B	SCN7A	NTF3	SYNDIG1	EXOSC1	APOL3	SDS	ALG1L2	DENND2D	EGR4	DTNB	IFNA16	PAQR6	SLC30A3	EPHX2	MTHFR	GADD45G	KIF25	TEX15	POU3F2	NAALADL1	PBX1	LATS1	C7ORF43	KRT38	CDH12	ACCN2	SERPING1	PLBD1	HOXB5	NOX5	FGFR3	ATP6V1B1	PTGFR	MYOM2	CALCB	CCDC121	HHLA1	CLSTN3	DPT	TTYH1	CACNA1A	HPR	DUX1	ART1	GJA4	LOC440925	GJA10	MUC13	EDIL3	XYLB	APOB	RBM17	EGFL7	KDM4D	GABRA6	NFATC4	ADAMTS20	GP6	CRYGD	NCR3	PDE3A	CAMK1	TFF2	TLR6	MEGF8	MYH7	ZNF37BP	IL18R1	FMO6P	ABCB1	EEF1DP5	NPR1	MAST3	SERPINA10	DTX2	LOC341651	TRIM9	FGGY	CSRP3	CA5B	ANKRD1	UGT2A3	HBZ	SPTBN2	PF4V1	PROP1	CCDC57	GP1BB	SELENBP1	P2RX7	FGR	KLF8	CYP21A2	P2RX1	KCNQ3	CLDN8	PI15	CRH	SMPDL3B	HCN2	DPYS	WT1-AS	KCNA3	C17ORF59	PPM1E	TSPAN12	SLC8A1	SOBP	ADAMTS5	TNNI3	NOS1	POLL	PDE6B	RPL13P5	KCNJ3	TSHB	LAIR1	
KRAS.BREAST_UP.V1_UP		IL1R2	PRRX1	CMA1	GPR37L1	TAAR5	SPINK1	PCDHGA11	MYCN	COL9A1	S100A5	COL9A3	SCG5	CASS4	STX1A	OCA2	ADAMDEC1	OR2C1	CSF2	NRL	PPP1R15A	SMPX	PRDM1	HDLBP	IL2RG	GLRX	NPAS1	TFPI	EFNA5	KIF5A	SCEL	HSD17B2	HAS2	KIAA0754	ANKRD36BP2	CCRL1	SAMD14	NFE2	IGFBP3	TRAF1	PPBP	KIF24	KRT34	KCNAB3	IGF2	IL17RB	CLPS	MKRN3	IL1RAPL1	KCNA10	TAGLN3	FAM30A	PROL1	BIRC3	SPON2	GFI1	CLSTN2	LOC650594	LOC646649	ATP12A	CYB5R2	NPPB	SOX17	GJA8	PDE2A	A2M	CMKLR1	IL13RA2	GABRA3	FCRL2	TAPT1	CCL22	CDSN	SPACA1	KCNJ14	KCNJ16	OSGIN1	LIF	ETV2	CDK2AP2P3	USH2A	MMP9	BAIAP3	GULP1	KLK12	WNT16	MMP10	BMP6	IL1B	CEACAM3	CEACAM1	ALPP	LOC652159	PDE3B	TLR8	KCNK3	MGLL	DEFB4A	SNAP25	KCNC2	TMPRSS4	C3ORF51	KLK6	TNFAIP3	STC1	CXCL2	CXCL3	KRT33B	CALB1	TERT	SPRR2B	AMELY	HSD11B1	TMEM176A	IL37	HIST1H2AI	KCNK15	SYP	FMO2	NR1H4	WDR96	ANO2	FAM155B	GPR144	DHRS9	DNAJA4	NDUFA4L2	SPRY2	ZP4	RMST	LOC440334	ACPP	PSCA	CRCT1	KCNA2	LILRA6	IL1RL1	ESM1	LYL1	AKAP12	GSG1	C9ORF38	PRB4	CTNNA2	RBMY2FP	MAPK4	CCL16	
KRAS.KIDNEY_UP.V1_DN		KCNF1	TCP10	EPHA5	SRD5A3	MX1	RSAD2	KRT2	MX2	ATP1B4	TYROBP	EREG	HINFP	CXCL10	SLC9A3	CXCL11	IFI44L	IL23A	HHIPL2	SERHL2	PDCD1	AGRP	ITIH5	SEMA5A	CHRM2	PAGE1	CHRNA9	SLC5A5	STX11	CLEC3B	CAPN9	HSD17B2	APBB3	PHLDA3	LRRC48	ABCA3	KCND1	LMAN1L	IFNA17	B3GALT5	PRG2	DDX51	KLHDC8A	C19ORF26	PGP	SIM1	CSF1R	MGC2889	CETP	NPFFR1	OR7A10	GATA4	ETS1	IFI30	SLC6A20	LIPE	CNN1	NPPB	CACNA1S	KCNN1	KIF21B	CD14	MSC	EFHD1	SEC31B	EDN2	ACE	EGFL7	CARD9	CCL20	TACR2	OAS1	LILRB4	BMP4	IL6	KRT17	TTLL2	NES	DSG3	SGK2	DEPDC5	HRG	MDFI	LOC399904	CCL27	RASGRF1	KLK1	NR1I3	SPATA6	TREM2	LRRC31	IGKV3D-15	NPC1L1	LOC650488	FCHO1	VILL	CATR1	MAGEA10	ECEL1	PROP1	C8ORF59	SPAG11B	GPR35	HIST1H2AI	NGF	KLF3	BAAT	ASPN	ABCB11	AADAC	PTPRCAP	FOLR2	LOC390998	BRDT	RYR2	FOXA1	SRC	THRB	IL26	PTGER2	ODZ2	TCF21	ACTC1	LILRA4	CBL	GRM2	PRSS21	CST5	ADAMTSL2	GRM4	LFNG	IL1RL2	THBD	GRM8	CHRNG	HYAL4	EPS8L3	ZDHHC8P1	DXS542	FLJ20712	INSL4	C3ORF36	INSL5	
KRAS.KIDNEY_UP.V1_UP		SLC12A3	CHGB	PLCL1	CHGA	SLC12A5	CRTAM	LMO3	PCDH9	SEPP1	HPCAL4	XK	PCP4	PLGLA	ITGBL1	SPARCL1	SCG5	SCG3	CPEB3	VIPR2	ADCY1	SATB1	SLC1A3	ATP1A2	NOL4	SFRP1	AQP4	RELN	CCND2	WIF1	SV2B	KIF5C	TCEAL2	ST3GAL6	CDR1	WSCD1	FZD3	NEBL	SYT1	SLC6A15	ANK3	ESRRG	MAFB	ANK2	OCLM	RCAN2	PLSCR4	ZNF536	CRYAB	SCN2A	GRIA2	GPM6A	DDX6	GLDC	TRIL	HMP19	AK5	SLC6A1	TMEM100	SMR3A	FGF9	MMP27	NDN	TSPAN7	EPB41L3	A2M	SCN1B	DUSP6	GABRA1	KCNJ8	SIGLEC15	PEG3	GABRA5	EMP1	ETV1	NAP1L2	NME5	CP	SNAP91	DNM3	C7ORF63	GPRC5B	CPE	FAM153B	D4S234E	PECAM1	SERPINI1	PMP2	COPG2	ARPP21	RAPGEF4	GPR19	LOC147343	SNAP25	RTN1	NRN1	GABRB1	CAB39L	NRXN1	TRIM2	GRIK2	TRIM9	GABRR2	CALB1	CA2	MAP7	DLGAP2	MPZL2	DYNC1I1	TMOD1	LIMCH1	GPR37	MEF2C	RNLS	GAD1	GCGR	SORBS1	SORL1	TUBB4A	RIT2	GATM	GAP43	NMNAT2	KIT	ALDH1A1	GHRH	PELI2	PLP1	ASPA	CDK5R1	TRIB2	PLCB1	MAGEH1	KCNA5	SOBP	NUDT11	GRM5	PNMA2	HEY1	GPNMB	METTL7A	NEFL	NRCAM	ERC2	CRYM	LOC401034	
KRAS.LUNG_UP.V1_DN		KRT1	LMO1	MAP3K1	SRD5A3	KRT4	SCGB1A1	SCN10A	LOC653326	PSG7	S100A7	LY6D	MXRA8	EMID1	RHCG	SPRR3	CHRM5	CRABP2	HAAO	IHH	CALML3	AKAP6	CALML5	CXCL14	DEFB1	AKAP4	PSORS1C1	SH3BP1	VPREB1	ADORA3	SLC39A2	S100A12	MORC1	NGFR	IGFBP2	POSTN	CCDC132	SLC6A14	C11ORF80	MAFB	UPK3B	SOX30	C1ORF222	COL2A1	PROC	PPFIBP2	SLC6A9	GDNF	CDH12	ERG	CDH16	LOC100507605	CRYAB	RAB40AL	APOBEC3A	LOC440895	LYPD3	GLYAT	TRHDE	OLFML2A	CACNA1F	CYP2C18	INPP5D	TGM1	PALM	ALDH3B2	NYNRIN	SCARF1	TNFSF10	PROM1	PRODH	RAG1	SH3GL3	LGALS7	MAP2K6	CLCA4	CCR2	GALNT8	BBOX1	HTR1D	TSC22D4	IL10RA	HTR1B	KRT13	C6ORF64	KLK11	KLK12	LOC57399	VAV3	WNT16	TF	KRT16	GAS1	KRT15	PLCH2	CD248	AKR1B10	MEGF8	OR3A3	CD22	PTPRU	ACHE	ZNF750	GABRB1	SLC3A1	KLK8	KLK7	BBC3	FCGR3B	CYP26B1	FAM164C	RDH16	TRIM48	SPTBN2	ZNF862	SERPINB4	SERPINB3	CYP4B1	FMO2	COBL	TRGV7	ATAT1	THAP9	PLA2G10	MC5R	SCRG1	PPYR1	IVL	ACPP	COL19A1	STAG3L1	SERPINB13	RYR1	CDKN1C	RTP4	GPR45	PIK3C2B	CBL	ADD2	SGCD	HEY2	DHX58	GPNMB	METTL7A	PDE6B	EPHB3	
KRAS.LUNG_UP.V1_UP		LAG3	DEFA5	ATG10	FNDC8	IL23A	RBP4	CLEC4A	CG030	SCG5	ADAM8	ALLC	UGT1A10	CSF3	C3AR1	SMPX	CD80	NDNF	RETN	AURKC	GRIP2	RELN	KIF5C	AKT2	SLC16A8	ST3GAL6	ZNF821	NDOR1	MAGEA6	NKX2-5	OR2B6	CELA2B	PRG3	INHBA	SLC6A11	CYP4F8	FRMD1	TSPY1	BTC	BANK1	SLCO5A1	TNNT2	IGSF1	TEX13A	CRYAA	CCT8L2	DOCK4	HPN	CLSTN3	NTM	LOC100289255	IKZF1	ETS1	MMP20	ADCYAP1R1	GBA3	SLC6A4	B3GNTL1	PCDH17	CD1A	HTR7	RGS4	GRIN2A	LOC157627	TSPAN1	IL13RA2	CYP2J2	EGFL7	SIGLEC15	MMP1	CCL20	ITGA2	LILRB1	PAX4	MT3	PDCD1LG2	NAV3	DCBLD2	C7ORF63	MYH2	SLCO4A1	IL8	ZNF639	NES	CD247	DOCK2	SDCCAG8	HS3ST3A1	ABCB1	TTC22	SH2D2A	PTPRR	BCL2A1	KIR2DL3	FUT5	CXCL5	ZNF749	TAS2R1	SLC18A1	CYTIP	PRKG2	HSD11B1	LINC00472	C11ORF41	PPP1R14D	G0S2	TMEM176B	GPR3	WNT7A	NGF	RNASE1	TBX3	CECR1	ANO1	FABP3	NELL2	TMEM158	EVI2A	NPHS1	SARM1	SEMG2	ANGPTL4	CD48	HBEGF	NRP1	IFNA8	ZBTB48	CX3CR1	ZBTB44	KCNA5	LDB3	HOXD11	C17ORF53	ASGR2	IL1RL1	ADAMTS3	OGDHL	LRIG1	FBXO4	POLM	JAK3	LOC401034	
KRAS.LUNG.BREAST_UP.V1_DN		SLC12A3	GAMT	ATHL1	KRT4	RARRES2	TM4SF4	TBR1	THNSL2	RUNDC3B	SOX11	IFI44L	FRAS1	COL5A2	CD6	PCDHB1	S100A7	LY6D	SIDT1	YPEL1	MXRA8	MYL9	GLS2	RAMP3	CRABP2	C6ORF10	CALML3	ALOX12B	AKAP6	CALML5	CXCL14	DEFB1	LOC642671	SCN7A	NTF3	SYNDIG1	IGFBP2	CCDC132	DTNB	IFNA16	PAQR6	GPR77	EPHX2	MTHFR	GADD45G	KIF25	UPK3B	PBX1	COL2A1	PROC	SLC6A9	GDNF	KRT38	CDH12	PLBD1	NOX5	CDH16	MXD3	LOC440895	FGFR3	ATP6V1B1	PVALB	CALCB	CCDC121	HHLA1	DPT	IL5RA	GLYAT	OLFML2A	CACNA1I	TRPM2	INPP5D	TGM1	HIST1H3A	ART1	MMP28	IGF2-AS	KCNMB1	NYNRIN	CLCA2	SCARF1	TNFSF10	LGALS9	RAG1	LGALS7	MAP2K6	APOB	RBM17	NSUN6	GABRA4	HTR1E	HTR1B	ADAMTS20	AMBN	KRT13	KIAA1660	VAV3	NCR3	KRT16	TTLL1	PDE3A	CD248	AKR1B10	MEGF8	FMO6P	PTPRU	HRK	MAST3	SERPINA10	SLC3A1	DTX2	TRIM9	BDKRB1	ANKRD1	TRIM48	CD36	TAS2R4	LOC100288903	SPTBN2	SPAG11A	PARP3	EMR1	ERAP2	COBL	VAX2	ALDH5A1	CYP21A2	P2RX1	CLDN8	HCN2	IVL	SERPINB13	FLT1	RYR1	RTP4	CXCR7	PIK3C2B	ADD2	SOBP	EPB41L4A	METTL7A	TNNI3	NOS1	PDE6B	RPL13P5	TSHB	
KRAS.LUNG.BREAST_UP.V1_UP		IL1R2	TAAR5	ATG10	SPINK1	FNDC8	RBMXL2	IL23A	RBP4	SLC25A31	SCG5	ADAM8	OSBP2	CHRNA2	CSF3	CSF2	NRL	SMPX	PRDM1	RETN	GLRX	C1ORF114	RPS4Y1	KIF5A	RELN	KIF5C	HSD17B2	HAS2	AKT2	ST3GAL6	SHOX	NDOR1	PRSS3	OR2B6	TNFSF15	IGFBP3	TRAF1	PPBP	INHBA	KRT34	TSPY1	ISG20	CLPS	TFDP3	SLCO5A1	MKRN3	TAGLN3	BIRC3	DOCK4	HPN	GFI1	NTM	CLSTN2	ETS1	GBA3	CD1A	FAM174B	NPPB	PDE2A	A2M	CMKLR1	TSPAN1	IL13RA2	GABRA3	FCRL2	CDSN	MMP1	CCL20	KCNJ14	ITGA2	OSGIN1	LIF	PDCD1LG2	NAV3	MMP9	SNAP91	GULP1	MMP10	BMP6	LAT2	MYH2	CEACAM3	SLCO4A1	IL8	ITPKA	ZNF639	ID2	CD247	MGLL	SNAP25	KCNC1	TTC22	KCNC2	SH2D2A	PTPRR	GYPC	DNAH9	TNFAIP3	PRL	STC1	CXCL2	CXCL1	CXCL3	CXCL5	CALB1	TERT	PRY	CATR1	CD37	CCR6	AMELY	HSD11B1	C11ORF41	IL37	G0S2	KCNK15	NR1H4	DKFZP566H0824	GPR4	RNASE1	TBX3	ADAM19	NELL2	FAM155B	DHRS9	ANGPTL4	SPRY2	HBEGF	ZP4	RMST	IFNA8	GRP	CRCT1	SEMA3B	IGHV3-48	LDB3	HOXD11	PTGS2	LILRA6	IL1RL1	ESM1	ADAMTS6	C9ORF38	CTNNA2	POLM	LOC401034	
KRAS.PROSTATE_UP.V1_DN		TFAP2B	JMJD5	EGF	CADM4	LUM	KRT4	ZBTB16	C1ORF68	ARHGAP28	SOX10	MGC40069	PLGLA	S100A7	ABCG4	S100A8	CNTFR	SPRR3	ACSS3	IDUA	TAGLN	TUBAL3	C22ORF31	KIAA0087	CWH43	HDLBP	SCEL	NTF3	FLRT1	SLC26A10	MUC4	SDS	CCDC134	CD96	SLC30A4	ATP8B3	IGFBP3	EPHX2	SLC6A14	DNAJC12	TTC21B	NR0B2	MAFB	POU3F2	ARL17A	REEP1	SMO	LCN2	CDH16	PRTN3	SPRR1A	VGLL3	SPRR1B	VIL1	CFI	AK5	PPP1R9A	RGS6	TGM1	C5	RASGRP1	IGLV2-14	IBSP	NDP	PI3	MUC16	SLC19A3	CCR10	EDN1	FOXD2	SH2D3C	KCNJ14	GKN1	IL19	KRT13	KIAA1660	HBA2	SSTR4	CRYGD	NCR3	KRT16	MAGIX	ITGB1BP2	ARPP21	CLDN17	KLKB1	ZNF750	ABCB1	RRAD	MAOB	TRH	AATK	PTH1R	OXT	PTPRH	NEU3	RAI1	GNGT2	FBXO40	MLANA	CA5B	NPBWR2	PRY	GPRASP1	CTSE	OPCML	PF4V1	LHCGR	SERPINB2	CAMK1D	PTGIS	CGREF1	ARG1	KLF1	COBL	PCDHB13	SOD3	TUBB4A	SERPINB7	SLC4A8	SERHL	NPHS1	KCNQ2	CRY2	CD48	PLCB1	EPHB6	COLEC10	FOLH1B	KCNA2	ASIP	DIRAS3	ADAM23	CXCR7	YBX2	GRM2	HLA-DMB	DZANK1	ENPP1	GPNMB	GCNT3	BEND5	NOS1	MLYCD	ITGB7	
KRAS.PROSTATE_UP.V1_UP		LMO1	MAP3K1	RARRES2	FOXH1	MYO7B	ARHGAP24	TUBA8	LRCH1	FEZ1	ADM2	YPEL1	PTPN7	CNTN5	ANP32C	EMID2	PRO2964	CHRNA3	NXPH3	SYNPO2	CD80	GLB1L2	NOL4	CDH4	RAB40C	SV2C	FGF21	FSD1	JAM2	FGF22	HABP2	CADPS2	ANKRD34C	SYT5	AICDA	APOBEC3G	FOXF2	TEX12	CEL	KRT36	KREMEN2	NBEA	NR4A3	REEP2	BANK1	MLXIPL	MAGEB3	CNGB3	PADI3	STRN	OR7E24	IL7R	CRISP2	OR10J1	NPY6R	CRISP1	CFH	GSTCD	CES1P1	LIN7B	TWIST1	OPLAH	C6ORF103	CD79A	ATXN3L	PCDHA2	CYP2R1	KHDC1	ZNF529	PDK4	APOH	CBX4	SLC10A2	IL10RA	ITGA2	VEGFC	MYRIP	ETV5	DNM1	TGFBR1	MMP11	ZEB1	RFPL3-AS1	TG	SLCO1C1	HAL	MMP17	ACOX2	CFHR2	NES	PLCH2	MEGF8	TLR4	ABHD8	LIMD2	CX3CL1	ADRA1B	SLC7A4	IDI2-AS1	GRK5	TIMP4	PLLP	CATR1	MYOC	LOC645340	FGA	KRT8P12	C5ORF42	C11ORF41	CR2	MAP4K1	AHSG	TPK1	LAPTM5	FABP3	FAM155B	DHRS9	HKDC1	INSM1	ANGPTL4	RGS13	PPYR1	ENG	TSSK2	LOC440334	LPPR1	LOC651803	ZSWIM1	ITGB2	LRRC15	LINC00341	IFNA7	POPDC2	TRIM31	PIGR	CAMK2B	C2ORF67	C17ORF53	LILRA6	THSD4	IL1RL2	KLRG1	LAIR2	TNNI1	
LEF1_UP.V1_DN		ENTPD3	KLRC3	CDX2	ANKFY1	ACSL5	SEPP1	ATP1B1	TM4SF1	PDGFRL	ERN2	TMEM135	XK	RRAGB	PCP4	RBP4	PRR15L	SCG5	ZNF711	PF4	GALNT12	FAM59A	EHF	PRSS1	SAMD9	SLC1A1	PROS1	TCEAL1	CPOX	C4BPB	KIAA0485	PLOD2	C1ORF115	MANEA	PAPSS2	CTGF	HERC6	EFNB2	PAK1	RAB26	FAM172A	DPYSL3	GRB14	RAB25	HCFC1R1	S100A14	PRSS8	TPM1	CYP1B1	NLRP2	PITX2	OPN3	MANBA	SMAD4	DDX58	TNFSF15	TNNC1	TEX14	RAB27B	ANK3	HNF1B	ELL3	PIAS3	HDHD1	ACSF2	IL17RB	RNF144A	PLSCR4	MDFIC	DMXL2	CDH17	MXD3	MFGE8	CFTR	OSGEPL1	ATP8A1	PDGFC	GDE1	DIXDC1	GATA6	HOXB13	SLC6A20	GSPT2	RHOBTB2	CNN3	KCNV1	FAM134B	PLAC8	ALCAM	FPGT	IL20RA	TSPAN8	MOSC1	TSPAN1	KIAA0319L	EFHD1	DECR1	TRPM4	TNS3	SH3GL2	SEC31B	CYP2J2	FGFBP1	GSTM3	NSUN6	CCL20	NME3	MYRIP	PTPN13	IL18	BTN3A3	OAS1	C9ORF86	PDZK1IP1	MARCH2	ELF3	ID1	OAS3	ID3	CPE	CDK3	TFF1	MANSC1	TLR3	C5ORF45	KDM5D	SLC44A4	TMPRSS3	CXCL2	MLLT3	KRT20	DPP4	CXCL5	SULT1C2	CYP26B1	SH3BGRL	SLC22A18	DYNC2LI1	TMED3	BDKRB2	PLLP	CTSH	VILL	DISC1	FAM83E	AP1M2	IL33	LIMCH1	MEF2C	DAPK1	MOCOS	STAT4	ERAP2	HAUS4	AKR1C3	SORL1	FBXL15	SELENBP1	ALDH5A1	GALC	CAT	BDH2	KIT	KCNQ1	AIM1	MST1P9	SMPDL3A	CLEC2D	RBM47	LGR5	KLRF1	FOXA1	TRAF3IP2	SLC24A1	MVP	GDPD3	EHMT2	TMEM53	SEMA3F	ATP2A1	NUDT6	USP18	TMEM144	COCH	ENC1	NUDT18	MGC12488	RAC2	AGR2	TMEM14A	OLR1	
LEF1_UP.V1_UP		PTPRN2	CHGB	KRT5	FNBP1	TM4SF5	DKK1	RUNX3	DCLK1	DKK4	L1CAM	FNDC4	RRAGD	C10ORF116	RBP1	CTH	VIM	HSPA1A	COL9A3	OBSL1	MYL9	CDA	PRKAA2	SERPINE1	CRABP2	FOXG1	SLC5A3	DLL3	GNG4	CHST10	CHST11	NTSR1	PTGDS	EGR2	EGR3	APOBEC3G	FOXF2	MIA	C13ORF15	TREML2	GJB1	ARC	FOSL1	SLC6A8	CHST2	HOXB2	CD302	ZFPM2	ZNF134	ZNF22	PRF1	PDGFA	GATA3	ELK3	GNG11	LGALS1	KCNN4	IL11	CARD9	EMP1	FN1	KRT13	EMP3	PAX6	HBA2	TH	TUBB2B	FJX1	ZNF236	DENND1C	ZNF350	MAOB	MAOA	STC2	KRT23	PCSK5	MLN	TMEM22	PRKCDBP	CCR7	SPRR2B	STRA6	TMOD1	CDKN2A	ELOVL5	ARG2	G0S2	EMR2	EN2	MPP6	DHRS2	ANO1	ADAM19	TMEM158	NMNAT2	PLEKHO1	MAP1B	PELI2	TCEA2	RAMP2	DBN1	RYR1	SLC43A3	CRIP1	CST7	SCML1	AKAP12	EPB41L4A	CXCR2	HEY2	CXCR4	TMEM47	SLC17A9	FADS1	LMO2	S100A3	S100A2	FBXO17	WNT5A	CYBRD1	ARID3B	TRPV2	EDAR	WT1	AXL	TRPV6	ROR2	S100A4	RPP25	KCNG1	ALLC	GPR64	LOXL1	CCND2	HAS2	CEACAM21	SLIT1	FLNC	PHLDA3	IGFBP6	AUTS2	INHBE	GNAL	COL6A1	MAP7D3	FGF13	ISYNA1	WWC2	LPL	SLC2A3	FGF3	LTBP2	ARHGAP4	TGM2	FGF9	PDZD2	PMEPA1	IGFBP7	PCSK1N	KCNJ12	MSN	PARVB	BMP7	TNFRSF1B	MFAP2	DNAJC6	NES	SLC26A4	PLEKHF1	SH2D2A	RAI2	PLTP	PDLIM4	NRIP1	NRIP3	TRIM48	PRPH	WASF3	ERVMER34-1	GZMB	C14ORF132	KRT76	NELL2	ZAP70	LCK	KCTD12	LINC00341	KRT81	FHL1	PRPS1	TCHH	TULP2	NR3C1	CBS	SCN5A	ADAMTS8	
