# Supplementary material for: Prioritizing target-disease associations with novel safety and efficacy scoring methods
Source: Sci Rep. 2019 Jul 8;9:9852. doi: 10.1038/s41598-019-46293-7 (PMC6614395; doi:10.1038/s41598-019-46293-7)
Supplement: Supplementary file 3 — Supplementary Figures [file 41598_2019_46293_MOESM3_ESM.zip › Intermediate Files/onco_score.txt]

ENSG00000000003 0.0625
ENSG00000000938 0.1875
ENSG00000000971 0.25
ENSG00000001461 0.0625
ENSG00000001497 0.0625
ENSG00000001561 0.125
ENSG00000001617 0.0625
ENSG00000001626 0.1875
ENSG00000001630 0.0625
ENSG00000001631 0.0625
ENSG00000002016 0.0625
ENSG00000002549 0.0625
ENSG00000002587 0.25
ENSG00000002726 0.0625
ENSG00000002745 0.3125
ENSG00000002822 0.0625
ENSG00000002933 0.5625
ENSG00000003137 0.375
ENSG00000003400 0.0625
ENSG00000003436 0.1875
ENSG00000003989 0.25
ENSG00000004399 0.3125
ENSG00000004468 0.125
ENSG00000004660 0.0625
ENSG00000004700 0.1875
ENSG00000004766 0.3125
ENSG00000004776 0.0625
ENSG00000004777 0.0625
ENSG00000004799 0.0625
ENSG00000004838 0.0625
ENSG00000004864 0.25
ENSG00000004897 0.125
ENSG00000004948 0.3125
ENSG00000005020 0.125
ENSG00000005059 0.0625
ENSG00000005073 0.125
ENSG00000005102 0.125
ENSG00000005108 0.0625
ENSG00000005175 0.1875
ENSG00000005187 0.0625
ENSG00000005238 0.0625
ENSG00000005243 0.125
ENSG00000005249 0.3125
ENSG00000005448 0.0625
ENSG00000005469 0.0625
ENSG00000005471 0.1875
ENSG00000005483 0.0625
ENSG00000005844 0.0625
ENSG00000005882 0.125
ENSG00000005884 0.125
ENSG00000005893 0.0625
ENSG00000005981 0.0625
ENSG00000006007 0.0625
ENSG00000006016 0.1875
ENSG00000006042 0.125
ENSG00000006047 0.3125
ENSG00000006062 0.0625
ENSG00000006116 0.125
ENSG00000006118 0.0625
ENSG00000006125 0.1875
ENSG00000006210 0.1875
ENSG00000006327 0.3125
ENSG00000006377 0.125
ENSG00000006451 0.125
ENSG00000006468 0.125
ENSG00000006607 0.125
ENSG00000006625 0.0625
ENSG00000006634 0.125
ENSG00000006638 0.125
ENSG00000006652 0.0625
ENSG00000006715 0.0625
ENSG00000006756 0.125
ENSG00000006757 0.0625
ENSG00000006788 0.0625
ENSG00000006831 0.0625
ENSG00000007038 0.1875
ENSG00000007062 0.5625
ENSG00000007129 0.0625
ENSG00000007171 0.0625
ENSG00000007174 0.0625
ENSG00000007202 0.0625
ENSG00000007216 0.0625
ENSG00000007237 0.25
ENSG00000007255 0.1875
ENSG00000007264 0.1875
ENSG00000007306 0.125
ENSG00000007312 0.125
ENSG00000007372 0.0625
ENSG00000007908 0.125
ENSG00000007923 0.0625
ENSG00000007933 0.25
ENSG00000007944 0.125
ENSG00000007952 0.0625
ENSG00000007968 0.1875
ENSG00000008083 0.0625
ENSG00000008086 0.125
ENSG00000008118 0.0625
ENSG00000008128 0.0625
ENSG00000008196 0.1875
ENSG00000008226 0.125
ENSG00000008256 0.0625
ENSG00000008277 0.0625
ENSG00000008282 0.125
ENSG00000008311 0.0625
ENSG00000008438 0.125
ENSG00000008513 0.0625
ENSG00000008516 0.1875
ENSG00000008710 0.1875
ENSG00000008735 0.0625
ENSG00000008853 0.0625
ENSG00000009307 0.0625
ENSG00000009335 0.0625
ENSG00000009413 0.125
ENSG00000009694 0.1875
ENSG00000009780 0.125
ENSG00000009830 0.125
ENSG00000009950 0.0625
ENSG00000010165 0.0625
ENSG00000010219 0.0625
ENSG00000010270 0.0625
ENSG00000010278 0.0625
ENSG00000010292 0.0625
ENSG00000010295 0.125
ENSG00000010310 0.0625
ENSG00000010318 0.0625
ENSG00000010327 0.0625
ENSG00000010404 0.125
ENSG00000010438 0.125
ENSG00000010626 0.125
ENSG00000010671 0.0625
ENSG00000010818 0.0625
ENSG00000010932 0.0625
ENSG00000011021 0.0625
ENSG00000011028 0.0625
ENSG00000011105 0.0625
ENSG00000011132 0.0625
ENSG00000011258 0.0625
ENSG00000011332 0.125
ENSG00000011376 0.0625
ENSG00000011454 0.0625
ENSG00000011523 0.0625
ENSG00000011566 0.125
ENSG00000011590 0.125
ENSG00000011600 0.0625
ENSG00000011677 0.0625
ENSG00000012048 0.0625
ENSG00000012124 0.0625
ENSG00000012171 0.0625
ENSG00000012211 0.0625
ENSG00000012504 0.0625
ENSG00000012660 0.125
ENSG00000012779 0.375
ENSG00000012817 0.125
ENSG00000013293 0.125
ENSG00000013297 0.0625
ENSG00000013306 0.0625
ENSG00000013364 0.25
ENSG00000013374 0.0625
ENSG00000013441 0.1875
ENSG00000013503 0.1875
ENSG00000013523 0.125
ENSG00000013583 0.1875
ENSG00000013588 0.125
ENSG00000013619 0.1875
ENSG00000013725 0.125
ENSG00000014123 0.125
ENSG00000014257 0.25
ENSG00000014824 0.0625
ENSG00000014914 0.125
ENSG00000015133 0.0625
ENSG00000015171 0.0625
ENSG00000015285 0.0625
ENSG00000015413 0.25
ENSG00000015475 0.125
ENSG00000015520 0.25
ENSG00000015592 0.0625
ENSG00000016082 0.25
ENSG00000016402 0.0625
ENSG00000016490 0.3125
ENSG00000016602 0.1875
ENSG00000017427 0.125
ENSG00000017483 0.0625
ENSG00000018236 0.1875
ENSG00000018280 0.0625
ENSG00000018699 0.0625
ENSG00000019102 0.125
ENSG00000019144 0.0625
ENSG00000019186 0.125
ENSG00000019485 0.1875
ENSG00000019549 0.25
ENSG00000020181 0.1875
ENSG00000020256 0.125
ENSG00000020426 0.0625
ENSG00000020633 0.125
ENSG00000020922 0.125
ENSG00000021355 0.25
ENSG00000021488 0.0625
ENSG00000021645 0.1875
ENSG00000021776 0.0625
ENSG00000021826 0.0625
ENSG00000021852 0.125
ENSG00000022267 0.0625
ENSG00000022355 0.0625
ENSG00000022556 0.0625
ENSG00000022840 0.0625
ENSG00000023041 0.0625
ENSG00000023171 0.0625
ENSG00000023445 0.1875
ENSG00000023608 0.125
ENSG00000023697 0.0625
ENSG00000023839 0.0625
ENSG00000023902 0.125
ENSG00000023909 0.0625
ENSG00000024526 0.1875
ENSG00000024862 0.0625
ENSG00000025039 0.0625
ENSG00000025156 0.0625
ENSG00000025293 0.0625
ENSG00000025434 0.0625
ENSG00000025708 0.125
ENSG00000025770 0.0625
ENSG00000025772 0.125
ENSG00000025796 0.0625
ENSG00000025800 0.0625
ENSG00000026025 0.1875
ENSG00000026103 0.3125
ENSG00000026297 0.0625
ENSG00000026508 0.3125
ENSG00000026559 0.0625
ENSG00000026950 0.0625
ENSG00000027001 0.0625
ENSG00000027847 0.0625
ENSG00000027869 0.1875
ENSG00000028137 0.0625
ENSG00000028203 0.0625
ENSG00000028277 0.0625
ENSG00000029363 0.0625
ENSG00000029559 0.1875
ENSG00000030066 0.0625
ENSG00000030110 0.0625
ENSG00000030304 0.0625
ENSG00000030419 0.1875
ENSG00000030582 0.0625
ENSG00000031003 0.0625
ENSG00000031691 0.0625
ENSG00000033170 0.125
ENSG00000033178 0.0625
ENSG00000033327 0.0625
ENSG00000033867 0.0625
ENSG00000034677 0.125
ENSG00000034693 0.125
ENSG00000034971 0.25
ENSG00000035115 0.0625
ENSG00000035403 0.125
ENSG00000035681 0.0625
ENSG00000035862 0.125
ENSG00000036448 0.3125
ENSG00000036530 0.125
ENSG00000036549 0.0625
ENSG00000036565 0.125
ENSG00000037042 0.0625
ENSG00000037280 0.0625
ENSG00000037474 0.0625
ENSG00000037749 0.125
ENSG00000037757 0.0625
ENSG00000037897 0.0625
ENSG00000037965 0.3125
ENSG00000038295 0.0625
ENSG00000038382 0.0625
ENSG00000038427 0.1875
ENSG00000038532 0.0625
ENSG00000039068 0.0625
ENSG00000039319 0.0625
ENSG00000039560 0.125
ENSG00000039600 0.0625
ENSG00000039987 0.125
ENSG00000040275 0.125
ENSG00000040487 0.0625
ENSG00000040531 0.0625
ENSG00000040731 0.25
ENSG00000041353 0.1875
ENSG00000041880 0.125
ENSG00000041982 0.25
ENSG00000042429 0.0625
ENSG00000042493 0.125
ENSG00000042813 0.0625
ENSG00000042832 0.25
ENSG00000042980 0.0625
ENSG00000043039 0.125
ENSG00000043143 0.0625
ENSG00000043355 0.0625
ENSG00000043514 0.125
ENSG00000043591 0.125
ENSG00000044012 0.0625
ENSG00000044090 0.0625
ENSG00000044459 0.125
ENSG00000044524 0.125
ENSG00000044574 0.0625
ENSG00000046604 0.1875
ENSG00000046651 0.0625
ENSG00000046653 0.25
ENSG00000046774 0.125
ENSG00000047056 0.0625
ENSG00000047457 0.125
ENSG00000047597 0.5
ENSG00000047617 0.0625
ENSG00000047634 0.125
ENSG00000047648 0.125
ENSG00000047936 0.125
ENSG00000048052 0.25
ENSG00000048140 0.0625
ENSG00000048162 0.0625
ENSG00000048342 0.0625
ENSG00000048392 0.0625
ENSG00000048471 0.0625
ENSG00000048540 0.125
ENSG00000048649 0.0625
ENSG00000048740 0.1875
ENSG00000049089 0.0625
ENSG00000049130 0.1875
ENSG00000049239 0.0625
ENSG00000049245 0.0625
ENSG00000049246 0.125
ENSG00000049247 0.125
ENSG00000049249 0.0625
ENSG00000049323 0.25
ENSG00000049449 0.125
ENSG00000049759 0.125
ENSG00000049883 0.125
ENSG00000050165 0.0625
ENSG00000050405 0.0625
ENSG00000050438 0.0625
ENSG00000050628 0.0625
ENSG00000050748 0.0625
ENSG00000050820 0.0625
ENSG00000051382 0.1875
ENSG00000051523 0.1875
ENSG00000051620 0.0625
ENSG00000051825 0.0625
ENSG00000052126 0.1875
ENSG00000052344 0.1875
ENSG00000052723 0.0625
ENSG00000052749 0.25
ENSG00000052802 0.25
ENSG00000052850 0.1875
ENSG00000053254 0.125
ENSG00000053372 0.0625
ENSG00000053438 0.1875
ENSG00000053702 0.0625
ENSG00000053747 0.125
ENSG00000053918 0.25
ENSG00000054116 0.125
ENSG00000054179 0.0625
ENSG00000054219 0.125
ENSG00000054267 0.0625
ENSG00000054277 0.1875
ENSG00000054282 0.125
ENSG00000054392 0.125
ENSG00000054523 0.0625
ENSG00000054654 0.0625
ENSG00000054793 0.125
ENSG00000054965 0.0625
ENSG00000054983 0.25
ENSG00000055044 0.0625
ENSG00000055163 0.25
ENSG00000055332 0.125
ENSG00000055483 0.0625
ENSG00000055917 0.0625
ENSG00000056277 0.125
ENSG00000056558 0.0625
ENSG00000056736 0.125
ENSG00000056972 0.1875
ENSG00000057019 0.125
ENSG00000057149 0.25
ENSG00000057252 0.0625
ENSG00000057294 0.25
ENSG00000057657 0.25
ENSG00000057704 0.0625
ENSG00000058056 0.0625
ENSG00000058063 0.0625
ENSG00000058085 0.25
ENSG00000058335 0.1875
ENSG00000058404 0.1875
ENSG00000058668 0.125
ENSG00000058729 0.1875
ENSG00000058799 0.0625
ENSG00000058804 0.1875
ENSG00000059377 0.125
ENSG00000059378 0.0625
ENSG00000059588 0.0625
ENSG00000059758 0.0625
ENSG00000059804 0.1875
ENSG00000059915 0.125
ENSG00000060069 0.0625
ENSG00000060237 0.0625
ENSG00000060339 0.0625
ENSG00000060558 0.0625
ENSG00000060656 0.375
ENSG00000060718 0.1875
ENSG00000060749 0.125
ENSG00000060762 0.125
ENSG00000060971 0.0625
ENSG00000060982 0.1875
ENSG00000061273 0.0625
ENSG00000061656 0.0625
ENSG00000062038 0.0625
ENSG00000062096 0.125
ENSG00000062370 0.0625
ENSG00000062524 0.0625
ENSG00000062725 0.0625
ENSG00000062822 0.25
ENSG00000063015 0.0625
ENSG00000063046 0.125
ENSG00000063127 0.0625
ENSG00000063176 0.0625
ENSG00000063180 0.0625
ENSG00000063241 0.0625
ENSG00000063322 0.0625
ENSG00000063515 0.0625
ENSG00000064012 0.125
ENSG00000064042 0.125
ENSG00000064115 0.125
ENSG00000064201 0.125
ENSG00000064205 0.375
ENSG00000064225 0.125
ENSG00000064270 0.125
ENSG00000064300 0.25
ENSG00000064309 0.125
ENSG00000064313 0.125
ENSG00000064393 0.0625
ENSG00000064547 0.125
ENSG00000064652 0.0625
ENSG00000064666 0.1875
ENSG00000064687 0.0625
ENSG00000064692 0.1875
ENSG00000064787 0.0625
ENSG00000064835 0.125
ENSG00000064932 0.0625
ENSG00000064933 0.0625
ENSG00000064961 0.0625
ENSG00000064995 0.125
ENSG00000064999 0.0625
ENSG00000065000 0.0625
ENSG00000065029 0.0625
ENSG00000065054 0.0625
ENSG00000065057 0.1875
ENSG00000065135 0.125
ENSG00000065150 0.0625
ENSG00000065154 0.0625
ENSG00000065268 0.1875
ENSG00000065320 0.125
ENSG00000065328 0.125
ENSG00000065361 0.0625
ENSG00000065413 0.0625
ENSG00000065485 0.1875
ENSG00000065491 0.0625
ENSG00000065534 0.375
ENSG00000065548 0.0625
ENSG00000065613 0.0625
ENSG00000065618 0.1875
ENSG00000065675 0.25
ENSG00000065717 0.0625
ENSG00000065833 0.125
ENSG00000065882 0.0625
ENSG00000065923 0.25
ENSG00000065989 0.0625
ENSG00000066084 0.0625
ENSG00000066117 0.0625
ENSG00000066135 0.125
ENSG00000066230 0.0625
ENSG00000066248 0.0625
ENSG00000066279 0.0625
ENSG00000066322 0.0625
ENSG00000066382 0.125
ENSG00000066422 0.0625
ENSG00000066427 0.0625
ENSG00000066557 0.0625
ENSG00000066583 0.0625
ENSG00000066629 0.125
ENSG00000066654 0.0625
ENSG00000066739 0.0625
ENSG00000066923 0.1875
ENSG00000067048 0.5
ENSG00000067064 0.125
ENSG00000067066 0.125
ENSG00000067141 0.25
ENSG00000067177 0.0625
ENSG00000067208 0.1875
ENSG00000067248 0.0625
ENSG00000067369 0.125
ENSG00000067445 0.1875
ENSG00000067533 0.1875
ENSG00000067646 0.125
ENSG00000067715 0.3125
ENSG00000067798 0.0625
ENSG00000067842 0.0625
ENSG00000067955 0.0625
ENSG00000067992 0.0625
ENSG00000068001 0.0625
ENSG00000068078 0.375
ENSG00000068079 0.1875
ENSG00000068120 0.1875
ENSG00000068137 0.1875
ENSG00000068305 0.0625
ENSG00000068366 0.0625
ENSG00000068438 0.125
ENSG00000068615 0.0625
ENSG00000068650 0.0625
ENSG00000068654 0.125
ENSG00000068745 0.125
ENSG00000068831 0.125
ENSG00000068878 0.0625
ENSG00000068971 0.125
ENSG00000068976 0.0625
ENSG00000068985 0.0625
ENSG00000069122 0.125
ENSG00000069188 0.0625
ENSG00000069206 0.1875
ENSG00000069399 0.375
ENSG00000069424 0.1875
ENSG00000069431 0.125
ENSG00000069482 0.1875
ENSG00000069493 0.0625
ENSG00000069535 0.3125
ENSG00000069696 0.125
ENSG00000069702 0.0625
ENSG00000069764 0.25
ENSG00000069869 0.25
ENSG00000069956 0.0625
ENSG00000069998 0.0625
ENSG00000070019 0.1875
ENSG00000070081 0.125
ENSG00000070182 0.375
ENSG00000070190 0.25
ENSG00000070214 0.0625
ENSG00000070366 0.0625
ENSG00000070367 0.0625
ENSG00000070371 0.1875
ENSG00000070388 0.0625
ENSG00000070404 0.1875
ENSG00000070444 0.125
ENSG00000070476 0.125
ENSG00000070526 0.0625
ENSG00000070669 0.25
ENSG00000070729 0.125
ENSG00000070731 0.1875
ENSG00000070785 0.0625
ENSG00000070808 0.0625
ENSG00000070814 0.0625
ENSG00000070882 0.0625
ENSG00000070915 0.125
ENSG00000070961 0.1875
ENSG00000071054 0.125
ENSG00000071073 0.125
ENSG00000071242 0.0625
ENSG00000071246 0.0625
ENSG00000071537 0.0625
ENSG00000071539 0.125
ENSG00000071564 0.125
ENSG00000071575 0.0625
ENSG00000071655 0.0625
ENSG00000071859 0.0625
ENSG00000071967 0.1875
ENSG00000071991 0.0625
ENSG00000071994 0.125
ENSG00000072041 0.4375
ENSG00000072042 0.125
ENSG00000072071 0.0625
ENSG00000072080 0.0625
ENSG00000072121 0.0625
ENSG00000072135 0.125
ENSG00000072163 0.0625
ENSG00000072182 0.0625
ENSG00000072195 0.0625
ENSG00000072310 0.125
ENSG00000072315 0.1875
ENSG00000072364 0.0625
ENSG00000072422 0.25
ENSG00000072518 0.125
ENSG00000072571 0.125
ENSG00000072609 0.0625
ENSG00000072657 0.25
ENSG00000072694 0.125
ENSG00000072736 0.0625
ENSG00000072778 0.0625
ENSG00000072818 0.3125
ENSG00000072832 0.4375
ENSG00000072840 0.25
ENSG00000072858 0.375
ENSG00000072952 0.0625
ENSG00000073050 0.0625
ENSG00000073060 0.0625
ENSG00000073282 0.0625
ENSG00000073331 0.0625
ENSG00000073350 0.0625
ENSG00000073464 0.125
ENSG00000073536 0.0625
ENSG00000073605 0.0625
ENSG00000073614 0.0625
ENSG00000073670 0.125
ENSG00000073711 0.0625
ENSG00000073734 0.125
ENSG00000073737 0.0625
ENSG00000073754 0.0625
ENSG00000073756 0.375
ENSG00000073792 0.0625
ENSG00000073849 0.0625
ENSG00000073910 0.125
ENSG00000073969 0.0625
ENSG00000074047 0.125
ENSG00000074181 0.0625
ENSG00000074276 0.0625
ENSG00000074317 0.125
ENSG00000074370 0.1875
ENSG00000074410 0.1875
ENSG00000074416 0.0625
ENSG00000074527 0.125
ENSG00000074582 0.125
ENSG00000074590 0.0625
ENSG00000074603 0.0625
ENSG00000074621 0.1875
ENSG00000074660 0.3125
ENSG00000074695 0.125
ENSG00000074706 0.125
ENSG00000074771 0.0625
ENSG00000074964 0.0625
ENSG00000075035 0.125
ENSG00000075043 0.1875
ENSG00000075073 0.0625
ENSG00000075089 0.125
ENSG00000075131 0.125
ENSG00000075142 0.0625
ENSG00000075213 0.1875
ENSG00000075223 0.25
ENSG00000075234 0.0625
ENSG00000075240 0.0625
ENSG00000075275 0.125
ENSG00000075290 0.0625
ENSG00000075340 0.25
ENSG00000075388 0.0625
ENSG00000075391 0.0625
ENSG00000075420 0.125
ENSG00000075539 0.0625
ENSG00000075643 0.4375
ENSG00000075785 0.0625
ENSG00000075826 0.25
ENSG00000075856 0.0625
ENSG00000075884 0.125
ENSG00000075891 0.1875
ENSG00000075914 0.0625
ENSG00000076003 0.0625
ENSG00000076067 0.0625
ENSG00000076242 0.0625
ENSG00000076248 0.1875
ENSG00000076344 0.0625
ENSG00000076356 0.125
ENSG00000076382 0.0625
ENSG00000076554 0.3125
ENSG00000076555 0.125
ENSG00000076604 0.0625
ENSG00000076650 0.0625
ENSG00000076662 0.0625
ENSG00000076716 0.1875
ENSG00000076770 0.0625
ENSG00000076864 0.0625
ENSG00000076944 0.125
ENSG00000077009 0.125
ENSG00000077044 0.125
ENSG00000077080 0.0625
ENSG00000077092 0.0625
ENSG00000077097 0.0625
ENSG00000077150 0.0625
ENSG00000077157 0.0625
ENSG00000077238 0.25
ENSG00000077254 0.1875
ENSG00000077264 0.375
ENSG00000077312 0.0625
ENSG00000077348 0.0625
ENSG00000077380 0.0625
ENSG00000077420 0.125
ENSG00000077454 0.0625
ENSG00000077498 0.1875
ENSG00000077522 0.125
ENSG00000077585 0.25
ENSG00000077616 0.0625
ENSG00000077984 0.125
ENSG00000078018 0.0625
ENSG00000078053 0.125
ENSG00000078061 0.0625
ENSG00000078081 0.25
ENSG00000078098 0.0625
ENSG00000078246 0.125
ENSG00000078269 0.0625
ENSG00000078295 0.125
ENSG00000078304 0.0625
ENSG00000078328 0.0625
ENSG00000078399 0.0625
ENSG00000078401 0.625
ENSG00000078549 0.0625
ENSG00000078589 0.0625
ENSG00000078747 0.0625
ENSG00000078814 0.0625
ENSG00000078900 0.0625
ENSG00000079102 0.0625
ENSG00000079112 0.0625
ENSG00000079134 0.0625
ENSG00000079215 0.0625
ENSG00000079246 0.0625
ENSG00000079257 0.1875
ENSG00000079263 0.125
ENSG00000079332 0.0625
ENSG00000079335 0.0625
ENSG00000079337 0.1875
ENSG00000079385 0.0625
ENSG00000079432 0.125
ENSG00000079435 0.1875
ENSG00000079459 0.0625
ENSG00000079462 0.3125
ENSG00000079616 0.125
ENSG00000079689 0.125
ENSG00000079785 0.0625
ENSG00000079819 0.25
ENSG00000079841 0.125
ENSG00000079931 0.1875
ENSG00000079950 0.0625
ENSG00000080031 0.25
ENSG00000080166 0.0625
ENSG00000080189 0.0625
ENSG00000080200 0.1875
ENSG00000080293 0.1875
ENSG00000080298 0.125
ENSG00000080345 0.375
ENSG00000080493 0.0625
ENSG00000080503 0.0625
ENSG00000080546 0.125
ENSG00000080573 0.0625
ENSG00000080603 0.0625
ENSG00000080608 0.0625
ENSG00000080618 0.0625
ENSG00000080644 0.125
ENSG00000080709 0.125
ENSG00000080819 0.125
ENSG00000080824 0.0625
ENSG00000080854 0.0625
ENSG00000080986 0.125
ENSG00000081019 0.0625
ENSG00000081041 0.125
ENSG00000081051 0.125
ENSG00000081087 0.25
ENSG00000081138 0.0625
ENSG00000081148 0.0625
ENSG00000081189 0.0625
ENSG00000081237 0.0625
ENSG00000081248 0.125
ENSG00000081277 0.25
ENSG00000081307 0.125
ENSG00000081320 0.1875
ENSG00000081479 0.0625
ENSG00000081791 0.125
ENSG00000081803 0.0625
ENSG00000081818 0.1875
ENSG00000081913 0.125
ENSG00000081923 0.1875
ENSG00000081985 0.125
ENSG00000082014 0.375
ENSG00000082153 0.0625
ENSG00000082175 0.1875
ENSG00000082293 0.125
ENSG00000082397 0.25
ENSG00000082438 0.1875
ENSG00000082556 0.0625
ENSG00000082641 0.125
ENSG00000082684 0.0625
ENSG00000082781 0.0625
ENSG00000083123 0.0625
ENSG00000083454 0.0625
ENSG00000083457 0.125
ENSG00000083544 0.0625
ENSG00000083635 0.0625
ENSG00000083750 0.0625
ENSG00000083782 0.125
ENSG00000083807 0.0625
ENSG00000083812 0.1875
ENSG00000083838 0.1875
ENSG00000083937 0.125
ENSG00000084073 0.0625
ENSG00000084093 0.0625
ENSG00000084110 0.0625
ENSG00000084444 0.25
ENSG00000084636 0.1875
ENSG00000084652 0.1875
ENSG00000084674 0.3125
ENSG00000084734 0.0625
ENSG00000084764 0.0625
ENSG00000084774 0.125
ENSG00000085117 0.0625
ENSG00000085265 0.125
ENSG00000085276 0.0625
ENSG00000085365 0.1875
ENSG00000085433 0.0625
ENSG00000085465 0.0625
ENSG00000085563 0.3125
ENSG00000085644 0.125
ENSG00000085662 0.0625
ENSG00000085719 0.125
ENSG00000085721 0.3125
ENSG00000085760 0.125
ENSG00000085831 0.25
ENSG00000085840 0.125
ENSG00000085871 0.125
ENSG00000085978 0.0625
ENSG00000086061 0.0625
ENSG00000086159 0.0625
ENSG00000086189 0.1875
ENSG00000086205 0.0625
ENSG00000086289 0.0625
ENSG00000086300 0.125
ENSG00000086544 0.0625
ENSG00000086548 0.3125
ENSG00000086570 0.125
ENSG00000086619 0.1875
ENSG00000086696 0.125
ENSG00000086712 0.125
ENSG00000086730 0.0625
ENSG00000087053 0.0625
ENSG00000087085 0.1875
ENSG00000087088 0.1875
ENSG00000087095 0.0625
ENSG00000087116 0.0625
ENSG00000087152 0.0625
ENSG00000087206 0.0625
ENSG00000087237 0.0625
ENSG00000087245 0.0625
ENSG00000087253 0.125
ENSG00000087299 0.0625
ENSG00000087303 0.1875
ENSG00000087338 0.0625
ENSG00000087470 0.0625
ENSG00000087494 0.125
ENSG00000087495 0.0625
ENSG00000087842 0.0625
ENSG00000087903 0.125
ENSG00000088002 0.125
ENSG00000088053 0.125
ENSG00000088179 0.0625
ENSG00000088280 0.0625
ENSG00000088387 0.0625
ENSG00000088448 0.125
ENSG00000088538 0.125
ENSG00000088682 0.0625
ENSG00000088756 0.125
ENSG00000088808 0.0625
ENSG00000088826 0.0625
ENSG00000088876 0.0625
ENSG00000088882 0.0625
ENSG00000088888 0.0625
ENSG00000088899 0.0625
ENSG00000088926 0.0625
ENSG00000088970 0.0625
ENSG00000088986 0.1875
ENSG00000089022 0.0625
ENSG00000089041 0.0625
ENSG00000089048 0.1875
ENSG00000089050 0.0625
ENSG00000089057 0.0625
ENSG00000089060 0.0625
ENSG00000089091 0.0625
ENSG00000089127 0.6875
ENSG00000089159 0.0625
ENSG00000089163 0.0625
ENSG00000089177 0.0625
ENSG00000089199 0.125
ENSG00000089225 0.125
ENSG00000089250 0.5625
ENSG00000089280 0.0625
ENSG00000089289 0.125
ENSG00000089335 0.0625
ENSG00000089351 0.125
ENSG00000089472 0.0625
ENSG00000089639 0.375
ENSG00000089685 0.125
ENSG00000089723 0.25
ENSG00000089820 0.125
ENSG00000089876 0.0625
ENSG00000090013 0.1875
ENSG00000090020 0.0625
ENSG00000090060 0.0625
ENSG00000090061 0.25
ENSG00000090097 0.0625
ENSG00000090104 0.125
ENSG00000090263 0.0625
ENSG00000090316 0.0625
ENSG00000090339 0.125
ENSG00000090402 0.0625
ENSG00000090470 0.0625
ENSG00000090487 0.125
ENSG00000090512 0.125
ENSG00000090530 0.0625
ENSG00000090539 0.0625
ENSG00000090554 0.0625
ENSG00000090565 0.0625
ENSG00000090612 0.125
ENSG00000090659 0.0625
ENSG00000090861 0.0625
ENSG00000090863 0.0625
ENSG00000090924 0.0625
ENSG00000090932 0.0625
ENSG00000090989 0.0625
ENSG00000091073 0.5
ENSG00000091127 0.1875
ENSG00000091129 0.125
ENSG00000091136 0.125
ENSG00000091137 0.25
ENSG00000091138 0.0625
ENSG00000091140 0.0625
ENSG00000091181 0.125
ENSG00000091409 0.125
ENSG00000091428 0.0625
ENSG00000091436 0.0625
ENSG00000091482 0.1875
ENSG00000091490 0.125
ENSG00000091513 0.1875
ENSG00000091664 0.1875
ENSG00000091732 0.0625
ENSG00000091831 0.0625
ENSG00000091844 0.0625
ENSG00000091879 0.0625
ENSG00000091972 0.125
ENSG00000091986 0.0625
ENSG00000092010 0.0625
ENSG00000092020 0.0625
ENSG00000092036 0.0625
ENSG00000092054 0.125
ENSG00000092096 0.0625
ENSG00000092201 0.0625
ENSG00000092208 0.1875
ENSG00000092295 0.75
ENSG00000092345 0.1875
ENSG00000092377 0.0625
ENSG00000092421 0.0625
ENSG00000092529 0.0625
ENSG00000092531 0.0625
ENSG00000092758 0.625
ENSG00000092820 0.0625
ENSG00000092850 0.0625
ENSG00000092969 0.125
ENSG00000092978 0.1875
ENSG00000093000 0.0625
ENSG00000093009 0.1875
ENSG00000093072 0.0625
ENSG00000093217 0.0625
ENSG00000094631 0.0625
ENSG00000094755 0.0625
ENSG00000094796 0.125
ENSG00000094804 0.1875
ENSG00000094914 0.0625
ENSG00000094916 0.0625
ENSG00000094963 0.125
ENSG00000095002 0.1875
ENSG00000095015 0.125
ENSG00000095066 0.0625
ENSG00000095203 0.1875
ENSG00000095303 0.1875
ENSG00000095370 0.0625
ENSG00000095383 0.0625
ENSG00000095397 0.1875
ENSG00000095485 0.0625
ENSG00000095585 0.1875
ENSG00000095587 0.0625
ENSG00000095627 0.0625
ENSG00000095637 0.0625
ENSG00000095739 0.1875
ENSG00000095752 0.125
ENSG00000095794 0.1875
ENSG00000095917 0.0625
ENSG00000095970 0.4375
ENSG00000096060 0.25
ENSG00000096063 0.0625
ENSG00000096092 0.125
ENSG00000096093 0.0625
ENSG00000096155 0.0625
ENSG00000096171 0.1875
ENSG00000096654 0.125
ENSG00000096696 0.1875
ENSG00000096872 0.0625
ENSG00000096968 0.25
ENSG00000096996 0.125
ENSG00000097096 0.1875
ENSG00000099139 0.0625
ENSG00000099194 0.375
ENSG00000099204 0.5
ENSG00000099219 0.0625
ENSG00000099250 0.25
ENSG00000099251 0.0625
ENSG00000099284 0.0625
ENSG00000099308 0.25
ENSG00000099338 0.0625
ENSG00000099364 0.0625
ENSG00000099377 0.0625
ENSG00000099381 0.125
ENSG00000099617 0.0625
ENSG00000099622 0.3125
ENSG00000099721 0.125
ENSG00000099725 0.0625
ENSG00000099785 0.125
ENSG00000099810 0.0625
ENSG00000099822 0.1875
ENSG00000099834 0.0625
ENSG00000099840 0.0625
ENSG00000099864 0.0625
ENSG00000099866 0.125
ENSG00000099869 0.375
ENSG00000099899 0.0625
ENSG00000099937 0.125
ENSG00000099953 0.0625
ENSG00000099956 0.0625
ENSG00000099968 0.0625
ENSG00000099998 0.0625
ENSG00000099999 0.0625
ENSG00000100003 0.1875
ENSG00000100023 0.125
ENSG00000100024 0.125
ENSG00000100027 0.25
ENSG00000100029 0.1875
ENSG00000100030 0.0625
ENSG00000100031 0.0625
ENSG00000100033 0.25
ENSG00000100036 0.0625
ENSG00000100038 0.125
ENSG00000100055 0.0625
ENSG00000100060 0.125
ENSG00000100065 0.1875
ENSG00000100068 0.125
ENSG00000100075 0.125
ENSG00000100078 0.0625
ENSG00000100079 0.125
ENSG00000100084 0.25
ENSG00000100092 0.125
ENSG00000100095 0.125
ENSG00000100097 0.0625
ENSG00000100100 0.0625
ENSG00000100101 0.25
ENSG00000100106 0.0625
ENSG00000100109 0.0625
ENSG00000100146 0.25
ENSG00000100147 0.125
ENSG00000100150 0.0625
ENSG00000100156 0.0625
ENSG00000100170 0.0625
ENSG00000100191 0.0625
ENSG00000100196 0.0625
ENSG00000100201 0.0625
ENSG00000100211 0.125
ENSG00000100218 0.0625
ENSG00000100219 0.125
ENSG00000100221 0.125
ENSG00000100234 0.25
ENSG00000100253 0.0625
ENSG00000100271 0.3125
ENSG00000100276 0.125
ENSG00000100284 0.0625
ENSG00000100285 0.3125
ENSG00000100288 0.0625
ENSG00000100290 0.125
ENSG00000100292 0.0625
ENSG00000100294 0.0625
ENSG00000100297 0.125
ENSG00000100300 0.125
ENSG00000100302 0.0625
ENSG00000100307 0.3125
ENSG00000100311 0.125
ENSG00000100320 0.0625
ENSG00000100330 0.0625
ENSG00000100346 0.25
ENSG00000100348 0.0625
ENSG00000100350 0.1875
ENSG00000100351 0.0625
ENSG00000100354 0.125
ENSG00000100362 0.25
ENSG00000100364 0.0625
ENSG00000100365 0.0625
ENSG00000100368 0.125
ENSG00000100379 0.0625
ENSG00000100380 0.1875
ENSG00000100385 0.125
ENSG00000100416 0.0625
ENSG00000100427 0.0625
ENSG00000100442 0.0625
ENSG00000100453 0.125
ENSG00000100473 0.25
ENSG00000100478 0.125
ENSG00000100485 0.0625
ENSG00000100503 0.125
ENSG00000100505 0.1875
ENSG00000100523 0.0625
ENSG00000100526 0.125
ENSG00000100554 0.0625
ENSG00000100558 0.4375
ENSG00000100596 0.25
ENSG00000100601 0.0625
ENSG00000100604 0.0625
ENSG00000100614 0.0625
ENSG00000100625 0.0625
ENSG00000100626 0.125
ENSG00000100647 0.0625
ENSG00000100652 0.0625
ENSG00000100678 0.125
ENSG00000100697 0.0625
ENSG00000100711 0.0625
ENSG00000100714 0.0625
ENSG00000100721 0.1875
ENSG00000100739 0.1875
ENSG00000100749 0.125
ENSG00000100767 0.0625
ENSG00000100784 0.0625
ENSG00000100813 0.0625
ENSG00000100814 0.125
ENSG00000100815 0.0625
ENSG00000100852 0.0625
ENSG00000100867 0.0625
ENSG00000100884 0.0625
ENSG00000100888 0.0625
ENSG00000100906 0.0625
ENSG00000100911 0.0625
ENSG00000100918 0.0625
ENSG00000100934 0.1875
ENSG00000100941 0.0625
ENSG00000100968 0.0625
ENSG00000100979 0.125
ENSG00000100985 0.1875
ENSG00000101000 0.125
ENSG00000101003 0.1875
ENSG00000101040 0.125
ENSG00000101049 0.0625
ENSG00000101057 0.0625
ENSG00000101096 0.125
ENSG00000101109 0.125
ENSG00000101134 0.1875
ENSG00000101144 0.0625
ENSG00000101158 0.0625
ENSG00000101160 0.0625
ENSG00000101161 0.1875
ENSG00000101162 0.0625
ENSG00000101166 0.25
ENSG00000101180 0.0625
ENSG00000101181 0.1875
ENSG00000101182 0.0625
ENSG00000101187 0.1875
ENSG00000101188 0.125
ENSG00000101190 0.0625
ENSG00000101191 0.0625
ENSG00000101199 0.0625
ENSG00000101200 0.0625
ENSG00000101203 0.0625
ENSG00000101210 0.125
ENSG00000101213 0.0625
ENSG00000101255 0.3125
ENSG00000101265 0.125
ENSG00000101280 0.0625
ENSG00000101290 0.0625
ENSG00000101298 0.1875
ENSG00000101307 0.0625
ENSG00000101311 0.1875
ENSG00000101327 0.125
ENSG00000101333 0.1875
ENSG00000101335 0.5625
ENSG00000101336 0.0625
ENSG00000101343 0.0625
ENSG00000101347 0.125
ENSG00000101384 0.0625
ENSG00000101400 0.0625
ENSG00000101405 0.1875
ENSG00000101407 0.0625
ENSG00000101425 0.125
ENSG00000101438 0.0625
ENSG00000101440 0.125
ENSG00000101441 0.25
ENSG00000101443 0.1875
ENSG00000101452 0.0625
ENSG00000101463 0.25
ENSG00000101470 0.4375
ENSG00000101473 0.0625
ENSG00000101489 0.0625
ENSG00000101493 0.0625
ENSG00000101542 0.125
ENSG00000101605 0.125
ENSG00000101654 0.0625
ENSG00000101665 0.5
ENSG00000101680 0.3125
ENSG00000101695 0.0625
ENSG00000101745 0.0625
ENSG00000101751 0.375
ENSG00000101773 0.0625
ENSG00000101825 0.125
ENSG00000101846 0.0625
ENSG00000101850 0.0625
ENSG00000101868 0.125
ENSG00000101871 0.125
ENSG00000101882 0.0625
ENSG00000101888 0.1875
ENSG00000101892 0.0625
ENSG00000101901 0.3125
ENSG00000101935 0.25
ENSG00000101938 0.125
ENSG00000101958 0.3125
ENSG00000101966 0.125
ENSG00000101977 0.0625
ENSG00000101986 0.125
ENSG00000101997 0.0625
ENSG00000102001 0.125
ENSG00000102003 0.0625
ENSG00000102010 0.1875
ENSG00000102021 0.25
ENSG00000102024 0.0625
ENSG00000102030 0.0625
ENSG00000102032 0.0625
ENSG00000102034 0.0625
ENSG00000102043 0.0625
ENSG00000102057 0.1875
ENSG00000102081 0.0625
ENSG00000102096 0.125
ENSG00000102098 0.0625
ENSG00000102104 0.0625
ENSG00000102109 0.1875
ENSG00000102125 0.0625
ENSG00000102128 0.0625
ENSG00000102145 0.3125
ENSG00000102158 0.0625
ENSG00000102178 0.125
ENSG00000102181 0.0625
ENSG00000102195 0.0625
ENSG00000102218 0.0625
ENSG00000102230 0.3125
ENSG00000102245 0.1875
ENSG00000102265 0.125
ENSG00000102271 0.0625
ENSG00000102287 0.0625
ENSG00000102349 0.25
ENSG00000102359 0.125
ENSG00000102393 0.0625
ENSG00000102401 0.0625
ENSG00000102409 0.1875
ENSG00000102543 0.3125
ENSG00000102547 0.0625
ENSG00000102554 0.25
ENSG00000102575 0.125
ENSG00000102580 0.125
ENSG00000102678 0.3125
ENSG00000102683 0.375
ENSG00000102710 0.0625
ENSG00000102743 0.0625
ENSG00000102753 0.0625
ENSG00000102755 0.25
ENSG00000102781 0.0625
ENSG00000102786 0.0625
ENSG00000102804 0.0625
ENSG00000102805 0.125
ENSG00000102837 0.1875
ENSG00000102870 0.125
ENSG00000102879 0.0625
ENSG00000102882 0.1875
ENSG00000102886 0.25
ENSG00000102890 0.125
ENSG00000102891 0.1875
ENSG00000102898 0.0625
ENSG00000102901 0.0625
ENSG00000102910 0.125
ENSG00000102924 0.1875
ENSG00000102934 0.0625
ENSG00000102935 0.375
ENSG00000102967 0.125
ENSG00000102970 0.0625
ENSG00000102984 0.0625
ENSG00000103024 0.125
ENSG00000103034 0.1875
ENSG00000103043 0.125
ENSG00000103056 0.0625
ENSG00000103111 0.0625
ENSG00000103126 0.125
ENSG00000103145 0.0625
ENSG00000103150 0.125
ENSG00000103168 0.25
ENSG00000103174 0.0625
ENSG00000103175 0.125
ENSG00000103199 0.125
ENSG00000103202 0.0625
ENSG00000103249 0.0625
ENSG00000103254 0.125
ENSG00000103257 0.1875
ENSG00000103260 0.125
ENSG00000103266 0.0625
ENSG00000103269 0.0625
ENSG00000103316 0.0625
ENSG00000103319 0.125
ENSG00000103355 0.1875
ENSG00000103375 0.125
ENSG00000103381 0.0625
ENSG00000103423 0.125
ENSG00000103429 0.0625
ENSG00000103449 0.0625
ENSG00000103479 0.0625
ENSG00000103485 0.1875
ENSG00000103489 0.0625
ENSG00000103490 0.0625
ENSG00000103494 0.0625
ENSG00000103495 0.0625
ENSG00000103496 0.0625
ENSG00000103502 0.0625
ENSG00000103507 0.0625
ENSG00000103528 0.1875
ENSG00000103540 0.0625
ENSG00000103647 0.25
ENSG00000103657 0.0625
ENSG00000103710 0.25
ENSG00000103723 0.0625
ENSG00000103742 0.0625
ENSG00000103811 0.1875
ENSG00000103852 0.125
ENSG00000103855 0.0625
ENSG00000103876 0.1875
ENSG00000103888 0.25
ENSG00000103942 0.125
ENSG00000103978 0.125
ENSG00000103995 0.0625
ENSG00000104043 0.0625
ENSG00000104044 0.0625
ENSG00000104047 0.125
ENSG00000104055 0.25
ENSG00000104064 0.125
ENSG00000104067 0.0625
ENSG00000104093 0.125
ENSG00000104131 0.0625
ENSG00000104133 0.1875
ENSG00000104140 0.125
ENSG00000104154 0.25
ENSG00000104205 0.0625
ENSG00000104213 0.3125
ENSG00000104267 0.3125
ENSG00000104290 0.125
ENSG00000104299 0.0625
ENSG00000104312 0.0625
ENSG00000104313 0.5
ENSG00000104320 0.0625
ENSG00000104325 0.0625
ENSG00000104343 0.0625
ENSG00000104356 0.25
ENSG00000104361 0.0625
ENSG00000104368 0.4375
ENSG00000104369 0.1875
ENSG00000104381 0.125
ENSG00000104412 0.125
ENSG00000104413 0.375
ENSG00000104415 0.0625
ENSG00000104419 0.125
ENSG00000104427 0.1875
ENSG00000104432 0.125
ENSG00000104435 0.125
ENSG00000104442 0.0625
ENSG00000104447 0.3125
ENSG00000104490 0.0625
ENSG00000104518 0.125
ENSG00000104524 0.0625
ENSG00000104549 0.125
ENSG00000104635 0.0625
ENSG00000104643 0.0625
ENSG00000104671 0.125
ENSG00000104687 0.125
ENSG00000104691 0.0625
ENSG00000104722 0.0625
ENSG00000104728 0.1875
ENSG00000104731 0.0625
ENSG00000104738 0.125
ENSG00000104755 0.25
ENSG00000104774 0.125
ENSG00000104783 0.375
ENSG00000104804 0.0625
ENSG00000104805 0.0625
ENSG00000104812 0.25
ENSG00000104814 0.125
ENSG00000104823 0.3125
ENSG00000104825 0.0625
ENSG00000104826 0.125
ENSG00000104833 0.0625
ENSG00000104835 0.0625
ENSG00000104853 0.0625
ENSG00000104856 0.1875
ENSG00000104859 0.0625
ENSG00000104863 0.0625
ENSG00000104870 0.1875
ENSG00000104872 0.0625
ENSG00000104879 0.125
ENSG00000104880 0.0625
ENSG00000104884 0.0625
ENSG00000104886 0.125
ENSG00000104888 0.1875
ENSG00000104889 0.0625
ENSG00000104894 0.125
ENSG00000104897 0.125
ENSG00000104899 0.1875
ENSG00000104903 0.0625
ENSG00000104915 0.0625
ENSG00000104918 0.125
ENSG00000104921 0.0625
ENSG00000104938 0.125
ENSG00000104941 0.0625
ENSG00000104946 0.0625
ENSG00000104953 0.0625
ENSG00000104957 0.125
ENSG00000105048 0.0625
ENSG00000105058 0.0625
ENSG00000105063 0.0625
ENSG00000105127 0.0625
ENSG00000105131 0.0625
ENSG00000105141 0.0625
ENSG00000105143 0.125
ENSG00000105146 0.125
ENSG00000105173 0.125
ENSG00000105204 0.125
ENSG00000105219 0.0625
ENSG00000105227 0.125
ENSG00000105246 0.0625
ENSG00000105270 0.1875
ENSG00000105278 0.125
ENSG00000105281 0.125
ENSG00000105289 0.0625
ENSG00000105290 0.0625
ENSG00000105321 0.0625
ENSG00000105327 0.3125
ENSG00000105355 0.0625
ENSG00000105357 0.0625
ENSG00000105369 0.0625
ENSG00000105371 0.0625
ENSG00000105379 0.125
ENSG00000105388 0.125
ENSG00000105392 0.125
ENSG00000105404 0.0625
ENSG00000105409 0.0625
ENSG00000105426 0.0625
ENSG00000105428 0.0625
ENSG00000105429 0.3125
ENSG00000105464 0.0625
ENSG00000105467 0.125
ENSG00000105486 0.0625
ENSG00000105492 0.0625
ENSG00000105497 0.0625
ENSG00000105499 0.125
ENSG00000105501 0.0625
ENSG00000105509 0.0625
ENSG00000105516 0.125
ENSG00000105523 0.0625
ENSG00000105538 0.1875
ENSG00000105549 0.0625
ENSG00000105550 0.0625
ENSG00000105552 0.0625
ENSG00000105559 0.1875
ENSG00000105568 0.0625
ENSG00000105576 0.125
ENSG00000105607 0.0625
ENSG00000105609 0.0625
ENSG00000105610 0.25
ENSG00000105612 0.1875
ENSG00000105613 0.0625
ENSG00000105641 0.1875
ENSG00000105642 0.1875
ENSG00000105647 0.0625
ENSG00000105655 0.125
ENSG00000105664 0.125
ENSG00000105668 0.0625
ENSG00000105671 0.0625
ENSG00000105672 0.0625
ENSG00000105675 0.0625
ENSG00000105676 0.1875
ENSG00000105679 0.125
ENSG00000105695 0.125
ENSG00000105699 0.1875
ENSG00000105707 0.0625
ENSG00000105708 0.0625
ENSG00000105717 0.0625
ENSG00000105722 0.25
ENSG00000105732 0.0625
ENSG00000105737 0.0625
ENSG00000105767 0.125
ENSG00000105778 0.125
ENSG00000105784 0.3125
ENSG00000105810 0.125
ENSG00000105819 0.0625
ENSG00000105825 0.375
ENSG00000105829 0.125
ENSG00000105835 0.0625
ENSG00000105849 0.0625
ENSG00000105852 0.0625
ENSG00000105855 0.0625
ENSG00000105856 0.25
ENSG00000105866 0.0625
ENSG00000105875 0.0625
ENSG00000105879 0.0625
ENSG00000105880 0.125
ENSG00000105889 0.0625
ENSG00000105894 0.0625
ENSG00000105926 0.125
ENSG00000105928 0.1875
ENSG00000105929 0.125
ENSG00000105953 0.125
ENSG00000105954 0.0625
ENSG00000105967 0.1875
ENSG00000105968 0.0625
ENSG00000105971 0.125
ENSG00000105974 0.5
ENSG00000105976 0.125
ENSG00000105983 0.0625
ENSG00000105989 0.125
ENSG00000105991 0.0625
ENSG00000105996 0.125
ENSG00000105997 0.0625
ENSG00000106003 0.3125
ENSG00000106004 0.1875
ENSG00000106018 0.0625
ENSG00000106025 0.0625
ENSG00000106049 0.125
ENSG00000106066 0.0625
ENSG00000106069 0.1875
ENSG00000106070 0.25
ENSG00000106078 0.5
ENSG00000106089 0.25
ENSG00000106113 0.0625
ENSG00000106123 0.375
ENSG00000106133 0.0625
ENSG00000106144 0.0625
ENSG00000106178 0.0625
ENSG00000106236 0.0625
ENSG00000106246 0.0625
ENSG00000106258 0.0625
ENSG00000106261 0.0625
ENSG00000106268 0.0625
ENSG00000106278 0.1875
ENSG00000106299 0.0625
ENSG00000106302 0.3125
ENSG00000106327 0.0625
ENSG00000106331 0.0625
ENSG00000106333 0.3125
ENSG00000106336 0.125
ENSG00000106341 0.125
ENSG00000106351 0.0625
ENSG00000106355 0.0625
ENSG00000106366 0.25
ENSG00000106410 0.0625
ENSG00000106436 0.125
ENSG00000106460 0.125
ENSG00000106462 0.1875
ENSG00000106477 0.25
ENSG00000106479 0.125
ENSG00000106483 0.125
ENSG00000106484 0.0625
ENSG00000106511 0.125
ENSG00000106524 0.0625
ENSG00000106537 0.1875
ENSG00000106538 0.125
ENSG00000106541 0.125
ENSG00000106546 0.0625
ENSG00000106554 0.0625
ENSG00000106565 0.25
ENSG00000106571 0.0625
ENSG00000106624 0.0625
ENSG00000106628 0.3125
ENSG00000106633 0.0625
ENSG00000106635 0.0625
ENSG00000106665 0.0625
ENSG00000106683 0.0625
ENSG00000106688 0.375
ENSG00000106692 0.1875
ENSG00000106723 0.125
ENSG00000106780 0.125
ENSG00000106785 0.125
ENSG00000106789 0.125
ENSG00000106799 0.0625
ENSG00000106804 0.125
ENSG00000106809 0.125
ENSG00000106819 0.125
ENSG00000106823 0.125
ENSG00000106829 0.25
ENSG00000106852 0.125
ENSG00000106927 0.0625
ENSG00000106952 0.125
ENSG00000106976 0.0625
ENSG00000106991 0.125
ENSG00000106992 0.125
ENSG00000107014 0.125
ENSG00000107104 0.125
ENSG00000107105 0.0625
ENSG00000107140 0.0625
ENSG00000107159 0.125
ENSG00000107164 0.0625
ENSG00000107165 0.0625
ENSG00000107186 0.5
ENSG00000107201 0.375
ENSG00000107262 0.125
ENSG00000107263 0.0625
ENSG00000107282 0.0625
ENSG00000107295 0.0625
ENSG00000107317 0.3125
ENSG00000107331 0.125
ENSG00000107338 0.0625
ENSG00000107443 0.0625
ENSG00000107447 0.125
ENSG00000107485 0.0625
ENSG00000107518 0.0625
ENSG00000107521 0.125
ENSG00000107537 0.0625
ENSG00000107551 0.0625
ENSG00000107554 0.125
ENSG00000107560 0.0625
ENSG00000107562 0.25
ENSG00000107593 0.1875
ENSG00000107611 0.1875
ENSG00000107669 0.0625
ENSG00000107679 0.0625
ENSG00000107719 0.1875
ENSG00000107742 0.0625
ENSG00000107745 0.0625
ENSG00000107771 0.0625
ENSG00000107779 0.0625
ENSG00000107789 0.1875
ENSG00000107796 0.0625
ENSG00000107859 0.125
ENSG00000107862 0.0625
ENSG00000107872 0.125
ENSG00000107949 0.125
ENSG00000107951 0.125
ENSG00000107954 0.0625
ENSG00000107957 0.0625
ENSG00000107968 0.0625
ENSG00000107984 0.1875
ENSG00000108021 0.0625
ENSG00000108055 0.0625
ENSG00000108064 0.125
ENSG00000108091 0.0625
ENSG00000108175 0.0625
ENSG00000108176 0.625
ENSG00000108187 0.0625
ENSG00000108242 0.1875
ENSG00000108244 0.1875
ENSG00000108255 0.125
ENSG00000108312 0.125
ENSG00000108375 0.25
ENSG00000108379 0.0625
ENSG00000108381 0.125
ENSG00000108384 0.125
ENSG00000108387 0.0625
ENSG00000108405 0.375
ENSG00000108433 0.0625
ENSG00000108443 0.125
ENSG00000108465 0.125
ENSG00000108468 0.0625
ENSG00000108479 0.0625
ENSG00000108515 0.125
ENSG00000108523 0.0625
ENSG00000108528 0.0625
ENSG00000108551 0.125
ENSG00000108557 0.0625
ENSG00000108576 0.125
ENSG00000108578 0.0625
ENSG00000108592 0.0625
ENSG00000108599 0.0625
ENSG00000108602 0.125
ENSG00000108622 0.0625
ENSG00000108669 0.125
ENSG00000108679 0.1875
ENSG00000108684 0.125
ENSG00000108691 0.4375
ENSG00000108700 0.0625
ENSG00000108733 0.0625
ENSG00000108759 0.1875
ENSG00000108771 0.0625
ENSG00000108774 0.0625
ENSG00000108786 0.1875
ENSG00000108788 0.0625
ENSG00000108821 0.125
ENSG00000108828 0.0625
ENSG00000108839 0.0625
ENSG00000108840 0.0625
ENSG00000108846 0.1875
ENSG00000108848 0.125
ENSG00000108849 0.125
ENSG00000108854 0.1875
ENSG00000108861 0.0625
ENSG00000108878 0.0625
ENSG00000108932 0.0625
ENSG00000108946 0.0625
ENSG00000108961 0.1875
ENSG00000108963 0.0625
ENSG00000108984 0.4375
ENSG00000109046 0.125
ENSG00000109061 0.25
ENSG00000109062 0.0625
ENSG00000109063 0.125
ENSG00000109065 0.0625
ENSG00000109072 0.1875
ENSG00000109083 0.0625
ENSG00000109084 0.1875
ENSG00000109089 0.0625
ENSG00000109099 0.1875
ENSG00000109103 0.1875
ENSG00000109107 0.0625
ENSG00000109113 0.0625
ENSG00000109132 0.125
ENSG00000109158 0.3125
ENSG00000109182 0.125
ENSG00000109189 0.3125
ENSG00000109193 0.25
ENSG00000109205 0.0625
ENSG00000109208 0.125
ENSG00000109220 0.0625
ENSG00000109255 0.125
ENSG00000109270 0.0625
ENSG00000109272 0.125
ENSG00000109320 0.3125
ENSG00000109323 0.125
ENSG00000109381 0.0625
ENSG00000109424 0.1875
ENSG00000109452 0.25
ENSG00000109458 0.125
ENSG00000109466 0.0625
ENSG00000109472 0.3125
ENSG00000109501 0.0625
ENSG00000109511 0.25
ENSG00000109586 0.125
ENSG00000109610 0.0625
ENSG00000109654 0.1875
ENSG00000109680 0.0625
ENSG00000109686 0.0625
ENSG00000109705 0.0625
ENSG00000109771 0.1875
ENSG00000109775 0.0625
ENSG00000109787 0.1875
ENSG00000109805 0.0625
ENSG00000109814 0.0625
ENSG00000109819 0.3125
ENSG00000109832 0.0625
ENSG00000109846 0.3125
ENSG00000109854 0.0625
ENSG00000109861 0.1875
ENSG00000109881 0.0625
ENSG00000109906 0.25
ENSG00000109927 0.0625
ENSG00000109929 0.0625
ENSG00000109956 0.0625
ENSG00000109971 0.0625
ENSG00000109991 0.0625
ENSG00000110002 0.1875
ENSG00000110011 0.125
ENSG00000110025 0.0625
ENSG00000110046 0.125
ENSG00000110057 0.1875
ENSG00000110066 0.125
ENSG00000110077 0.0625
ENSG00000110079 0.0625
ENSG00000110080 0.0625
ENSG00000110090 0.125
ENSG00000110092 0.125
ENSG00000110104 0.0625
ENSG00000110107 0.0625
ENSG00000110148 0.1875
ENSG00000110169 0.1875
ENSG00000110195 0.1875
ENSG00000110203 0.1875
ENSG00000110218 0.0625
ENSG00000110244 0.0625
ENSG00000110324 0.125
ENSG00000110330 0.0625
ENSG00000110367 0.0625
ENSG00000110375 0.0625
ENSG00000110395 0.4375
ENSG00000110400 0.1875
ENSG00000110422 0.0625
ENSG00000110435 0.1875
ENSG00000110436 0.0625
ENSG00000110442 0.0625
ENSG00000110446 0.0625
ENSG00000110448 0.3125
ENSG00000110455 0.125
ENSG00000110484 0.125
ENSG00000110492 0.25
ENSG00000110628 0.25
ENSG00000110680 0.125
ENSG00000110697 0.125
ENSG00000110719 0.125
ENSG00000110723 0.125
ENSG00000110777 0.0625
ENSG00000110799 0.0625
ENSG00000110848 0.0625
ENSG00000110851 0.0625
ENSG00000110852 0.25
ENSG00000110876 0.0625
ENSG00000110881 0.125
ENSG00000110887 0.0625
ENSG00000110888 0.0625
ENSG00000110911 0.0625
ENSG00000110921 0.125
ENSG00000110931 0.0625
ENSG00000110934 0.0625
ENSG00000110944 0.0625
ENSG00000111012 0.125
ENSG00000111052 0.0625
ENSG00000111057 0.1875
ENSG00000111058 0.0625
ENSG00000111077 0.3125
ENSG00000111087 0.125
ENSG00000111110 0.25
ENSG00000111145 0.0625
ENSG00000111186 0.0625
ENSG00000111196 0.125
ENSG00000111218 0.0625
ENSG00000111224 0.0625
ENSG00000111229 0.125
ENSG00000111241 0.1875
ENSG00000111247 0.0625
ENSG00000111249 0.3125
ENSG00000111261 0.25
ENSG00000111262 0.25
ENSG00000111266 0.0625
ENSG00000111275 0.0625
ENSG00000111276 0.1875
ENSG00000111291 0.0625
ENSG00000111305 0.125
ENSG00000111319 0.25
ENSG00000111331 0.1875
ENSG00000111335 0.1875
ENSG00000111339 0.0625
ENSG00000111341 0.4375
ENSG00000111344 0.1875
ENSG00000111348 0.0625
ENSG00000111371 0.0625
ENSG00000111424 0.0625
ENSG00000111450 0.125
ENSG00000111481 0.0625
ENSG00000111490 0.1875
ENSG00000111536 0.125
ENSG00000111537 0.1875
ENSG00000111540 0.125
ENSG00000111615 0.0625
ENSG00000111647 0.125
ENSG00000111652 0.0625
ENSG00000111653 0.125
ENSG00000111664 0.0625
ENSG00000111665 0.0625
ENSG00000111666 0.1875
ENSG00000111667 0.0625
ENSG00000111670 0.125
ENSG00000111671 0.0625
ENSG00000111674 0.125
ENSG00000111684 0.125
ENSG00000111696 0.0625
ENSG00000111701 0.125
ENSG00000111711 0.0625
ENSG00000111728 0.0625
ENSG00000111731 0.125
ENSG00000111752 0.0625
ENSG00000111801 0.25
ENSG00000111845 0.0625
ENSG00000111859 0.0625
ENSG00000111875 0.125
ENSG00000111885 0.125
ENSG00000111897 0.0625
ENSG00000111907 0.3125
ENSG00000111912 0.125
ENSG00000111913 0.125
ENSG00000111961 0.25
ENSG00000111981 0.0625
ENSG00000112029 0.125
ENSG00000112031 0.0625
ENSG00000112033 0.125
ENSG00000112038 0.0625
ENSG00000112039 0.1875
ENSG00000112041 0.125
ENSG00000112053 0.125
ENSG00000112062 0.1875
ENSG00000112077 0.0625
ENSG00000112078 0.125
ENSG00000112096 0.1875
ENSG00000112110 0.0625
ENSG00000112115 0.3125
ENSG00000112118 0.0625
ENSG00000112144 0.0625
ENSG00000112149 0.0625
ENSG00000112159 0.3125
ENSG00000112175 0.0625
ENSG00000112182 0.125
ENSG00000112186 0.1875
ENSG00000112200 0.0625
ENSG00000112208 0.0625
ENSG00000112212 0.0625
ENSG00000112232 0.0625
ENSG00000112234 0.0625
ENSG00000112246 0.25
ENSG00000112273 0.0625
ENSG00000112280 0.125
ENSG00000112282 0.0625
ENSG00000112290 0.0625
ENSG00000112294 0.25
ENSG00000112297 0.375
ENSG00000112299 0.125
ENSG00000112303 0.125
ENSG00000112305 0.1875
ENSG00000112319 0.1875
ENSG00000112320 0.25
ENSG00000112333 0.125
ENSG00000112343 0.0625
ENSG00000112357 0.0625
ENSG00000112394 0.0625
ENSG00000112425 0.0625
ENSG00000112474 0.125
ENSG00000112511 0.125
ENSG00000112530 0.125
ENSG00000112541 0.0625
ENSG00000112559 0.25
ENSG00000112561 0.25
ENSG00000112562 0.0625
ENSG00000112578 0.125
ENSG00000112599 0.125
ENSG00000112658 0.0625
ENSG00000112679 0.0625
ENSG00000112685 0.0625
ENSG00000112701 0.0625
ENSG00000112715 0.0625
ENSG00000112742 0.125
ENSG00000112759 0.125
ENSG00000112761 0.125
ENSG00000112763 0.0625
ENSG00000112769 0.0625
ENSG00000112773 0.1875
ENSG00000112782 0.0625
ENSG00000112799 0.1875
ENSG00000112812 0.3125
ENSG00000112818 0.125
ENSG00000112855 0.1875
ENSG00000112893 0.0625
ENSG00000112902 0.0625
ENSG00000112936 0.0625
ENSG00000112964 0.1875
ENSG00000112972 0.3125
ENSG00000112983 0.0625
ENSG00000112984 0.0625
ENSG00000112992 0.125
ENSG00000113070 0.1875
ENSG00000113083 0.125
ENSG00000113108 0.25
ENSG00000113119 0.0625
ENSG00000113161 0.125
ENSG00000113163 0.125
ENSG00000113196 0.125
ENSG00000113205 0.1875
ENSG00000113240 0.125
ENSG00000113248 0.0625
ENSG00000113263 0.0625
ENSG00000113282 0.0625
ENSG00000113296 0.0625
ENSG00000113302 0.125
ENSG00000113319 0.125
ENSG00000113327 0.125
ENSG00000113356 0.0625
ENSG00000113368 0.125
ENSG00000113369 0.1875
ENSG00000113389 0.1875
ENSG00000113391 0.0625
ENSG00000113396 0.125
ENSG00000113407 0.0625
ENSG00000113430 0.0625
ENSG00000113441 0.0625
ENSG00000113520 0.0625
ENSG00000113525 0.1875
ENSG00000113532 0.0625
ENSG00000113552 0.0625
ENSG00000113569 0.125
ENSG00000113578 0.0625
ENSG00000113594 0.1875
ENSG00000113595 0.125
ENSG00000113600 0.0625
ENSG00000113638 0.125
ENSG00000113643 0.0625
ENSG00000113645 0.25
ENSG00000113648 0.0625
ENSG00000113657 0.1875
ENSG00000113658 0.125
ENSG00000113721 0.0625
ENSG00000113732 0.0625
ENSG00000113739 0.375
ENSG00000113749 0.0625
ENSG00000113790 0.3125
ENSG00000113810 0.0625
ENSG00000113811 0.0625
ENSG00000113812 0.0625
ENSG00000113851 0.125
ENSG00000113889 0.125
ENSG00000113905 0.1875
ENSG00000113916 0.125
ENSG00000113924 0.0625
ENSG00000113946 0.4375
ENSG00000113971 0.0625
ENSG00000114019 0.1875
ENSG00000114026 0.0625
ENSG00000114030 0.125
ENSG00000114054 0.1875
ENSG00000114062 0.0625
ENSG00000114115 0.125
ENSG00000114166 0.125
ENSG00000114200 0.0625
ENSG00000114204 0.0625
ENSG00000114209 0.0625
ENSG00000114248 0.1875
ENSG00000114268 0.0625
ENSG00000114270 0.0625
ENSG00000114279 0.0625
ENSG00000114315 0.25
ENSG00000114331 0.0625
ENSG00000114346 0.125
ENSG00000114349 0.0625
ENSG00000114374 0.125
ENSG00000114383 0.0625
ENSG00000114395 0.0625
ENSG00000114416 0.0625
ENSG00000114439 0.125
ENSG00000114446 0.1875
ENSG00000114455 0.1875
ENSG00000114473 0.25
ENSG00000114480 0.0625
ENSG00000114487 0.1875
ENSG00000114491 0.0625
ENSG00000114520 0.0625
ENSG00000114541 0.3125
ENSG00000114544 0.125
ENSG00000114554 0.0625
ENSG00000114573 0.0625
ENSG00000114686 0.0625
ENSG00000114698 0.25
ENSG00000114737 0.0625
ENSG00000114767 0.125
ENSG00000114771 0.1875
ENSG00000114779 0.1875
ENSG00000114790 0.125
ENSG00000114805 0.25
ENSG00000114850 0.125
ENSG00000114854 0.125
ENSG00000114861 0.0625
ENSG00000114867 0.0625
ENSG00000114923 0.0625
ENSG00000114948 0.3125
ENSG00000114982 0.25
ENSG00000114993 0.1875
ENSG00000115008 0.125
ENSG00000115009 0.1875
ENSG00000115042 0.125
ENSG00000115053 0.0625
ENSG00000115073 0.0625
ENSG00000115107 0.0625
ENSG00000115109 0.0625
ENSG00000115112 0.125
ENSG00000115159 0.0625
ENSG00000115163 0.125
ENSG00000115165 0.125
ENSG00000115170 0.125
ENSG00000115183 0.125
ENSG00000115194 0.25
ENSG00000115216 0.0625
ENSG00000115221 0.3125
ENSG00000115232 0.25
ENSG00000115252 0.0625
ENSG00000115255 0.0625
ENSG00000115266 0.3125
ENSG00000115267 0.25
ENSG00000115271 0.0625
ENSG00000115275 0.1875
ENSG00000115290 0.125
ENSG00000115295 0.0625
ENSG00000115297 0.0625
ENSG00000115306 0.0625
ENSG00000115325 0.125
ENSG00000115339 0.1875
ENSG00000115353 0.0625
ENSG00000115361 0.125
ENSG00000115364 0.1875
ENSG00000115365 0.0625
ENSG00000115368 0.125
ENSG00000115380 0.375
ENSG00000115392 0.1875
ENSG00000115415 0.0625
ENSG00000115419 0.125
ENSG00000115446 0.0625
ENSG00000115457 0.625
ENSG00000115459 0.125
ENSG00000115461 0.25
ENSG00000115468 0.4375
ENSG00000115486 0.0625
ENSG00000115504 0.0625
ENSG00000115514 0.125
ENSG00000115523 0.0625
ENSG00000115524 0.0625
ENSG00000115525 0.125
ENSG00000115526 0.0625
ENSG00000115561 0.0625
ENSG00000115594 0.625
ENSG00000115596 0.0625
ENSG00000115598 0.125
ENSG00000115602 0.375
ENSG00000115604 0.1875
ENSG00000115607 0.125
ENSG00000115616 0.0625
ENSG00000115641 0.1875
ENSG00000115648 0.0625
ENSG00000115665 0.0625
ENSG00000115677 0.0625
ENSG00000115687 0.0625
ENSG00000115718 0.375
ENSG00000115738 0.625
ENSG00000115760 0.0625
ENSG00000115761 0.0625
ENSG00000115816 0.125
ENSG00000115825 0.125
ENSG00000115827 0.125
ENSG00000115828 0.0625
ENSG00000115844 0.0625
ENSG00000115896 0.25
ENSG00000115904 0.0625
ENSG00000115919 0.125
ENSG00000115935 0.4375
ENSG00000115942 0.125
ENSG00000115946 0.0625
ENSG00000115956 0.1875
ENSG00000115963 0.125
ENSG00000115966 0.125
ENSG00000115970 0.0625
ENSG00000116001 0.0625
ENSG00000116005 0.25
ENSG00000116017 0.0625
ENSG00000116031 0.125
ENSG00000116035 0.1875
ENSG00000116039 0.5
ENSG00000116044 0.0625
ENSG00000116106 0.125
ENSG00000116128 0.1875
ENSG00000116133 0.0625
ENSG00000116138 0.0625
ENSG00000116147 0.0625
ENSG00000116151 0.0625
ENSG00000116157 0.0625
ENSG00000116183 0.0625
ENSG00000116191 0.125
ENSG00000116218 0.0625
ENSG00000116237 0.0625
ENSG00000116260 0.1875
ENSG00000116266 0.0625
ENSG00000116299 0.1875
ENSG00000116329 0.0625
ENSG00000116337 0.125
ENSG00000116396 0.1875
ENSG00000116473 0.3125
ENSG00000116539 0.0625
ENSG00000116574 0.0625
ENSG00000116586 0.0625
ENSG00000116649 0.0625
ENSG00000116663 0.0625
ENSG00000116678 0.0625
ENSG00000116690 0.0625
ENSG00000116691 0.125
ENSG00000116701 0.0625
ENSG00000116703 0.0625
ENSG00000116704 0.125
ENSG00000116711 0.375
ENSG00000116717 0.3125
ENSG00000116729 0.0625
ENSG00000116741 0.5
ENSG00000116761 0.25
ENSG00000116774 0.0625
ENSG00000116783 0.0625
ENSG00000116791 0.125
ENSG00000116824 0.0625
ENSG00000116833 0.0625
ENSG00000116852 0.125
ENSG00000116882 0.0625
ENSG00000116957 0.125
ENSG00000116962 0.375
ENSG00000116983 0.0625
ENSG00000116984 0.25
ENSG00000116996 0.125
ENSG00000117000 0.0625
ENSG00000117013 0.0625
ENSG00000117016 0.0625
ENSG00000117020 0.0625
ENSG00000117036 0.125
ENSG00000117054 0.0625
ENSG00000117090 0.0625
ENSG00000117091 0.125
ENSG00000117115 0.3125
ENSG00000117122 0.0625
ENSG00000117139 0.0625
ENSG00000117143 0.125
ENSG00000117148 0.1875
ENSG00000117151 0.125
ENSG00000117152 0.0625
ENSG00000117153 0.0625
ENSG00000117174 0.0625
ENSG00000117222 0.0625
ENSG00000117226 0.0625
ENSG00000117228 0.3125
ENSG00000117266 0.125
ENSG00000117280 0.0625
ENSG00000117281 0.125
ENSG00000117298 0.125
ENSG00000117308 0.0625
ENSG00000117318 0.375
ENSG00000117322 0.1875
ENSG00000117394 0.125
ENSG00000117399 0.125
ENSG00000117407 0.0625
ENSG00000117425 0.125
ENSG00000117448 0.125
ENSG00000117461 0.3125
ENSG00000117472 0.25
ENSG00000117479 0.25
ENSG00000117480 0.125
ENSG00000117481 0.125
ENSG00000117500 0.125
ENSG00000117507 0.3125
ENSG00000117519 0.125
ENSG00000117523 0.0625
ENSG00000117525 0.125
ENSG00000117560 0.125
ENSG00000117569 0.5
ENSG00000117594 0.0625
ENSG00000117600 0.0625
ENSG00000117614 0.125
ENSG00000117625 0.0625
ENSG00000117632 0.0625
ENSG00000117691 0.0625
ENSG00000117707 0.1875
ENSG00000117724 0.0625
ENSG00000117791 0.3125
ENSG00000117877 0.0625
ENSG00000117971 0.1875
ENSG00000118004 0.125
ENSG00000118007 0.0625
ENSG00000118017 0.125
ENSG00000118046 0.0625
ENSG00000118058 0.1875
ENSG00000118160 0.0625
ENSG00000118193 0.0625
ENSG00000118194 0.125
ENSG00000118217 0.0625
ENSG00000118231 0.3125
ENSG00000118242 0.125
ENSG00000118245 0.1875
ENSG00000118246 0.0625
ENSG00000118257 0.25
ENSG00000118263 0.0625
ENSG00000118271 0.1875
ENSG00000118298 0.125
ENSG00000118308 0.125
ENSG00000118322 0.0625
ENSG00000118418 0.0625
ENSG00000118473 0.0625
ENSG00000118495 0.125
ENSG00000118503 0.1875
ENSG00000118513 0.3125
ENSG00000118514 0.0625
ENSG00000118515 0.25
ENSG00000118520 0.1875
ENSG00000118523 0.125
ENSG00000118526 0.25
ENSG00000118557 0.0625
ENSG00000118596 0.125
ENSG00000118600 0.0625
ENSG00000118620 0.0625
ENSG00000118655 0.125
ENSG00000118690 0.0625
ENSG00000118702 0.0625
ENSG00000118707 0.125
ENSG00000118729 0.125
ENSG00000118777 0.0625
ENSG00000118785 0.1875
ENSG00000118804 0.0625
ENSG00000118849 0.1875
ENSG00000118873 0.0625
ENSG00000118894 0.0625
ENSG00000118898 0.125
ENSG00000118922 0.0625
ENSG00000118939 0.0625
ENSG00000118960 0.0625
ENSG00000118971 0.3125
ENSG00000118985 0.125
ENSG00000118997 0.0625
ENSG00000119004 0.0625
ENSG00000119042 0.375
ENSG00000119121 0.125
ENSG00000119125 0.0625
ENSG00000119138 0.1875
ENSG00000119185 0.0625
ENSG00000119314 0.0625
ENSG00000119326 0.3125
ENSG00000119328 0.0625
ENSG00000119397 0.0625
ENSG00000119411 0.25
ENSG00000119431 0.0625
ENSG00000119457 0.0625
ENSG00000119471 0.0625
ENSG00000119487 0.125
ENSG00000119508 0.1875
ENSG00000119514 0.375
ENSG00000119522 0.0625
ENSG00000119574 0.0625
ENSG00000119596 0.125
ENSG00000119599 0.0625
ENSG00000119630 0.125
ENSG00000119640 0.125
ENSG00000119686 0.0625
ENSG00000119699 0.1875
ENSG00000119703 0.1875
ENSG00000119705 0.0625
ENSG00000119711 0.0625
ENSG00000119714 0.125
ENSG00000119715 0.0625
ENSG00000119729 0.0625
ENSG00000119737 0.0625
ENSG00000119771 0.0625
ENSG00000119772 0.0625
ENSG00000119777 0.0625
ENSG00000119801 0.0625
ENSG00000119862 0.125
ENSG00000119888 0.0625
ENSG00000119899 0.125
ENSG00000119900 0.0625
ENSG00000119912 0.0625
ENSG00000119917 0.1875
ENSG00000119922 0.25
ENSG00000119938 0.3125
ENSG00000119943 0.125
ENSG00000119950 0.125
ENSG00000119969 0.0625
ENSG00000119986 0.1875
ENSG00000120049 0.25
ENSG00000120054 0.125
ENSG00000120057 0.0625
ENSG00000120063 0.125
ENSG00000120068 0.1875
ENSG00000120075 0.1875
ENSG00000120093 0.1875
ENSG00000120094 0.0625
ENSG00000120129 0.125
ENSG00000120137 0.0625
ENSG00000120149 0.125
ENSG00000120156 0.1875
ENSG00000120211 0.0625
ENSG00000120215 0.25
ENSG00000120279 0.0625
ENSG00000120328 0.0625
ENSG00000120332 0.125
ENSG00000120337 0.0625
ENSG00000120437 0.1875
ENSG00000120440 0.0625
ENSG00000120500 0.0625
ENSG00000120549 0.125
ENSG00000120656 0.1875
ENSG00000120662 0.125
ENSG00000120669 0.0625
ENSG00000120675 0.0625
ENSG00000120685 0.125
ENSG00000120686 0.125
ENSG00000120690 0.0625
ENSG00000120693 0.125
ENSG00000120708 0.125
ENSG00000120725 0.0625
ENSG00000120729 0.0625
ENSG00000120738 0.5625
ENSG00000120742 0.0625
ENSG00000120756 0.375
ENSG00000120800 0.0625
ENSG00000120802 0.125
ENSG00000120805 0.125
ENSG00000120820 0.0625
ENSG00000120833 0.3125
ENSG00000120837 0.0625
ENSG00000120860 0.125
ENSG00000120875 0.3125
ENSG00000120885 0.0625
ENSG00000120899 0.125
ENSG00000120903 0.0625
ENSG00000120915 0.5625
ENSG00000120937 0.3125
ENSG00000120949 0.1875
ENSG00000121058 0.0625
ENSG00000121060 0.0625
ENSG00000121067 0.0625
ENSG00000121068 0.125
ENSG00000121101 0.25
ENSG00000121152 0.125
ENSG00000121210 0.125
ENSG00000121310 0.0625
ENSG00000121316 0.5625
ENSG00000121318 0.0625
ENSG00000121350 0.0625
ENSG00000121351 0.1875
ENSG00000121361 0.25
ENSG00000121377 0.0625
ENSG00000121381 0.125
ENSG00000121390 0.125
ENSG00000121406 0.0625
ENSG00000121413 0.0625
ENSG00000121440 0.125
ENSG00000121481 0.0625
ENSG00000121486 0.1875
ENSG00000121552 0.3125
ENSG00000121570 0.125
ENSG00000121594 0.0625
ENSG00000121621 0.1875
ENSG00000121671 0.3125
ENSG00000121691 0.0625
ENSG00000121741 0.0625
ENSG00000121742 0.25
ENSG00000121753 0.0625
ENSG00000121764 0.0625
ENSG00000121797 0.0625
ENSG00000121807 0.25
ENSG00000121858 0.5
ENSG00000121895 0.0625
ENSG00000121897 0.0625
ENSG00000121905 0.0625
ENSG00000121957 0.125
ENSG00000121964 0.0625
ENSG00000121966 0.0625
ENSG00000121989 0.125
ENSG00000122012 0.0625
ENSG00000122025 0.25
ENSG00000122121 0.1875
ENSG00000122133 0.0625
ENSG00000122140 0.0625
ENSG00000122176 0.125
ENSG00000122180 0.125
ENSG00000122223 0.0625
ENSG00000122257 0.0625
ENSG00000122335 0.0625
ENSG00000122359 0.0625
ENSG00000122420 0.25
ENSG00000122481 0.0625
ENSG00000122545 0.0625
ENSG00000122547 0.125
ENSG00000122548 0.1875
ENSG00000122550 0.125
ENSG00000122565 0.0625
ENSG00000122585 0.0625
ENSG00000122592 0.125
ENSG00000122641 0.1875
ENSG00000122642 0.0625
ENSG00000122644 0.125
ENSG00000122678 0.125
ENSG00000122679 0.375
ENSG00000122691 0.0625
ENSG00000122694 0.0625
ENSG00000122696 0.0625
ENSG00000122707 0.125
ENSG00000122711 0.0625
ENSG00000122741 0.0625
ENSG00000122756 0.25
ENSG00000122779 0.0625
ENSG00000122786 0.1875
ENSG00000122861 0.1875
ENSG00000122877 0.0625
ENSG00000122884 0.0625
ENSG00000122912 0.0625
ENSG00000122952 0.0625
ENSG00000122966 0.0625
ENSG00000122971 0.0625
ENSG00000123066 0.125
ENSG00000123080 0.125
ENSG00000123094 0.125
ENSG00000123095 0.0625
ENSG00000123096 0.125
ENSG00000123104 0.0625
ENSG00000123131 0.0625
ENSG00000123146 0.0625
ENSG00000123154 0.0625
ENSG00000123159 0.0625
ENSG00000123171 0.0625
ENSG00000123179 0.0625
ENSG00000123191 0.0625
ENSG00000123201 0.125
ENSG00000123243 0.3125
ENSG00000123268 0.25
ENSG00000123297 0.125
ENSG00000123307 0.0625
ENSG00000123338 0.1875
ENSG00000123342 0.0625
ENSG00000123352 0.0625
ENSG00000123358 0.25
ENSG00000123360 0.125
ENSG00000123364 0.0625
ENSG00000123388 0.0625
ENSG00000123405 0.3125
ENSG00000123427 0.0625
ENSG00000123454 0.125
ENSG00000123473 0.125
ENSG00000123496 0.1875
ENSG00000123500 0.1875
ENSG00000123505 0.0625
ENSG00000123561 0.0625
ENSG00000123594 0.0625
ENSG00000123595 0.125
ENSG00000123607 0.0625
ENSG00000123609 0.1875
ENSG00000123610 0.125
ENSG00000123636 0.1875
ENSG00000123684 0.3125
ENSG00000123685 0.125
ENSG00000123689 0.125
ENSG00000123700 0.0625
ENSG00000123728 0.0625
ENSG00000123739 0.125
ENSG00000123810 0.1875
ENSG00000123815 0.1875
ENSG00000123838 0.1875
ENSG00000123843 0.0625
ENSG00000123892 0.1875
ENSG00000123901 0.0625
ENSG00000123908 0.1875
ENSG00000123933 0.125
ENSG00000123975 0.125
ENSG00000123999 0.0625
ENSG00000124003 0.0625
ENSG00000124006 0.1875
ENSG00000124019 0.1875
ENSG00000124067 0.0625
ENSG00000124102 0.0625
ENSG00000124104 0.0625
ENSG00000124107 0.8125
ENSG00000124120 0.0625
ENSG00000124134 0.1875
ENSG00000124140 0.1875
ENSG00000124145 0.125
ENSG00000124151 0.125
ENSG00000124155 0.0625
ENSG00000124157 0.0625
ENSG00000124159 0.0625
ENSG00000124171 0.0625
ENSG00000124194 0.0625
ENSG00000124198 0.0625
ENSG00000124205 0.25
ENSG00000124207 0.0625
ENSG00000124212 0.4375
ENSG00000124216 0.25
ENSG00000124222 0.0625
ENSG00000124225 0.3125
ENSG00000124228 0.0625
ENSG00000124232 0.0625
ENSG00000124251 0.0625
ENSG00000124253 0.1875
ENSG00000124256 0.125
ENSG00000124260 0.0625
ENSG00000124299 0.1875
ENSG00000124343 0.0625
ENSG00000124356 0.0625
ENSG00000124357 0.0625
ENSG00000124374 0.1875
ENSG00000124406 0.1875
ENSG00000124422 0.0625
ENSG00000124429 0.0625
ENSG00000124449 0.25
ENSG00000124466 0.3125
ENSG00000124479 0.125
ENSG00000124486 0.0625
ENSG00000124490 0.1875
ENSG00000124491 0.125
ENSG00000124493 0.0625
ENSG00000124496 0.0625
ENSG00000124532 0.125
ENSG00000124568 0.25
ENSG00000124574 0.0625
ENSG00000124575 0.0625
ENSG00000124587 0.0625
ENSG00000124613 0.125
ENSG00000124635 0.0625
ENSG00000124659 0.0625
ENSG00000124664 0.0625
ENSG00000124688 0.0625
ENSG00000124701 0.125
ENSG00000124713 0.1875
ENSG00000124721 0.0625
ENSG00000124731 0.1875
ENSG00000124749 0.0625
ENSG00000124762 0.125
ENSG00000124766 0.125
ENSG00000124767 0.125
ENSG00000124782 0.0625
ENSG00000124785 0.0625
ENSG00000124787 0.0625
ENSG00000124788 0.1875
ENSG00000124789 0.0625
ENSG00000124812 0.0625
ENSG00000124813 0.0625
ENSG00000124827 0.0625
ENSG00000124831 0.125
ENSG00000124839 0.0625
ENSG00000124882 0.375
ENSG00000124935 0.0625
ENSG00000124939 0.0625
ENSG00000124942 0.0625
ENSG00000125089 0.125
ENSG00000125124 0.0625
ENSG00000125144 0.0625
ENSG00000125249 0.0625
ENSG00000125255 0.1875
ENSG00000125266 0.3125
ENSG00000125285 0.0625
ENSG00000125337 0.375
ENSG00000125347 0.0625
ENSG00000125354 0.0625
ENSG00000125363 0.0625
ENSG00000125378 0.3125
ENSG00000125384 0.1875
ENSG00000125388 0.0625
ENSG00000125398 0.0625
ENSG00000125414 0.125
ENSG00000125430 0.125
ENSG00000125457 0.0625
ENSG00000125458 0.0625
ENSG00000125485 0.0625
ENSG00000125498 0.0625
ENSG00000125522 0.0625
ENSG00000125538 0.0625
ENSG00000125629 0.125
ENSG00000125648 0.0625
ENSG00000125650 0.0625
ENSG00000125657 0.0625
ENSG00000125675 0.0625
ENSG00000125676 0.125
ENSG00000125726 0.125
ENSG00000125730 0.125
ENSG00000125740 0.0625
ENSG00000125741 0.1875
ENSG00000125744 0.0625
ENSG00000125753 0.125
ENSG00000125772 0.125
ENSG00000125780 0.3125
ENSG00000125787 0.25
ENSG00000125798 0.0625
ENSG00000125804 0.0625
ENSG00000125810 0.0625
ENSG00000125813 0.125
ENSG00000125817 0.0625
ENSG00000125834 0.0625
ENSG00000125841 0.0625
ENSG00000125845 0.125
ENSG00000125846 0.0625
ENSG00000125848 0.0625
ENSG00000125850 0.0625
ENSG00000125851 0.1875
ENSG00000125864 0.0625
ENSG00000125877 0.0625
ENSG00000125878 0.1875
ENSG00000125888 0.0625
ENSG00000125931 0.1875
ENSG00000125945 0.125
ENSG00000125952 0.0625
ENSG00000125962 0.1875
ENSG00000125965 0.3125
ENSG00000125968 0.5
ENSG00000125970 0.0625
ENSG00000125977 0.0625
ENSG00000125999 0.0625
ENSG00000126062 0.125
ENSG00000126091 0.125
ENSG00000126106 0.125
ENSG00000126217 0.0625
ENSG00000126218 0.1875
ENSG00000126231 0.0625
ENSG00000126249 0.125
ENSG00000126353 0.125
ENSG00000126368 0.125
ENSG00000126456 0.0625
ENSG00000126457 0.125
ENSG00000126458 0.0625
ENSG00000126460 0.125
ENSG00000126500 0.125
ENSG00000126522 0.25
ENSG00000126524 0.0625
ENSG00000126550 0.0625
ENSG00000126561 0.1875
ENSG00000126709 0.625
ENSG00000126752 0.0625
ENSG00000126756 0.125
ENSG00000126777 0.0625
ENSG00000126778 0.0625
ENSG00000126785 0.0625
ENSG00000126787 0.125
ENSG00000126803 0.0625
ENSG00000126860 0.375
ENSG00000126861 0.0625
ENSG00000126870 0.0625
ENSG00000126890 0.125
ENSG00000126947 0.1875
ENSG00000126950 0.125
ENSG00000127083 0.125
ENSG00000127124 0.0625
ENSG00000127125 0.1875
ENSG00000127129 0.1875
ENSG00000127152 0.0625
ENSG00000127191 0.0625
ENSG00000127220 0.1875
ENSG00000127252 0.1875
ENSG00000127311 0.0625
ENSG00000127318 0.0625
ENSG00000127324 0.125
ENSG00000127329 0.0625
ENSG00000127334 0.0625
ENSG00000127364 0.4375
ENSG00000127399 0.0625
ENSG00000127415 0.25
ENSG00000127445 0.0625
ENSG00000127483 0.0625
ENSG00000127507 0.0625
ENSG00000127515 0.1875
ENSG00000127526 0.0625
ENSG00000127528 0.25
ENSG00000127561 0.0625
ENSG00000127578 0.0625
ENSG00000127603 0.25
ENSG00000127663 0.0625
ENSG00000127804 0.0625
ENSG00000127824 0.375
ENSG00000127831 0.0625
ENSG00000127863 0.125
ENSG00000127870 0.125
ENSG00000127914 0.1875
ENSG00000127920 0.1875
ENSG00000127946 0.125
ENSG00000127948 0.1875
ENSG00000127951 0.125
ENSG00000127954 0.0625
ENSG00000127955 0.0625
ENSG00000127990 0.1875
ENSG00000128016 0.125
ENSG00000128039 0.1875
ENSG00000128040 0.0625
ENSG00000128045 0.0625
ENSG00000128052 0.0625
ENSG00000128165 0.125
ENSG00000128185 0.0625
ENSG00000128218 0.0625
ENSG00000128242 0.0625
ENSG00000128253 0.125
ENSG00000128262 0.0625
ENSG00000128266 0.1875
ENSG00000128271 0.0625
ENSG00000128274 0.0625
ENSG00000128283 0.0625
ENSG00000128284 0.25
ENSG00000128285 0.125
ENSG00000128310 0.25
ENSG00000128322 0.125
ENSG00000128340 0.0625
ENSG00000128342 0.0625
ENSG00000128383 0.125
ENSG00000128394 0.0625
ENSG00000128408 0.0625
ENSG00000128422 0.4375
ENSG00000128487 0.0625
ENSG00000128513 0.1875
ENSG00000128563 0.0625
ENSG00000128564 0.125
ENSG00000128567 0.125
ENSG00000128573 0.0625
ENSG00000128585 0.0625
ENSG00000128590 0.0625
ENSG00000128594 0.1875
ENSG00000128602 0.125
ENSG00000128604 0.125
ENSG00000128606 0.125
ENSG00000128609 0.0625
ENSG00000128617 0.0625
ENSG00000128641 0.3125
ENSG00000128645 0.0625
ENSG00000128652 0.0625
ENSG00000128655 0.1875
ENSG00000128656 0.1875
ENSG00000128694 0.125
ENSG00000128714 0.1875
ENSG00000128739 0.125
ENSG00000128833 0.0625
ENSG00000128881 0.0625
ENSG00000128886 0.0625
ENSG00000128918 0.1875
ENSG00000128965 0.3125
ENSG00000129003 0.1875
ENSG00000129007 0.3125
ENSG00000129009 0.0625
ENSG00000129028 0.0625
ENSG00000129038 0.25
ENSG00000129048 0.125
ENSG00000129071 0.0625
ENSG00000129083 0.125
ENSG00000129116 0.125
ENSG00000129151 0.1875
ENSG00000129158 0.25
ENSG00000129159 0.125
ENSG00000129167 0.0625
ENSG00000129170 0.125
ENSG00000129173 0.375
ENSG00000129194 0.0625
ENSG00000129214 0.0625
ENSG00000129219 0.0625
ENSG00000129221 0.0625
ENSG00000129226 0.0625
ENSG00000129244 0.125
ENSG00000129245 0.125
ENSG00000129295 0.0625
ENSG00000129315 0.1875
ENSG00000129347 0.125
ENSG00000129351 0.125
ENSG00000129354 0.0625
ENSG00000129422 0.0625
ENSG00000129451 0.1875
ENSG00000129455 0.1875
ENSG00000129467 0.0625
ENSG00000129473 0.0625
ENSG00000129474 0.0625
ENSG00000129484 0.0625
ENSG00000129493 0.0625
ENSG00000129514 0.25
ENSG00000129521 0.0625
ENSG00000129534 0.125
ENSG00000129535 0.0625
ENSG00000129562 0.0625
ENSG00000129566 0.0625
ENSG00000129595 0.1875
ENSG00000129596 0.125
ENSG00000129646 0.0625
ENSG00000129654 0.0625
ENSG00000129682 0.0625
ENSG00000129691 0.0625
ENSG00000129744 0.25
ENSG00000129757 0.3125
ENSG00000129816 0.0625
ENSG00000129824 0.1875
ENSG00000129845 0.0625
ENSG00000129910 0.0625
ENSG00000129946 0.0625
ENSG00000129988 0.1875
ENSG00000129991 0.5
ENSG00000129993 0.375
ENSG00000130005 0.25
ENSG00000130021 0.125
ENSG00000130035 0.125
ENSG00000130037 0.0625
ENSG00000130052 0.125
ENSG00000130054 0.0625
ENSG00000130055 0.0625
ENSG00000130066 0.125
ENSG00000130119 0.0625
ENSG00000130147 0.0625
ENSG00000130150 0.0625
ENSG00000130164 0.0625
ENSG00000130176 0.25
ENSG00000130203 0.125
ENSG00000130208 0.1875
ENSG00000130222 0.5
ENSG00000130270 0.25
ENSG00000130294 0.125
ENSG00000130303 0.6875
ENSG00000130311 0.0625
ENSG00000130332 0.0625
ENSG00000130347 0.0625
ENSG00000130368 0.0625
ENSG00000130377 0.0625
ENSG00000130382 0.125
ENSG00000130385 0.0625
ENSG00000130396 0.0625
ENSG00000130402 0.0625
ENSG00000130413 0.0625
ENSG00000130414 0.0625
ENSG00000130429 0.0625
ENSG00000130449 0.0625
ENSG00000130475 0.25
ENSG00000130489 0.125
ENSG00000130508 0.0625
ENSG00000130511 0.0625
ENSG00000130517 0.0625
ENSG00000130528 0.0625
ENSG00000130529 0.25
ENSG00000130540 0.125
ENSG00000130544 0.0625
ENSG00000130558 0.1875
ENSG00000130561 0.1875
ENSG00000130590 0.0625
ENSG00000130595 0.1875
ENSG00000130598 0.0625
ENSG00000130600 0.0625
ENSG00000130643 0.0625
ENSG00000130649 0.125
ENSG00000130656 0.1875
ENSG00000130669 0.0625
ENSG00000130684 0.0625
ENSG00000130699 0.125
ENSG00000130703 0.0625
ENSG00000130707 0.3125
ENSG00000130711 0.0625
ENSG00000130723 0.0625
ENSG00000130733 0.125
ENSG00000130741 0.25
ENSG00000130748 0.0625
ENSG00000130751 0.125
ENSG00000130762 0.0625
ENSG00000130768 0.1875
ENSG00000130779 0.1875
ENSG00000130810 0.0625
ENSG00000130821 0.1875
ENSG00000130856 0.125
ENSG00000130881 0.0625
ENSG00000130948 0.125
ENSG00000130957 0.125
ENSG00000130958 0.125
ENSG00000131002 0.0625
ENSG00000131013 0.0625
ENSG00000131016 0.0625
ENSG00000131018 0.0625
ENSG00000131023 0.125
ENSG00000131067 0.125
ENSG00000131089 0.0625
ENSG00000131094 0.0625
ENSG00000131095 0.125
ENSG00000131096 0.0625
ENSG00000131097 0.0625
ENSG00000131116 0.125
ENSG00000131126 0.0625
ENSG00000131153 0.0625
ENSG00000131171 0.3125
ENSG00000131187 0.0625
ENSG00000131188 0.0625
ENSG00000131203 0.0625
ENSG00000131236 0.1875
ENSG00000131323 0.0625
ENSG00000131355 0.0625
ENSG00000131378 0.125
ENSG00000131389 0.0625
ENSG00000131398 0.125
ENSG00000131400 0.125
ENSG00000131435 0.0625
ENSG00000131437 0.0625
ENSG00000131446 0.0625
ENSG00000131459 0.125
ENSG00000131462 0.0625
ENSG00000131467 0.0625
ENSG00000131470 0.125
ENSG00000131471 0.125
ENSG00000131477 0.0625
ENSG00000131480 0.0625
ENSG00000131482 0.0625
ENSG00000131503 0.0625
ENSG00000131507 0.0625
ENSG00000131558 0.0625
ENSG00000131620 0.0625
ENSG00000131650 0.0625
ENSG00000131652 0.0625
ENSG00000131653 0.125
ENSG00000131669 0.1875
ENSG00000131686 0.25
ENSG00000131711 0.125
ENSG00000131724 0.1875
ENSG00000131748 0.125
ENSG00000131759 0.1875
ENSG00000131771 0.0625
ENSG00000131778 0.125
ENSG00000131779 0.0625
ENSG00000131781 0.1875
ENSG00000131788 0.0625
ENSG00000131797 0.0625
ENSG00000131808 0.0625
ENSG00000131828 0.0625
ENSG00000131831 0.125
ENSG00000131848 0.0625
ENSG00000131849 0.125
ENSG00000131899 0.125
ENSG00000131910 0.4375
ENSG00000131914 0.125
ENSG00000131979 0.25
ENSG00000131981 0.0625
ENSG00000132000 0.1875
ENSG00000132002 0.0625
ENSG00000132005 0.0625
ENSG00000132024 0.0625
ENSG00000132031 0.0625
ENSG00000132122 0.125
ENSG00000132141 0.0625
ENSG00000132182 0.0625
ENSG00000132196 0.0625
ENSG00000132205 0.0625
ENSG00000132274 0.1875
ENSG00000132275 0.125
ENSG00000132294 0.0625
ENSG00000132297 0.25
ENSG00000132326 0.125
ENSG00000132329 0.3125
ENSG00000132330 0.0625
ENSG00000132334 0.1875
ENSG00000132386 0.1875
ENSG00000132424 0.125
ENSG00000132429 0.125
ENSG00000132434 0.125
ENSG00000132437 0.125
ENSG00000132465 0.0625
ENSG00000132470 0.125
ENSG00000132471 0.0625
ENSG00000132481 0.0625
ENSG00000132517 0.0625
ENSG00000132530 0.25
ENSG00000132535 0.125
ENSG00000132541 0.0625
ENSG00000132549 0.0625
ENSG00000132561 0.4375
ENSG00000132563 0.125
ENSG00000132570 0.0625
ENSG00000132589 0.0625
ENSG00000132600 0.0625
ENSG00000132603 0.125
ENSG00000132604 0.0625
ENSG00000132613 0.1875
ENSG00000132640 0.1875
ENSG00000132669 0.1875
ENSG00000132671 0.125
ENSG00000132688 0.125
ENSG00000132692 0.0625
ENSG00000132698 0.0625
ENSG00000132703 0.0625
ENSG00000132716 0.125
ENSG00000132718 0.125
ENSG00000132746 0.125
ENSG00000132749 0.0625
ENSG00000132768 0.125
ENSG00000132819 0.0625
ENSG00000132825 0.0625
ENSG00000132840 0.125
ENSG00000132842 0.0625
ENSG00000132846 0.125
ENSG00000132855 0.0625
ENSG00000132874 0.125
ENSG00000132881 0.0625
ENSG00000132906 0.0625
ENSG00000132912 0.125
ENSG00000132915 0.25
ENSG00000132932 0.125
ENSG00000132938 0.0625
ENSG00000132950 0.0625
ENSG00000132963 0.0625
ENSG00000132964 0.1875
ENSG00000132965 0.0625
ENSG00000132970 0.0625
ENSG00000132972 0.0625
ENSG00000132975 0.125
ENSG00000133026 0.1875
ENSG00000133027 0.0625
ENSG00000133030 0.0625
ENSG00000133048 0.1875
ENSG00000133055 0.125
ENSG00000133056 0.375
ENSG00000133059 0.0625
ENSG00000133063 0.125
ENSG00000133069 0.0625
ENSG00000133101 0.0625
ENSG00000133103 0.0625
ENSG00000133104 0.0625
ENSG00000133106 0.0625
ENSG00000133110 0.0625
ENSG00000133116 0.0625
ENSG00000133121 0.0625
ENSG00000133124 0.1875
ENSG00000133134 0.1875
ENSG00000133135 0.0625
ENSG00000133142 0.125
ENSG00000133169 0.125
ENSG00000133216 0.0625
ENSG00000133226 0.0625
ENSG00000133243 0.0625
ENSG00000133246 0.125
ENSG00000133250 0.0625
ENSG00000133256 0.5
ENSG00000133315 0.125
ENSG00000133321 0.125
ENSG00000133392 0.0625
ENSG00000133401 0.0625
ENSG00000133460 0.0625
ENSG00000133466 0.0625
ENSG00000133561 0.0625
ENSG00000133574 0.0625
ENSG00000133619 0.0625
ENSG00000133636 0.0625
ENSG00000133639 0.125
ENSG00000133657 0.0625
ENSG00000133704 0.0625
ENSG00000133710 0.0625
ENSG00000133731 0.0625
ENSG00000133742 0.0625
ENSG00000133773 0.125
ENSG00000133794 0.125
ENSG00000133800 0.125
ENSG00000133805 0.0625
ENSG00000133816 0.1875
ENSG00000133863 0.5
ENSG00000133872 0.0625
ENSG00000133874 0.0625
ENSG00000133895 0.0625
ENSG00000133958 0.0625
ENSG00000133961 0.0625
ENSG00000133962 0.0625
ENSG00000133997 0.0625
ENSG00000134013 0.0625
ENSG00000134046 0.0625
ENSG00000134057 0.0625
ENSG00000134070 0.25
ENSG00000134072 0.1875
ENSG00000134107 0.375
ENSG00000134109 0.0625
ENSG00000134121 0.3125
ENSG00000134160 0.0625
ENSG00000134183 0.125
ENSG00000134184 0.0625
ENSG00000134186 0.25
ENSG00000134198 0.1875
ENSG00000134200 0.25
ENSG00000134202 0.0625
ENSG00000134215 0.5625
ENSG00000134216 0.125
ENSG00000134240 0.0625
ENSG00000134242 0.125
ENSG00000134243 0.0625
ENSG00000134250 0.125
ENSG00000134259 0.25
ENSG00000134285 0.1875
ENSG00000134291 0.0625
ENSG00000134317 0.125
ENSG00000134318 0.0625
ENSG00000134321 0.1875
ENSG00000134323 0.25
ENSG00000134324 0.0625
ENSG00000134326 0.0625
ENSG00000134339 0.0625
ENSG00000134352 0.0625
ENSG00000134363 0.0625
ENSG00000134398 0.0625
ENSG00000134438 0.0625
ENSG00000134440 0.0625
ENSG00000134443 0.0625
ENSG00000134453 0.1875
ENSG00000134463 0.0625
ENSG00000134470 0.125
ENSG00000134480 0.0625
ENSG00000134516 0.0625
ENSG00000134531 0.1875
ENSG00000134533 0.0625
ENSG00000134539 0.0625
ENSG00000134551 0.0625
ENSG00000134569 0.0625
ENSG00000134571 0.0625
ENSG00000134574 0.125
ENSG00000134594 0.1875
ENSG00000134595 0.375
ENSG00000134602 0.1875
ENSG00000134644 0.0625
ENSG00000134668 0.0625
ENSG00000134690 0.0625
ENSG00000134697 0.125
ENSG00000134698 0.25
ENSG00000134709 0.0625
ENSG00000134716 0.125
ENSG00000134757 0.375
ENSG00000134758 0.125
ENSG00000134760 0.25
ENSG00000134762 0.0625
ENSG00000134765 0.0625
ENSG00000134769 0.0625
ENSG00000134775 0.0625
ENSG00000134802 0.125
ENSG00000134812 0.0625
ENSG00000134815 0.125
ENSG00000134824 0.125
ENSG00000134827 0.3125
ENSG00000134830 0.375
ENSG00000134852 0.0625
ENSG00000134853 0.1875
ENSG00000134864 0.0625
ENSG00000134871 0.125
ENSG00000134873 0.125
ENSG00000134874 0.0625
ENSG00000134897 0.0625
ENSG00000134901 0.1875
ENSG00000134905 0.1875
ENSG00000134909 0.0625
ENSG00000134917 0.0625
ENSG00000134954 0.1875
ENSG00000134987 0.1875
ENSG00000134996 0.0625
ENSG00000135040 0.0625
ENSG00000135046 0.375
ENSG00000135047 0.125
ENSG00000135063 0.0625
ENSG00000135069 0.25
ENSG00000135074 0.0625
ENSG00000135083 0.0625
ENSG00000135094 0.4375
ENSG00000135097 0.0625
ENSG00000135100 0.125
ENSG00000135111 0.1875
ENSG00000135114 0.125
ENSG00000135116 0.125
ENSG00000135124 0.0625
ENSG00000135127 0.1875
ENSG00000135164 0.0625
ENSG00000135218 0.1875
ENSG00000135220 0.1875
ENSG00000135269 0.0625
ENSG00000135272 0.0625
ENSG00000135299 0.0625
ENSG00000135312 0.375
ENSG00000135315 0.0625
ENSG00000135316 0.0625
ENSG00000135333 0.0625
ENSG00000135341 0.0625
ENSG00000135355 0.25
ENSG00000135362 0.0625
ENSG00000135373 0.1875
ENSG00000135374 0.0625
ENSG00000135378 0.0625
ENSG00000135406 0.125
ENSG00000135409 0.125
ENSG00000135423 0.25
ENSG00000135424 0.25
ENSG00000135436 0.0625
ENSG00000135437 0.0625
ENSG00000135439 0.125
ENSG00000135443 0.0625
ENSG00000135447 0.125
ENSG00000135451 0.125
ENSG00000135454 0.125
ENSG00000135457 0.125
ENSG00000135473 0.0625
ENSG00000135476 0.0625
ENSG00000135480 0.1875
ENSG00000135502 0.0625
ENSG00000135503 0.0625
ENSG00000135519 0.0625
ENSG00000135525 0.25
ENSG00000135540 0.0625
ENSG00000135547 0.125
ENSG00000135577 0.0625
ENSG00000135587 0.125
ENSG00000135596 0.0625
ENSG00000135597 0.0625
ENSG00000135604 0.1875
ENSG00000135617 0.0625
ENSG00000135625 0.0625
ENSG00000135631 0.0625
ENSG00000135632 0.0625
ENSG00000135636 0.0625
ENSG00000135677 0.125
ENSG00000135697 0.0625
ENSG00000135698 0.0625
ENSG00000135702 0.0625
ENSG00000135709 0.0625
ENSG00000135740 0.0625
ENSG00000135744 0.0625
ENSG00000135749 0.0625
ENSG00000135773 0.125
ENSG00000135775 0.125
ENSG00000135821 0.0625
ENSG00000135828 0.125
ENSG00000135838 0.125
ENSG00000135842 0.125
ENSG00000135899 0.125
ENSG00000135900 0.0625
ENSG00000135902 0.125
ENSG00000135912 0.0625
ENSG00000135914 0.125
ENSG00000135917 0.125
ENSG00000135919 0.125
ENSG00000135926 0.125
ENSG00000135929 0.0625
ENSG00000135931 0.125
ENSG00000135932 0.0625
ENSG00000135951 0.0625
ENSG00000135960 0.125
ENSG00000135966 0.0625
ENSG00000135968 0.0625
ENSG00000135973 0.125
ENSG00000136003 0.0625
ENSG00000136010 0.125
ENSG00000136011 0.0625
ENSG00000136014 0.0625
ENSG00000136026 0.0625
ENSG00000136040 0.0625
ENSG00000136048 0.1875
ENSG00000136051 0.0625
ENSG00000136059 0.375
ENSG00000136068 0.0625
ENSG00000136099 0.375
ENSG00000136110 0.3125
ENSG00000136141 0.0625
ENSG00000136144 0.0625
ENSG00000136146 0.0625
ENSG00000136147 0.0625
ENSG00000136153 0.0625
ENSG00000136155 0.125
ENSG00000136158 0.25
ENSG00000136161 0.1875
ENSG00000136167 0.25
ENSG00000136205 0.1875
ENSG00000136206 0.0625
ENSG00000136213 0.25
ENSG00000136231 0.0625
ENSG00000136235 0.1875
ENSG00000136237 0.125
ENSG00000136243 0.125
ENSG00000136244 0.25
ENSG00000136250 0.125
ENSG00000136267 0.0625
ENSG00000136270 0.125
ENSG00000136273 0.0625
ENSG00000136274 0.125
ENSG00000136279 0.0625
ENSG00000136286 0.0625
ENSG00000136295 0.0625
ENSG00000136305 0.1875
ENSG00000136352 0.125
ENSG00000136367 0.0625
ENSG00000136425 0.0625
ENSG00000136444 0.125
ENSG00000136450 0.0625
ENSG00000136451 0.0625
ENSG00000136457 0.125
ENSG00000136487 0.0625
ENSG00000136488 0.125
ENSG00000136492 0.125
ENSG00000136514 0.375
ENSG00000136518 0.125
ENSG00000136531 0.0625
ENSG00000136535 0.1875
ENSG00000136536 0.0625
ENSG00000136542 0.0625
ENSG00000136546 0.3125
ENSG00000136560 0.125
ENSG00000136574 0.1875
ENSG00000136603 0.125
ENSG00000136630 0.0625
ENSG00000136631 0.0625
ENSG00000136636 0.25
ENSG00000136688 0.125
ENSG00000136689 0.125
ENSG00000136694 0.0625
ENSG00000136709 0.125
ENSG00000136720 0.0625
ENSG00000136731 0.1875
ENSG00000136732 0.1875
ENSG00000136738 0.0625
ENSG00000136750 0.1875
ENSG00000136770 0.0625
ENSG00000136811 0.0625
ENSG00000136826 0.4375
ENSG00000136827 0.0625
ENSG00000136842 0.25
ENSG00000136854 0.0625
ENSG00000136859 0.125
ENSG00000136861 0.0625
ENSG00000136866 0.0625
ENSG00000136868 0.125
ENSG00000136869 0.0625
ENSG00000136881 0.0625
ENSG00000136928 0.0625
ENSG00000136931 0.0625
ENSG00000136933 0.0625
ENSG00000136937 0.0625
ENSG00000136960 0.125
ENSG00000136997 0.5
ENSG00000136999 0.0625
ENSG00000137033 0.3125
ENSG00000137040 0.0625
ENSG00000137054 0.0625
ENSG00000137070 0.0625
ENSG00000137074 0.0625
ENSG00000137075 0.0625
ENSG00000137076 0.0625
ENSG00000137078 0.0625
ENSG00000137080 0.125
ENSG00000137090 0.0625
ENSG00000137101 0.1875
ENSG00000137103 0.1875
ENSG00000137124 0.0625
ENSG00000137145 0.125
ENSG00000137161 0.0625
ENSG00000137168 0.125
ENSG00000137177 0.0625
ENSG00000137185 0.0625
ENSG00000137193 0.0625
ENSG00000137198 0.0625
ENSG00000137203 0.4375
ENSG00000137204 0.125
ENSG00000137207 0.0625
ENSG00000137218 0.0625
ENSG00000137225 0.0625
ENSG00000137252 0.0625
ENSG00000137265 0.0625
ENSG00000137267 0.0625
ENSG00000137269 0.0625
ENSG00000137274 0.125
ENSG00000137285 0.25
ENSG00000137312 0.0625
ENSG00000137331 0.0625
ENSG00000137343 0.0625
ENSG00000137345 0.0625
ENSG00000137394 0.0625
ENSG00000137440 0.125
ENSG00000137462 0.25
ENSG00000137478 0.0625
ENSG00000137486 0.0625
ENSG00000137491 0.0625
ENSG00000137497 0.125
ENSG00000137500 0.0625
ENSG00000137501 0.1875
ENSG00000137502 0.0625
ENSG00000137504 0.0625
ENSG00000137507 0.0625
ENSG00000137558 0.1875
ENSG00000137561 0.0625
ENSG00000137573 0.125
ENSG00000137601 0.0625
ENSG00000137628 0.5
ENSG00000137642 0.1875
ENSG00000137672 0.1875
ENSG00000137673 0.1875
ENSG00000137675 0.125
ENSG00000137699 0.0625
ENSG00000137700 0.3125
ENSG00000137709 0.125
ENSG00000137710 0.0625
ENSG00000137713 0.125
ENSG00000137726 0.125
ENSG00000137731 0.125
ENSG00000137745 0.1875
ENSG00000137752 0.0625
ENSG00000137757 0.0625
ENSG00000137767 0.0625
ENSG00000137801 0.0625
ENSG00000137802 0.0625
ENSG00000137806 0.0625
ENSG00000137807 0.125
ENSG00000137812 0.0625
ENSG00000137819 0.125
ENSG00000137822 0.0625
ENSG00000137824 0.0625
ENSG00000137825 0.0625
ENSG00000137834 0.1875
ENSG00000137842 0.0625
ENSG00000137845 0.0625
ENSG00000137860 0.0625
ENSG00000137871 0.0625
ENSG00000137872 0.1875
ENSG00000137875 0.125
ENSG00000137878 0.0625
ENSG00000137941 0.0625
ENSG00000137942 0.0625
ENSG00000137944 0.0625
ENSG00000137947 0.0625
ENSG00000137948 0.3125
ENSG00000137959 0.75
ENSG00000137962 0.1875
ENSG00000137965 0.3125
ENSG00000137975 0.1875
ENSG00000137996 0.0625
ENSG00000138002 0.0625
ENSG00000138028 0.3125
ENSG00000138029 0.0625
ENSG00000138031 0.1875
ENSG00000138036 0.1875
ENSG00000138039 0.125
ENSG00000138061 0.375
ENSG00000138069 0.0625
ENSG00000138075 0.0625
ENSG00000138079 0.4375
ENSG00000138100 0.0625
ENSG00000138101 0.4375
ENSG00000138109 0.125
ENSG00000138111 0.0625
ENSG00000138131 0.0625
ENSG00000138135 0.1875
ENSG00000138138 0.0625
ENSG00000138152 0.0625
ENSG00000138160 0.125
ENSG00000138162 0.0625
ENSG00000138175 0.125
ENSG00000138180 0.0625
ENSG00000138190 0.0625
ENSG00000138207 0.4375
ENSG00000138231 0.1875
ENSG00000138246 0.0625
ENSG00000138279 0.0625
ENSG00000138336 0.1875
ENSG00000138356 0.0625
ENSG00000138363 0.0625
ENSG00000138376 0.125
ENSG00000138378 0.1875
ENSG00000138380 0.125
ENSG00000138382 0.0625
ENSG00000138385 0.0625
ENSG00000138386 0.125
ENSG00000138398 0.25
ENSG00000138399 0.125
ENSG00000138413 0.25
ENSG00000138433 0.0625
ENSG00000138434 0.1875
ENSG00000138439 0.1875
ENSG00000138449 0.0625
ENSG00000138459 0.125
ENSG00000138468 0.0625
ENSG00000138496 0.0625
ENSG00000138594 0.0625
ENSG00000138606 0.0625
ENSG00000138617 0.125
ENSG00000138621 0.0625
ENSG00000138622 0.0625
ENSG00000138623 0.0625
ENSG00000138639 0.125
ENSG00000138640 0.0625
ENSG00000138641 0.0625
ENSG00000138642 0.3125
ENSG00000138646 0.0625
ENSG00000138660 0.125
ENSG00000138663 0.0625
ENSG00000138669 0.3125
ENSG00000138678 0.0625
ENSG00000138684 0.0625
ENSG00000138685 0.0625
ENSG00000138696 0.25
ENSG00000138722 0.0625
ENSG00000138735 0.3125
ENSG00000138741 0.125
ENSG00000138756 0.125
ENSG00000138758 0.0625
ENSG00000138759 0.25
ENSG00000138764 0.4375
ENSG00000138772 0.375
ENSG00000138777 0.0625
ENSG00000138778 0.1875
ENSG00000138792 0.0625
ENSG00000138794 0.25
ENSG00000138798 0.1875
ENSG00000138814 0.0625
ENSG00000138821 0.3125
ENSG00000138829 0.25
ENSG00000138834 0.0625
ENSG00000138944 0.0625
ENSG00000138964 0.0625
ENSG00000139053 0.25
ENSG00000139144 0.125
ENSG00000139146 0.0625
ENSG00000139163 0.0625
ENSG00000139178 0.125
ENSG00000139182 0.1875
ENSG00000139190 0.0625
ENSG00000139193 0.125
ENSG00000139211 0.1875
ENSG00000139218 0.1875
ENSG00000139219 0.3125
ENSG00000139220 0.0625
ENSG00000139233 0.1875
ENSG00000139263 0.0625
ENSG00000139278 0.0625
ENSG00000139289 0.0625
ENSG00000139291 0.0625
ENSG00000139292 0.125
ENSG00000139318 0.1875
ENSG00000139329 0.125
ENSG00000139352 0.3125
ENSG00000139410 0.0625
ENSG00000139436 0.125
ENSG00000139445 0.0625
ENSG00000139496 0.5625
ENSG00000139505 0.0625
ENSG00000139508 0.0625
ENSG00000139531 0.125
ENSG00000139546 0.125
ENSG00000139547 0.1875
ENSG00000139567 0.25
ENSG00000139572 0.0625
ENSG00000139574 0.0625
ENSG00000139597 0.0625
ENSG00000139610 0.125
ENSG00000139618 0.125
ENSG00000139625 0.0625
ENSG00000139626 0.3125
ENSG00000139629 0.0625
ENSG00000139631 0.1875
ENSG00000139641 0.125
ENSG00000139668 0.0625
ENSG00000139679 0.0625
ENSG00000139687 0.1875
ENSG00000139722 0.0625
ENSG00000139737 0.0625
ENSG00000139793 0.1875
ENSG00000139874 0.125
ENSG00000139890 0.0625
ENSG00000139910 0.125
ENSG00000139926 0.125
ENSG00000139946 0.125
ENSG00000139970 0.0625
ENSG00000139985 0.0625
ENSG00000140009 0.125
ENSG00000140030 0.125
ENSG00000140044 0.0625
ENSG00000140092 0.125
ENSG00000140093 0.25
ENSG00000140107 0.0625
ENSG00000140262 0.125
ENSG00000140274 0.0625
ENSG00000140279 0.125
ENSG00000140284 0.1875
ENSG00000140285 0.125
ENSG00000140297 0.125
ENSG00000140299 0.125
ENSG00000140307 0.0625
ENSG00000140323 0.0625
ENSG00000140332 0.125
ENSG00000140379 0.0625
ENSG00000140382 0.0625
ENSG00000140391 0.0625
ENSG00000140396 0.0625
ENSG00000140398 0.1875
ENSG00000140403 0.1875
ENSG00000140416 0.0625
ENSG00000140443 0.3125
ENSG00000140450 0.125
ENSG00000140459 0.0625
ENSG00000140464 0.0625
ENSG00000140465 0.3125
ENSG00000140479 0.125
ENSG00000140481 0.0625
ENSG00000140505 0.0625
ENSG00000140506 0.0625
ENSG00000140519 0.0625
ENSG00000140522 0.125
ENSG00000140525 0.125
ENSG00000140526 0.0625
ENSG00000140545 0.125
ENSG00000140557 0.125
ENSG00000140563 0.0625
ENSG00000140564 0.0625
ENSG00000140575 0.0625
ENSG00000140598 0.125
ENSG00000140600 0.25
ENSG00000140650 0.0625
ENSG00000140675 0.1875
ENSG00000140682 0.1875
ENSG00000140718 0.3125
ENSG00000140743 0.1875
ENSG00000140836 0.0625
ENSG00000140848 0.0625
ENSG00000140854 0.1875
ENSG00000140876 0.0625
ENSG00000140937 0.125
ENSG00000140939 0.0625
ENSG00000140945 0.125
ENSG00000140948 0.125
ENSG00000140961 0.3125
ENSG00000140968 0.25
ENSG00000140986 0.3125
ENSG00000140988 0.0625
ENSG00000141002 0.0625
ENSG00000141012 0.0625
ENSG00000141052 0.1875
ENSG00000141068 0.0625
ENSG00000141086 0.0625
ENSG00000141179 0.0625
ENSG00000141252 0.0625
ENSG00000141279 0.3125
ENSG00000141295 0.0625
ENSG00000141338 0.125
ENSG00000141367 0.0625
ENSG00000141380 0.0625
ENSG00000141384 0.0625
ENSG00000141391 0.125
ENSG00000141401 0.125
ENSG00000141404 0.0625
ENSG00000141424 0.0625
ENSG00000141425 0.125
ENSG00000141441 0.0625
ENSG00000141447 0.1875
ENSG00000141448 0.1875
ENSG00000141449 0.0625
ENSG00000141469 0.1875
ENSG00000141503 0.0625
ENSG00000141505 0.0625
ENSG00000141524 0.0625
ENSG00000141526 0.0625
ENSG00000141527 0.0625
ENSG00000141540 0.125
ENSG00000141542 0.0625
ENSG00000141570 0.125
ENSG00000141574 0.0625
ENSG00000141577 0.0625
ENSG00000141579 0.3125
ENSG00000141582 0.1875
ENSG00000141627 0.125
ENSG00000141639 0.0625
ENSG00000141642 0.0625
ENSG00000141646 0.0625
ENSG00000141655 0.125
ENSG00000141664 0.0625
ENSG00000141665 0.0625
ENSG00000141682 0.3125
ENSG00000141696 0.1875
ENSG00000141699 0.25
ENSG00000141736 0.0625
ENSG00000141738 0.125
ENSG00000141744 0.125
ENSG00000141753 0.125
ENSG00000141756 0.0625
ENSG00000141837 0.0625
ENSG00000141873 0.0625
ENSG00000141968 0.125
ENSG00000142082 0.0625
ENSG00000142102 0.1875
ENSG00000142166 0.0625
ENSG00000142178 0.125
ENSG00000142185 0.375
ENSG00000142188 0.0625
ENSG00000142192 0.0625
ENSG00000142197 0.0625
ENSG00000142207 0.125
ENSG00000142224 0.3125
ENSG00000142227 0.0625
ENSG00000142235 0.0625
ENSG00000142273 0.0625
ENSG00000142319 0.3125
ENSG00000142330 0.0625
ENSG00000142347 0.1875
ENSG00000142494 0.125
ENSG00000142511 0.0625
ENSG00000142515 0.0625
ENSG00000142583 0.0625
ENSG00000142599 0.0625
ENSG00000142619 0.0625
ENSG00000142657 0.125
ENSG00000142677 0.0625
ENSG00000142687 0.4375
ENSG00000142694 0.0625
ENSG00000142731 0.25
ENSG00000142733 0.1875
ENSG00000142748 0.125
ENSG00000142765 0.125
ENSG00000142784 0.125
ENSG00000142794 0.0625
ENSG00000142798 0.1875
ENSG00000142864 0.0625
ENSG00000142867 0.1875
ENSG00000142871 0.125
ENSG00000142875 0.125
ENSG00000142910 0.25
ENSG00000142945 0.0625
ENSG00000142949 0.0625
ENSG00000142961 0.0625
ENSG00000142973 0.0625
ENSG00000143013 0.0625
ENSG00000143028 0.0625
ENSG00000143079 0.0625
ENSG00000143119 0.1875
ENSG00000143126 0.125
ENSG00000143127 0.0625
ENSG00000143149 0.0625
ENSG00000143153 0.0625
ENSG00000143156 0.0625
ENSG00000143164 0.1875
ENSG00000143167 0.1875
ENSG00000143171 0.4375
ENSG00000143178 0.0625
ENSG00000143184 0.0625
ENSG00000143190 0.0625
ENSG00000143196 0.4375
ENSG00000143199 0.0625
ENSG00000143217 0.0625
ENSG00000143224 0.0625
ENSG00000143226 0.25
ENSG00000143248 0.25
ENSG00000143257 0.125
ENSG00000143278 0.1875
ENSG00000143294 0.25
ENSG00000143320 0.5
ENSG00000143324 0.0625
ENSG00000143333 0.5
ENSG00000143344 0.0625
ENSG00000143365 0.0625
ENSG00000143367 0.25
ENSG00000143369 0.0625
ENSG00000143379 0.0625
ENSG00000143382 0.125
ENSG00000143384 0.0625
ENSG00000143387 0.125
ENSG00000143398 0.125
ENSG00000143409 0.125
ENSG00000143412 0.125
ENSG00000143416 0.25
ENSG00000143434 0.0625
ENSG00000143436 0.0625
ENSG00000143437 0.125
ENSG00000143442 0.125
ENSG00000143457 0.1875
ENSG00000143476 0.125
ENSG00000143479 0.1875
ENSG00000143493 0.0625
ENSG00000143499 0.0625
ENSG00000143502 0.0625
ENSG00000143507 0.0625
ENSG00000143512 0.125
ENSG00000143514 0.0625
ENSG00000143515 0.125
ENSG00000143537 0.125
ENSG00000143546 0.25
ENSG00000143549 0.0625
ENSG00000143554 0.125
ENSG00000143556 0.4375
ENSG00000143570 0.0625
ENSG00000143590 0.125
ENSG00000143603 0.0625
ENSG00000143614 0.1875
ENSG00000143627 0.1875
ENSG00000143631 0.0625
ENSG00000143632 0.1875
ENSG00000143653 0.0625
ENSG00000143669 0.0625
ENSG00000143674 0.125
ENSG00000143702 0.0625
ENSG00000143748 0.0625
ENSG00000143756 0.125
ENSG00000143771 0.0625
ENSG00000143772 0.125
ENSG00000143776 0.1875
ENSG00000143786 0.0625
ENSG00000143801 0.125
ENSG00000143816 0.0625
ENSG00000143839 0.0625
ENSG00000143847 0.3125
ENSG00000143851 0.1875
ENSG00000143878 0.0625
ENSG00000143882 0.0625
ENSG00000143942 0.0625
ENSG00000143952 0.125
ENSG00000143971 0.0625
ENSG00000143995 0.0625
ENSG00000144031 0.0625
ENSG00000144035 0.1875
ENSG00000144036 0.0625
ENSG00000144063 0.0625
ENSG00000144115 0.4375
ENSG00000144118 0.0625
ENSG00000144152 0.125
ENSG00000144161 0.0625
ENSG00000144218 0.1875
ENSG00000144224 0.125
ENSG00000144230 0.125
ENSG00000144283 0.125
ENSG00000144354 0.0625
ENSG00000144357 0.0625
ENSG00000144362 0.0625
ENSG00000144366 0.25
ENSG00000144407 0.0625
ENSG00000144426 0.125
ENSG00000144451 0.0625
ENSG00000144452 0.125
ENSG00000144455 0.0625
ENSG00000144476 1
ENSG00000144485 0.1875
ENSG00000144504 0.0625
ENSG00000144579 0.0625
ENSG00000144589 0.0625
ENSG00000144596 0.0625
ENSG00000144635 0.0625
ENSG00000144645 0.1875
ENSG00000144648 0.0625
ENSG00000144668 0.0625
ENSG00000144671 0.0625
ENSG00000144674 0.1875
ENSG00000144681 0.0625
ENSG00000144712 0.0625
ENSG00000144724 0.0625
ENSG00000144736 0.0625
ENSG00000144744 0.0625
ENSG00000144749 0.375
ENSG00000144791 0.1875
ENSG00000144802 0.1875
ENSG00000144810 0.0625
ENSG00000144824 0.0625
ENSG00000144834 0.125
ENSG00000144848 0.0625
ENSG00000144852 0.125
ENSG00000144891 0.0625
ENSG00000144893 0.0625
ENSG00000144935 0.0625
ENSG00000145002 0.0625
ENSG00000145012 0.0625
ENSG00000145020 0.125
ENSG00000145022 0.125
ENSG00000145041 0.0625
ENSG00000145087 0.0625
ENSG00000145088 0.0625
ENSG00000145113 0.125
ENSG00000145192 0.0625
ENSG00000145194 0.125
ENSG00000145214 0.125
ENSG00000145242 0.0625
ENSG00000145246 0.125
ENSG00000145283 0.0625
ENSG00000145287 0.125
ENSG00000145335 0.0625
ENSG00000145348 0.0625
ENSG00000145349 0.0625
ENSG00000145358 0.0625
ENSG00000145365 0.0625
ENSG00000145375 0.0625
ENSG00000145390 0.0625
ENSG00000145391 0.125
ENSG00000145423 0.0625
ENSG00000145431 0.25
ENSG00000145439 0.3125
ENSG00000145451 0.0625
ENSG00000145545 0.0625
ENSG00000145555 0.1875
ENSG00000145604 0.1875
ENSG00000145623 0.1875
ENSG00000145632 0.1875
ENSG00000145649 0.125
ENSG00000145675 0.125
ENSG00000145681 0.1875
ENSG00000145687 0.0625
ENSG00000145692 0.0625
ENSG00000145708 0.0625
ENSG00000145715 0.0625
ENSG00000145721 0.0625
ENSG00000145730 0.125
ENSG00000145736 0.0625
ENSG00000145779 0.125
ENSG00000145819 0.0625
ENSG00000145824 0.375
ENSG00000145826 0.0625
ENSG00000145833 0.125
ENSG00000145863 0.0625
ENSG00000145864 0.0625
ENSG00000145868 0.0625
ENSG00000145882 0.0625
ENSG00000145888 0.0625
ENSG00000145901 0.0625
ENSG00000145920 0.3125
ENSG00000145934 0.0625
ENSG00000145936 0.1875
ENSG00000145945 0.125
ENSG00000146006 0.0625
ENSG00000146013 0.0625
ENSG00000146021 0.0625
ENSG00000146039 0.0625
ENSG00000146049 0.0625
ENSG00000146063 0.0625
ENSG00000146066 0.0625
ENSG00000146072 0.125
ENSG00000146083 0.0625
ENSG00000146094 0.125
ENSG00000146122 0.3125
ENSG00000146143 0.0625
ENSG00000146192 0.0625
ENSG00000146205 0.0625
ENSG00000146215 0.0625
ENSG00000146232 0.125
ENSG00000146233 0.0625
ENSG00000146243 0.0625
ENSG00000146247 0.1875
ENSG00000146278 0.25
ENSG00000146281 0.125
ENSG00000146376 0.0625
ENSG00000146378 0.125
ENSG00000146410 0.125
ENSG00000146433 0.0625
ENSG00000146457 0.125
ENSG00000146535 0.0625
ENSG00000146674 0.375
ENSG00000146678 0.0625
ENSG00000146733 0.4375
ENSG00000146802 0.0625
ENSG00000146834 0.0625
ENSG00000146859 0.1875
ENSG00000146904 0.1875
ENSG00000146918 0.0625
ENSG00000146950 0.0625
ENSG00000146966 0.0625
ENSG00000147044 0.0625
ENSG00000147050 0.125
ENSG00000147081 0.0625
ENSG00000147100 0.125
ENSG00000147119 0.125
ENSG00000147121 0.0625
ENSG00000147130 0.0625
ENSG00000147155 0.0625
ENSG00000147166 0.125
ENSG00000147168 0.125
ENSG00000147180 0.1875
ENSG00000147251 0.0625
ENSG00000147255 0.0625
ENSG00000147257 0.0625
ENSG00000147316 0.0625
ENSG00000147364 0.0625
ENSG00000147381 0.0625
ENSG00000147383 0.0625
ENSG00000147394 0.0625
ENSG00000147408 0.1875
ENSG00000147421 0.0625
ENSG00000147439 0.0625
ENSG00000147443 0.0625
ENSG00000147459 0.0625
ENSG00000147465 0.25
ENSG00000147471 0.0625
ENSG00000147475 0.0625
ENSG00000147481 0.125
ENSG00000147488 0.125
ENSG00000147509 0.125
ENSG00000147536 0.0625
ENSG00000147548 0.0625
ENSG00000147571 0.125
ENSG00000147576 0.1875
ENSG00000147592 0.0625
ENSG00000147596 0.125
ENSG00000147604 0.0625
ENSG00000147642 0.0625
ENSG00000147647 0.3125
ENSG00000147655 0.0625
ENSG00000147676 0.0625
ENSG00000147804 0.0625
ENSG00000147852 0.0625
ENSG00000147862 0.125
ENSG00000147872 0.125
ENSG00000147873 0.1875
ENSG00000147885 0.25
ENSG00000147889 0.0625
ENSG00000147905 0.0625
ENSG00000147955 0.125
ENSG00000148053 0.0625
ENSG00000148154 0.0625
ENSG00000148175 0.1875
ENSG00000148180 0.125
ENSG00000148200 0.375
ENSG00000148218 0.0625
ENSG00000148225 0.0625
ENSG00000148308 0.0625
ENSG00000148337 0.0625
ENSG00000148341 0.0625
ENSG00000148343 0.0625
ENSG00000148344 0.125
ENSG00000148346 0.125
ENSG00000148396 0.0625
ENSG00000148400 0.125
ENSG00000148411 0.125
ENSG00000148450 0.375
ENSG00000148459 0.125
ENSG00000148516 0.0625
ENSG00000148604 0.125
ENSG00000148677 0.375
ENSG00000148700 0.25
ENSG00000148734 0.125
ENSG00000148773 0.0625
ENSG00000148798 0.0625
ENSG00000148824 0.1875
ENSG00000148840 0.0625
ENSG00000148841 0.0625
ENSG00000148848 0.1875
ENSG00000148926 0.25
ENSG00000148935 0.375
ENSG00000148943 0.1875
ENSG00000148965 0.0625
ENSG00000149021 0.375
ENSG00000149043 0.0625
ENSG00000149054 0.0625
ENSG00000149084 0.125
ENSG00000149090 0.125
ENSG00000149091 0.125
ENSG00000149124 0.25
ENSG00000149131 0.4375
ENSG00000149150 0.25
ENSG00000149177 0.125
ENSG00000149187 0.0625
ENSG00000149201 0.1875
ENSG00000149218 0.0625
ENSG00000149231 0.1875
ENSG00000149243 0.125
ENSG00000149256 0.0625
ENSG00000149257 0.0625
ENSG00000149269 0.0625
ENSG00000149289 0.125
ENSG00000149294 0.1875
ENSG00000149305 0.125
ENSG00000149311 0.0625
ENSG00000149313 0.0625
ENSG00000149418 0.0625
ENSG00000149428 0.0625
ENSG00000149435 0.0625
ENSG00000149480 0.0625
ENSG00000149485 0.125
ENSG00000149489 0.0625
ENSG00000149503 0.0625
ENSG00000149516 0.125
ENSG00000149527 0.125
ENSG00000149534 0.0625
ENSG00000149541 0.0625
ENSG00000149577 0.125
ENSG00000149591 0.4375
ENSG00000149636 0.0625
ENSG00000149639 0.125
ENSG00000149654 0.375
ENSG00000149657 0.0625
ENSG00000149781 0.0625
ENSG00000149782 0.0625
ENSG00000149798 0.25
ENSG00000149809 0.0625
ENSG00000149922 0.0625
ENSG00000149927 0.25
ENSG00000149930 0.0625
ENSG00000149948 0.0625
ENSG00000149968 0.3125
ENSG00000149970 0.0625
ENSG00000150045 0.0625
ENSG00000150201 0.0625
ENSG00000150244 0.25
ENSG00000150281 0.25
ENSG00000150347 0.125
ENSG00000150361 0.25
ENSG00000150455 0.0625
ENSG00000150456 0.0625
ENSG00000150526 0.0625
ENSG00000150527 0.0625
ENSG00000150551 0.0625
ENSG00000150593 0.5
ENSG00000150625 0.1875
ENSG00000150630 0.3125
ENSG00000150636 0.125
ENSG00000150681 0.0625
ENSG00000150687 0.125
ENSG00000150756 0.0625
ENSG00000150760 0.0625
ENSG00000150764 0.125
ENSG00000150782 0.25
ENSG00000150867 0.0625
ENSG00000150938 0.0625
ENSG00000150961 0.0625
ENSG00000150967 0.0625
ENSG00000150995 0.0625
ENSG00000151012 0.0625
ENSG00000151014 0.0625
ENSG00000151065 0.0625
ENSG00000151067 0.0625
ENSG00000151090 0.25
ENSG00000151092 0.0625
ENSG00000151093 0.0625
ENSG00000151136 0.0625
ENSG00000151148 0.0625
ENSG00000151150 0.25
ENSG00000151176 0.0625
ENSG00000151208 0.125
ENSG00000151224 0.0625
ENSG00000151239 0.0625
ENSG00000151240 0.0625
ENSG00000151247 0.125
ENSG00000151320 0.3125
ENSG00000151322 0.0625
ENSG00000151338 0.0625
ENSG00000151360 0.0625
ENSG00000151414 0.1875
ENSG00000151422 0.1875
ENSG00000151461 0.0625
ENSG00000151474 0.0625
ENSG00000151475 0.125
ENSG00000151491 0.3125
ENSG00000151498 0.0625
ENSG00000151553 0.0625
ENSG00000151576 0.0625
ENSG00000151611 0.1875
ENSG00000151615 0.0625
ENSG00000151617 0.0625
ENSG00000151623 0.1875
ENSG00000151650 0.0625
ENSG00000151651 0.0625
ENSG00000151655 0.0625
ENSG00000151690 0.125
ENSG00000151692 0.25
ENSG00000151693 0.0625
ENSG00000151694 0.125
ENSG00000151704 0.0625
ENSG00000151718 0.0625
ENSG00000151725 0.0625
ENSG00000151746 0.0625
ENSG00000151748 0.125
ENSG00000151806 0.0625
ENSG00000151834 0.125
ENSG00000151835 0.125
ENSG00000151846 0.0625
ENSG00000151883 0.125
ENSG00000151892 0.5625
ENSG00000151914 0.0625
ENSG00000151917 0.125
ENSG00000151929 0.25
ENSG00000151967 0.0625
ENSG00000152061 0.0625
ENSG00000152104 0.0625
ENSG00000152127 0.0625
ENSG00000152128 0.0625
ENSG00000152137 0.3125
ENSG00000152207 0.0625
ENSG00000152208 0.0625
ENSG00000152214 0.125
ENSG00000152217 0.25
ENSG00000152229 0.125
ENSG00000152240 0.0625
ENSG00000152253 0.0625
ENSG00000152254 0.0625
ENSG00000152256 0.0625
ENSG00000152284 0.0625
ENSG00000152402 0.125
ENSG00000152422 0.0625
ENSG00000152455 0.125
ENSG00000152465 0.1875
ENSG00000152484 0.0625
ENSG00000152495 0.25
ENSG00000152503 0.0625
ENSG00000152518 0.0625
ENSG00000152527 0.0625
ENSG00000152556 0.125
ENSG00000152558 0.0625
ENSG00000152592 0.0625
ENSG00000152595 0.125
ENSG00000152642 0.125
ENSG00000152661 0.125
ENSG00000152670 0.125
ENSG00000152689 0.0625
ENSG00000152700 0.0625
ENSG00000152778 0.1875
ENSG00000152782 0.0625
ENSG00000152784 0.0625
ENSG00000152785 0.1875
ENSG00000152804 0.125
ENSG00000152822 0.0625
ENSG00000152894 0.125
ENSG00000152926 0.1875
ENSG00000152952 0.125
ENSG00000152977 0.0625
ENSG00000152990 0.0625
ENSG00000153002 0.0625
ENSG00000153044 0.0625
ENSG00000153064 0.0625
ENSG00000153071 0.0625
ENSG00000153093 0.0625
ENSG00000153094 0.1875
ENSG00000153113 0.125
ENSG00000153132 0.1875
ENSG00000153140 0.125
ENSG00000153147 0.0625
ENSG00000153162 0.0625
ENSG00000153201 0.0625
ENSG00000153208 0.1875
ENSG00000153234 0.1875
ENSG00000153250 0.0625
ENSG00000153253 0.1875
ENSG00000153283 0.0625
ENSG00000153292 0.1875
ENSG00000153303 0.125
ENSG00000153339 0.0625
ENSG00000153391 0.0625
ENSG00000153395 0.0625
ENSG00000153551 0.0625
ENSG00000153707 0.125
ENSG00000153721 0.0625
ENSG00000153802 0.125
ENSG00000153822 0.1875
ENSG00000153823 0.25
ENSG00000153879 0.0625
ENSG00000153885 0.0625
ENSG00000153904 0.1875
ENSG00000153922 0.125
ENSG00000153923 0.1875
ENSG00000153933 0.0625
ENSG00000153936 0.125
ENSG00000153956 0.0625
ENSG00000153976 0.1875
ENSG00000154027 0.125
ENSG00000154040 0.0625
ENSG00000154059 0.0625
ENSG00000154065 0.0625
ENSG00000154096 0.125
ENSG00000154118 0.1875
ENSG00000154122 0.0625
ENSG00000154134 0.125
ENSG00000154146 0.1875
ENSG00000154153 0.1875
ENSG00000154162 0.375
ENSG00000154165 0.0625
ENSG00000154175 0.125
ENSG00000154188 0.0625
ENSG00000154229 0.0625
ENSG00000154262 0.125
ENSG00000154265 0.0625
ENSG00000154277 0.125
ENSG00000154310 0.0625
ENSG00000154330 0.0625
ENSG00000154358 0.125
ENSG00000154359 0.125
ENSG00000154380 0.0625
ENSG00000154415 0.0625
ENSG00000154447 0.0625
ENSG00000154511 0.0625
ENSG00000154529 0.125
ENSG00000154553 0.4375
ENSG00000154589 0.125
ENSG00000154611 0.125
ENSG00000154620 0.0625
ENSG00000154639 0.1875
ENSG00000154640 0.25
ENSG00000154645 0.0625
ENSG00000154678 0.1875
ENSG00000154721 0.125
ENSG00000154734 0.1875
ENSG00000154736 0.1875
ENSG00000154803 0.0625
ENSG00000154814 0.125
ENSG00000154822 0.0625
ENSG00000154845 0.0625
ENSG00000154889 0.0625
ENSG00000154917 0.1875
ENSG00000154928 0.0625
ENSG00000154930 0.125
ENSG00000154945 0.125
ENSG00000154978 0.0625
ENSG00000155008 0.0625
ENSG00000155011 0.25
ENSG00000155034 0.0625
ENSG00000155087 0.125
ENSG00000155090 0.25
ENSG00000155097 0.0625
ENSG00000155099 0.1875
ENSG00000155100 0.0625
ENSG00000155158 0.0625
ENSG00000155189 0.0625
ENSG00000155287 0.125
ENSG00000155304 0.125
ENSG00000155313 0.125
ENSG00000155329 0.1875
ENSG00000155380 0.125
ENSG00000155438 0.125
ENSG00000155465 0.0625
ENSG00000155511 0.1875
ENSG00000155561 0.0625
ENSG00000155622 0.0625
ENSG00000155629 0.0625
ENSG00000155666 0.0625
ENSG00000155760 0.125
ENSG00000155792 0.125
ENSG00000155827 0.0625
ENSG00000155849 0.125
ENSG00000155850 0.3125
ENSG00000155876 0.0625
ENSG00000155886 0.0625
ENSG00000155897 0.0625
ENSG00000155903 0.1875
ENSG00000155906 0.1875
ENSG00000155926 0.125
ENSG00000155962 0.0625
ENSG00000155974 0.0625
ENSG00000155980 0.125
ENSG00000156006 0.125
ENSG00000156011 0.0625
ENSG00000156049 0.25
ENSG00000156052 0.0625
ENSG00000156076 0.1875
ENSG00000156096 0.0625
ENSG00000156103 0.125
ENSG00000156136 0.125
ENSG00000156150 0.25
ENSG00000156219 0.1875
ENSG00000156222 0.125
ENSG00000156234 0.0625
ENSG00000156253 0.0625
ENSG00000156256 0.0625
ENSG00000156273 0.1875
ENSG00000156282 0.125
ENSG00000156284 0.25
ENSG00000156298 0.4375
ENSG00000156299 0.125
ENSG00000156304 0.0625
ENSG00000156313 0.0625
ENSG00000156345 0.0625
ENSG00000156413 0.0625
ENSG00000156427 0.125
ENSG00000156469 0.0625
ENSG00000156500 0.0625
ENSG00000156510 0.1875
ENSG00000156587 0.3125
ENSG00000156599 0.0625
ENSG00000156642 0.0625
ENSG00000156650 0.125
ENSG00000156675 0.125
ENSG00000156697 0.125
ENSG00000156711 0.1875
ENSG00000156735 0.0625
ENSG00000156738 0.0625
ENSG00000156787 0.0625
ENSG00000156795 0.0625
ENSG00000156802 0.1875
ENSG00000156804 0.125
ENSG00000156831 0.0625
ENSG00000156869 0.0625
ENSG00000156873 0.0625
ENSG00000156885 0.0625
ENSG00000156931 0.0625
ENSG00000156970 0.0625
ENSG00000156973 0.0625
ENSG00000156983 0.0625
ENSG00000157005 0.0625
ENSG00000157060 0.0625
ENSG00000157064 0.25
ENSG00000157087 0.0625
ENSG00000157103 0.0625
ENSG00000157106 0.125
ENSG00000157131 0.0625
ENSG00000157152 0.0625
ENSG00000157191 0.0625
ENSG00000157193 0.125
ENSG00000157227 0.0625
ENSG00000157240 0.0625
ENSG00000157350 0.0625
ENSG00000157399 0.0625
ENSG00000157404 0.375
ENSG00000157445 0.4375
ENSG00000157456 0.125
ENSG00000157483 0.0625
ENSG00000157500 0.125
ENSG00000157514 0.3125
ENSG00000157551 0.1875
ENSG00000157554 0.125
ENSG00000157557 0.125
ENSG00000157578 0.0625
ENSG00000157601 0.375
ENSG00000157613 0.0625
ENSG00000157617 0.1875
ENSG00000157637 0.0625
ENSG00000157741 0.0625
ENSG00000157764 0.0625
ENSG00000157782 0.0625
ENSG00000157827 0.0625
ENSG00000157851 0.0625
ENSG00000157954 0.0625
ENSG00000157985 0.0625
ENSG00000158006 0.125
ENSG00000158050 0.375
ENSG00000158089 0.0625
ENSG00000158109 0.0625
ENSG00000158125 0.0625
ENSG00000158158 0.0625
ENSG00000158161 0.1875
ENSG00000158164 0.125
ENSG00000158186 0.3125
ENSG00000158201 0.1875
ENSG00000158234 0.125
ENSG00000158296 0.0625
ENSG00000158301 0.125
ENSG00000158315 0.0625
ENSG00000158321 0.1875
ENSG00000158373 0.125
ENSG00000158406 0.375
ENSG00000158445 0.0625
ENSG00000158457 0.125
ENSG00000158470 0.0625
ENSG00000158473 0.25
ENSG00000158477 0.0625
ENSG00000158481 0.0625
ENSG00000158483 0.0625
ENSG00000158485 0.125
ENSG00000158486 0.0625
ENSG00000158488 0.0625
ENSG00000158497 0.0625
ENSG00000158517 0.0625
ENSG00000158528 0.125
ENSG00000158555 0.0625
ENSG00000158571 0.0625
ENSG00000158578 0.0625
ENSG00000158710 0.0625
ENSG00000158815 0.25
ENSG00000158825 0.1875
ENSG00000158828 0.125
ENSG00000158850 0.0625
ENSG00000158941 0.0625
ENSG00000158985 0.0625
ENSG00000159023 0.125
ENSG00000159128 0.0625
ENSG00000159131 0.125
ENSG00000159164 0.125
ENSG00000159166 0.125
ENSG00000159167 0.0625
ENSG00000159176 0.0625
ENSG00000159182 0.0625
ENSG00000159184 0.25
ENSG00000159189 0.0625
ENSG00000159197 0.0625
ENSG00000159216 0.0625
ENSG00000159231 0.125
ENSG00000159248 0.0625
ENSG00000159251 0.125
ENSG00000159256 0.125
ENSG00000159261 0.125
ENSG00000159263 0.125
ENSG00000159267 0.0625
ENSG00000159339 0.0625
ENSG00000159348 0.0625
ENSG00000159388 0.1875
ENSG00000159399 0.125
ENSG00000159403 0.1875
ENSG00000159423 0.0625
ENSG00000159455 0.125
ENSG00000159459 0.0625
ENSG00000159640 0.3125
ENSG00000159674 0.0625
ENSG00000159713 0.0625
ENSG00000159714 0.0625
ENSG00000159723 0.125
ENSG00000159763 0.3125
ENSG00000159784 0.0625
ENSG00000159882 0.0625
ENSG00000159899 0.0625
ENSG00000159905 0.125
ENSG00000159921 0.125
ENSG00000159961 0.0625
ENSG00000160007 0.0625
ENSG00000160013 0.125
ENSG00000160058 0.0625
ENSG00000160062 0.0625
ENSG00000160094 0.0625
ENSG00000160117 0.1875
ENSG00000160131 0.125
ENSG00000160180 0.0625
ENSG00000160181 0.125
ENSG00000160182 0.1875
ENSG00000160183 0.1875
ENSG00000160188 0.0625
ENSG00000160191 0.125
ENSG00000160200 0.25
ENSG00000160201 0.125
ENSG00000160202 0.0625
ENSG00000160207 0.125
ENSG00000160208 0.0625
ENSG00000160216 0.0625
ENSG00000160218 0.0625
ENSG00000160223 0.0625
ENSG00000160224 0.3125
ENSG00000160255 0.0625
ENSG00000160271 0.125
ENSG00000160282 0.0625
ENSG00000160285 0.1875
ENSG00000160293 0.125
ENSG00000160305 0.125
ENSG00000160307 0.0625
ENSG00000160321 0.125
ENSG00000160326 0.125
ENSG00000160339 0.1875
ENSG00000160349 0.125
ENSG00000160408 0.0625
ENSG00000160460 0.125
ENSG00000160570 0.125
ENSG00000160584 0.0625
ENSG00000160588 0.0625
ENSG00000160613 0.1875
ENSG00000160678 0.0625
ENSG00000160691 0.0625
ENSG00000160703 0.0625
ENSG00000160710 0.0625
ENSG00000160712 0.0625
ENSG00000160716 0.0625
ENSG00000160752 0.0625
ENSG00000160767 0.0625
ENSG00000160781 0.25
ENSG00000160785 0.0625
ENSG00000160789 0.0625
ENSG00000160796 0.0625
ENSG00000160801 0.1875
ENSG00000160808 0.125
ENSG00000160818 0.25
ENSG00000160868 0.0625
ENSG00000160870 0.0625
ENSG00000160877 0.0625
ENSG00000160883 0.125
ENSG00000160888 0.0625
ENSG00000160908 0.0625
ENSG00000160932 0.1875
ENSG00000160949 0.0625
ENSG00000160951 0.0625
ENSG00000160957 0.0625
ENSG00000160959 0.0625
ENSG00000160963 0.0625
ENSG00000160973 0.0625
ENSG00000160991 0.125
ENSG00000161013 0.0625
ENSG00000161021 0.0625
ENSG00000161179 0.0625
ENSG00000161202 0.0625
ENSG00000161243 0.125
ENSG00000161267 0.3125
ENSG00000161270 0.1875
ENSG00000161509 0.3125
ENSG00000161513 0.25
ENSG00000161526 0.0625
ENSG00000161533 0.0625
ENSG00000161544 0.0625
ENSG00000161547 0.0625
ENSG00000161558 0.25
ENSG00000161610 0.0625
ENSG00000161642 0.0625
ENSG00000161647 0.0625
ENSG00000161654 0.0625
ENSG00000161681 0.0625
ENSG00000161692 0.1875
ENSG00000161798 0.1875
ENSG00000161800 0.0625
ENSG00000161835 0.0625
ENSG00000161911 0.0625
ENSG00000161920 0.0625
ENSG00000161921 0.0625
ENSG00000161944 0.0625
ENSG00000161955 0.0625
ENSG00000161980 0.0625
ENSG00000162009 0.125
ENSG00000162063 0.125
ENSG00000162073 0.0625
ENSG00000162076 0.0625
ENSG00000162104 0.125
ENSG00000162129 0.125
ENSG00000162139 0.125
ENSG00000162188 0.125
ENSG00000162231 0.0625
ENSG00000162241 0.0625
ENSG00000162267 0.125
ENSG00000162344 0.0625
ENSG00000162366 0.25
ENSG00000162373 0.25
ENSG00000162407 0.1875
ENSG00000162413 0.125
ENSG00000162419 0.0625
ENSG00000162433 0.25
ENSG00000162438 0.1875
ENSG00000162444 0.0625
ENSG00000162458 0.125
ENSG00000162493 0.125
ENSG00000162496 0.0625
ENSG00000162512 0.125
ENSG00000162545 0.125
ENSG00000162551 0.125
ENSG00000162552 0.125
ENSG00000162572 0.0625
ENSG00000162576 0.375
ENSG00000162591 0.1875
ENSG00000162595 0.1875
ENSG00000162601 0.0625
ENSG00000162604 0.0625
ENSG00000162616 0.125
ENSG00000162618 0.25
ENSG00000162627 0.0625
ENSG00000162639 0.0625
ENSG00000162645 0.25
ENSG00000162654 0.0625
ENSG00000162688 0.1875
ENSG00000162692 0.1875
ENSG00000162702 0.0625
ENSG00000162706 0.0625
ENSG00000162722 0.25
ENSG00000162723 0.0625
ENSG00000162728 0.125
ENSG00000162735 0.125
ENSG00000162745 0.0625
ENSG00000162747 0.125
ENSG00000162772 0.1875
ENSG00000162777 0.25
ENSG00000162783 0.0625
ENSG00000162804 0.0625
ENSG00000162813 0.1875
ENSG00000162836 0.125
ENSG00000162851 0.0625
ENSG00000162873 0.1875
ENSG00000162877 0.0625
ENSG00000162882 0.375
ENSG00000162885 0.0625
ENSG00000162892 0.1875
ENSG00000162909 0.125
ENSG00000162910 0.0625
ENSG00000162923 0.125
ENSG00000162924 0.0625
ENSG00000162929 0.125
ENSG00000162931 0.125
ENSG00000162944 0.0625
ENSG00000162946 0.125
ENSG00000162971 0.0625
ENSG00000162975 0.0625
ENSG00000162980 0.0625
ENSG00000162989 0.125
ENSG00000162992 0.125
ENSG00000162998 0.0625
ENSG00000163017 0.125
ENSG00000163032 0.1875
ENSG00000163050 0.125
ENSG00000163053 0.0625
ENSG00000163069 0.0625
ENSG00000163082 0.0625
ENSG00000163083 0.4375
ENSG00000163110 0.1875
ENSG00000163114 0.0625
ENSG00000163131 0.0625
ENSG00000163132 0.125
ENSG00000163138 0.0625
ENSG00000163141 0.0625
ENSG00000163155 0.0625
ENSG00000163161 0.0625
ENSG00000163162 0.125
ENSG00000163171 0.125
ENSG00000163191 0.0625
ENSG00000163206 0.0625
ENSG00000163207 0.375
ENSG00000163209 0.3125
ENSG00000163214 0.0625
ENSG00000163218 0.1875
ENSG00000163220 0.25
ENSG00000163221 0.125
ENSG00000163235 0.0625
ENSG00000163251 0.25
ENSG00000163254 0.0625
ENSG00000163257 0.125
ENSG00000163286 0.125
ENSG00000163288 0.3125
ENSG00000163295 0.0625
ENSG00000163344 0.0625
ENSG00000163346 0.25
ENSG00000163347 0.0625
ENSG00000163389 0.0625
ENSG00000163394 0.25
ENSG00000163406 0.125
ENSG00000163412 0.1875
ENSG00000163421 0.1875
ENSG00000163430 0.125
ENSG00000163431 0.125
ENSG00000163435 0.0625
ENSG00000163453 0.125
ENSG00000163466 0.125
ENSG00000163472 0.0625
ENSG00000163481 0.3125
ENSG00000163485 0.0625
ENSG00000163501 0.0625
ENSG00000163508 0.0625
ENSG00000163510 0.0625
ENSG00000163512 0.0625
ENSG00000163516 0.0625
ENSG00000163519 0.0625
ENSG00000163520 0.25
ENSG00000163521 0.0625
ENSG00000163530 0.0625
ENSG00000163531 0.125
ENSG00000163536 0.125
ENSG00000163554 0.0625
ENSG00000163558 0.0625
ENSG00000163564 0.3125
ENSG00000163565 0.0625
ENSG00000163577 0.0625
ENSG00000163581 0.0625
ENSG00000163600 0.0625
ENSG00000163605 0.0625
ENSG00000163607 0.125
ENSG00000163618 0.0625
ENSG00000163623 0.1875
ENSG00000163625 0.125
ENSG00000163629 0.25
ENSG00000163631 0.0625
ENSG00000163638 0.0625
ENSG00000163660 0.0625
ENSG00000163661 0.125
ENSG00000163687 0.0625
ENSG00000163694 0.1875
ENSG00000163697 0.4375
ENSG00000163702 0.125
ENSG00000163703 0.0625
ENSG00000163710 0.1875
ENSG00000163728 0.0625
ENSG00000163734 0.1875
ENSG00000163735 0.1875
ENSG00000163736 0.1875
ENSG00000163737 0.125
ENSG00000163738 0.1875
ENSG00000163739 0.25
ENSG00000163746 0.0625
ENSG00000163751 0.1875
ENSG00000163781 0.0625
ENSG00000163785 0.0625
ENSG00000163808 0.0625
ENSG00000163811 0.0625
ENSG00000163814 0.125
ENSG00000163815 0.1875
ENSG00000163817 0.1875
ENSG00000163818 0.125
ENSG00000163833 0.0625
ENSG00000163867 0.0625
ENSG00000163870 0.0625
ENSG00000163872 0.0625
ENSG00000163874 0.25
ENSG00000163884 0.1875
ENSG00000163909 0.0625
ENSG00000163914 0.125
ENSG00000163918 0.0625
ENSG00000163923 0.0625
ENSG00000163946 0.0625
ENSG00000163947 0.0625
ENSG00000163961 0.0625
ENSG00000163993 0.125
ENSG00000163995 0.125
ENSG00000164010 0.375
ENSG00000164022 0.125
ENSG00000164031 0.1875
ENSG00000164038 0.125
ENSG00000164039 0.1875
ENSG00000164047 0.0625
ENSG00000164049 0.0625
ENSG00000164050 0.125
ENSG00000164051 0.0625
ENSG00000164056 0.3125
ENSG00000164061 0.0625
ENSG00000164062 0.125
ENSG00000164070 0.25
ENSG00000164076 0.125
ENSG00000164077 0.0625
ENSG00000164078 0.125
ENSG00000164081 0.0625
ENSG00000164082 0.5
ENSG00000164086 0.0625
ENSG00000164088 0.0625
ENSG00000164089 0.125
ENSG00000164093 0.125
ENSG00000164099 0.3125
ENSG00000164100 0.0625
ENSG00000164105 0.0625
ENSG00000164106 0.125
ENSG00000164109 0.125
ENSG00000164111 0.1875
ENSG00000164116 0.1875
ENSG00000164117 0.0625
ENSG00000164120 0.125
ENSG00000164124 0.125
ENSG00000164125 0.1875
ENSG00000164128 0.375
ENSG00000164129 0.1875
ENSG00000164134 0.125
ENSG00000164151 0.0625
ENSG00000164162 0.0625
ENSG00000164169 0.0625
ENSG00000164171 0.375
ENSG00000164172 0.0625
ENSG00000164175 0.0625
ENSG00000164176 0.25
ENSG00000164181 0.0625
ENSG00000164185 0.0625
ENSG00000164209 0.0625
ENSG00000164211 0.0625
ENSG00000164236 0.1875
ENSG00000164237 0.125
ENSG00000164251 0.1875
ENSG00000164266 0.125
ENSG00000164283 0.125
ENSG00000164292 0.375
ENSG00000164300 0.125
ENSG00000164307 0.1875
ENSG00000164308 0.5
ENSG00000164329 0.0625
ENSG00000164330 0.0625
ENSG00000164342 0.0625
ENSG00000164344 0.0625
ENSG00000164362 0.0625
ENSG00000164398 0.0625
ENSG00000164400 0.125
ENSG00000164414 0.0625
ENSG00000164418 0.0625
ENSG00000164434 0.1875
ENSG00000164442 0.125
ENSG00000164458 0.0625
ENSG00000164466 0.0625
ENSG00000164485 0.125
ENSG00000164530 0.1875
ENSG00000164542 0.0625
ENSG00000164543 0.0625
ENSG00000164548 0.125
ENSG00000164597 0.125
ENSG00000164600 0.0625
ENSG00000164610 0.0625
ENSG00000164615 0.0625
ENSG00000164626 0.0625
ENSG00000164647 0.1875
ENSG00000164649 0.0625
ENSG00000164683 0.125
ENSG00000164687 0.125
ENSG00000164690 0.0625
ENSG00000164692 0.125
ENSG00000164707 0.0625
ENSG00000164715 0.0625
ENSG00000164729 0.0625
ENSG00000164733 0.0625
ENSG00000164741 0.375
ENSG00000164742 0.0625
ENSG00000164749 0.0625
ENSG00000164761 0.125
ENSG00000164776 0.125
ENSG00000164778 0.0625
ENSG00000164794 0.125
ENSG00000164821 0.125
ENSG00000164822 0.125
ENSG00000164825 0.25
ENSG00000164850 0.375
ENSG00000164867 0.0625
ENSG00000164871 0.5
ENSG00000164879 0.125
ENSG00000164885 0.0625
ENSG00000164889 0.0625
ENSG00000164902 0.0625
ENSG00000164904 0.0625
ENSG00000164920 0.25
ENSG00000164929 0.125
ENSG00000164930 0.0625
ENSG00000164933 0.1875
ENSG00000164934 0.125
ENSG00000164935 0.0625
ENSG00000164938 0.125
ENSG00000164949 0.1875
ENSG00000164951 0.0625
ENSG00000164961 0.0625
ENSG00000164975 0.125
ENSG00000164976 0.1875
ENSG00000164985 0.0625
ENSG00000165023 0.0625
ENSG00000165029 0.1875
ENSG00000165030 0.3125
ENSG00000165066 0.0625
ENSG00000165072 0.0625
ENSG00000165092 0.25
ENSG00000165124 0.375
ENSG00000165125 0.125
ENSG00000165168 0.0625
ENSG00000165169 0.125
ENSG00000165171 0.0625
ENSG00000165194 0.0625
ENSG00000165197 0.0625
ENSG00000165209 0.0625
ENSG00000165215 0.0625
ENSG00000165219 0.0625
ENSG00000165238 0.0625
ENSG00000165246 0.0625
ENSG00000165272 0.25
ENSG00000165282 0.125
ENSG00000165300 0.125
ENSG00000165312 0.0625
ENSG00000165322 0.125
ENSG00000165349 0.1875
ENSG00000165355 0.0625
ENSG00000165389 0.0625
ENSG00000165406 0.0625
ENSG00000165409 0.0625
ENSG00000165417 0.125
ENSG00000165424 0.125
ENSG00000165457 0.125
ENSG00000165458 0.1875
ENSG00000165471 0.0625
ENSG00000165474 0.3125
ENSG00000165475 0.0625
ENSG00000165509 0.0625
ENSG00000165527 0.0625
ENSG00000165553 0.0625
ENSG00000165556 0.0625
ENSG00000165568 0.0625
ENSG00000165572 0.0625
ENSG00000165584 0.1875
ENSG00000165617 0.0625
ENSG00000165655 0.0625
ENSG00000165669 0.0625
ENSG00000165675 0.0625
ENSG00000165682 0.0625
ENSG00000165684 0.25
ENSG00000165702 0.0625
ENSG00000165730 0.0625
ENSG00000165731 0.1875
ENSG00000165732 0.0625
ENSG00000165733 0.125
ENSG00000165757 0.1875
ENSG00000165794 0.125
ENSG00000165795 0.25
ENSG00000165801 0.0625
ENSG00000165802 0.0625
ENSG00000165806 0.125
ENSG00000165819 0.125
ENSG00000165821 0.0625
ENSG00000165841 0.0625
ENSG00000165861 0.0625
ENSG00000165868 0.0625
ENSG00000165879 0.125
ENSG00000165887 0.1875
ENSG00000165914 0.0625
ENSG00000165915 0.125
ENSG00000165923 0.0625
ENSG00000165929 0.0625
ENSG00000165949 0.625
ENSG00000165959 0.125
ENSG00000165966 0.0625
ENSG00000165970 0.125
ENSG00000165973 0.125
ENSG00000165983 0.5625
ENSG00000165996 0.0625
ENSG00000166004 0.125
ENSG00000166012 0.125
ENSG00000166016 0.0625
ENSG00000166033 0.25
ENSG00000166037 0.0625
ENSG00000166086 0.25
ENSG00000166090 0.0625
ENSG00000166123 0.125
ENSG00000166128 0.125
ENSG00000166133 0.0625
ENSG00000166140 0.0625
ENSG00000166145 0.125
ENSG00000166147 0.125
ENSG00000166165 0.0625
ENSG00000166169 0.1875
ENSG00000166170 0.1875
ENSG00000166181 0.125
ENSG00000166188 0.0625
ENSG00000166206 0.0625
ENSG00000166225 0.0625
ENSG00000166228 0.3125
ENSG00000166261 0.0625
ENSG00000166266 0.125
ENSG00000166278 0.125
ENSG00000166289 0.125
ENSG00000166292 0.0625
ENSG00000166311 0.0625
ENSG00000166317 0.0625
ENSG00000166340 0.0625
ENSG00000166341 0.0625
ENSG00000166349 0.3125
ENSG00000166377 0.1875
ENSG00000166387 0.125
ENSG00000166391 0.1875
ENSG00000166394 0.0625
ENSG00000166396 0.1875
ENSG00000166398 0.0625
ENSG00000166401 0.0625
ENSG00000166402 0.0625
ENSG00000166405 0.125
ENSG00000166407 0.0625
ENSG00000166426 0.375
ENSG00000166450 0.0625
ENSG00000166452 0.0625
ENSG00000166454 0.0625
ENSG00000166482 0.125
ENSG00000166483 0.125
ENSG00000166484 0.1875
ENSG00000166503 0.125
ENSG00000166510 0.125
ENSG00000166523 0.25
ENSG00000166526 0.1875
ENSG00000166527 0.125
ENSG00000166532 0.0625
ENSG00000166557 0.0625
ENSG00000166575 0.0625
ENSG00000166589 0.6875
ENSG00000166592 0.375
ENSG00000166603 0.125
ENSG00000166619 0.0625
ENSG00000166670 0.1875
ENSG00000166682 0.0625
ENSG00000166689 0.0625
ENSG00000166710 0.125
ENSG00000166736 0.1875
ENSG00000166741 0.0625
ENSG00000166783 0.1875
ENSG00000166787 0.0625
ENSG00000166801 0.125
ENSG00000166821 0.0625
ENSG00000166825 0.3125
ENSG00000166833 0.0625
ENSG00000166848 0.125
ENSG00000166851 0.1875
ENSG00000166855 0.0625
ENSG00000166856 0.0625
ENSG00000166860 0.0625
ENSG00000166866 0.0625
ENSG00000166886 0.1875
ENSG00000166888 0.25
ENSG00000166900 0.125
ENSG00000166912 0.125
ENSG00000166922 0.3125
ENSG00000166925 0.0625
ENSG00000166930 0.0625
ENSG00000166963 0.125
ENSG00000166997 0.0625
ENSG00000167004 0.125
ENSG00000167005 0.0625
ENSG00000167034 0.0625
ENSG00000167065 0.0625
ENSG00000167074 0.0625
ENSG00000167081 0.125
ENSG00000167083 0.0625
ENSG00000167085 0.1875
ENSG00000167105 0.0625
ENSG00000167106 0.125
ENSG00000167107 0.0625
ENSG00000167110 0.0625
ENSG00000167113 0.0625
ENSG00000167130 0.0625
ENSG00000167136 0.0625
ENSG00000167157 0.0625
ENSG00000167182 0.0625
ENSG00000167183 0.1875
ENSG00000167191 0.1875
ENSG00000167193 0.0625
ENSG00000167196 0.0625
ENSG00000167202 0.0625
ENSG00000167232 0.125
ENSG00000167244 0.0625
ENSG00000167261 0.0625
ENSG00000167272 0.0625
ENSG00000167286 0.125
ENSG00000167291 0.0625
ENSG00000167306 0.125
ENSG00000167311 0.0625
ENSG00000167315 0.0625
ENSG00000167363 0.0625
ENSG00000167371 0.1875
ENSG00000167380 0.125
ENSG00000167384 0.0625
ENSG00000167394 0.0625
ENSG00000167395 0.125
ENSG00000167434 0.0625
ENSG00000167461 0.0625
ENSG00000167491 0.125
ENSG00000167508 0.125
ENSG00000167513 0.125
ENSG00000167522 0.0625
ENSG00000167531 0.0625
ENSG00000167543 0.125
ENSG00000167548 0.3125
ENSG00000167552 0.125
ENSG00000167578 0.125
ENSG00000167601 0.125
ENSG00000167613 0.125
ENSG00000167614 0.0625
ENSG00000167633 0.0625
ENSG00000167635 0.125
ENSG00000167641 0.125
ENSG00000167642 0.1875
ENSG00000167653 0.0625
ENSG00000167656 0.375
ENSG00000167680 0.0625
ENSG00000167695 0.0625
ENSG00000167700 0.125
ENSG00000167701 0.25
ENSG00000167711 0.3125
ENSG00000167720 0.0625
ENSG00000167748 0.0625
ENSG00000167751 0.0625
ENSG00000167754 0.125
ENSG00000167755 0.1875
ENSG00000167757 0.25
ENSG00000167767 0.125
ENSG00000167768 0.5
ENSG00000167772 0.875
ENSG00000167775 0.0625
ENSG00000167779 0.25
ENSG00000167797 0.0625
ENSG00000167815 0.125
ENSG00000167850 0.0625
ENSG00000167851 0.1875
ENSG00000167880 0.0625
ENSG00000167900 0.0625
ENSG00000167914 0.0625
ENSG00000167916 0.0625
ENSG00000167964 0.0625
ENSG00000167968 0.125
ENSG00000167972 0.0625
ENSG00000167978 0.0625
ENSG00000167984 0.125
ENSG00000167986 0.0625
ENSG00000167994 0.125
ENSG00000167995 0.0625
ENSG00000167996 0.0625
ENSG00000168000 0.0625
ENSG00000168003 0.0625
ENSG00000168032 0.125
ENSG00000168040 0.0625
ENSG00000168056 0.1875
ENSG00000168060 0.1875
ENSG00000168061 0.0625
ENSG00000168065 0.0625
ENSG00000168077 0.1875
ENSG00000168078 0.0625
ENSG00000168079 0.0625
ENSG00000168081 0.0625
ENSG00000168092 0.0625
ENSG00000168124 0.125
ENSG00000168135 0.0625
ENSG00000168152 0.125
ENSG00000168209 0.25
ENSG00000168246 0.0625
ENSG00000168256 0.0625
ENSG00000168259 0.0625
ENSG00000168263 0.0625
ENSG00000168268 0.0625
ENSG00000168269 0.1875
ENSG00000168280 0.3125
ENSG00000168283 0.125
ENSG00000168286 0.0625
ENSG00000168298 0.1875
ENSG00000168306 0.4375
ENSG00000168310 0.125
ENSG00000168329 0.0625
ENSG00000168348 0.125
ENSG00000168350 0.0625
ENSG00000168384 0.1875
ENSG00000168389 0.0625
ENSG00000168394 0.125
ENSG00000168398 0.25
ENSG00000168411 0.25
ENSG00000168412 0.1875
ENSG00000168421 0.0625
ENSG00000168453 0.0625
ENSG00000168461 0.1875
ENSG00000168477 0.1875
ENSG00000168487 0.0625
ENSG00000168490 0.0625
ENSG00000168497 0.375
ENSG00000168502 0.1875
ENSG00000168505 0.3125
ENSG00000168539 0.0625
ENSG00000168542 0.1875
ENSG00000168546 0.125
ENSG00000168564 0.0625
ENSG00000168582 0.0625
ENSG00000168594 0.0625
ENSG00000168610 0.125
ENSG00000168612 0.0625
ENSG00000168615 0.1875
ENSG00000168621 0.4375
ENSG00000168646 0.0625
ENSG00000168672 0.125
ENSG00000168679 0.25
ENSG00000168685 0.5
ENSG00000168748 0.1875
ENSG00000168779 0.125
ENSG00000168785 0.25
ENSG00000168795 0.0625
ENSG00000168807 0.1875
ENSG00000168811 0.1875
ENSG00000168824 0.25
ENSG00000168826 0.0625
ENSG00000168827 0.0625
ENSG00000168830 0.125
ENSG00000168876 0.0625
ENSG00000168878 0.0625
ENSG00000168884 0.0625
ENSG00000168899 0.0625
ENSG00000168913 0.125
ENSG00000168918 0.3125
ENSG00000168924 0.125
ENSG00000168925 0.0625
ENSG00000168955 0.0625
ENSG00000168958 0.0625
ENSG00000168961 0.3125
ENSG00000169016 0.0625
ENSG00000169026 0.125
ENSG00000169032 0.0625
ENSG00000169035 0.3125
ENSG00000169047 0.3125
ENSG00000169071 0.0625
ENSG00000169083 0.0625
ENSG00000169084 0.0625
ENSG00000169087 0.0625
ENSG00000169093 0.0625
ENSG00000169116 0.125
ENSG00000169122 0.125
ENSG00000169136 0.3125
ENSG00000169139 0.0625
ENSG00000169174 0.0625
ENSG00000169184 0.3125
ENSG00000169213 0.0625
ENSG00000169220 0.0625
ENSG00000169221 0.0625
ENSG00000169223 0.0625
ENSG00000169228 0.0625
ENSG00000169231 0.125
ENSG00000169239 0.3125
ENSG00000169242 0.125
ENSG00000169245 0.25
ENSG00000169247 0.1875
ENSG00000169248 0.1875
ENSG00000169252 0.3125
ENSG00000169255 0.125
ENSG00000169282 0.0625
ENSG00000169297 0.125
ENSG00000169306 0.0625
ENSG00000169330 0.125
ENSG00000169347 0.0625
ENSG00000169359 0.0625
ENSG00000169385 0.1875
ENSG00000169410 0.0625
ENSG00000169413 0.125
ENSG00000169418 0.25
ENSG00000169429 0.125
ENSG00000169432 0.0625
ENSG00000169439 0.0625
ENSG00000169442 0.125
ENSG00000169469 0.5625
ENSG00000169474 0.1875
ENSG00000169499 0.125
ENSG00000169504 0.125
ENSG00000169509 0.125
ENSG00000169554 0.0625
ENSG00000169567 0.0625
ENSG00000169575 0.125
ENSG00000169583 0.1875
ENSG00000169594 0.25
ENSG00000169605 0.1875
ENSG00000169635 0.1875
ENSG00000169676 0.0625
ENSG00000169679 0.0625
ENSG00000169733 0.0625
ENSG00000169740 0.25
ENSG00000169750 0.0625
ENSG00000169756 0.125
ENSG00000169764 0.0625
ENSG00000169777 0.125
ENSG00000169789 0.0625
ENSG00000169814 0.0625
ENSG00000169826 0.0625
ENSG00000169836 0.125
ENSG00000169851 0.125
ENSG00000169855 0.125
ENSG00000169862 0.0625
ENSG00000169871 0.125
ENSG00000169891 0.125
ENSG00000169894 0.125
ENSG00000169903 0.4375
ENSG00000169905 0.125
ENSG00000169906 0.0625
ENSG00000169908 0.5625
ENSG00000169918 0.0625
ENSG00000169919 0.0625
ENSG00000169926 0.1875
ENSG00000169951 0.0625
ENSG00000169964 0.0625
ENSG00000169967 0.125
ENSG00000169981 0.1875
ENSG00000169994 0.125
ENSG00000170011 0.0625
ENSG00000170017 0.3125
ENSG00000170035 0.0625
ENSG00000170049 0.0625
ENSG00000170074 0.1875
ENSG00000170075 0.0625
ENSG00000170099 0.0625
ENSG00000170145 0.0625
ENSG00000170175 0.0625
ENSG00000170180 0.0625
ENSG00000170185 0.125
ENSG00000170214 0.1875
ENSG00000170231 0.1875
ENSG00000170234 0.0625
ENSG00000170242 0.125
ENSG00000170262 0.0625
ENSG00000170289 0.1875
ENSG00000170290 0.1875
ENSG00000170293 0.0625
ENSG00000170312 0.0625
ENSG00000170323 0.1875
ENSG00000170340 0.0625
ENSG00000170345 0.5
ENSG00000170364 0.125
ENSG00000170367 0.0625
ENSG00000170369 0.0625
ENSG00000170373 0.1875
ENSG00000170379 0.0625
ENSG00000170381 0.3125
ENSG00000170385 0.1875
ENSG00000170390 0.0625
ENSG00000170412 0.3125
ENSG00000170421 0.25
ENSG00000170425 0.125
ENSG00000170448 0.0625
ENSG00000170454 0.0625
ENSG00000170456 0.0625
ENSG00000170458 0.1875
ENSG00000170477 0.5
ENSG00000170485 0.0625
ENSG00000170498 0.0625
ENSG00000170500 0.0625
ENSG00000170502 0.0625
ENSG00000170522 0.375
ENSG00000170537 0.0625
ENSG00000170540 0.0625
ENSG00000170542 0.125
ENSG00000170545 0.0625
ENSG00000170549 0.0625
ENSG00000170571 0.0625
ENSG00000170579 0.0625
ENSG00000170581 0.0625
ENSG00000170604 0.1875
ENSG00000170624 0.0625
ENSG00000170629 0.125
ENSG00000170633 0.0625
ENSG00000170634 0.0625
ENSG00000170638 0.0625
ENSG00000170653 0.125
ENSG00000170689 0.125
ENSG00000170734 0.0625
ENSG00000170748 0.125
ENSG00000170775 0.3125
ENSG00000170777 0.0625
ENSG00000170779 0.0625
ENSG00000170786 0.125
ENSG00000170801 0.0625
ENSG00000170835 0.1875
ENSG00000170836 0.0625
ENSG00000170854 0.1875
ENSG00000170858 0.0625
ENSG00000170873 0.0625
ENSG00000170881 0.0625
ENSG00000170890 0.1875
ENSG00000170891 0.125
ENSG00000170893 0.25
ENSG00000170899 0.375
ENSG00000170917 0.1875
ENSG00000170921 0.3125
ENSG00000170925 0.0625
ENSG00000170946 0.125
ENSG00000170949 0.0625
ENSG00000170956 0.0625
ENSG00000170961 0.0625
ENSG00000170989 0.1875
ENSG00000171017 0.0625
ENSG00000171033 0.125
ENSG00000171049 0.125
ENSG00000171055 0.125
ENSG00000171094 0.125
ENSG00000171103 0.0625
ENSG00000171105 0.0625
ENSG00000171109 0.125
ENSG00000171119 0.0625
ENSG00000171121 0.125
ENSG00000171124 0.125
ENSG00000171132 0.0625
ENSG00000171174 0.0625
ENSG00000171189 0.0625
ENSG00000171199 0.0625
ENSG00000171201 0.125
ENSG00000171209 0.0625
ENSG00000171223 0.25
ENSG00000171234 0.0625
ENSG00000171241 0.0625
ENSG00000171303 0.1875
ENSG00000171310 0.125
ENSG00000171311 0.3125
ENSG00000171316 0.0625
ENSG00000171345 0.125
ENSG00000171346 0.25
ENSG00000171360 0.375
ENSG00000171401 0.75
ENSG00000171403 0.125
ENSG00000171408 0.125
ENSG00000171431 0.1875
ENSG00000171446 0.0625
ENSG00000171450 0.0625
ENSG00000171462 0.125
ENSG00000171467 0.0625
ENSG00000171509 0.125
ENSG00000171517 0.375
ENSG00000171522 0.25
ENSG00000171532 0.125
ENSG00000171533 0.0625
ENSG00000171551 0.125
ENSG00000171552 0.0625
ENSG00000171557 0.0625
ENSG00000171560 0.0625
ENSG00000171564 0.125
ENSG00000171570 0.125
ENSG00000171587 0.125
ENSG00000171595 0.0625
ENSG00000171606 0.0625
ENSG00000171611 0.125
ENSG00000171617 0.1875
ENSG00000171631 0.0625
ENSG00000171634 0.0625
ENSG00000171649 0.0625
ENSG00000171681 0.1875
ENSG00000171700 0.0625
ENSG00000171703 0.1875
ENSG00000171711 0.0625
ENSG00000171724 0.125
ENSG00000171747 0.25
ENSG00000171757 0.0625
ENSG00000171759 0.0625
ENSG00000171786 0.0625
ENSG00000171791 0.5625
ENSG00000171794 0.125
ENSG00000171812 0.0625
ENSG00000171815 0.4375
ENSG00000171819 0.0625
ENSG00000171823 0.125
ENSG00000171840 0.0625
ENSG00000171843 0.0625
ENSG00000171848 0.0625
ENSG00000171853 0.0625
ENSG00000171860 0.0625
ENSG00000171862 0.125
ENSG00000171864 0.125
ENSG00000171873 0.0625
ENSG00000171877 0.125
ENSG00000171903 0.0625
ENSG00000171914 0.1875
ENSG00000171928 0.0625
ENSG00000171936 0.0625
ENSG00000171942 0.0625
ENSG00000171943 0.0625
ENSG00000171951 0.0625
ENSG00000171953 0.0625
ENSG00000171956 0.0625
ENSG00000171962 0.0625
ENSG00000171988 0.1875
ENSG00000171992 0.1875
ENSG00000172000 0.0625
ENSG00000172005 0.0625
ENSG00000172007 0.0625
ENSG00000172020 0.25
ENSG00000172046 0.0625
ENSG00000172059 0.125
ENSG00000172071 0.125
ENSG00000172113 0.0625
ENSG00000172116 0.0625
ENSG00000172137 0.3125
ENSG00000172146 0.0625
ENSG00000172156 0.375
ENSG00000172164 0.25
ENSG00000172175 0.0625
ENSG00000172197 0.0625
ENSG00000172201 0.375
ENSG00000172209 0.0625
ENSG00000172215 0.0625
ENSG00000172216 0.125
ENSG00000172232 0.0625
ENSG00000172243 0.25
ENSG00000172247 0.0625
ENSG00000172250 0.125
ENSG00000172269 0.0625
ENSG00000172273 0.1875
ENSG00000172331 0.25
ENSG00000172340 0.0625
ENSG00000172346 0.25
ENSG00000172348 0.1875
ENSG00000172350 0.125
ENSG00000172375 0.125
ENSG00000172379 0.25
ENSG00000172380 0.125
ENSG00000172409 0.0625
ENSG00000172410 0.125
ENSG00000172425 0.0625
ENSG00000172456 0.25
ENSG00000172458 0.25
ENSG00000172461 0.0625
ENSG00000172465 0.0625
ENSG00000172469 0.125
ENSG00000172476 0.0625
ENSG00000172482 0.125
ENSG00000172493 0.0625
ENSG00000172543 0.25
ENSG00000172572 0.3125
ENSG00000172575 0.4375
ENSG00000172594 0.375
ENSG00000172602 0.0625
ENSG00000172613 0.0625
ENSG00000172638 0.125
ENSG00000172728 0.125
ENSG00000172731 0.0625
ENSG00000172780 0.0625
ENSG00000172789 0.0625
ENSG00000172795 0.25
ENSG00000172803 0.0625
ENSG00000172817 0.1875
ENSG00000172818 0.0625
ENSG00000172828 0.0625
ENSG00000172867 0.125
ENSG00000172869 0.0625
ENSG00000172889 0.125
ENSG00000172893 0.125
ENSG00000172915 0.0625
ENSG00000172935 0.0625
ENSG00000172936 0.0625
ENSG00000172943 0.0625
ENSG00000172954 0.125
ENSG00000172955 0.0625
ENSG00000172977 0.0625
ENSG00000172995 0.0625
ENSG00000173077 0.0625
ENSG00000173110 0.125
ENSG00000173120 0.0625
ENSG00000173145 0.125
ENSG00000173153 0.125
ENSG00000173156 0.0625
ENSG00000173157 0.25
ENSG00000173198 0.0625
ENSG00000173208 0.125
ENSG00000173209 0.125
ENSG00000173210 0.0625
ENSG00000173221 0.0625
ENSG00000173227 0.125
ENSG00000173272 0.0625
ENSG00000173273 0.125
ENSG00000173276 0.125
ENSG00000173334 0.25
ENSG00000173335 0.0625
ENSG00000173369 0.0625
ENSG00000173376 0.125
ENSG00000173389 0.0625
ENSG00000173391 0.1875
ENSG00000173402 0.0625
ENSG00000173404 0.125
ENSG00000173432 0.125
ENSG00000173465 0.0625
ENSG00000173467 0.0625
ENSG00000173473 0.0625
ENSG00000173482 0.0625
ENSG00000173503 0.125
ENSG00000173511 0.0625
ENSG00000173546 0.0625
ENSG00000173575 0.0625
ENSG00000173581 0.0625
ENSG00000173585 0.125
ENSG00000173588 0.0625
ENSG00000173597 0.125
ENSG00000173599 0.375
ENSG00000173638 0.0625
ENSG00000173641 0.0625
ENSG00000173653 0.125
ENSG00000173673 0.0625
ENSG00000173702 0.0625
ENSG00000173705 0.0625
ENSG00000173706 0.0625
ENSG00000173744 0.0625
ENSG00000173762 0.0625
ENSG00000173801 0.25
ENSG00000173809 0.0625
ENSG00000173846 0.1875
ENSG00000173848 0.125
ENSG00000173868 0.0625
ENSG00000173889 0.0625
ENSG00000173898 0.375
ENSG00000173917 0.25
ENSG00000173918 0.1875
ENSG00000173930 0.125
ENSG00000173933 0.3125
ENSG00000173960 0.0625
ENSG00000173991 0.0625
ENSG00000174059 0.125
ENSG00000174080 0.0625
ENSG00000174099 0.0625
ENSG00000174125 0.0625
ENSG00000174130 0.125
ENSG00000174156 0.0625
ENSG00000174175 0.0625
ENSG00000174197 0.125
ENSG00000174233 0.0625
ENSG00000174276 0.25
ENSG00000174306 0.0625
ENSG00000174307 0.0625
ENSG00000174343 0.0625
ENSG00000174348 0.125
ENSG00000174365 0.0625
ENSG00000174371 0.125
ENSG00000174373 0.1875
ENSG00000174442 0.0625
ENSG00000174469 0.0625
ENSG00000174473 0.1875
ENSG00000174483 0.0625
ENSG00000174500 0.0625
ENSG00000174514 0.125
ENSG00000174562 0.0625
ENSG00000174579 0.125
ENSG00000174600 0.1875
ENSG00000174606 0.1875
ENSG00000174607 0.125
ENSG00000174628 0.125
ENSG00000174640 0.125
ENSG00000174652 0.0625
ENSG00000174669 0.1875
ENSG00000174720 0.0625
ENSG00000174738 0.125
ENSG00000174744 0.0625
ENSG00000174788 0.125
ENSG00000174799 0.0625
ENSG00000174804 0.0625
ENSG00000174807 0.375
ENSG00000174808 0.0625
ENSG00000174827 0.375
ENSG00000174837 0.375
ENSG00000174840 0.0625
ENSG00000174891 0.125
ENSG00000174915 0.0625
ENSG00000174939 0.3125
ENSG00000174944 0.0625
ENSG00000174946 0.0625
ENSG00000174990 0.0625
ENSG00000175003 0.0625
ENSG00000175029 0.0625
ENSG00000175040 0.1875
ENSG00000175048 0.0625
ENSG00000175054 0.125
ENSG00000175063 0.0625
ENSG00000175084 0.125
ENSG00000175087 0.0625
ENSG00000175097 0.1875
ENSG00000175104 0.0625
ENSG00000175105 0.0625
ENSG00000175137 0.125
ENSG00000175155 0.0625
ENSG00000175164 0.1875
ENSG00000175170 0.1875
ENSG00000175175 0.25
ENSG00000175183 0.0625
ENSG00000175197 0.125
ENSG00000175213 0.0625
ENSG00000175229 0.0625
ENSG00000175264 0.125
ENSG00000175265 0.3125
ENSG00000175279 0.125
ENSG00000175305 0.0625
ENSG00000175325 0.25
ENSG00000175336 0.125
ENSG00000175344 0.0625
ENSG00000175356 0.0625
ENSG00000175416 0.125
ENSG00000175426 0.0625
ENSG00000175445 0.1875
ENSG00000175471 0.3125
ENSG00000175482 0.1875
ENSG00000175564 0.0625
ENSG00000175567 0.125
ENSG00000175592 0.0625
ENSG00000175595 0.125
ENSG00000175602 0.0625
ENSG00000175634 0.1875
ENSG00000175643 0.125
ENSG00000175662 0.125
ENSG00000175711 0.0625
ENSG00000175745 0.125
ENSG00000175782 0.0625
ENSG00000175793 0.25
ENSG00000175806 0.0625
ENSG00000175809 0.0625
ENSG00000175832 0.375
ENSG00000175866 0.0625
ENSG00000175868 0.3125
ENSG00000175879 0.0625
ENSG00000175899 0.25
ENSG00000175906 0.1875
ENSG00000175920 0.0625
ENSG00000175931 0.0625
ENSG00000175938 0.0625
ENSG00000175970 0.125
ENSG00000176009 0.0625
ENSG00000176014 0.125
ENSG00000176022 0.0625
ENSG00000176046 0.1875
ENSG00000176055 0.125
ENSG00000176092 0.125
ENSG00000176105 0.1875
ENSG00000176124 0.0625
ENSG00000176136 0.0625
ENSG00000176142 0.0625
ENSG00000176153 0.4375
ENSG00000176155 0.0625
ENSG00000176165 0.1875
ENSG00000176170 0.125
ENSG00000176171 0.0625
ENSG00000176194 0.1875
ENSG00000176293 0.125
ENSG00000176371 0.1875
ENSG00000176387 0.0625
ENSG00000176406 0.125
ENSG00000176410 0.0625
ENSG00000176463 0.1875
ENSG00000176473 0.125
ENSG00000176485 0.125
ENSG00000176533 0.0625
ENSG00000176595 0.25
ENSG00000176601 0.125
ENSG00000176619 0.125
ENSG00000176641 0.0625
ENSG00000176658 0.25
ENSG00000176681 0.25
ENSG00000176714 0.1875
ENSG00000176783 0.0625
ENSG00000176788 0.1875
ENSG00000176842 0.1875
ENSG00000176884 0.125
ENSG00000176887 0.3125
ENSG00000176894 0.0625
ENSG00000176920 0.0625
ENSG00000176928 0.0625
ENSG00000176971 0.0625
ENSG00000176973 0.0625
ENSG00000176974 0.25
ENSG00000176986 0.0625
ENSG00000177000 0.3125
ENSG00000177042 0.0625
ENSG00000177045 0.25
ENSG00000177084 0.125
ENSG00000177189 0.0625
ENSG00000177192 0.125
ENSG00000177272 0.125
ENSG00000177283 0.0625
ENSG00000177301 0.25
ENSG00000177374 0.125
ENSG00000177380 0.3125
ENSG00000177410 0.0625
ENSG00000177425 0.1875
ENSG00000177426 0.0625
ENSG00000177455 0.125
ENSG00000177463 0.0625
ENSG00000177464 0.0625
ENSG00000177469 0.1875
ENSG00000177494 0.25
ENSG00000177511 0.125
ENSG00000177519 0.0625
ENSG00000177548 0.0625
ENSG00000177565 0.125
ENSG00000177595 0.0625
ENSG00000177602 0.0625
ENSG00000177606 0.125
ENSG00000177613 0.125
ENSG00000177614 0.0625
ENSG00000177628 0.0625
ENSG00000177674 0.0625
ENSG00000177706 0.125
ENSG00000177707 0.125
ENSG00000177733 0.125
ENSG00000177791 0.0625
ENSG00000177807 0.125
ENSG00000177854 0.25
ENSG00000177868 0.0625
ENSG00000177951 0.0625
ENSG00000178104 0.1875
ENSG00000178163 0.0625
ENSG00000178201 0.0625
ENSG00000178209 0.1875
ENSG00000178234 0.125
ENSG00000178287 0.3125
ENSG00000178307 0.0625
ENSG00000178363 0.25
ENSG00000178372 0.25
ENSG00000178394 0.125
ENSG00000178445 0.125
ENSG00000178462 0.25
ENSG00000178502 0.125
ENSG00000178522 0.3125
ENSG00000178538 0.1875
ENSG00000178567 0.1875
ENSG00000178573 0.125
ENSG00000178585 0.125
ENSG00000178607 0.0625
ENSG00000178623 0.1875
ENSG00000178694 0.0625
ENSG00000178695 0.3125
ENSG00000178718 0.3125
ENSG00000178726 0.375
ENSG00000178764 0.0625
ENSG00000178802 0.1875
ENSG00000178809 0.0625
ENSG00000178828 0.125
ENSG00000178860 0.1875
ENSG00000178878 0.0625
ENSG00000178921 0.125
ENSG00000178934 0.3125
ENSG00000178951 0.125
ENSG00000178966 0.0625
ENSG00000178996 0.0625
ENSG00000179041 0.1875
ENSG00000179059 0.0625
ENSG00000179085 0.0625
ENSG00000179094 0.0625
ENSG00000179104 0.0625
ENSG00000179111 0.1875
ENSG00000179134 0.0625
ENSG00000179142 0.0625
ENSG00000179163 0.125
ENSG00000179195 0.125
ENSG00000179271 0.0625
ENSG00000179295 0.125
ENSG00000179344 0.125
ENSG00000179361 0.125
ENSG00000179387 0.0625
ENSG00000179388 0.3125
ENSG00000179399 0.0625
ENSG00000179409 0.125
ENSG00000179431 0.0625
ENSG00000179454 0.3125
ENSG00000179477 0.1875
ENSG00000179546 0.3125
ENSG00000179562 0.0625
ENSG00000179583 0.25
ENSG00000179603 0.1875
ENSG00000179639 0.0625
ENSG00000179709 0.0625
ENSG00000179750 0.0625
ENSG00000179774 0.125
ENSG00000179820 0.0625
ENSG00000179833 0.0625
ENSG00000179841 0.125
ENSG00000179859 0.0625
ENSG00000179909 0.0625
ENSG00000179913 0.125
ENSG00000179914 0.0625
ENSG00000179915 0.0625
ENSG00000179918 0.0625
ENSG00000179934 0.25
ENSG00000179965 0.125
ENSG00000180011 0.0625
ENSG00000180035 0.0625
ENSG00000180096 0.125
ENSG00000180104 0.0625
ENSG00000180113 0.0625
ENSG00000180176 0.125
ENSG00000180185 0.0625
ENSG00000180198 0.0625
ENSG00000180228 0.0625
ENSG00000180229 0.0625
ENSG00000180263 0.0625
ENSG00000180264 0.0625
ENSG00000180340 0.25
ENSG00000180353 0.0625
ENSG00000180447 0.5625
ENSG00000180479 0.125
ENSG00000180509 0.25
ENSG00000180530 0.3125
ENSG00000180573 0.375
ENSG00000180596 0.25
ENSG00000180616 0.125
ENSG00000180660 0.1875
ENSG00000180667 0.125
ENSG00000180720 0.0625
ENSG00000180730 0.1875
ENSG00000180739 0.0625
ENSG00000180745 0.125
ENSG00000180758 0.0625
ENSG00000180772 0.0625
ENSG00000180776 0.0625
ENSG00000180801 0.0625
ENSG00000180815 0.125
ENSG00000180822 0.1875
ENSG00000180828 0.0625
ENSG00000180855 0.0625
ENSG00000180871 0.1875
ENSG00000180914 0.0625
ENSG00000180917 0.0625
ENSG00000180953 0.0625
ENSG00000180964 0.0625
ENSG00000180979 0.0625
ENSG00000181029 0.0625
ENSG00000181072 0.1875
ENSG00000181143 0.0625
ENSG00000181195 0.25
ENSG00000181220 0.0625
ENSG00000181274 0.375
ENSG00000181374 0.0625
ENSG00000181381 0.0625
ENSG00000181408 0.1875
ENSG00000181409 0.375
ENSG00000181418 0.125
ENSG00000181444 0.125
ENSG00000181449 0.1875
ENSG00000181458 0.375
ENSG00000181467 0.0625
ENSG00000181513 0.0625
ENSG00000181541 0.0625
ENSG00000181562 0.0625
ENSG00000181588 0.1875
ENSG00000181634 0.0625
ENSG00000181649 0.1875
ENSG00000181656 0.1875
ENSG00000181690 0.1875
ENSG00000181722 0.1875
ENSG00000181773 0.1875
ENSG00000181788 0.0625
ENSG00000181790 0.0625
ENSG00000181827 0.0625
ENSG00000181852 0.0625
ENSG00000181856 0.0625
ENSG00000181938 0.0625
ENSG00000181991 0.0625
ENSG00000182010 0.0625
ENSG00000182013 0.1875
ENSG00000182022 0.25
ENSG00000182050 0.0625
ENSG00000182070 0.0625
ENSG00000182095 0.125
ENSG00000182132 0.125
ENSG00000182154 0.125
ENSG00000182158 0.0625
ENSG00000182165 0.125
ENSG00000182168 0.125
ENSG00000182179 0.125
ENSG00000182185 0.0625
ENSG00000182187 0.125
ENSG00000182195 0.0625
ENSG00000182197 0.0625
ENSG00000182220 0.125
ENSG00000182240 0.1875
ENSG00000182247 0.0625
ENSG00000182255 0.125
ENSG00000182256 0.0625
ENSG00000182271 0.0625
ENSG00000182324 0.0625
ENSG00000182326 0.0625
ENSG00000182333 0.125
ENSG00000182389 0.1875
ENSG00000182459 0.0625
ENSG00000182463 0.0625
ENSG00000182472 0.1875
ENSG00000182492 0.125
ENSG00000182504 0.0625
ENSG00000182511 0.1875
ENSG00000182533 0.125
ENSG00000182544 0.0625
ENSG00000182557 0.3125
ENSG00000182568 0.1875
ENSG00000182575 0.0625
ENSG00000182578 0.0625
ENSG00000182580 0.125
ENSG00000182621 0.375
ENSG00000182636 0.0625
ENSG00000182667 0.125
ENSG00000182704 0.0625
ENSG00000182718 0.125
ENSG00000182732 0.125
ENSG00000182749 0.0625
ENSG00000182752 0.0625
ENSG00000182771 0.25
ENSG00000182791 0.1875
ENSG00000182809 0.3125
ENSG00000182816 0.0625
ENSG00000182858 0.0625
ENSG00000182866 0.25
ENSG00000182871 0.125
ENSG00000182903 0.125
ENSG00000182916 0.0625
ENSG00000182934 0.0625
ENSG00000182968 0.0625
ENSG00000182979 0.0625
ENSG00000182985 0.0625
ENSG00000183010 0.1875
ENSG00000183018 0.0625
ENSG00000183023 0.1875
ENSG00000183032 0.0625
ENSG00000183036 0.4375
ENSG00000183044 0.0625
ENSG00000183049 0.3125
ENSG00000183072 0.125
ENSG00000183087 0.0625
ENSG00000183091 0.0625
ENSG00000183098 0.0625
ENSG00000183150 0.25
ENSG00000183153 0.0625
ENSG00000183160 0.0625
ENSG00000183161 0.1875
ENSG00000183242 0.1875
ENSG00000183309 0.0625
ENSG00000183323 0.125
ENSG00000183337 0.125
ENSG00000183386 0.0625
ENSG00000183395 0.125
ENSG00000183421 0.0625
ENSG00000183434 0.0625
ENSG00000183475 0.0625
ENSG00000183486 0.375
ENSG00000183495 0.0625
ENSG00000183508 0.25
ENSG00000183513 0.0625
ENSG00000183560 0.0625
ENSG00000183569 0.0625
ENSG00000183570 0.25
ENSG00000183574 0.0625
ENSG00000183579 0.125
ENSG00000183625 0.125
ENSG00000183655 0.0625
ENSG00000183666 0.0625
ENSG00000183671 0.125
ENSG00000183715 0.125
ENSG00000183718 0.125
ENSG00000183735 0.0625
ENSG00000183741 0.0625
ENSG00000183763 0.25
ENSG00000183765 0.0625
ENSG00000183778 0.125
ENSG00000183814 0.0625
ENSG00000183837 0.25
ENSG00000183840 0.125
ENSG00000183853 0.125
ENSG00000183862 0.125
ENSG00000183864 0.125
ENSG00000183878 0.125
ENSG00000183943 0.0625
ENSG00000184005 0.125
ENSG00000184012 0.125
ENSG00000184014 0.0625
ENSG00000184029 0.0625
ENSG00000184056 0.1875
ENSG00000184058 0.0625
ENSG00000184060 0.125
ENSG00000184110 0.1875
ENSG00000184117 0.0625
ENSG00000184144 0.0625
ENSG00000184156 0.25
ENSG00000184160 0.125
ENSG00000184166 0.0625
ENSG00000184194 0.0625
ENSG00000184207 0.0625
ENSG00000184226 0.1875
ENSG00000184227 0.125
ENSG00000184232 0.125
ENSG00000184254 0.1875
ENSG00000184292 0.125
ENSG00000184307 0.1875
ENSG00000184313 0.0625
ENSG00000184343 0.125
ENSG00000184344 0.125
ENSG00000184347 0.3125
ENSG00000184349 0.25
ENSG00000184363 0.0625
ENSG00000184371 0.0625
ENSG00000184374 0.3125
ENSG00000184408 0.125
ENSG00000184445 0.0625
ENSG00000184451 0.125
ENSG00000184470 0.1875
ENSG00000184481 0.0625
ENSG00000184486 0.1875
ENSG00000184489 0.0625
ENSG00000184500 0.0625
ENSG00000184517 0.0625
ENSG00000184524 0.0625
ENSG00000184545 0.25
ENSG00000184557 0.4375
ENSG00000184564 0.0625
ENSG00000184584 0.0625
ENSG00000184588 0.375
ENSG00000184602 0.125
ENSG00000184611 0.0625
ENSG00000184613 0.1875
ENSG00000184634 0.0625
ENSG00000184640 0.0625
ENSG00000184678 0.25
ENSG00000184697 0.0625
ENSG00000184708 0.0625
ENSG00000184716 0.0625
ENSG00000184719 0.0625
ENSG00000184730 0.0625
ENSG00000184786 0.0625
ENSG00000184787 0.0625
ENSG00000184792 0.0625
ENSG00000184840 0.0625
ENSG00000184857 0.0625
ENSG00000184895 0.0625
ENSG00000184897 0.125
ENSG00000184898 0.0625
ENSG00000184905 0.1875
ENSG00000184922 0.125
ENSG00000184937 0.0625
ENSG00000184979 0.4375
ENSG00000184984 0.1875
ENSG00000184986 0.125
ENSG00000184995 0.0625
ENSG00000185000 0.0625
ENSG00000185010 0.0625
ENSG00000185022 0.0625
ENSG00000185033 0.125
ENSG00000185052 0.1875
ENSG00000185133 0.125
ENSG00000185163 0.1875
ENSG00000185215 0.1875
ENSG00000185231 0.125
ENSG00000185238 0.25
ENSG00000185245 0.1875
ENSG00000185252 0.1875
ENSG00000185269 0.125
ENSG00000185291 0.0625
ENSG00000185305 0.125
ENSG00000185313 0.4375
ENSG00000185324 0.0625
ENSG00000185345 0.25
ENSG00000185385 0.125
ENSG00000185386 0.0625
ENSG00000185404 0.125
ENSG00000185432 0.375
ENSG00000185437 0.25
ENSG00000185479 0.1875
ENSG00000185483 0.125
ENSG00000185507 0.25
ENSG00000185515 0.125
ENSG00000185518 0.1875
ENSG00000185519 0.0625
ENSG00000185527 0.0625
ENSG00000185532 0.25
ENSG00000185551 0.1875
ENSG00000185559 0.3125
ENSG00000185567 0.0625
ENSG00000185585 0.5
ENSG00000185591 0.1875
ENSG00000185619 0.125
ENSG00000185627 0.0625
ENSG00000185630 0.3125
ENSG00000185633 0.125
ENSG00000185640 0.125
ENSG00000185650 0.1875
ENSG00000185652 0.5625
ENSG00000185658 0.25
ENSG00000185664 0.125
ENSG00000185668 0.125
ENSG00000185686 0.0625
ENSG00000185697 0.375
ENSG00000185722 0.25
ENSG00000185728 0.0625
ENSG00000185730 0.0625
ENSG00000185745 0.4375
ENSG00000185811 0.0625
ENSG00000185829 0.125
ENSG00000185862 0.0625
ENSG00000185864 0.0625
ENSG00000185869 0.0625
ENSG00000185875 0.0625
ENSG00000185880 0.0625
ENSG00000185885 0.375
ENSG00000185896 0.0625
ENSG00000185917 0.125
ENSG00000185920 0.125
ENSG00000185946 0.0625
ENSG00000185947 0.0625
ENSG00000185950 0.25
ENSG00000185972 0.0625
ENSG00000185988 0.0625
ENSG00000185989 0.1875
ENSG00000186009 0.125
ENSG00000186010 0.0625
ENSG00000186017 0.0625
ENSG00000186020 0.0625
ENSG00000186026 0.0625
ENSG00000186051 0.0625
ENSG00000186063 0.0625
ENSG00000186081 0.3125
ENSG00000186104 0.0625
ENSG00000186106 0.375
ENSG00000186111 0.0625
ENSG00000186115 0.125
ENSG00000186130 0.125
ENSG00000186148 0.375
ENSG00000186153 0.0625
ENSG00000186197 0.0625
ENSG00000186204 0.125
ENSG00000186205 0.375
ENSG00000186222 0.0625
ENSG00000186230 0.0625
ENSG00000186260 0.0625
ENSG00000186265 0.1875
ENSG00000186280 0.0625
ENSG00000186281 0.125
ENSG00000186297 0.0625
ENSG00000186312 0.0625
ENSG00000186318 0.125
ENSG00000186329 0.0625
ENSG00000186350 0.0625
ENSG00000186395 0.0625
ENSG00000186431 0.0625
ENSG00000186432 0.0625
ENSG00000186462 0.125
ENSG00000186470 0.125
ENSG00000186472 0.125
ENSG00000186474 0.1875
ENSG00000186480 0.125
ENSG00000186522 0.0625
ENSG00000186523 0.0625
ENSG00000186529 0.25
ENSG00000186564 0.0625
ENSG00000186591 0.125
ENSG00000186594 0.0625
ENSG00000186603 0.125
ENSG00000186652 0.0625
ENSG00000186687 0.1875
ENSG00000186716 0.0625
ENSG00000186723 0.125
ENSG00000186732 0.0625
ENSG00000186765 0.0625
ENSG00000186767 0.1875
ENSG00000186792 0.3125
ENSG00000186803 0.125
ENSG00000186810 0.1875
ENSG00000186818 0.1875
ENSG00000186832 0.5
ENSG00000186834 0.0625
ENSG00000186847 0.0625
ENSG00000186868 0.0625
ENSG00000186871 0.125
ENSG00000186912 0.125
ENSG00000186918 0.1875
ENSG00000186951 0.0625
ENSG00000186994 0.0625
ENSG00000186998 0.125
ENSG00000187010 0.0625
ENSG00000187021 0.1875
ENSG00000187045 0.1875
ENSG00000187079 0.0625
ENSG00000187091 0.3125
ENSG00000187094 0.375
ENSG00000187097 0.1875
ENSG00000187098 0.125
ENSG00000187109 0.0625
ENSG00000187118 0.125
ENSG00000187134 0.0625
ENSG00000187140 0.1875
ENSG00000187147 0.0625
ENSG00000187164 0.1875
ENSG00000187189 0.1875
ENSG00000187193 0.0625
ENSG00000187210 0.125
ENSG00000187244 0.1875
ENSG00000187323 0.125
ENSG00000187325 0.0625
ENSG00000187372 0.1875
ENSG00000187391 0.125
ENSG00000187474 0.25
ENSG00000187475 0.125
ENSG00000187498 0.25
ENSG00000187513 0.125
ENSG00000187535 0.125
ENSG00000187545 0.0625
ENSG00000187554 0.125
ENSG00000187601 0.0625
ENSG00000187605 0.0625
ENSG00000187607 0.125
ENSG00000187608 0.1875
ENSG00000187609 0.0625
ENSG00000187626 0.0625
ENSG00000187664 0.0625
ENSG00000187672 0.1875
ENSG00000187678 0.3125
ENSG00000187682 0.1875
ENSG00000187688 0.0625
ENSG00000187720 0.0625
ENSG00000187730 0.125
ENSG00000187741 0.0625
ENSG00000187742 0.0625
ENSG00000187758 0.0625
ENSG00000187764 0.125
ENSG00000187796 0.125
ENSG00000187837 0.25
ENSG00000187840 0.0625
ENSG00000187848 0.125
ENSG00000187893 0.125
ENSG00000187955 0.125
ENSG00000188015 0.1875
ENSG00000188037 0.0625
ENSG00000188042 0.375
ENSG00000188095 0.0625
ENSG00000188153 0.25
ENSG00000188157 0.0625
ENSG00000188191 0.0625
ENSG00000188229 0.0625
ENSG00000188257 0.25
ENSG00000188269 0.0625
ENSG00000188313 0.0625
ENSG00000188338 0.0625
ENSG00000188368 0.0625
ENSG00000188389 0.125
ENSG00000188404 0.25
ENSG00000188419 0.0625
ENSG00000188425 0.0625
ENSG00000188452 0.0625
ENSG00000188467 0.0625
ENSG00000188488 0.0625
ENSG00000188517 0.0625
ENSG00000188536 0.25
ENSG00000188566 0.1875
ENSG00000188603 0.0625
ENSG00000188629 0.125
ENSG00000188641 0.3125
ENSG00000188643 0.1875
ENSG00000188672 0.0625
ENSG00000188677 0.0625
ENSG00000188687 0.0625
ENSG00000188690 0.25
ENSG00000188763 0.125
ENSG00000188778 0.125
ENSG00000188783 0.0625
ENSG00000188784 0.0625
ENSG00000188800 0.0625
ENSG00000188822 0.1875
ENSG00000188883 0.125
ENSG00000188906 0.25
ENSG00000188910 0.25
ENSG00000188917 0.0625
ENSG00000188937 0.0625
ENSG00000188976 0.0625
ENSG00000188994 0.0625
ENSG00000189007 0.0625
ENSG00000189013 0.25
ENSG00000189037 0.0625
ENSG00000189060 0.125
ENSG00000189134 0.0625
ENSG00000189171 0.0625
ENSG00000189180 0.0625
ENSG00000189190 0.0625
ENSG00000189221 0.0625
ENSG00000189241 0.0625
ENSG00000189266 0.125
ENSG00000189280 0.25
ENSG00000189306 0.0625
ENSG00000189334 0.1875
ENSG00000189337 0.375
ENSG00000189367 0.0625
ENSG00000189369 0.3125
ENSG00000189430 0.0625
ENSG00000189433 0.0625
ENSG00000196074 0.125
ENSG00000196083 0.1875
ENSG00000196090 0.0625
ENSG00000196092 0.125
ENSG00000196116 0.25
ENSG00000196126 0.125
ENSG00000196132 0.125
ENSG00000196136 0.5
ENSG00000196139 0.1875
ENSG00000196154 0.375
ENSG00000196155 0.0625
ENSG00000196182 0.0625
ENSG00000196184 0.0625
ENSG00000196188 0.0625
ENSG00000196199 0.125
ENSG00000196208 0.5
ENSG00000196209 0.0625
ENSG00000196218 0.1875
ENSG00000196220 0.0625
ENSG00000196231 0.0625
ENSG00000196247 0.25
ENSG00000196263 0.0625
ENSG00000196296 0.125
ENSG00000196305 0.0625
ENSG00000196313 0.0625
ENSG00000196323 0.1875
ENSG00000196338 0.125
ENSG00000196345 0.0625
ENSG00000196352 0.0625
ENSG00000196358 0.0625
ENSG00000196361 0.0625
ENSG00000196363 0.0625
ENSG00000196368 0.375
ENSG00000196369 0.125
ENSG00000196371 0.0625
ENSG00000196372 0.0625
ENSG00000196376 0.1875
ENSG00000196378 0.0625
ENSG00000196387 0.125
ENSG00000196388 0.0625
ENSG00000196408 0.0625
ENSG00000196411 0.0625
ENSG00000196415 0.1875
ENSG00000196418 0.25
ENSG00000196433 0.0625
ENSG00000196449 0.0625
ENSG00000196455 0.125
ENSG00000196466 0.0625
ENSG00000196468 0.0625
ENSG00000196497 0.0625
ENSG00000196498 0.0625
ENSG00000196502 0.0625
ENSG00000196504 0.125
ENSG00000196517 0.25
ENSG00000196547 0.0625
ENSG00000196549 0.125
ENSG00000196557 0.0625
ENSG00000196565 0.0625
ENSG00000196569 0.0625
ENSG00000196581 0.0625
ENSG00000196586 0.0625
ENSG00000196591 0.0625
ENSG00000196597 0.125
ENSG00000196611 0.1875
ENSG00000196616 0.1875
ENSG00000196628 0.0625
ENSG00000196639 0.0625
ENSG00000196655 0.0625
ENSG00000196660 0.125
ENSG00000196664 0.0625
ENSG00000196668 0.125
ENSG00000196670 0.0625
ENSG00000196678 0.0625
ENSG00000196693 0.0625
ENSG00000196700 0.125
ENSG00000196712 0.0625
ENSG00000196715 0.1875
ENSG00000196730 0.125
ENSG00000196743 0.0625
ENSG00000196747 0.125
ENSG00000196767 0.0625
ENSG00000196776 0.0625
ENSG00000196781 0.0625
ENSG00000196782 0.25
ENSG00000196787 0.25
ENSG00000196793 0.0625
ENSG00000196805 0.25
ENSG00000196811 0.25
ENSG00000196812 0.0625
ENSG00000196839 0.1875
ENSG00000196850 0.0625
ENSG00000196865 0.125
ENSG00000196878 0.1875
ENSG00000196912 0.125
ENSG00000196914 0.0625
ENSG00000196924 0.0625
ENSG00000196975 0.125
ENSG00000196998 0.0625
ENSG00000197019 0.0625
ENSG00000197043 0.0625
ENSG00000197046 0.125
ENSG00000197061 0.0625
ENSG00000197062 0.125
ENSG00000197063 0.0625
ENSG00000197121 0.125
ENSG00000197122 0.125
ENSG00000197124 0.0625
ENSG00000197136 0.0625
ENSG00000197142 0.0625
ENSG00000197147 0.0625
ENSG00000197150 0.0625
ENSG00000197153 0.125
ENSG00000197217 0.0625
ENSG00000197223 0.0625
ENSG00000197256 0.125
ENSG00000197273 0.1875
ENSG00000197275 0.0625
ENSG00000197299 0.0625
ENSG00000197321 0.125
ENSG00000197329 0.125
ENSG00000197355 0.125
ENSG00000197375 0.0625
ENSG00000197381 0.1875
ENSG00000197405 0.0625
ENSG00000197408 0.0625
ENSG00000197409 0.125
ENSG00000197442 0.125
ENSG00000197444 0.25
ENSG00000197446 0.125
ENSG00000197457 0.0625
ENSG00000197461 0.375
ENSG00000197465 0.0625
ENSG00000197467 0.25
ENSG00000197471 0.0625
ENSG00000197472 0.0625
ENSG00000197475 0.0625
ENSG00000197483 0.0625
ENSG00000197506 0.0625
ENSG00000197535 0.125
ENSG00000197540 0.125
ENSG00000197561 0.125
ENSG00000197562 0.0625
ENSG00000197563 0.1875
ENSG00000197565 0.0625
ENSG00000197568 0.0625
ENSG00000197580 0.125
ENSG00000197584 0.1875
ENSG00000197586 0.0625
ENSG00000197594 0.25
ENSG00000197614 0.0625
ENSG00000197632 0.625
ENSG00000197635 0.1875
ENSG00000197641 0.375
ENSG00000197696 0.0625
ENSG00000197702 0.0625
ENSG00000197763 0.25
ENSG00000197766 0.125
ENSG00000197780 0.125
ENSG00000197785 0.0625
ENSG00000197798 0.0625
ENSG00000197822 0.0625
ENSG00000197838 0.0625
ENSG00000197857 0.0625
ENSG00000197859 0.0625
ENSG00000197870 0.0625
ENSG00000197872 0.0625
ENSG00000197879 0.0625
ENSG00000197888 0.1875
ENSG00000197891 0.125
ENSG00000197901 0.0625
ENSG00000197903 0.0625
ENSG00000197905 0.0625
ENSG00000197919 0.0625
ENSG00000197921 0.125
ENSG00000197930 0.25
ENSG00000197943 0.0625
ENSG00000197956 0.1875
ENSG00000197971 0.0625
ENSG00000197977 0.375
ENSG00000197993 0.0625
ENSG00000198000 0.1875
ENSG00000198001 0.0625
ENSG00000198010 0.0625
ENSG00000198018 0.1875
ENSG00000198039 0.1875
ENSG00000198040 0.25
ENSG00000198042 0.0625
ENSG00000198046 0.0625
ENSG00000198049 0.125
ENSG00000198053 0.0625
ENSG00000198054 0.0625
ENSG00000198064 0.0625
ENSG00000198074 0.375
ENSG00000198077 0.0625
ENSG00000198087 0.125
ENSG00000198099 0.0625
ENSG00000198105 0.0625
ENSG00000198131 0.0625
ENSG00000198142 0.0625
ENSG00000198157 0.1875
ENSG00000198162 0.0625
ENSG00000198185 0.0625
ENSG00000198189 0.0625
ENSG00000198203 0.0625
ENSG00000198216 0.1875
ENSG00000198246 0.1875
ENSG00000198300 0.1875
ENSG00000198353 0.125
ENSG00000198356 0.0625
ENSG00000198363 0.25
ENSG00000198373 0.0625
ENSG00000198408 0.0625
ENSG00000198417 0.0625
ENSG00000198420 0.1875
ENSG00000198435 0.0625
ENSG00000198445 0.0625
ENSG00000198457 0.1875
ENSG00000198464 0.0625
ENSG00000198467 0.125
ENSG00000198478 0.125
ENSG00000198482 0.0625
ENSG00000198492 0.0625
ENSG00000198513 0.125
ENSG00000198515 0.125
ENSG00000198517 0.25
ENSG00000198521 0.25
ENSG00000198523 0.1875
ENSG00000198542 0.3125
ENSG00000198556 0.125
ENSG00000198573 0.0625
ENSG00000198574 0.0625
ENSG00000198576 0.0625
ENSG00000198589 0.0625
ENSG00000198604 0.0625
ENSG00000198625 0.0625
ENSG00000198626 0.25
ENSG00000198642 0.0625
ENSG00000198646 0.125
ENSG00000198668 0.0625
ENSG00000198670 0.125
ENSG00000198677 0.0625
ENSG00000198682 0.125
ENSG00000198690 0.0625
ENSG00000198691 0.3125
ENSG00000198692 0.0625
ENSG00000198728 0.125
ENSG00000198736 0.0625
ENSG00000198740 0.25
ENSG00000198742 0.0625
ENSG00000198743 0.0625
ENSG00000198754 0.1875
ENSG00000198758 0.125
ENSG00000198759 0.1875
ENSG00000198774 0.0625
ENSG00000198780 0.1875
ENSG00000198798 0.0625
ENSG00000198799 0.1875
ENSG00000198805 0.125
ENSG00000198814 0.0625
ENSG00000198816 0.0625
ENSG00000198821 0.125
ENSG00000198822 0.0625
ENSG00000198825 0.3125
ENSG00000198826 0.125
ENSG00000198832 0.0625
ENSG00000198833 0.0625
ENSG00000198839 0.125
ENSG00000198841 0.0625
ENSG00000198846 0.0625
ENSG00000198848 0.0625
ENSG00000198851 0.0625
ENSG00000198855 0.125
ENSG00000198862 0.3125
ENSG00000198874 0.125
ENSG00000198887 0.0625
ENSG00000198890 0.0625
ENSG00000198898 0.0625
ENSG00000198901 0.0625
ENSG00000198908 0.0625
ENSG00000198909 0.0625
ENSG00000198910 0.25
ENSG00000198929 0.0625
ENSG00000198932 0.125
ENSG00000198933 0.1875
ENSG00000198947 0.25
ENSG00000198954 0.0625
ENSG00000198959 0.3125
ENSG00000198961 0.0625
ENSG00000198963 0.1875
ENSG00000203463 0.125
ENSG00000203581 0.0625
ENSG00000203618 0.125
ENSG00000203668 0.1875
ENSG00000203688 0.0625
ENSG00000203690 0.125
ENSG00000203710 0.0625
ENSG00000203727 0.0625
ENSG00000203737 0.0625
ENSG00000203780 0.125
ENSG00000203782 0.0625
ENSG00000203791 0.0625
ENSG00000203812 0.125
ENSG00000203859 0.0625
ENSG00000203880 0.125
ENSG00000203883 0.1875
ENSG00000203896 0.125
ENSG00000203909 0.0625
ENSG00000203943 0.0625
ENSG00000204086 0.0625
ENSG00000204103 0.3125
ENSG00000204104 0.125
ENSG00000204130 0.125
ENSG00000204174 0.3125
ENSG00000204176 0.0625
ENSG00000204188 0.0625
ENSG00000204217 0.1875
ENSG00000204219 0.125
ENSG00000204221 0.0625
ENSG00000204228 0.125
ENSG00000204231 0.0625
ENSG00000204248 0.1875
ENSG00000204252 0.0625
ENSG00000204257 0.0625
ENSG00000204262 0.3125
ENSG00000204264 0.25
ENSG00000204287 0.1875
ENSG00000204291 0.0625
ENSG00000204304 0.1875
ENSG00000204305 0.1875
ENSG00000204308 0.0625
ENSG00000204315 0.0625
ENSG00000204335 0.0625
ENSG00000204348 0.0625
ENSG00000204356 0.0625
ENSG00000204359 0.375
ENSG00000204364 0.125
ENSG00000204371 0.0625
ENSG00000204385 0.125
ENSG00000204388 0.0625
ENSG00000204389 0.25
ENSG00000204390 0.0625
ENSG00000204394 0.1875
ENSG00000204397 0.125
ENSG00000204406 0.0625
ENSG00000204410 0.125
ENSG00000204414 0.125
ENSG00000204421 0.0625
ENSG00000204463 0.0625
ENSG00000204475 0.5
ENSG00000204487 0.1875
ENSG00000204498 0.0625
ENSG00000204516 0.25
ENSG00000204519 0.0625
ENSG00000204531 0.0625
ENSG00000204538 0.0625
ENSG00000204540 0.375
ENSG00000204569 0.0625
ENSG00000204574 0.0625
ENSG00000204592 0.125
ENSG00000204595 0.125
ENSG00000204613 0.0625
ENSG00000204618 0.125
ENSG00000204625 0.0625
ENSG00000204632 0.0625
ENSG00000204644 0.1875
ENSG00000204655 0.0625
ENSG00000204681 0.125
ENSG00000204688 0.125
ENSG00000204694 0.0625
ENSG00000204700 0.0625
ENSG00000204849 0.0625
ENSG00000204872 0.0625
ENSG00000204882 0.0625
ENSG00000204899 0.0625
ENSG00000204920 0.0625
ENSG00000204936 0.125
ENSG00000204977 0.0625
ENSG00000204983 0.1875
ENSG00000205076 0.3125
ENSG00000205189 0.25
ENSG00000205213 0.3125
ENSG00000205220 0.0625
ENSG00000205302 0.0625
ENSG00000205323 0.0625
ENSG00000205336 0.125
ENSG00000205364 0.0625
ENSG00000205403 0.0625
ENSG00000205413 0.1875
ENSG00000205426 0.1875
ENSG00000205485 0.0625
ENSG00000205517 0.1875
ENSG00000205542 0.0625
ENSG00000205560 0.0625
ENSG00000205609 0.125
ENSG00000205683 0.0625
ENSG00000205726 0.125
ENSG00000205744 0.1875
ENSG00000205808 0.125
ENSG00000205810 0.0625
ENSG00000205903 0.125
ENSG00000205927 0.0625
ENSG00000205978 0.625
ENSG00000206047 0.0625
ENSG00000206053 0.0625
ENSG00000206073 0.0625
ENSG00000206172 0.0625
ENSG00000206181 0.0625
ENSG00000206237 0.125
ENSG00000206240 0.125
ENSG00000206258 0.1875
ENSG00000206268 0.0625
ENSG00000206280 0.0625
ENSG00000206284 0.0625
ENSG00000206285 0.0625
ENSG00000206286 0.0625
ENSG00000206289 0.0625
ENSG00000206290 0.1875
ENSG00000206291 0.1875
ENSG00000206292 0.0625
ENSG00000206297 0.125
ENSG00000206298 0.25
ENSG00000206302 0.125
ENSG00000206306 0.125
ENSG00000206308 0.1875
ENSG00000206314 0.0625
ENSG00000206315 0.1875
ENSG00000206320 0.1875
ENSG00000206338 0.1875
ENSG00000206346 0.0625
ENSG00000206357 0.0625
ENSG00000206372 0.125
ENSG00000206376 0.0625
ENSG00000206378 0.125
ENSG00000206379 0.0625
ENSG00000206383 0.0625
ENSG00000206394 0.0625
ENSG00000206395 0.0625
ENSG00000206398 0.0625
ENSG00000206402 0.0625
ENSG00000206430 0.5
ENSG00000206437 0.1875
ENSG00000206440 0.0625
ENSG00000206445 0.0625
ENSG00000206449 0.25
ENSG00000206454 0.0625
ENSG00000206458 0.375
ENSG00000206459 0.0625
ENSG00000206466 0.125
ENSG00000206468 0.0625
ENSG00000206471 0.125
ENSG00000206472 0.0625
ENSG00000206478 0.0625
ENSG00000206480 0.0625
ENSG00000206488 0.0625
ENSG00000206489 0.0625
ENSG00000206490 0.0625
ENSG00000206493 0.125
ENSG00000206500 0.125
ENSG00000206504 0.0625
ENSG00000206506 0.0625
ENSG00000206510 0.1875
ENSG00000206511 0.125
ENSG00000206513 0.0625
ENSG00000206516 0.125
ENSG00000206517 0.0625
ENSG00000206527 0.0625
ENSG00000206530 0.125
ENSG00000206538 0.125
ENSG00000206549 0.1875
ENSG00000206560 0.0625
ENSG00000206561 0.125
ENSG00000211445 0.25
ENSG00000211448 0.375
ENSG00000211452 0.0625
ENSG00000211455 0.0625
ENSG00000212127 0.0625
ENSG00000212128 0.0625
ENSG00000212725 0.125
ENSG00000212866 0.0625
ENSG00000212901 0.0625
ENSG00000213024 0.0625
ENSG00000213029 0.125
ENSG00000213047 0.125
ENSG00000213088 0.125
ENSG00000213139 0.0625
ENSG00000213145 0.125
ENSG00000213231 0.125
ENSG00000213316 0.125
ENSG00000213339 0.0625
ENSG00000213347 0.4375
ENSG00000213398 0.125
ENSG00000213402 0.4375
ENSG00000213445 0.0625
ENSG00000213512 0.0625
ENSG00000213523 0.0625
ENSG00000213551 0.125
ENSG00000213654 0.0625
ENSG00000213658 0.125
ENSG00000213689 0.0625
ENSG00000213694 0.25
ENSG00000213719 0.0625
ENSG00000213722 0.0625
ENSG00000213760 0.0625
ENSG00000213762 0.125
ENSG00000213780 0.0625
ENSG00000213809 0.125
ENSG00000213853 0.125
ENSG00000213886 0.0625
ENSG00000213889 0.0625
ENSG00000213906 0.0625
ENSG00000213927 0.1875
ENSG00000213928 0.4375
ENSG00000213930 0.125
ENSG00000213937 0.0625
ENSG00000213983 0.125
ENSG00000213999 0.0625
ENSG00000214021 0.1875
ENSG00000214042 0.0625
ENSG00000214049 0.1875
ENSG00000214063 0.25
ENSG00000214113 0.0625
ENSG00000214367 0.125
ENSG00000214415 0.125
ENSG00000214511 0.0625
ENSG00000214517 0.0625
ENSG00000214548 0.0625
ENSG00000214691 0.0625
ENSG00000214706 0.125
ENSG00000214783 0.125
ENSG00000214944 0.125
ENSG00000215048 0.0625
ENSG00000215114 0.0625
ENSG00000215182 0.1875
ENSG00000215190 0.0625
ENSG00000215218 0.0625
ENSG00000215252 0.375
ENSG00000215301 0.0625
ENSG00000215328 0.25
ENSG00000215375 0.125
ENSG00000215417 0.0625
ENSG00000215424 0.0625
ENSG00000215644 0.0625
ENSG00000215790 0.0625
ENSG00000216306 0.0625
ENSG00000216490 0.125
ENSG00000216775 0.3125
ENSG00000217930 0.0625
ENSG00000218336 0.1875
ENSG00000218510 0.125
ENSG00000220205 0.125
ENSG00000221813 0.0625
ENSG00000221818 0.1875
ENSG00000221826 0.0625
ENSG00000221829 0.0625
ENSG00000221838 0.1875
ENSG00000221869 0.125
ENSG00000221878 0.125
ENSG00000221910 0.125
ENSG00000221944 0.0625
ENSG00000221955 0.1875
ENSG00000221968 0.0625
ENSG00000221974 0.0625
ENSG00000221978 0.0625
ENSG00000222009 0.0625
ENSG00000223448 0.1875
ENSG00000223501 0.0625
ENSG00000223572 0.0625
ENSG00000223609 0.125
ENSG00000223618 0.0625
ENSG00000223639 0.0625
ENSG00000223654 0.0625
ENSG00000223666 0.0625
ENSG00000223699 0.1875
ENSG00000223752 0.0625
ENSG00000223767 0.0625
ENSG00000223833 0.5
ENSG00000223852 0.1875
ENSG00000223858 0.1875
ENSG00000223865 0.0625
ENSG00000223898 0.0625
ENSG00000223919 0.125
ENSG00000224051 0.0625
ENSG00000224103 0.1875
ENSG00000224143 0.0625
ENSG00000224200 0.0625
ENSG00000224212 0.125
ENSG00000224264 0.1875
ENSG00000224313 0.0625
ENSG00000224378 0.25
ENSG00000224395 0.125
ENSG00000224455 0.0625
ENSG00000224501 0.0625
ENSG00000224544 0.0625
ENSG00000224654 0.0625
ENSG00000224740 0.0625
ENSG00000224748 0.125
ENSG00000224916 0.0625
ENSG00000224952 0.1875
ENSG00000224975 0.0625
ENSG00000225201 0.125
ENSG00000225211 0.5
ENSG00000225312 0.125
ENSG00000225452 0.0625
ENSG00000225550 0.0625
ENSG00000225553 0.125
ENSG00000225590 0.0625
ENSG00000225635 0.0625
ENSG00000225682 0.0625
ENSG00000225824 0.125
ENSG00000225880 0.0625
ENSG00000225950 0.1875
ENSG00000225987 0.1875
ENSG00000225989 0.0625
ENSG00000225993 0.0625
ENSG00000226000 0.0625
ENSG00000226124 0.0625
ENSG00000226173 0.125
ENSG00000226201 0.25
ENSG00000226248 0.0625
ENSG00000226260 0.1875
ENSG00000226264 0.125
ENSG00000226266 0.1875
ENSG00000226275 0.125
ENSG00000226347 0.0625
ENSG00000226384 0.0625
ENSG00000226417 0.0625
ENSG00000226560 0.125
ENSG00000226589 0.1875
ENSG00000226603 0.0625
ENSG00000226634 0.0625
ENSG00000226651 0.0625
ENSG00000226704 0.0625
ENSG00000226777 0.0625
ENSG00000226826 0.0625
ENSG00000226850 0.0625
ENSG00000226858 0.1875
ENSG00000226898 0.0625
ENSG00000226916 0.0625
ENSG00000226936 0.0625
ENSG00000226979 0.125
ENSG00000227057 0.0625
ENSG00000227171 0.125
ENSG00000227231 0.0625
ENSG00000227246 0.0625
ENSG00000227277 0.0625
ENSG00000227314 0.125
ENSG00000227317 0.0625
ENSG00000227322 0.0625
ENSG00000227333 0.0625
ENSG00000227345 0.0625
ENSG00000227357 0.0625
ENSG00000227372 0.125
ENSG00000227472 0.0625
ENSG00000227500 0.0625
ENSG00000227507 0.1875
ENSG00000227565 0.0625
ENSG00000227587 0.0625
ENSG00000227647 0.0625
ENSG00000227686 0.1875
ENSG00000227761 0.0625
ENSG00000227772 0.25
ENSG00000227780 0.0625
ENSG00000227801 0.1875
ENSG00000227804 0.0625
ENSG00000227816 0.125
ENSG00000227826 0.0625
ENSG00000227858 0.1875
ENSG00000227993 0.1875
ENSG00000228049 0.0625
ENSG00000228080 0.125
ENSG00000228128 0.0625
ENSG00000228163 0.1875
ENSG00000228250 0.0625
ENSG00000228263 0.125
ENSG00000228315 0.0625
ENSG00000228333 0.0625
ENSG00000228357 0.125
ENSG00000228405 0.0625
ENSG00000228425 0.0625
ENSG00000228695 0.1875
ENSG00000228696 0.125
ENSG00000228712 0.125
ENSG00000228716 0.0625
ENSG00000228760 0.0625
ENSG00000228859 0.0625
ENSG00000228907 0.0625
ENSG00000228913 0.0625
ENSG00000228987 0.1875
ENSG00000229058 0.1875
ENSG00000229061 0.0625
ENSG00000229074 0.125
ENSG00000229077 0.125
ENSG00000229094 0.0625
ENSG00000229125 0.125
ENSG00000229140 0.125
ENSG00000229252 0.125
ENSG00000229253 0.0625
ENSG00000229295 0.0625
ENSG00000229314 0.1875
ENSG00000229341 0.1875
ENSG00000229346 0.0625
ENSG00000229353 0.1875
ENSG00000229363 0.0625
ENSG00000229381 0.0625
ENSG00000229408 0.125
ENSG00000229524 0.0625
ENSG00000229685 0.1875
ENSG00000229807 0.125
ENSG00000229809 0.0625
ENSG00000229894 0.0625
ENSG00000230000 0.0625
ENSG00000230034 0.25
ENSG00000230124 0.1875
ENSG00000230128 0.0625
ENSG00000230141 0.0625
ENSG00000230143 0.0625
ENSG00000230254 0.125
ENSG00000230279 0.125
ENSG00000230293 0.125
ENSG00000230332 0.125
ENSG00000230336 0.0625
ENSG00000230413 0.0625
ENSG00000230467 0.125
ENSG00000230514 0.1875
ENSG00000230669 0.25
ENSG00000230685 0.0625
ENSG00000230705 0.125
ENSG00000230708 0.0625
ENSG00000230726 0.1875
ENSG00000230763 0.0625
ENSG00000230780 0.0625
ENSG00000230885 0.0625
ENSG00000230900 0.0625
ENSG00000230907 0.0625
ENSG00000230930 0.1875
ENSG00000230961 0.125
ENSG00000230995 0.0625
ENSG00000231044 0.0625
ENSG00000231094 0.375
ENSG00000231116 0.1875
ENSG00000231129 0.0625
ENSG00000231179 0.25
ENSG00000231257 0.0625
ENSG00000231268 0.1875
ENSG00000231286 0.125
ENSG00000231314 0.1875
ENSG00000231321 0.0625
ENSG00000231372 0.25
ENSG00000231389 0.1875
ENSG00000231408 0.125
ENSG00000231479 0.125
ENSG00000231543 0.125
ENSG00000231555 0.0625
ENSG00000231558 0.0625
ENSG00000231608 0.1875
ENSG00000231631 0.25
ENSG00000231676 0.0625
ENSG00000231737 0.0625
ENSG00000231852 0.1875
ENSG00000231887 0.0625
ENSG00000231939 0.125
ENSG00000231945 0.1875
ENSG00000231968 0.0625
ENSG00000232005 0.1875
ENSG00000232045 0.0625
ENSG00000232099 0.1875
ENSG00000232119 0.125
ENSG00000232127 0.0625
ENSG00000232159 0.0625
ENSG00000232169 0.0625
ENSG00000232180 0.125
ENSG00000232280 0.0625
ENSG00000232289 0.0625
ENSG00000232357 0.125
ENSG00000232367 0.125
ENSG00000232414 0.1875
ENSG00000232541 0.1875
ENSG00000232569 0.125
ENSG00000232632 0.125
ENSG00000232641 0.0625
ENSG00000232804 0.0625
ENSG00000232860 0.0625
ENSG00000232871 0.0625
ENSG00000232945 0.0625
ENSG00000232957 0.0625
ENSG00000232962 0.0625
ENSG00000232984 0.125
ENSG00000232995 0.25
ENSG00000233041 0.0625
ENSG00000233076 0.0625
ENSG00000233095 0.0625
ENSG00000233149 0.0625
ENSG00000233151 0.1875
ENSG00000233209 0.125
ENSG00000233323 0.1875
ENSG00000233345 0.125
ENSG00000233348 0.0625
ENSG00000233436 0.0625
ENSG00000233439 0.375
ENSG00000233490 0.0625
ENSG00000233734 0.375
ENSG00000233801 0.0625
ENSG00000233816 0.0625
ENSG00000233822 0.0625
ENSG00000233904 0.125
ENSG00000233911 0.0625
ENSG00000233927 0.125
ENSG00000234096 0.0625
ENSG00000234154 0.125
ENSG00000234218 0.25
ENSG00000234243 0.0625
ENSG00000234258 0.0625
ENSG00000234313 0.0625
ENSG00000234347 0.0625
ENSG00000234370 0.0625
ENSG00000234420 0.125
ENSG00000234443 0.0625
ENSG00000234475 0.25
ENSG00000234508 0.0625
ENSG00000234530 0.0625
ENSG00000234549 0.0625
ENSG00000234599 0.0625
ENSG00000234605 0.0625
ENSG00000234623 0.0625
ENSG00000234651 0.0625
ENSG00000234668 0.0625
ENSG00000234669 0.1875
ENSG00000234729 0.1875
ENSG00000234741 0.0625
ENSG00000234746 0.0625
ENSG00000234794 0.1875
ENSG00000234798 0.0625
ENSG00000234829 0.25
ENSG00000234883 0.0625
ENSG00000234906 0.0625
ENSG00000234912 0.0625
ENSG00000234920 0.0625
ENSG00000235017 0.125
ENSG00000235022 0.125
ENSG00000235025 0.0625
ENSG00000235030 0.0625
ENSG00000235068 0.0625
ENSG00000235109 0.0625
ENSG00000235125 0.0625
ENSG00000235132 0.125
ENSG00000235134 0.1875
ENSG00000235155 0.0625
ENSG00000235173 0.25
ENSG00000235217 0.0625
ENSG00000235222 0.125
ENSG00000235291 0.0625
ENSG00000235302 0.0625
ENSG00000235336 0.125
ENSG00000235346 0.0625
ENSG00000235452 0.0625
ENSG00000235487 0.375
ENSG00000235569 0.125
ENSG00000235608 0.0625
ENSG00000235658 0.0625
ENSG00000235680 0.0625
ENSG00000235696 0.125
ENSG00000235708 0.1875
ENSG00000235711 0.0625
ENSG00000235712 0.0625
ENSG00000235715 0.25
ENSG00000235744 0.0625
ENSG00000235750 0.125
ENSG00000235844 0.1875
ENSG00000235863 0.0625
ENSG00000235925 0.0625
ENSG00000235941 0.25
ENSG00000236014 0.0625
ENSG00000236104 0.0625
ENSG00000236149 0.0625
ENSG00000236177 0.1875
ENSG00000236183 0.0625
ENSG00000236196 0.0625
ENSG00000236221 0.1875
ENSG00000236222 0.0625
ENSG00000236236 0.1875
ENSG00000236237 0.1875
ENSG00000236251 0.0625
ENSG00000236271 0.0625
ENSG00000236287 0.0625
ENSG00000236315 0.5
ENSG00000236342 0.0625
ENSG00000236346 0.0625
ENSG00000236353 0.1875
ENSG00000236443 0.25
ENSG00000236561 0.0625
ENSG00000236579 0.0625
ENSG00000236632 0.125
ENSG00000236693 0.0625
ENSG00000236697 0.0625
ENSG00000236699 0.125
ENSG00000236759 0.0625
ENSG00000236761 0.0625
ENSG00000236765 0.0625
ENSG00000236802 0.0625
ENSG00000236884 0.125
ENSG00000236895 0.0625
ENSG00000236901 0.0625
ENSG00000236902 0.0625
ENSG00000236925 0.1875
ENSG00000236967 0.125
ENSG00000236979 0.5
ENSG00000237051 0.125
ENSG00000237052 0.0625
ENSG00000237056 0.0625
ENSG00000237103 0.5
ENSG00000237112 0.125
ENSG00000237155 0.0625
ENSG00000237192 0.0625
ENSG00000237216 0.0625
ENSG00000237258 0.0625
ENSG00000237333 0.125
ENSG00000237344 0.1875
ENSG00000237405 0.1875
ENSG00000237575 0.0625
ENSG00000237582 0.0625
ENSG00000237703 0.0625
ENSG00000237710 0.0625
ENSG00000237724 0.25
ENSG00000237733 0.125
ENSG00000237808 0.5
ENSG00000237812 0.0625
ENSG00000237834 0.0625
ENSG00000237872 0.0625
ENSG00000237984 0.1875
ENSG00000238083 0.125
ENSG00000238104 0.0625
ENSG00000238105 0.0625
ENSG00000238114 0.1875
ENSG00000238130 0.125
ENSG00000238134 0.0625
ENSG00000238158 0.125
ENSG00000238243 0.0625
ENSG00000238289 0.25
ENSG00000239306 0.0625
ENSG00000239329 0.125
ENSG00000239457 0.0625
ENSG00000239463 0.0625
ENSG00000239697 0.0625
ENSG00000239704 0.1875
ENSG00000239713 0.0625
ENSG00000239732 0.0625
ENSG00000239754 0.375
ENSG00000239756 0.125
ENSG00000239836 0.1875
ENSG00000239839 0.0625
ENSG00000239900 0.0625
ENSG00000239961 0.125
ENSG00000239998 0.1875
ENSG00000240065 0.1875
ENSG00000240118 0.1875
ENSG00000240247 0.0625
ENSG00000240280 0.0625
ENSG00000240370 0.25
ENSG00000240403 0.0625
ENSG00000240505 0.1875
ENSG00000240508 0.1875
ENSG00000240694 0.25
ENSG00000240849 0.0625
ENSG00000240871 0.0625
ENSG00000240935 0.125
ENSG00000241058 0.3125
ENSG00000241106 0.0625
ENSG00000241186 0.0625
ENSG00000241253 0.375
ENSG00000241258 0.125
ENSG00000241296 0.125
ENSG00000241386 0.0625
ENSG00000241394 0.0625
ENSG00000241399 0.125
ENSG00000241534 0.375
ENSG00000241563 0.0625
ENSG00000241674 0.125
ENSG00000241697 0.125
ENSG00000241839 0.0625
ENSG00000241878 0.25
ENSG00000241910 0.0625
ENSG00000241945 0.0625
ENSG00000242019 0.0625
ENSG00000242092 0.125
ENSG00000242125 0.125
ENSG00000242221 0.0625
ENSG00000242265 0.1875
ENSG00000242335 0.375
ENSG00000242361 0.0625
ENSG00000242372 0.0625
ENSG00000242386 0.125
ENSG00000242441 0.1875
ENSG00000242485 0.0625
ENSG00000242550 0.1875
ENSG00000242574 0.125
ENSG00000242685 0.0625
ENSG00000242689 0.125
ENSG00000242711 0.1875
ENSG00000242779 0.0625
ENSG00000242950 0.0625
ENSG00000243056 0.0625
ENSG00000243067 0.1875
ENSG00000243130 0.0625
ENSG00000243189 0.0625
ENSG00000243215 0.0625
ENSG00000243244 0.3125
ENSG00000243251 0.0625
ENSG00000243323 0.0625
ENSG00000243364 0.125
ENSG00000243477 0.125
ENSG00000243496 0.0625
ENSG00000243566 0.3125
ENSG00000243570 0.375
ENSG00000243594 0.1875
ENSG00000243612 0.0625
ENSG00000243627 0.25
ENSG00000243649 0.375
ENSG00000243719 0.0625
ENSG00000243896 0.0625
ENSG00000243910 0.125
ENSG00000243927 0.1875
ENSG00000243958 0.1875
ENSG00000243989 0.3125
ENSG00000244038 0.0625
ENSG00000244094 0.0625
ENSG00000244242 0.1875
ENSG00000244355 0.0625
ENSG00000244405 0.0625
ENSG00000244414 0.0625
ENSG00000244482 0.125
ENSG00000244509 0.0625
ENSG00000244560 0.25
ENSG00000244754 0.1875
ENSG00000245532 0.4375
ENSG00000245680 0.0625
ENSG00000245848 0.1875
ENSG00000246705 0.1875
ENSG00000247596 0.0625
ENSG00000248098 0.0625
ENSG00000248099 0.0625
ENSG00000248333 0.0625
ENSG00000248487 0.0625
ENSG00000248746 0.125
ENSG00000248905 0.125
ENSG00000248908 0.0625
ENSG00000249471 0.0625
ENSG00000249859 0.125
ENSG00000249915 0.125
ENSG00000249992 0.1875
ENSG00000250120 0.0625
ENSG00000250305 0.125
ENSG00000250506 0.0625
ENSG00000250510 0.125
ENSG00000250722 0.3125
ENSG00000250799 0.0625
ENSG00000251287 0.125
ENSG00000251369 0.1875
ENSG00000251493 0.125
ENSG00000251562 0.125
ENSG00000253293 0.1875
ENSG00000253305 0.125
ENSG00000253314 0.0625
ENSG00000253729 0.0625
ENSG00000253958 0.0625
ENSG00000254093 0.0625
ENSG00000254440 0.0625
ENSG00000254505 0.0625
ENSG00000254585 0.0625
ENSG00000254647 0.0625
ENSG00000254685 0.0625
ENSG00000254772 0.0625
ENSG00000254827 0.125
ENSG00000254838 0.0625
ENSG00000255104 0.125
ENSG00000255112 0.0625
ENSG00000255346 0.1875
ENSG00000255398 0.0625
ENSG00000255423 0.125
ENSG00000255622 0.0625
ENSG00000256043 0.0625
ENSG00000256087 0.0625
ENSG00000256223 0.0625
ENSG00000256349 0.0625
ENSG00000256463 0.125
ENSG00000256525 0.0625
ENSG00000256671 0.125
ENSG00000256771 0.125
ENSG00000256977 0.125
ENSG00000257093 0.1875
ENSG00000257103 0.0625
ENSG00000257218 0.0625
ENSG00000257267 0.0625
ENSG00000257341 0.125
ENSG00000257542 0.125
ENSG00000257780 0.0625
ENSG00000257923 0.0625
ENSG00000258227 0.0625
ENSG00000258818 0.375
ENSG00000258839 0.1875
ENSG00000258947 0.1875
ENSG00000259207 0.0625
ENSG00000259384 0.0625
ENSG00000259571 0.0625
ENSG00000259753 0.0625
ENSG00000260105 0.1875
ENSG00000260804 0.0625
ENSG00000260873 0.1875
ENSG00000261150 0.0625
ENSG00000261371 0.0625
ENSG00000261408 0.0625
ENSG00000261701 0.0625
ENSG00000261760 0.375
ENSG00000261832 0.0625
ENSG00000261852 0.125
ENSG00000261857 0.3125
ENSG00000261984 0.0625
ENSG00000261992 0.1875
ENSG00000262068 0.0625
ENSG00000262075 0.0625
ENSG00000262156 0.125
ENSG00000262243 0.0625
ENSG00000262246 0.0625
ENSG00000262418 0.0625
ENSG00000262446 0.0625
ENSG00000262473 0.125
ENSG00000262599 0.1875
ENSG00000262633 0.0625
ENSG00000262655 0.125
ENSG00000262666 0.0625
ENSG00000262785 0.1875
ENSG00000262795 0.0625
ENSG00000262814 0.0625
ENSG00000262860 0.0625
ENSG00000262943 0.0625
ENSG00000262993 0.125
ENSG00000263001 0.4375
ENSG00000263057 0.1875
ENSG00000263160 0.0625
ENSG00000263163 0.125
ENSG00000263238 0.0625
ENSG00000263309 0.1875
ENSG00000263310 0.125
ENSG00000263465 0.0625
ENSG00000263620 0.125
ENSG00000263639 0.25
ENSG00000263761 0.0625
ENSG00000264343 0.125
ENSG00000264813 0.3125
ENSG00000265190 0.125
ENSG00000265241 0.0625
ENSG00000265479 0.0625
ENSG00000265491 0.0625
ENSG00000265763 0.0625
ENSG00000265972 0.25
ENSG00000266028 0.0625
ENSG00000266074 0.0625
ENSG00000266524 0.0625
ENSG00000266714 0.125
ENSG00000266733 0.25
ENSG00000266964 0.25
ENSG00000267645 0.0625
ENSG00000267796 0.0625
ENSG00000268104 0.75
ENSG00000268173 0.0625
ENSG00000268500 0.0625
ENSG00000268629 0.0625
ENSG00000268651 0.0625
ENSG00000268812 0.125
ENSG00000268861 0.0625
ENSG00000268975 0.3125
ENSG00000269190 0.0625
ENSG00000269313 0.3125
ENSG00000269335 0.0625
ENSG00000269404 0.3125
ENSG00000269405 0.1875
ENSG00000269821 0.0625
ENSG00000270011 0.125
ENSG00000270601 0.0625
ENSG00000270647 0.25
ENSG00000270765 0.125
ENSG00000270882 0.0625
ENSG00000271425 0.0625
ENSG00000271447 0.125
ENSG00000271503 0.125
ENSG00000271858 0.0625
ENSG00000272333 0.3125
ENSG00000272398 0.0625
ENSG00000272533 0.0625
ENSG00000272573 0.0625
ENSG00000272724 0.125
ENSG00000272803 0.0625
ENSG00000272805 0.0625
ENSG00000273032 0.0625
ENSG00000273046 0.0625
ENSG00000273079 0.125
ENSG00000273086 0.125
ENSG00000273259 0.5
ENSG00000273311 0.1875
ENSG00000273326 0.0625
ENSG00000273457 0.0625
ENSG00000273498 0.25
ENSG00000273502 0.0625
ENSG00000273506 0.0625
ENSG00000273510 0.0625
ENSG00000273517 0.0625
ENSG00000273518 0.0625
ENSG00000273528 0.0625
ENSG00000273529 0.125
ENSG00000273535 0.0625
ENSG00000273572 0.0625
ENSG00000273575 0.25
ENSG00000273603 0.0625
ENSG00000273645 0.25
ENSG00000273666 0.0625
ENSG00000273686 0.125
ENSG00000273706 0.0625
ENSG00000273707 0.3125
ENSG00000273713 0.125
ENSG00000273735 0.0625
ENSG00000273738 0.0625
ENSG00000273755 0.0625
ENSG00000273775 0.0625
ENSG00000273793 0.25
ENSG00000273794 0.0625
ENSG00000273802 0.25
ENSG00000273814 0.0625
ENSG00000273820 0.0625
ENSG00000273822 0.125
ENSG00000273864 0.0625
ENSG00000273883 0.0625
ENSG00000273899 0.25
ENSG00000273911 0.0625
ENSG00000273916 0.0625
ENSG00000273922 0.0625
ENSG00000273983 0.0625
ENSG00000273984 0.125
ENSG00000273991 0.0625
ENSG00000273992 0.0625
ENSG00000273993 0.125
ENSG00000274000 0.1875
ENSG00000274036 0.0625
ENSG00000274050 0.125
ENSG00000274053 0.0625
ENSG00000274110 0.125
ENSG00000274120 0.0625
ENSG00000274137 0.3125
ENSG00000274143 0.0625
ENSG00000274146 0.0625
ENSG00000274148 0.125
ENSG00000274161 0.0625
ENSG00000274185 0.125
ENSG00000274189 0.25
ENSG00000274193 0.25
ENSG00000274211 0.0625
ENSG00000274229 0.0625
ENSG00000274232 0.25
ENSG00000274233 0.125
ENSG00000274247 0.1875
ENSG00000274254 0.0625
ENSG00000274267 0.125
ENSG00000274273 0.1875
ENSG00000274286 0.0625
ENSG00000274290 0.125
ENSG00000274311 0.0625
ENSG00000274327 0.0625
ENSG00000274332 0.125
ENSG00000274338 0.0625
ENSG00000274382 0.25
ENSG00000274391 0.0625
ENSG00000274394 0.0625
ENSG00000274405 0.5
ENSG00000274429 0.125
ENSG00000274454 0.125
ENSG00000274480 0.0625
ENSG00000274511 0.0625
ENSG00000274523 0.0625
ENSG00000274538 0.1875
ENSG00000274542 0.0625
ENSG00000274556 0.0625
ENSG00000274566 0.125
ENSG00000274577 0.0625
ENSG00000274580 0.0625
ENSG00000274609 0.25
ENSG00000274619 0.125
ENSG00000274638 0.0625
ENSG00000274639 0.0625
ENSG00000274665 0.25
ENSG00000274675 0.125
ENSG00000274676 0.0625
ENSG00000274692 0.0625
ENSG00000274696 0.0625
ENSG00000274722 0.0625
ENSG00000274724 0.0625
ENSG00000274726 0.1875
ENSG00000274736 0.0625
ENSG00000274763 0.0625
ENSG00000274782 0.0625
ENSG00000274786 0.0625
ENSG00000274788 0.0625
ENSG00000274826 0.0625
ENSG00000274842 0.0625
ENSG00000274853 0.125
ENSG00000274861 0.0625
ENSG00000274891 0.0625
ENSG00000274920 0.0625
ENSG00000274926 0.0625
ENSG00000274945 0.25
ENSG00000274948 0.0625
ENSG00000274955 0.25
ENSG00000274965 0.0625
ENSG00000275013 0.0625
ENSG00000275023 0.0625
ENSG00000275045 0.0625
ENSG00000275052 0.0625
ENSG00000275062 0.0625
ENSG00000275074 0.1875
ENSG00000275079 0.0625
ENSG00000275080 0.0625
ENSG00000275082 0.0625
ENSG00000275083 0.0625
ENSG00000275095 0.25
ENSG00000275099 0.0625
ENSG00000275126 0.125
ENSG00000275136 0.0625
ENSG00000275152 0.25
ENSG00000275156 0.0625
ENSG00000275163 0.1875
ENSG00000275172 0.0625
ENSG00000275176 0.125
ENSG00000275181 0.0625
ENSG00000275196 0.0625
ENSG00000275199 0.0625
ENSG00000275214 0.625
ENSG00000275221 0.0625
ENSG00000275237 0.25
ENSG00000275262 0.0625
ENSG00000275269 0.0625
ENSG00000275276 0.0625
ENSG00000275288 0.0625
ENSG00000275289 0.0625
ENSG00000275290 0.1875
ENSG00000275306 0.0625
ENSG00000275317 0.25
ENSG00000275338 0.0625
ENSG00000275365 0.0625
ENSG00000275368 0.0625
ENSG00000275379 0.0625
ENSG00000275385 0.125
ENSG00000275395 0.0625
ENSG00000275397 0.1875
ENSG00000275399 0.0625
ENSG00000275410 0.0625
ENSG00000275416 0.0625
ENSG00000275421 0.0625
ENSG00000275433 0.0625
ENSG00000275442 0.0625
ENSG00000275456 0.25
ENSG00000275462 0.0625
ENSG00000275482 0.375
ENSG00000275486 0.0625
ENSG00000275511 0.0625
ENSG00000275513 0.0625
ENSG00000275521 0.0625
ENSG00000275522 0.0625
ENSG00000275539 0.125
ENSG00000275544 0.3125
ENSG00000275545 0.0625
ENSG00000275564 0.0625
ENSG00000275565 0.375
ENSG00000275566 0.0625
ENSG00000275568 0.125
ENSG00000275575 0.0625
ENSG00000275584 0.125
ENSG00000275596 0.0625
ENSG00000275600 0.125
ENSG00000275618 0.0625
ENSG00000275624 0.0625
ENSG00000275626 0.0625
ENSG00000275629 0.0625
ENSG00000275633 0.125
ENSG00000275637 0.0625
ENSG00000275650 0.0625
ENSG00000275659 0.0625
ENSG00000275679 0.0625
ENSG00000275699 0.25
ENSG00000275713 0.1875
ENSG00000275714 0.3125
ENSG00000275717 0.0625
ENSG00000275730 0.1875
ENSG00000275732 0.25
ENSG00000275744 0.0625
ENSG00000275746 0.1875
ENSG00000275748 0.125
ENSG00000275750 0.0625
ENSG00000275786 0.0625
ENSG00000275796 0.0625
ENSG00000275822 0.0625
ENSG00000275837 0.0625
ENSG00000275838 0.0625
ENSG00000275843 0.0625
ENSG00000275848 0.25
ENSG00000275851 0.0625
ENSG00000275896 0.125
ENSG00000275931 0.125
ENSG00000275932 0.125
ENSG00000275970 0.0625
ENSG00000275990 0.0625
ENSG00000276004 0.0625
ENSG00000276023 0.125
ENSG00000276042 0.1875
ENSG00000276043 0.0625
ENSG00000276044 0.25
ENSG00000276051 0.0625
ENSG00000276053 0.125
ENSG00000276065 0.125
ENSG00000276084 0.0625
ENSG00000276086 0.0625
ENSG00000276111 0.125
ENSG00000276114 0.0625
ENSG00000276130 0.25
ENSG00000276155 0.0625
ENSG00000276163 0.125
ENSG00000276177 0.0625
ENSG00000276184 0.3125
ENSG00000276194 0.0625
ENSG00000276196 0.0625
ENSG00000276211 0.125
ENSG00000276243 0.0625
ENSG00000276247 0.0625
ENSG00000276262 0.0625
ENSG00000276276 0.125
ENSG00000276286 0.25
ENSG00000276293 0.0625
ENSG00000276310 0.0625
ENSG00000276327 0.0625
ENSG00000276328 0.0625
ENSG00000276329 0.0625
ENSG00000276336 0.3125
ENSG00000276340 0.0625
ENSG00000276357 0.0625
ENSG00000276371 0.0625
ENSG00000276379 0.0625
ENSG00000276392 0.0625
ENSG00000276416 0.0625
ENSG00000276420 0.0625
ENSG00000276423 0.0625
ENSG00000276424 0.0625
ENSG00000276429 0.125
ENSG00000276433 0.0625
ENSG00000276450 0.0625
ENSG00000276480 0.0625
ENSG00000276497 0.0625
ENSG00000276501 0.0625
ENSG00000276537 0.0625
ENSG00000276541 0.0625
ENSG00000276559 0.0625
ENSG00000276561 0.25
ENSG00000276572 0.0625
ENSG00000276582 0.125
ENSG00000276613 0.125
ENSG00000276615 0.0625
ENSG00000276625 0.0625
ENSG00000276644 0.125
ENSG00000276657 0.0625
ENSG00000276686 0.0625
ENSG00000276725 0.0625
ENSG00000276726 0.125
ENSG00000276734 0.3125
ENSG00000276739 0.0625
ENSG00000276776 0.0625
ENSG00000276779 0.25
ENSG00000276781 0.0625
ENSG00000276787 0.0625
ENSG00000276798 0.125
ENSG00000276806 0.0625
ENSG00000276820 0.0625
ENSG00000276825 0.125
ENSG00000276833 0.25
ENSG00000276838 0.3125
ENSG00000276858 0.0625
ENSG00000276870 0.25
ENSG00000276875 0.0625
ENSG00000276876 0.125
ENSG00000276882 0.0625
ENSG00000276887 0.0625
ENSG00000276910 0.0625
ENSG00000276930 0.0625
ENSG00000276966 0.125
ENSG00000276971 0.125
ENSG00000276976 0.0625
ENSG00000276977 0.125
ENSG00000276979 0.25
ENSG00000276985 0.0625
ENSG00000276996 0.3125
ENSG00000277015 0.125
ENSG00000277028 0.0625
ENSG00000277033 0.0625
ENSG00000277059 0.0625
ENSG00000277060 0.0625
ENSG00000277075 0.25
ENSG00000277076 0.25
ENSG00000277086 0.125
ENSG00000277092 0.125
ENSG00000277101 0.125
ENSG00000277140 0.1875
ENSG00000277147 0.0625
ENSG00000277157 0.0625
ENSG00000277161 0.125
ENSG00000277175 0.0625
ENSG00000277177 0.125
ENSG00000277181 0.0625
ENSG00000277203 0.0625
ENSG00000277221 0.125
ENSG00000277224 0.125
ENSG00000277238 0.0625
ENSG00000277254 0.0625
ENSG00000277258 0.125
ENSG00000277263 0.1875
ENSG00000277267 0.0625
ENSG00000277272 0.0625
ENSG00000277276 0.25
ENSG00000277292 0.0625
ENSG00000277334 0.0625
ENSG00000277339 0.0625
ENSG00000277354 0.0625
ENSG00000277355 0.25
ENSG00000277356 0.0625
ENSG00000277361 0.0625
ENSG00000277362 0.25
ENSG00000277392 0.0625
ENSG00000277401 0.0625
ENSG00000277405 0.0625
ENSG00000277414 0.0625
ENSG00000277439 0.125
ENSG00000277442 0.0625
ENSG00000277443 0.0625
ENSG00000277481 0.0625
ENSG00000277540 0.25
ENSG00000277552 0.0625
ENSG00000277564 0.0625
ENSG00000277571 0.125
ENSG00000277585 0.125
ENSG00000277586 0.1875
ENSG00000277614 0.3125
ENSG00000277616 0.0625
ENSG00000277620 0.0625
ENSG00000277626 0.0625
ENSG00000277629 0.0625
ENSG00000277641 0.0625
ENSG00000277656 0.0625
ENSG00000277709 0.0625
ENSG00000277750 0.25
ENSG00000277758 0.0625
ENSG00000277804 0.1875
ENSG00000277823 0.0625
ENSG00000277824 0.0625
ENSG00000277833 0.0625
ENSG00000277850 0.25
ENSG00000277868 0.125
ENSG00000277893 0.0625
ENSG00000277909 0.0625
ENSG00000277956 0.0625
ENSG00000277963 0.0625
ENSG00000277964 0.25
ENSG00000277982 0.0625
ENSG00000278006 0.125
ENSG00000278025 0.0625
ENSG00000278032 0.1875
ENSG00000278074 0.25
ENSG00000278079 0.0625
ENSG00000278116 0.0625
ENSG00000278120 0.0625
ENSG00000278139 0.3125
ENSG00000278154 0.125
ENSG00000278165 0.25
ENSG00000278167 0.125
ENSG00000278174 0.0625
ENSG00000278195 0.0625
ENSG00000278201 0.25
ENSG00000278207 0.0625
ENSG00000278211 0.0625
ENSG00000278216 0.1875
ENSG00000278248 0.0625
ENSG00000278259 0.125
ENSG00000278271 0.25
ENSG00000278272 0.0625
ENSG00000278279 0.1875
ENSG00000278288 0.0625
ENSG00000278303 0.125
ENSG00000278304 0.0625
ENSG00000278311 0.0625
ENSG00000278316 0.125
ENSG00000278361 0.0625
ENSG00000278362 0.0625
ENSG00000278368 0.0625
ENSG00000278372 0.125
ENSG00000278373 0.0625
ENSG00000278403 0.0625
ENSG00000278415 0.0625
ENSG00000278427 0.0625
ENSG00000278430 0.25
ENSG00000278437 0.0625
ENSG00000278442 0.0625
ENSG00000278468 0.125
ENSG00000278474 0.0625
ENSG00000278490 0.0625
ENSG00000278494 0.3125
ENSG00000278495 0.0625
ENSG00000278503 0.0625
ENSG00000278535 0.1875
ENSG00000278540 0.125
ENSG00000278545 0.0625
ENSG00000278555 0.1875
ENSG00000278565 0.0625
ENSG00000278588 0.125
ENSG00000278606 0.25
ENSG00000278608 0.0625
ENSG00000278619 0.125
ENSG00000278624 0.0625
ENSG00000278634 0.1875
ENSG00000278644 0.125
ENSG00000278656 0.0625
ENSG00000278670 0.125
ENSG00000278677 0.125
ENSG00000278682 0.0625
ENSG00000278705 0.125
ENSG00000278707 0.0625
ENSG00000278710 0.0625
ENSG00000278718 0.125
ENSG00000278723 0.0625
ENSG00000278726 0.0625
ENSG00000278728 0.0625
ENSG00000278729 0.0625
ENSG00000278738 0.0625
ENSG00000278742 0.25
ENSG00000278755 0.0625
ENSG00000278758 0.0625
ENSG00000278767 0.25
ENSG00000278780 0.0625
ENSG00000278788 0.0625
ENSG00000278789 0.0625
ENSG00000278795 0.0625
ENSG00000278805 0.0625
ENSG00000278809 0.0625
ENSG00000278821 0.0625
ENSG00000278828 0.25
ENSG00000278843 0.125
ENSG00000278850 0.0625
ENSG00000278856 0.0625
ENSG00000278961 0.25
ENSG00000279389 0.0625
ENSG00000279566 0.25
ENSG00000280477 0.1875
ENSG00000280495 0.0625
ENSG00000280501 0.125
ENSG00000280516 0.0625
ENSG00000280529 0.125
ENSG00000280549 0.0625
ENSG00000280610 0.0625
ENSG00000280635 0.25
ENSG00000280663 0.125
ENSG00000280680 0.125
ENSG00000280682 0.0625
ENSG00000280755 0.125
ENSG00000280873 0.125
ENSG00000280908 0.0625
ENSG00000280962 0.0625
ENSG00000281026 0.0625
ENSG00000281089 0.0625
ENSG00000281123 0.0625
ENSG00000281151 0.1875
ENSG00000281165 0.125
ENSG00000281289 0.1875
ENSG00000281306 0.1875
ENSG00000281320 0.125
ENSG00000281429 0.125
ENSG00000281434 0.0625
ENSG00000281484 0.25
ENSG00000281500 0.3125
ENSG00000281614 0.3125
ENSG00000281618 0.1875
ENSG00000281775 0.0625
ENSG00000281813 0.125
ENSG00000281818 0.25
ENSG00000281857 0.1875
ENSG00000281861 0.0625
ENSG00000281879 0.1875
ENSG00000281894 0.0625
ENSG00000281899 0.0625
ENSG00000281917 0.125
ENSG00000281919 0.0625
ENSG00000281931 0.3125
ENSG00000281938 0.0625
ENSG00000281948 0.1875
ENSG00000282026 0.125
ENSG00000282034 0.0625
ENSG00000282049 0.125
ENSG00000282076 0.25
ENSG00000282088 0.0625
ENSG00000282110 0.0625
ENSG00000282147 0.125
ENSG00000282152 0.0625
ENSG00000282168 0.125
ENSG00000282228 0.0625
ENSG00000282230 0.1875
ENSG00000282243 0.375
ENSG00000282254 0.0625
ENSG00000282266 0.1875
ENSG00000282302 0.0625
ENSG00000282307 0.1875
ENSG00000282318 0.0625
ENSG00000282367 0.0625
ENSG00000282379 0.5
ENSG00000282424 0.0625
ENSG00000282513 0.125
ENSG00000282608 0.25
ENSG00000282637 0.0625
ENSG00000282663 0.0625
ENSG00000282725 0.0625
ENSG00000282735 0.0625
ENSG00000282752 0.0625
ENSG00000282800 0.0625
ENSG00000282827 0.0625
ENSG00000282830 0.3125
ENSG00000282838 0.1875
ENSG00000282844 0.0625
ENSG00000282853 0.3125
ENSG00000282854 0.0625
ENSG00000282880 0.0625
ENSG00000282899 0.1875
ENSG00000282901 0.1875
ENSG00000282902 0.3125
ENSG00000282905 0.0625
ENSG00000282928 0.125
ENSG00000282932 0.125
ENSG00000282941 0.125
ENSG00000282945 0.0625
ENSG00000282954 0.0625
ENSG00000282984 0.125
ENSG00000282992 0.25
ENSG00000283009 0.125
ENSG00000283021 0.125
ENSG00000283024 0.0625
ENSG00000283046 0.0625
ENSG00000283060 0.375
ENSG00000283082 0.3125
ENSG00000283094 0.125
ENSG00000283104 0.0625
ENSG00000283122 0.0625
ENSG00000283147 0.0625
ENSG00000283150 0.0625
ENSG00000283151 0.0625
ENSG00000283158 0.1875
ENSG00000283179 0.0625
ENSG00000283191 0.125
ENSG00000283194 0.125
ENSG00000283220 0.0625
ENSG00000283224 0.0625
ENSG00000283228 0.1875
ENSG00000283229 0.0625
ENSG00000283241 0.125
ENSG00000283245 0.0625
ENSG00000283253 0.0625
ENSG00000283266 0.1875
ENSG00000283299 0.125
ENSG00000283321 0.0625
ENSG00000283352 0.0625
ENSG00000283406 0.0625
ENSG00000283430 0.125
ENSG00000283448 0.125
ENSG00000283460 0.0625
ENSG00000283467 0.125
ENSG00000283472 0.0625
ENSG00000283485 0.25
ENSG00000283494 0.0625
ENSG00000283495 0.1875
ENSG00000283515 0.0625
ENSG00000283530 0.0625
ENSG00000283590 0.1875
ENSG00000283620 0.0625
ENSG00000104969 0
ENSG00000141965 0
ENSG00000003056 0
ENSG00000221988 0
ENSG00000231618 0
ENSG00000236649 0
ENSG00000228116 0
ENSG00000206256 0
ENSG00000206329 0
ENSG00000227600 0
ENSG00000168452 0
ENSG00000124214 0
ENSG00000065978 0
ENSG00000117862 0
ENSG00000186866 0
ENSG00000158545 0
ENSG00000175646 0
ENSG00000187239 0
ENSG00000092009 0
ENSG00000107929 0
ENSG00000084463 0
ENSG00000198554 0
ENSG00000198791 0
ENSG00000174871 0
ENSG00000113318 0
ENSG00000077152 0
ENSG00000181826 0
ENSG00000116350 0
ENSG00000138346 0
ENSG00000158747 0
ENSG00000116679 0
ENSG00000103152 0
ENSG00000127241 0
ENSG00000118900 0
ENSG00000166197 0
ENSG00000147799 0
ENSG00000176890 0
ENSG00000178999 0
ENSG00000149554 0
ENSG00000168724 0
ENSG00000112242 0
ENSG00000187790 0
ENSG00000170365 0
ENSG00000132780 0
ENSG00000142751 0
ENSG00000179588 0
ENSG00000143179 0
ENSG00000124641 0
ENSG00000068796 0
ENSG00000237649 0
ENSG00000204197 0
ENSG00000056678 0
ENSG00000233450 0
ENSG00000105447 0
ENSG00000123545 0
ENSG00000173327 0
ENSG00000172009 0
ENSG00000117155 0
ENSG00000241484 0
ENSG00000248405 0
ENSG00000169592 0
ENSG00000136824 0
ENSG00000133265 0
ENSG00000159259 0
ENSG00000101811 0
ENSG00000141314 0
ENSG00000162775 0
ENSG00000109118 0
ENSG00000014138 0
ENSG00000105821 0
ENSG00000165195 0
ENSG00000179958 0
ENSG00000101577 0
ENSG00000132463 0
ENSG00000086589 0
ENSG00000144355 0
ENSG00000163950 0
ENSG00000168883 0
ENSG00000134287 0
ENSG00000165689 0
ENSG00000076928 0
ENSG00000131747 0
ENSG00000029993 0
ENSG00000070778 0
ENSG00000170276 0
ENSG00000254445 0
ENSG00000024048 0
ENSG00000139514 0
ENSG00000066044 0
ENSG00000099624 0
ENSG00000160439 0
ENSG00000274418 0
ENSG00000278284 0
ENSG00000275474 0
ENSG00000276826 0
ENSG00000276341 0
ENSG00000274504 0
ENSG00000273944 0
ENSG00000278149 0
ENSG00000276684 0
ENSG00000120253 0
ENSG00000176720 0
ENSG00000170486 0
ENSG00000112592 0
ENSG00000091527 0
ENSG00000167325 0
ENSG00000092330 0
ENSG00000143799 0
ENSG00000072756 0
ENSG00000175115 0
ENSG00000167674 0
ENSG00000259494 0
ENSG00000105698 0
ENSG00000161791 0
ENSG00000163170 0
ENSG00000273841 0
ENSG00000276463 0
ENSG00000092445 0
ENSG00000106290 0
ENSG00000196405 0
ENSG00000176749 0
ENSG00000101361 0
ENSG00000168496 0
ENSG00000103194 0
ENSG00000101222 0
ENSG00000144136 0
ENSG00000128973 0
ENSG00000108830 0
ENSG00000165392 0
ENSG00000187908 0
ENSG00000214941 0
ENSG00000101019 0
ENSG00000129810 0
ENSG00000163975 0
ENSG00000157856 0
ENSG00000152413 0
ENSG00000064651 0
ENSG00000103196 0
ENSG00000105755 0
ENSG00000116016 0
ENSG00000198964 0
ENSG00000114423 0
ENSG00000069974 0
ENSG00000242247 0
ENSG00000073712 0
ENSG00000170965 0
ENSG00000138166 0
ENSG00000102962 0
ENSG00000020577 0
ENSG00000145685 0
ENSG00000170745 0
ENSG00000149573 0
ENSG00000104497 0
ENSG00000135723 0
ENSG00000155324 0
ENSG00000114251 0
ENSG00000198689 0
ENSG00000146648 0
ENSG00000143498 0
ENSG00000103187 0
ENSG00000065559 0
ENSG00000137575 0
ENSG00000159200 0
ENSG00000172183 0
ENSG00000070540 0
ENSG00000047365 0
ENSG00000244274 0
ENSG00000076685 0
ENSG00000196923 0
ENSG00000126821 0
ENSG00000204634 0
ENSG00000104450 0
ENSG00000023330 0
ENSG00000013375 0
ENSG00000079691 0
ENSG00000130513 0
ENSG00000155508 0
ENSG00000160179 0
ENSG00000182534 0
ENSG00000131015 0
ENSG00000134258 0
ENSG00000114812 0
ENSG00000021300 0
ENSG00000162337 0
ENSG00000185499 0
ENSG00000135905 0
ENSG00000149260 0
ENSG00000088340 0
ENSG00000143819 0
ENSG00000104765 0
ENSG00000104960 0
ENSG00000117009 0
ENSG00000156113 0
ENSG00000160867 0
ENSG00000260027 0
ENSG00000061918 0
ENSG00000185442 0
ENSG00000138311 0
ENSG00000172037 0
ENSG00000072682 0
ENSG00000119655 0
ENSG00000179403 0
ENSG00000197249 0
ENSG00000277377 0
ENSG00000109016 0
ENSG00000138613 0
ENSG00000165912 0
ENSG00000196511 0
ENSG00000151632 0
ENSG00000113448 0
ENSG00000197496 0
ENSG00000133985 0
ENSG00000147224 0
ENSG00000154305 0
ENSG00000159335 0
ENSG00000114353 0
ENSG00000156453 0
ENSG00000067113 0
ENSG00000141934 0
ENSG00000109920 0
ENSG00000056586 0
ENSG00000125351 0
ENSG00000161999 0
ENSG00000213639 0
ENSG00000239305 0
ENSG00000138115 0
ENSG00000111596 0
ENSG00000116062 0
ENSG00000090889 0
ENSG00000169217 0
ENSG00000130304 0
ENSG00000087586 0
ENSG00000196792 0
ENSG00000094880 0
ENSG00000119638 0
ENSG00000155096 0
ENSG00000078403 0
ENSG00000101972 0
ENSG00000277194 0
ENSG00000115386 0
ENSG00000105376 0
ENSG00000083642 0
ENSG00000257365 0
ENSG00000198252 0
ENSG00000008952 0
ENSG00000115866 0
ENSG00000187242 0
ENSG00000263243 0
ENSG00000163938 0
ENSG00000011426 0
ENSG00000120696 0
ENSG00000117595 0
ENSG00000146963 0
ENSG00000085415 0
ENSG00000131174 0
ENSG00000119541 0
ENSG00000164916 0
ENSG00000174013 0
ENSG00000169291 0
ENSG00000006576 0
ENSG00000083312 0
ENSG00000104976 0
ENSG00000186393 0
ENSG00000131941 0
ENSG00000143815 0
ENSG00000154654 0
ENSG00000131051 0
ENSG00000152904 0
ENSG00000116685 0
ENSG00000110768 0
ENSG00000135776 0
ENSG00000136897 0
ENSG00000131263 0
ENSG00000015479 0
ENSG00000280987 0
ENSG00000118454 0
ENSG00000111581 0
ENSG00000186487 0
ENSG00000119787 0
ENSG00000082898 0
ENSG00000117305 0
ENSG00000145216 0
ENSG00000134086 0
ENSG00000212938 0
ENSG00000188529 0
ENSG00000110063 0
ENSG00000173559 0
ENSG00000132300 0
ENSG00000074803 0
ENSG00000164045 0
ENSG00000138081 0
ENSG00000158402 0
ENSG00000123136 0
ENSG00000115239 0
ENSG00000120948 0
ENSG00000119778 0
ENSG00000104332 0
ENSG00000162385 0
ENSG00000125820 0
ENSG00000171246 0
ENSG00000160299 0
ENSG00000132872 0
ENSG00000182054 0
ENSG00000099821 0
ENSG00000158169 0
ENSG00000114978 0
ENSG00000124383 0
ENSG00000181061 0
ENSG00000120659 0
ENSG00000122482 0
ENSG00000139977 0
ENSG00000103064 0
ENSG00000139842 0
ENSG00000171365 0
ENSG00000121879 0
ENSG00000137776 0
ENSG00000075292 0
ENSG00000164024 0
ENSG00000108953 0
ENSG00000274474 0
ENSG00000070010 0
ENSG00000176988 0
ENSG00000196954 0
ENSG00000175591 0
ENSG00000164654 0
ENSG00000007866 0
ENSG00000181163 0
ENSG00000107581 0
ENSG00000126953 0
ENSG00000243709 0
ENSG00000211456 0
ENSG00000005889 0
ENSG00000127995 0
ENSG00000153774 0
ENSG00000077147 0
ENSG00000123453 0
ENSG00000204220 0
ENSG00000237335 0
ENSG00000224782 0
ENSG00000235692 0
ENSG00000206283 0
ENSG00000164163 0
ENSG00000164347 0
ENSG00000166233 0
ENSG00000137804 0
ENSG00000170144 0
ENSG00000144895 0
ENSG00000130202 0
ENSG00000148335 0
ENSG00000205670 0
ENSG00000187446 0
ENSG00000153187 0
ENSG00000136327 0
ENSG00000143850 0
ENSG00000127666 0
ENSG00000175224 0
ENSG00000256269 0
ENSG00000281702 0
ENSG00000148219 0
ENSG00000005381 0
ENSG00000126016 0
ENSG00000179242 0
ENSG00000280641 0
ENSG00000121940 0
ENSG00000112699 0
ENSG00000181035 0
ENSG00000173267 0
ENSG00000160695 0
ENSG00000280616 0
ENSG00000187122 0
ENSG00000152931 0
ENSG00000168229 0
ENSG00000126583 0
ENSG00000229391 0
ENSG00000104499 0
ENSG00000198844 0
ENSG00000029534 0
ENSG00000160113 0
ENSG00000084112 0
ENSG00000142156 0
ENSG00000106689 0
ENSG00000162510 0
ENSG00000075618 0
ENSG00000149575 0
ENSG00000066468 0
ENSG00000204482 0
ENSG00000206433 0
ENSG00000231048 0
ENSG00000230791 0
ENSG00000226182 0
ENSG00000223465 0
ENSG00000235915 0
ENSG00000234514 0
ENSG00000163930 0
ENSG00000143319 0
ENSG00000127472 0
ENSG00000126010 0
ENSG00000168781 0
ENSG00000015676 0
ENSG00000136877 0
ENSG00000186642 0
ENSG00000095951 0
ENSG00000107242 0
ENSG00000163810 0
ENSG00000281886 0
ENSG00000084676 0
ENSG00000006071 0
ENSG00000161638 0
ENSG00000126895 0
ENSG00000187048 0
ENSG00000087008 0
ENSG00000116560 0
ENSG00000160882 0
ENSG00000158623 0
ENSG00000141013 0
ENSG00000283182 0
ENSG00000148082 0
ENSG00000134780 0
ENSG00000161905 0
ENSG00000116254 0
ENSG00000185974 0
ENSG00000185338 0
ENSG00000151577 0
ENSG00000117984 0
ENSG00000120436 0
ENSG00000088832 0
ENSG00000198488 0
ENSG00000128710 0
ENSG00000166507 0
ENSG00000272916 0
ENSG00000155659 0
ENSG00000110328 0
ENSG00000059691 0
ENSG00000173039 0
ENSG00000124875 0
ENSG00000141522 0
ENSG00000115414 0
ENSG00000136238 0
ENSG00000196754 0
ENSG00000185024 0
ENSG00000103197 0
ENSG00000156127 0
ENSG00000083444 0
ENSG00000185800 0
ENSG00000159840 0
ENSG00000142627 0
ENSG00000166794 0
ENSG00000070159 0
ENSG00000171497 0
ENSG00000124562 0
ENSG00000110619 0
ENSG00000278191 0
ENSG00000169684 0
ENSG00000162068 0
ENSG00000136485 0
ENSG00000100258 0
ENSG00000102878 0
ENSG00000205250 0
ENSG00000165688 0
ENSG00000142409 0
ENSG00000215704 0
ENSG00000120053 0
ENSG00000106038 0
ENSG00000204469 0
ENSG00000225164 0
ENSG00000231370 0
ENSG00000226618 0
ENSG00000231825 0
ENSG00000225748 0
ENSG00000206427 0
ENSG00000196235 0
ENSG00000150594 0
ENSG00000075426 0
ENSG00000008838 0
ENSG00000072210 0
ENSG00000183963 0
ENSG00000129625 0
ENSG00000134910 0
ENSG00000100304 0
ENSG00000039123 0
ENSG00000163624 0
ENSG00000138495 0
ENSG00000159692 0
ENSG00000161281 0
ENSG00000158748 0
ENSG00000120694 0
ENSG00000138835 0
ENSG00000068383 0
ENSG00000099849 0
ENSG00000273859 0
ENSG00000136098 0
ENSG00000075413 0
ENSG00000132507 0
ENSG00000110721 0
ENSG00000158874 0
ENSG00000157168 0
ENSG00000163513 0
ENSG00000135845 0
ENSG00000011485 0
ENSG00000102996 0
ENSG00000112977 0
ENSG00000213918 0
ENSG00000170820 0
ENSG00000126012 0
ENSG00000141568 0
ENSG00000126214 0
ENSG00000107758 0
ENSG00000105650 0
ENSG00000114650 0
ENSG00000164305 0
ENSG00000109758 0
ENSG00000267467 0
ENSG00000180901 0
ENSG00000095139 0
ENSG00000170266 0
ENSG00000141959 0
ENSG00000115234 0
ENSG00000111321 0
ENSG00000123143 0
ENSG00000137841 0
ENSG00000137880 0
ENSG00000100034 0
ENSG00000072506 0
ENSG00000150787 0
ENSG00000102978 0
ENSG00000196937 0
ENSG00000125870 0
ENSG00000105329 0
ENSG00000092841 0
ENSG00000253159 0
ENSG00000102302 0
ENSG00000162736 0
ENSG00000169884 0
ENSG00000105374 0
ENSG00000136717 0
ENSG00000130675 0
ENSG00000147065 0
ENSG00000204590 0
ENSG00000235986 0
ENSG00000206412 0
ENSG00000229470 0
ENSG00000206492 0
ENSG00000232143 0
ENSG00000228581 0
ENSG00000226882 0
ENSG00000008056 0
ENSG00000118137 0
ENSG00000063854 0
ENSG00000162191 0
ENSG00000099795 0
ENSG00000243772 0
ENSG00000278327 0
ENSG00000276590 0
ENSG00000274108 0
ENSG00000274402 0
ENSG00000277484 0
ENSG00000277554 0
ENSG00000274410 0
ENSG00000273947 0
ENSG00000275658 0
ENSG00000276459 0
ENSG00000277317 0
ENSG00000273887 0
ENSG00000278369 0
ENSG00000277924 0
ENSG00000276218 0
ENSG00000275623 0
ENSG00000275008 0
ENSG00000274952 0
ENSG00000274830 0
ENSG00000157184 0
ENSG00000107404 0
ENSG00000166548 0
ENSG00000125084 0
ENSG00000187714 0
ENSG00000109047 0
ENSG00000102854 0
ENSG00000117676 0
ENSG00000281877 0
ENSG00000108823 0
ENSG00000127463 0
ENSG00000196396 0
ENSG00000113615 0
ENSG00000115756 0
ENSG00000204366 0
ENSG00000234196 0
ENSG00000237900 0
ENSG00000206366 0
ENSG00000234852 0
ENSG00000143621 0
ENSG00000127616 0
ENSG00000107937 0
ENSG00000130826 0
ENSG00000148229 0
ENSG00000112081 0
ENSG00000108179 0
ENSG00000177889 0
ENSG00000143458 0
ENSG00000135318 0
ENSG00000174780 0
ENSG00000205730 0
ENSG00000005100 0
ENSG00000114354 0
ENSG00000148572 0
ENSG00000011007 0
ENSG00000154582 0
ENSG00000034152 0
ENSG00000009844 0
ENSG00000067334 0
ENSG00000153006 0
ENSG00000140406 0
ENSG00000129292 0
ENSG00000173542 0
ENSG00000103966 0
ENSG00000135048 0
ENSG00000253368 0
ENSG00000205937 0
ENSG00000112245 0
ENSG00000144560 0
ENSG00000120217 0
ENSG00000181472 0
ENSG00000065809 0
ENSG00000179348 0
ENSG00000144233 0
ENSG00000164484 0
ENSG00000048405 0
ENSG00000115091 0
ENSG00000083520 0
ENSG00000127947 0
ENSG00000265354 0
ENSG00000177370 0
ENSG00000278501 0
ENSG00000277649 0
ENSG00000137309 0
ENSG00000164465 0
ENSG00000174136 0
ENSG00000138750 0
ENSG00000198900 0
ENSG00000104885 0
ENSG00000137936 0
ENSG00000170027 0
ENSG00000110925 0
ENSG00000105656 0
ENSG00000169251 0
ENSG00000184216 0
ENSG00000135002 0
ENSG00000189320 0
ENSG00000106682 0
ENSG00000105383 0
ENSG00000136802 0
ENSG00000213341 0
ENSG00000130706 0
ENSG00000132467 0
ENSG00000011422 0
ENSG00000099331 0
ENSG00000112941 0
ENSG00000143067 0
ENSG00000101367 0
ENSG00000141543 0
ENSG00000161960 0
ENSG00000040199 0
ENSG00000061794 0
ENSG00000165338 0
ENSG00000139372 0
ENSG00000174173 0
ENSG00000171793 0
ENSG00000127774 0
ENSG00000137492 0
ENSG00000176871 0
ENSG00000136718 0
ENSG00000189159 0
ENSG00000166448 0
ENSG00000115539 0
ENSG00000169688 0
ENSG00000128708 0
ENSG00000127337 0
ENSG00000141030 0
ENSG00000090520 0
ENSG00000165916 0
ENSG00000205358 0
ENSG00000005194 0
ENSG00000148331 0
ENSG00000138073 0
ENSG00000198033 0
ENSG00000148634 0
ENSG00000112576 0
ENSG00000170558 0
ENSG00000123737 0
ENSG00000175166 0
ENSG00000108559 0
ENSG00000170190 0
ENSG00000187634 0
ENSG00000011260 0
ENSG00000133107 0
ENSG00000136108 0
ENSG00000139734 0
ENSG00000175550 0
ENSG00000070950 0
ENSG00000102172 0
ENSG00000116120 0
ENSG00000179115 0
ENSG00000112312 0
ENSG00000260549 0
ENSG00000111206 0
ENSG00000119681 0
ENSG00000125652 0
ENSG00000234585 0
ENSG00000125148 0
ENSG00000092853 0
ENSG00000171208 0
ENSG00000120526 0
ENSG00000182287 0
ENSG00000165244 0
ENSG00000090273 0
ENSG00000137310 0
ENSG00000224379 0
ENSG00000206455 0
ENSG00000224941 0
ENSG00000233890 0
ENSG00000224472 0
ENSG00000234674 0
ENSG00000128050 0
ENSG00000170515 0
ENSG00000097046 0
ENSG00000100591 0
ENSG00000124802 0
ENSG00000168393 0
ENSG00000155115 0
ENSG00000115233 0
ENSG00000204897 0
ENSG00000189403 0
ENSG00000197498 0
ENSG00000101447 0
ENSG00000145220 0
ENSG00000100462 0
ENSG00000137814 0
ENSG00000180875 0
ENSG00000131876 0
ENSG00000106263 0
ENSG00000198056 0
ENSG00000143228 0
ENSG00000169299 0
ENSG00000133302 0
ENSG00000169689 0
ENSG00000108309 0
ENSG00000049769 0
ENSG00000105701 0
ENSG00000276180 0
ENSG00000168703 0
ENSG00000005421 0
ENSG00000105854 0
ENSG00000176845 0
ENSG00000275031 0
ENSG00000100083 0
ENSG00000241978 0
ENSG00000103035 0
ENSG00000116514 0
ENSG00000038945 0
ENSG00000127328 0
ENSG00000162738 0
ENSG00000107341 0
ENSG00000100600 0
ENSG00000068028 0
ENSG00000147697 0
ENSG00000133661 0
ENSG00000088992 0
ENSG00000116985 0
ENSG00000088726 0
ENSG00000164294 0
ENSG00000013288 0
ENSG00000164535 0
ENSG00000137648 0
ENSG00000124440 0
ENSG00000105122 0
ENSG00000166224 0
ENSG00000120509 0
ENSG00000204386 0
ENSG00000234343 0
ENSG00000227129 0
ENSG00000223957 0
ENSG00000234846 0
ENSG00000184494 0
ENSG00000227315 0
ENSG00000228691 0
ENSG00000241794 0
ENSG00000116752 0
ENSG00000170677 0
ENSG00000186283 0
ENSG00000108852 0
ENSG00000147883 0
ENSG00000104537 0
ENSG00000165076 0
ENSG00000171236 0
ENSG00000104756 0
ENSG00000178950 0
ENSG00000067082 0
ENSG00000152078 0
ENSG00000143256 0
ENSG00000116194 0
ENSG00000100504 0
ENSG00000168556 0
ENSG00000176058 0
ENSG00000162399 0
ENSG00000183134 0
ENSG00000123130 0
ENSG00000187726 0
ENSG00000165644 0
ENSG00000136697 0
ENSG00000006704 0
ENSG00000165192 0
ENSG00000027075 0
ENSG00000175538 0
ENSG00000072274 0
ENSG00000085377 0
ENSG00000170962 0
ENSG00000084628 0
ENSG00000129465 0
ENSG00000166796 0
ENSG00000107731 0
ENSG00000141198 0
ENSG00000100359 0
ENSG00000187024 0
ENSG00000067057 0
ENSG00000183844 0
ENSG00000145491 0
ENSG00000136783 0
ENSG00000100983 0
ENSG00000243279 0
ENSG00000115541 0
ENSG00000143107 0
ENSG00000109674 0
ENSG00000113209 0
ENSG00000198796 0
ENSG00000143374 0
ENSG00000146469 0
ENSG00000132646 0
ENSG00000104998 0
ENSG00000140254 0
ENSG00000181867 0
ENSG00000167612 0
ENSG00000146776 0
ENSG00000185813 0
ENSG00000143624 0
ENSG00000262826 0
ENSG00000111837 0
ENSG00000167771 0
ENSG00000166927 0
ENSG00000136573 0
ENSG00000198570 0
ENSG00000135521 0
ENSG00000101670 0
ENSG00000126814 0
ENSG00000095596 0
ENSG00000088727 0
ENSG00000088827 0
ENSG00000164265 0
ENSG00000182450 0
ENSG00000184988 0
ENSG00000242600 0
ENSG00000204345 0
ENSG00000206075 0
ENSG00000124588 0
ENSG00000010017 0
ENSG00000175182 0
ENSG00000214872 0
ENSG00000197386 0
ENSG00000170509 0
ENSG00000166411 0
ENSG00000162377 0
ENSG00000161813 0
ENSG00000251664 0
ENSG00000089818 0
ENSG00000260916 0
ENSG00000115145 0
ENSG00000153914 0
ENSG00000251192 0
ENSG00000158467 0
ENSG00000040341 0
ENSG00000133835 0
ENSG00000170759 0
ENSG00000112249 0
ENSG00000091039 0
ENSG00000171428 0
ENSG00000197579 0
ENSG00000118260 0
ENSG00000184867 0
ENSG00000111802 0
ENSG00000129055 0
ENSG00000197045 0
ENSG00000198399 0
ENSG00000100644 0
ENSG00000128059 0
ENSG00000135837 0
ENSG00000100722 0
ENSG00000116977 0
ENSG00000139974 0
ENSG00000127980 0
ENSG00000186310 0
ENSG00000172845 0
ENSG00000143033 0
ENSG00000108582 0
ENSG00000136381 0
ENSG00000086015 0
ENSG00000171100 0
ENSG00000171150 0
ENSG00000012174 0
ENSG00000123178 0
ENSG00000136143 0
ENSG00000109738 0
ENSG00000176454 0
ENSG00000169131 0
ENSG00000118482 0
ENSG00000082996 0
ENSG00000273703 0
ENSG00000102174 0
ENSG00000198836 0
ENSG00000038002 0
ENSG00000139187 0
ENSG00000165487 0
ENSG00000173992 0
ENSG00000123240 0
ENSG00000055955 0
ENSG00000111254 0
ENSG00000196104 0
ENSG00000078596 0
ENSG00000112499 0
ENSG00000183682 0
ENSG00000136872 0
ENSG00000132518 0
ENSG00000008517 0
ENSG00000076258 0
ENSG00000122386 0
ENSG00000175274 0
ENSG00000135414 0
ENSG00000077800 0
ENSG00000138435 0
ENSG00000109111 0
ENSG00000087266 0
ENSG00000091704 0
ENSG00000150672 0
ENSG00000082512 0
ENSG00000102309 0
ENSG00000237521 0
ENSG00000067191 0
ENSG00000012822 0
ENSG00000134597 0
ENSG00000128250 0
ENSG00000100263 0
ENSG00000163497 0
ENSG00000102468 0
ENSG00000110042 0
ENSG00000100403 0
ENSG00000105339 0
ENSG00000100239 0
ENSG00000047578 0
ENSG00000138080 0
ENSG00000151376 0
ENSG00000007350 0
ENSG00000077279 0
ENSG00000145916 0
ENSG00000108688 0
ENSG00000135363 0
ENSG00000164816 0
ENSG00000128683 0
ENSG00000156575 0
ENSG00000162174 0
ENSG00000115129 0
ENSG00000138795 0
ENSG00000101955 0
ENSG00000115762 0
ENSG00000085741 0
ENSG00000078579 0
ENSG00000158560 0
ENSG00000003249 0
ENSG00000092068 0
ENSG00000050327 0
ENSG00000174951 0
ENSG00000122122 0
ENSG00000226887 0
ENSG00000154556 0
ENSG00000137474 0
ENSG00000117586 0
ENSG00000221963 0
ENSG00000105255 0
ENSG00000163932 0
ENSG00000206474 0
ENSG00000229412 0
ENSG00000232397 0
ENSG00000224234 0
ENSG00000220550 0
ENSG00000230505 0
ENSG00000235441 0
ENSG00000204689 0
ENSG00000196159 0
ENSG00000182687 0
ENSG00000105248 0
ENSG00000204961 0
ENSG00000242612 0
ENSG00000274296 0
ENSG00000101981 0
ENSG00000203857 0
ENSG00000083307 0
ENSG00000101951 0
ENSG00000112218 0
ENSG00000101546 0
ENSG00000121053 0
ENSG00000189056 0
ENSG00000158887 0
ENSG00000069011 0
ENSG00000124657 0
ENSG00000153563 0
ENSG00000175535 0
ENSG00000156239 0
ENSG00000168309 0
ENSG00000099984 0
ENSG00000277897 0
ENSG00000128805 0
ENSG00000162630 0
ENSG00000118113 0
ENSG00000173610 0
ENSG00000120868 0
ENSG00000077943 0
ENSG00000050344 0
ENSG00000169760 0
ENSG00000134538 0
ENSG00000006747 0
ENSG00000140368 0
ENSG00000099385 0
ENSG00000125505 0
ENSG00000278519 0
ENSG00000277025 0
ENSG00000277923 0
ENSG00000277733 0
ENSG00000274194 0
ENSG00000273592 0
ENSG00000276935 0
ENSG00000278322 0
ENSG00000275118 0
ENSG00000170396 0
ENSG00000131668 0
ENSG00000114859 0
ENSG00000170791 0
ENSG00000183696 0
ENSG00000120210 0
ENSG00000165304 0
ENSG00000198753 0
ENSG00000149972 0
ENSG00000138375 0
ENSG00000146197 0
ENSG00000137976 0
ENSG00000154016 0
ENSG00000189058 0
ENSG00000133980 0
ENSG00000089234 0
ENSG00000224586 0
ENSG00000257770 0
ENSG00000159363 0
ENSG00000183770 0
ENSG00000007516 0
ENSG00000106404 0
ENSG00000121864 0
ENSG00000138092 0
ENSG00000215612 0
ENSG00000110076 0
ENSG00000141456 0
ENSG00000173540 0
ENSG00000137868 0
ENSG00000183813 0
ENSG00000113088 0
ENSG00000051180 0
ENSG00000181965 0
ENSG00000206203 0
ENSG00000144771 0
ENSG00000128713 0
ENSG00000187116 0
ENSG00000274113 0
ENSG00000275404 0
ENSG00000278355 0
ENSG00000274914 0
ENSG00000048545 0
ENSG00000019582 0
ENSG00000100280 0
ENSG00000121653 0
ENSG00000136698 0
ENSG00000158062 0
ENSG00000136240 0
ENSG00000151500 0
ENSG00000090372 0
ENSG00000179776 0
ENSG00000151640 0
ENSG00000042753 0
ENSG00000128482 0
ENSG00000173578 0
ENSG00000213023 0
ENSG00000171385 0
ENSG00000181104 0
ENSG00000157110 0
ENSG00000100099 0
ENSG00000170743 0
ENSG00000167600 0
ENSG00000135549 0
ENSG00000131238 0
ENSG00000172023 0
ENSG00000184381 0
ENSG00000189129 0
ENSG00000183640 0
ENSG00000134545 0
ENSG00000027644 0
ENSG00000188786 0
ENSG00000089356 0
ENSG00000158813 0
ENSG00000137707 0
ENSG00000213903 0
ENSG00000160783 0
ENSG00000163515 0
ENSG00000151490 0
ENSG00000172179 0
ENSG00000176919 0
ENSG00000163482 0
ENSG00000177508 0
ENSG00000148737 0
ENSG00000064655 0
ENSG00000189420 0
ENSG00000115138 0
ENSG00000257949 0
ENSG00000081052 0
ENSG00000166974 0
ENSG00000103037 0
ENSG00000162365 0
ENSG00000170442 0
ENSG00000131730 0
ENSG00000169218 0
ENSG00000182885 0
ENSG00000111245 0
ENSG00000204941 0
ENSG00000122543 0
ENSG00000119535 0
ENSG00000116745 0
ENSG00000169562 0
ENSG00000141434 0
ENSG00000137270 0
ENSG00000120088 0
ENSG00000278232 0
ENSG00000282456 0
ENSG00000263715 0
ENSG00000276191 0
ENSG00000105649 0
ENSG00000074966 0
ENSG00000138675 0
ENSG00000106128 0
ENSG00000277775 0
ENSG00000176697 0
ENSG00000063245 0
ENSG00000109471 0
ENSG00000198650 0
ENSG00000111700 0
ENSG00000169860 0
ENSG00000107902 0
ENSG00000122735 0
ENSG00000105370 0
ENSG00000146426 0
ENSG00000168619 0
ENSG00000278548 0
ENSG00000141905 0
ENSG00000034053 0
ENSG00000276495 0
ENSG00000159788 0
ENSG00000115850 0
ENSG00000149050 0
ENSG00000204616 0
ENSG00000226402 0
ENSG00000224168 0
ENSG00000224542 0
ENSG00000137397 0
ENSG00000225130 0
ENSG00000233573 0
ENSG00000223531 0
ENSG00000092067 0
ENSG00000150337 0
ENSG00000138653 0
ENSG00000122254 0
ENSG00000149499 0
ENSG00000170819 0
ENSG00000146166 0
ENSG00000141510 0
ENSG00000008441 0
ENSG00000100197 0
ENSG00000280905 0
ENSG00000282966 0
ENSG00000283284 0
ENSG00000272532 0
ENSG00000275211 0
ENSG00000278463 0
ENSG00000124302 0
ENSG00000086717 0
ENSG00000182134 0
ENSG00000075673 0
ENSG00000081842 0
ENSG00000132704 0
ENSG00000164823 0
ENSG00000178732 0
ENSG00000144290 0
ENSG00000184271 0
ENSG00000090447 0
ENSG00000198598 0
ENSG00000175505 0
ENSG00000250361 0
ENSG00000163599 0
ENSG00000101323 0
ENSG00000140538 0
ENSG00000244165 0
ENSG00000148795 0
ENSG00000150048 0
ENSG00000130032 0
ENSG00000129749 0
ENSG00000275302 0
ENSG00000277943 0
ENSG00000275824 0
ENSG00000166862 0
ENSG00000144580 0
ENSG00000197279 0
ENSG00000087074 0
ENSG00000101746 0
ENSG00000099860 0
ENSG00000124535 0
ENSG00000169508 0
ENSG00000107807 0
ENSG00000120289 0
ENSG00000157680 0
ENSG00000137364 0
ENSG00000114631 0
ENSG00000165629 0
ENSG00000164604 0
ENSG00000155307 0
ENSG00000142182 0
ENSG00000179097 0
ENSG00000124089 0
ENSG00000221946 0
ENSG00000170827 0
ENSG00000147437 0
ENSG00000171503 0
ENSG00000160323 0
ENSG00000281244 0
ENSG00000026652 0
ENSG00000137275 0
ENSG00000159885 0
ENSG00000134376 0
ENSG00000081014 0
ENSG00000112214 0
ENSG00000164219 0
ENSG00000198722 0
ENSG00000160862 0
ENSG00000138193 0
ENSG00000078114 0
ENSG00000112655 0
ENSG00000138119 0
ENSG00000103460 0
ENSG00000109321 0
ENSG00000133818 0
ENSG00000129355 0
ENSG00000119139 0
ENSG00000283143 0
ENSG00000132170 0
ENSG00000175315 0
ENSG00000097033 0
ENSG00000134755 0
ENSG00000137693 0
ENSG00000151689 0
ENSG00000145147 0
ENSG00000162607 0
ENSG00000116212 0
ENSG00000170954 0
ENSG00000173660 0
ENSG00000104147 0
ENSG00000164828 0
ENSG00000134138 0
ENSG00000131773 0
ENSG00000104327 0
ENSG00000182107 0
ENSG00000146242 0
ENSG00000283085 0
ENSG00000100592 0
ENSG00000123091 0
ENSG00000136193 0
ENSG00000118432 0
ENSG00000010810 0
ENSG00000116990 0
ENSG00000047579 0
ENSG00000197756 0
ENSG00000088038 0
ENSG00000274176 0
ENSG00000274616 0
ENSG00000277600 0
ENSG00000273943 0
ENSG00000276082 0
ENSG00000275979 0
ENSG00000277114 0
ENSG00000274941 0
ENSG00000277615 0
ENSG00000179218 0
ENSG00000105519 0
ENSG00000162729 0
ENSG00000086062 0
ENSG00000137216 0
ENSG00000183779 0
ENSG00000167658 0
ENSG00000143919 0
ENSG00000137460 0
ENSG00000166441 0
ENSG00000109919 0
ENSG00000177697 0
ENSG00000174010 0
ENSG00000164379 0
ENSG00000099260 0
ENSG00000155111 0
ENSG00000184992 0
ENSG00000131100 0
ENSG00000123576 0
ENSG00000214595 0
ENSG00000183496 0
ENSG00000173890 0
ENSG00000241360 0
ENSG00000141858 0
ENSG00000165891 0
ENSG00000105643 0
ENSG00000126882 0
ENSG00000257138 0
ENSG00000129911 0
ENSG00000180998 0
ENSG00000160606 0
ENSG00000180071 0
ENSG00000179981 0
ENSG00000103546 0
ENSG00000173258 0
ENSG00000164287 0
ENSG00000165113 0
ENSG00000040608 0
ENSG00000183114 0
ENSG00000128872 0
ENSG00000135766 0
ENSG00000185090 0
ENSG00000160446 0
ENSG00000188343 0
ENSG00000164112 0
ENSG00000149761 0
ENSG00000274209 0
ENSG00000123570 0
ENSG00000167536 0
ENSG00000182253 0
ENSG00000151079 0
ENSG00000234965 0
ENSG00000100479 0
ENSG00000114646 0
ENSG00000161981 0
ENSG00000120784 0
ENSG00000116014 0
ENSG00000185615 0
ENSG00000172031 0
ENSG00000169683 0
ENSG00000168792 0
ENSG00000147324 0
ENSG00000204003 0
ENSG00000267206 0
ENSG00000223972 0
ENSG00000054938 0
ENSG00000189292 0
ENSG00000173894 0
ENSG00000100167 0
ENSG00000185924 0
ENSG00000180834 0
ENSG00000185818 0
ENSG00000251322 0
ENSG00000198945 0
ENSG00000130383 0
ENSG00000188807 0
ENSG00000171368 0
ENSG00000149679 0
ENSG00000127585 0
ENSG00000136404 0
ENSG00000188322 0
ENSG00000008405 0
ENSG00000148835 0
ENSG00000223510 0
ENSG00000100842 0
ENSG00000100908 0
ENSG00000198944 0
ENSG00000183145 0
ENSG00000110060 0
ENSG00000129317 0
ENSG00000237515 0
ENSG00000257017 0
ENSG00000171004 0
ENSG00000165271 0
ENSG00000165828 0
ENSG00000255277 0
ENSG00000273808 0
ENSG00000184162 0
ENSG00000162004 0
ENSG00000119913 0
ENSG00000197050 0
ENSG00000087269 0
ENSG00000164338 0
ENSG00000139364 0
ENSG00000250479 0
ENSG00000273607 0
ENSG00000214160 0
ENSG00000082516 0
ENSG00000163239 0
ENSG00000127530 0
ENSG00000007080 0
ENSG00000120942 0
ENSG00000166938 0
ENSG00000187123 0
ENSG00000203784 0
ENSG00000125257 0
ENSG00000140263 0
ENSG00000180098 0
ENSG00000104907 0
ENSG00000144339 0
ENSG00000165526 0
ENSG00000142684 0
ENSG00000179598 0
ENSG00000184967 0
ENSG00000176978 0
ENSG00000184178 0
ENSG00000184428 0
ENSG00000165661 0
ENSG00000062282 0
ENSG00000182512 0
ENSG00000178105 0
ENSG00000168658 0
ENSG00000242114 0
ENSG00000164638 0
ENSG00000108924 0
ENSG00000184281 0
ENSG00000160193 0
ENSG00000204576 0
ENSG00000228186 0
ENSG00000206491 0
ENSG00000233564 0
ENSG00000223887 0
ENSG00000223766 0
ENSG00000229202 0
ENSG00000053501 0
ENSG00000111405 0
ENSG00000214022 0
ENSG00000141564 0
ENSG00000138083 0
ENSG00000177542 0
ENSG00000144741 0
ENSG00000282739 0
ENSG00000185294 0
ENSG00000278194 0
ENSG00000277106 0
ENSG00000118420 0
ENSG00000156042 0
ENSG00000146001 0
ENSG00000011478 0
ENSG00000135898 0
ENSG00000142484 0
ENSG00000167645 0
ENSG00000073598 0
ENSG00000115226 0
ENSG00000204610 0
ENSG00000137384 0
ENSG00000235905 0
ENSG00000227147 0
ENSG00000233599 0
ENSG00000224145 0
ENSG00000235259 0
ENSG00000235960 0
ENSG00000099769 0
ENSG00000173281 0
ENSG00000196507 0
ENSG00000178401 0
ENSG00000255568 0
ENSG00000268895 0
ENSG00000118972 0
ENSG00000198924 0
ENSG00000125508 0
ENSG00000176428 0
ENSG00000168026 0
ENSG00000064490 0
ENSG00000169696 0
ENSG00000114626 0
ENSG00000145217 0
ENSG00000225877 0
ENSG00000167419 0
ENSG00000167791 0
ENSG00000170948 0
ENSG00000280081 0
ENSG00000167874 0
ENSG00000095713 0
ENSG00000104081 0
ENSG00000244486 0
ENSG00000186862 0
ENSG00000164897 0
ENSG00000110243 0
ENSG00000010030 0
ENSG00000196131 0
ENSG00000204815 0
ENSG00000151812 0
ENSG00000132744 0
ENSG00000131055 0
ENSG00000237941 0
ENSG00000278855 0
ENSG00000141506 0
ENSG00000050555 0
ENSG00000125510 0
ENSG00000277044 0
ENSG00000132879 0
ENSG00000133398 0
ENSG00000229937 0
ENSG00000179240 0
ENSG00000186567 0
ENSG00000232401 0
ENSG00000177943 0
ENSG00000153902 0
ENSG00000173535 0
ENSG00000142279 0
ENSG00000129538 0
ENSG00000177556 0
ENSG00000113073 0
ENSG00000163568 0
ENSG00000139714 0
ENSG00000185482 0
ENSG00000139537 0
ENSG00000130812 0
ENSG00000165632 0
ENSG00000074071 0
ENSG00000155816 0
ENSG00000157093 0
ENSG00000163202 0
ENSG00000255240 0
ENSG00000140320 0
ENSG00000166562 0
ENSG00000197980 0
ENSG00000213085 0
ENSG00000184675 0
ENSG00000184497 0
ENSG00000282107 0
ENSG00000268089 0
ENSG00000204267 0
ENSG00000225967 0
ENSG00000228582 0
ENSG00000206299 0
ENSG00000206235 0
ENSG00000237599 0
ENSG00000223481 0
ENSG00000232326 0
ENSG00000124201 0
ENSG00000164694 0
ENSG00000188483 0
ENSG00000182944 0
ENSG00000077942 0
ENSG00000145569 0
ENSG00000099341 0
ENSG00000175387 0
ENSG00000172992 0
ENSG00000204392 0
ENSG00000236826 0
ENSG00000231502 0
ENSG00000224979 0
ENSG00000172850 0
ENSG00000225998 0
ENSG00000122034 0
ENSG00000147601 0
ENSG00000066336 0
ENSG00000165724 0
ENSG00000180957 0
ENSG00000126759 0
ENSG00000110880 0
ENSG00000149923 0
ENSG00000082196 0
ENSG00000204084 0
ENSG00000196588 0
ENSG00000184221 0
ENSG00000087250 0
ENSG00000204577 0
ENSG00000275019 0
ENSG00000274587 0
ENSG00000277816 0
ENSG00000089693 0
ENSG00000231925 0
ENSG00000236490 0
ENSG00000206208 0
ENSG00000112493 0
ENSG00000206281 0
ENSG00000080839 0
ENSG00000182551 0
ENSG00000280830 0
ENSG00000165283 0
ENSG00000049540 0
ENSG00000166428 0
ENSG00000132702 0
ENSG00000105223 0
ENSG00000198055 0
ENSG00000163507 0
ENSG00000170955 0
ENSG00000072864 0
ENSG00000275911 0
ENSG00000157379 0
ENSG00000156535 0
ENSG00000135655 0
ENSG00000185808 0
ENSG00000130287 0
ENSG00000204472 0
ENSG00000234836 0
ENSG00000235985 0
ENSG00000206428 0
ENSG00000235588 0
ENSG00000237727 0
ENSG00000082074 0
ENSG00000154269 0
ENSG00000171243 0
ENSG00000277632 0
ENSG00000274221 0
ENSG00000278567 0
ENSG00000087448 0
ENSG00000174004 0
ENSG00000176087 0
ENSG00000096080 0
ENSG00000065911 0
ENSG00000100413 0
ENSG00000125826 0
ENSG00000113742 0
ENSG00000050426 0
ENSG00000168710 0
ENSG00000239779 0
ENSG00000142089 0
ENSG00000152234 0
ENSG00000198301 0
ENSG00000163545 0
ENSG00000196365 0
ENSG00000176340 0
ENSG00000198502 0
ENSG00000100603 0
ENSG00000128272 0
ENSG00000117533 0
ENSG00000179222 0
ENSG00000165501 0
ENSG00000137547 0
ENSG00000253719 0
ENSG00000157020 0
ENSG00000266173 0
ENSG00000239672 0
ENSG00000158882 0
ENSG00000062485 0
ENSG00000130159 0
ENSG00000086102 0
ENSG00000109756 0
ENSG00000148187 0
ENSG00000149925 0
ENSG00000143761 0
ENSG00000163902 0
ENSG00000127580 0
ENSG00000275700 0
ENSG00000276072 0
ENSG00000168300 0
ENSG00000146701 0
ENSG00000254996 0
ENSG00000123124 0
ENSG00000166986 0
ENSG00000164331 0
ENSG00000087111 0
ENSG00000105640 0
ENSG00000182149 0
ENSG00000136908 0
ENSG00000132676 0
ENSG00000167118 0
ENSG00000163399 0
ENSG00000163743 0
ENSG00000133313 0
ENSG00000166598 0
ENSG00000175792 0
ENSG00000126001 0
ENSG00000121749 0
ENSG00000091592 0
ENSG00000167792 0
ENSG00000155463 0
ENSG00000116857 0
ENSG00000198270 0
ENSG00000163359 0
ENSG00000167470 0
ENSG00000168297 0
ENSG00000141504 0
ENSG00000167670 0
ENSG00000130766 0
ENSG00000166579 0
ENSG00000113013 0
ENSG00000143811 0
ENSG00000143575 0
ENSG00000158864 0
ENSG00000100412 0
ENSG00000166166 0
ENSG00000105669 0
ENSG00000136521 0
ENSG00000164104 0
ENSG00000037637 0
ENSG00000110955 0
ENSG00000100949 0
ENSG00000140983 0
ENSG00000144591 0
ENSG00000165792 0
ENSG00000185624 0
ENSG00000109180 0
ENSG00000005022 0
ENSG00000174243 0
ENSG00000135390 0
ENSG00000178425 0
ENSG00000058262 0
ENSG00000103356 0
ENSG00000120071 0
ENSG00000275867 0
ENSG00000278458 0
ENSG00000137200 0
ENSG00000131871 0
ENSG00000062650 0
ENSG00000165516 0
ENSG00000135052 0
ENSG00000100532 0
ENSG00000100577 0
ENSG00000236362 0
ENSG00000215269 0
ENSG00000143753 0
ENSG00000121104 0
ENSG00000092964 0
ENSG00000105619 0
ENSG00000276296 0
ENSG00000276323 0
ENSG00000278161 0
ENSG00000273833 0
ENSG00000274073 0
ENSG00000275086 0
ENSG00000276022 0
ENSG00000276263 0
ENSG00000276504 0
ENSG00000073417 0
ENSG00000146729 0
ENSG00000103089 0
ENSG00000013016 0
ENSG00000147202 0
ENSG00000139433 0
ENSG00000198721 0
ENSG00000172172 0
ENSG00000088367 0
ENSG00000101624 0
ENSG00000168118 0
ENSG00000047249 0
ENSG00000137563 0
ENSG00000138593 0
ENSG00000243156 0
ENSG00000049283 0
ENSG00000111962 0
ENSG00000100564 0
ENSG00000099800 0
ENSG00000140025 0
ENSG00000112419 0
ENSG00000186625 0
ENSG00000151657 0
ENSG00000100612 0
ENSG00000128311 0
ENSG00000087076 0
ENSG00000173598 0
ENSG00000197892 0
ENSG00000131037 0
ENSG00000132199 0
ENSG00000174775 0
ENSG00000276536 0
ENSG00000079739 0
ENSG00000136044 0
ENSG00000151726 0
ENSG00000173442 0
ENSG00000095321 0
ENSG00000006432 0
ENSG00000183722 0
ENSG00000142634 0
ENSG00000198752 0
ENSG00000180891 0
ENSG00000135862 0
ENSG00000189143 0
ENSG00000170577 0
ENSG00000117114 0
ENSG00000011201 0
ENSG00000119682 0
ENSG00000110429 0
ENSG00000100422 0
ENSG00000157045 0
ENSG00000275779 0
ENSG00000114107 0
ENSG00000265107 0
ENSG00000135346 0
ENSG00000163823 0
ENSG00000158427 0
ENSG00000102243 0
ENSG00000163686 0
ENSG00000106392 0
ENSG00000130844 0
ENSG00000167618 0
ENSG00000277335 0
ENSG00000275819 0
ENSG00000274084 0
ENSG00000133131 0
ENSG00000136867 0
ENSG00000077274 0
ENSG00000163283 0
ENSG00000115977 0
ENSG00000082212 0
ENSG00000181192 0
ENSG00000118762 0
ENSG00000007402 0
ENSG00000213077 0
ENSG00000167780 0
ENSG00000136813 0
ENSG00000147650 0
ENSG00000111432 0
ENSG00000133740 0
ENSG00000185046 0
ENSG00000279980 0
ENSG00000136371 0
ENSG00000164080 0
ENSG00000135722 0
ENSG00000144837 0
ENSG00000142623 0
ENSG00000281459 0
ENSG00000112659 0
ENSG00000085514 0
ENSG00000185666 0
ENSG00000162976 0
ENSG00000159708 0
ENSG00000119547 0
ENSG00000198835 0
ENSG00000129673 0
ENSG00000166819 0
ENSG00000145384 0
ENSG00000156162 0
ENSG00000173517 0
ENSG00000185838 0
ENSG00000225930 0
ENSG00000282096 0
ENSG00000100344 0
ENSG00000111530 0
ENSG00000114378 0
ENSG00000125637 0
ENSG00000136378 0
ENSG00000105011 0
ENSG00000085999 0
ENSG00000164877 0
ENSG00000130713 0
ENSG00000148291 0
ENSG00000281024 0
ENSG00000126215 0
ENSG00000183751 0
ENSG00000169710 0
ENSG00000182325 0
ENSG00000122863 0
ENSG00000113555 0
ENSG00000119392 0
ENSG00000165059 0
ENSG00000166073 0
ENSG00000283382 0
ENSG00000131746 0
ENSG00000197646 0
ENSG00000149016 0
ENSG00000013810 0
ENSG00000095319 0
ENSG00000011114 0
ENSG00000277222 0
ENSG00000152818 0
ENSG00000105696 0
ENSG00000177303 0
ENSG00000110237 0
ENSG00000061938 0
ENSG00000173530 0
ENSG00000130640 0
ENSG00000213390 0
ENSG00000162066 0
ENSG00000254245 0
ENSG00000054118 0
ENSG00000136878 0
ENSG00000073111 0
ENSG00000135924 0
ENSG00000125755 0
ENSG00000163462 0
ENSG00000074266 0
ENSG00000090674 0
ENSG00000100401 0
ENSG00000011451 0
ENSG00000141480 0
ENSG00000240184 0
ENSG00000242419 0
ENSG00000149476 0
ENSG00000092470 0
ENSG00000204568 0
ENSG00000227420 0
ENSG00000229861 0
ENSG00000233813 0
ENSG00000223775 0
ENSG00000226111 0
ENSG00000203624 0
ENSG00000214575 0
ENSG00000277445 0
ENSG00000120699 0
ENSG00000071203 0
ENSG00000099330 0
ENSG00000272636 0
ENSG00000272670 0
ENSG00000103313 0
ENSG00000130772 0
ENSG00000100889 0
ENSG00000165804 0
ENSG00000136982 0
ENSG00000023892 0
ENSG00000123485 0
ENSG00000108349 0
ENSG00000114933 0
ENSG00000283510 0
ENSG00000103018 0
ENSG00000160051 0
ENSG00000085788 0
ENSG00000121716 0
ENSG00000180549 0
ENSG00000249115 0
ENSG00000174106 0
ENSG00000134222 0
ENSG00000075188 0
ENSG00000186340 0
ENSG00000072133 0
ENSG00000140471 0
ENSG00000186442 0
ENSG00000132514 0
ENSG00000179148 0
ENSG00000184933 0
ENSG00000162437 0
ENSG00000103510 0
ENSG00000146414 0
ENSG00000169704 0
ENSG00000160145 0
ENSG00000197769 0
ENSG00000196735 0
ENSG00000206305 0
ENSG00000231526 0
ENSG00000257473 0
ENSG00000236418 0
ENSG00000225103 0
ENSG00000237541 0
ENSG00000232062 0
ENSG00000223793 0
ENSG00000231823 0
ENSG00000233192 0
ENSG00000225890 0
ENSG00000206301 0
ENSG00000228284 0
ENSG00000178691 0
ENSG00000169598 0
ENSG00000125788 0
ENSG00000276175 0
ENSG00000273884 0
ENSG00000278046 0
ENSG00000275841 0
ENSG00000172724 0
ENSG00000124564 0
ENSG00000116754 0
ENSG00000213160 0
ENSG00000067900 0
ENSG00000147434 0
ENSG00000185043 0
ENSG00000102385 0
ENSG00000121380 0
ENSG00000281449 0
ENSG00000250254 0
ENSG00000036672 0
ENSG00000126391 0
ENSG00000111046 0
ENSG00000116141 0
ENSG00000109390 0
ENSG00000170950 0
ENSG00000169744 0
ENSG00000185149 0
ENSG00000121871 0
ENSG00000174963 0
ENSG00000175520 0
ENSG00000135049 0
ENSG00000163611 0
ENSG00000114098 0
ENSG00000196152 0
ENSG00000170264 0
ENSG00000111737 0
ENSG00000168447 0
ENSG00000141293 0
ENSG00000137055 0
ENSG00000117400 0
ENSG00000112130 0
ENSG00000197576 0
ENSG00000131183 0
ENSG00000125735 0
ENSG00000131737 0
ENSG00000262045 0
ENSG00000165995 0
ENSG00000108417 0
ENSG00000263022 0
ENSG00000152942 0
ENSG00000276618 0
ENSG00000135679 0
ENSG00000166546 0
ENSG00000151790 0
ENSG00000262635 0
ENSG00000275004 0
ENSG00000277421 0
ENSG00000143322 0
ENSG00000120457 0
ENSG00000105352 0
ENSG00000274131 0
ENSG00000066405 0
ENSG00000108510 0
ENSG00000111886 0
ENSG00000184845 0
ENSG00000196620 0
ENSG00000277132 0
ENSG00000211460 0
ENSG00000275688 0
ENSG00000275718 0
ENSG00000275528 0
ENSG00000188379 0
ENSG00000147854 0
ENSG00000156140 0
ENSG00000117751 0
ENSG00000178537 0
ENSG00000108702 0
ENSG00000085491 0
ENSG00000236256 0
ENSG00000134115 0
ENSG00000113722 0
ENSG00000154099 0
ENSG00000155016 0
ENSG00000116726 0
ENSG00000166313 0
ENSG00000228083 0
ENSG00000164438 0
ENSG00000084453 0
ENSG00000107018 0
ENSG00000070748 0
ENSG00000091583 0
ENSG00000144481 0
ENSG00000274750 0
ENSG00000182674 0
ENSG00000104321 0
ENSG00000196091 0
ENSG00000142552 0
ENSG00000138615 0
ENSG00000128000 0
ENSG00000281601 0
ENSG00000132321 0
ENSG00000158008 0
ENSG00000114638 0
ENSG00000090534 0
ENSG00000157150 0
ENSG00000146360 0
ENSG00000126233 0
ENSG00000143845 0
ENSG00000054796 0
ENSG00000114547 0
ENSG00000183230 0
ENSG00000110811 0
ENSG00000183542 0
ENSG00000255819 0
ENSG00000136383 0
ENSG00000184672 0
ENSG00000135517 0
ENSG00000142252 0
ENSG00000111704 0
ENSG00000121446 0
ENSG00000175206 0
ENSG00000167555 0
ENSG00000132010 0
ENSG00000204965 0
ENSG00000126262 0
ENSG00000092200 0
ENSG00000112619 0
ENSG00000082482 0
ENSG00000197616 0
ENSG00000048462 0
ENSG00000168928 0
ENSG00000167393 0
ENSG00000273850 0
ENSG00000276438 0
ENSG00000053108 0
ENSG00000168917 0
ENSG00000139330 0
ENSG00000104371 0
ENSG00000244067 0
ENSG00000111729 0
ENSG00000197253 0
ENSG00000042445 0
ENSG00000170482 0
ENSG00000189377 0
ENSG00000163328 0
ENSG00000179761 0
ENSG00000176239 0
ENSG00000171773 0
ENSG00000130045 0
ENSG00000141946 0
ENSG00000178597 0
ENSG00000135925 0
ENSG00000132026 0
ENSG00000182742 0
ENSG00000142789 0
ENSG00000103154 0
ENSG00000153130 0
ENSG00000105507 0
ENSG00000130827 0
ENSG00000141337 0
ENSG00000184828 0
ENSG00000168765 0
ENSG00000164136 0
ENSG00000139155 0
ENSG00000169752 0
ENSG00000087258 0
ENSG00000189120 0
ENSG00000165140 0
ENSG00000250067 0
ENSG00000164406 0
ENSG00000120907 0
ENSG00000139988 0
ENSG00000172057 0
ENSG00000261221 0
ENSG00000124507 0
ENSG00000170430 0
ENSG00000172497 0
ENSG00000157017 0
ENSG00000118094 0
ENSG00000159450 0
ENSG00000146618 0
ENSG00000160539 0
ENSG00000102225 0
ENSG00000160209 0
ENSG00000103522 0
ENSG00000110172 0
ENSG00000163798 0
ENSG00000128228 0
ENSG00000082515 0
ENSG00000119929 0
ENSG00000154719 0
ENSG00000092621 0
ENSG00000100448 0
ENSG00000081181 0
ENSG00000117395 0
ENSG00000143622 0
ENSG00000113758 0
ENSG00000051108 0
ENSG00000095380 0
ENSG00000107960 0
ENSG00000031698 0
ENSG00000197265 0
ENSG00000185340 0
ENSG00000036828 0
ENSG00000283187 0
ENSG00000104980 0
ENSG00000102904 0
ENSG00000006695 0
ENSG00000198380 0
ENSG00000088305 0
ENSG00000181191 0
ENSG00000173085 0
ENSG00000175198 0
ENSG00000241322 0
ENSG00000283295 0
ENSG00000156958 0
ENSG00000103932 0
ENSG00000138303 0
ENSG00000023572 0
ENSG00000106344 0
ENSG00000006611 0
ENSG00000198369 0
ENSG00000109917 0
ENSG00000171097 0
ENSG00000167862 0
ENSG00000174405 0
ENSG00000168038 0
ENSG00000114013 0
ENSG00000135956 0
ENSG00000152377 0
ENSG00000099889 0
ENSG00000128510 0
ENSG00000106245 0
ENSG00000138271 0
ENSG00000172667 0
ENSG00000100319 0
ENSG00000106304 0
ENSG00000173068 0
ENSG00000137094 0
ENSG00000280236 0
ENSG00000235966 0
ENSG00000227446 0
ENSG00000204690 0
ENSG00000225247 0
ENSG00000233481 0
ENSG00000007384 0
ENSG00000130592 0
ENSG00000111713 0
ENSG00000115204 0
ENSG00000169877 0
ENSG00000126243 0
ENSG00000147059 0
ENSG00000147117 0
ENSG00000070601 0
ENSG00000148429 0
ENSG00000185736 0
ENSG00000177692 0
ENSG00000262911 0
ENSG00000158691 0
ENSG00000177352 0
ENSG00000124243 0
ENSG00000111796 0
ENSG00000100246 0
ENSG00000146592 0
ENSG00000115274 0
ENSG00000126467 0
ENSG00000069712 0
ENSG00000189195 0
ENSG00000136695 0
ENSG00000136895 0
ENSG00000158786 0
ENSG00000021461 0
ENSG00000131864 0
ENSG00000221882 0
ENSG00000099991 0
ENSG00000281670 0
ENSG00000100665 0
ENSG00000177143 0
ENSG00000117245 0
ENSG00000162374 0
ENSG00000130226 0
ENSG00000282974 0
ENSG00000169738 0
ENSG00000180210 0
ENSG00000134460 0
ENSG00000060642 0
ENSG00000242173 0
ENSG00000168959 0
ENSG00000107643 0
ENSG00000164591 0
ENSG00000075429 0
ENSG00000166887 0
ENSG00000256612 0
ENSG00000182841 0
ENSG00000164002 0
ENSG00000198390 0
ENSG00000116251 0
ENSG00000124557 0
ENSG00000095539 0
ENSG00000166444 0
ENSG00000138744 0
ENSG00000135148 0
ENSG00000169258 0
ENSG00000178719 0
ENSG00000115307 0
ENSG00000183734 0
ENSG00000198719 0
ENSG00000275555 0
ENSG00000163106 0
ENSG00000162711 0
ENSG00000167535 0
ENSG00000107187 0
ENSG00000148600 0
ENSG00000185100 0
ENSG00000106328 0
ENSG00000102466 0
ENSG00000169946 0
ENSG00000125967 0
ENSG00000141562 0
ENSG00000135365 0
ENSG00000087301 0
ENSG00000149212 0
ENSG00000117650 0
ENSG00000198704 0
ENSG00000281185 0
ENSG00000124615 0
ENSG00000188816 0
ENSG00000125375 0
ENSG00000115257 0
ENSG00000172940 0
ENSG00000156171 0
ENSG00000170561 0
ENSG00000188613 0
ENSG00000198951 0
ENSG00000168216 0
ENSG00000161653 0
ENSG00000126351 0
ENSG00000127418 0
ENSG00000108784 0
ENSG00000144306 0
ENSG00000072954 0
ENSG00000112796 0
ENSG00000128915 0
ENSG00000139160 0
ENSG00000205707 0
ENSG00000177728 0
ENSG00000174839 0
ENSG00000196576 0
ENSG00000134962 0
ENSG00000123572 0
ENSG00000256713 0
ENSG00000118640 0
ENSG00000185339 0
ENSG00000204136 0
ENSG00000204444 0
ENSG00000227567 0
ENSG00000235754 0
ENSG00000231974 0
ENSG00000206409 0
ENSG00000224290 0
ENSG00000226215 0
ENSG00000164736 0
ENSG00000163754 0
ENSG00000183607 0
ENSG00000138771 0
ENSG00000186815 0
ENSG00000122870 0
ENSG00000213977 0
ENSG00000011198 0
ENSG00000138823 0
ENSG00000101076 0
ENSG00000167080 0
ENSG00000166126 0
ENSG00000109181 0
ENSG00000275190 0
ENSG00000138308 0
ENSG00000152767 0
ENSG00000181885 0
ENSG00000137266 0
ENSG00000139174 0
ENSG00000188706 0
ENSG00000113269 0
ENSG00000162430 0
ENSG00000270959 0
ENSG00000159314 0
ENSG00000276836 0
ENSG00000276907 0
ENSG00000136478 0
ENSG00000167323 0
ENSG00000167588 0
ENSG00000151575 0
ENSG00000174992 0
ENSG00000008300 0
ENSG00000167580 0
ENSG00000158292 0
ENSG00000146676 0
ENSG00000154342 0
ENSG00000163517 0
ENSG00000115317 0
ENSG00000147145 0
ENSG00000139116 0
ENSG00000091262 0
ENSG00000275331 0
ENSG00000105479 0
ENSG00000130943 0
ENSG00000186635 0
ENSG00000139266 0
ENSG00000162542 0
ENSG00000163217 0
ENSG00000076201 0
ENSG00000172785 0
ENSG00000174996 0
ENSG00000136490 0
ENSG00000165588 0
ENSG00000128849 0
ENSG00000137817 0
ENSG00000105472 0
ENSG00000081026 0
ENSG00000197860 0
ENSG00000163125 0
ENSG00000239521 0
ENSG00000169118 0
ENSG00000012223 0
ENSG00000164068 0
ENSG00000198838 0
ENSG00000158865 0
ENSG00000181315 0
ENSG00000213931 0
ENSG00000134817 0
ENSG00000156671 0
ENSG00000006453 0
ENSG00000108306 0
ENSG00000172733 0
ENSG00000112276 0
ENSG00000162878 0
ENSG00000107831 0
ENSG00000198795 0
ENSG00000141349 0
ENSG00000104331 0
ENSG00000004059 0
ENSG00000101928 0
ENSG00000144677 0
ENSG00000080822 0
ENSG00000213614 0
ENSG00000133937 0
ENSG00000130477 0
ENSG00000115590 0
ENSG00000230701 0
ENSG00000049768 0
ENSG00000168148 0
ENSG00000103569 0
ENSG00000165269 0
ENSG00000167207 0
ENSG00000026751 0
ENSG00000139269 0
ENSG00000168515 0
ENSG00000144285 0
ENSG00000118434 0
ENSG00000109743 0
ENSG00000148481 0
ENSG00000198400 0
ENSG00000041988 0
ENSG00000136944 0
ENSG00000100994 0
ENSG00000160683 0
ENSG00000183092 0
ENSG00000105851 0
ENSG00000165633 0
ENSG00000197245 0
ENSG00000115902 0
ENSG00000100139 0
ENSG00000204520 0
ENSG00000231225 0
ENSG00000235233 0
ENSG00000233051 0
ENSG00000183214 0
ENSG00000110047 0
ENSG00000197208 0
ENSG00000103335 0
ENSG00000198853 0
ENSG00000185565 0
ENSG00000173926 0
ENSG00000050730 0
ENSG00000166923 0
ENSG00000282046 0
ENSG00000276886 0
ENSG00000104059 0
ENSG00000273564 0
ENSG00000172061 0
ENSG00000171729 0
ENSG00000029153 0
ENSG00000138074 0
ENSG00000173218 0
ENSG00000077782 0
ENSG00000090006 0
ENSG00000181027 0
ENSG00000066056 0
ENSG00000010319 0
ENSG00000185803 0
ENSG00000114770 0
ENSG00000100242 0
ENSG00000096433 0
ENSG00000013573 0
ENSG00000075461 0
ENSG00000265203 0
ENSG00000105198 0
ENSG00000172150 0
ENSG00000104723 0
ENSG00000240583 0
ENSG00000108947 0
ENSG00000162631 0
ENSG00000137392 0
ENSG00000184838 0
ENSG00000213218 0
ENSG00000165512 0
ENSG00000171735 0
ENSG00000185973 0
ENSG00000135903 0
ENSG00000173269 0
ENSG00000147246 0
ENSG00000158869 0
ENSG00000099957 0
ENSG00000091536 0
ENSG00000176024 0
ENSG00000138769 0
ENSG00000120235 0
ENSG00000178233 0
ENSG00000184434 0
ENSG00000236637 0
ENSG00000100121 0
ENSG00000102048 0
ENSG00000107864 0
ENSG00000130956 0
ENSG00000179941 0
ENSG00000226306 0
ENSG00000146070 0
ENSG00000079308 0
ENSG00000072062 0
ENSG00000204764 0
ENSG00000112981 0
ENSG00000146276 0
ENSG00000115488 0
ENSG00000122859 0
ENSG00000100490 0
ENSG00000101194 0
ENSG00000167487 0
ENSG00000145996 0
ENSG00000196876 0
ENSG00000221890 0
ENSG00000101204 0
ENSG00000083814 0
ENSG00000112210 0
ENSG00000055118 0
ENSG00000158516 0
ENSG00000172830 0
ENSG00000105963 0
ENSG00000156194 0
ENSG00000111049 0
ENSG00000169064 0
ENSG00000168813 0
ENSG00000184261 0
ENSG00000162302 0
ENSG00000104881 0
ENSG00000091157 0
ENSG00000106993 0
ENSG00000178952 0
ENSG00000174032 0
ENSG00000144619 0
ENSG00000160948 0
ENSG00000135778 0
ENSG00000241468 0
ENSG00000197182 0
ENSG00000177156 0
ENSG00000141560 0
ENSG00000164326 0
ENSG00000152147 0
ENSG00000134461 0
ENSG00000158042 0
ENSG00000103353 0
ENSG00000162961 0
ENSG00000163159 0
ENSG00000170584 0
ENSG00000042062 0
ENSG00000100605 0
ENSG00000274958 0
ENSG00000185414 0
ENSG00000241962 0
ENSG00000166006 0
ENSG00000106266 0
ENSG00000107833 0
ENSG00000128654 0
ENSG00000172260 0
ENSG00000178096 0
ENSG00000213397 0
ENSG00000272047 0
ENSG00000161040 0
ENSG00000119782 0
ENSG00000124444 0
ENSG00000271303 0
ENSG00000163888 0
ENSG00000151876 0
ENSG00000172586 0
ENSG00000158796 0
ENSG00000175309 0
ENSG00000152763 0
ENSG00000168234 0
ENSG00000178125 0
ENSG00000172403 0
ENSG00000137404 0
ENSG00000228854 0
ENSG00000228867 0
ENSG00000235773 0
ENSG00000236843 0
ENSG00000234809 0
ENSG00000206484 0
ENSG00000168062 0
ENSG00000183918 0
ENSG00000071205 0
ENSG00000189409 0
ENSG00000158286 0
ENSG00000268221 0
ENSG00000111554 0
ENSG00000123836 0
ENSG00000139549 0
ENSG00000107099 0
ENSG00000175544 0
ENSG00000092094 0
ENSG00000124678 0
ENSG00000139835 0
ENSG00000150433 0
ENSG00000175895 0
ENSG00000169856 0
ENSG00000159884 0
ENSG00000147003 0
ENSG00000120910 0
ENSG00000172554 0
ENSG00000281020 0
ENSG00000281486 0
ENSG00000158106 0
ENSG00000129932 0
ENSG00000135090 0
ENSG00000153246 0
ENSG00000198133 0
ENSG00000154710 0
ENSG00000165886 0
ENSG00000148339 0
ENSG00000100122 0
ENSG00000111725 0
ENSG00000135686 0
ENSG00000164574 0
ENSG00000166908 0
ENSG00000155846 0
ENSG00000018408 0
ENSG00000278570 0
ENSG00000134030 0
ENSG00000282825 0
ENSG00000178053 0
ENSG00000114739 0
ENSG00000014164 0
ENSG00000282684 0
ENSG00000163827 0
ENSG00000122507 0
ENSG00000112706 0
ENSG00000063438 0
ENSG00000058453 0
ENSG00000055609 0
ENSG00000178257 0
ENSG00000129460 0
ENSG00000183166 0
ENSG00000214530 0
ENSG00000145386 0
ENSG00000078369 0
ENSG00000128595 0
ENSG00000169992 0
ENSG00000079277 0
ENSG00000065526 0
ENSG00000176490 0
ENSG00000181222 0
ENSG00000126003 0
ENSG00000102038 0
ENSG00000100376 0
ENSG00000214013 0
ENSG00000086827 0
ENSG00000182318 0
ENSG00000149547 0
ENSG00000157593 0
ENSG00000215305 0
ENSG00000105245 0
ENSG00000122512 0
ENSG00000180155 0
ENSG00000100417 0
ENSG00000009954 0
ENSG00000130717 0
ENSG00000184990 0
ENSG00000130816 0
ENSG00000100360 0
ENSG00000138650 0
ENSG00000136856 0
ENSG00000109667 0
ENSG00000170927 0
ENSG00000197111 0
ENSG00000197771 0
ENSG00000178971 0
ENSG00000133119 0
ENSG00000160219 0
ENSG00000008869 0
ENSG00000166508 0
ENSG00000132639 0
ENSG00000186891 0
ENSG00000132383 0
ENSG00000149792 0
ENSG00000196562 0
ENSG00000278845 0
ENSG00000277936 0
ENSG00000196976 0
ENSG00000177239 0
ENSG00000111602 0
ENSG00000013563 0
ENSG00000101444 0
ENSG00000132661 0
ENSG00000121900 0
ENSG00000165609 0
ENSG00000205629 0
ENSG00000101224 0
ENSG00000167550 0
ENSG00000130635 0
ENSG00000110651 0
ENSG00000101412 0
ENSG00000075218 0
ENSG00000198830 0
ENSG00000142173 0
ENSG00000204991 0
ENSG00000110583 0
ENSG00000159398 0
ENSG00000261972 0
ENSG00000141552 0
ENSG00000198700 0
ENSG00000213366 0
ENSG00000111445 0
ENSG00000049541 0
ENSG00000187514 0
ENSG00000123219 0
ENSG00000123374 0
ENSG00000151715 0
ENSG00000091651 0
ENSG00000161860 0
ENSG00000012963 0
ENSG00000278787 0
ENSG00000117748 0
ENSG00000106399 0
ENSG00000169660 0
ENSG00000160471 0
ENSG00000146425 0
ENSG00000161996 0
ENSG00000131351 0
ENSG00000237353 0
ENSG00000166831 0
ENSG00000116809 0
ENSG00000182957 0
ENSG00000228741 0
ENSG00000273167 0
ENSG00000162396 0
ENSG00000129195 0
ENSG00000114784 0
ENSG00000125835 0
ENSG00000158615 0
ENSG00000145506 0
ENSG00000276920 0
ENSG00000108883 0
ENSG00000183207 0
ENSG00000173757 0
ENSG00000111231 0
ENSG00000130520 0
ENSG00000070193 0
ENSG00000134245 0
ENSG00000146477 0
ENSG00000233608 0
ENSG00000126603 0
ENSG00000274636 0
ENSG00000185379 0
ENSG00000105808 0
ENSG00000107874 0
ENSG00000274183 0
ENSG00000121578 0
ENSG00000130165 0
ENSG00000189067 0
ENSG00000079393 0
ENSG00000137251 0
ENSG00000169189 0
ENSG00000127554 0
ENSG00000172426 0
ENSG00000089053 0
ENSG00000130545 0
ENSG00000003147 0
ENSG00000159685 0
ENSG00000145321 0
ENSG00000105258 0
ENSG00000172399 0
ENSG00000125207 0
ENSG00000275051 0
ENSG00000204347 0
ENSG00000162461 0
ENSG00000104112 0
ENSG00000132341 0
ENSG00000076351 0
ENSG00000105221 0
ENSG00000169006 0
ENSG00000125166 0
ENSG00000132164 0
ENSG00000144730 0
ENSG00000175216 0
ENSG00000144959 0
ENSG00000134278 0
ENSG00000145982 0
ENSG00000142661 0
ENSG00000108950 0
ENSG00000151365 0
ENSG00000127249 0
ENSG00000143994 0
ENSG00000130876 0
ENSG00000101236 0
ENSG00000141485 0
ENSG00000163285 0
ENSG00000119927 0
ENSG00000151364 0
ENSG00000183773 0
ENSG00000074696 0
ENSG00000198756 0
ENSG00000149571 0
ENSG00000198829 0
ENSG00000168874 0
ENSG00000178033 0
ENSG00000086991 0
ENSG00000180881 0
ENSG00000118946 0
ENSG00000173013 0
ENSG00000171227 0
ENSG00000113328 0
ENSG00000132793 0
ENSG00000204403 0
ENSG00000241635 0
ENSG00000107821 0
ENSG00000085733 0
ENSG00000171723 0
ENSG00000160050 0
ENSG00000112414 0
ENSG00000119906 0
ENSG00000146147 0
ENSG00000125814 0
ENSG00000124772 0
ENSG00000113100 0
ENSG00000196353 0
ENSG00000144227 0
ENSG00000179673 0
ENSG00000129990 0
ENSG00000197106 0
ENSG00000119866 0
ENSG00000011083 0
ENSG00000180543 0
ENSG00000158258 0
ENSG00000189410 0
ENSG00000213424 0
ENSG00000264058 0
ENSG00000185774 0
ENSG00000281758 0
ENSG00000054803 0
ENSG00000152910 0
ENSG00000140488 0
ENSG00000273025 0
ENSG00000198915 0
ENSG00000137261 0
ENSG00000165434 0
ENSG00000121769 0
ENSG00000019505 0
ENSG00000164588 0
ENSG00000092051 0
ENSG00000158856 0
ENSG00000178171 0
ENSG00000174145 0
ENSG00000122733 0
ENSG00000130787 0
ENSG00000158805 0
ENSG00000136104 0
ENSG00000182263 0
ENSG00000167414 0
ENSG00000162869 0
ENSG00000198597 0
ENSG00000168734 0
ENSG00000178177 0
ENSG00000116641 0
ENSG00000182118 0
ENSG00000105171 0
ENSG00000153266 0
ENSG00000005513 0
ENSG00000068903 0
ENSG00000283100 0
ENSG00000072134 0
ENSG00000176399 0
ENSG00000092140 0
ENSG00000120798 0
ENSG00000162999 0
ENSG00000125246 0
ENSG00000185272 0
ENSG00000134504 0
ENSG00000165185 0
ENSG00000153993 0
ENSG00000106617 0
ENSG00000182372 0
ENSG00000278220 0
ENSG00000182768 0
ENSG00000100225 0
ENSG00000242802 0
ENSG00000109943 0
ENSG00000163219 0
ENSG00000134028 0
ENSG00000131370 0
ENSG00000158714 0
ENSG00000166949 0
ENSG00000142615 0
ENSG00000069966 0
ENSG00000107819 0
ENSG00000162676 0
ENSG00000163666 0
ENSG00000124469 0
ENSG00000147588 0
ENSG00000135678 0
ENSG00000140749 0
ENSG00000110031 0
ENSG00000166863 0
ENSG00000198734 0
ENSG00000011465 0
ENSG00000163563 0
ENSG00000255794 0
ENSG00000245526 0
ENSG00000158270 0
ENSG00000169896 0
ENSG00000049192 0
ENSG00000172296 0
ENSG00000177106 0
ENSG00000140678 0
ENSG00000099985 0
ENSG00000243137 0
ENSG00000240563 0
ENSG00000058866 0
ENSG00000105197 0
ENSG00000070718 0
ENSG00000230006 0
ENSG00000137843 0
ENSG00000148702 0
ENSG00000105085 0
ENSG00000186827 0
ENSG00000136634 0
ENSG00000137077 0
ENSG00000169194 0
ENSG00000135763 0
ENSG00000111641 0
ENSG00000167910 0
ENSG00000146842 0
ENSG00000129250 0
ENSG00000128294 0
ENSG00000142556 0
ENSG00000104611 0
ENSG00000204859 0
ENSG00000166321 0
ENSG00000128519 0
ENSG00000075702 0
ENSG00000119698 0
ENSG00000278326 0
ENSG00000177047 0
ENSG00000024422 0
ENSG00000164270 0
ENSG00000042781 0
ENSG00000103067 0
ENSG00000129450 0
ENSG00000129667 0
ENSG00000109436 0
ENSG00000158792 0
ENSG00000184113 0
ENSG00000164220 0
ENSG00000107130 0
ENSG00000176076 0
ENSG00000152583 0
ENSG00000164404 0
ENSG00000137571 0
ENSG00000120471 0
ENSG00000039537 0
ENSG00000183454 0
ENSG00000054356 0
ENSG00000251247 0
ENSG00000106013 0
ENSG00000118402 0
ENSG00000116771 0
ENSG00000117601 0
ENSG00000089692 0
ENSG00000225362 0
ENSG00000118307 0
ENSG00000144821 0
ENSG00000152578 0
ENSG00000010361 0
ENSG00000264424 0
ENSG00000111215 0
ENSG00000282269 0
ENSG00000263247 0
ENSG00000155275 0
ENSG00000103591 0
ENSG00000168938 0
ENSG00000151779 0
ENSG00000104866 0
ENSG00000125844 0
ENSG00000121281 0
ENSG00000117758 0
ENSG00000171824 0
ENSG00000156009 0
ENSG00000100028 0
ENSG00000115750 0
ENSG00000112473 0
ENSG00000227402 0
ENSG00000206288 0
ENSG00000226614 0
ENSG00000224399 0
ENSG00000229802 0
ENSG00000133789 0
ENSG00000151702 0
ENSG00000005189 0
ENSG00000100324 0
ENSG00000136936 0
ENSG00000163956 0
ENSG00000081377 0
ENSG00000145725 0
ENSG00000075945 0
ENSG00000131142 0
ENSG00000023228 0
ENSG00000283447 0
ENSG00000147400 0
ENSG00000138286 0
ENSG00000204842 0
ENSG00000163635 0
ENSG00000135336 0
ENSG00000162390 0
ENSG00000143162 0
ENSG00000109911 0
ENSG00000120451 0
ENSG00000060688 0
ENSG00000153574 0
ENSG00000065243 0
ENSG00000213625 0
ENSG00000187398 0
ENSG00000102317 0
ENSG00000083720 0
ENSG00000110514 0
ENSG00000100519 0
ENSG00000167699 0
ENSG00000137714 0
ENSG00000173486 0
ENSG00000112365 0
ENSG00000063978 0
ENSG00000213281 0
ENSG00000131845 0
ENSG00000133422 0
ENSG00000175324 0
ENSG00000006712 0
ENSG00000170525 0
ENSG00000072786 0
ENSG00000185344 0
ENSG00000185963 0
ENSG00000140943 0
ENSG00000119812 0
ENSG00000197714 0
ENSG00000069345 0
ENSG00000153827 0
ENSG00000068024 0
ENSG00000013561 0
ENSG00000184209 0
ENSG00000179456 0
ENSG00000085511 0
ENSG00000177575 0
ENSG00000145817 0
ENSG00000070495 0
ENSG00000166173 0
ENSG00000028839 0
ENSG00000176915 0
ENSG00000261192 0
ENSG00000105325 0
ENSG00000274518 0
ENSG00000275452 0
ENSG00000275735 0
ENSG00000277885 0
ENSG00000274438 0
ENSG00000276258 0
ENSG00000275253 0
ENSG00000278300 0
ENSG00000276139 0
ENSG00000276425 0
ENSG00000278152 0
ENSG00000275737 0
ENSG00000137273 0
ENSG00000213923 0
ENSG00000103740 0
ENSG00000089902 0
ENSG00000135314 0
ENSG00000125633 0
ENSG00000086967 0
ENSG00000117597 0
ENSG00000071282 0
ENSG00000132510 0
ENSG00000108960 0
ENSG00000213413 0
ENSG00000154764 0
ENSG00000173852 0
ENSG00000171621 0
ENSG00000157216 0
ENSG00000130338 0
ENSG00000171608 0
ENSG00000156475 0
ENSG00000070614 0
ENSG00000122042 0
ENSG00000175727 0
ENSG00000281178 0
ENSG00000102221 0
ENSG00000198892 0
ENSG00000063169 0
ENSG00000130299 0
ENSG00000164924 0
ENSG00000154319 0
ENSG00000169515 0
ENSG00000058091 0
ENSG00000184384 0
ENSG00000173786 0
ENSG00000113194 0
ENSG00000122376 0
ENSG00000118705 0
ENSG00000119979 0
ENSG00000110536 0
ENSG00000110013 0
ENSG00000145723 0
ENSG00000255302 0
ENSG00000148672 0
ENSG00000141385 0
ENSG00000110717 0
ENSG00000140740 0
ENSG00000075415 0
ENSG00000177383 0
ENSG00000177051 0
ENSG00000138801 0
ENSG00000104763 0
ENSG00000106211 0
ENSG00000197746 0
ENSG00000112378 0
ENSG00000214078 0
ENSG00000181019 0
ENSG00000115484 0
ENSG00000197081 0
ENSG00000147140 0
ENSG00000123064 0
ENSG00000170142 0
ENSG00000234745 0
ENSG00000206450 0
ENSG00000224608 0
ENSG00000223532 0
ENSG00000232126 0
ENSG00000228964 0
ENSG00000107625 0
ENSG00000172053 0
ENSG00000178982 0
ENSG00000282986 0
ENSG00000185721 0
ENSG00000167969 0
ENSG00000112996 0
ENSG00000154767 0
ENSG00000144381 0
ENSG00000135297 0
ENSG00000172725 0
ENSG00000100347 0
ENSG00000204852 0
ENSG00000214717 0
ENSG00000141232 0
ENSG00000163291 0
ENSG00000115520 0
ENSG00000118564 0
ENSG00000121064 0
ENSG00000125245 0
ENSG00000174574 0
ENSG00000083799 0
ENSG00000198648 0
ENSG00000066294 0
ENSG00000033100 0
ENSG00000120889 0
ENSG00000173083 0
ENSG00000067836 0
ENSG00000136643 0
ENSG00000102531 0
ENSG00000170871 0
ENSG00000151292 0
ENSG00000170892 0
ENSG00000274672 0
ENSG00000274078 0
ENSG00000274129 0
ENSG00000273896 0
ENSG00000275165 0
ENSG00000278622 0
ENSG00000274796 0
ENSG00000278605 0
ENSG00000278712 0
ENSG00000102595 0
ENSG00000005379 0
ENSG00000125731 0
ENSG00000005001 0
ENSG00000282937 0
ENSG00000147689 0
ENSG00000140199 0
ENSG00000256061 0
ENSG00000126775 0
ENSG00000179630 0
ENSG00000083290 0
ENSG00000134247 0
ENSG00000181004 0
ENSG00000138411 0
ENSG00000158711 0
ENSG00000162746 0
ENSG00000221823 0
ENSG00000144567 0
ENSG00000134444 0
ENSG00000172236 0
ENSG00000175489 0
ENSG00000163376 0
ENSG00000154222 0
ENSG00000144655 0
ENSG00000140153 0
ENSG00000111911 0
ENSG00000148090 0
ENSG00000197885 0
ENSG00000135077 0
ENSG00000157796 0
ENSG00000188010 0
ENSG00000261609 0
ENSG00000011638 0
ENSG00000264026 0
ENSG00000111846 0
ENSG00000132478 0
ENSG00000116991 0
ENSG00000185477 0
ENSG00000163281 0
ENSG00000151116 0
ENSG00000196659 0
ENSG00000161011 0
ENSG00000111269 0
ENSG00000176049 0
ENSG00000177409 0
ENSG00000165410 0
ENSG00000135823 0
ENSG00000175283 0
ENSG00000123575 0
ENSG00000062716 0
ENSG00000140859 0
ENSG00000159082 0
ENSG00000160886 0
ENSG00000128512 0
ENSG00000150540 0
ENSG00000257594 0
ENSG00000166971 0
ENSG00000101363 0
ENSG00000196233 0
ENSG00000156232 0
ENSG00000154114 0
ENSG00000197712 0
ENSG00000157107 0
ENSG00000131931 0
ENSG00000206418 0
ENSG00000166068 0
ENSG00000165997 0
ENSG00000177182 0
ENSG00000188921 0
ENSG00000125355 0
ENSG00000127993 0
ENSG00000162897 0
ENSG00000137449 0
ENSG00000283087 0
ENSG00000250312 0
ENSG00000100628 0
ENSG00000278693 0
ENSG00000165071 0
ENSG00000271605 0
ENSG00000078804 0
ENSG00000131401 0
ENSG00000197948 0
ENSG00000174123 0
ENSG00000213096 0
ENSG00000139324 0
ENSG00000155366 0
ENSG00000110315 0
ENSG00000207166 0
ENSG00000276600 0
ENSG00000104177 0
ENSG00000171659 0
ENSG00000213463 0
ENSG00000173614 0
ENSG00000153982 0
ENSG00000116285 0
ENSG00000151743 0
ENSG00000183484 0
ENSG00000181619 0
ENSG00000116815 0
ENSG00000197629 0
ENSG00000181450 0
ENSG00000197372 0
ENSG00000174007 0
ENSG00000232810 0
ENSG00000230108 0
ENSG00000223952 0
ENSG00000228849 0
ENSG00000228321 0
ENSG00000228978 0
ENSG00000206439 0
ENSG00000204490 0
ENSG00000139132 0
ENSG00000165895 0
ENSG00000152760 0
ENSG00000151327 0
ENSG00000111252 0
ENSG00000173320 0
ENSG00000059728 0
ENSG00000240891 0
ENSG00000144909 0
ENSG00000138172 0
ENSG00000179029 0
ENSG00000215421 0
ENSG00000198948 0
ENSG00000197054 0
ENSG00000268403 0
ENSG00000089505 0
ENSG00000138587 0
ENSG00000140931 0
ENSG00000099256 0
ENSG00000091106 0
ENSG00000135953 0
ENSG00000085224 0
ENSG00000276903 0
ENSG00000164187 0
ENSG00000276410 0
ENSG00000134256 0
ENSG00000147174 0
ENSG00000059145 0
ENSG00000166343 0
ENSG00000138604 0
ENSG00000137522 0
ENSG00000105443 0
ENSG00000152348 0
ENSG00000177732 0
ENSG00000183785 0
ENSG00000127903 0
ENSG00000242515 0
ENSG00000002746 0
ENSG00000135222 0
ENSG00000283030 0
ENSG00000163352 0
ENSG00000185122 0
ENSG00000144061 0
ENSG00000164619 0
ENSG00000197172 0
ENSG00000214107 0
ENSG00000171596 0
ENSG00000197134 0
ENSG00000125879 0
ENSG00000129437 0
ENSG00000130829 0
ENSG00000134389 0
ENSG00000170128 0
ENSG00000213401 0
ENSG00000159224 0
ENSG00000186976 0
ENSG00000117643 0
ENSG00000105639 0
ENSG00000064763 0
ENSG00000178814 0
ENSG00000185420 0
ENSG00000171222 0
ENSG00000080845 0
ENSG00000160211 0
ENSG00000108342 0
ENSG00000082258 0
ENSG00000174842 0
ENSG00000136122 0
ENSG00000160953 0
ENSG00000144827 0
ENSG00000154217 0
ENSG00000120913 0
ENSG00000132792 0
ENSG00000102100 0
ENSG00000149557 0
ENSG00000171155 0
ENSG00000128923 0
ENSG00000160199 0
ENSG00000198792 0
ENSG00000183726 0
ENSG00000115652 0
ENSG00000150401 0
ENSG00000159842 0
ENSG00000278741 0
ENSG00000276016 0
ENSG00000144182 0
ENSG00000130024 0
ENSG00000198088 0
ENSG00000065308 0
ENSG00000143061 0
ENSG00000162694 0
ENSG00000068323 0
ENSG00000183155 0
ENSG00000169902 0
ENSG00000002919 0
ENSG00000115993 0
ENSG00000177479 0
ENSG00000001167 0
ENSG00000122126 0
ENSG00000112739 0
ENSG00000153767 0
ENSG00000080371 0
ENSG00000068697 0
ENSG00000107021 0
ENSG00000196459 0
ENSG00000164167 0
ENSG00000104129 0
ENSG00000082458 0
ENSG00000148358 0
ENSG00000109066 0
ENSG00000160190 0
ENSG00000120318 0
ENSG00000186575 0
ENSG00000069020 0
ENSG00000177200 0
ENSG00000109079 0
ENSG00000105993 0
ENSG00000111880 0
ENSG00000166471 0
ENSG00000138448 0
ENSG00000148660 0
ENSG00000071051 0
ENSG00000126070 0
ENSG00000122882 0
ENSG00000143183 0
ENSG00000117118 0
ENSG00000135446 0
ENSG00000080802 0
ENSG00000066855 0
ENSG00000160014 0
ENSG00000204580 0
ENSG00000230456 0
ENSG00000234078 0
ENSG00000229767 0
ENSG00000223680 0
ENSG00000137332 0
ENSG00000215522 0
ENSG00000214114 0
ENSG00000274944 0
ENSG00000259956 0
ENSG00000110917 0
ENSG00000136891 0
ENSG00000172939 0
ENSG00000169398 0
ENSG00000125304 0
ENSG00000132680 0
ENSG00000176108 0
ENSG00000106080 0
ENSG00000184432 0
ENSG00000116171 0
ENSG00000188021 0
ENSG00000178467 0
ENSG00000111783 0
ENSG00000163584 0
ENSG00000144840 0
ENSG00000169154 0
ENSG00000132446 0
ENSG00000108448 0
ENSG00000126549 0
ENSG00000282891 0
ENSG00000244026 0
ENSG00000175193 0
ENSG00000166478 0
ENSG00000186526 0
ENSG00000165323 0
ENSG00000282908 0
ENSG00000267882 0
ENSG00000168066 0
ENSG00000172167 0
ENSG00000147138 0
ENSG00000178199 0
ENSG00000178222 0
ENSG00000181023 0
ENSG00000256229 0
ENSG00000164325 0
ENSG00000138095 0
ENSG00000221900 0
ENSG00000165953 0
ENSG00000100439 0
ENSG00000145703 0
ENSG00000073150 0
ENSG00000185888 0
ENSG00000180694 0
ENSG00000106853 0
ENSG00000283263 0
ENSG00000163931 0
ENSG00000182950 0
ENSG00000042286 0
ENSG00000162664 0
ENSG00000129204 0
ENSG00000173674 0
ENSG00000205678 0
ENSG00000213538 0
ENSG00000078967 0
ENSG00000072401 0
ENSG00000188385 0
ENSG00000103365 0
ENSG00000197013 0
ENSG00000269699 0
ENSG00000196911 0
ENSG00000088386 0
ENSG00000182048 0
ENSG00000151353 0
ENSG00000087086 0
ENSG00000152049 0
ENSG00000122986 0
ENSG00000188060 0
ENSG00000198093 0
ENSG00000198443 0
ENSG00000198431 0
ENSG00000183742 0
ENSG00000151366 0
ENSG00000179846 0
ENSG00000147036 0
ENSG00000111142 0
ENSG00000066926 0
ENSG00000211584 0
ENSG00000215126 0
ENSG00000151388 0
ENSG00000281690 0
ENSG00000060140 0
ENSG00000139998 0
ENSG00000122852 0
ENSG00000155052 0
ENSG00000171804 0
ENSG00000182698 0
ENSG00000214300 0
ENSG00000157423 0
ENSG00000283022 0
ENSG00000167165 0
ENSG00000240224 0
ENSG00000244474 0
ENSG00000243135 0
ENSG00000241119 0
ENSG00000242366 0
ENSG00000261522 0
ENSG00000244122 0
ENSG00000181693 0
ENSG00000262611 0
ENSG00000171320 0
ENSG00000172568 0
ENSG00000174697 0
ENSG00000113387 0
ENSG00000160352 0
ENSG00000070087 0
ENSG00000104760 0
ENSG00000155833 0
ENSG00000135324 0
ENSG00000008394 0
ENSG00000123213 0
ENSG00000177181 0
ENSG00000227471 0
ENSG00000242808 0
ENSG00000123472 0
ENSG00000147183 0
ENSG00000159228 0
ENSG00000180483 0
ENSG00000165025 0
ENSG00000198610 0
ENSG00000180432 0
ENSG00000179046 0
ENSG00000170275 0
ENSG00000170909 0
ENSG00000274703 0
ENSG00000277088 0
ENSG00000278378 0
ENSG00000275644 0
ENSG00000275551 0
ENSG00000276982 0
ENSG00000273511 0
ENSG00000278533 0
ENSG00000275736 0
ENSG00000196262 0
ENSG00000182793 0
ENSG00000162543 0
ENSG00000165138 0
ENSG00000196171 0
ENSG00000157884 0
ENSG00000115318 0
ENSG00000151006 0
ENSG00000159307 0
ENSG00000063660 0
ENSG00000163006 0
ENSG00000198914 0
ENSG00000001084 0
ENSG00000155755 0
ENSG00000216863 0
ENSG00000168993 0
ENSG00000109685 0
ENSG00000005206 0
ENSG00000134042 0
ENSG00000278023 0
ENSG00000276432 0
ENSG00000122862 0
ENSG00000172115 0
ENSG00000131721 0
ENSG00000115657 0
ENSG00000169271 0
ENSG00000080007 0
ENSG00000065325 0
ENSG00000183615 0
ENSG00000186654 0
ENSG00000154518 0
ENSG00000101842 0
ENSG00000159658 0
ENSG00000132849 0
ENSG00000164323 0
ENSG00000162670 0
ENSG00000183760 0
ENSG00000128951 0
ENSG00000153317 0
ENSG00000169031 0
ENSG00000049860 0
ENSG00000168875 0
ENSG00000105135 0
ENSG00000071677 0
ENSG00000254997 0
ENSG00000253506 0
ENSG00000196482 0
ENSG00000140835 0
ENSG00000158901 0
ENSG00000186790 0
ENSG00000261934 0
ENSG00000164621 0
ENSG00000091656 0
ENSG00000106443 0
ENSG00000143185 0
ENSG00000184908 0
ENSG00000137857 0
ENSG00000126545 0
ENSG00000167332 0
ENSG00000100450 0
ENSG00000138136 0
ENSG00000114670 0
ENSG00000178279 0
ENSG00000163586 0
ENSG00000163499 0
ENSG00000170178 0
ENSG00000102387 0
ENSG00000133424 0
ENSG00000109339 0
ENSG00000152092 0
ENSG00000018625 0
ENSG00000184258 0
ENSG00000079101 0
ENSG00000179455 0
ENSG00000249948 0
ENSG00000148680 0
ENSG00000105711 0
ENSG00000169762 0
ENSG00000065609 0
ENSG00000197959 0
ENSG00000080910 0
ENSG00000276911 0
ENSG00000173338 0
ENSG00000100433 0
ENSG00000274641 0
ENSG00000066032 0
ENSG00000135569 0
ENSG00000006659 0
ENSG00000258992 0
ENSG00000101916 0
ENSG00000112486 0
ENSG00000162511 0
ENSG00000188818 0
ENSG00000120242 0
ENSG00000168158 0
ENSG00000198223 0
ENSG00000115474 0
ENSG00000168314 0
ENSG00000232656 0
ENSG00000185247 0
ENSG00000134253 0
ENSG00000122367 0
ENSG00000148123 0
ENSG00000276539 0
ENSG00000102445 0
ENSG00000184083 0
ENSG00000167100 0
ENSG00000164296 0
ENSG00000204539 0
ENSG00000237123 0
ENSG00000237114 0
ENSG00000237165 0
ENSG00000206460 0
ENSG00000137197 0
ENSG00000153233 0
ENSG00000125571 0
ENSG00000116132 0
ENSG00000196420 0
ENSG00000130300 0
ENSG00000185960 0
ENSG00000186638 0
ENSG00000117069 0
ENSG00000174672 0
ENSG00000137674 0
ENSG00000006555 0
ENSG00000131738 0
ENSG00000263012 0
ENSG00000198125 0
ENSG00000166143 0
ENSG00000124249 0
ENSG00000135226 0
ENSG00000234414 0
ENSG00000169800 0
ENSG00000253873 0
ENSG00000087589 0
ENSG00000143105 0
ENSG00000121634 0
ENSG00000152270 0
ENSG00000230657 0
ENSG00000274839 0
ENSG00000243040 0
ENSG00000197748 0
ENSG00000171885 0
ENSG00000179314 0
ENSG00000145362 0
ENSG00000262180 0
ENSG00000120251 0
ENSG00000255690 0
ENSG00000170091 0
ENSG00000182230 0
ENSG00000171766 0
ENSG00000123560 0
ENSG00000104972 0
ENSG00000276452 0
ENSG00000277134 0
ENSG00000277807 0
ENSG00000274669 0
ENSG00000004139 0
ENSG00000149328 0
ENSG00000111732 0
ENSG00000150783 0
ENSG00000126337 0
ENSG00000115808 0
ENSG00000138780 0
ENSG00000204969 0
ENSG00000099960 0
ENSG00000198873 0
ENSG00000127074 0
ENSG00000121577 0
ENSG00000162896 0
ENSG00000159173 0
ENSG00000205853 0
ENSG00000155093 0
ENSG00000282185 0
ENSG00000133083 0
ENSG00000162409 0
ENSG00000168243 0
ENSG00000282972 0
ENSG00000112195 0
ENSG00000180644 0
ENSG00000256683 0
ENSG00000096395 0
ENSG00000147027 0
ENSG00000128591 0
ENSG00000129680 0
ENSG00000186895 0
ENSG00000184185 0
ENSG00000116675 0
ENSG00000175352 0
ENSG00000185069 0
ENSG00000115085 0
ENSG00000113580 0
ENSG00000183873 0
ENSG00000173698 0
