# Supplementary material for: Prioritizing target-disease associations with novel safety and efficacy scoring methods
Source: Sci Rep. 2019 Jul 8;9:9852. doi: 10.1038/s41598-019-46293-7 (PMC6614395; doi:10.1038/s41598-019-46293-7)
Supplement: Supplementary file 3 — Supplementary Figures [file 41598_2019_46293_MOESM3_ESM.zip › Intermediate Files/Single_Gene_Perturbations.txt]

perturbed_gene	signature_up	signature_down
PMP22	KRT1,WSB1,PLEKHA1,CADM1,SLC12A2,DEK,RC3H2,AMFR,KRT8,PISD,HNRNPM,PSMC6,MARCKS,DDX39B,WDR82,SPATA13,CALM4,RPL22L1,FAM76B,PFN1,RAN,CD200,AHCYL1,MTPN,APP,ITIH5,FGL2,MYCBP2,SLC35B2,SERPINE2,ABRACL,STX12,FAM120A,ZFP281,HERC1,PSMD6,S100A14,QK,RPL18,NDFIP1,EGR2,ZRANB2,ABCA1,MCAM,PLK2,BROX,PRKCA,CTPS,TUBG1,PTP4A2,LATS2,FERMT2,EIF5,GJB2,PRKAR1A,TAGLN2,ITM2B,PTP4A1,RPL5,CDC42SE2,RPL3,SLC22A1,SMC4,HIF1A,TXND…	1810058I24RIK,ACTN3,ECH1,WDR83OS,RSAD2,SERPIND1,GPR37L1,MAPK8IP1,COL1A2,COL1A1,GM19491,MYL1,GLOD4,CD9,ZC3H11A,FNDC1,UQCRC2,MYL9,TPRGL,VPS28,TAGLN,RPL13,PLEKHB2,UQCR10,PDHB,RNASET2A,IL2RG,ARXES2,RS1,MYL12B,KRTCAP2,PLAC9A,SNCG,RPL14,RABAC1,RPL19,B2M,PEA15A,FDFT1,S100A11,STAT5B,H2-D1,JUND,GABARAPL1,RPL41,NDFIP2,TNNC2,PTOV1,CMBL,COPZ2,EIF1,ARFGAP3,SQLE,RPS26,MYL12A,MIR686,MYLPF,FASN,TNNT3,SERPING1,IT…
HIPK2	STARD7,RPL21,PDHX,RPL24,RPL23,GOLPH3L,SRRM1,PSMC6,LOC730101,GPR160,KARS,SERBP1,GAGE8,TMEM126A,PSMC1,MT1H,RPL28,RPL22L1,UPRT,RPL27,CALM2,GAGE3,VPS28,RPL10,RPL12,MYL12B,KRTCAP2,SNRPD3,GNG5,SNRPD2,RPL15,RPL14,MAGEA3,MAGEA1,RPL19,MEST,MAGEA6,SF3B2,FIS1,ATG3,COX8A,RPL41,MIF,USMG5,TMA7,SNHG8,RPS26,RPL27A,CLPP,LGMN,INTS8,RPS25,RPS24,ANAPC13,GABARAP,RPL31,RPL3,RPL30,TMEM183B,DANCR,MAGED1,RPL32,MGST2,MRPL…	STARD4,NIPSNAP3A,RPL22,C5ORF15,ECH1,ACSL1,CNBP,EID1,CCT6A,SCD,HIST1H4C,DEPDC1B,LAP3,UQCRC2,ASF1A,ANP32E,HNRNPF,HNRNPC,LRRN1,GAGE5,RAN,HSPA1B,SF3B5,APP,RPL11,RPLP0P6,WBP5,CCNC,SMA5,ABRACL,HERC2P9,ACTB,CREB3L4,PSMD2,MAL2,RPL17,CHAC2,SEPHS2,MT1HL1,S100A11,PRR11,ACTL6A,EAF1,BROX,MANF,ACADSB,CMBL,COX7A2L,ARFGAP3,C9ORF64,RPS27,RPS28,WDR61,KIAA1598,PRKAR1A,LOC100129361,NDUFAF4,RPS21,DHX29,C5ORF30,PTP4A1…
KDM6A	NKX2-9,STARD6,SP110,ACTN3,DUX,EBF1,RFX4,RBP7,SFRP4,NEIL3,CYP2C65,ASB3,FSIP2,PLCD3,LEF1,RB1,PGAP1,ZAK,TEX40,EXOC3L,SERPINE2,PLEKHB2,WDR64,BC080696,NAIF1,BC080695,TMEM74,OLFR948,PREX2,NNAT,DPYSL3,ALOX5,GM7978,UBASH3B,POF1B,USP17LC,GM4340,SLC12A8,USP17LA,TAF9B,1700063H04RIK,USP17LB,KLF12,5330426P16RIK,PHC3,ABCA1,NAPSA,LIX1L,GM10696,NCKAP1L,GM10697,DDIT4L,RAB39B,A630072M18RIK,TEX14,GM13043,RAET1A,CAR…	KRTDAP,LRRN4,PLEKHA2,SFMBT2,STARD8,FOXH1,SLC51A,ACSL4,TM4SF5,MALL,MYL7,5530400C23RIK,MIR300,RRAGD,XPNPEP2,RBP1,CTH,H2-M10.6,CPNE9,SLC46A3,TMEM63C,AHNAK,HPGD,ALOX12E,CALML4,IL2RG,GLRX,AQP3,FAM169B,ASCL2,SFRP1,TMEM71,ARFIP1,SHOC2,IFITM6,S100A11,SNORD58B,GADD45B,RASSF9,TCL1B2,TFB2M,GJB3,GJB5,SERPING1,HAMP,CRXOS,PRR13,CPHX2,SPARC,ACSM4,NLRP1C-PS,MGST2,SNORD118,WFDC2,LYPD4,ENO3,PLA2G7,OLFR728,SPIC,TNS…
SMC3	ACOT9,MX1,ESCO1,CADM1,GOLPH3L,PLEKHA5,SEPP1,MT1A,GPR160,MTHFD2,CRISPLD2,IFI27,RNVU1-18,MT1G,OPTN,MT1F,ZNF277,RNU6-1,IFITM2,EPAS1,IFITM3,SAMD9,TOB2,PREX1,TGOLN2,CPNE4,CYP1B1,RABAC1,S100A10,HES4,NCSTN,HOXA6,S100A11,ABCA3,GSTK1,VPS9D1,ARRDC4,MYO5A,RAB39B,OVOL2,CMBL,PARP14,MYL12A,PARP10,KIAA1598,FAT1,SPATS2L,CYSTM1,VAMP5,VGLL4,CCNO,BEX2,ANAPC16,RNVU1-7,PDGFC,IFI35,MGST3,MT1X,IFIT2,IFIT1,MT2A,HELZ2,GO…	SLC35A5,DDIAS,TRAP1,C20ORF27,KRT8,CDC20,NECAP1,HIST3H3,MARCKS,HIST1H4C,PPP1R3C,POLR3E,PSMC3,MTHFD1,CCDC86,HIST1H4I,NSMF,HIST1H4J,KIF20A,FAM64A,HIST1H4K,KIF20B,HIST1H4E,RAN,HSPA1B,MTPN,RRN3,SNORD80,CRABP2,NCAPG,CCNF,NOLC1,LRP3,CLDN3,ASCL1,DCAF7,CHEK1,SNORA19,RACGAP1,MYC,E2F2,MVB12A,SNORA12,TAF9B,EGR1,PLK4,PLK1,SLC16A14,SNHG15,RNU5D-1,TAGLN2,RPS21,LOC390956,LXN,TFRC,CDCA5,CDCA8,RAPGEFL1,ARPP19,VPS2…
NR3C1	SECTM1A,RSAD2,GOLPH3L,H2-AA,BC005561,MYL2,CD9,FAR2,KIF20A,EPHA4,AHCYL1,MTMR1,ENPEP,NUP205,TEX40,FGL2,PON3,GORAB,CLEC10A,ALOX12E,PARD6G,6820431F20RIK,CD2AP,MXI1,GM6768,EXPH5,2010107G23RIK,9330177L23RIK,PRKCH,TSPYL4,FZD4,ABCA1,H2-EB1,NEBL,EAF2,RASSF9,PARD3,OCLN,VNN1,PLBD1,SPRR1A,PTGFR,FAAH,HHIP,LPAR3,IKZF2,WDR47,PCDH18,MIR205,B830008J18RIK,C6,RASSF6,CYP4V3,APOE,ZFP185,LRAT,CD14,LGALS9,CEP192,OASL2,…	SDR42E1,6330564D18RIK,CHGA,CIZ1,IFRD1,ENTPD4,ACTN3,TREX2,ACTN2,CELA1,KRT8,KRT7,CIDEA,1500032P08RIK,OTOP3,FNDC9,MYL7,MGP,MYL3,HSBP1L1,RBP2,XLR3B,IL31RA,D9ERTD256E,5930427L02RIK,2310043L19RIK,2310042E22RIK,2610027H17RIK,IFITM1,SMPX,ALOX12B,ETOS1,LCE1B,LCE1C,NUAK2,LCE1A1,LCE1A2,MAL2,B230214O09RIK,6030422H21RIK,5730411F24RIK,ALOXE3,NFE2,GPLD1,SLC6A19,DMPK,TNNC1,PLK3,SLC34A2,PLA2G4D,SNHG7,2310050C09RI…
MEF2D	RPL24,RPL23,PPP2R1A,EID1,CCT6A,MYL6,FEZ1,UQCRC2,RPL26,UQCRC1,NSMF,GM13826,SPARCL1,RPL28,ACOT7,PFN2,CALM2,VPS28,ATP6V0D1,RPL11,POMP,RPL10,RPL13,SERPINE2,ATP5A1,UQCR11,FNBP1L,ACTB,DPYSL2,RPL36AL,GNG3,BSG,NNAT,VTI1B,RPL15,TCEB2,RPL19,GM12508,RPL18,SNCA,LOC630855,NDFIP1,COX8A,TSPYL4,RPL41,ATP6AP2,ATP6AP1,GM10335,GM12191,TMA7,RPS27RT,RPS26,RPS29,RPS28,GM2710,RPS21,RPS20,RPS23,ITM2C,RPS24,GPM6A,RPL6,GP…	KRT1,GAMT,ENTPD2,NBEAL2,AP1B1,CELA1,REV1,PEX13,WDHD1,EML3,MEX3C,MEX3B,ASB6,GALT,SMARCAL1,SF3B4,PON1,CMAS,PEX11A,BACH2,DEFA-RS10,SV2B,SNRPD2,SNRPD1,E2F2,SERPINF1,NTSR1,HES1,RAB11FIP5,TMEM184B,TPSG1,AMY2A4,COMMD4,THAP11,SRPK1,IFFO1,NTAN1,MYL12A,SLC6A8,VAMP8,TLCD1,4930442G15RIK,SERPING1,SDC1,XKR5,BAMBI-PS1,TSPYL5,ATF4,PTP4A1,CELA3B,CTBP1,TXK,PITPNA,ENO1,MGST1,IFI30,VPS26A,INPP5A,SPANXN4,ZC3H12A,BLOC…
RFWD2	LUM,IQCF5,SERPIND1,SYTL2,PEX13,C20ORF197,TM4SF1,EML4,CYP39A1,EML6,LPAR6,SLPI,CTH,POLR3G,ALPK3,RIN2,EPHA1,CES1,APP,ARHGEF26-AS1,STX19,CBLB,AQP3,PRKAA1,NTN4,PNP,GBP1,GBP2,S100A11,EYS,LOC100290070,TNFSF15,MARS2,PLK2,SUCO,C8ORF4,KIAA1244,VASN,ABTB2,NCEH1,PKIB,SPRR1A,NOX1,GPM6B,MTRR,C12ORF60,LOC729580,PLA2G7,LIPH,TSPAN5,PCDHA6,SMCO3,ARSG,FAM65B,SOX8,LIPT1,SLC19A2,LOC100507039,SDF2L1,TRMT10A,DUSP6,DUSP…	EPHA6,NIPSNAP3A,SLC35A5,SRRM5,ZFP2,TMLHE-AS1,WDR76,TNRC6C-AS1,CRNKL1,C9ORF40,IFI27,LOC100509683,CRISPLD1,TNFSF4,TBPL1,KIF20A,LRRN1,RABL3,LINC00883,CPVL,LOC100506730,RETSAT,CERK,PNKP,SLC23A1,TESK2,STX12,HERC5,C16ORF93,ABCC6P1,C12ORF79,CREB3L4,HMGN2P46,CPNE3,C2ORF83,HES6,GPR158,EGR1,CLUL1,PRKCD,PMM1,DDIT4L,STAM,HDHD1,PBX1,AR,QARS,TDP1,FBXL2,TSHZ1,HPD,SFXN2,LINC01516,FBXL7,LOC100505666,PTGFR,SLC45A3…
KCNIP3	GBP6,STARD4,ENTPD1,PRELID2,IGHV1-72,IGKV6-25,MX1,RSAD2,AFAP1,4632428N05RIK,SEPP1,PSMB9,IGLV1,SRRM2,MARCO,HIST1H4B,CD9,LACC1,ZC3H11A,TMCC3,IGTP,PFN1,IDO1,ASB2,TMEM87A,APP,D16ERTD472E,ATF3,IGKV6-14,IFITM3,IGKV6-15,ISOC2B,C3AR1,UQCR10,GLRX,ANTXR2,PIRB,TMEM71,GM13152,VPREB3,CREB3L2,SLAMF9,CHAC1,PXDC1,B230214O09RIK,WFDC17,IGKV6-20,S100A11,BATF3,5330426P16RIK,SLC11A1,EDEM1,GADD45A,BC048507,EAF2,ERDR1,P…	GBP7,GBP8,GBP2B,1500032P08RIK,H2-AA,PLEKHA8,SERBP1,XLR3B,KIF20A,PFN2,CISD3,HS6ST1,MNDAL,TFPI,IL27RA,UBE2L3,AI120166,CRHBP,TMEM68,ST3GAL5,SLAMF6,6030422H21RIK,C130051F05RIK,A630001G21RIK,GBP2,ZFP960,EXOSC1,GM17767,H2-D1,EGR3,H2-EB2,TANGO6,INTS4,KLF10,SNHG7,BC064078,MINA,4933404O12RIK,LATS1,ZFPM1,BB182297,NDUFAF6,PLBD1,GM2397,GCDH,LXN,SCOC,ZFP868,DIS3L,POP4,TMEM180,MGST2,THUMPD1,ZFP874A,FAM120AOS,G…
RUNX1	RPL22,CNBP,MRPS18C,DEK,PPA1,SEPP1,PHF5A,HNRNPM,HIST1H4C,LAP3,CLNS1A,KARS,RBP4,ANP32E,RTCA,SPIN2C,HNRNPC,RPL22L1,RPL27,CALM2,RAN,POMP,IFITM1,RPL10,CRABP2,ATP5A1,RNF7,MSANTD4,FNBP1L,MAGOH,CHORDC1,EXOSC9,RPL15,1190007I07RIK,PSMD2,HOXA1,MEST,NDFIP1,CUBN,ZRANB2,GM10335,MANF,GM12191,SNHG8,PDZK1,CTPS,GM2710,RPS23,EZH2,RPL6,BEX4,RPL31,GLDC,ARL6IP1,ENO1B,FCF1,ATP5C1,VPS26A,TXNDC17,HNRNPLL,GCSH,APOM,RPS17,…	SSB,2410006H16RIK,SFMBT2,RPL21,KRT8,KRT7,UPF3A,SRRM1,SMARCA4,SRRM2,CCAR1,NISCH,MTHFD2,HMBS,CD9,FDX1,ZC3H11A,RPL26,RPL28,PRL3D2,PFN1,PRL3D1,SCT,RPL13,HNRNPU,NOLC1,GPATCH4,TFPI,ADCY7,6820431F20RIK,RPL36AL,SNRPD2,PDCD11,PABPN1,TCEB2,RPL19,E2F7,PRL2A1,1700021F05RIK,ERDR1,PRRC2C,VASP,RPS27RT,GJB3,GJB5,WNK1,FAT1,SDC1,INTS5,DUS1L,RPS25,RPL14-PS1,ANP32B,HBB-Y,PIEZO1,PPAN,EPRS,SMC4,HSPH1,LARP1,RPS15,LGALS…
SIRT3	SBP,ENTPD3,HEXIM1,IL1R1,MIR181A-2,OLFR1325,SNORA2B,MIR423,4921536K21RIK,NEIL3,IL23A,LGALS12,PPP1R3C,CYP2A22,XLR3B,ACOT3,ZFP395,GM839,EPHA2,SIK1,PTF1A,ACOT4,IFITM2,GLS2,RAMP3,ITIH4,ABCB1A,SERPINE1,SYNPO2,AQP8,PPP1R3B,TPTE,SNX31,ACNAT2,AMER1,VPREB2,NIPAL1,GM1995,NTSR1,9030619P08RIK,OLFR385,SKINT11,1810011O10RIK,CYP2C70,PPARGC1B,NTSR2,NOTO,PIRT,SDS,EGR1,FZD1,EDARADD,COX8C,GML,GADD45B,EDEM1,ARRDC3,KL…	SNORD32A,DDIAS,BTBD19,PCGF6,GM156,KRT9,CIDEC,IQCF3,ADH6-PS1,ETNPPL,GTPBP4,CYP2C68,PCDHB3,SNORA28,TNFSF4,GUF1,SNORA24,REC114,ZFP157,GM10319,1700028K03RIK,SNORD82,SF3B6,TEX40,ZFP605,HECW1,BC080695,CCNC,MIR547,CMAH,MAGOH,LCE1A2,DHX36,TMEM69,MYC,SUSD4,MAGEA3,HOXA1,E2F8,PAQR9,SNORD58B,GLIPR1L1,TSLP,V165-D-J-C MU,TGDS,PLK3,FAM136A,ABTB2,VAMP7,NOL10,GM5662,OLFR171,CAPS2,SNORD35B,MUP20,MUP21,POP4,TEX24,O…
PPARGC1B	AW112010,WFDC21,RPL22,RPL24,HSPE1,GSTZ1,IFI27,FDX1,UQCRC2,RPL26,TMEM126A,GM13826,RPL22L1,RPL27,RAN,RPL11,POMP,RPL10,RPL13,RPL12,UQCR10,UQCR11,RNASET2B,RPL36AL,UGP2,RPL15,RPL14,RPL17,GM6402,RPL19,S100A10,CYP2C70,RPL18,LOC630855,RPL41,TMEM50A,GM10335,INO80,COMMD3,GM12191,USMG5,TMA7,SNHG8,CMBL,AKR1C13,RPS27RT,VAMP8,RPS28,RPL27A,JTB,AKR1C14,GM3244,RPS21,HAMP,RPS20,CD302,RPS23,RPS25,RPS24,RPL5,RPL6,RP…	ACSL1,SERPIND1,CIDEB,SEPP1,UPB1,TFR2,ETHE1,CYP1A2,UQCRC1,ALDH8A1,PFN1,CDO1,GLS2,ITIH4,ITIH3,RETSAT,FGL1,AQP9,ATP5A1,LCAT,ITIH2,ITIH1,ACTB,C4B,CYP2D9,BSG,ST3GAL5,SERPINF1,B2M,SDS,GPLD1,GABARAPL1,STARD10,SERPINF2,SLC6A13,IGF1,4931406C07RIK,TCL1B3,CYP27A1,POR,GJB2,SERPING1,HPD,RPL4,HPN,CFI,ENO1B,ACSM1,PCBP1,H2-L,LIPC,HPX,C2,C3,CYB5R3,ADH1,CYP4V3,FTH1,ASL,GLUL,APOE,LGALS9,ACAD11,PDK2,APOB,DECR2,GSTM1…
L1CAM	IFRD1,ACSL1,CNBP,EBF3,HN1,PRKAB1,UBAC2,SRRM2,9430016H08RIK,HNRNPK,HNRNPL,SARNP,VOPP1,RBP1,XLR3B,TBPL1,ANP32E,HNRNPC,PRL2B1,STXBP1,RRN3,ATF1,CRABP1,SLC35B1,RNASET2A,RNF7,ABRACL,APCDD1,PARL,MAGOH,RACGAP1,NNAT,PIP4K2C,SEPHS2,ABCB1B,TIPIN,ZFP960,SNHG1,RTFDC1,TMED9,OMD,EDEM1,ALG5,PLK2,KLF10,NR2F2,CYP3A25,VPS37B,IRGM1,SNHG5,COX7A2L,EIF1,EXT1,PTP4A2,RPS27RT,STAG1,EIF5,TDP2,PKIA,D18ERTD232E,ITPA,ITM2C,VA…	SLC35A4,CACNA2D1,IFRD2,DICER1,KRT7,CCK,SOX11,L1CAM,EML5,ASS1,THEG,MYL1,SPINT2,RUFY3,UHRF1BP1,LRP1,LRP5,CCNC,AQP4,AQP2,PPP4R2,CHORDC1,CHEK1,HERC1,DHX36,MYL10,NKX2-2,LONP2,ALOXE3,RNF112,HES5,N4BP1,INSR,ZFP612,PRPF38B,XBP1,ST8SIA4,INTS3,ERDR1,XRCC1,MANF,IRGM2,ANK3,BAZ1B,PKIB,INTS8,NODAL,CFD,SLC4A1AP,TRIO,STMN4,NLK,CIAO1,EPS8,RASSF1,AI413582,AGFG1,GABRA2,GABRA1,USP9X,IL16,GABRA6,NME3,PTCH1,EMP2,ASH1L…
PARP2	G730007D18RIK,GDF15,ZFP958,DDIAS,SNORD16A,ATG13,SCAMP3,SNRPA,COPRS,SHQ1,RAB38,PARS2,RABL2,MIR680-3,YPEL4,SLC25A36,SNORA21,HSPA1B,EIF5A2,SNORD82,EI24,HPVC-PS,PEX11B,PVT1,MTHFSD,MIR155,CDK20,1190007I07RIK,PHLDA3,2310022A10RIK,BIVM,TMEM190,FBXO36,COMMD2,FAM136A,RNU3A,TMEM199,CCNB1IP1,BCL2L1,1700056E22RIK,GNB4,1700008P02RIK,SPRR1A,GCDH,RBAK,A130010J15RIK,SNORD35A,SLC35D1,PLEK2,ARL2,EDA2R,MYL6B,HSPH1,…	SNORA30,GM10551,FNBP1,MCEMP1,EML4,MIR301,MARCKS,CD9,VIM,SNORD87,FAR2,MIR680-1,SNORA23,SNORA20,EAR10,MTMR1,D16ERTD472E,RALA,3110007F17RIK,TMEM71,MILR1,VPREB3,UGP2,VPREB1,MSANTD3,ALOX5,VTI1A,S100A10,PNET-PS,ELANE,ATG3,GPR137B,STFA2,STFA3,PBX2,MIR687,VAMP7,TCN2,BIN2,A430107J10RIK,TREML4,MIR681,PADI4,PLBD1,LGMN,PPT2,PPT1,PNP2,PRKD2,CHST3,OSER1,GMFB,SPI1,MIR20A,ABCA13,CFP,C3,SPIC,ABR,PPP3R1,FCRLA,PLAC…
MAP2K3	LUM,RPL22,AHNAK2,RPL23,AMFR,SEPP1,DKK3,DES,EID1,RBP7,COL1A2,MYL6,CCDC80,MYL1,MGP,CRISPLD2,PPP1R3C,CD9,RBP1,VIM,RPL26,ITGBL1,GM13826,SPARCL1,MXRA8,ALPK3,IFITM2,IFITM3,RPL11,RPL10,LRP1,SERPINE1,FGL2,RPL13,SERPINE2,RPL12,SYNPO2,SMPX,HNRNPU,GHITM,AKAP2,ACTB,C4B,RPL15,SERPINF1,RPL14,RABAC1,RPL19,GM12508,RPL18,LOC630855,S100A11,EGR1,NAA50,GM10335,MIF,PRG4,RPS26,EHD4,RPS28,RPL27A,PRKAR1A,FAT1,SERPING1,R…	STARD7,ECH1,ACSL1,IFT81,HFE2,MYL7,FNDC5,SDPR,MYL2,LOC100505088,MYL3,UQCRC2,UQCRC1,SUCLG1,CPEB3,ASB2,UQCR10,PDHB,ATP5A1,UQCR11,ABRACL,AQP1,BSG,APBB1,ANO10,FSD2,PTGDS,COX8B,GSTK1,DMPK,TNNC1,USMG5,TMA7,EIF1,RPL3L,ADCK3,TNNT2,ECI1,MGST3,ENO3,ART3,FAM134B,PRDX5,CMYA5,FTH1,DECR1,PRKACA,PDK2,TESC,MRPL28,COX6C,CS,VEGFB,ALDH6A1,PRPF19,PXMP2,PAH,TTLL1,HRC,D10JHU81E,COX7C,HIBADH,ACAT1,MRPL39,FITM2,VLDLR,ECH…
OVOL1	SNORD32A,KRTDAP,ECH1,TREX2,ATG13,RPL34-PS1,SPINT2,SPINT1,PLCD1,SIK1,VPS28,SNORD82,IFITM2,EHF,PGAP2,IFITM3,WBP2,HPGD,CRABP2,SLC5A1,GLRX,CLDN3,MYL12B,ACTB,NIPAL4,MVB12A,MAL2,LY6G6C,POF1B,B2M,RPL18,FDFT1,MIR692-1,S100A11,EGR2,SNORA52,JUND,PAQR8,XBP1,TMEM50B,ARRDC4,GM12070,PTK6,VASN,IL17RC,COPZ2,VAT1,HIST2H4,SULT2B1,ACER1,SLC6A9,TCN2,PLBD1,NDUFAF3,GNE,ITM2C,MOXD1,GLTP,RNH1,TEX264,LYPD3,PPL,LYPD5,MIR2…	RPL23,SLC12A2,DEK,KRT7,PPA1,HSPE1,WDR77,TM4SF1,GTPBP4,SRRM2,CCT6A,HNRNPK,MEX3C,CIRH1A,VIM,CALM4,ALG10B,ATF3,SF3B3,RRN3,CHIC2,EI24,AHNAK,HNRNPU,LCE1C,DPYSL2,LCE1A1,SNRPD3,FLRT2,MYC,PSMD1,PSMD2,PXDC1,PRL2A1,EXOSC1,TMEM184B,NAA50,PRKCI,GM15466,TNFSF15,GADD45B,TSLP,PLK2,PPBP,SLC6A14,GPR137B,AIF1L,PRRC2C,NPLOC4,EIF5,WNK1,FAT1,SNAI2,PSME3,RPS20,SPRR1B,EZH2,OSER1,SET,RPL6,MACF1,SPARC,RPL4,BCL10,PREP,WDR…
EPCAM	SDR42E1,EPHA6,SYNPR-AS1,C9ORF131,BTBD16,ZNF282,C5ORF17,KRT7,FLJ35816,LOC100510557,GSTZ1,SFRP5,MARCO,SPATA18,SPINT2,XPNPEP2,CYP1A2,CORO7,MT1G,MT1H,LRRN1,EPHA2,MT1E,MT1F,PPP5D1,VIPR1,AQP7,HECW1,KIAA1210,C6ORF99,SLC5A1,LCAT,MRGPRF,IGFBP7-AS1,APCDD1,LOC286087,ITLN1,CRHBP,NXF3,FLJ40288,GNG8,ZDBF2,UBE2E2-AS1,MUC6,MT1HL1,EDARADD,C9ORF152,FLJ22763,SLC34A2,SLC34A1,LOC100132460,PPBP,RPE65,CTAGE1,CNKSR1,VNN…	TRHR,SLC12A5,CASP8AP2,DHDH,EBF1,PCDH20,JAKMIP2-AS1,LOC100507390,LOC284561,PNLDC1,CCDC80,MEX3B,CCDC81,NEIL3,ZC2HC1B,KLHL30-AS1,ITGBL1,TRIM16,KIF20A,ALPK3,LOC100507389,TEX41,SMPX,LOC101928418,NCAPH,TMEM74,RAX,PRAMEF12,FZD10,GTSE1-AS1,LOC102800447,LOC101928896,WWC2-AS2,RGAG1,MUC2,LOC646870,CHST10,LOC100287210,NHLH1,PEG10,SPOCK1,C22ORF23,MAGEA3,MAGEA1,ANKS1B,LOC100286921,DUXAP10,GPR158,CDR1,LOC100653…
RARA	WSB2,SP110,MX1,SLC12A2,KRT8,PPA1,MALL,SCD,MARCKS,GPR160,SPINT2,CLNS1A,IFI27,GPD1L,RPL26,HSPA1A,LOC728825,RPL28,RPL27,PFN1,HSPA1B,APP,IFITM2,EPAS1,STAU1,IFITM3,ATP6V0D1,IFITM1,PLEKHB2,ABRACL,DCAF6,AQP3,UBE2L6,TOB1,PSMB10,MUC1,ACTB,RPL36AL,PI4KAP1,CAPNS1,S100A14,ST3GAL5,S100A16,MAL2,CYP1B1,RPL19,B2M,S100A10,S100A11,EGR1,XBP1,TMED9,HLA-DRB5,HLA-J,ATP6AP1,NR2F2,SLC6A14,HLA-C,HLA-A,HLA-B,HLA-G,WFDC21P…	SSB,DUT,RPL22,HSPE1,C20ORF24,DHX40,MYL6,PSMC6,HIST1H4C,PSMC5,PSMC3,MTHFD1,CYP1A1,PSMC1,TRIM16,RPL22L1,RPL29,RAN,SF3B6,RPL11,LOC100506847,RPLP0P6,RPL13,RPL12,PNN,EPB41L4A-AS1,RACGAP1,RPL15,RPL14,RPL17,SEPHS2,RPL18,C3ORF14,ZNF146,SNHG1,COX8A,PRR11,RPL41,CMC2,MIF,TMA7,SNHG8,SNHG6,FAM220A,PTPLAD1,RPS23,SET,POP7,GMFB,RPL6,CUTA,PHB2,RPL3,RPL4,RPL32,ARL6IP1,RPL35,RPL34,TXN,MT1X,ENO1,MRPL16,RPL9,SNHG19,R…
KEAP1	ENTPD5,HFE2,SEPP1,ETNPPL,CYP39A1,METTL7A1,METTL7A2,PPP1R3C,METTL7A3,CTH,ETHE1,CYP1A2,CDO1,HSPA1B,AI132709,FGL1,CISD1,PSMD5,UGP2,ST3GAL5,GM6402,B2M,S100A10,GPLD1,MANF,CYP3A25,MSRA,RPS27RT,RPS26,PPFIBP2,POR,RPS28,CYP2A5,HPD,CDS2,GLDC,SLC35D1,CYP3A13,AKR1C19,MGST1,HPX,CYP2B9,SULT1A1,PRDX6,FAM134B,RPS18,PRDX5,TDO2,PRDX1,FTH1,MARC2,ASL,RPL36,APOE,RPS10,RPL38,9130409I23RIK,GSTM4,AASS,GSTM3,GSTM2,GSTM1,…	GAMT,NIPSNAP3B,ACSL1,SERPIND1,CIDEB,ACSL5,TTC39C,AW111846,CYP2C68,IFI27,LACTB2,FDX1,TFR2,ACOT1,IGTP,ALDH8A1,CALM1,C730036E19RIK,ENPEP,IFITM2,ITIH4,EPAS1,IFITM3,RPL11,PON1,PANK1,RETSAT,AQP9,PDHB,AQP8,PPP1R3B,LCAT,ITIH2,CLDN3,ITIH1,C4B,RPL36AL,CREB3L3,SEPHS2,CYP2C70,HES6,PAQR9,XBP1,TMEM50A,SERPINF2,ARRDC3,SLC6A13,IRGM2,IGF1,4931406C07RIK,TCL1B3,GJB1,FERMT2,VNN1,BC052688,GJB2,FASN,SDC1,HAMP,TLCD2,GM…
POLG	PRELID1,HAGHL,FBXO2,RPL23,SRRM2,RBP1,GM13826,RPL22L1,RPL27,ACOT7,CALM2,APP,PLEKHB1,RPL13,SERPINE2,RPL12,ACTB,DPYSL2,BSG,SNRPD2,NNAT,RPL15,SNCG,RPL14,TCEB2,RABAC1,GM6402,GM12508,RPL18,LOC630855,PTGDS,NDFIP1,COX8A,GM12191,PRG4,SNHG8,IGF2,COX7A2L,TCL1B3,RPS26,BCAN,RPS29,RPS28,RPL27A,PPP1R1A,GJB6,VAMP1,LGMN,INTS6,RPS21,RPS20,RPS23,ITM2C,RPL14-PS1,RPL34,STMN3,ENO2,PLA2G7,RPS15,PRDX5,RPS19,FTH1,RPL36,A…	IGKV6-23,LUM,KRTDAP,KRT5,ACTN3,ACTN2,HPCAL1,CIDEA,SEPP1,UBAC1,COL1A2,COL1A1,MYL1,MGP,FEZ1,CD9,2310065H11RIK,UQCRC2,SPARCL1,CALM4,MXRA8,TPRGL,CALM1,ASB2,CD200,IFITM3,CCNI,TAGLN,RPL10,SMPX,WBP5,ATP5A1,CISD3,GHITM,AQP1,GNG3,E2F5,WFDC18,RPL19,B2M,S100A10,S100A11,PIRT,COX8B,TSPYL4,ZRANB2,H2-EB1,TMEM50A,ATP6AP1,TNNC2,GM10335,TMA7,EIF1,RPL3L,BPIFB1,MYLPF,BC052688,GJB2,ADCK3,FASN,TNNT3,ADSSL1,SERPING1,SC…
OLR1	SND1,RPL22,ACTN4,ACTN1,HPCAL1,KRT7,HNRNPK,DDX39A,DDX39B,TRIP6,CD9,SUB1,BAX,UQCRC1,PLCD1,MT1H,RPL27,EPHA2,RPL29,PFN1,MT1E,CYFIP1,RPL10,RPL13,RPL12,ATP5A1,UQCR11,MYL12B,ACTB,SEPN1,SNRPD3,SNRPD2,IFI16,MICALL1,RPL14,PSMD2,S100A16,CHST14,IARS2,S100A10,FDFT1,S100A11,SIGMAR1,FIS1,SNHG1,RPL41,GADD45A,MANF,MIF,VPS37B,SNHG8,FN3KRP,FOSL1,HSPG2,RPS29,SMTN,PLSCR3,FASN,PSME2,TAGLN2,HYOU1,RPS21,RPS20,CYSTM1,RPS…	SSB,RPL21,RPL24,RPL23,DEK,PPA1,DKK1,HSPE1,CCAR1,HIST1H4C,IFI27,VOPP1,MTHFD1,RPL26,HSPA1A,LOC728825,RPL22L1,CALM2,RAN,HSPA1B,SF3B5,IFITM3,RPL11,IFITM1,RPLP0P6,WBP5,DCAF6,PDCD10,RPL36AL,GNG5,CAPNS1,SPOCK1,RPL15,DAG1,RPL19,B2M,MT1HL1,COX8A,MCAM,XRCC6,PLK2,HLA-C,ERLIN1,TMA7,HLA-A,SNHG6,FTH1P5,RPS27,PTP4A2,RPS26,MYL12A,RPS14P3,TPX2,EIF5,FAT1,RNPS1,PSME1,ITM2B,PTP4A1,RPL5,RPL30,RPL32,ARL6IP1,RPL35,PDGF…
HTT	CHGB,WSB1,ATP6V1E1,RPL21,CNBP,L7RN6,GPR37L1,PPP2R1A,MAPK8IP3,GTPBP2,JMJD6,NECAP1,NISCH,GM19491,PSMC6,MARCKS,PSMC2,ADPRH,ZC3H11A,RUFY3,ACOT7,EIF1B,CALM3,ASTN1,RAN,CALM1,CYFIP2,CLCN4-2,WBP2,RPL10,LRP1,RPL13,MYCBP2,PLEKHB2,RNASET2A,ADARB1,EWSR1,ARXES2,AQP4,ACTB,PRPSAP1,GNG3,HERC1,MXI1,PABPN1,PSMD1,CLPTM1,SPOCK2,TCEB2,RPL19,CCNL2,NDFIP1,CREBBP,TSPYL4,JUND,KLF13,GABARAPL1,RPL41,XBP1,SURF4,PLK3,SLC6A15…	WSB2,HOMER3,SLC12A2,HPCAL1,CCK,GRIN2C,MAPK12,IFI27,SPARCL1,CDK16,AKAP1,STXBP1,ITIH3,CERK,GHITM,BSG,NNAT,CAPNS1,VTI1B,B2M,PTGDS,SNCB,PRKCG,PRKCD,COG6,EDEM3,TANGO2,USMG5,RMDN3,EIF5,MIR686,INPP4A,FASN,JTB,KITL,KCNMA1,CYSTM1,ITM2B,SPARC,PPP1R17,ARL6IP1,SCOC,MGST3,ATP5C1,SLC6A1,ENO2,IFIT3,INPP5A,SOX2,TSPAN9,PCBP4,FTH1,RPS10,SCN1A,RPS11,AI118078,SCN1B,MYBPC3,GABBR1,GSTM1,DUSP1,GABRA6,TRMT1,COX6C,ITFG1,…
TCF12	ECH1,PPA1,NUP210,WDR74,HSPE1,PHF5A,HNRNPM,MYL6,DDX39B,PSMC4,GLOD4,FDX1,PSMC3,ANP32E,UQCRC1,RTCA,SUCLG1,ACOT7,PFN1,RAN,RPL11,IFITM1,RPL10,H2-DMA,ATP5A1,UQCR11,RNASET2B,MAGOH,ACTB,RPL36AL,SNRPD2,LACTB,NUP85,MYC,1190007I07RIK,PSMD2,GM6402,RPL19,GM12508,RPL18,TIPIN,PHC2,RPL41,TALDO1,MIF,UCHL3,EIF6,FASN,SFXN1,SDC1,SIVA1,EZH2,RPS24,RPL6,LIPT2,GABARAP,PHB2,RNH1,RPL3,RPL14-PS1,RPL4,RPL32,ENO1B,RPL34,CTR9…	CDK19,AW112010,PLEKHA2,LOC552911,RPL23,PPP2R1A,MED13L,SEPP1,SRRM2,EID1,CCAR1,NISCH,RFX7,ZC3H11A,RPL26,RPL28,RPL22L1,CCM2,ZSCAN26,CALM2,ATF1,SATB1,RPL13,MNDAL,6820431F20RIK,CMAH,A130071D04RIK,PNP,HOXA9,MYB,ZMIZ1,VPREB1,A130001G05RIK,PABPN1,RPL17,CHST15,B230214O09RIK,B2M,GM20120,GM3373,CCNL1,LOC630855,CNTD1,XBP1,DAXX,ATP6AP2,XRCC6,ACTL6A,ST8SIA4,ERDR1,GM10335,TMA7,IFI47,IL17RE,COX7A2L,PTP4A2,RPS27R…
GNB5	6330576A10RIK,EGF,9630015K15RIK,TM4SF5,AI835735,PEX14,GRIN2C,JMJD7,E430022K19RIK,GM9925,ACOT3,FILIP1,5730480H06RIK,GRID2IP,GOT1L1,PBLD2,GM11772,GM9484,4833418N02RIK,SPDEF,PAX6OS1,NXF3,PPP1R32,ATXN7L2,RIBC1,1700109H08RIK,RTBDN,STK11IP,PLA2G4E,ARRDC1,FIBCD1,TNNC2,2900052N01RIK,ARRDC4,NR1D1,MTHFS,B230303O12RIK,AU044157,STFA3,SLC16A14,PARP11,DMRTC1A,AV099323,4833427G06RIK,9530057J20RIK,9430027B09RIK,…	IGKV6-23,2900002J02RIK,BB166591,RSAD2,AI315376,2010004M13RIK,OTOP2,1500032P08RIK,BB163080,SLC5A7,DEPDC1B,LPAR6,CAPN11,IL31RA,HIST1H4H,6720427H10RIK,ALPK3,TRIM17,REC114,RIN2,TRIM10,CDK17,2900011L18RIK,ENPEP,TMEM181A,AW049021,COL12A1,PDXDC1,STX19,PPP1R3B,2700038G22RIK,5730458M16RIK,MNDAL,UBE2L6,2610034M16RIK,GM2606,B430007K19RIK,1190007I07RIK,CEP97,B230214O09RIK,1810011O10RIK,5330426P16RIK,SRMS,D2E…
PLIN5	SND1,IAH1,NIPSNAP3B,8430419L09RIK,AHNAK2,IFRD2,HN1,PUS7L,MYL7,MTHFD2,SOAT2,OTULIN,CTH,MYL4,POLR3G,ITGBL1,SIK1,ATF3,PGAP2,PON2,AKIP1,AQP8,GHITM,6430548M08RIK,C4A,GM20806,BAIAP2L1,ABRA,SV2B,DPYSL3,DHX37,MYC,CHAC1,SNORA73A,SNORA73B,PTGDS,LONP1,TNFSF18,PMM1,GADD45A,I830012O16RIK,COMMD6,CYP27A1,MLLT11,CNKSR1,UCK2,SLC6A9,RPS28,HECW2,GRWD1,STAR,SNORD104,PTPLAD2,ATF6,SNORA44,VGLL2,ATF4,ATF5,HSPA4L,FCRLS,…	CCNJL,RBFOX1,CADM4,EPHA7,D630028G08RIK,ECH1,ADHFE1,MEIG1,ACSL6,ZFP959,MYL1,ASB5,ACOT1,CDO1,CPEB3,EPHA4,ENPEP,IFLTD1,HCN4,CYFIP2,PGAP1,RETSAT,CCDC69,2210407C18RIK,MRGPRH,RETN,PKD2L2,ADCY8,AQP4,ALOX5,PKNOX2,PIRT,ZFP612,GSTK1,PLA2G4E,MIR181B-2,ACADSB,PHKA2,CMBL,CAR5B,RPL3L,LPHN1,WBSCR17,WNK2,PKIA,PLBD1,SNAI3,HAMP,PSME1,FREM2,GCDH,CFD,ECI1,SLC22A3,PDGFC,WFDC1,PLA2G5,ACSM5,CRHR2,MED12L,RAVER2,PDK4,FAM…
MYB	CDK19,WSB1,MED4,ZNF281,ZFYVE21,TM4SF1,CHFR,MTAP,SLC5A8,LOC100134868,HIST1H4C,WDR82,SERBP1,RNVU1-18,POLR3F,FAR1,NSMF,MT1F,WBP1,CCNI,HNRNPU,STX12,UHMK1,DHX32,PPP4R1,KIAA0355,CNST,ZNF827,BBX,E2F2,PIP4K2A,PRSS8,NRBF2,CPNE3,S100A10,ZNF148,JAG1,PRR11,ZNF264,ST13,ZRANB1,VCY1B,DDIT4L,COG2,ZNF12,KIAA1244,GPR137B,VAMP7,QARS,PLSCR3,PRKD1,ZNF812,ITM2A,C5ORF30,INTS9,VGLL4,CDS1,CFD,RNVU1-7,SLC35D2,STMN3,NEDD4L…	ESCO2,AP1S1,MALL,EID2,HNRNPL,RPL26,GAGE8,ANP32C,CKLF,RNU6-1,TMEM63B,SNORD80,STAU2,KDELR2,SLC35B2,MAGOH,NEURL1B,FAM156B,RBM15B,MYB,PABPN1,TIPIN,SIGMAR1,TMEM184B,KLF13,XBP1,TMED9,SURF4,SLC35C1,INTS2,EDEM1,TGDS,INTS3,MGC72080,COMMD8,COPZ1,TYMSOS,TBL2,CSNK2B,NDUFAF4,HYOU1,HNRNPA3P1,LYPLAL1,SNORA40,ARL6IP1,ANP32A,C9ORF142,TXN,ATXN7L3B,ARPP19,ELK1,MRPL12,MRPL20,MRPL21,GNG10,BLOC1S1,NUDCD2,HMOX1,HIST1H3…
NPC1	CHGB,CADM4,RPL22,RPL21,RPL23,ACSL5,CCK,HPCAL4,MYL6,SST,MGP,RRAGC,SUB1,VIM,RPL26,SPARCL1,VIP,STX1A,STXBP1,IFITM2,IFITM3,ITIH3,RPL11,ADCY1,WBP2,CPNE6,RPL10,WBP5,3110035E14RIK,ASAH1,AQP4,APCDD1,RNASET2B,C4B,GNG3,SV2B,VTI1B,MAL2,RPL19,B2M,ATXN7L3,SNCA,LOC630855,PTGDS,SNCB,EGR1,TMEM86A,GABARAPL1,TMED9,ATP6AP1,ERDR1,USMG5,NR2F1,SNHG8,9630041G16RIK,FAM124A,NUAK1,1500012F01RIK,RPS27RT,ARC,RPS28,PRKAR1B,R…	TMEM88B,DCLK3,CACNA2D3,ISL1,CCT6A,HNRNPL,FEZ1,CCP110,UQCRC2,ACOT7,CALM2,CALM1,APP,TMEM63A,CPNE5,PLEKHB1,FOXG1,ADCY5,TRANK1,RNF7,GHITM,ARXES2,SLAIN1,ABAT,ACTB,DPYSL2,STRIP2,NNAT,SPOCK3,GNG7,SYNDIG1,CALN1,NDFIP1,ICMT,TSPYL1,BCL11B,ARRDC3,PBX3,OMG,EIF1,FA2H,PPP1R1B,VAMP2,PRR18,GM20253,GLTP,GPM6B,ISCA1,PPP1R17,UGT8A,SCOC,PDE1B,SLC35D3,GM19831,PLA2G7,SLC6A3,HSPH1,INPP5A,ALCAM,TSPAN7,PRKAR2B,INPP5F,AP1…
ACHE	MED1,WSB2,RPL21,CADM1,GPR37L1,HN1,HSPE1,SCAMP1,NISCH,PSMC6,MARCKS,RUFY3,UQCRC2,RPL28,RPL22L1,AHCYL1,MTPN,CYFIP2,CLCN4-2,SATB1,CCNI,RPL10,RPL13,SERPINE2,WBP5,SLC35B1,ATP5A1,DPCD,TPGS2,AQP4,ACTB,SNRPD2,VTI1B,QK,RPL19,EGR1,NDFIP1,JUND,PLK2,KLF10,PRKCE,CSNK1E,PUM2,COX7A2L,PTP4A2,D17WSU92E,RPS27RT,RPS26,RPS28,RPL27A,PRKAR1A,KCNMA1,RPS23,SPRR1B,ITM2B,ATP6V1B2,PTP4A1,OGDH,RPS24,RPL5,CDC42SE2,RPL6,GPM6B,…	ATP6V1E1,CCK,DKK3,MAPK14,SST,RRAGA,TEF,UQCRC1,ACOT7,NGEF,CALM3,ASTN1,CDK16,STX1A,CALM1,SF3B5,APP,ATP6V0D1,CPNE6,PLEKHB2,PDHB,LY6C1,ASNA1,GNG3,1110051M20RIK,PSMD5,HERC1,CAPNS1,PABPN1,APBB1,SPOCK1,RABAC1,RNF112,PTGDS,PRKCG,PAQR7,RPL41,TMED9,COG6,ERDR1,USMG5,COMMD4,PTOV1,GBAS,PRKAR1B,SNHG11,RNF208,PKIA,TAGLN3,ITM2C,ARL6IP1,PDE1B,ENO1B,THUMPD1,ENO2,MRPL4,PPP3R1,ARL6IP5,AI413582,APOE,ARGLU1,ATP6V0A1,S…
HDAC2	RPL24,RPL23,DEK,SEPP1,CCT6A,MYL6,MYL7,WDR82,PPP1R3C,LOC100505088,PSMC3,SUB1,RPL26,HNRNPF,SUCLG2,RPL28,EIF1B,CALM2,GM4596,CGGBP1,POMP,CMAS,RPL10,RPL13,RPL12,WBP5,HNRNPU,RNASET2A,ATP5A1,DPYSL2,RPL36AL,PSMD6,RPL14,GM6402,RPL19,MEST,GM3373,GM12508,BVES,LOC630855,JUND,RPL41,1700021F05RIK,ERDR1,GM10335,TALDO1,GM12191,USMG5,TMA7,SNHG8,COX7A2L,NTAN1,WNK1,TNNT2,GM2710,CSNK2B,RNPS1,GM6756,PKIG,ITM2B,GM2025…	ACTN4,ACTN2,MRPS18A,HSPE1,DES,COL1A2,COL1A1,MYL1,SDPR,TMEM126A,UQCRC1,RPL22L1,MYL9,PFN1,CDK16,ASB2,RPL11,PDHB,UQCR11,RNF5,ACTB,ASNA1,GM2606,BSG,RABAC1,PEA15A,S100A11,SMR2,COX8B,COX8A,TNNC2,IGF2,TCL1B3,VASP,EHD4,RPS29,BCAM,MYLPF,TNNT1,TNNT3,GM3244,CRYAB,ITM2A,RPS23,GABARAP,GM10221,BEX1,ECI1,ENO3,MRPL12,TNS1,GNG11,FASTK,ARL6IP5,SRP54A,SERPINH1,GPIHBP1,PRKACA,RPS16-PS2,LYPLA2,TPI1,JUP,MYBPC1,MLF2,SI…
NFKBIZ	AW112010,ACSL1,RSAD2,MCEMP1,MFSD12,MARCO,SFRP2,RPL34-PS1,NINJ1,BRE,LACC1,GSAP,APP,IFITM3,SP100,RPL10,SERPINE1,H2-DMA,RNASET2A,MYL12B,PNP,HERC6,C4B,KRTCAP2,RPL19,B2M,GM5431,GBP2,MIR692-1,TMEM86A,SNORA52,JAG1,ADGB,TMEM50B,H2-T9,PRKCB,IGF1,IRGM1,PRG4,SLC16A10,NUAK1,IFI44,MOV10,PARP12,VAMP8,SLC6A9,RPS28,SNORD104,GM5424,PSME2,PNP2,RPS20,ITM2B,CFB,SPARC,MAGED1,TTYH2,LDLRAD3,GATA6,H2-L,LY9,GNS,PLA2G7,IF…	PRELID1,CCK,SRRM2,AFG3L2,MYL6,LPAR6,SPINT1,VIM,HIST1H4D,CALM2,ATF3,IFITM2,RAMP3,IFITM1,LRP1,C3AR1,ANTXR2,ASAH1,SSFA2,MILR1,LSM12,ALOX5,S100A10,WFDC17,RPL18,S100A11,MSR1,5330426P16RIK,ABCA1,TMEM184C,XBP1,GADD45B,ATP6AP1,ST8SIA4,TNFSF14,PLA2G4A,PPBP,SLC6A12,EHD1,UCK2,POR,CSF2RB2,BIN2,PLBD1,TAGLN2,ATP6V1B2,RGL1,IL1RN,CFH,ENO1B,PITPNA,PREP,CFP,RBPJ,EPS8,C3,TMEM189,LGALS3,RNY3,LGALS1,ALCAM,SRP54C,APOE…
IL2	SLC35A3,SMARCA1,DEK,AP1B1,KRT8,EID1,MYL6,ST5,HNRNPK,DDX39B,HMBS,CLNS1A,SERBP1,VIM,HNRNPC,EPHA2,PFN2,CDK14,RAN,PGAP1,KDELR1,EI24,KDELR2,RPL13,SERPINE2,FOXG1,SLC5A6,DHX30,DPYSL2,GTF2IP1,BSG,GNG5,PI4KAP2,NKX2-2,NTSR1,PSMD2,HES1,RPL19,B2M,NCSTN,ARVCF,SF3B2,COX8A,JAG2,NTNG1,XBP1,XRCC5,PLK1,ALG8,XRCC6,COMMD4,MLLT11,MYL12A,RPL27A,IGSF9B,HYOU1,RNPS1,RPS20,ITM2A,C5ORF30,PKIG,RPS25,APOBEC3C,SUGP2,RPL5,BEX4…	C5ORF15,TRAP1,PDHX,RPL24,CDC20,PSMC3,RPL28,RPL27,NBL1,PFN1,MT1E,HSPA1B,IFITM3,SSNA1,RPL12,ATP5A1,ACTB,RPL36AL,CAPNS1,STOM,RPL14,S100A11,SIGMAR1,TMED9,HLA-A,HLA-B,ARFGAP2,RPS27,EIF5,TNNT1,FASN,CSNK2B,RPS21,RPS23,SET,PHB2,SPARC,RPL3,RPL30,ANP32B,CSTF3,RPL34,TXN,ATP5C1,RPSAP61,RPL8,RPS16,LARP1,RPS15,RPS18,RPS17,PTDSS1,LGALS1,RPS10,RPL38,RPS12,RPS11,RPS14,CSNK1A1,TUBB,ANXA6,TCF12,TCP1,GNB2L1,KRT10,CO…
MYOD1	WDR83OS,AHNAK2,PPP2R1A,CCK,HSPE1,TM4SF1,ASS1,KARS,FEZ1,RPL28,RPL27,VPS28,IFITM2,IFITM3,RPL11,CRABP1,GLRX,GNG5,SNRPD2,SERPINF1,RPL14,GM6402,RPL19,GM12508,COX8A,PLK2,USMG5,H2-T9,EIF1,RPL39L,RPS12L2,RPS27RT,UCK2,EIF6,RPL27A,CSNK2B,FAT1,INTS5,GM3244,RPS21,ITM2C,PHB2,RNH1,ANP32B,RPL32,RPL35,RPL34,TWIST2,ATP5C1,TMEM98,MRPL12,RPL8,ZNHIT1,GCSH,LGALS3,RPS17,STMN1,PRDX2,RPL36,RPS10,RPL38,RPS11,RPS13,RPS16-…	STARD4,ACTN4,IFRD1,CNBP,DEK,MEMO1,PISD,MYL6,PSMC6,MEX3B,SDPR,SARNP,SERBP1,PSMC3,TMCC3,RPL22L1,CALM2,CALM1,MTPN,PANK3,POMP,TAGLN,RPL12,WBP5,HNRNPU,RNASET2A,ABRACL,DLL1,ASAH1,MAGOH,ACTB,ANTXR1,SRP72,PPP4R2,CHORDC1,RACGAP1,RPL15,RPL17,TCEB1,SF3B1,B2M,TIPIN,NUS1,NAA50,JUND,ZRANB2,ATP6AP2,GADD45B,TNNC1,KLF10,GM12191,NUAK1,AIF1L,VASP,PTP4A2,SQLE,FERMT2,MYL12A,EHD4,RPS29,EIF5,FAM111A,TNNT2,GM2710,PRKAR1…
LAMC2	RPL21,RPL24,SS18L2,RPL23,HPCAL1,KRT7,PPA1,MFSD10,MAPK13,MYL6,SCD,RRAGA,MARCKS,HIST1H4C,XPNPEP1,SPINT2,SARNP,IFI27,GPR162,RPL26,HSPA1A,ULK1,RPL27,CKLF,HSPA1B,SF3B6,WBP2,CCNI,IFITM1,SERPINE1,SERPINE2,RPL12,CRABP2,GLRX,RPS4Y1,PCMT1,EPB41L4A-AS1,RPL36AL,SNX27,DPYSL4,MYC,RPL15,RPL19,S100A10,GBP2,SNHG1,JUND,RPL41,ATP6AP1,CAMLG,MANF,MIF,WDR54,CSNK1E,HLA-A,HLA-B,SNHG5,SNHG6,COX7A2L,EIF1,RPS27,RPS29,RPL27…	IMP3,MX1,PPP2R1A,DKK1,HSPE1,DKK3,TM4SF1,CDC20,RPL13AP20,MT1A,PSMC5,PSMC3,SLPI,VIM,CD2BP2,MT1G,HNRNPD,CALM3,PFN1,MT1E,RALB,IFITM2,IFITM3,SAMD9,ATP5A1,ANTXR2,MYL12B,ACTB,DPYSL3,SPOCK1,NTSR1,AP2S1,PSMD2,CYP1B1,B2M,RPL18,EPSTI1,COX8A,CMC2,TALDO1,GJB2,SNAI2,TAGLN3,RPS20,FARSB,RPL4,FAM65A,ARL6IP1,PLEK2,RPL35,STMN3,MGST3,WFDC2,COPS7A,IFIT2,IFIT1,RPL8,GSPT1,IFIT3,RPSAP9,RPS16,RPS15,MT2A,GNG11,RPS17,NETO2…
CTNNB1	ACTN4,IL1R2,ECH1,ACSL1,CKMT1A,KRT8,TM4SF1,ATG12,PTRHD1,MALL,ASS1,MYL6,RRAGA,SPINT2,SLPI,ETHE1,RPL26,GAGE8,RPL29,PFN1,GAGE3,VPS28,HSPA1B,IFITM2,IFITM3,ATP6V0D1,RPL11,RPL12,AQP3,TOB1,MYL12B,MUC2,RPL36AL,GNG5,CAPNS1,S100A14,S100A16,MAL2,RABAC1,B2M,S100A10,FDFT1,S100A11,HLA-C,COX7A2L,FTH1P5,FA2H,MYL12A,RPS14P3,VAMP8,QARS,CYSTM1,PRR13,ITM2B,EZR,RPS25,ATF4,RPL6,CUTA,MGST3,PTTG1IP,PPL,GSKIP,MGST1,CYB5R3…	PRELID1,STARD7,TRAP1,RPL24,IFRD2,SLC12A2,DEK,PPA1,HSPE1,CDC20,CCT6A,DDX39A,HNRNPL,HIST1H4C,MTHFD2,CIRH1A,KARS,SERBP1,MTHFD1,CCDC86,MT1H,NSMF,LOC728825,RPL22L1,ASF1B,TP53,MT1E,RAN,MT1F,NOLC1,ASCL2,CLDN2,EXOSC8,RACGAP1,SNRPD1,MYC,AP2S1,MT1HL1,SIGMAR1,LINC01088,NAA50,XRCC6,SNHG6,FAM136A,TUBG1,SNHG17,TPX2,SAPCD2,JTB,PPT1,PTPLAD1,SET,PHB2,RPL30,DANCR,ANP32B,TFRC,POP5,TXNDC12,MRPL18,MT1X,MRPL15,ENO1,TM…
NF1	CHGB,ATP6V1E1,ENTPD4,CNBP,SLC12A2,GPR37L1,AP1AR,CCK,SMARCA2,EID1,GM19491,PSMC6,HNRNPK,SST,RRAGA,MAPK10,PSMC2,RUFY3,UQCRC2,SPARCL1,HNRNPD,SUCLG1,PFN2,EIF1B,CALM2,MTPN,CYFIP2,POMP,SATB1,EI24,CCNI,MYCBP2,PON2,FOXG1,ATP5A1,EWSR1,ABRACL,TPGS2,AQP4,STX12,HERC1,ZMIZ2,PSMD6,DHX36,SPOCK2,RPL19,SNCA,NDFIP1,TSPYL4,GABARAPL1,ATP6AP2,COG6,SLC6A15,PLK2,PRKCE,USMG5,NR2F1,PRKCB,ANK3,ALG2,1110004F10RIK,PTP4A2,D17…	RPL21,MAPK8IP3,PCDHGA10,UQCRC1,RPL28,TLN1,RAN,WBP1,CPNE6,SSNA1,RPL10,RPL13,PLEKHB2,ADCY2,RNF5,TMEM70,LY6C1,ACTB,ASNA1,GNG3,1110051M20RIK,BSG,SNRPD2,CAPNS1,CLPTM1,TCEB2,RABAC1,RPL18,PEA15A,NTSR2,PTGDS,JUND,RPL41,PRKCD,SURF4,GDF1,IGF2,GBAS,SQLE,RPS27RT,INPP4A,SLC6A9,RPS28,PRKAR1B,BIN1,CLPP,VAMP2,SPRR1B,ITM2C,GCDH,GLTP,GM10221,MAGED1,RPL34,ENO2,RPL8,FAM134A,TSPAN7,PRDX1,TIMM17B,RPL36,APOE,SERPINH1,R…
VHL	DYX1C1,PRELID1,RPL22,RPL24,IFT81,EID1,SST,HIST1H4C,RBP4,RPL26,SPARCL1,RPL28,PFN2,VIP,ATF3,STX16,EPAS1,PRSS1,RPL13,SERPINE2,LY6C1,DPYSL2,KRTCAP2,KDR,RPL14,1810011O10RIK,PRSS3,LONP1,EGR1,CNTD1,MIF,TMA7,SNHG8,COX7A2L,4930526I15RIK,ACE2,RPS27RT,RPS26,RPS29,RPS28,RPL27A,ITM2C,ANAPC13,POM121,INS2,C78339,RPL3,ANP32B,BEX1,RPL35,ENO1B,RPL34,STMN3,PCBP1,FAM134B,ALKBH5,LGALS1,RPS19,STMN1,PPY,RPL36,REG1,APOE…	CHGB,CHGA,NGDN,UPF3B,SPINT2,UQCRC2,TMEM126A,E430025E21RIK,RAN,HSPA1B,CHIC1,ENPEP,CGGBP1,PRSS2,2700089E24RIK,SF3B4,1810009J06RIK,MSANTD4,ASAH1,MTMR7,RNF115,SRP72,TFG,CHST11,SF3B1,EXPH5,CELA2A,H2-D1,ATP6AP2,AMY2A4,CEL,SLC16A12,EIF1,TCL1B3,E330009J07RIK,COPZ1,PRRC2B,SQLE,CLPS,CTAGE5,FAT1,PRKD1,VAMP4,LYPLAL1,CELA3B,RPL6,RPL4,H2-L,HSPH1,FAM120AOS,GCSH,SCPEP1,ADH1,AP1S2,A730098P11RIK,SRP54A,PRKACB,LYPL…
ZNF207	ZNF165,ANKEF1,GOLPH3L,RFX2,ZFYVE26,C20ORF197,LOC284561,ST5,LOC730101,NIF3L1,NEIL3,LOC653602,ORAI3,KIF20A,MTMR4,CCDC68,MAML2,XYLT1,NCAPG,NCAPH,FZD10,KNSTRN,RACGAP1,IFI16,C19ORF54,TMEM69,FLRT2,E2F8,C5ORF34,TRMT1L,PLK1,PLA2G4A,C7ORF49,PTK6,MASTL,HSPBAP1,SLC16A14,NNT-AS1,TPX2,NANOG,CDCA2,CDCA3,ZBED8,DIS3L,MT1M,CDCA8,XPC,IFIT1,C14ORF93,TMEM187,IFIT3,RMI1,CDC7,CARD6,TOMM40L,CENPE,CENPF,DEPDC7,POC5,KBTB…	ACVR1,STARD4,IL1R1,ACSL1,HOMER1,AFAP1,ZFYVE21,PLEKHA7,HPCAL1,DAW1,CD3EAP,DKK1,EREG,TM4SF1,ASS1,CCDC80,SPATA18,PPP1R3C,CYP20A1,TMCC3,POP1,EPHA2,MXRA5,CDK17,CD200,EIF5A2,RNF2,SAMD8,ATF1,SGMS2,SERPINE1,LOC100133660,TESK1,FNBP1L,BACH2,STX12,CLDN1,SNX30,NTN4,STX11,RAB11FIP1,TP53INP2,ST3GAL5,GBP1,CHST15,JAZF1,WLS,GPR157,ST3GAL1,C22ORF29,EPSTI1,WWTR1,EGR3,FZD8,FZD7,IL36G,IGFL1,ELL2,GPR137B,IFFO2,EHD1,EX…
VAMP7	RPL21,PPA1,SOX11,SRRM1,RRAGA,SERBP1,RPL26,ANP32E,PSMC1,HNRNPC,CALM2,CYFIP1,EI24,RPL10,RPLP0P6,CRABP2,WBP5,ATP5A1,RGPD8,DCAF6,SLC5A6,MAGOH,PRTG,DPYSL2,EPB41L4A-AS1,MTA1,RACGAP1,C19ORF54,PI4KAP2,PABPN1,HES1,WLS,CCNL2,ZNF146,SNHG1,FZD1,JAG1,ZRANB2,PRR11,ATP6AP1,FZD7,SUCO,SNHG8,PUM1,IL17RD,COL2A1,FAM220A,SNHG16,QARS,LOC100129361,HNRNPA1L2,RPS20,RPS25,ATF4,SET,RPL6,BEX4,RPL3,TCERG1,RPL4,MAGED1,ANP32A,…	RPL24,DNAAF2,DEK,SEPP1,HSPE1,C20ORF24,ASS1,MYL6,PSMC6,SFRP2,NIF3L1,HIST1H4C,WDR82,SUB1,GAGE8,RPL22L1,RPL27,GAGE5,RPL29,PFN1,GAGE3,MT1E,IFITM2,IFITM3,IFITM1,RPL12,PDHB,UQCR11,ABRACL,UXT,PDCD10,GNG5,SNRPD2,TCEB2,B2M,S100A10,MEST,S100A11,RPL41,MIF,USMG5,TMA7,LRRC75A-AS1,SNHG6,COX7A2L,RPS26,MYL12A,RPS14P3,RPS29,VAMP7,JTB,TDP2,TAGLN2,PPT1,RPS21,NANOG,PHB2,SPARC,ANP32B,LOC100506748,ARL6IP1,TFRC,RPL35,T…
SOX2	TMEM194A,STARD4,ESCO2,TAS2R10,SCAF11,DDIAS,FBXO3,TAS2R13,SOX14,OR1J4,LNPEP,SCAMP1,TAS2R19,GRIN3A,LOC100134868,XRN1,CCP110,ASF1A,NHLRC2,LINC00889,RABL3,CPEB4,HSPA1B,PGAP1,PANK3,IFITM3,ZNF271,CRABP2,SNORD116-24,TOB2,SNORD116-20,UHMK1,NUAK2,FAM63B,HES1,CEP97,FKTN,MIR30E,N4BP2,WWTR1,YES1,DNAH14,TAS2R31,ZNF141,NCAPH2,BROX,ZNF10,VPS13C,PDZK1,RPE65,LATS1,FAM111B,STAG2,VAMP7,ZNF37A,TRMT13,BTK,SNAI1,LDHAL…	OR11G2,PIH1D2,GOLPH3L,IQCF2,SNORA2B,SNORA2A,PDCL3,KIAA0922,MIR106A,LPAR6,CRISPLD1,SERHL2,UPRT,KIF20B,ADAM21P1,PFN4,SNORD80,TIFA,SLAIN1,ARNTL,AMER1,LOC401052,TISP43,RNF115,ZNF708,C10ORF107,RRP36,ZSCAN16,LOC440742,E2F5,JAG1,PHC3,FZD7,XRCC4,COMMD3,TMEM192,PBX3,COG2,OR5P3,OR51I2,PARP16,NUAK1,GDF9,BTD,DOPEY2,CCNY,PSME2,XKR4,ADAM20P1,MIR29B2,SNORA41,ANP32B,LHB,OSGEPL1,IL23R,HHLA3,NGLY1,FCF1,SCARNA1,GDE…
CTLA4	PRELID1,DEK,SEPP1,CDC20,HNRNPM,CCT6A,MYL6,PSMC4,PSMC2,VIM,UQCRC2,UQCRC1,RPL22L1,RPL27,ACOT7,PFN1,ASF1B,RAN,CALM1,RPL11,ATP5A1,ABRACL,STX11,PNP,RPL36AL,PSMD6,RPL14,LOC630855,S100A11,TMED9,SH2D1A,TALDO1,MANF,TMA7,BAZ1A,VASP,RPS26,GPR183,GM6756,RPS23,PRR13,EZH2,PHB2,RPL4,ANP32B,ENO1B,CDCA8,PCBP1,ICAM1,ICAM2,HSPH1,GCSH,RPS15,SCPEP1,LGALS3,RPS17,GNG10,LGALS1,STMN1,PRDX1,AP1S3,RPL36,RPL39,RPS10,AU02020…	ACOT9,GBP8,IFT80,BB163080,SRRM2,NISCH,HNRNPK,CD5,LPAR6,9130004J05RIK,CD6,RFX5,SPATA13,ZC3H11A,MPPE1,SUCLG1,HECA,CCM2,IGTP,GM4354,TPRGL,CDK17,CD200,SLC35B3,STX16,PANK4,CCNI,MYCBP2,IL2RG,CBLB,2310035P21RIK,MNDAL,BACH2,ADCY7,IL27RA,TMEM71,A130071D04RIK,FAM168B,DDX26B,A130001G05RIK,PIP4K2A,CPNE1,GM3258,SLAMF6,SF3B1,B2M,CCNL1,GBP2,RNF111,PRKCH,A630038E17RIK,EGR2,BCL11B,ST8SIA4,ERDR1,GM12191,H2-T9,IFI4…
HTT	GBP7,AI661453,GBP2B,SOX11,TEC,COL1A1,MEX3B,LOC100505087,TEK,IGTP,MYL9,CPEB4,PI4K2B,TES,PGAP1,SERPINE1,SERPINE2,CRABP2,ZFYVE1,DLL3,SLC5A5,PRTG,NXF3,MYB,DPYSL3,9130008F23RIK,PRSS8,WLS,GBP3,GBP2,FZD2,SLC16A13,FOSL2,COL2A1,LPHN2,PLSCR3,PKIA,PSME2,AIRE,TMEM97,TMEM98,T,UBA1Y,PROM1,IER3,FGFBP1,DUSP3,ANXA1,JUN,DUSP4,ANXA3,DUSP1,ANXA5,H3F3B,TMEM40,H19,MAGOHB,VWA5A,CRLF1,PQLC2,PXDN,GM2897,BHLHE40,GM20274,Z…	ATG9A,SEMA4A,NKX6-3,FBXO2,AI835735,PASK,POU4F2,BTBD11,DEF6,TCL1,SERPINB6C,TMEM181C-PS,GSTA3,TTC30B,TGFBI,PARS2,D1PAS1,A930011O12RIK,KANK4,PPP1R15B,SEMA5B,MAP10,CELSR1,CCPG1OS,SGMS2,EXOC3L,GM10047,PROS1,CISD3,NTPCR,NTN1,SFRP1,AKAP2,CLGN,RAB23,BAHCC1,CCND2,GBX2,SH3BP1,MOV10L1,E2F2,COTL1,GRB10,HES1,RAB29,PHLDA2,ESRRB,NEK9,BIVM,CUBN,MANBA,FZD5,TEX11,INHBB,SLC30A1,KLF15,FGF18,GJB3,STAG3,H1F0,KIFC3,GJB…
CTNNB1	KRT1,IGKV6-23,STARD5,1810058I24RIK,ACOT9,GM3150,RPL22,IFRD1,ACTN3,ACTN2,ACSL5,CIDEA,PISD,SEPP1,H2-AA,MYL6,RRAGA,B230219D22RIK,FNDC1,VIM,MXRA8,2310042E22RIK,CALM2,GM4354,HSPA1B,BC031181,KDELR1,CCNI,SYNPO2,CRABP2,HNRNPU,ALOX12E,ATP5A1,CALML3,GHITM,SSFA2,6820431F20RIK,LCE1B,BAIAP2L1,ACTB,PSMD8,UGP2,CAPNS1,PABPN1,S100A14,PSMD2,LY6G6C,B2M,GBP2,COX8B,NDFIP1,JUND,PAQR7,NDFIP2,H2-EB1,ATP6AP2,TNNC2,EDEM3,…	WFDC21,KRT5,STARD7,IL1R2,CMA1,RPL24,RPL23,DEK,DES,COL1A2,COL1A1,MYL1,MGP,RRAGC,PPP1R3C,RBP4,TEP1,RPL26,RPL28,RPL27,TPRGL,VPS28,IFITM3,RPL11,LRP1,RPL13,COL12A1,RPL12,WBP5,ARPC5L,RETN,PNP,RPL36AL,PLAC9A,SNRPD2,PSMD3,VTI1B,RPL14,RPL19,S100A10,LOC630855,S100A11,EGR1,ZRANB2,TMED9,TMEM50B,GM10335,USMG5,TMA7,IGF1,HRNR,RPL39L,RPS27RT,RPS29,MYLPF,RPS28,FASN,CSNK2B,PNP2,RPS23,ATF5,ANAPC13,FCRLS,CFD,SPARC,R…
CDK8	IAH1,KRT5,PLEKHA2,TAS2R10,AHNAK2,KIAA1462,KRT7,SOX13,SMARCA2,DCLK1,C10ORF113,CPEB2,FRAS1,KIAA0922,PC,TNFSF4,VIM,TNFSF9,TRIM16,EPHA4,PLCD3,EHF,RETSAT,MAML2,SERPINE1,PLEKHB1,SERPINE2,SMPX,ANTXR2,NTN4,DPYSL2,FLRT3,MICALL1,DPYSL3,LOC100128288,CREB3L3,FAM120B,ATXN7L1,HES1,BVES,SAMD5,ARSA,APOBEC3D,JAG1,APOBEC3F,TNFSF18,ABCA1,APOBEC3G,NEBL,MCAM,CYP4F3,PLK2,SH2D1B,DDIT4L,VPS13C,RAB27B,IGFL4,LOC100233156,…	UNC13A,SEPP1,C9ORF41,HIST1H4B,ARMC4,MTHFD1,ANP32E,HIST1H4D,EPHA1,CDA,SKAP2,MT1F,TES,EPAS1,EPB41,PON3,COL12A1,ARAF,KRTCAP3,MYB,CHAC1,S100A14,PRSS8,FSD1,MAL2,ZNF701,LOC100508226,E2F8,ALOXE3,EGR1,ZNF266,ST14,PLA2G4A,COMMD3,ANK3,SLC16A10,HNF1B,OVOL1,COMMD8,DHFR,PBX1,FAM160A1,RAET1E,SQLE,ARHGAP19-SLIT1,LYPD6B,SERPING1,CDS1,ACSM3,PDGFC,NRARP,SLC6A20,LIPG,ZNF280A,SEC31A,DUSP5,NFATC2,IL18,NR5A2,FAM101B,S…
IL10	AW112010,ACTN4,RPL21,SLC12A2,CIDEB,CELA1,PPP2R1A,ACSL5,H2-AA,HSPE1,GTPBP2,PSMB9,NISCH,SPINT1,HSPA1A,UQCRC1,RPL28,RPL22L1,IGTP,RAN,CALM1,HSPA1B,APP,ADAMDEC1,CYFIP1,IFITM3,ATP6V0D1,AHNAK,SLC35B1,RNASET2A,ATP5A1,CLDN3,TOB1,LY6C1,PSMB10,FAM120A,PNP,SPDEF,CREB3L1,MUC3,PLAC9A,GNG5,CLPTM1,TCEB2,CPNE3,B2M,GBP2,TRY5,FDFT1,S100A11,NUS1,H2-D1,JUND,XBP1,H2-EB1,PRKCD,AMY2A4,PLK3,EDEM3,LRBA,ERDR1,MANF,AMY2A5,I…	CHGB,IMP3,ENTPD4,ECH1,KRT8,SLC51A,SCAMP1,CYP2C67,IFI27,CD9,ETHE1,UQCRC2,ZG16,SUCLG2,RIN2,ABCB1A,SSNA1,HPGD,TAGLN,RPL13,SLC35B2,UQCR10,UQCR11,MYL12B,PSMD9,PSMD7,TGOLN1,TGOLN2,RPL14,ST3GAL6,RABAC1,RPL19,GSTK1,GABARAPL1,RPL41,SURF4,COG6,GINM1,USMG5,CMBL,MYL12A,MIR686,VAMP8,RPS28,TCN2,JTB,CYSTM1,GNE,ITM2C,RPS24,RPL5,MACF1,GM10221,TEX264,ARL6IP1,RPL34,FCF1,WFDC2,PTTG1IP,ENO3,MYLK,RPL8,LGALS4,PRDX3,GUC…
RET	WSB1,GM3150,2410006H16RIK,ACTN3,ECH1,RPL23,SEPP1,COL1A2,COL1A1,SFRP2,HNRNPL,MGP,RBP1,MXRA8,EIF1B,PFN1,ATF3,GM20249,CRABP1,ADCY2,ASAH1,RNASET2B,ACTB,SNRPD2,NNAT,CAPNS1,RPL14,B2M,S100A10,1810011O10RIK,S100A11,FIS1,EGR1,COL25A1,ERDR1,GM10335,VPS37D,NR2F1,SNHG8,COX7A2L,1500012F01RIK,COPZ2,COL2A1,RPS27RT,RPL27A,PSME2,SNAI2,GM3244,FAT4,SFXN3,OSER1,RPL6,GPM6B,GABARAP,SPARC,DANCR,MAGED1,CFH,RPL32,MAGED2,…	SSB,TEX30,RC3H1,HPCAL1,KRT8,PPA1,ISL1,UBAC1,LARP4,DHX40,MTAP,CCT6A,MTHFD2,PSMC4,LOC100505088,MTHFD1,TEK,ZFP275,ANP32E,ASF1B,EIF1A,ATF1,POMP,HOXB1,HPGD,HNRNPU,NCAPG,IWS1,FNBP1L,FAM169A,PARL,PNP,UXT,EXOSC6,IFT74,PEG10,PSMD2,MAL2,MEST,GM3373,NAA50,TIGD3,DNAH11,GM12191,CTPS,UCHL3,SRPK1,EIF5,SNHG12,CSNK2B,GRWD1,PTPLAD1,PNP2,INTS7,FARSB,PRR13,HOXB8,EZH2,MDC1,BEX4,ANP32B,BEX1,ACSM3,FCF1,PDGFC,WFDC2,GATA…
MIR221	KRTAP17-1,CMA1,TAS2R13,C10ORF55,C12ORF74,TAAR1,FLJ35816,C20ORF197,ETNPPL,C14ORF81,PNLDC1,PCDHB1,ZSCAN23,FNDC1,OTX2-AS1,SPATA19,FSIP2,LINC00643,ZNF157,ADAMDEC1,DBPHT2,IGHV3-23,PRAMEF10,RETN,GTSE1-AS1,LOC285423,HNF4A-AS1,NFIA-AS1,PPP1R3A,CSN2,FAM169B,SLC5A4,SUSD5,ST3GAL6,MS4A15,C22ORF24,NSAP11,LOC100506725,ARHGEF7-AS2,SRMS,PRKG1-AS1,PRG3,FZD9,LOC285556,NEXN-AS1,LOC100506082,PGA4,KLF17,TREML1,LOC100…	LOC100505649,SOX14,DAW1,SIGLEC17P,PSMB9,FLG2,ZNF663P,LOC286068,C10ORF62,LOC100506171,CRISPLD1,LEP,KRTAP4-11,GAGE8,LINC00645,C2ORF73,LOC100132686,DAOA-AS1,HCP5,NALCN-AS1,ADH1C,VPS13A-AS1,LOC101928417,C1ORF192,CDRT15L2,APBB1,KDR,FSD2,PROK2,MUC7,GABARAPL3,ZFR2,FAM78B,CYP4F2,LOC101927450,OR5P2,LOC100289084,MACROD2-AS1,ATP4A,INTS4L1,PWAR5,PNOC,LOC100288310,SERPING1,MAGEB3,BTK,MAGEB1,MEP1A,LINC01516,GA…
EWSR1	AHNAK2,HPCAL1,DKK1,L1CAM,COL1A2,COL1A1,LOC730101,CD9,TNFSF4,ETHE1,ORAI3,SPARCL1,FAR2,DCHS1,OPTN,SERPINE1,CRABP1,CRABP2,SLC5A3,TFPI,BACH2,SSFA2,DPYSL3,MXI1,MICALL2,SPOCK1,SERPINF1,CYP1B1,CHST15,S100A10,PKNOX2,GBP2,CHST7,ABCA4,FZD7,PLK2,NR2F1,ABCA8,EHD2,LOC100506076,EHD3,LPHN2,PLSCR4,SERPING1,CHST2,PRR16,CRYAB,PID1,LXN,CFI,TRIL,GATA6,PPFIBP1,MYLK,LIPA,EPS8,FAM110B,ALCAM,TDO2,LYPD1,KCNMB4,JUNB,IER3,…	PCDH8,PUS1,LMO3,NPY1R,ZBTB16,CDC25A,ARID3B,POU4F1,DKK2,C9ORF40,CDC20,OSTM1,PSAT1,FDX1,FAS,TFAM,UTS2,CSPG5,POP1,AMOTL2,POLR3K,RPP25,PKP1,STEAP1,CES1,EPB41,TPSB2,CHRNA5,GPR64,IL1RAP,SMA5,CLDN1,SLC5A6,RNFT2,CDH8,RAB11FIP1,CCND1,HSD17B2,E2F1,EXOSC9,NKX2-2,C10ORF2,DCLRE1A,CER1,FZD1,SLC15A2,PLK1,BCL11B,NCKAP1L,PRKCB,IGF1,NR0B1,KMO,FLI1,ARC,DLG2,TNNT1,SLCO5A1,PPP1R1A,NDUFAF4,MCM3AP-AS1,PADI2,RCOR1,MYOM2…
TFAP2C	LRRN4,SFMBT2,KRT8,ISL1,SEPP1,DKK1,SOX11,CFC1,SRRM2,D5WSU152E,SFRP2,MEX3B,CRISPLD2,LOC100505087,PLCD1,DNA2,6720427H10RIK,2610027H17RIK,TES,TAGLN,CERK,SLC35B1,NOD1,LRP4,2700038G22RIK,ANTXR2,UACA,ADCY6,5730471H19RIK,ANTXR1,GM9,PEG12,5830400J07RIK,B430007K19RIK,CHST15,A930013F10RIK,MEST,2810040C05RIK,4930526L06RIK,GM20120,D15WSU126E,FZD2,NPHS1OS,GM19827,2410087M07RIK,STARD10,ERDR1,INO80,AU015836,TEX1…	STARD4,PRELID2,SMARCA1,PNMA5,KRT7,BC005561,PDCL2,CTH,XLR3B,HNRNPF,CYP1A1,SUCLG2,REC114,CDO1,PI4K2B,GM4596,AHCYL1,PRKAA2,PLEKHB1,NCAPG,CALML4,HSF2BP,NUAK2,NXF3,CHAC1,POF1B,ST8SIA1,TEX11,TNFSF13,SIAH2,TEX14,REX2,RAET1A,ELL3,OCLN,CRYZL1,TAGLN2,CRXOS,H2AFY2,SFXN3,ITM2A,RWDD2A,STMN3,WFDC2,ENO1,LIPC,SPIC,CD79B,FAM134B,STMN2,A2M,CMKLR1,APOD,CCDC112,TPI1,ANXA4,1110006E14RIK,GRTP1,MST1,EMP1,AMPD3,WDR35,RA…
GHR	RPL21,SERPIND1,HSPE1,PSMC6,PSMC2,FDX1,RBP1,ETHE1,UQCRC2,UQCRC1,RPL28,RPL22L1,VPS28,POMP,PON1,RETSAT,RPL10,RPL13,RNASET2A,ATP5A1,TOB1,UGP2,GNG5,PSMD6,PSMD4,SERPINF1,RPL19,RPL18,SULT2A2,H2-D1,JUND,GSTK1,GABARAPL1,RPL41,STARD10,SERPINF2,EIF1,D17WSU92E,RPS27RT,CYP2A5,CTAGE5,JTB,HAMP,PSME1,AMY1,PTP4A1,RPL5,RPL6,GABARAP,PHB2,RPL3,GM10221,HPN,CFI,RPL34,MRPL18,ATP5C1,TMEM97,F11R,RPL7,MRPL12,RPL8,CYB5R3,A…	G6PC,CAR3,HSD3B5,WFDC21,GSTM1,TFPI2,GPR12,MUP5,MUP7,MRPS18A,CP,MUP1,PNRC1,PCDHA12,MUP3,RHOC,MUP4,GM19491,CEACAM1,CPS1,RPL37A,ALB,APOA1,LY6E,SNRPB,CYP4A12B,PZP,IGFALS,ADIPOR2,CSAD,COMT,C4A,CES3A,SERPINA1B,SERPINA1C,GHR,SOCS2,SERPINA1E,MUG1,MUG-PS1,RDH11,MUG2,SERPINA1A,B2M,RAE1,1300017J02RIK,FGA,IIGP1,ATP6V0E2,FGG,GOT2,ELOVL5,AHSG,PLK3,ERDR1,IMMT,IGF1,AKR1C6,ZFP94,FABP2,FABP5,SNX17,SLC22A28,LOC1000…
CREM	SSB,STARD4,MECR,SMARCA1,9330159F19RIK,WFDC21,ZFP958,NBEAL1,CIDEB,ENTPD8,DEK,BC005561,RBP7,CCAR1,AZGP1,MYL1,TMEM79,HIST1H4I,MIR680-1,ALDH8A1,GM10319,IDO2,2700089E24RIK,PANK3,APOL6,CD2AP,HERC6,CYP2D9,ZFP160,IFT74,SPOCK3,D930016D06RIK,CYP2C70,A630033H20RIK,4930544G11RIK,MIR29B-2,TMEM184C,SERPINF2,SLC6A13,H2-T9,CYP3A25,MIR200C,PRG4,RAET1A,TMEM196,GJB1,CYP27A1,VNN3,ZFP292,CWF19L2,HPD,HAMP,DZIP3,C4BP,C…	LUM,ZFP830,TEX30,KNOP1,SYTL4,QTRTD1,EID1,RRAGB,RRAGD,SPATA13,EPHA2,SIK1,DCP1A,HSPA1B,IGKV6-15,PRCP,SFRP1,NEURL1B,CHST11,MEST,WFDC17,USP17LD,PAQR8,H2-EB1,AFAP1L2,AW551984,ABCA6,GADD45B,PLK2,RAB27A,CTPS,GPR137B,ACE2,BC005537,LATS2,BCAN,VNN1,KLHDC8A,TNNT2,FAT1,PPP1R21,ACSBG1,HOXB8,CFD,SLC45A3,MTRR,PPP1R17,THUMPD3,PLA2G5,GATA3,GSPT2,GATA1,GLDN,HSPH1,ABR,PIP5K1B,TMEM200A,IER5,BANP,JUN,CCDC117,CHKA,TAC…
FABP5	MCTS2,GAMT,STARD4,DYX1C1,IMP3,COL24A1,KTI12,PUS7L,DEPDC1A,MEX3B,XLR3B,MTHFD1,POLR3G,ACOT1,ASB4,ASB2,MTMR4,GM9484,IFITM1,CLEC10A,TESK2,STRIP2,GPR155,E2F2,SEPHS2,TIPIN,NFE2,BATF3,GSTK1,SLC6A13,CTPS,SQLE,BBS12,PKIB,GPR183,GRWD1,GM10336,NDUFAF4,EZH2,RPL5,LIPT2,DANCR,CDCA5,CDCA8,LDLRAD3,LGALSL,PRKDC,SPIB,TMEM88,STMN1,ALKBH2,CYP2R1,IL12B,PPAPDC1B,PROM1,NXPE4,CCL22,FN1,NIPA1,PDCD1LG2,CDC6,SIRT4,2310075K…	STARD3,GBP7,GBP6,FNBP4,GBP8,MX1,HSPA1L,AHNAK2,RSAD2,MX2,PSMB9,PML,COL1A2,HIST1H4B,HIST1H4C,LAP3,XRN1,RBP4,LOC100505088,HSPA1A,LOC624295,TNFSF8,IGTP,TRIM17,GM4354,4632432E15RIK,HSPA1B,ZFP600,GM11772,ANKLE2,CCNJ,SP100,SERPINE1,FGL2,SERPINE2,C3AR1,NOD1,GLRX,MNDAL,UBE2L6,CARHSP1,LY6C1,CH25H,PSMB10,4933429O19RIK,PNP,HERC6,KDR,SLAMF8,SLAMF7,MUCL1,B230214O09RIK,GBP3,GM3373,GBP2,EPSTI1,TMEM184B,BATF2,DAX…
SOX3	G730007D18RIK,TEX35,RFX4,PCDHB3,RUFY3,DCHS1,VIT,XYLT1,COL12A1,FZD10,DLL1,TFPI,CLDN1,ASCL1,CRHBP,MIR675,PPP4R4,PREX1,FLRT2,SAMD4,FZD3,MIR181B-1,NR2F2,FZD9,NR2F1,FAM136A,HCFC2,MIR687,PNOC,KITL,SERPING1,SNAI2,FAT3,HOXB3,LPHN3,D330045A20RIK,HOXB8,HSPA4L,LXN,TRIL,PDGFC,MYLK,LIPG,T,RAVER2,NETO1,ANXA1,ANXA2,ANXA3,PAX7,CP,6330403A02RIK,PAX3,H19,TMEM35,CCDC3,GPR124,2610203C20RIK,ZSCAN4B,TRIM2,TRIM9,TIMP3,…	EBF1,FOXH1,TAAR3,MIR539,MAPK13,COL1A2,MIR665,MIR543,MIR300,SPINT1,CYP2C66,GSAP,GM11529,EPHA1,MIR668,MIR667,MIR433,ZSCAN10,PRSS8,EGR1,EGR2,GSTK1,ST14,IL17RD,MIR679,AR,FHDC1,PPP1R1B,NANOG,VGLL3,EZR,GRB7,SLC6A1,MIR329,EPS8,SOX3,HMOX1,APOE,SFN,PLCG2,FEZF2,VRTN,FEZF1,GABRA3,GABRA4,OTUD6A,PAX2,PHOX2A,ALDOC,HMX3,GSTM6,TFCP2L1,TERC,MEG3,OAS1A,MIR302D,IQGAP1,SLC35F2,WNT8A,TMEM163,MIR302A,THY1,MS4A4D,MIR30…
MIR126	CDON,RPL21,HOMER3,TYW3,RC3H1,APLN,EML4,NUP93,CCDC81,APC,PPP1R3F,ZSCAN22,RBP2,CYP1A1,SNORD85,CALM1,PFN3,RNF2,PRSS2,SAMD8,PGAP2,ITIH3,MAML3,CISD3,NUGGC,RGPD6,WDR63,HSF2BP,AQP3,CLDN3,SLC5A3,AGAP2-AS1,AQP2,FBXL20,CHST13,VPREB1,C10ORF54,E2F1,RPL15,INTS6-AS1,VTI1A,LINC00515,MIR1299,ASPDH,GBP3,GBP4,ZNF267,MIR1296,IL17RA,EGR1,PINLYP,PLK3,HLA-G,TSPY3,IFI44,OCLM,MIR202,LOC391003,LINC00667,MIR196A1,CCSER1,F…	CHGB,ENDOG,HIST1H4L,C5ORF15,DNAAF3,ZFYVE20,GALNS,MIR125B1,SLPI,HSPA1A,PCDHB6,NSMF,HIST1H4J,ANP32D,HIST1H4F,HIST1H4G,KRTAP20-1,SLC46A3,SLC35B2,PKD2L1,LRP4,LOC101929622,CDKN2AIP,TOB1,OC90,IFNL3,CHST12,CPNE1,AKT2,LY6G6D,EXOSC3,ELANE,RABGAP1L,NCKAP1L,PPBP,CMC1,LOC152225,C14ORF177,SLC16A10,FAM124A,EHD1,PBX1,GIGYF1,TREML1,SNORD104,CHST2,VAMP2,GNE,LINC00301,ANP32A,RPL35,STMN3,LGALSL,RNY3,WBSCR27,TSPAN9,…
PDE6B	SCARA3,HOMER2,ESCO1,CRYBB1,ZBTB16,SLC12A2,DEFA3,CRYBB3,EBF3,ATP11C,VRK2,TYROBP,SEPP1,CDKAL1,EML6,SFRP2,MELK,NEIL3,COL5A2,TFR2,XLR3B,XIST,SERPINB6A,PF4,NSMAF,PTPN4,SLC25A36,EPHA3,ZFP445,LIN9,ZWILCH,CHRNA5,PRDM4,CRABP2,HJURP,FIGN,HR,LOXL1,CAAP1,4930533N22RIK,ATOH7,HMGN5,CHEK1,CWC22,CLP1,GPC4,D030029J20RIK,GM3373,ZFP287,YES1,PLK4,GSTK1,FZD5,DDX59,STIL,IGFBP3,ERDR1,ARID5B,DDX52,INHBE,SNHG5,MASTL,CYP4…	ATE1,WDR74,ARMC6,TOLLIP,ZFP395,LETMD1,GALT,CYFIP2,CRABP1,PNKP,SLC5A6,RNF114,ASNA1,ZMIZ1,TCOF1,AP2S1,AKT2,GNAT1,PIP4K2C,NXNL2,PKNOX1,VPS18,SAMD11,SNCB,NGFR,ABCA2,SIGMAR1,SAP30BP,VPS37B,GPN3,VANGL2,ABTB1,SLC6A9,TBL3,PNOC,FARSA,PADI2,RRP1,NR2E3,COPS7A,ENO2,TRIOBP,CIAO1,CHTF18,CYB5R3,FAM110A,RAVER1,FASTK,ZFP385A,MLST8,CDK5RAP1,KCNE1L,SDF2L1,GABRA2,ROM1,WDR31,JOSD2,GMIP,TRMT1,GIPC1,ABCC10,JDP2,RARA,GA…
MIR210	MTA2,LOC101927746,PIP5K1A,EP300-AS1,IFI6,AP5B1	STARD4,C2ORF74,CACNA2D1,DEK,LOC283357,UPF3B,SCAMP1,LARP4,WDHD1,IFT88,VIM,POLR3G,FAR1,CDK17,PGAP1,SAMD9,NCAPG,MSANTD4,TFPI,RNF6,HERC2P9,PPP4R2,GPBP1,SF3B1,GBP3,ZNF148,ZNF268,ZNF267,ZNF146,C5ORF34,PLK4,NAA50,PRKCI,FZD6,ZNF260,EDEM3,ABCA5,DNTTIP2,BAZ1A,ZNF12,NR1D2,VPS13A,HCFC2,LOC100506076,PHF20L1,VAMP7,SETX,KIAA1598,RAD17,CFAP54,HSPA4L,CFI,CFH,SCOC,PKI55,SMC6,ZNF23,EPRS,SMC4,MYSM1,ALKBH8,WDR47,SMC5…
PPARG	PRELID1,2410006H16RIK,WDR83OS,AHNAK2,L7RN6,HN1,EREG,XPNPEP1,PSMC4,CRISPLD2,GLOD4,PSMC5,CEP85,PRL3D2,E430025E21RIK,VPS28,GM15698,SERPINE1,FOXG1,GLRX,ABRACL,ITIH2,CARHSP1,AQP1,LY6C1,CH25H,STS,SEPN1,KRTCAP2,PSMD8,BSG,PSMD6,PXDC1,S100A16,TCEB2,PEA15A,EGR2,SURF4,TMEM50B,MANF,NR2F1,TMA7,CTPS,RAET1A,PAFAH2,COPZ2,EHD1,VAT1,AIMP2,GORASP2,CSNK2B,GM3244,GM6756,SIVA1,SFXN3,ITM2C,ATF4,PLA1A,LXN,CUTA,RPL31,RNH…	RPL22,ACSL1,EBF1,RPL23,DEK,LNPEP,SEPP1,SMARCA2,ST5,MARCKS,SDPR,2210419D22RIK,RIN2,AHCYL1,VIT,STX16,PANK3,RPL11,RPL10,RETN,ARXES2,MNDAL,TOB2,ACTB,GPBP1,PLAC9A,SERPINF1,APBB2,RPL19,B2M,S100A10,GM3373,LOC630855,S100A11,EGR1,JUND,ZRANB2,5430421B17,GM10335,GM12191,RPS27RT,PIK3R1,RPL27A,GM2710,FAT1,AKR1C14,SERPING1,RPS23,ITM2B,RPS24,RPL6,GPM6B,CFD,RPL3,RPL35,CREBRF,1110059G10RIK,C3,FAM120AOS,SULT1A1,GJ…
KLF1	ZFP1,CRNKL1,SCAMP1,GATAD2B,CDC20,GSTZ1,MTHFD2,TRIP6,PSMC3,TMCC2,ZSCAN26,TRIM10,CCDC82,ASF1B,VPS28,HSPA1B,RB1,RALB,SAMD8,TRRAP,CMAS,PON3,HNRNPU,AQP8,SLAIN2,RNF6,FRAT2,HOXA9,PSMD8,RACGAP1,DNTTIP1,ST3GAL5,ST3GAL6,1810011O10RIK,MTA3,GM3373,PHC1,NFE2,STK11IP,TNNC2,GADD45A,BHMT2,PLK2,TALDO1,IRGM2,RAB27B,MYO5B,ANK3,KLF15,TERF2,4931406C07RIK,FLI1,TUBG1,PBX1,BACE1,VANGL1,TPX2,CSF2RB2,4930429B21RIK,UNC119,…	B3GALNT2,HOMER2,IFRD1,WDR83OS,SERPIND1,KTI12,NUP210,CCK,MEMO1,UBAC1,HNRNPF,TFAM,ATF1,IPP,ADCY7,NEPN,MYC,PLCE1,RPL17,GM6402,B2M,RALY,XRCC5,ALG5,SNHG8,HSPA12B,ANK1,UCHL3,ARFGAP3,UCHL5,COMMD6,KEL,PTP4A3,NDUFAF4,PRR13,POM121,SLC22A4,DHH,ZMYND19,ISCA1,ANP32B,HDAC11,SCOC,PLEK2,TFRC,CTBP1,UXS1,MGST3,ICAM4,ZBTB1,GM19831,TRIOBP,LARP1,CYB5R4,MRPL9,PTPMT1,ARL6IP6,CCRN4L,SMCO4,ARL6IP5,KCNN4,ERMAP,PRL2C2,APOB…
JAG1	ACVR1,LUM,EBF1,PPA1,DKK3,COL1A2,DYNC1LI1,COL1A1,MTHFD2,CRISPLD2,KARS,TNFSF4,HSPA1A,EIF1B,CALM1,TES,EPAS1,POMP,WBP5,GHITM,DCAF6,MYL12B,NTN4,CREB3L1,ACTB,DPYSL2,PDCD10,LURAP1L,STK38L,CHST15,SHOC2,HES4,S100A11,JAG1,RPL41,MCAM,GADD45A,KLF10,TALDO1,FERMT2,MYL12A,RPS29,FAT1,SPATS2L,LGMN,SNAI2,SDC2,CRYAB,ATF4,SPON2,SPARC,SCOC,MAGED2,WFDC1,WDR41,HIF1A,MYLK,EPS8,PRDX4,PRDX6,RASSF3,ASUN,ARSJ,RPL39,IER5,TNS…	HN1,DKK1,SYTL5,PCDHGA12,MGP,PSG5,CD9,VOPP1,ETHE1,MT1G,MT1H,RPL28,RPL22L1,MXRA8,NBL1,MXRA5,PFN1,MT1E,MT1F,IFITM2,CHIC2,CCNI,IFITM1,SERPINE1,SLC35B2,C1ORF198,GLRX,ANTXR2,SSFA2,GTF2IP1,CAPNS1,ST3GAL5,S100A13,PSMD2,S100A16,WLS,MEST,MT1HL1,EGR1,GABARAPL1,HLA-J,ATP6AP1,NR2F2,HLA-C,NR2F1,HLA-B,ELL2,HLA-G,VASN,VAT1,HLA-F,LOC100507165,PRKAR1A,NET1,HYOU1,GABARAP,PHB2,OXTR,MAGED1,BEX1,ECI2,RPL34,PDGFC,TXNDC…
PDE10A	EPHA6,EPHA5,LUM,HOMER2,HOMER3,PCDH20,KRT2,CCK,CIDEA,HTR5B,DKK3,CPEB1,GPR161,XLR3B,HSPA1A,CDK14,VIP,EPHA3,ADCY1,CPNE6,CPNE7,NTN5,TMEM74,CALML4,ALOX12B,MNDAL,ADCY8,GM17750,CRHBP,GNG2,NWD2,PTGDS,ST18,PRKCG,CHST8,NTNG1,SPHKAP,FIBCD1,PRG4,FAM160A1,GJB2,PKIB,SERPING1,FAT4,PRR13,ZFPM2,FAAH,CAPSL,CTBP2,TSHZ2,NAPEPLD,6330563C09RIK,ISLR,PCDH19,TRPM3,TDO2,CRTAC1,ARSJ,FAM19A2,KCNN2,PIP5K1B,FAM19A1,FEZF2,ZFP1…	UNC13C,4930403O15RIK,ACTN2,EBF1,ACTN1,DCLK3,CACNA2D3,ISL1,PDYN,FRAS1,CD4,HIST1H4C,SPINT1,SPATA13,9130230N09RIK,HIST1H4H,FILIP1,9630021D06RIK,NGEF,IDO1,PDXK,CPNE5,CRABP1,SYNPO2,AKAP9,AKAP5,FNBP1L,HS6ST2,CARHSP1,2610034M16RIK,STRIP2,GPR155,SPOCK3,GNG7,MEST,CALN1,PRKCH,ST6GAL2,ST8SIA2,BCL11B,E330022O07,STARD10,ST8SIA3,PBX3,PARD3,BCR,PPP1R1B,LYPD6B,TSHZ1,STRN,PTGES3L,FREM2,ZFP503,C030004M13RIK,CHIA1,…
USP2	GBP9,GM10551,GM156,SNORA2B,GTPBP4,GDAP10,FAM133B,PSMC6,OLFR1273-PS,SARNP,POLR3E,CPEB4,VMN1R19,MIR30A,VMN1R172,HNRNPU,IWS1,FNBP1L,PPP4R2,MIR672,ZFP160,ABCB1B,ATG3,1700006J14RIK,VMN1R25,VMN1R22,WDR53,VMN1R20,ELL2,RMDN1,FAM136A,CTAGE5,HPD,KDM7A,SET,SCOC,3110052M02RIK,VMN1R34,MIR124A-1,VMN1R33,TEX24,VMN1R159,MYSM1,SMC5,MIR568,SMC3,PRL2C5,TBK1,ZC3H12B,AP1S2,CFAP69,UPF2,PNPT1,GM11567,VMN1R45,GNL3,TIMM2…	IQCF5,G630022F23RIK,CIDEC,4931429I11RIK,CIDEA,PDYN,OLFR714,4930581F22RIK,OLFR157,CAPN11,HIST1H4J,SIK3,OLFR150,BC080696,RAX,RETN,ARXES2,UBE2L6,LCE1C,NUAK2,MS4A13,SULT2A6,USP17LD,ALG9,GADD45A,NMBR,I830012O16RIK,OLFR739,OLFR738,PADI4,HYOU1,PROL1,OLFR171,9430060I03RIK,SPRR1B,A3GALT2,OLFR293,MUP20,CFD,ZBTB8B,MIR20B,SVS3B,CYP3A11,DMP1,AKR1C18,FAM122C,CDK5RAP1,LIPM,GM1971,LRRC26,NXPE4,NXPE2,6030498E09RI…
MMP7	GM17227,GM16136,9130015G15RIK,WDYHV1,IL1F10,C030015D19RIK,METTL7A2,PNLDC1,SCNN1G,MYL7,5530400C23RIK,5430414B12RIK,NUP210L,ASB9,METTL7A3,TTC30B,IL31RA,GPD1L,HNRNPF,SRSF5,RIN2,TRIM10,DEFA-RS7,AHCYL1,FAM71F1,MPO,ASAP3,ASCL3,AQP4,PSORS1C2,CTGF,GPR155,ITPRIPL1,MUC2,GNPTAB,LAPTM4A,CHST12,BSG,MYB,A330043J11RIK,NLRP5,GM6768,ZDBF2,HAS1,FLNC,CAR9,HES1,SPTSSB,MAP3K8,HES6,MAGEA4,D15WSU126E,MAP3K6,ST3GAL4,SNC…	GBP6,G730007D18RIK,2410006H16RIK,MX1,REV1,H2-AA,MTHFD2,RBP1,HSPA1A,TNFSF9,OPTN,HSPA1B,SDAD1,GPBP1,4833438C02RIK,B230214O09RIK,GM20120,SAMD12,TEX10,PLK3,PBX3,SLC16A12,VPS37B,4633401B06RIK,FOSL1,GJB2,RNF208,HOXB5,CRYAB,EZH2,FERMT3,HOXB6,RRP8,SLC4A1AP,ZBTB8A,CDCA8,RAPH1,AAAS,GUCD1,STMN1,FAM110C,CCRN4L,HMOX1,SERPINH1,XYLB,UPF1,DUSP4,DUSP1,RMI2,PHF13,PSG28,MTERF1A,TET2,MAGOHB,MMP12,GPRC5B,TUBB2B,REL,P…
NPAP1	OR2L8,NBEAL1,OR52M1,PRAMEF20,KRT7,PSG3,RUNX2,RNF103,CPEB2,MEX3B,SPINT1,AGTR1,MT1H,TRIM16,TTTY11,LRRN1,ZSCAN29,CPEB4,OR5A2,FLJ46838,GAGE1,ITIH6,TMEM87B,OR13J1,SERPINE2,STX19,SNX33,TPTE,TOB2,LOC344967,IL27RA,LYPLA2P2,LCE1B,GNG2,MUC1,KRTCAP2,IFNL2,LINC00638,LINC00999,ATXN7L2,SPDYE7P,RILP,HLA-J,SLC6A17,SULT2B1,LYPD6B,PRR15,TDGF1,CELA3B,SPI1,NCOR1P1,LHB,SLC35D2,ZNF492,MGST3,DCUN1D1,PLA2G6,SCARNA4,HTR6…	SNORA30,NIPSNAP3B,NPFF,CIDEB,ACSL5,TMEM81,TAS2R19,SNORA2A,USP17L2,EID1,ZNF663P,RNU5E-1,SNORA28,RPL26,TMEM126A,PLCD1,SNORA27,SPIN2B,HIST1H4K,PCDHB4,HIST1H4D,NCBP2-AS2,SNORA21,SF3B5,C2ORF88,SNORD116-6,SNORD82,SNORA4,LOC442132,SNORD80,CALML6,SNORA8,GORAB,SNORA9,TIFA,MIR429,PPP1R3A,SLC5A3,SNORD116-2,PEX26,HS6ST3,LOC642947,STX11,EXOSC6,UGP2,SNORD116-15,SNORD116-18,CHAC1,TYW1,SNORA73A,RAB11FIP5,CER1,SN…
CHEK2	ENTPD3,TEX30,KRT5,SOX15,DKK1,C20ORF197,DKK3,MED8,CDC20,MTAP,XRN2,FEZ1,POLR3F,VIM,MT1G,RIN2,CDA,MT1F,PRSS2,IFITM3,WBP5,DLL1,ANTXR2,DPYSL3,DNTTIP1,FLRT2,ST3GAL5,HES2,PRSS3,E2F7,SNCA,JAG1,ABCA1,AFAP1L2,GADD45A,IL36G,IGFL1,C12ORF54,FLI1,FERMT1,ACER3,FOSL1,EHD4,TPX2,FAT2,SNAI2,TAGLN3,RPS23,SPARC,TNFRSF6B,CDCA5,CDCA8,LPAR3,MT1X,LGALSL,GSPT2,LPAR1,CYP27B1,GJA1,TSPAN5,CSTF2,ZBED2,SFN,SOX7,RTTN,TP63,FGFBP…	TRAP1,ECH1,ACSL1,ARL14,NUP210,ASS1,AZGP1,MGP,NINJ1,CYP1A1,TNFSF9,RPL28,CPVL,CKLF,HSPA1B,CES1,KIAA1211L,CYFIP2,SERPINE2,CRABP2,LRP3,GLS,HS6ST2,CLDN1,MUC1,CYP4X1,KRTCAP3,HOXA9,BAIAP2L2,TBL1X,CYP1B1,GBP2,HOXA5,GSTK1,SLC11A2,DDIT4L,SLC6A14,USMG5,PAPPA,PTK6,PTOV1,CMBL,ELL3,VASN,FTH1P3,AIF1L,SLC16A14,SCARNA9,MLLT11,FERMT2,ZFPM1,MYO5C,BIN1,TCN1,PADI4,HBP1,GNE,ITM2C,PTGES,ATP6V1B1,CFB,LXN,CFD,TTYH3,PIEZO…
MAP2K3	LUM,RPL22,AHNAK2,AMFR,HN1,PRKAB2,MTUS1,DES,COL1A2,DYNC1LI2,MYL6,COL1A1,CCDC80,MYL1,MGP,PPP1R3C,RBP1,VIM,GM13826,SPARCL1,MXRA8,PFN1,HSPA1B,ZAK,RPL10,SERPINE1,RPL13,SERPINE2,SYNPO2,PON2,SMPX,SLAIN2,AKAP2,BAIAP2L1,ACTB,ABRA,RNF115,PSMD8,PSMD6,SERPINF1,RPL19,RPL18,RAB11FIP5,LOC630855,S100A11,SH3BGR,EGR1,NDFIP1,NAA50,ATP6AP1,RPS26,MYL12A,EHD4,SLC6A8,RPS28,WNK1,RPL27A,PRKAR1A,FAT1,STAR,CYSTM1,SPRR1A,CR…	STARD7,ECH1,ACSL1,HFE2,MYL7,FNDC5,SDPR,MYL2,LOC100505088,MYL3,UQCRC2,UQCRC1,SUCLG1,CPEB3,GM4354,ASB2,EPAS1,PDHB,ATP5A1,UQCR11,AQP1,LY6C1,ADCY6,BSG,APBB1,ANO10,FSD2,B2M,PPARGC1A,PTGDS,COX8B,GSTK1,DMPK,TNNC1,USMG5,RPL3L,PIK3R1,TNNT2,PSME1,OGDH,ECI1,MGST3,H2-L,ATP5C1,GVIN1,ENO3,C3,DOC2G,TNS1,ART3,FAM134B,PRDX5,CMYA5,FTH1,DECR1,8430408G22RIK,PDK2,PDHA1,TSC22D1,MRPL28,COX6C,CS,VEGFB,2010107E04RIK,ALDH…
NR2C2	PRELID1,RPL22,RPL23,MFSD10,HIST1H4C,C19ORF48,UQCRC1,RPL29,PFN1,SF3B5,RPL11,RPL10,RPLP0P6,RPL13,UQCR10,UQCR11,RPS4Y1,EPB41L4A-AS1,BSG,GNG5,SNRPD2,TCEB2,RPL17,CHAC2,RPL19,COX8A,BATF3,MIF,USMG5,HLA-C,TMA7,HLA-B,LRRC75A-AS1,HLA-G,SNHG6,FTH1P5,RPS27,LOC100507286,PTP4A3,RPS26,SNHG16,RPS14P3,RPS29,JTB,TAGLN2,RPS20,PSME1,RPS25,CUTA,RPL31,RPL3,RPL4,RPL30,RPL32,RPL34,RPL9,TXNDC17,SNHG19,RPL8,RPS16,PRDX6,LG…	STARD7,DEK,HSPE1,C20ORF24,GTPBP4,PSMC6,HNRNPK,SCD,DEPDC1B,MTHFD2,WDR82,PSMC5,VOPP1,SERBP1,TNFSF4,PSMC3,YME1L1,ASF1A,HNRNPF,PSMC1,GLA,RAN,NOLC1,ARPC5L,HNRNPR,PSMD1,PSMD2,SF3B1,FDFT1,ZNF146,NAA50,PRPF38A,DNTTIP2,PTP4A2,MLLT11,EIF5,PRKAR1A,LOC100129361,PPT1,ATF4,HLA-DRB1,HSPA4L,TFRC,MRPL18,C14ORF166,EPRS,HSPH1,POM121C,COX1,IER5,IER3,SDF2L1,SRP9,NUDC,NSUN2,PNPT1,DUSP2,H3F3B,NDC1,NIPA2,TCP1,CDC6,TUBB2…
MIR142	MGC10814,SND1,DUT,HIST1H4L,RPL24,RPL23,MRPS18C,DEK,MRPS18B,HN1,HSPE1,C20ORF24,PSMB9,SRRM2,HIST3H3,HIST1H4B,HIST1H4C,ORAI1,RPL28,RPL22L1,ANKK1,HECA,RPL27,ALPK1,CPNE5,RPL12,PPP1R35,NCAPG,PSMB10,UHMK1,EXOSC8,MAGOH,EPB41L4A-AS1,IFI16,SNRPD1,RPL17,TCEB1,RPL19,RPL18,COX8A,NAA50,ST6GAL1,MANF,SNHG8,SNHG5,EIF1,COMMD6,RNF144B,RPS26,MYL12A,FAM111A,SNHG15,RPS28,VNN2,PSME2,EZR,EZH2,ATF4,RCOR2,RPS24,RPL31,PHB2…	HES7,PRELID1,STARD7,RPL22,RPL21,BAD,MED13L,RUNX3,MYL6,RUFY1,RRAGA,DNM1P35,VOPP1,VIM,RPL26,HNRNPC,AKAP1,HCN4,STAU1,FTHL17,RPL11,SP100,RPL10,RPL13,UQCR10,ATP5A1,RNF7,PNP,RPL36AL,MYC,RRP36,RPL14,VPS18,FDFT1,KLF13,MIF,TMA7,HLA-B,RPS27,VAMP8,BCAM,TLCD1,RPL27A,SAPCD2,JTB,CLPP,TAGLN2,RPS20,RPS23,RPS2P32,RPL5,POP7,RPL6,CUTA,RNH1,RPL3,RPL4,RPL30,ANP32B,TPI1P2,ECI2,PCBP1,MRPL18,ENO1,IFI30,MRPL14,TXNDC17,AN…
SQSTM1	DUT,ATP6V1E1,STARD7,RPL24,WDR83OS,PIH1D1,RPL23,HSPE1,C20ORF24,PTRHD1,HNRNPM,MYL6,DDX39A,HIST1H4C,WDR82,LOC653602,PSMC5,ASF1A,PSMC1,RPL28,FAM64A,RAN,SF3B5,SF3B6,RPL11,RPL12,UQCR10,ATP5A1,C1ORF198,DCAF6,SLAIN1,EXOSC8,MAGOH,PCMT1,EPB41L4A-AS1,ANTXR1,RPL36AL,KRTCAP2,SNRPD3,SNRPD2,NUP85,SNRPD1,PSMD4,RPL15,RPL14,PSMD2,RPL17,TCEB1,RPL19,RPL18,COX8A,GADD45A,TALDO1,MIF,TMA7,SNHG6,TUBG1,FTH1P5,MLLT11,MRPL1…	SSB,DNAAF2,DEK,PPA1,HN1,C12ORF75,EID1,ASS1,PSMC6,HNRNPK,SCD,MARCKS,DDX39B,C19ORF43,SERBP1,VIM,UQCRC1,LOC728825,HNRNPC,RPL22L1,RPL27,PFN2,CALM3,RPL29,PFN1,KDELR1,KDELR2,ACTB,DPYSL2,MTA1,SRP72,BSG,NNAT,PSMD3,AKT1,SIGMAR1,NDFIP1,TSPYL4,TSPYL1,RPL41,XRCC5,ST13,XRCC6,USMG5,BAZ1A,PTOV1,RPS27,RPS26,RPS29,FASN,PSME3,ATF4,PHB2,RPL4,RPL30,TTYH3,SCHIP1,RPL32,ANP32A,ATP5C1,TWIST1,MRPL12,HSPH1,RPS18,RPL36,RPL…
CHRNA4	AP1S1,GPR37L1,PPP2R1A,MAPK8IP3,SMARCA2,DKK3,PCDHGA10,NECAP1,SST,TEF,PSMC2,UQCRC1,PSMC1,SPARCL1,SUCLG1,ACOT7,CALM3,VPS28,AHCYL1,MTPN,CYFIP2,CPNE6,RPL10,RPL13,MYCBP2,SCX,PLEKHB2,GHITM,ADCY2,RNF5,TPGS2,LY6C1,ACTB,PSMD5,BSG,TGOLN1,PSMD4,APBB1,SPOCK2,RABAC1,RPL19,PTGDS,ABCA2,TSPYL4,PRKCG,PAQR7,GABARAPL1,PLK3,PRKCE,ERDR1,NR2F1,IGF2,LPHN1,MIR686,SLC6A9,PRKAR1B,WDR61,JTB,PRKAR1A,SPRR1B,ITM2B,ATF4,RPS24,R…	CHGB,IMP3,ENTPD4,CCK,MARCKS,RRAGC,HSPA1A,PFN2,EIF1B,CALM2,NGEF,ASTN1,CALM1,APP,POMP,SATB1,FOXG1,UQCR10,PDHB,ATP5A1,UQCR11,KRTCAP2,NTSR2,JUND,KLF13,PHC2,RPL41,COG6,USMG5,CTPS,ANK1,EIF1,RPS26,ZFPM1,RPS28,RNF208,PTPLAD1,RPS23,ITM2C,OGDH,SET,GM10221,ARL6IP1,PCBP1,ICAM5,TXNDC16,ANAPC11,GSPT1,HSPH1,PPP3R1,PCDHA2,PRDX1,ARL6IP5,APOE,ARGLU1,SCN1B,AKIRIN2,SSSCA1,MRPL27,ZWINT,DEB1,2010107E04RIK,ID4,CLPTM1L,…
AKT1	ZFP831,CFAP74,DDIAS,ACTN2,IGHV1-77,ERV3,CIDEC,TM4SF5,CIDEA,IGLV1,CSMD2OS,CDC20,DEPDC1B,OLFR1273-PS,ASPHD1,MYL2,MYL3,ACOT2,FAM64A,ACOT6,C330018A13RIK,ANKLE1,AMER2,ADAMDEC1,H2-BL,NYAP1,IGKV6-14,TTLL11,NCAPG,1700001L19RIK,NCAPH,9330102E08RIK,AQP6,AQP3,SPDEF,C730045O03RIK,OLFR944,KNSTRN,E2F2,SNCG,GNAT1,HES1,MAGEA6,1500026H17RIK,GM8267,COX8B,1700109H08RIK,TNFSF15,PLK1,ST8SIA2,V165-D-J-C MU,IGHV1-54,TM…	A330035P11RIK,GM15688,IL1R1,ENTPD7,CACNA2D4,VWA5B1,OLFR835,ATG13,MYL7,CAPN11,ASB5,SLC6A19OS,PRL3D2,2810474C18RIK,C730036E19RIK,VIT,USP17LE,CRABP1,SVS2,PPP1R36,GM11412,AQP8,PPP1R3B,AQP5,2900056L01RIK,PHYHIP,TMEM72,CHAC1,SULT2A7,POF1B,SULT2A6,SULT2A5,6030422H21RIK,SULT2A3,PTGDS,ANKDD1B,TIGD5,OMD,ARRDC2,MIA,D430041D05RIK,MANF,RASSF9,OLFR979,RAET1A,VASN,ACE2,OLFR853,BC023202,ADCK3,SCN2A1,RNF207,D18ER…
BRWD1	EPHA7,WFDC21,LRRN4,ZFP719,KRT8,ASRGL1,HTR5B,UPB1,HTR5A,DKK4,DYNC1LI1,ST5,CD4,GPR165,IL23A,CD7,MYL2,SARNP,MYL4,ACOT2,SIK3,NEIL2,CDK14,ASB4,SNORA20,EIF1A,G530012D18RIK,PRSS1,IFITM3,STXBP4,CCDC68,GNG8,SPOCK3,MAGEB16-PS1,FSD2,LY6G6E,NHEJ1,CALN1,SNORD58B,RTBDN,COX8C,ALG3,RAET1A,IFFO2,RAET1B,ACE2,RAET1E,RNF144B,GJB2,RIPPLY3,BANK1,WNK3,SPATS2L,NOX4,HAMP,SNAI1,D330045A20RIK,AMY1,C77370,TARSL2,SCHIP1,ITSN…	GAMT,GM10670,SNORD32A,RDH18-PS,WDR73,ISL2,IQCF1,PPA2,FEZ2,SNORA28,CCP110,CDK10,HIST1H4H,CCDC87,RABL3,SNORD85,ALPK1,0610010B08RIK,CKLF,HIST1H4F,SNORA21,SNORD82,STX16,PGAP2,CCNK,TMEM74,ABRACL,ARXES2,PPP1R3FOS,GLS,GM4907,ARXES1,LY6C1,GM13152,LSM11,5730471H19RIK,C130060K24RIK,PRPSAP1,EXOSC5,MSANTD2,SNORA19,LOC100505199,CDC26,HABP4,AAMDC,ATXN7L1,OLFR1300-PS1,ZFP612,1700024P16RIK,1700006J14RIK,APOOL,ED…
DCX	ZFP711,G730007D18RIK,ESCO1,BC005561,GRIN3B,CYP20A1,HSPA1A,GM715,C030034I22RIK,VIT,CPNE5,ZFP605,PLEKHB1,GT(ROSA)26SOR,1810064F22RIK,ARXES2,ITIH2,BC028454,BAIAP2L1,CYP4X1,2900055J20RIK,S100A13,MTA3,CALN1,SAMD12,EGR1,ZFP612,5330426P16RIK,TSPYL1,EGR3,XBP1,PLA2G4E,PAQR3,SLC16A14,INPP4A,4833427G06RIK,ADCK3,C230021G24RIK,GM13298,SCOC,PLA2G3,TEX26,GM1976,NKAIN2,AI605517,GM2382,2010315B03RIK,C030034E14RIK…	ACTN2,B130040O20RIK,D930023I05RIK,ISLR2,AI835735,BB211804,D5WSU152E,COL1A2,D5ERTD798E,COL1A1,8030425K09RIK,9130004J05RIK,LOC100505087,XLR3B,KIF20A,6720427H10RIK,4930425K24RIK,REC114,MYL9,9630021D06RIK,9230110I02RIK,A930011O12RIK,TRIM13,GALT,ANKLE1,2900011L18RIK,ABCB1A,UQCR10,ELTD1,UACA,2900073C17RIK,EXOSC9,B930025B16RIK,GM20120,C130051F05RIK,D15WSU126E,LOC100503214,9330177L23RIK,MIA,ERDR1,TMEM194…
MAPK14	GBP7,D630039A03RIK,PRELID2,AI315376,PRMT10,DKK3,PPP1R3G,ST5,ST7,AI844685,METTL7A3,SCO1,TMEM126B,HSPA1A,IGTP,FAM64A,L1TD1,ASB1,HSPA1B,3222401L13RIK,ADAMDEC1,GM19816,GM166,SLC23A1,TIFA,6820431F20RIK,FAM132A,GPR155,MXI1,1810014B01RIK,GPR150,AW125324,HMCN1,UBASH3A,GM3373,MAGEA4,SAMD12,TSPYL3,JUND,1810043G02RIK,1700006J14RIK,9530077C05RIK,GADD45A,ALG6,GM16316,GADD45G,3110009F21RIK,VPS13C,IRGM2,IRGM1,P…	6330564D18RIK,CHGA,ENTPD1,5430434G16RIK,4930449E01RIK,HFE2,MED13L,NYX,D6ERTD234E,MAPK14,GM19491,MARCO,MYL7,AZGP1,DEPDC1B,RRAGD,MYL2,VOPP1,XLR3B,2210409D07RIK,HECA,EAR12,CPEB3,ASB2,TMEM87A,LOC100038947,PBLD1,GLS2,FGL1,TEX43,AQP8,MST1R,GM14484,MRM1,LY6C1,C4B,VPREB1,E2F2,CHAC1,CYP2C70,WFDC17,IFITM6,SULT2A2,1700109H08RIK,TMEM184A,GM1070,LOC100502835,TNNC1,AMY2A4,SLC6A15,ERDR1,NMBR,OVOL2,1700047M11RIK…
MIR124-1	CCNJL,TOR1A,MREG,FBXW7,SEC24C,BIK,NPNT,ARL15,CNBP,EVA1A,NRBP1,DKK4,LRRC37B,EID1,SDPR,AXL,BAMBI,TP53I3,RRAGC,ERP27,FAS,WBP1L,ZG16,C18ORF32,SNRNP27,S100A4,FAM64A,CPEB4,COX20,CCDC84,XPR1,ZNF432,STXBP1,CYFIP2,CMAS,PEX11B,FAM169A,TPRG1L,TCEAL7,RAB11FIP2,TMEM68,PDCL3P4,GRB14,HIST1H2AE,SLC25A44,CHST15,HIST1H2AG,MAP3K8,CMTR2,HIST1H2AD,HIST1H2AC,C9ORF152,VTA1,NEK7,CYP4F3,ARRDC4,FST,RAB39B,FAM217B,WDR54,LO…	WSB1,WSB2,GLCE,ZFYVE21,C20ORF27,SLC50A1,SCAMP2,C9ORF41,DEPDC1B,CD7,POLR3G,ORAI1,NHLRC2,LINC00526,NHLRC3,CDA,PI4K2B,ASF1B,SGMS2,RALA,ZNF271,C14ORF142,C1ORF198,TFPI,SDAD1,MTMR6,CD2AP,PRTG,MTA1,PPP4R1,ZNF267,SIGMAR1,NFE2,JAG1,PROSER1,ZNF140,EDEM3,BAZ1A,ELL2,AIF1L,MOV10,VANGL1,FERMT2,HAMP,HBP1,VAMP3,PTP4A1,CDC42SE2,NAPEPLD,HPR,F11R,ELK3,C3,TMEM189,LIPG,BLOC1S6,GUCD1,C19ORF33,RAVER1,SMCO4,PIP5K1B,FAM1…
MYD88	6330564D18RIK,GAMT,1700019O17RIK,LOC552911,ESX1,DHDH,SERPIND1,TM4SF4,GTPBP6,CIDEC,CACNA2D3,D430018E03RIK,MCEMP1,2310001K24RIK,D5ERTD163E,PEX16,CAPN12,SMC2OS,FNDC5,MYL1,MYL3,2310065H11RIK,CD207,ROPN1,WFDC12,VIPR2,SERPINE1,MRGPRE,1700023D09RIK,3110035E14RIK,APOL6,LCE1C,LCE1A1,LCE1A2,CAPNS2,TMEM67,GPR151,CREB3L3,E2F2,FSD1,SYNDIG1,CYP2C70,HOXA7,3010001F23RIK,ABCA2,TIGD3,2210019I11RIK,NPHS1OS,EGR3,RTB…	IGKV6-25,GBP2B,2310015D24RIK,MX1,4930571K23RIK,GLYCAM1,ZFP957,TREX2,D930023I05RIK,TM4SF5,IL1F10,MAPK8IP1,DEPDC1A,NINJ2,XLR3B,ORAI2,CEP85,ALPK3,DCHS1,EPHA2,EAR12,IDO1,3110018I06RIK,IGKV6-15,CPNE6,FGL1,GPATCH3,BACH2,C77949,BC028454,A130071D04RIK,STS,MUC1,VPREB3,A230065H16RIK,GNG7,RPRML,RIBC2,2810040C05RIK,IGKV6-20,ELANE,SLC34A3,WNT10A,EGR4,TANGO6,2810408B13RIK,TMEM190,SERPINF2,SLC34A1,GM11544,PTK7,…
ESR2	STARD3,IGKV6-23,GBP6,ENTPD4,ZFP3,RSAD2,OPTC,EML1,5830443J22RIK,DKK3,D5ERTD798E,METTL7A2,PNLDC1,SFRP2,RRAGA,TEF,AI844685,METTL7A3,XLR3B,ACOT2,SPARCL1,IGTP,PFN1,ITIH4,ITIH3,KDELR1,CCNJ,FGL2,MYB,MTHFD1L,GBP3,6720407P12RIK,TMEM86A,5330426P16RIK,GM11783,IRGM2,NR1D2,COQ10B,AA407881,VASP,NET1,NOX4,4930553P18RIK,PDGFC,IFIT3,BPIFA1,TSPAN5,ARL6IP5,TSPAN4,TSPAN2,GABRA3,IZUMO4,FN1,SIRT7,6330403A02RIK,TADA2A,…	BB166591,2410006H16RIK,ACTN2,HOMER1,KRT7,1500032P08RIK,MEX3D,TMEM170B,EREG,PLEKHA8,RBP7,MYL7,MEX3B,PPP1R3D,MYL2,KCP,MYL3,HSPA1A,DCHS1,GM19929,HSPA1B,ATF3,PON1,CERK,TESK1,SMPX,CLEC10A,LRP6,CALML4,BACH2,ARNTL,C4B,RRP36,KDR,CHST14,PPARGC1A,WFDC17,6030422H21RIK,MIR692-1,D15WSU126E,PTGDS,LOC100503214,2310022A10RIK,TNNC1,STARD10,BC048507,GADD45G,9030419F21RIK,FAM124A,PARP16,OCEL1,RPL3L,AKR1C13,BACE2,TN…
SIN3A	GPR37L1,PISD,THEG,XPNPEP2,NEURL2,SIK1,PRAMEF12,C12ORF79,LOC100507375,MYC,HES1,CCNL1,EGR1,EGR2,EGR3,GADD45B,PMM1,TMEM190,PLK2,KLF10,GADD45G,HLA-E,SLC6A7,LOC399884,TCN1,SNAI2,BTK,NOX3,LOC202025,SCARNA2,C7ORF57,TEX28,CD1C,FAR2P2,TMEM88,IER2,TNFSF12,CEP170B,CD14,JUNB,IER3,SDF2L1,DUSP5,EDN1,MYBPC3,JUN,DUSP4,SIRT7,VEGFA,GPRC5A,KIF9,MMP17,ID1,CTRL,LOC100507063,BHLHE40,SGK1,CSRNP1,SERPINA3,BARHL1,ZNF470,…	HEXIM2,LOC100288092,SLC35A5,ZNF285,TMEM194B,C9ORF131,CKMT1A,WDR76,LOC283357,LOC100128737,SEPP1,DKK1,C9ORF40,MAPK13,LOC100507265,LOC100049716,LOC730101,FAM133A,ABCA12,CPEB1,MEX3B,LOC653602,ZNF717,PLGLA,ASB9,FLJ44896,CYP20A1,MTCP1,ACOT2,SPIN2B,COL9A3,LINC00648,ALG10B,CPVL,HRASLS,CDO1,C22ORF39,ACOT4,TRIM13,USP27X-AS1,PANK1,KEAP1,GORAB,PON2,KIAA1210,FZD10,SLAIN1,FAM169A,GNG4,FLRT3,CREB3L4,ZEB1-AS1,IF…
GRN	CHGB,UNC13A,IFRD1,ACTN1,HOMER1,ZNF160,GTPBP8,MEX3C,DDX39A,MTHFD2,ASPHD1,PLGLA,MT1H,SIK1,CDA,MT1E,MT1F,IFITM2,IFITM3,TAGLN,HERC2P3,BACH2,RPS4Y1,HERC4,MSANTD2,TRBC1,NHLH2,MICALL2,NKX2-2,MT1HL1,S100A11,EGR1,EGR2,KLF13,EGR3,EGR4,FZD7,KLF10,CEL,GADD45G,CBFA2T3,NUAK1,PRRC2C,MC1R,WNK1,SMTN,BIN1,C19ORF26,SNAI2,PRR16,MT1M,WFDC1,MT1X,SMC5,ERC2-IT1,KIAA0020,MT2A,LGALS3,LYPD1,TSPAN5,IER2,PIP5K1C,CD14,JUNB,IE…	GAMT,B3GALNT1,EPHA7,AHNAK2,CKMT1A,CCK,WDYHV1,GDAP1,PRKAB2,MED6,HPCAL4,ETNPPL,HTR5A,ARMC1,GLOD4,ACOT2,RTCA,COL9A3,ZNF711,CALM3,LETMD1,ASTN1,ASTN2,VIPR1,TRANK1,GLRX,AQP4,GNG3,RRN3P2,SPOCK3,FLRT2,SNCA,NTSR2,PRKCD,COG5,SLC6A15,PLK2,OMG,PDZK1,RMDN1,ANK2,FA2H,WDR61,MYO5C,CRYZL1,FBXL2,RCOR3,HSPA4L,GMFB,FAAH,SPON1,PPP1R17,RWDD2A,TP53TG3B,SLC6A1,ZBTB6,LOC642846,LIPG,ADH5,KIAA1107,GRIN2A,EPB41L3,PDE2A,CEP7…
MUT	IGKV6-23,SNORA30,IGHV1-72,GBP2B,IL1R2,RPL24,IGKV4-80,BC005685,H2-AA,GDAP10,MTHFD2,XPNPEP2,RPL26,ACOT3,ACOT2,SNORA24,ACOT1,EAR12,SNORA20,EAR10,IGKV6-15,RPL11,PEX11A,RPL13,IGKV4-91,C3AR1,PRCP,AQP6,UBE2L6,KRTCAP2,MYC,SLAMF6,GM6402,SEPHS2,ABCB1B,IGKV6-20,SNCA,GADD45B,V165-D-J-C MU,SLC34A2,GADD45A,PPBP,GADD45G,PRG4,LOC637260,COX7A2L,1500012F01RIK,ACE2,RPS27RT,RPS26,VNN1,RPS29,RPS28,RPL27A,MIR682,STAR,…	SECTM1B,MCTS1,TM4SF1,RBP4,UPRT,TRIM13,VMN1R19,ITIH5,VMN1R18,IFITM3,SATB2,HPGD,XYLT1,ELTD1,RETN,GLS,SFRP1,AQP4,PHYHIP,SLC5A6,FBXL21,HERC6,SRPX2,NIPAL2,ABI3BP,SNCG,9030619P08RIK,GBP3,WFDC16,GBP4,SMCP,COX8B,ABCA1,TMEM184C,ST8SIA1,SLC6A15,BHMT2,NR1D1,VMN1R20,I830012O16RIK,IGF2,GM16432,IFI44,CAR5B,SLC16A14,FA2H,EHD3,NCEH1,ATP4A,SCGB1C1,VAMP7,FASN,MEP1B,AKR1C14,SNAI2,F13B,MUP20,SLC22A4,SLC22A7,VMN1R34,…
PGR	ACTN4,ECH1,ACSL1,CADM1,CIDEC,H2-AA,MAPK14,PCDHGA10,GSTZ1,NISCH,GM19491,DDX39B,SDPR,MGP,TEF,RBP4,FNDC1,RPL28,RIN2,NBL1,PFN1,TPRGL,VPS28,APP,IFITM3,PDXK,IGKV6-15,AHNAK,LRP1,RPL13,IGKV4-91,RETN,APCDD1,LY6C1,MYL12B,ADCY6,PABPN1,CLPTM1,RABAC1,RPL19,CCNL2,RPL18,S100A11,H2-D1,ZRANB2,ABCA1,GABARAPL1,XBP1,H2-EB1,COG6,STARD10,IGHV1-54,NR1D2,PUM2,COX7A2L,EIF1,VASP,LATS2,EIF5,GJB2,PIK3R1,FASN,SFXN1,KITL,SERP…	LUM,RBFOX2,RPL21,1810044D09RIK,GTPBP2,DES,COL1A2,PHF5A,COL1A1,HNRNPL,XPNPEP1,CD9,RBP1,COL9A1,RPL22L1,ACOT7,MYL9,CALM1,SCT,LRP2,WBP2,PEX11A,TAGLN,RPL10,ALOX12E,ABRACL,CLDN3,CREB3L1,ACTB,SNRPD2,B2M,S100A10,DMPK,RPL41,SURF4,PLK3,ERDR1,IGF1,OMP,RPS26,INPP4A,RPS28,CYSTM1,SPRR1B,RPS24,RPL5,PNMT,SPARC,RPL3,LHB,HOXA11OS,MTFR1L,TWIST2,VPS26B,FARS2,HIF1A,RPL7,MYLK,TSKU,ADH5,SOX4,PLAC8,LGALS1,SOX17,TRP53-PS…
RB1	CACNA2D1,SYTL2,IFT81,IFT80,KIAA1217,ZFYVE16,ZC2HC1A,RFX5,GPR162,PCDHB5,FLJ16171,ATF2,CYFIP2,MIR30A,PGAP1,TRIM16L,FAM169A,UACA,SNORD116-21,UGP2,ZDBF2,ALOX5,PLCE1,GABARAPL1,LRBA,VPS13C,VPS13A,MLLT11,VAMP8,SETX,LYPLAL1,BAZ2B,SMC6,LYPD6,VPS26A,SMC2,MYLK,SMC3,KIAA1107,OR4N3P,PLAC8,KIAA1109,CEP70,FDXR,NYNRIN,PLAC1,FAM19A2,ZNF487,ANXA3,RMI1,ANXA4,ZNF480,ANKRD26P1,OFD1,LYRM9,C9ORF84,CENPE,ZEB1,CENPF,TTLL…	SNORD56B,ERVFC1-1,DAW1,ROCK1P1,EREG,DCLK1,SRRM2,SNORA24,PCDHB8,SNORD45A,SNORD116-6,RB1,SNORD80,SERPINE1,SNORA9,NOLC1,ELTD1,ANTXR2,SERPINA13P,TISP43,DHX34,LINC00638,SNORD78,MS4A15,S100A16,SNORD76,LINC00999,UBASH3B,SNORD74,SNORD75,JAG1,SURF1,PMM2,MARS2,SNORD58A,SNHG17,SNHG12,SNORD105,SNORA74A,SF1,VGLL3,SNORA44,DOC2B,PLEK2,CDCA7,FLJ33544,OR4M2,LOC101928673,PTDSS1,FAR2P1,SNORA37,APOBEC2,LYN,LYPLA1,FO…
TOP2B	HEXIM1,IMP3,C5ORF15,RPL24,WDR83OS,RPL23,DKK1,SCAMP3,RRAGA,SCO2,SLPI,RPL26,CCDC86,RPL28,EPHA2,EIF1B,RPL29,SF3B5,ATF3,IFITM3,RPL11,RPL10,RPLP0P6,RPL12,UQCR10,ARPC5L,UQCR11,NXF1,RPL36AL,SNRPD2,CLP1,RPL15,MAGEA3,RPL19,B2M,S100A10,MEST,MAGEA6,RPL18,MT1HL1,S100A11,COX8A,TSPYL2,ZNF263,GADD45A,PLK2,KLF10,CAMLG,MANF,MIF,HLA-C,TMA7,HLA-A,HLA-B,HLA-G,THAP10,EIF1,RPS27,RPS26,RPS29,QARS,TAGLN2,PPT1,RPS20,RPS2…	ACSL3,ACTN4,AHNAK2,ACTN1,DEK,HPCAL1,HSPE1,CDC20,HNRNPM,PSMC6,HIST1H4C,VOPP1,SERBP1,VIM,HSPA1A,TRIM16,KIF20A,GTF2IRD1,HNRNPD,PFN2,CALM2,SIK1,PFN1,HSPA1B,STAU1,CCNH,PDHB,HNRNPR,SSFA2,ACTB,PDCD10,GTF2IP1,PSMD6,TFG,ZNF706,CREB3L2,NUP85,SNRPD1,EXOSC9,PSMD1,NAA50,XRCC5,PLK1,PTP4A2,FERMT2,TPX2,STAG2,UCK2,EZR,PTP4A1,ANP32B,CTBP2,ANP32A,PITPNB,PDGFC,PCBP1,MRPL18,MRPL15,C14ORF166,SMC4,HIF1A,MRPL12,KIAA0020…
SIN3A	EPHA7,DYX1C1,IFRD1,ARL15,ACSL1,PIH1D2,EBF3,HPCAL1,GDAP2,BTBD11,SCAMP1,OSTM1,PCDHB2,CYP1A1,PCDHB4,CPEB4,OPTN,EIF5A2,LINC00087,LOC100133660,PLEKHB2,DPCD,SNX30,TPRG1L,C16ORF93,LOC401052,GPR155,LACTB,PEG10,C7ORF31,HABP4,PIP4K2C,CEP97,JAZF1,YES1,EGR2,GABARAPL1,EDEM1,PMM1,EDEM2,COG5,FZD7,ARRDC4,TANGO2,ELL3,IFFO2,GPR137C,HCFC2,VAT1,FERMT2,BBS12,HTR7P1,SLCO5A1,TCN1,PRR16,GCDH,BEX5,SLC22A4,CREBRF,SPATC1L,…	GAMT,CHGA,CKMT1A,SYTL1,SEPP1,DKK1,RBP7,GSTZ1,LOC730101,DDX39B,BRE,ASB9,CRISPLD1,CYP20A1,ULK3,ACOT2,GTF2IRD2,COL9A3,SPANXA1,CPVL,HRASLS,CKLF,ACOT4,IFITM2,IFITM3,IFITM1,KEAP1,CRABP2,PON2,FZD10,DCAF6,AQP3,ACCS,FAM132B,GNG4,CREB3L4,HENMT1,PREX1,S100A14,CPNE2,SPOCK1,FSD1,SERPINF1,S100A13,S100A16,HMCN1,GBP3,MEST,SNCA,PROK2,SNUPN,FZD6,C9ORF152,PAQR6,FIBCD1,SLC6A14,WDR54,TEX14,C12ORF56,COQ10A,IL17RB,HDHD…
MAP3K1	SND1,ACOT9,KRT5,ACTN4,ZNF284,RPL21,ECH1,CKMT1A,L1CAM,RBP7,ASS1,MYL6,PSMC4,LOC100508591,RFX5,RPL26,MT1H,TRIM16,RIN2,MYL9,PFN2,SPANXA1,MT1E,OPTN,MT1F,MTMR2,IFITM2,IFITM3,RPL11,RALA,DCAF6,ABAT,ACTB,NUAK2,CAPNS1,TP53INP2,MT1HL1,COX8A,GABARAPL1,RPL41,MCAM,GADD45B,ATP6AP1,TNNC1,ZNF260,USMG5,HLA-C,NR2F1,HLA-A,SUCO,HLA-B,COMMD8,NUAK1,VAT1,FTH1P5,RPS27,EHD2,MLLT11,MYL12A,VAMP8,EIF6,NMT2,EZR,SLC22A5,GLTP,M…	PTPRN2,TMEM194A,STARD4,DUT,LOC100506979,IFRD2,BTBD11,SRRM1,DCLK1,MALL,SCD,NEIL3,GLOD4,CCP110,KIF20A,EPHA2,RHNO1,EPHA4,ASF1B,HSPA1B,EPAS1,ATF1,SERPINE1,LOC100506728,NCAPH,GLRX,EXOSC8,MAGOH,DPYSL2,LSM12,CHEK1,TRBC1,CHST11,E2F7,LOC100509558,NGFR,EGR1,EGR3,PRKCI,AFAP1L2,APOBEC3G,INTS2,KLF10,TMA7,GPR137B,IL17RD,DHFR,GJB1,FAT1,NET1,RNPS1,PKIG,EZH2,APOBEC3C,ANP32B,CDCA4,CDCA5,NCAPG2,UXS1,PCBP1,DCUN1D3,M…
ILTIFB	CHGB,GBP6,D630039A03RIK,CHGA,IGKV6-25,FNBP4,SLC12A2,REV1,EVA1A,MEX3D,5830443J22RIK,IGLV1,DEPDC1A,RBP7,MEX3B,RRAGD,9130004J05RIK,CYP2C65,CTH,VIM,FAR2,RIN2,VIP,IDO1,PM20D1,PBLD2,ABCB1A,CCNJ,HPGD,SMPX,IL2RG,ASCL2,BACH2,ADCY8,AQP1,MTMR7,6820431F20RIK,NTN4,A130071D04RIK,STRIP2,FLRT3,MYB,MYC,ABI3BP,B430007K19RIK,B230214O09RIK,PPARGC1A,GM3373,TIPIN,SNCA,CUBN,PLA2G4C,PLA2G4A,NR1D1,A630072M18RIK,CYP3A25,A…	SLC51B,EREG,MAPK13,MALL,SLC5A8,SLC5A9,GPR160,XLR3B,BC030870,TRIM15,ORAI1,TRIM10,NLRX1,PEX11A,FGL2,SLC35B1,TIFA,AQP4,MUC3,GMDS,PLCE1,STOM,MAL2,POF1B,MUC4,IGKV6-20,NXF7,GM11545,TEX12,ERDR1,SLC6A14,PTK6,EXT1,ACER3,SPRR1A,PRR13,CHST4,AI747448,CFD,CFI,CFH,PDGFC,PLA2G5,EPS8,RPS16,9130221L21RIK,FFAR4,DIRC2,TSPAN1,PPAPDC1B,PROM1,DUSP6,GSDMD,EDN3,SLC33A1,SLC10A2,RIPK3,IL18,ISX,TMC5,PLET1,TMEM37,CEACAM2,SL…
MAP2K7	GBP7,LUM,RPL22,HN1,DES,COL1A2,MYL6,COL1A1,CD9,FDX1,VIM,RPL26,SPARCL1,IGTP,TPRGL,RPL10,SERPINE1,RPL13,SYNPO2,HNRNPU,RNASET2A,GHITM,SLAIN2,UGP2,VTI1B,RABAC1,RPL18,LOC630855,NDFIP1,RPL41,ATP6AP2,ATP6AP1,GM10335,EHD4,PRKAR1A,FAT1,PLBD1,SSPN,RPL6,GABARAP,RPL3,RPL4,RPL34,RPL9,GVIN1,ISLR,RPL8,PRDX3,SRP54A,TIMM17A,SERPINH1,9530006C21RIK,MYBPC2,DUSP1,H3F3A,ANXA5,SSR3,H3F3B,EMP1,TCP1,SIRT2,LRPPRC,FXYD1,MRP…	GSN,GM3150,AGL,CKM,ECH1,ACTN2,ZBTB16,TECRL,LMO7,SDHB,SDHC,TUBA4A,EEF1A2,PINK1,MYL2,LOC100505088,MYL3,UQCRC2,UQCRC1,RPL28,SUCLG1,GM4076,NDUFB11,NDUFB10,ATP5A1,UQCR11,COX6A2,AQP1,HBB-B1,LY6C1,ATP5J2,STRIP2,TPM1,ROMO1,RPS2,NDUFV3,PTGDS,COX8B,DMPK,TNNC1,CHCHD10,GM12191,PPTC7,TCL1B3,GM10293,RCAN2,E430024C06RIK,RPS29,RGCC,RPS28,PIK3R1,TNNT2,3000002C10RIK,BEX1,UQCRB,ECI1,GM19558,LPL,COX7A1,ENO3,COX7A2,T…
STAT1	IGKV6-23,CDK19,GM3150,RPL22,RPL21,ACTN1,NUP210,HNRNPM,HNRNPK,CD5,LPAR6,CD6,GM13826,RPL27,TPRGL,TES,RPL11,RPL13,RPL12,2310035P21RIK,BACH2,ADCY7,PNN,TMEM71,MYL12B,6820431F20RIK,ACTB,PREX1,RPL14,RPL17,SLC12A7,LOC630855,JUND,ST8SIA1,BCL11B,ST6GAL1,FAM78A,INO80,GM12191,TCL1B3,RPS29,SETX,RPS28,RPL27A,GM2710,LGMN,RPS21,PPP1R21,RPS20,RPS23,ITM2B,GM20253,RPS24,SET,POM121,RPL3,RPL14-PS1,RPL4,RPL32,ANP32A,C…	HEXIM1,AW112010,2410006H16RIK,IFRD1,RPL24,CNBP,RPL23,MRPS18C,PSMB9,DHX40,CD2,MYL6,IFI27,CD9,SUB1,RPL26,RPL28,HNRNPC,IGTP,CALM2,PFN1,VPS28,RAMP3,RPL10,WBP5,RNASET2A,IL2RG,LY6C1,MAGOH,NXF1,PSMD8,GPBP1,SNRPD2,MYC,STAT6,GM3258,RABAC1,RPL19,B2M,CCNL2,CCNL1,SNHG1,EGR2,H2-D1,RPL41,GADD45B,ERDR1,IRGM2,H2-T9,TMA7,VPS37B,SNHG8,IFI47,SNHG6,EIF1,PTP4A2,RPS27RT,RPS26,EIF5,SNHG12,JTB,CSNK2B,GRAP,PSME2,PSME1,IT…
PCDH12	STARD4,LOC100506979,DNAAF2,CADM1,MX2,WDR76,EVA1A,TMEM170B,ATG14,WDHD1,RFX7,IFI27,GPR161,TNFSF4,HSPA1A,MXRA7,LINC00648,CPVL,HCP5,EMC3-AS1,ITIH5,IFITM2,IFITM3,SATB1,IFITM1,MAML2,AQP3,AKAP5,UBE2L6,FAM169A,PPP4R2,CHST12,MSANTD2,SPOCK1,GBP1,STXBP6,CYP1B1,WLS,LOC145474,DUXAP10,PHC1,TSPYL4,NTNG1,BCL11A,NR2F1,ZNF12,SLC16A10,NUAK1,IFI44,GPR137C,TRERF1,TOPORS,FERMT2,CTAGE1,PTPLAD1,NDUFAF1,GNE,PRR15,HSPA4L,…	NIPSNAP3A,ENTPD4,IL1R2,PSG2,KIAA1462,PSG9,GPR160,PSG6,PSG5,SLPI,TMCC3,TRIM16,RABL3,PFN2,TMEM185AP1,CYFIP2,RALB,SPRR3,ATP5G2P1,HPGD,SGMS1,ASAH1,ABAT,SSFA2,CLDN1,DPYSL2,EPB41L4A-AS1,PDCD10,EXOSC5,HMGN2P46,S100A14,PRKCH,NAA50,TBC1D8B,HLA-DRB5,TPT1P8,SIAH2,PAFAH2,VPS37A,UCHL3,HSPBAP1,LOC154761,LYPD6B,NET1,APOBEC3B,LOC100506995,ATP6V1B2,HLA-DRB1,SLC22A4,LOC100131262,LYPD3,SESTD1,TMTC2,C3,LIPG,RPL23AP8…
MIR128-1	CADM2,VMN1R160,OLFR1445,OLFR1204,SEPP1,ASS1,MIR106A,OLFR279,ULK2,LRRN1,RPL29,MIR196B,VMN1R10,BACH2,UXT,OLFR820,PPP4R2,OLFR822,GM1995,1810014B01RIK,MAGEA6,ANKS1B,OLFR381,EGR2,ABCA1,NEBL,SLC6A11,MIR1839,SLC16A14,NTAN1,OLFR612,SLC6A9,SCARNA6,MIR3102,FAT3,LPHN3,OLFR1099,GM10100,SVS3A,HEPACAM,MIR344F,TTYH1,CREBRF,CCR1L1,OLFR729,E130114P18RIK,OLFR605,PLA2G7,MIR126A,OLFR728,MIR326,OLFR727,OLFR963,SOX4,H…	GM9376,TEX30,OLFR1324,UPF3B,GM12171,OLFR1447,UPF3A,LARP7,APLN,OLFR716,AFG3L2,NUP93,MIS18A,WDR83,CCP110,1810032O08RIK,ANP32E,TNFSF9,TMCC3,MXRA8,CALM2,E430025E21RIK,OLFR272,ASF1B,C330018A13RIK,RSC1A1,GM6890,SF3B4,RWDD4A,CALML4,2700038G22RIK,GPATCH4,3110007F17RIK,DPCD,TMEM70,UACA,PNN,PDXP,RGAG1,PRPSAP1,OLFR823,CHORDC1,PDCD11,DHX38,UBAP2L,USP17LD,EXOSC2,TRY4,SULT2A2,PRPF38B,GLIPR1L1,TMED9,XRCC6,KRTAP…
ZXDC	STARD4,NIPSNAP3B,KRT5,BTBD16,ZNF529-AS1,SLC50A1,SLC51A,CPEB2,SCD,SPINT2,NINJ1,SEPT7P9,ENTHD1,MT1H,TTTY10,LOC100132686,MT1E,MT1F,LINC00087,SGMS2,WBP2,ADH1C,SLC23A2,PDXDC1,LOC652993,CDKN2AIP,RGPD2,BAIAP2L1,RRN3P2,ZEB1-AS1,C19ORF54,TP53INP2,SLAMF6,HES1,HES4,SLC12A8,MT1HL1,ZNF143,COG6,GADD45A,BCL11A,ARRDC3,FOXF1,PLK2,SUCO,ARFGAP3,INTS4L1,LOC100287105,TLCD1,CSNK2B,IDH1-AS1,PPT2,SNAI1,LINC00421,PRR12,L…	PRKXP1,WDR76,ASRGL1,CRNKL1,BTBD10,C20ORF197,ZC2HC1B,GPR160,LGALS12,PLGLA,TNFSF4,ZNF713,SLC35B4,LOC100505759,SAMD9,AQP9,C3AR1,NCAPG,RETN,ALOX12B,SLC5A3,FRAT1,SEPHS1,MYB,VPREB1,STK38L,SPOCK1,SLAMF8,ST3GAL6,SLAMF7,ZSCAN16,CHAC2,SAMD13,ELANE,SURF2,NFE4,C7ORF49,WDR54,LOC642852,HDHD1,DHFR,IL22RA2,LOC100506076,GJB2,NOSTRIN,NDUFAF4,GAPT,LYPLAL1,HSPA4L,ZBED8,POP5,NAPEPLD,IL10RB-AS1,TWIST2,C12ORF60,ZBED5-A…
CSTB	LUM,RFX4,IFT80,LARP7,DEPDC1A,COL1A2,MTAP,COL1A1,DEPDC1B,SDPR,TRIP6,RBP1,VIM,ACOT1,RPL22L1,MYL9,ASF1B,HSPA1B,TES,SERPINE1,TESK2,NCAPG,NCAPH,ABRACL,TFPI,UACA,ASCL1,KNSTRN,IFT74,PLCE1,SERPINF1,HES1,WLS,S100A10,S100A11,PLK4,GSTK1,ABCA1,PLK1,KLF10,DNTTIP2,NR2F1,BAZ1A,GPR137B,COPZ2,FAM111A,CRYAB,EZH2,HSPA4L,CDCA2,CDCA5,CDCA8,SMC4,PLA2G7,ISLR,CHTF18,HSPH1,FAM110A,FAM122B,GJA1,CDK5RAP1,FAM19A2,PNO1,SERPI…	GBP7,LOC552911,1700122O11RIK,2900084O13RIK,2310067E19RIK,BB211804,CXCL10,5330423I11RIK,4833414E09RIK,5730409N24RIK,XRN1,IFI27,2310007J06RIK,A230071A22RIK,GM20199,A830091E24,IGTP,9630021D06RIK,6820402I19RIK,9230110I02RIK,SRRM4OS,5330430B06RIK,AI480624,5230400M03RIK,B930025B16RIK,GBP3,D15WSU126E,9330177L23RIK,ABCA2,DDX58,6330510M09RIK,IRGM1,ISG15,8030462N17RIK,IFI44,6330415B21RIK,2610011E03RIK,E430…
MAP2K3	ACOT9,LUM,RPL22,ACTN2,AHNAK2,AMFR,HN1,PRKAB2,MTUS1,DES,COL1A2,DYNC1LI2,COL1A1,CCDC80,MYL1,MGP,PPP1R3C,RBP1,VIM,SPARCL1,MXRA8,HSPA1B,APP,ZAK,RPL10,SERPINE1,FGL2,SERPINE2,RPL12,SYNPO2,PON2,SMPX,SLAIN2,AKAP2,ACTB,ABRA,RNF115,PSMD8,CAPNS1,SERPINF1,RAB11FIP5,LOC630855,S100A11,SH3BGR,EGR1,NAA50,GABARAPL1,ATP6AP1,PMM1,RPS26,MYL12A,EHD4,SLC6A8,RPS28,WNK1,PRKAR1A,FAT1,STAR,SERPING1,CYSTM1,SPRR1A,CRYAB,GAB…	GM3150,STARD7,ECH1,HFE2,RBP7,MYL7,FNDC5,SDPR,MYL2,LOC100505088,MYL3,UQCRC2,UQCRC1,SUCLG1,CPEB3,GM4354,ASB2,PDHB,ATP5A1,UQCR11,ABRACL,AQP1,LY6C1,BSG,MOV10L1,APBB1,ANO10,FSD2,GM6402,B2M,PTGDS,COX8B,GSTK1,DMPK,H2-EB1,TNNC1,USMG5,TMA7,RPL3L,PSME1,GM10221,ECI1,ECI2,MGST3,H2-L,ATP5C1,ENO3,C3,DOC2G,APOO,ART3,FAM134B,PRDX5,CMYA5,FTH1,A730098P11RIK,DECR1,GPIHBP1,RPS14,8430408G22RIK,PDK2,TSC22D1,MRPL28,MLF…
DCX	LUM,CRADD,SOX14,EBF2,EBF3,MYO7A,DEPDC1B,CCS,LACTB2,RABL2,LEF1,NLRX1,CRABP2,UQCR10,3110035E14RIK,6820431F20RIK,LSM11,NHLH1,NKX2-2,SNCG,RRP36,ST18,AQR,H2-D1,JAG1,CHST8,PLA2G4E,ACTL6B,9930104L06RIK,RAET1A,3100003M19RIK,BBS10,BBS12,PNOC,SFXN4,TLCD2,HOXB9,HOXB8,TFRC,HBB-Y,9030612E09RIK,H2-L,BRCC3,GATA3,FAM110A,DMRTB1,KCNN1,CDK5RAP1,PPP1R10,CD14,HIST1H3D,AS3MT,FEZF1,CCDC96,PGBD1,2900011G08RIK,SDF2L1,NX…	D330013E07RIK,G730007D18RIK,ESCO1,B130040O20RIK,GM10796,GM7072,DEFB11,ISLR2,1500032P08RIK,PISD,AI835735,DLX6OS2,D5WSU152E,D5ERTD798E,LOC100505088,XLR3B,SNORD89,GUF1,6720427H10RIK,C030034I22RIK,PCDHB9,A930011O12RIK,GM4354,TRIM13,2900011L18RIK,TMEM181A,SATB2,FGL1,CLEC10A,FOXG1,2700038G22RIK,5730458M16RIK,MTMR7,PREX1,EXOSC9,5330431K02RIK,S100A16,CPNE4,A930013F10RIK,B230214O09RIK,GM20120,C130051F05RI…
CHEK1	ARL14,WDR77,SYTL4,SYTL3,SLC5A8,MYL2,RNVU1-18,SNORA26,HIST1H4H,CCDC86,SNORA24,LRRN1,CDO1,CDA,RABL6,PDXK,TAGLN,BCYRN1,SERPINE1,PEX11B,LCAT,GPATCH4,CLDN1,SLC5A6,KIAA1324,NIPAL3,DPYSL3,CSPP1,MYC,SNORA73A,S100A16,SNORA73B,NCSTN,EGR1,CHST7,GADD45A,PLA2G4C,PLK2,ERLIN1,SNHG8,VASN,NCEH1,C12ORF49,ADCK3,TNNT2,SNHG12,BIN1,SNAI2,PSME3,CFAP58,TTLL12,VGLL3,EZR,ATF5,LTV1,SPARC,PPP1R18,DANCR,SCHIP1,DIS3L,PDGFC,HI…	NIPSNAP3A,SLC35A5,WSB2,DHDH,GPKOW,EBF1,RECQL,HN1,EVA1A,C9ORF40,KIAA0922,LOC730101,KIF20A,CALM3,C22ORF39,CALM1,VLDLR-AS1,CLDND2,CRABP2,NCAPG,STX10,RASIP1,SFRP1,HERC5,DPYSL2,GTF2IP1,CHEK1,MYB,C16ORF92,TGOLN2,TP53INP2,PTGFRN,JAZF1,SAMD14,SAMD11,HOXA5,YES1,PLK4,FZD4,GABARAPL1,GADD45B,FIBCD1,VPS37D,PAPPA,ELL2,NUAK1,IFI44,TYMSOS,MLLT11,BPIFB4,SAPCD2,HOXB5,SDC2,PRR16,INTS7,H2AFY2,GNE,ITM2C,VGLL4,ANAPC13…
KLF3	UNC13D,CHGA,ACOT9,PRELID2,HN1,EML2,SOX11,DYNC1LI2,METTL7A2,MYL7,MIR543,MIR300,TEP1,METTL7A3,WDR81,VIM,ACOT2,SPARCL1,MPPE1,ACOT7,PI4K2B,CKLF,TPRGL,MTMR1,SGMS2,AHNAK,MTMR9,ADCY7,ACNAT1,GNG2,APOL6,CD2AP,FAM132A,APOL8,GPR150,RPL14,UBASH3B,CEP97,S100A10,USP17LD,MYH7B,1700006J14RIK,NEBL,9530077C05RIK,MTHFR,BAZ1A,MIR1839,TREML2,FAM220A,UCK2,HPD,PRR13,PADI2,CFAP57,HSPA4L,RNH1,SPI1,PLEK2,FAM159B,ADH1,SRP5…	SCAMP1,ST5,ST7,HIST1H4K,MYL9,SLAMF1,HPGD,GM166,AQP9,SERPINE2,DCAF6,AQP1,CMAH,IFNL2,DDX26B,SNRPD1,CHST11,SUSD4,LY6G6F,N4BP2,TAF9B,TMEM86B,AI606181,GADD45A,TNFSF14,PPBP,PBX3,B630019K06RIK,RAB27B,IQSEC1,PRKCA,FLI1,TREML1,PIK3R1,BIN2,PRKCQ,MRVI1,DZIP1,CELA3B,MACF1,SLC35D3,LDLRAD4,GVIN1,SLC6A3,NLK,SLC6A4,MED12L,SUV420H2,OLFR281,TSPAN2,GSTM5,JUN,TMEM40,GP5,BRAF,LYVE1,TIMM21,GP9,OLFR113,OLFR354,CYP2D40,…
IL10	CHGB,SECTM1B,CHGA,HEXIM1,ACSL3,ENTPD5,ECH1,CIDEC,SLC51A,SEPP1,METTL7A2,SDPR,SPINT2,CYP2C66,ETHE1,RBP2,ZG16,PLCD1,SPARCL1,ACOT1,MYL9,CDA,ENPEP,ADAMDEC1,PBLD2,SCT,NYAP1,RETSAT,AQP8,MRGPRF,CREB3L3,ST3GAL5,CUBN,GSTK1,PAQR5,ANK3,4931406C07RIK,CMBL,FA2H,NCEH1,VNN1,ACER1,POR,CLPS,CYP2S1,ADCK5,MEP1A,GRB7,CFD,SLC22A4,ACSM3,MGST3,WFDC2,CYP3A13,AKR1C19,PCDH17,ADH5,SULT1A1,GNG11,LGALS3,IMMP2L,B230118H07RIK,F…	AW112010,SP110,MX2,PSMB9,CDC20,COL1A1,MARCO,SLC5A9,MYL7,LAP3,SLPI,TRIM15,KIF20A,IGTP,FAM64A,IDO1,STXBP1,IFITM3,TIFA,2210407C18RIK,NOD2,FAM169B,PIRB,LY6C1,LY6C2,CHAC1,S100A14,STOM,WFDC18,B2M,GBP3,WFDC17,GBP2,GTSE1,MS4A10,S100A11,BATF2,H2-D1,TMEM184C,H2-EB1,PLK1,TNNC2,GM11545,MIF,GADD45G,IRGM2,IGF1,IFI47,STFA3,CCDC88B,TPX2,CSF2RB2,TREML4,ADSSL1,SPATS2L,PSME1,PLA1A,CFB,PLA2G5,CFP,IFIT1,ICAM1,C2,C3,I…
VAX2	SLC12A4,BC016579,GBP8,STARD6,GLYCAM1,MEIG1,CIDEC,KRT7,CIDEA,PISD,DKK1,NINJ2,XLR3B,PCDHB5,ALPK2,TMEM87A,GM8394,PON3,XYLT2,UBE2L6,CH25H,ARR3,C4B,A930012O16RIK,MYB,CUTAL,ATXN7L1,LY6G6C,RPL17,IGKV6-20,MS4A10,ZFP287,JAG1,MIA,EDEM2,AMY2A4,ACTL6B,PPBP,TEX15,CAR5B,VASP,BTC,RIPPLY3,GPR182,SNHG11,PKIB,RNF207,VAMP2,RPS19-PS3,CRXOS,RGL2,AMY1,PRR15,ATP6V1B1,HOXB7,MOXD1,GLTP,FUT10,CFD,NPFFR2,ALDOART2,CFI,WFDC2…	SRRM4,LUM,IGHV1-72,IL1R2,ACTN3,RSAD2,2310031A07RIK,APLN,SLC5A8,SFRP2,SST,MYL1,D7ERTD143E,DAF2,AGTR2,ASB5,TNFSF8,TRIM17,PANK3,TEX43,LRP6,AVIL,ITIH2,ADCY7,EXOSC8,NHLH1,MYL10,SPOCK1,PIP4K2B,LY6G6D,ABCB1B,MAGEA4,GBP4,CHST7,ABCA1,INCA1,OMD,TNNC2,SH2D1A,ERDR1,RAB27A,GDF2,PRG4,RAET1A,RPL3L,AR,MYLPF,BPIFB5,TNNT3,AKR1C14,ZFP296,ITM2A,GLIPR1L2,PKIG,PPP1R17,SVS3A,PDE1C,SLC22A3,PTTG1IP,IFIT1,OLFR17,PKHD1,NET…
CLPP	AKR1CL,MYLK3,FTHL17,SCARA3,IGFBP3,MPEG1,FABP5,APOC1,TBX22,MARS,TIMP1,IARS,MYZAP,E330037M01RIK,CYTIP,SHBG	1700010H22RIK,1700019O17RIK,4930571K23RIK,HSPA1L,TEX33,RSPH6A,TEX35,1700012P22RIK,TOMM20L,TEX36,TEX37,TEX38,1700006E09RIK,ARMC4,4930564C03RIK,CLDND2,CLPB,TEX43,4930406D18RIK,WDR64,1700001L19RIK,1700013D24RIK,1700020N15RIK,CREB3L4,1700007K09RIK,DPYSL3,NKX2-6,1110020A21RIK,EPSTI1,PROSCOS,SMCP,ADGB,STARD10,PDZK1,1700019M22RIK,1700106J16RIK,LOC102635985,FA2H,1700030J22RIK,FANCD2OS,4921539E11RIK,FHDC1…
HMGN5	TMEM88B,GBP6,ENDOG,GM3150,TREX2,JMJD8,MED6,DYNC1LI1,NUP98,SCO2,SCN10A,ENTHD1,ZSCAN26,AW061147,9530046B11RIK,PFN3,2700046G09RIK,RRN3,GM20249,KDELR2,TESK1,RASIP1,ACTB,DPYSL2,NHLH2,SEPHS2,B2M,COX8B,GM10330,DNAH11,DNAH17,4921515G04RIK,PBX4,TCL1B3,4933406B15RIK,4833428L15RIK,LOC676708,ACTRT1,SET,GLTP,TSKS,CUTA,4930517N10RIK,DOC2A,C230098O21RIK,TSHZ3,ENO1,PABPN1L,CYP3A16,PGBD5,INPP5E,FAM86,SOX5OS1,2600…	ZFP953,3300002P09RIK,TMEM194B,LRRN3,B130040O20RIK,2010004M13RIK,UPF3B,SEPP1,5830443J22RIK,MTUS1,GM19491,8030425K09RIK,9130004J05RIK,2810455B08RIK,PPP1R3C,SNORD89,PCDHB7,ZFP395,TNFSF9,PCDHB5,TNFSF8,HECA,PCDHB4,2610027H17RIK,CDK17,GM9484,CCDC68,IFITM1,STXBP5,SERPINE1,5330434G04RIK,SERPINE2,NTN5,AI480624,2310035P21RIK,AI120166,FAM132A,STRIP2,FRAT2,KCNQ1OT1,RPL17,1500009C09RIK,HOXA1,B230214O09RIK,B93…
IFNG	SERPIND1,PSMC2,ETHE1,CYP1A2,UQCRC1,RPL28,RPL22L1,RAN,VPS28,RETSAT,RPL10,RPL13,LCAT,GHITM,RNF5,PSMD4,RABAC1,RPL19,RPL18,SIGMAR1,JUND,GSTK1,GABARAPL1,RPL41,STARD10,SERPINF2,EIF1,GJB1,RPS27RT,MIR686,GJB2,JTB,CLPP,SERPING1,HAMP,GNE,PRR13,ATF4,ATF5,RPL5,C4BP,RPL6,GABARAP,RPL3,GM10221,HPN,RPL34,ATP5C1,TMEM97,LIPC,RPL8,CYB5R3,ADH5,PRDX3,PRDX5,TDO2,PRDX1,RPL37,RPL36,TRP53INP2,RPS16-PS2,GSTM3,GSTM1,TPI1,F…	RBFOX2,ACSL1,CELA1,GTPBP4,MAPK14,GM19491,RBP4,TFR2,LEP,XLR3B,ZG16,TLN1,CDO1,PRSS2,ATP5A1,ITIH2,TOB1,LY6C1,CHORDC1,GNG5,B2M,TRY5,EGR1,CELA2A,XBP1,AMY2A4,PLK3,BHMT2,CEL,MANF,AMY2A5,SQLE,POR,CYP2A5,CLPS,SPRR1B,PTP4A1,CFI,CFH,CYP3A11,TWIST2,MGST1,RPL7,HPX,C3,HSPH1,PRDX6,FAM134A,SCP2,CCRN4L,APOH,REG1,APOE,APOB,AASS,SSR3,CYP7B1,GLUD1,CFHR1,CEACAM1,BHMT,CFHR2,BHLHE40,PAH,CRELD2,ALDOB,HRG,SPRR2G,TRAM1,SP…
MECOM	MX1,GOLPH3L,HPCAL1,RRAGA,PSMC4,RRAGC,CLNS1A,KARS,IFI27,MT1H,RPL28,SPANXA1,MT1E,MT1F,IFITM2,IFITM3,ATP6V0D1,KDELR2,RPL10,RPL12,WBP5,SLC35B1,UQCR10,ELTD1,UBE2L6,ACTB,BSG,TRBC1,IFI16,CAPNS1,SPOCK1,CYP1B1,B2M,S100A10,MEST,MT1HL1,S100A11,EGR1,NFE4,RPL41,TMED9,SURF4,ATP6AP1,MANF,MIF,HLA-C,HLA-A,HLA-B,IFI44,FTH1P5,RPS27,PLSCR1,GORASP2,HPRT1,SET,GABARAP,CUTA,PHB2,RPL3,MAGED1,CTBP2,PLEK2,TMEM181,MT1X,PTTG…	SSB,DUT,ATP6V1E1,RPL24,DEK,PPA1,C20ORF24,TM4SF1,CDC20,CCT6A,PSMC6,SCD,MTHFD2,MTHFD1,TFAM,GLA,TRIM16,RPL27,PFN2,RPL11,DCAF6,SNRPD3,RACGAP1,LURAP1L,SNRPD1,DNTTIP1,PSMD4,MYC,RPL17,IARS2,RPL19,MAGEA6,FDFT1,LIX1L,PLK2,DNTTIP2,TALDO1,USMG5,TMA7,NR0B1,AIMP2,SQLE,MLLT11,SNHG16,TPX2,VAMP7,UCK2,JTB,TDP2,TAGLN2,PSME3,RPL30,ANP32B,ARL6IP1,TXN,EPS8,PRDX3,MRPL3,RPS17,ASUN,GRPEL1,TSPAN7,PRDX1,DHX15,TSPAN8,SFN,C…
MAP4K5	ATP6V1E1,IMP3,SS18L2,RPL23,HPCAL1,HN1,DKK1,HSPE1,C20ORF24,ATG12,HNRNPM,CCT6A,MYL6,RRAGA,HSPA1A,RPL28,PFN1,RAN,SF3B5,POMP,AHNAK,RPL10,RPL13,PON2,UQCR10,SLC5A3,SFRP1,TOB1,MYL12B,ACTB,EXOSC6,RPL36AL,GNG5,C19ORF53,S100A13,AP2S1,RPL14,PSMD2,S100A16,MAL2,TCEB2,RPL17,RPL19,S100A10,MAGEA4,S100A11,MIF,USMG5,C9ORF69,AMMECR1,SNF8,TUBG1,PTP4A2,AIMP2,RPS26,EIF6,JTB,RPS21,PRR13,RPS24,POP7,GABARAP,CUTA,TFRC,FAM…	SMARCA1,ACSL3,RPL22,IFRD1,RPL21,TRAP1,RPL24,MTHFD2,KARS,COL9A3,RPL22L1,RPL27,CALM2,RPL29,AHCYL1,RPL11,CCNI,RPL12,PDHB,ATP5A1,UBE2L6,EXOSC8,UGP2,SNRPD2,IFI16,SPOCK1,RPL15,LONP1,WWTR1,COX8A,MIA,GADD45A,WDR54,SNHG8,GBAS,EIF1,RPS27,MYL12A,RPS29,HOXB2,NDUFAF2,GNE,RPS23,FBXL5,RPS25,ATF4,GTSF1,HLA-DRB1,SET,RPL31,RPL3,RPL4,RPL30,ANP32B,RPL32,DCUN1D5,EPRS,SMC4,RPL9,HIF1A,MT2A,DGUOK,MRPL3,RPS18,PCBP2,DHX15…
SATB2	OLFR947-PS1,GM19924,TAAR8C,RDH18-PS,TAAR9,PIH1D2,DEFB11,TAAR3,ACSL4,GM20917,TTC39C,CD7,4930596D02RIK,MIR680-1,ACOT1,GM10319,MIR680-2,GM3020,GM8159,GM15698,PBLD2,VMN1R174,CLDND2,LRP2,VMN1R172,EI24,SATB2,CPNE8,ALOX12E,IPP,OLFR707,2210407C18RIK,4930555G01RIK,GM20809,GLRX,GM13275,VMN1R177,GM20806,SCGB1B2,DPYSL3,CSPP1,PEG10,OLFR1300-PS1,GM5796,GM5797,GM3373,GBP2,GM20815,MCAM,MIR195A,FZD7,CYP3A25,STFA1…	D630039A03RIK,GRXCR2,PRELID2,ARL14,SLC51B,SOX11,PTRHD1,SST,MYL3,TNFSF9,CCDC89,GM833,HIST1H4F,ZFP600,IGKV6-15,IFITM1,SMPX,GPR152,NPVF,CREB3L3,SULT2A6,USP17LD,OLFR140,OLFR382,TAF9B,MAGEA5,1700018F24RIK,DNAH12,SPHKAP,V165-D-J-C MU,KLF10,H2-T9,REX2,NR0B1,OLFR857,BBS12,VAMP7,FASL,DMRTC2,GPR182,H2AFY3,OLFR1307,HAMP,ACTRT3,XKR7,TDGF1,RCOR2,PADI1,SIM1,OLFR172,AI747448,LRRC10B,TFRC,PDGFC,TEX24,GM13051,SOG…
PLAGL2	LUM,RPL22,KRT8,PPA1,TM4SF5,HN1,MAPK13,SPINT2,CYP2C65,CTH,RBP2,VIM,ZG16,RPL28,MYL9,CDA,ENPEP,IFITM3,RPL11,RETSAT,TAGLN,RPL10,RPL13,SLC5A1,CLDN3,FNBP1L,AQP1,PNP,PRPSAP1,MUC3,RPL14,B2M,S100A10,GM3373,MS4A10,S100A11,TMEM86A,STARD10,GM10335,SNHG8,PDZK1,AKR1C13,SULT2B1,VNN1,POR,CYP2S1,SFXN1,MEP1B,TDP2,FAT1,AKR1C14,PNP2,RPS23,PRR13,RPS24,RPL3,RPL4,ANP32B,BEX1,RPL35,ENO1B,MGST2,MGST3,CYP3A13,H2-L,AKR1C19…	NIPSNAP3B,ACSL1,ACSL5,SEPP1,MFSD12,ASS1,LAP3,UQCRC2,ACOT3,ACOT1,SUCLG1,E430025E21RIK,PM20D1,SLC46A3,ATP6V0D1,WBP5,UQCR10,RNASET2A,ATP5A1,CALML4,UQCR11,GLRX,BACH1,ASAH1,CLDN2,GM6768,AKT1,ST3GAL1,RAB11FIP5,SMCP,SLC34A3,ATP6AP2,IGF2,HDHD3,PAFAH2,EHD1,GJB1,ACE2,TCN2,PLBD1,NOX4,LGMN,MEP1A,ATP6V1B2,AI747448,BEX4,GABARAP,CUTA,GM10221,CFI,ATP5C1,IFI30,VPS26A,IFIT1,TXNDC17,SCPEP1,FTH1,ASL,RPS11,ATP6V1C1,C…
GSK3B	WSB2,RPL22,C5ORF15,RPL24,CADM1,RPL23,PPA1,RPS4XP7,KARS,ETHE1,VIM,RPL27,MT1E,MT1F,CES1,ATP6V0D1,SATB1,HERC2P2,CCNI,RPL13,MYCBP2,PLEKHB2,ASAH1,RPS4Y1,PDCD10,HOXA9,GNG5,ZNF706,RPL15,RPL14,RPL17,RPL19,S100A10,S100A11,ELANE,LONP1,COX8A,F8A1,JUND,KLF10,TALDO1,HLA-C,LOC642732,HLA-A,COMMD8,COX7A2L,FTH1P5,VAMP8,QARS,PSME2,TAGLN2,RPS20,RPS25,ATF4,RPS24,SET,RPL5,GABARAP,RPL31,PHB2,RNH1,ANP32B,RPL32,ARL6IP1,…	DUT,IMP3,DEK,HSPE1,C20ORF24,SCD,DDX39A,HIST1H4C,CLNS1A,SUB1,UQCRC2,ASF1A,ANP32E,SUCLG1,CALM2,RPS2P53,RAN,IFITM2,RPL11,RPL12,HNRNPU,PDHB,LOC730107,HNRNPR,PNN,UGP2,ZMIZ1,SNRPD2,C19ORF53,MYC,TCEB2,FDFT1,EGR1,XBP1,XRCC5,XRCC6,MIF,TMA7,TFB2M,TPX2,STAR,NDUFAF4,RPL30,BEX1,CTBP2,TFRC,ZNF22,MRPL15,ENO1,RPL9,UBE2J1,RPL8,PRDX6,RPS18,PLAC8,MRPL9,DHX15,IER2,SKP1,SRP9,RHOA,BTF3,SEC13,ANXA4,PTGES3,H3F3B,TUBB,TR…
CYR61	CHGB,MX1,TYW5,MX2,GDAP1,PRKAB1,LRRC37A,ISL2,GTPBP2,PSMB9,MYL5,ABCA12,SEPT7P2,ADPRM,LOC100507025,POLR3C,SCO2,SARNP,CYP1A1,RBCK1,OPTN,ATF3,SAMD9,SERPINE1,ARIH2OS,CH25H,CRHBP,APOL6,IFNL1,EPB41L4A-AS1,PPP4R4,LURAP1L,NSAP11,MVB12A,GBP1,ZSCAN16,GBP3,HES4,APOL1,ALOXE3,EPSTI1,APOL3,BATF2,ZNF383,TSLP,CYP4F3,KLF10,NR1D1,PRKCA,TMEM198,SOX30,MOV10,SLC6A9,PLSCR1,PSME2,PRKD2,MATN1-AS1,HOXB9,KDM7A,ZNF256,ZNF132…	CDK19,BRI3BP,ARL15,LPP-AS2,S100A1,OSR1,TMEM170B,AZGP1,GSTA4,PCDHB7,PCDHB5,LOC100288939,LINC00889,ALG10B,SLC46A3,CERK,OVOS2,SLAIN1,GPR155,LOC100507773,FAM172A,MPZ,SPP1,MAP3K5,EGR3,AFAP1L2,IGFBP5,ALG6,MLLT11,PLEKHS1,TBXAS1,TCN1,TMEM119,LINC01516,CD302,PCYOX1,TMEM19,FREM2,CHST6,FGF12,ND6,IL7R,CRISP2,GPM6B,SLC26A2,PKI55,GXYLT1,KLHL13,ARHGAP15,LCTL,PCDH18,FAM198B,LOH12CR2,LOC100506100,SOX2,ZMAT3,COL4A…
SOCS3	ACTN4,KRT8,MYL6,MARCKS,XPNPEP1,SPINT1,KARS,CD9,XLR3B,UQCRC1,RPL28,CALM1,VPS28,ATP6V0D1,KDELR1,KDELR2,RPL13,SERPINE2,WBP5,TFPI,ASAH1,ASNA1,RPL36AL,KRTCAP2,SRP72,BSG,CAPNS1,AP2S1,TCEB2,RPL17,S100A10,RPL18,S100A11,CUBN,GABARAPL2,TMED9,ATP6AP2,ERDR1,COMMD3,MANF,PTP4A2,GJB3,RPS29,VAMP8,PLSCR1,RPS28,GJB5,RPL27A,GORASP2,CSNK2B,SERPING1,LGMN,PRR13,ITM2B,RPS24,SPARC,TXNDC12,RPL9,IFI30,LRPAP1,RPL8,GCSH,DNM…	CNBP,RPL23,DEK,PPA1,WDR74,HSPE1,CDC20,CCT6A,CLNS1A,SARNP,SERBP1,SUB1,ANP32E,HNRNPF,BAX,RPL22L1,CALM2,L1TD1,RAN,ZFP600,IFITM2,IFITM3,RPL11,IFITM1,HNRNPU,ATP5A1,CALML4,FAM169A,GM13152,GNG3,SNRPD2,PABPN1,NUP88,GM3373,TIPIN,ZFP960,PHC1,SNHG1,TEX10,GM10335,MIF,NR0B1,UCHL4,SNHG6,RPS12L2,RPS27RT,RPS26,GM2710,TDP2,1810022K09RIK,PNP2,NANOG,GM20253,TDGF1,SET,RPL6,BEX4,PHB2,GLDC,ANP32B,BEX1,RPL32,CTBP2,TFRC…
CXCR4	SCD,LAP3,HSPA1A,ACOT2,RPL27,RPL29,RPL11,RPLP0P6,FGL2,NCAPH,PRCP,UQCR11,ASAH1,TOB1,DPYSL2,PDCD10,BSG,TCEB2,B2M,S100A11,EGR2,GABARAPL3,GABARAPL2,HLA-DRB5,HLA-J,ATP6AP2,ST13,ATP6AP1,NCKAP1L,TALDO1,HLA-C,PRG2,TMA7,HLA-A,HLA-B,HLA-G,HLA-E,HLA-F,RPS27,CYP27A1,RPS14P3,VAMP8,RPL27A,JTB,PPT1,SDC2,RPS20,CD302,HLA-DRB4,TMEM9B,ITM2B,VAMP3,HLA-DRB1,MS4A7,GABARAP,RPL4,RPL30,ARL6IP1,RPL34,TXN,IL10RB-AS1,IFIT3,R…	ENTPD1,RPL24,DEK,HPCAL1,MYL6,DDX39A,MTHFD2,KARS,CD9,ETHE1,MT1G,TMEM126A,MT1H,GLA,PFN1,VPS29,MT1E,RAN,MT1F,CYFIP1,ATP6V0D1,HPGD,AQP9,CRABP2,C3AR1,WBP5,IL2RG,ABRACL,DCAF6,ACTB,GNG5,ST3GAL5,RPL17,TCEB1,CHST15,RPL19,MT1HL1,PTGDS,MSR1,NAA50,DNASE2B,PAQR5,KLF10,MIF,USMG5,SNHG6,PTP4A2,NCEH1,KIAA1598,ITPA,RPS21,ATF4,ATP6V1B2,IL1RN,RPL6,CFD,RPL35,MGST3,MT1X,PTTG1IP,MRPL15,ATP5C1,ENO1,C14ORF166,PALM2-AKAP2…
IL13	MTHFD2,RBP4,LOC432459,GLA,C3AR1,SLC5A1,MTMR7,CH25H,MILR1,A630033H20RIK,ST3GAL4,BATF3,9530077C05RIK,NCKAP1L,GPR137B,CSF2RB2,PKIB,TLR13,LGMN,FERMT3,PANCT2,MS4A7,FCRLS,SPI1,CHIA1,CFI,TTYH2,TFRC,IL20RB,LY9,PLA2G7,CFP,C2,LIPA,C3,GPR176,SDF2L1,IGH-VJ558,CCL24,ANXA4,RIPK3,FN1,GP2,TMEM173,CD200R1,MMP13,CD200R4,MMP12,RNF149,COL3A1,FXYD4,BHLHE40,MMP19,CRLF2,TMEM106A,LITAF,SLC7A2,TMEM26,SH3BGRL3,TIMP1,MGL2,…	2900002J02RIK,LUM,MEIG1,CIDEC,CIDEA,SLC5A8,MYL7,AZGP1,MYL4,TEK,CYP1A1,ACOT1,TMCC2,MYL9,PON1,SMPX,RETN,ARXES2,ADCY8,GPR155,ABI3BP,PXDC1,6030422H21RIK,GM3373,COX8B,OMD,TNNC1,TSLP,SLC6A15,PPBP,KLF15,4833427G06RIK,CYP2A5,TNNT2,HECW2,SNAI2,HAMP,AMY1,CFD,BEX2,TRIL,LYPD2,AARD,SULT1A1,A530047J11RIK,BPIFA1,LRAT,SPA17,FGFBP1,PCP4L1,DUSP1,LYVE1,MLF1,FXYD1,MAPT,GM2897,FXYD3,TFF2,ANKRD63,MYZAP,BB144871,FIBIN,…
CHEK1	FNBP1,CRADD,ARL14,SYTL2,SYTL1,ZFYVE26,GCAT,SYTL3,PSG9,SDPR,NINJ1,PPA2,RBP1,TNFSF9,LRRN1,TLN2,SPANXA1,CDO1,CDA,RABL6,SPANXA2,PDXK,AHNAK,BCYRN1,SERPINE1,PEX11B,SERPINE2,TFPI,ANTXR2,CARHSP1,CLDN1,MUC1,DHX32,FLRT3,NIPAL3,DPYSL3,FAM120B,SPOCK1,STOM,SNORA73A,S100A16,SNORA73B,NCSTN,SLC12A8,SLC12A9,ATP6AP1,GADD45A,PLK2,SNHG8,CMBL,HDHD1,CNKSR3,FOSL1,NCEH1,TNNT2,BIN1,SCARNA8,SNAI2,EZR,ATF5,CHST4,SPARC,PPP1…	SMARCA1,WDR82,FEZ2,OTULIN,SUB1,GAGE8,MYL9,CALM1,TBC1D9B,VLDLR-AS1,EI24,RALA,CRABP2,ADCY3,UHMK1,DHX33,GTF2IP1,CHEK1,ACTG1P4,SNRPD1,NKX2-2,IARS2,JAZF1,SAMD11,C5ORF34,PRR11,GABARAPL1,PLK1,FZD6,GADD45B,EDEM1,TNNC1,NR2F6,ELL2,COMMD8,NUAK1,MLLT11,SFXN1,SAPCD2,TAGLN2,SDC2,RLTPR,VAMP3,APOBEC3B,CDCA3,BEX2,BEX1,ARL6IP1,SCOC,PLEK2,ABCA13,ENO3,PCDH18,ART5,ZXDA,PRRC1,ZXDB,GNG11,SYNCRIP,NUDCD2,EPB41L3,DHX15,HI…
ALDH5A1	ATP6V1E1,RPL21,GPR37L1,AMFR,HPCAL1,AP1AR,HSPE1,SCAMP1,SRRM1,ATG12,NECAP1,RRAGA,MTHFD2,WDR82,RRAGC,RUFY3,NSMF,SPARCL1,RPL22L1,ASTN1,TPRGL,AHCYL1,RPL10,RPL13,SERPINE2,PDHB,TPGS2,LY6C1,UBE2L3,C4A,CREB3L1,ACTB,KRTCAP2,GNG3,BSG,GNG5,SNRPD2,HERC1,NNAT,STOM,TCEB2,RPL19,RPL18,TSPYL4,GABARAPL1,PLK3,PLK2,CTPS,1110004F10RIK,ARFGAP2,RPS27,RPS27RT,CCKBR,WDR61,JTB,KCNMA1,LGMN,SSX2IP,RPS23,ITM2C,ATF4,ATF5,RPL5,…	GAMT,PPA1,PPP2R1A,CCK,UBAC1,GRIN2C,PCDHGA10,EID1,NISCH,PSMC6,SST,DDX39B,FEZ1,TEF,HIP1R,UQCRC1,SUCLG1,ACOT7,PFN2,CALM2,VPS29,CDK16,CALM1,MTPN,APP,WBP1,PDXK,PLEKHB2,UQCR11,ARXES2,APCDD1,CAPNS1,CLPTM1,SPOCK2,PEA15A,SNCA,PTGDS,EGR1,PAQR7,KLF13,RPL41,ERDR1,TALDO1,USMG5,RMDN3,PTOV1,SQLE,LPHN1,RNF208,VAMP2,TAGLN3,ATP6V1B2,PHB2,SPARC,GM10221,MAGED1,UGT8A,ENO1B,ATP5C1,ENO2,ATXN7L3B,LPAR1,HSPH1,PRDX6,PRDX5…
IL6	LRRC37A3,BRI3BP,KRT5,LOC100506979,CKMT1A,PLEKHA6,BSDC1,SEPP1,QTRTD1,CAPN14,FLJ16734,BPIFC,ASS1,PPP1R3D,CIRH1A,NINJ1,TMEM79,FLJ44896,GPD1L,ZNF713,HSPA1B,PANK1,SYNPO2,CRABP2,SLC23A1,CALML5,APCDD1,FLRT3,PREX1,LOC100506966,MEST,HOXA6,EGR1,ABCA3,ST14,FAM78A,AIF1L,SLC16A14,ARC,PLSCR4,FASN,LYPD6B,CCDC64B,GNE,LINC01511,RGL1,SLC22A5,GLDC,SLC45A4,LOC100507281,MARC1,GNG11,IGF2-AS,GJA5,ALX4,HIST1H3H,PROM1,CC…	CHGB,ACVR1,EGF,WSB1,LRRN4,AHNAK2,ARL14,GLCE,RSAD2,SYTL2,KIAA1462,FRS3,DKK1,PSMB9,ST5,FAM133A,MGP,VIM,CDA,SLC35B3,IFITM2,ZNF275,IFITM3,SAMD9,IFITM1,SERPINE1,SERPINE2,ANTXR2,SSFA2,MUC1,DPYSL2,GNG4,HERC3,IFI16,MSANTD3,CHST11,C7ORF31,SPOCK1,HOXA2,CHST15,RAB11FIP5,BATF2,PROSER2,ABCA1,AFAP1L2,HLA-DRB5,ST8SIA1,MIA,FIBCD1,KLF10,RAB27A,NUAK1,FAM13A-AS1,INPP4B,FOSL1,CDCP1,GJB2,SERPING1,SNAI2,SNAI1,MATN1-AS…
MYBL1	8030411F24RIK,CASP8AP2,RPL23,DEK,1700011M02RIK,PPP2R1A,SEPP1,EID1,LOC100505088,VIM,CYFIP1,CMAS,RPL10,SMPX,WBP5,ABRACL,RNASET2B,ACTB,NXF3,RPL14,TIPIN,LOC630855,NDFIP1,GM9112,JUND,RPL41,ATP6AP2,GM10335,TEX15,SNHG8,SNHG6,RPS27RT,RPS29,RPS28,RPL27A,RPS21,RPS20,RPS23,ITM2C,RPL6,BEX4,SPARC,RPL3,MAGED1,BEX1,LPAR3,MGST1,RPL9,AARD,ADH5,GCSH,GJA1,PRKAR2B,PRDX1,UBA1Y,GLUL,RPL39,RPS10,RPS12,RPS14,RPS16-PS2,R…	B3GALNT1,STARD6,TEX30,UPF3A,1700029M20RIK,LARP7,EID3,GPR160,PSMC2,PSMC3,UQCRC2,TBPL1,ACOT7,CKLF,RAN,NUP205,TEX40,HNRNPU,MTMR6,IFT74,NUP88,SF3B1,GM8267,4930544G11RIK,1700123L14RIK,1700006J14RIK,TEX12,TMA7,BAZ1A,EIF1,EIF5,SETX,CHST1,PKIG,EZH2,GTSF1,4931408D14RIK,MDC1,DIS3L,LYPD4,ATXN7L3B,SMC4,PPP3R2,STMN1,CEP70,FIGNL1,A730098P11RIK,GSTM5,SRP9,CENPV,PDHA2,PHF10,H3F3B,TCP1,DNAH7B,IFT122,ADAM32,MRPL24…
MECP2	PDHX,DCLK3,PEX12,PM20D2,ZFYVE16,FNDC5,PCDHB3,AI844685,LOC100505087,2700062C07RIK,TMCC2,GM17508,PLCD3,CPNE9,CPNE5,CERK,LOC100310,IER5L,AKAP5,ADCY6,LCE1B,ABRA,ANTXR1,APOL8,2900055J20RIK,FLRT3,PREX1,MTHFD1L,CHST11,NTSR1,PTGFRN,UBASH3B,HES1,B2M,SLC12A8,PTGDS,AFAP1L1,MYH7B,BATF3,COL25A1,SLC6A16,C030009J22RIK,SECISBP2,RAB39B,PBX3,8030462N17RIK,ARC,PPFIBP2,4833427G06RIK,9530057J20RIK,MYO5C,LYPD6B,ZFP296…	CDK18,KRT1,1700016K19RIK,WDR83OS,KRT2,HPCAL1,1500032P08RIK,HPCAL4,MGP,XLR3B,2610027H17RIK,CDA,PCDHB9,TMEM87A,CHIC1,RAMP3,USP6NL,ADCY1,CPNE6,ZFP605,IFITM1,H2-DMA,1700001L19RIK,CWH43,PHYHIP,LCE1C,GM4349,SPOCK3,FLRT1,5330431K02RIK,WFDC18,B930025B16RIK,S100A10,ZFP960,GPLD1,PRKCG,PLA2G4E,ACTL6B,OVOL2,FA2H,PPP1R1A,ADCK4,SPRR1B,MRAP2,PANCT2,NECAB3,DOC2B,CDCA5,NECAB1,PDGFB,LOC102635639,KANTR,PCDH19,AAAS,…
PPIB	ATP6V1E1,CRADD,PPA1,PPP2R1A,DKK1,C20ORF24,DKK3,MTAP,MARCKS,CALM2,PFN1,TMEM87A,RPL11,CCNI,RALA,SERPINE1,PEX11B,SERPINE2,PON2,RNF7,GHITM,PRCP,CARHSP1,CLDN1,MYL12B,UHMK1,DPYSL3,SPOCK1,AP2S1,S100A16,B2M,NCSTN,RTFDC1,RPL41,NDFIP2,ATP6AP2,ATP6AP1,COMMD3,PBX3,TMA7,UCHL3,COX7A2L,COQ10B,EIF1,MLLT11,FERMT2,MYL12A,KIAA1598,SPATS2L,TAGLN2,ITM2B,EZR,ATP6V1B2,VGLL4,GMFB,PPP1R18,TMEM183B,TMEM181,MGST3,TXNDC12,G…	IMP4,RPL21,ECH1,ACTN1,TM4SF1,CDC20,COL1A2,MYL6,RPL13AP20,SCD,DDX39A,RRAGA,HIST1H4C,CLNS1A,PSMC5,PSMC3,VIM,GLA,KIF20A,RPL27,ASF1B,RAN,IFITM2,IFITM3,PNKP,PSMB10,DPYSL2,HES4,JUND,XBP1,MANF,WDR54,HLA-A,FN3KRP,AIF1L,RPS27,AIMP2,GJB2,RPS28,RPL27A,PLSCR3,FASN,JTB,NDUFAF3,RPS20,CRYAB,PRR13,VAMP3,RPS25,GLTP,RPL6,RPL31,RPL3,RPL4,ANP32B,TTYH3,MAGED1,PPP1R11,MRPL17,ENO1,RPSAP9,C12ORF57,GUCD1,SOX18,LGALS1,POM…
HSF1	ESCO1,MCTS1,C10ORF55,PTRHD1,RNF103,HIST1H4A,ZC2HC1C,ADPRM,RNU5E-1,CTH,CYP20A1,LOC441601,CPVL,DAND5,OPTN,IDO2,TMEM87B,SNORD45C,USP27X-AS1,LMF1,C6ORF99,CBLB,BACH1,LCE1C,FBXL22,SRPX2,MAGEA8,TISP43,RRN3P2,LURAP1L,LY6G6C,SNORD77,GABARAPL1,TGDS,PLA2G4D,PLK2,NR0B2,TUBG2,OCEL1,UCHL3,COMMD6,FAM160A1,CNKSR3,VNN1,SNORD101,GJB5,SCARNA7,MSL3P1,GRAP,OR4D11,EZR,LOC84843,LYPLAL1,HDAC11,DOC2B,CREBRF,NEDD4L,LOC511…	CDON,CDK19,ACTN4,ARL15,WDPCP,OR2L8,ACTN1,SERPIND1,CKMT1A,GDAP1,SNORA2B,JMJD6,MAPK13,TM4SF1,CYP39A1,HIST1H4B,WDR82,PPP1R3F,ZNF716,FAM230B,HSPA1A,SERHL2,LOC100130264,HECA,HIST1H4K,ZNF711,ACOT7,RIN3,SNORA20,HSPA1B,STXBP1,TMEM63A,LOC442132,EI24,TUBAL3,TRIM16L,RRH,PDXDC1,C1ORF198,MIR429,PRCP,AKAP5,UACA,SNORD116-20,DPYSL2,CDC23,FLJ38894,CHORDC1,KIAA1324,NIPAL2,SNORA73A,S100A16,HOXA2,S100A10,E2F7,PKNOX1…
IGF1	GRXCR1,MX1,PIH1D2,MEIG1,ARL14,DEFB10,XLR3B,IDO1,LRP2,IFITM1,CPNE8,PPP1R36,4930584F24RIK,C3AR1,1700001L19RIK,OLFR707,2210407C18RIK,FZD10,WDR63,HPSE2,AQP3,GM13154,ASCL3,GM12185,BAIAP2L1,CRHBP,MUC1,OLFR820,OLFR702,PEG12,9430041J12RIK,ZDBF2,NHLH1,PRSS8,WFDC18,MUC4,GM3373,GBP5,GBP4,MSR1,TMEM184A,MIR29B-1,1700024P16RIK,H2-EB1,ADGB,MIA,SLC34A2,BSX,ART2B,SLC6A14,VMN1R21,H2-T9,GDF6,BPIFB1,PLEKHS1,TLR11,CF…	8030411F24RIK,GM13023,DSG1A,KRTDAP,ESCO2,IGKV4-80,GM156,RSAD2,GM20917,DSG1B,FLG2,DEPDC1A,SFRP2,HMBS,MYL2,OLFR951,TRIM10,HIST1H4F,IGKV4-91,GM20809,VMN1R177,E2F2,SLAMF6,IGKV6-20,USP17LD,GM20815,GLIPR1L1,DNASE2B,IGHV1-53,VMN1R24,PRG2,STFA1,STFA2,STFA3,KEL,AKR1C12,BANK1,ASTL,HAMP,IGKV4-59,IGKV5-43,KRTAP10-10,ALDOART1,CDCA5,TEX24,GVIN1,IKZF3,HTR6,SPIC,CD79B,CD79A,SPIB,FCRLA,RNY1,CD19,GM5416,HIST1H3H,H…
STK11	PRELID1,RPL22,DEK,NUP210,PHF5A,MYL6,DDX39B,PSMC4,CLNS1A,PSMC3,VIM,HNRNPC,RPL22L1,HNRNPD,SF3B3,SERPINE2,HNRNPU,RNASET2A,ATP5A1,PRPSAP1,KRTCAP2,PSMD6,MYC,ELANE,RPL41,TMA7,EIF6,GM2710,PSME2,SIVA1,EZH2,SET,PHB2,RPL4,CDCA5,GMFG,SMC4,VPS26A,RPL8,LARP1,ADH5,GCSH,PLAC8,GRPEL1,PRDX2,PRDX1,HMOX2,SRP54A,NUDC,NSUN2,ANXA3,TPI1,H3F3A,SSR3,ATPIF1,TMCO1,TCP1,TIMM23,NUTF2,GNL3,GNL2,INCENP,GARS,HMGN2-PS1,RPN1,ACAT…	CAR2,1810058I24RIK,RPS8,RPL24,SHISA5,SEPP1,RPSA,EEF1A1,LOC100505088,PISD-PS3,RPL26,SPNS2,RPL28,RPL27,GM4076,S100A9,GRINA,S100A8,TPRGL,YPEL3,SLC25A36,RGS18,ITIH5,CGGBP1,RPS6-PS2,GM13430,RPL11,CMAS,ZFAND5,IFITM1,RPL13,H2-K1,RPS6-PS4,ELTD1,ADCY7,GM13152,RPL15,RPS5,RPL14,LOC100503055,DENND5A,RPS3,B2M,GM12508,RPL18,LOC630855,BPTF,SLC15A2,ATP6AP2,F2R,ST8SIA4,GM10335,GM12191,COX7A2L,DGKZ,RPS27RT,ARMCX2,…
TCOF1	PRELID1,RPL22,AP1S1,RPL24,PPA1,MYL6,DDX39B,SDPR,SUB1,UQCRC1,SUCLG1,PFN1,CALM1,VPS28,POMP,CRABP1,CCNF,UQCR11,PARL,RPL36AL,BSG,SNRPD2,S100A10,SNCB,COX8A,XBP1,MANF,MIF,TMA7,AIMP2,UCK2,GM2710,CRYZL1,TAGLN2,ATF4,BEX2,GM10221,ENO1B,ATP5C1,ENO2,RPL7,RPL8,MRPL20,RPS15,CHTF8,STMN1,2410015M20RIK,PRDX1,RPL38,IER3,ZBED5,GSTM5,PSENEN,ANXA2,TPI1,CDSN,PHF10,H3F3A,H3F3B,TCP1,GNB2L1,COX6C,MRPL23,2010107E04RIK,PTM…	CHGB,RPL21,CNBP,PPP2R1A,DKK3,MAPK8IP2,CCT6A,NUP93,NISCH,HNRNPK,RRAGA,CIRH1A,PSMC5,PSMC2,CD9,CDC16,VIM,TBPL1,GM13826,RPL28,RPL22L1,RPL27,CALM2,TPRGL,KDELR1,PLEKHB2,WBP5,EWSR1,ASAH1,6820431F20RIK,BAIAP2L1,GPBP1,CSNK1D,MYC,PSMD1,CHAC1,APBB1,NUP88,GM6402,RPL19,PPARGC1B,LOC630855,EGR1,NDFIP1,SNHG1,GABARAPL1,TMED9,ATP6AP2,GM10335,GM12191,SNHG8,CMBL,SNHG6,EIF1,TCL1B3,RPS27RT,RPS29,RPS28,RPL27A,PRKAR1A,H…
S1PR3	WSB2,AP1S1,WDR83OS,CADM1,CCK,EID1,NECAP1,HNRNPM,NISCH,ARMC1,HNRNPL,CLNS1A,TEF,GPR162,RUFY3,UQCRC1,TPRGL,PARG,CLCN4-2,GHITM,ZMIZ2,PSMD6,SPOCK1,CLPTM1,SPOCK2,SNCA,RNF112,SNCB,PRKCG,TSPYL1,GABARAPL1,PLK3,ACTL6B,PRKCE,PRKCB,NUDT16L1,D17WSU92E,LPHN1,JTB,BIN1,VAMP2,PSME3,TMEM9B,HSPA4L,GABARAP,GM9222,TRIO,SCHIP1,RRP1,SLC6A1,ENO2,HSPH1,ABR,PPP3R1,PRDX6,FAM134A,ZFP385A,PRKACA,SRP9,LYPLA2,CSNK1A1,TPI1,PDHA…	CHGB,RPL21,PSMC6,MAPK10,SPARCL1,RPL28,ASTN1,RAN,VPS28,APP,KDELR1,RPL10,RPL13,PLEKHB2,UQCR10,PDHB,EWSR1,CISD1,UQCR11,MYL12B,FAM120A,ACTB,GNG3,SNRPD2,PSMD4,TCEB2,RPL19,RPL18,FDFT1,PTGDS,EGR1,JUND,SURF2,RPL41,PLK2,VPS37C,COX7A2L,RPS27RT,RPS26,RPS28,RPL27A,GORASP2,RPS23,ITM2C,ATF4,RPL5,RPL6,MACF1,RPL3,GM10221,TEX264,ARL6IP1,ENO1B,RPL34,RPL8,RPS17,PRDX1,RPL37,RPL36,APOE,RPS11,GSTM5,RPS16-PS2,ATPIF1,TU…
SRF	HSPE1,GTPBP4,NISCH,PSMC6,HNRNPL,CD9,M6PR-PS,UQCRC1,RAN,SCT,CRABP2,ATP5A1,TOB1,RNF4,FAM120A,ASNA1,PSMD7,GNG5,ZMIZ2,PSMD3,CAPNS1,FDFT1,JUND,GABARAPL1,TNNC1,PLK2,NR2F6,EIF1,COPZ1,SQLE,HSPG2,VAMP8,FASN,PSME4,PRKAR1A,GM20253,PTP4A1,OGDH,UNC119B,GABARAP,PHB2,RPL3,PDGFA,HIF1A,PLA2G7,RPL7,ANAPC11,SUV420H2,HSPH1,CYB5R3,PPP4C,SCPEP1,FAM134B,FAM134A,PIP5K1A,CCRN4L,TIMM17A,SFN,JUNB,IER3,SS18,LYPLA2,CSNK1A1,A…	KRT8,MRPS18B,SOX11,CDC20,HNRNPM,BAX,RPL28,VPS28,SF3B5,SF3B6,RPL13,UQCR10,CISD1,UQCR11,GM13152,SNRPD2,CPNE3,RABAC1,RPL19,S100A10,GM20362,PHC1,SNHG1,RPL41,PMM1,ERDR1,USMG5,NR0B1,RPS27RT,RPS26,GJB3,RPS28,ITM2A,RPS23,SPRR1B,ITM2B,RPS24,RPL5,RPL6,GLDC,GM10221,RPL34,F11R,RPL8,ADH5,HIST1H3B,ADH1,RPS19,STMN1,PRDX1,2310036O22RIK,RPL37,RPL36,APOE,PIP5K1C,RPS10,TSPAN4,PDK1,RPS12,MYBL2,RPS16-PS2,PDHA1,TSC22D…
RNF40	HOMER3,STARD8,ENTPD6,RSAD1,JMJD8,MIR300,TMEM79,POLR3E,SNORA29,GAGE8,HIST1H4K,ASF1B,ATP6V0D1,C1ORF192,SLC35B1,MRM1,CRKL,ZNF707,CREB3L2,E2F1,MVB12A,SEPHS2,RAB11FIP5,TMEM184B,ZBTB7A,VPS9D1,SURF4,SLC35C1,PMM2,FOXF2,PMM1,MIR9-1,C9ORF69,SNHG3,EXT1,COPZ1,MOV10,FASN,ST20,TAGLN2,CHST2,TTLL12,MMS19,ANP32A,FAM89B,TPI1P2,MT1M,MUS81,PWP2,TMEM189,PTDSS2,PTDSS1,RNY3,RAVER1,PCDHA4,ATG7,TRPM4,STAT5A,ACAD9,GSDMD,S…	LUM,CADM1,ZNF281,MED9,DAW1,DKK1,NECAP1,DYNC1LI1,PSMC6,MEX3C,SARNP,TMEM126B,TBPL1,SNORA6,SF3B6,PON2,SRP72,CYP1B1,NAA50,ZNF264,NDFIP2,ATP6AP2,FZD6,ST13,ELL2,THAP10,COQ10B,MLLT11,VAMP7,PID1,ANAPC13,GMFB,SCOC,TFRC,DCAF13P3,C14ORF166,ARPP19,IPO11,RPL7,GJA1,CCRN4L,ANXA1,TRMT10C,ANXA4,CCL20,C6ORF62,PAWR,LYRM5,TMEM33,ERGIC2,WDR26,MTDH,APOLD1,RAD51AP1,RRAS2,SSR1,PBK,CEP55,DLGAP5,SERPINB2,UTP3,SERPINB7,RYB…
SRF	CDK19,GM3150,IL1R1,2410006H16RIK,HN1,SCAMP3,OSTM1,PSMC4,VIM,UQCRC2,ANP32E,PFN1,POMP,SATB1,ACTB,KRTCAP2,SNRPD1,EXOSC9,9030619P08RIK,GM6402,S100A10,WFDC17,GM3373,TIPIN,RABGAP1L,RPL41,USMG5,SNHG8,NR2F6,SNHG6,COX7A2L,SRPK2,RPS26,MYL12A,RPS29,GM2710,1810022K09RIK,GM3244,RPS21,PADI2,CUTA,RPL31,SLC22A3,ECI2,RPL34,GMFG,POP4,THUMPD1,GM19831,MRPL11,RPL8,RPS15,FAM134B,GNG10,LGALS1,RAVER1,BLOC1S2,2600001M11R…	IGKV6-23,IGKV6-25,RPL22,KTI12,MOGS,PPA1,HSPE1,MED7,CCT6A,CAPN15,NINJ1,IFI27,TEK,UQCRC1,RBCK1,IGTP,EIF1B,HSPA1B,TMEM87A,IFITM3,KDELR1,RPL12,MTMR9,MNDAL,PDXP,PSMB10,PRPSAP1,RPL36AL,CHORDC1,MYB,MYL10,CPNE2,CCNL1,AFAP1L1,NFE2,EGR1,XBP1,DNAH11,ERDR1,MANF,GM12191,IRGM2,H2-T9,IRGM1,NPLOC4,PARP12,AKR1C12,VAMP8,PNP2,RPS23,RPL6,RNH1,RPL3,RPL4,ENO1B,GFI1,PCBP1,PPAN,H2-L,PTTG1IP,TMEM98,GVIN1,GATA2,MRPL12,HSP…
TNF	KRT1,GBP7,CHGA,ENTPD1,B3GALNT1,LUM,AW112010,KRT5,IL1R2,KRT4,SLC51B,EREG,SFRP2,SLC5A9,SST,CD4,MGP,CRISPLD2,RBP1,SLPI,TRIM15,FILIP1,VIP,IDO1,HSPA1B,ATF3,IFITM1,FGL2,CRABP2,C3AR1,2210407C18RIK,CALML3,CWH43,UBE2L6,SFRP1,LY6C1,C4A,ANTXR1,AKT3,PIP4K2A,STOM,WFDC18,GBP3,WFDC17,GBP2,GBP5,GBP4,WWTR1,COX8B,EGR1,MCAM,FOXF1,PPBP,GADD45G,IRGM2,IRGM1,I830012O16RIK,PTK6,IFI47,CTPS,FERMT2,EHD4,SERPING1,TLR13,LGMN…	SLC35A3,D630039A03RIK,MECR,PRELID2,ACSL3,SLC12A2,CDC20,L1CAM,CYP39A1,SLC5A8,NEIL3,CYP2C68,CYP2C67,LGALS12,CTH,RBP2,MTHFD1,CDO1,CDA,PM20D1,RETSAT,ZAN,SMPX,NCAPG,AQP8,SLC5A1,ITIH2,CLDN2,ADCY6,CREB3L1,KNSTRN,BAIAP2L2,MYB,GM609,RACGAP1,HES1,PPARGC1A,EXPH5,KLF12,PLK1,ACE2,TPX2,GJB3,ACER1,GJB5,ADCK3,CYP2S1,AKR1C14,NOX1,GRB7,CFTR,CDCA3,SLC22A1,ACSM3,TFRC,HHIP,CDCA7,ECI3,CDCA8,SNORD118,LDLRAD3,RAPGEFL1,A…
IL1RN	RPL22,HSPE1,PHF5A,HNRNPK,XPNPEP1,HMBS,PSMC2,PSMC3,MTHFD1,UQCRC1,RPL28,RPL22L1,IGTP,EAR12,RAN,HSPA1B,RPL11,MYB,AP2S1,RPL14,GM12508,SNCA,LOC630855,S100A11,ELANE,NFE2,RPL41,TMA7,EIF1,GM2710,GM20253,EZH2,SET,PHB2,RPL14-PS1,CTBP1,NCAPG2,CDCA8,MRPL18,SMC4,RPL7,RPL8,HSPH1,PLAC8,PRDX5,STMN1,PRKAR2B,CCRN4L,GSTM5,ANXA1,TPI1,PHF10,TCP1,TIMM23,NUTF2,CS,TAL1,GM12657,GARS,SLBP,HMGN2-PS1,RPN1,CLTC,FPR2,RPS27L,O…	IGKV6-23,AW112010,SEPP1,H2-AA,IGLV1,COL1A2,MARCO,MARCKS,RPL26,VPS28,IGKV6-15,HPGD,RPL10,RPL12,IL2RG,ACTB,RPL19,B2M,CCNL1,RTFDC1,H2-D1,H2-EB1,ERDR1,GM10335,RPS27RT,RPS29,BANK1,SERPING1,PSME2,RPS23,ITM2B,ITM2C,RPL5,CFD,SPARC,RPL4,ISCA1,RPL9,IFI30,C3,CD79B,CD79A,CD19,A730098P11RIK,APOE,RPL38,RPS14,TRAV9D-3,GPR18,RPL17-PS9,GNB2L1,IL18,1200015M12RIK,PTPRC,COL3A1,GM5805,KXD1,CD22,MZB1,BTG2,OAS1A,LIMD2,…
GTF2B	GPKOW,RPL23,MED9,AP1B1,SMARCA2,DHX40,SCD,RBP5,SDPR,SPINT2,IFI27,ARMC5,ASF1A,VPS25,MT1E,ASB2,MTMR1,APP,MTMR2,IFITM3,STX18,PEX11A,TPGS2,HERC6,DPYSL2,DHX32,EXOSC5,VPREB3,ZMIZ2,ZNF827,BBX,E2F2,S100A13,SEPHS2,ZSCAN18,ST3GAL3,LONP1,APOL3,ARSA,EGR1,PLK4,ABCA3,GABARAPL2,NAPSB,ABCA6,TGDS,PAQR4,RAB27A,PARP16,PAFAH2,PRRC2B,FAM160A2,MYL12A,PARP10,VNN2,TCN2,CLPP,UNC119,CCNI2,HBP1,MMS19,RPS23,VGLL4,MDC1,GLDC,P…	CD320,UNC13C,GAMT,BRI3BP,IFRD1,ENTPD5,ZNF282,ASS1,CPEB2,SPATA18,XRN2,HMBS,HSPA1A,TP53,PANK1,KDELR2,SERPINE2,PON2,PNKP,CALML4,PPOX,CDKN2AIP,ITIH1,IL27RA,TOB1,RNF114,BAIAP2L1,TGS1,MYC,S100A14,SLAMF7,S100A10,N4BP2,SIGMAR1,SNHG1,SNUPN,SURF2,GADD45B,MTHFS,PTOV1,CBFA2T3,CMBL,VAT1,ACER3,SNHG17,FERMT2,LYPD6B,PADI4,PTP4A1,LOC100133315,OSER1,TXK,LPAR5,PCDH18,RPL8,PRRC1,RPS15,NTMT1,NETO1,C7ORF55,KIAA0930,HM…
IRF6	DSG1A,KRT5,RPL22,2410006H16RIK,RPL21,KRT7,ACSL5,SEPP1,CD9,RBP1,POLR3G,HSPA1A,UQCRC1,GM13826,RPL28,RPL27,HSPA1B,RPL11,POMP,RPL13,CRABP2,PPP1R3B,ABRACL,AQP3,PARD6G,BSG,RPL15,RPL14,S100A16,RPL17,GM6402,RPL19,1810011O10RIK,GM12508,RPL18,LOC630855,S100A11,XBP1,STARD10,KLF10,GM10335,MIF,GM12191,SNHG8,COX7A2L,STFA3,ACE2,SQLE,RPS27RT,GJB2,RPL27A,WDR61,QARS,GJB6,PLBD1,SDC1,RPS21,RPS20,SPRR1A,RPS23,PRR13,S…	SDR42E1,KRT1,6330564D18RIK,LUM,KRTDAP,IFRD1,TREX2,ACTN2,CMA1,CNBP,RPL23,DEK,YOD1,MAPK13,FNDC9,COL1A2,BPIFC,MYL6,COL1A1,MYL1,PSMC5,VIM,AGTR2,SPARCL1,TMCC3,CALM4,CALM2,ITIH5,SLC46A2,IFITM2,CRABP1,SMPX,WBP5,CALML3,ALOX12B,GLRX,SSFA2,TOB1,LCE1B,LCE1C,LCE1A1,GNG4,LCE1A2,PSMD8,SERPINF1,POF1B,MEST,ALOXE3,GPLD1,TNNC1,TNNC2,ERDR1,2310050C09RIK,IGF2,HRNR,AIF1L,EIF1,SRPK1,MYLPF,TNNT1,TNNT3,CSNK2B,ITM2A,VGLL…
PINK1	D630039A03RIK,CASP8AP2,ACOT9,LUM,TMEM194B,GBP2B,TYW3,MEMO1,WDHD1,CDC20,CYP39A1,CDAN1,ZFYVE16,MEX3B,LOC100505088,RFX5,CCP110,2310065H11RIK,XLR3B,SNORD89,CD207,ACOT3,SPARCL1,SERPINE2,RPL12,CALML4,SNX32,EXOSC8,NUAK2,MYB,MTHFD1L,MYC,RPL17,HES1,GM3373,TIPIN,EGR1,SNHG1,TSPYL4,ZRANB2,NEBL,TEX10,GADD45A,SH2D1A,ARRDC3,KLF10,PPBP,IRGM2,IFI47,AA407881,FAM111A,BANK1,TNNT1,TDP2,ITM2A,LXN,DANCR,BEX1,ZFP748,CDC…	TTC39A,BB166591,DHDH,ASS1,PPP1R3G,MARCO,CPEB2,XPNPEP3,HSBP1L1,D030063E12,HSPA1A,ULK1,GM4354,IDO2,ZFP276,HSPA1B,PRKAA2,PANK3,EPAS1,PEX11A,FGL1,SLC23A1,D10ERTD638E,LRP5,TOB2,ACTB,ZFP281,5830400J07RIK,ST3GAL5,SUSD4,GNAT1,B930025B16RIK,PPARGC1A,1810011O10RIK,6030422H21RIK,PKNOX1,5730411F24RIK,ABCA1,ABCA6,ARRDC2,PRKCE,TANGO2,PRG3,GADD45G,9030419F21RIK,PRG4,KLF15,RAET1A,PAFAH2,SNHG3,GJB1,PLSCR2,ZFPM1,A…
APC	RSAD2,MX2,KNOP1,CD3EAP,WDR74,GTPBP4,ASS1,MTAP,CIRH1A,CD9,SOAT1,CCDC86,ACOT1,PLCD3,IFITM2,IFITM3,WBP5,ASCL2,CLDN2,AQP4,DEFA-RS10,ITLN1,FAM132B,EXOSC8,TCOF1,MSANTD3,RAD54L,CHAC1,ITLNB,GBP3,EXOSC2,S100A11,EXOSC1,HABP2,SIGMAR1,EGR1,SURF2,GABARAPL1,PMM1,MARS2,PLK2,SLC6A13,CSNK1E,CTPS,HSPBAP1,1500012F01RIK,BTC,FAM111A,UCK2,GRWD1,LGMN,NOL10,NOL12,CDCA7,THUMPD1,IFIT2,IFIT3,NTMT1,PPAT,FIGNL1,PNO1,SOX9,AI1…	SECTM1B,GBP2B,ACTN2,ENTPD7,CIDEB,BSDC1,MYO7A,UNC93A,SLC51A,CCK,TM4SF5,SLC51B,SEPP1,H2-AA,GANC,TTC39C,DES,MALL,SLC5A8,RHEBL1,CAPN13,XPNPEP2,SOAT2,CYP2C65,PLCD1,IDO1,ASB2,PBLD2,H2-BL,ASAH2,SLC46A3,HPGD,SLC5A1,AQP3,ABAT,TOB1,FAM132A,PSMD8,CREB3L2,CREB3L3,AAMDC,SLC12A7,PPARGC1A,RAB11FIP3,ST3GAL4,TMEM86A,PAQR7,GSTK1,TMEM86B,SLC6A19,1810065E05RIK,FAM78A,SLC34A2,SLC35C2,NR1D1,CYP3A25,PTK6,SLC16A10,PDZK1…
PPRC1	LUM,PLEKHA1,C20ORF27,PLEKHA7,ASS1,SCD,NECAP2,CLNS1A,GLOD4,PPP1R3C,CTH,NSMF,GAGE6,NEIL2,RIN2,RABL6,OPTN,SPANXA2,ZNF277,AHNAK,CRABP2,TFPI,CD2AP,SRPX2,FRAT2,AAMDC,FDFT1,GABARAPL1,SURF4,ZRANB1,FZD9,SRPK1,FCHSD2,BACE2,MLLT11,CYP2S1,SNAI2,ITPA,CCSER2,MMS19,PID1,STMN3,GMCL1,LIPA,OPLAH,C12ORF57,PLAC8,GJA1,ZC3H12B,KIAA1468,NAALAD2,AP1S2,PNO1,FAM65B,A2M,SERPINH1,SIL1,ZNF485,TSC22D2,NCOA7,MYOF,ZNF480,TIMM22…	CADM4,LRRN4,ESCO2,AP1S1,GTPBP6,ZPBP,KRT8,DAW1,SOX13,EVA1A,DCLK1,SYTL3,FAM133B,HIST1H4A,MARCO,HIST1H4C,ZSCAN21,PSMC2,TRIP6,HIST1H4H,FAM64A,HIST1H4K,CDK14,HIST1H4E,EPAS1,ZNF395,TRRAP,SERPINE1,CPNE8,PPP1R35,FZD10,CLDN1,BAIAP2L1,PNP,KNSTRN,DPYSL3,SNRPD1,TGOLN2,FLRT2,MYL10,SUSD4,PIP4K2C,STXBP6,HES6,SLC12A9,PRKCH,EGR1,FZD1,JAG1,FZD4,FZD3,FOXF2,TNNC1,WDR54,IFI44,COPZ1,TYMSOS,AIMP2,INPP4B,MC1R,VAMP8,PARP…
FOXP3	GBP2B,ACTN2,CADM1,ACTN1,BB163080,MARCO,MARCKS,SLPI,TMCC2,ADAMDEC1,IFITM3,CCDC102A,BACH2,LY6C1,PDXP,NUAK2,CPNE4,D930016D06RIK,B230214O09RIK,GBP2,GSTK1,ST8SIA1,FAM78A,AMY2A4,TNFSF13,IGF1,TREML2,SQLE,CCDC88B,BANK1,TREML4,MON1A,DZIP1,BAMBI-PS1,LST1,GM19710,ACTR3B,CFP,GATA1,C3,IFIT3,SPIC,PLAC8,GJA1,HMOX1,APOE,PDK1,5430427O19RIK,AMPD1,EMP1,NIPA1,AMPD3,LHFPL3,FAM102A,FAM101B,TFAP4,KAT2A,BC023105,LOC5530…	BB166591,IL1R2,ESCO1,SYTL2,CELA1,SCAMP1,UPB1,TTC39C,ZFYVE16,MEX3B,NEURL3,GPR160,ZC2HC1A,2210419D22RIK,TNFSF4,XLR3B,2610027H17RIK,CDK17,TRIM13,GM15698,PEX11A,CERK,PON3,ZAN,WBP5,AA763515,IER5L,E130308A19RIK,PPP1R3B,2700038G22RIK,ARXES2,PPP1R3FOS,AKAP2,STX11,MUC1,MYB,SUSD4,WLS,GM3373,2010107G23RIK,NXNL2,RNF138RT1,PLK4,ZFP612,PHC3,ABCA5,RAB39B,PRG2,BC064078,GJB2,RIPPLY3,ADCK3,AA415038,2210408K08RIK,P…
TRAF3	WFDC21,KRT8,KRT7,ACSL5,MCEMP1,MGP,SPINT2,SPINT1,CD9,SOAT1,SLPI,RPL28,RPL22L1,PFN1,EAR12,VPS28,LOC100038947,BC031181,ITIH4,ATP6V0D1,RPL10,SERPINE2,RPL12,WBP5,AQP5,CLDN3,ASAH1,CH25H,PNP,MUC1,C4B,RPL36AL,TGOLN1,TGOLN2,GM6402,LOC630855,S100A11,EGR1,ABCA3,NAPSA,ATP6AP2,TMEM50B,STARD10,SLC34A2,TALDO1,TMA7,VAMP8,FASN,SDC1,PTPLAD1,PRR13,ITM2C,GABARAP,RNH1,CHIA1,GM10221,ARL6IP1,WFDC2,GDE1,TMEM98,ICAM1,RPL…	GBP7,IGKV6-23,AW112010,GM3150,CADM1,DEK,SEPP1,TM4SF1,METTL7A1,METTL7A2,MARCKS,SDPR,CRISPLD2,SCGB1A1,RBP1,VIM,TEK,GM13826,SPARCL1,TMCC3,TMCC2,IGTP,CALM1,CD200,IFITM2,IFITM3,RPL11,PON1,IFITM1,HPGD,TAGLN,ELTD1,MNDAL,FNBP1L,AQP1,PREX2,ABI3BP,KDR,SPOCK2,PXDC1,MAL2,HMCN1,B2M,GBP3,GBP2,AFAP1L1,NDFIP1,ARRDC3,FOXF1,GM12191,IRGM2,IFI47,EIF1,RPS27RT,ACER2,EHD4,RPS29,RPL27A,SERPING1,RPS21,PKIG,ITM2B,RPS24,ZF…
SPDEF	ACVR1,ZNF165,SP110,ARL15,HOMER3,AHNAK2,ARL14,RSAD2,GTPBP2,PSMB9,LARP6,L1CAM,ASS1,LAP3,MGP,IFI27,TRIM14,CYP1A1,RBCK1,TRIM16,EPHA2,SIK1,EPHA4,OPTN,ATF3,IFITM2,EPAS1,IFITM3,SAMD9,SP100,IFITM1,TAGLN,SERPINE1,SERPINE2,AQP3,TFPI,UBE2L6,CLDN1,NTN4,HERC5,NUAK2,MSANTD3,LACTB,CHAC1,SPOCK1,PXDC1,GBP1,B2M,GBP3,ST3GAL1,N4BP3,EGR1,SNHG1,JAG1,GADD45A,PLA2G4C,KLF10,RAB39B,HLA-C,NR2F1,LOC285556,HLA-A,C8ORF4,HLA-B…	B3GALNT1,BRI3BP,IL1R1,SLC12A2,EPR1,EML1,WDHD1,ABCA12,HIST1H4C,GPR160,PPP1R3C,KIF20A,ASF1B,PPP5D1,RAMP3,ADCY1,TIFA,NCAPG,GPATCH2,NCAPH,CALML5,SPDEF,EPB41L4A-AS2,MUC1,CREB3L4,KIAA1324,RACGAP1,PREX1,E2F1,ST3GAL5,S100A16,MUCL1,E2F8,PLK1,C9ORF152,STARD10,SLC6A14,ANK3,LOC154761,TPX2,PKIB,PKIA,NET1,IGSF1,FAT4,SFXN2,GNE,PRR15,APOBEC3B,CDCA2,CDCA5,NECAB1,NCAPG2,CDCA7,SMC2,BRIP1,SOX2,ALCAM,KIF21A,MYBL2,ZNF…
GATA4	A430105I19RIK,CYP2C66,NINJ2,LEP,NEIL2,MYL9,PFN2,APP,ITIH5,ENPEP,CYFIP2,CCDC68,BC080695,ARXES2,TFPI,BAIAP2L1,HERC6,LCE1C,LCE1A2,SV2B,NNAT,A730020M07RIK,GPR158,TNFSF18,PLA2G4E,AW551984,FZD8,ARRDC3,ABCA5,ERDR1,GADD45G,RAB27B,I830012O16RIK,TMEM196,PARP16,NUAK1,GPR137B,CNKSR1,SCGB1C1,GM7609,TNNT1,LALBA,IGSF1,TCHHL1,HAMP,PRKCQ,PKIG,CDS2,PTGFR,BEX1,LGALSL,MGST1,RXFP1,OLFR605,IFIT2,IFIT1,IFIT3,TMEM189,OL…	RBFOX1,EGF,AW112010,D630028G08RIK,ESCO1,OXSM,PLEKHA7,HFE2,CIDEA,PRKAB1,GANC,TEC,RRAGB,ABCA12,RRAGD,SNORA28,XLR3B,PCDHB7,SNORD87,ASB5,POP1,PCDHB4,TRIM13,GALT,RETSAT,MRGPRH,ANTXR2,STRIP2,A630001G21RIK,TIPIN,FDFT1,PTGDS,MYH7B,MSR1,PAQR9,EGR1,RABGAP1L,HEMK1,H2-EB1,PLK1,GADD45A,PHKA2,ARC,MIR202,KLHDC8A,RNF207,AKR1C14,SFXN4,OLFR1038-PS,GM3002,SNORA44,FREM2,2010001K21RIK,PDE1C,SLC22A3,TMTC2,ACSM5,VMN1R1…
KLF9	IFRD1,RPL21,KRT8,PPA1,ACSL5,SLC51A,H2-AA,PSMB9,DES,MYL6,DDX39B,SPINT2,PSMC5,PSMC2,FDX1,CYP2C65,PSMC3,RBP2,UQCRC1,RPL28,IGTP,RPL27,MYL9,CDA,RAN,IFITM3,KDELR1,TAGLN,RPL10,RPL13,H2-DMA,RNASET2A,CISD1,UQCR11,CLDN3,AQP1,PSMB10,FAM132A,PRPSAP1,RPL36AL,SNRPD2,CAPNS1,CREB3L3,AP2S1,RPL14,PSMD2,TCEB2,RPL19,GM12508,RPL18,MS4A10,LOC630855,COX8A,RPL41,H2-EB1,ST14,TALDO1,MIF,USMG5,COX7A2L,EIF1,RPS27RT,VANGL1,S…	SECTM1B,ACTN4,TM4SF5,SEPP1,LAP3,UQCRC2,ZG16,RPL26,RPL22L1,CALM2,CALM1,ENPEP,ADAMDEC1,KDELR2,CCNI,WBP5,TIFA,SLC5A1,CALML4,GLRX,DEFA-RS10,ITLN1,ACTB,PRAP1,MUC3,BSG,STOM,CPNE3,B2M,S100A10,ST3GAL4,XBP1,SLC34A2,GM12191,ACE2,SQLE,VNN1,MEP1B,NET1,MEP1A,CYSTM1,RPS23,PRR13,ITM2B,EZR,RPS25,RPL5,ARL6IP1,CYP3A13,RPL7,LYPD8,EPS8,LGALS4,PLAC8,ANPEP,SCP2,FTH1,TSPAN3,PROM1,APOB,CTSB,IGH-VJ558,LYPLA1,SEC13,PDHA1,…
SOX7	SLC35A3,RPL21,ECH1,ACSL1,KRT8,DKK1,MYL6,MYL7,CCDC81,MARCKS,GPR160,PSMC5,PSMC3,VIM,RPL28,MXRA7,LRRN1,PFN2,CALM2,PFN1,PRSS2,RPL11,CCNI,SERPINE2,RPL12,WBP5,DCAF6,RPS4Y1,ACTB,GTF2IP1,GNG5,DPYSL3,S100A14,SPOCK1,S100A13,S100A16,RABAC1,CER1,EPSTI1,RPL41,FZD5,FZD7,HLA-C,HLA-A,HLA-B,VAT1,RPS27,PLSCR2,RPS29,CCKBR,RPS21,RPS20,ITM2A,RPS23,GABARAP,RPL31,RPL3,DANCR,MAGED1,BEX1,ARL6IP1,MAGED2,RPL34,MGST2,WFDC2,…	SSB,DUT,TYW3,DEK,PPA1,HSPE1,CCT6A,SFRP2,DDX39A,HIST1H4C,DDX39B,MTHFD2,KARS,RPL26,HSPA1A,MT1G,ANP32E,TMEM126A,PSMC1,MT1H,LOC728825,RPL22L1,RPL27,L1TD1,RPL29,MT1E,RAN,MT1F,TES,IFITM2,IFITM3,IFITM1,RPLP0P6,PDHB,CCNC,ABRACL,EXOSC8,PNP,SEPHS1,SNRPD3,SNRPD2,SNRPD1,MAL2,MEST,MT1HL1,SNHG1,GDF3,TALDO1,MANF,MIF,SNHG8,SNHG6,UCHL3,SNHG17,EIF6,JTB,NET1,LOC100129361,NANOG,ITM2B,EZR,RPS25,ATF4,POP7,PHB2,RPL32,C…
OGT	CCNJL,STARD6,ADHFE1,MEIG1,HPCAL1,EBF4,RFX2,OLFR836,SEPP1,SMARCA2,COMTD1,ATG14,ATG13,EID1,EID3,ZFYVE16,MEX3B,GPR161,CCDC87,CDO1,EPHA4,CDA,IDO2,PGAP1,LRP2,SATB1,PLEKHB2,TESK1,GM20809,DCAF5,PREX2,LURAP1L,MIR671,GM7978,PRSS8,XRRA1,VPS11,BVES,ST3GAL4,ZFP287,SAMD12,ABCA3,1700003M02RIK,H2-EB1,NCKAP1L,TEX12,BHMT2,MYO5B,PRKCA,GM20939,RNF144B,OCLN,PLSCR2,VNN1,RIPPLY3,KITL,BIN1,PKIA,LXN,FUT10,VMN1R152,SLC35…	D630039A03RIK,STARD4,ACSL1,ZFYVE21,RECQL,PNMA5,ACSL5,CDAN1,MARCKS,MIR300,FAR1,PRKRA,FAM64A,EIF5A2,TES,CPNE9,TEX40,UQCR10,CALML4,MSANTD4,RNF6,RASIP1,SNX32,PARD6G,PDXP,BAIAP2L1,NUAK2,MUC3,PLAC9A,DDX26B,PEG10,S100A14,ANO10,S100A10,USP17LD,HES6,E2F8,ALOXE3,USP17LA,TAF9B,USP17LB,SLC11A1,GM10697,PAQR3,TEX11,ARRDC4,SLC6A15,H2-T9,SLC16A10,PARP11,ATP4A,ZFPM1,FAM111A,DMRTC2,PADI3,PRR19,GM5662,GLTP,LTV1,TAR…
SPARC	CHGB,LUM,GM3150,GLYCAM1,CADM1,SLC12A2,DEK,PPP2R1A,SEPP1,RPL27,CDK16,E130218I03RIK,CALM1,VIT,IFITM3,RPL11,RPL10,MYCBP2,UQCR11,FAM169A,DPYSL2,C4B,SNRPD2,FLRT2,PABPN1,TCEB2,S100A11,EGR1,NDFIP1,CNTD1,ATP6AP2,TNNC2,ERDR1,GM10335,USMG5,SLC16A12,IGF1,SNHG8,VPS37C,SNHG6,RPS27RT,RPS26,RPS29,MYLPF,RPS28,SNORD104,SERPING1,RPS21,CRYAB,GM20253,CRYAA,GPM6A,ANAPC13,C78339,RPL3,BEX1,PIEZO1,RPL34,STMN3,TMEM98,GCS…	IGKV6-23,KRT5,CELA1,PPA1,DKK3,COL1A2,MYL1,PSMC5,IFI27,FEZ2,PSMC3,VIM,RPL26,UQCRC1,RTCA,SUCLG2,SUCLG1,TRIM17,TPRGL,VPS28,BC031181,STX16,ATP6V0D1,SSNA1,RPL13,WBP5,SLC35B1,PDHB,RNF7,DPCD,CARHSP1,AQP1,PNP,DHX32,BSG,GNG5,OGFOD3,VTI1B,AP2S1,S100A16,GNAT2,GM12508,PEA15A,PTGDS,FIS1,RTBDN,RPL41,DNASE2B,TMEM50A,PLA2G4A,TALDO1,GM12191,COX7A2L,AIMP1,SNHG12,RPL27A,FAT1,UNC119,FREM2,TMEM9B,RPL5,RPL6,RPL31,ZBTB…
ZNF658	ITPK1-AS1,WSB1,ZNF165,WSB2,POLR2J3,RPL23,GOLPH3L,SOX15,PLEKHA5,SMARCA2,FLJ43681,HSPE1,PRKAB2,RBP7,MT1A,RHEBL1,SUB1,TBPL1,ASF1A,HNRNPF,TMEM126A,OPTN,RNU6-1,RRN3,CHIC2,HPGD,TESK1,PARN,CISD1,ABRACL,TMEM70,PNN,EXOSC8,EPB41L4A-AS1,GPBP1,GNG5,LOC100128288,PEG10,RPL14,ZSCAN16,YES1,SNHG1,ALG5,MTHFS,TFB2M,SNHG8,SNHG5,FTH1P3,PBX2,SRPK1,TMEM199,COMMD6,TYMSOS,RPS26,RPS28,SNORD104,NDUFAF6,LINC01512,ATF5,GPM6A…	ACTN4,ENTPD4,KRT8,PPA1,SCAMP2,HNRNPL,PSMC4,ZC2HC1A,CEP85,ULK1,SPRR3,CYFIP1,IFITM2,SF3B3,SMARCB1,LRP2,TRRAP,CCNI,PON2,IWS1,DHX32,EXOSC5,NIPAL1,BSG,SNRPD3,ZMIZ1,PI4KAP1,CAPNS1,S100A14,PRSS8,CLPTM1,DAG1,E2F4,EXPH5,RALY,SF3B2,ABCA1,SURF4,IGF2,KLF15,NPLOC4,LATS2,BCAN,BIN1,PPT1,MIR1282,TMEM9B,POP7,VEZT,GLDC,LHB,MAGED1,C9ORF142,FAM89A,WFDC2,PDGFA,MRPL12,ZNHIT1,ALKBH5,PCBP4,TSPAN5,APOE,CGB,CGA,TNS3,LYN,N…
AKT1	PTPRN2,2900041H08RIK,OLFR1440,WFDC21,H2-M10.2,TEX33,CELA1,TAAR4,TRAV9N-2,OLFR711,4930538E20RIK,4930402F11RIK,GPR160,SCGB1A1,CAPN11,LACC1,2410039M03RIK,KRTAP4-16,TRIM10,OLFR151,C030039L03RIK,AMER3,D530037P16RIK,PPP1R36,GM11412,2210407C18RIK,AQP6,OLFR825,DEFA-RS12,HS6ST3,PHYHIP,WDR66,4930474A20RIK,1700018G05RIK,OLFR705,CMAH,4930414N08RIK,LCE1A1,LOC238440,NPVF,FSD1,IGLON5,MS4A13,SKINT11,PRL3C1,60304…	JMJD4,CFAP74,CADM2,SERPIND1,IGHV1-77,KRT8,OLFR1321,IGLV1,DEPDC1A,PPP1R3G,ASB9,GM11767,COL9A1,OLFR273,SLC6A19OS,SKAP1,STX1B,LOC100038947,ANKLE1,IGKV6-14,PON1,IGKV4-91,AI480624,ARXES1,OLFR827,OLFR1433,SAMD15,C430019N01RIK,NNAT,MICALL1,S100A14,XRRA1,B230214O09RIK,1500026H17RIK,ZRANB3,V165-D-J-C MU,IGHV1-54,VMN1R23,1700025K24RIK,SLC16A13,9630041G16RIK,1810007D17RIK,OLFR974,ARC,SCGB1C1,CYP2A5,OLFR1308…
SIRT1	SRRM3,3110009E18RIK,ACTN2,PISD,ISL1,IMAGE:619641,PDYN,UPB1,ASS1,CD4,CD7,SPINT1,RBP4,SPATA13,XLR3B,MYL4,LOC624295,IGTP,NGEF,ASB4,IDO1,PRSS1,CRABP1,CWH43,2610034M16RIK,GPR153,MYB,NPVF,RACGAP1,NHLH1,PPP1R32,MUSK,N4BP3,PRSS3,E2F8,NXF7,PRKCH,WNT10A,ST8SIA2,STARD10,XRCC1,OVOL2,VANGL2,CDCP1,CYP2A5,PPP1R1B,SLCO5A1,SAPCD1,XKR6,TSKS,PNMT,PDE1B,SLC22A3,SLA2,SUV420H2,DOC2G,SNORD116,IER5,PRIMA1,AS3MT,PCP4L1,M…	TRHR,EPHA6,HES7,LUM,NIPSNAP3B,IL1R1,SFMBT2,PLEKHA3,PCDH20,KRT2,SERPIND1,EBF3,HPCAL1,DEFB11,CIDEA,HTR5B,B130024G19RIK,SOX11,MGP,CRISPLD1,AGTR2,ACOT3,HSPA1A,LRRN1,CDK14,HSPA1B,TMEM87A,SLC23A3,ENPEP,VIPR2,PON1,CPNE6,SGMS1,FGL2,SYNPO2,CRABP2,SMPX,TIFA,CALML4,GLRX,MNDAL,ITIH2,SLAIN1,TFPI,CH25H,GNG2,ALOX8,SLAMF9,WLS,S100A10,1810011O10RIK,ST3GAL4,TSPYL1,NTNG1,PRKCD,OMD,TEX11,TNFSF13,SLC6A15,NR2F2,SLC6A1…
RPS24	MX1,RSAD2,MX2,BBIP1,EPR1,TMEM80,C20ORF197,IFT88,RFX5,GTF2IRD1,TP53,SLC46A3,HSF2BP,FNBP1L,BACH2,CLDN1,NTN4,NEURL1B,HERC5,IFT74,STOM,LINC00998,CHST15,EPSTI1,LOC100509558,EGR1,EGR3,GADD45A,FZD7,LOC729570,VASN,IFI44,IFFO2,VANGL2,INPP4B,MLLT11,LOC100506870,PLSCR1,ZNF816,LOC100288675,LOC400099,LYPLAL1,LXN,TSHZ3,ZBTB2,ZBED5-AS1,LOC100289098,IFIT2,IFIT1,EPS8,IFIT3,C14ORF169,FLG-AS1,FAM122B,PGBD5,FAM110C,…	MED1,BRI3BP,ZNF165,PRELID1,ACTN4,HOMER2,IL1R2,IFRD2,DAW1,MFSD12,MED6,PUS7L,MED8,C19ORF40,ASS1,MYL7,NUP98,PSMC3,FLJ44896,PREB,UPRT,MYL9,HSPA1B,STX16,ATP6V0D1,MTMR4,PRCC,CCDC68,ZNF394,TAGLN,TP53RK,CRABP2,MAGOH,NXF1,DHX33,LSM12,NTHL1,BSG,TCOF1,PDCD11,PSMD3,DNTTIP1,NRBF2,AP2S1,S100A16,RALY,NUS1,EDEM1,TMEM50B,EDEM3,MANF,VPS37B,IGFL1,NTAN1,NNT-AS1,PARP12,TPX2,NCEH1,GJB5,TNNT1,SDC1,MEIS3P1,TAGLN2,HYOU1,…
ATM	RPL24,KRT8,PPA1,HN1,SEPP1,CDC20,ASS1,PSMC6,DDX39A,RRAGA,MTHFD2,PSMC4,FEZ1,CD9,PSMC3,MTHFD1,SUB1,UQCRC2,RPL28,RPL27,ACOT7,PFN2,CALM3,HSPA1B,IFITM2,IFITM3,RPL11,RPL12,RPL36AL,SEPHS1,PSMD8,PSMD5,SNRPD2,RACGAP1,MXI1,CAPNS1,AP2S1,CLPTM1,RPL14,RABAC1,SEPHS2,SF3B1,B2M,S100A10,RPL18,JUND,RPL41,PLK1,ATP6AP2,EIF1,PTP4A2,COL2A1,TPX2,RPS29,VAMP8,TAGLN2,RNPS1,HPRT1,RPS23,RPS25,ATF4,RPS24,GLDC,RPL4,RPL30,CTBP2…	STARD7,RPL23,DEK,RC3H2,C20ORF24,SMARCA4,HNRNPM,MYL6,HIST1H4C,DDX39B,VIM,PFN1,TP53,ATF3,KDELR2,CCNI,RPL13,UQCR10,ARAF,UQCR11,CARHSP1,RNF4,ACTB,UXT,PSMD7,PPP4R1,GTF2IP1,SNRPD3,PI4KAP2,PSMD1,E2F3,RPL17,RPL19,GABARAPL2,XRCC6,MIF,HLA-C,HLA-A,PTOV1,PRRC2A,HDHD1,RPS27,SQLE,RPS28,CSNK2B,HYOU1,VAMP3,GABARAP,CUTA,MAGED1,MAGED2,ECI2,RTCB,RPL34,PITPNB,ZNF24,CYB5R3,SOX4,RPS18,TIMM17B,RPL36,RPS10,ZBED1,RPL38,I…
TRIM24	GLYCTK,SERPIND1,TM4SF4,KRT8,ACSL5,SEPP1,AZGP1,RBP4,IFI27,LACTB2,CD9,RBP1,METTL7A3,SLPI,IGTP,CALM2,PFN1,WFDC12,IFITM2,IFITM3,RNASET2A,GHITM,ITIH2,CLDN3,AQP1,ACTB,PSMD8,CYP2D9,GNG5,GM6768,CAPNS1,RPL19,B2M,S100A10,WFDC17,S100A11,EGR1,TMED9,H2-EB1,SERPINF2,GM12191,SLC6A13,IGF2,DNASE2A,IFI47,KLF15,SQLE,VNN1,EIF5,CYP2A5,VNN3,RPL27A,FASN,LGMN,HAMP,PSME1,ITM2C,PLA1A,ATF5,C4BP,GABARAP,SPARC,BEX1,RPL34,AKR…	WFDC21,ECH1,UPB1,GSTZ1,CCS,FDX1,TFR2,CTH,CYP1A2,SUCLG2,PM20D1,ENPEP,ITIH4,ITIH3,PON1,PANK1,FGL1,RPL13,ATP5A1,PPP1R3B,LCAT,CISD1,UQCR11,ITIH1,PNP,CYP2C70,GPLD1,GSTK1,BHMT2,USMG5,CYP3A25,IGF1,PRG4,SNHG8,CMBL,POR,TCN2,HPD,PNP2,AMY1,GCDH,PEMT,RPL3,SLC22A1,CFH,ACSM1,CYP3A13,AKR1C19,RPL7,MARC1,CYP2B9,SULT1A1,GCSH,APON,C9,MARC2,CCRN4L,ASL,RPL38,AASS,SLC10A1,AI195470,COX6C,CYP2C29,FXYD1,ALDH6A1,BHMT,DPYD…
NCOA2	GM3150,STARD7,ECH1,HFE2,DES,MYL2,LOC100505088,MYL3,UQCRC2,UQCRC1,SUCLG2,SUCLG1,ASB2,ATF3,SERPINE1,PDHB,ATP5A1,TMEM70,ABRA,BSG,ANO10,FSD2,B2M,PTGDS,LONP1,COX8B,GSTK1,TNNC1,TNNT2,CRYAB,ISCA1,GM10221,ECI1,ECI2,PCBP1,ATP5C1,ENO3,PRDX3,INPP5A,FAM134B,MRPL2,LGALS1,GRPEL1,PRDX1,FTH1,DECR1,GSTM2,GSTM1,TPI1,IL15,PDHA1,TIMM23,COX6C,1200015M12RIK,CS,ALDH6A1,KLHL7,TECR,MYZAP,STK40,ALDOA,D10JHU81E,BHLHB9,BTG2…	1810058I24RIK,LUM,RPL21,ACTN2,RPL23,SEPP1,DKK3,TM4SF1,EID1,RBP7,COL1A2,MYL6,MYL7,CCDC80,MARCKS,SDPR,MGP,MYL4,VIM,RPL26,GM13826,SPARCL1,RPL28,RPL22L1,RPL27,MYL9,APP,ENPEP,IFITM2,IFITM3,RPL11,KDELR2,RPL10,RPL13,SMPX,WBP5,RNASET2A,ANTXR2,AQP1,MYL12B,ACTB,DPYSL2,RPL36AL,CAPNS1,RPL15,RPL14,RPL17,RABAC1,GM12508,RPL18,LOC630855,S100A11,AFAP1L1,NDFIP1,TMEM86A,RPL41,STARD10,MANF,GM12191,USMG5,TMA7,COX7A2L…
GATA3	TTR,RHOX6,GKN2,GKN1,HKDC1,RHOX9	ACOT9,RPL22,RPL21,RPL24,RPL23,DEK,HSPE1,MYL6,COL1A1,HNRNPK,SPINT2,SARNP,RBP1,VIM,UQCRC2,RPL26,HNRNPF,GM13826,RPL28,HNRNPC,RPL22L1,RPL27,RAN,RPL11,RPL10,RPL13,SERPINE2,RPL12,HNRNPU,ATP5A1,FNBP1L,ASAH1,PRTG,GNG5,PSMD6,CAPNS1,PABPN1,RPL15,RPL14,RPL17,RPL19,S100A10,GM12508,RPL18,LOC630855,S100A11,PRKCI,RPL41,GM10335,TMA7,EIF1,RPS12L2,RPS27RT,GM2710,MIR682,FAT1,PSME2,NANOG,GM20253,SET,RPL5,RPL6,GABARA…
HDAC1	RPL24,RSAD2,GATAD2A,ACSL4,SCAMP2,SCD,LOC391020,OSTM1,CD9,VOPP1,MYL4,ORAI3,NHLRC2,HECA,BCOR,CKLF,IFITM2,IFITM3,KDELR2,CCNI,IFITM1,HPGD,RALA,UQCR10,IL2RG,FNBP1L,MYL12B,PARL,UXT,DPYSL2,RAB11FIP1,LOC728830,C19ORF54,CREB3L2,RPL15,PIP4K2C,CPNE3,B2M,S100A10,CCNL1,FDFT1,S100A11,YES1,EGR1,COX8A,CELA2A,JUND,PPBP,MANF,MIF,PRG2,PRKCB,SQLE,MLLT11,FAM111A,VAMP8,SFXN1,PSME4,PRKAR1A,NET1,TAGLN2,RPS21,RPS20,SFXN3…	SS18L1,STARD7,GLCE,SEPP1,HSPE1,EID1,CCT6A,PSMC6,MEX3C,HMBS,PSMC5,CCP110,RPL29,TP53,MTMR4,PANK2,EPB42,RPL12,PDHB,NOLC1,GLRX,DCAF6,TPGS2,PPOX,SDAD1,RPS4Y1,ADCY7,EXOSC8,EXOSC10,PSMD7,PPP4R1,LSM12,PSMD6,MXI1,MYC,PSMD1,RPL14,PRR11,PRPF38B,TMEM50A,BCL11A,DNTTIP2,TALDO1,AMMECR1,FAM136A,EIF1,SUPV3L1,FTH1P5,ADCK3,TRMT13,TMEM9B,HLA-DRB3,ATF4,PTP4A1,HLA-DRB1,RPL3,TCERG1,RPL4,RPL32,PLEK2,TFRC,MPHOSPH10,PITPN…
XBP1	TTC39A,B3GALNT1,FBXO3,PDHX,SLC35A1,ACSL1,DNAAF2,CKMT1A,KRT8,PPP2R1A,AP1AR,RNF103,LAP3,SPINT2,NINJ1,CD9,GPD1L,HNRNPF,ACOT2,SUCLG2,FAR2,STXBP1,CHIC2,PRCC,SATB1,SATB2,STXBP2,PEX11B,PRCP,AQP3,CLDN3,SSFA2,TM9SF4,MUC1,BSG,C19ORF54,MYC,ARFIP2,CYP1B1,POF1B,NDFIP1,HLA-DRB5,FZD6,STARD13,SIAH2,PLK2,TEX14,HDHD3,IL17RB,EHD3,MYO5C,PLBD1,PPT1,SDC2,PRKD3,TEX264,ARL6IP1,PIEZO1,LYPD3,ENO1,TSKU,CYB5R4,KAT5,ARSJ,ASL…	TMEM194A,WSB2,HOMER2,CADM1,HN1,GTPBP2,TM4SF1,MEX3C,ABCA12,MGP,CRISPLD2,PPP1R3C,LOC100508591,RPL26,MXRA7,FAM64A,ZNF274,RALA,CRABP1,CRABP2,UQCR10,FNBP1L,CD2AP,GTF2IP1,SNRPD3,ZMIZ1,ST3GAL5,E2F3,ZSCAN16,ZSCAN18,TIPIN,ANKS1A,C22ORF29,EGR3,NR2F2,SLC6A14,SUCO,FN3KRP,PDZK1,NUAK1,SRPK1,FCHSD2,BCR,PIK3R1,PLSCR3,NET1,INTS6,MEIS3P1,IGSF1,DUS1L,GRB2,MCM3AP-AS1,PEMT,APOBEC3B,LPGAT1,MAGED1,PITPNB,LGALSL,GATA3,H…
MYC	ARL10,RDH18-PS,TYW5,RSAD2,MMD2,CIDEC,CIDEA,ISL1,SMARCA5,SFRP5,NUP93,CABYR,MTHFD2,MGP,OLFR1208,GLOD5,LACC1,CYP2A22,1810011H11RIK,ACOT3,ACOT2,REC114,ALPK1,PRL3D3,ACOT4,TRIM13,ZFP605,PEX11A,IGKV4-91,AQP8,PPP1R3B,ZFP607,ACNAT2,PARD6G,GM12185,FBXL21,CREB3L1,CHEK1,CHEK2,C87414,STK38L,9030619P08RIK,1810011O10RIK,TIPIN,SAMD12,1700018F24RIK,TSPYL4,OMD,GML,V165-D-J-C MU,PLK3,TEX12,1700012A03RIK,GM16432,RAE…	ACTN3,DCLK3,ADH6-PS1,MALL,RBP7,OLFR710,MYL1,CRISPLD2,ASPHD2,RBP1,SNORD87,MIR680-1,WFDC13,SPRR4,TEX40,FTHL17,OLFR707,VMN1R178,NIPAL1,VPREB1,MYC,SNCG,SNORA73A,SNORA73B,SNORA3,SNORA52,H2-EB1,FZD8,ARRDC3,ACTL6B,OLFR1302,IGFL3,ART2B,OLFR1305,GM16551,OCLN,MIR323,SNORD104,GM5544,CHST3,CHST4,TEX22,SVS3B,A1BG,OLFR605,GVIN1,OLFR1537,ZFP385B,CRTAC1,CD19,APOE,GM10228,CYB5R1,SCN1B,GPR17,SIGLEC15,KCNB1,EMP2,PA…
DMD	GAMT,LUM,RPL21,H2-AA,DES,EID1,COL1A2,COL1A1,NISCH,PSMC6,MARCKS,IFT88,DDX39B,MYL1,MGP,CD9,MYL4,UQCRC2,SPARCL1,CALM2,APP,IFITM3,AHNAK,RPL10,LRP1,SCX,C3AR1,LY6C1,MYL12B,PSMD6,CAPNS1,S100A13,DAG1,AAMDC,RPL19,B2M,MEST,RPL18,S100A11,SH3BGR,H2-D1,JUND,RPL41,H2-EB1,SURF4,COG6,MTHFS,IGF2,VPS37C,ANK1,GBAS,PTP4A2,RPS26,MYL12A,MIR686,MYLPF,RPS28,PRKAR1A,SERPING1,LGMN,TAGLN2,ITM2A,RPS23,PKIG,ITM2B,RPS24,RPL5,…	ACTN3,ECH1,CNBP,MYL2,PPP1R3C,MYL3,UQCRC1,SUCLG1,PFN2,CALM1,RNASET2A,CISD1,UQCR11,AQP1,PSMD8,BSG,UGP2,GNG5,PSMD4,ST3GAL5,AKT2,ST3GAL6,TCEB2,RABAC1,FDFT1,TNNC1,GINM1,TANGO2,GADD45G,USMG5,PHKA1,CMBL,EIF1,COQ10A,AIMP2,PTP4A3,FASN,WNK2,TNNT3,PSME4,BIN1,ADSSL1,CYSTM1,VAMP5,PTP4A1,ECI1,MGST3,ENO3,ART3,GOLGA4,MRPL4,FAM134B,ART1,PRDX1,FTH1,TIMM17A,SCN1B,SNAPIN,PDHA1,TIMM23,MLF1,CS,FXYD1,2010107E04RIK,STK4…
SRF	STARD4,ZNF165,DUT,CACNA2D2,RSAD1,MAPK8IP3,SOX11,CDC20,SMARCA5,MALL,DEPDC1B,WDR82,POLR3D,TTTY15,RFX6,MT1G,ANP32E,BAX,MT1H,KIF20A,FAM64A,FSIP1,CCDC83,TP53,MT1F,POMP,SATB2,MTMR6,ARNTL,IPW,DPYSL2,FRAT2,DHX33,C16ORF91,C10ORF2,CPNE1,MAL2,CCDC78,SAMD13,N4BP2,E2F8,MT1HL1,GABARAPL3,GABARAPL1,DAXX,TNFSF15,PLK1,STAC,TSLP,IL36G,SNHG5,MASTL,NUAK1,SNHG3,IL17RB,COPZ1,PTP4A2,SLC6A6,TPX2,SFXN1,SAPCD2,NDUFAF4,ACTR…	B3GALNT2,UNC13B,RSAD2,HOMER1,YOD1,BTBD10,SEPP1,JMJD7,ABCA12,AZGP1,TNFSF4,CTH,ULK3,HIST1H4J,OPTN,LINC00087,FRMPD1,SAMD8,SGMS2,PEX11A,VIPR1,C14ORF142,AQP3,HS6ST2,APCDD1,SSFA2,EXOSC6,SNX27,LINC00998,SEPHS2,GBP3,GBP2,GPR158,ALG9,USP3-AS1,PLK2,DDIT4L,RAB27A,INPP4B,AR,SULT2B1,SNHG16,TLCD1,BANK1,PIK3R1,PKIB,FAT1,IDH1-AS1,VAMP2,LOC100506995,PTGFR,FAAH,CDS1,SLC45A3,PWP1,BEX2,RWDD2B,LOC100506748,TAPBPL,PPL…
NR3C1	B3GALNT1,ATP6V1E1,RPL23,RSAD2,DICER1,UPB1,XPNPEP1,SPINT2,IFI27,RFX5,ZNF713,NHLRC2,ALPK1,HCP5,ASB2,CD200,SLAMF1,TES,APP,IFITM3,PGAP3,AQP9,NOD2,CALML4,CARHSP1,HERC6,PDCD10,CRACR2B,FBXL20,CREB3L4,IFI16,C5ORF66-AS2,ST3GAL6,ZNF823,CYP1B1,ST3GAL4,ZNF18,HLA-DRB6,APOBEC3G,COG4,IFFO1,HCFC2,MOV10,NCEH1,LOC100128398,GRAP,LGMN,HBP1,MMS19,SFXN3,CYSTM1,VGLL4,CCNO,CERKL,CETP,CDCA2,GLDC,SLC35D2,DCUN1D4,FUT11,THU…	CNBP,C12ORF76,MED7,HNRNPM,PM20D2,CCT6A,EID2,SLC5A8,HNRNPK,MEX3C,WDR82,ZC2HC1A,RRAGC,ASB9,PSMC3,RTCA,HNRNPD,MT1F,SF3B3,WBP2,ZNF394,MAML2,CCDC69,SGMS1,CISD1,IL27RA,FAM120A,ASNA1,CDC23,MTA2,CNST,SNRPD3,LOC100128288,MYC,PIP4K2A,C10ORF2,SLAMF7,CHAC2,S100A10,ZNF148,N4BP2,SIGMAR1,ARL14EP,JUND,TSPYL1,ZNF264,TNFSF15,FZD6,GINM1,GADD45A,PBX4,RAB27A,MANF,COG3,XRCC2,PUM1,COMMD8,FTH1P3,FCHSD2,RPS26,MYL12A,PLSC…
GIMAP4	IGKV6-23,AW112010,RPS8,RPS9,TPM4,RPL24,RPL23,RPS7,SHISA5,IGJ,ATP1B3,SEPP1,PSMB9,IGLV1,CD2,EEF1A1,PPIA,LY6A,RPL26,FAU,PDCD4,GM13826,S100A4,IGTP,SLC28A2,PFN1,RPL10,SLFN2,RPL13,H2-K1,RPL12,RPS6-PS4,GIMAP3,GIMAP4,MPO,GIMAP8,LY6C1,ACTB,CCND2,RPS5,RPS2,RPL19,B2M,LOC630855,2010309G21RIK,TMEM50A,GM10335,LOC433053,CYBA,NSG2,AI467606,RPS27RT,RPS26,RPS29,RPS28,TCF7,RPS21,IGKV8-30,ITM2A,RPS23,ITM2B,RPS25,RPS…	DEK,HSPE1,PHF5A,HNRNPK,XPNPEP1,DDX39B,PSMC4,HMBS,SARNP,PSMC2,PSMC3,MTHFD1,UQCRC2,HNRNPF,UQCRC1,RPL27,RAN,SF3B6,ATP5A1,HNRNPR,FAM132A,PSMD6,PABPN1,STARD10,ACTL6A,TMA7,EIF1,SFXN1,GM2710,GM20253,EZH2,SET,PHB2,TFRC,CTBP1,NCAPG2,CDCA8,MRPL18,ATP5C1,MRPL16,GATA1,MRPL12,HSPH1,STMN1,PRDX2,PRDX1,RPL36,PNO1,TIMM17A,GSTM5,NUDC,NSUN2,BTF3,JUN,TPI1,DUSP1,PHF10,TCP1,TIMM23,NUTF2,CDC6,GNL3,MRPL22,CS,MRPL32,MRPL…
CDKN1B	IAH1,STARD5,EPHA7,CIDEB,EBF4,MAPK8IP1,NUP93,SFRP2,GLOD4,RFX5,RABL2,DCHS1,CDK14,SIK1,TARS2,TES,PANK3,NPRL3,ADCY4,IWS1,NDNF,FNBP1L,TRMT2A,AQP1,CLDN1,PRPSAP2,C4B,RACGAP1,E2F1,GNG7,STOM,JAZF1,ARL14EP,PROSER3,FZD4,MTERF3,GADD45A,GDF1,ABCA5,TANGO2,NR2F2,ANK3,IGF1,IGF2,ABCA9,VASN,KLHDC8A,CYP2S1,NET1,SERPING1,RAD18,CHST2,PRR16,TAGLN3,PTGES,PCDH12,CFH,ZFP747,ECI2,PDE1A,CDCA7,TSHZ3,BAZ2A,MGST3,LPAR4,ENO2,M…	STARD9,ADHFE1,IFRD2,EBF3,ATG10,CD3EAP,PPA1,WDR74,CHFR,SDPR,POLR3C,RFX7,KARS,METTL7A3,ACOT7,OPTN,RALB,EPAS1,PRCC,STXBP2,PLEKHB2,SYNPO2,ACCS,BAIAP2L1,STS,PREX2,ZMIZ2,SNRPD1,DHX37,CHST11,ST3GAL5,FSD1,PLCE1,HOXA7,RAB11FIP5,KLF12,JUND,FZD6,MCAM,GADD45B,STARD13,GADD45G,FZD9,ZFP618,TERF2,GPR137B,NUDT16L1,MSRA,MIR1966,GJB3,SMU1,TBL2,GNPAT,MAP2K3OS,FBXL2,INTS8,SFXN2,VAMP5,CDC42SE1,PPP1R11,MRPL19,SLC22A3,D…
XBP1	ARL11,SEPT11,MX1,GPT2,RSAD2,SARS,BC005685,MTHFD2,SOAT2,PSAT1,GM3667,SNORA28,MIR142,1810032O08RIK,ZG16,DPEP2,ADM2,TNFSF9,SNORD87,GM3020,HSPA1B,ATF3,CARS,DGKG,ALDH1L2,AHNAK,PVT1,PHXR4,ARPC5L,SLC1A4,4930555G01RIK,COX6A2,NDRG1,TBRG3,CCND2,SNORA19,MTHFD1L,CHAC1,GM5796,APBB2,PHLDA3,GM3373,PNET-PS,MIR30E,EGR1,ARL14EP,YARS,EGR2,SNORD58B,SLC38A2,ATP8B4,CPA1,AMY2A4,PLK3,CEL,RASSF8,AA467197,AMY2A5,EIF2S2,SL…	SND1,STARD4,IGHV1-72,8430419L09RIK,GLCE,SLC50A1,NUP210,LNPEP,DKK3,GALNS,CD4,CD7,SPINT1,VOPP1,0610009O20RIK,EAR12,EAR10,ABCB1A,RETSAT,ADCY6,CREB3L2,MIR671,ST3GAL5,GBP5,ST3GAL3,FDFT1,ST3GAL4,ABCA2,ABCA3,JAG1,GM6086,ABCA7,STARD13,EDEM1,ST14,IGHV1-53,SQLE,SLCO5A1,LGMN,PLBD2,HYOU1,LPHN3,TTYH3,F11R,ABCA13,ENO3,PLA2G7,IGKV19-93,SPIC,IL4I1,FAM134C,FAM134A,FCRLA,RNF217,BLOC1S1,PPAPDC1B,ACE,ANXA3,CCL22,GP2…
ADNP	RPL23,KRT8,SEPP1,GCAT,COL1A2,RBP4,XLR3B,RPL26,GM13826,RPL28,RPL27,IFITM2,IFITM1,RPL10,RPL13,WBP5,ACTB,BSG,RPL15,RPL14,GM6402,RPL19,GM12508,LOC630855,S100A11,CUBN,RPL41,ERDR1,IGF2,SNHG6,RPS26,RPS29,RPS28,RPL27A,LGMN,RPS23,EZR,BEX4,GLDC,BEX1,ENO1B,RPL34,RPL9,VPS26A,RPL8,LARP1,GCSH,PPP4C,SCPEP1,APOM,RPS17,PLAC8,LGALS2,RPL36,APOE,RPL39,PDK1,RPS11,RPS14,RPS13,APOB,RPS16-PS2,RPL17-PS9,TPI1,PDHA1,H19,MR…	RPL22,SOX11,MED8,PHF5A,HNRNPL,MARCKS,MYL2,FEZ1,VIM,HNRNPF,UQCRC1,MYL9,RAN,CGGBP1,SF3B4,RPL11,POMP,CRABP1,CRABP2,HNRNPU,ATP5A1,RNF5,PSMD6,SERPINF1,PSMD2,SF3B2,JUND,PHC2,DAXX,GM10335,NR2F1,TMA7,PRRC2A,COL2A1,EIF5,GM2710,PRKAR1A,SIVA1,GM20253,VAMP3,SET,PHB2,RPL14-PS1,RPL4,CTBP1,MRPL12,HSPH1,PRDX6,STMN1,PRDX2,SERPINH1,LYPLA2,PHF10,H3F3A,SSR3,TCF12,CS,MRPL30,GAS1,GM12657,SLBP,HMGN2-PS1,TIMM13,RPS27L,L…
TGM2	PSG3,OR2L2,SERBP1,SNORA24,SNORA22,OR9I1,ZNF271,LRP6,MST1R,CSN2,OC90,OR6S1,FBXL22,DHX33,TMEM67,GPR151,ZDBF2,LOC441956,SNORD78,IGLON5,SNORA73A,S100A16,SNORD76,E2F5,JAZF1,CCDC73,PROK2,YES1,INSR,ARRDC4,RAB27B,C1ORF186,INPP4B,OCLN,RNU5D-1,OR10T2,GRAP,OR9G9,ZNF847P,PTGES3L,HOXB9,HHLA3,IKZF3,SNORD115-4,GSPT2,NLN,ADH7,GCSH,SYNPR,GJA1,RPSAP58,CYP2R1,KIF21A,RALGPS2,CCDC112,SNORD7,ANXA1,OTUD6B,MRPL24,MLF1,D…	OR8H2,WSB2,IFITM10,PIH1D2,CKMT1A,ASRGL1,SNORD115-43,TPRX1,SNORA2B,PSMB9,SNORD115-42,SNTN,LOC100049716,PSG6,SNORD115-37,ZNF717,SNORD115-36,ADPRH,SNORD115-39,TNFSF4,PCDHB6,PPP1R42,IDO1,ASB2,CES1,TMEM87B,VIT,RALB,SAMD9,AQP9,SNORD116-22,PSMB11,FLJ38894,SNORD115-48,SNORD116-18,SPOCK1,AAMDC,CYP1B1,ZSCAN16,LOC440742,HOXA1,GBP3,GBP5,SDS,PHC3,APOBEC3G,LINC00310,APOBEC3H,CYP4F3,KIR2DS5,SNORD115-21,OR4N2,EL…
RAP1A	PDHX,APCDD1L,RFX1,MIR659,LRP2BP,MFSD10,PEX16,HOTTIP,MTAP,TEF,OR10V1,POLR3E,CYP1A2,ORAI2,SNORA24,ULK2,ANKK1,CPVL,AKAP1,STAU1,PDXK,TRANK1,C6ORF99,OR2K2,IL2RG,UQCR11,AQP3,OR5M11,EXOSC5,CDRT15L2,PRAMEF16,DPYSL4,SAMD10,PIP4K2C,EXOSC3,E2F7,ZNF148,FKTN,SNORD72,FIS1,SNHG1,CELA2A,SURF6,VPS37C,OVOL1,GDF6,HLA-E,HCFC2,EHD2,GJB1,TP73,FAM111B,ABTB1,MIR564,MIR135A2,CSNK2B,TGIF2LY,ZNF702P,TRMT13,PRR16,HOXB2,SPRR…	PTPRN2,SLC35A2,C9ORF135,WSB2,CADM2,PCGF3,EGOT,TM4SF4,DLEC1,FLJ43681,JMJD7,LOC100129148,GPR160,CD6,APLF,TTTY15,CD207,NOBOX,MT1H,CEP85,NHLRC3,TMEM63A,JRK,EI24,CISD3,FZD10,MSANTD4,CLDN3,FAM132A,NWD1,ASNA1,RAB11FIP1,PRAMEF19,CREB3L2,RAD54L,RPL14,PPP1R32,RABAC1,PART1,A1BG-AS1,MIR30E,C22ORF29,SNCB,NUS1,LINC00672,F8A3,STAC,OMD,C5ORF38,EDEM2,EAF2,PARD3,OR52K2,GPR137C,COQ10A,SNHG17,EHD3,GJB3,INTS4L2,WDR61…
ABL1	GDF15,HBE1,EPDR1,RSAD2,UBAC1,GCAT,SLC25A39,TANC1,XK,MT1A,LIN28B,HMBS,IFI27,TBPL1,MT1G,SLC25A37,MT1E,HSPA1B,OSBP2,RSC1A1,SLC27A2,ANKRD37,EPB42,RGS16,HJURP,CPOX,CH25H,CD2AP,RASD1,TPM1,GRAP2,MYH10,HES6,NDFIP2,TMEM74B,CISH,IGFBP4,FST,IGFL2,VASN,MFHAS1,IL17RB,TMEM233,MINPP1,ISG20,RCL1,LOX,MAP7D2,BLVRA,LXN,TSTA3,CRISP2,C17ORF99,BEX1,RFESD,SLC2A1,PRF1,MT1X,ENO2,IFIT2,GATA1,ICAM2,RHOBTB3,TGM2,MT2A,IL18RA…	FNBP1,CACNA2D3,MCEMP1,CD4,MARCKS,GPR160,VIM,CPVL,CDA,IDO1,HCP5,SERPINE2,CLEC10A,RETN,ASCL2,TMEM71,SNX30,CLECL1,MILR1,DCANP1,VPREB1,ST3GAL6,CYP1B1,CHST15,PROK2,S100A12,ELANE,FZD2,NAPSB,HLA-DRB6,NAPSA,HLA-DRB5,FLI1,PGA5,PPFIBP2,KIAA1598,GPR183,PADI4,PLBD1,H2AFY2,GAPT,HLA-DRB4,HLA-DRB3,HLA-DRB1,MS4A7,CFD,SPI1,TTYH3,GMFG,PLA2G7,CFP,LRPAP1,LIPA,C5,SCPEP1,PLAC8,ALCAM,EPB41L3,HMOX1,SMCO4,AP1S2,JUNB,TPSA…
AQP11	2410006H16RIK,IFRD1,ACTN1,SYTL2,KRT8,H2-AA,COL1A2,COL1A1,MGP,CD9,RBP1,VIM,SPARCL1,RPL22L1,MXRA8,CALM2,PFN1,E430025E21RIK,IFITM2,IFITM3,IFITM1,TAGLN,SERPINE2,RPL12,WBP5,SLC35B1,SFRP1,AQP2,RPL36AL,KRTCAP2,PSMD8,CAPNS1,HMCN1,RPL17,GM6402,RPL19,B2M,S100A10,GM12508,RPL18,LOC630855,PTGDS,S100A11,EGR1,FZD4,ABCA1,H2-EB1,ERDR1,MANF,GM12191,PBX3,1500012F01RIK,EIF1,RPS29,CYP2S1,RPL27A,GM2710,GORASP2,SERPING…	EGF,WSB1,TMEM52B,STARD8,ECH1,ACSL1,ADHFE1,CIDEB,GSTZ1,ASS1,LACTB2,MTHFD1,RPL26,PFN2,HSPA1B,ENPEP,LRP2,RNASET2A,ATP5A1,CALML4,SLC5A2,UQCR11,FNBP1L,CLDN2,AQP1,FAM132A,BSG,DAG1,MEST,COX8A,CUBN,GABARAPL1,NAPSA,SLC34A1,USMG5,PDZK1,4931406C07RIK,CMBL,VNN1,HOGA1,TCN2,MEP1B,NOX4,F13B,MEP1A,ATP6V1B1,GCDH,PLA1A,SLC22A5,GM10221,HPN,SLC22A1,ARL6IP1,ECI1,ENO1B,ATP5C1,PLA2G7,LRPAP1,GCSH,APOM,PRDX5,SCP2,FTH1,MA…
ARID3A	GBP7,3110009E18RIK,AI661453,KRTDAP,GBP2B,SFMBT2,KRT8,KRT7,ACSL5,SOX11,SCAMP1,PML,RNF103,MAPK12,FNDC4,ZFYVE16,WDR81,MYL9,RIN1,TES,TMEM63A,CLCN4-2,H2-BL,IFITM3,LRP2,TAGLN,SERPINE1,SLC23A1,CLDN3,HS6ST2,FAM169A,PNP,PARD6B,VPREB1,BBX,PRSS8,S100A13,MAL2,STXBP6,CHST15,POF1B,B2M,WLS,S100A10,GBP3,MTA3,GBP2,SAMD4,SH3BGR,FZD2,JUND,PHC2,GADD45B,STARD10,GADD45A,ST8SIA4,PBX3,H2-T9,IRGM1,IGF2,OVOL2,PARP14,OCLN,…	CHGA,FNBP4,ADHFE1,FBXO2,HUS1,DKK3,MYL7,HIST1H4C,XRN1,RBP4,D7ERTD143E,XLR3B,MYL4,1810032O08RIK,VIM,IFITM2,TEX40,CRABP1,ASCL2,DLL1,SFRP1,MOV10L1,CHAC1,SNCG,LY6G6D,EGR1,SNHG1,GM14499,FZD5,MCAM,SLC11A1,TEX11,TNFSF13,ARRDC4,TEX14,PHKA1,VAT1,RPL39L,PGA5,STAG3,CYP2S1,MEP1B,SNHG11,SAPCD1,CRXOS,H2AFY2,CD302,AIRE,ECI3,1700018B24RIK,PRKDC,ENO2,LIPC,TNS1,INPP5D,CRTAC1,STMN2,C87436,UBA1Y,HOXC4,A2M,APOD,AS3MT,…
FOXM1	SND1,ATP6V1E1,ACTN4,PDHX,CDC20,RRAGA,MARCKS,MGP,SPINT1,CD9,TMEM126B,RPL26,PSMC1,RPL28,RPL27,PFN1,RAN,APP,RPL11,WBP5,UQCR10,CCNC,MYL12B,PDCD10,RPL36AL,SNRPD3,UGP2,AKT3,RPL14,PSMD2,MEST,NAA50,TSPYL1,RPL41,NR2F2,NUAK1,FTH1P5,RPS27,RPS26,EIF6,PLSCR3,CSNK2B,PPT1,RPS21,HPRT1,RPS20,RPS23,RPS25,RPL5,RPL31,CDCA3,ANP32B,FAM65A,CDCA4,SCHIP1,TFRC,RPL35,PDGFC,TXN,ENO1,HIF1A,RPL8,CYB5R3,RPS15,GNG10,C14ORF2,PRD…	RPL23,ACTN1,CKMT1A,HPCAL1,AFG3L2,CCT6A,CLNS1A,KARS,PSMC5,HSPA1A,MT1G,MT1H,TRIM16,KIF20A,MYL9,MT1E,HSPA1B,MT1F,ATP6V0D1,KDELR2,RPLP0P6,SERPINE1,RPL13,SERPINE2,RPL12,PNN,RNF4,ACTB,GNG5,PSMD6,ZNF706,VTI1B,MAGEA3,RPL19,B2M,S100A10,MAGEA6,S100A11,ZNF146,F8A1,CMC2,COMMD3,MIF,TMA7,GPN1,UCHL3,COX7A2L,TPX2,RPS29,RPS28,SFXN1,GORASP2,SPATS2L,LOC100129361,PSME1,RPS24,SET,RPL6,GABARAP,RNH1,RPL3,RPL4,RPL30,MAG…
POR	IGKV6-23,CASP8AP2,LUM,AW112010,MX1,CMA2,SYTL1,H2-AA,IGLV1,COL1A2,MARCO,CPEB2,HIST1H4C,SDPR,MGP,RBP1,VIM,SPARCL1,IGTP,MYL9,SKAP2,IDO1,TMEM87A,STXBP1,RB1,ADAMDEC1,SATB1,IFITM1,TAGLN,H2-DMA,AQP8,IL2RG,MNDAL,BACH2,AQP4,TMEM71,LY6C1,C4B,HOXA9,S100A14,ST3GAL6,GM3373,GBP2,HOXA5,GABARAPL1,H2-EB1,MCAM,ARRDC4,GADD45G,IRGM2,PRKCB,ELL2,GPR137B,E330009J07RIK,PARP14,FERMT2,GJB3,CSF2RB2,CLPS,SMTN,MYO5C,SERPING1…	CHGB,SDR42E1,CHGA,SLC12A2,TM4SF4,CELA1,SLC51A,TM4SF5,L1CAM,METTL7A2,RRAGA,HNRNPL,XPNPEP2,SCO2,CYP2C65,RBP2,ASB7,HSPA1B,ENPEP,PRSS2,ASAH2,EHF,PRSS1,RETSAT,2210407C18RIK,SLC5A1,CLDN2,AQP1,ITLN1,CMAH,SPDEF,CREB3L1,PRAP1,ATXN7L1,HES1,1810011O10RIK,TRY5,MS4A10,SIGMAR1,EGR1,CELA2A,CUBN,AMY2A4,PLK3,CEL,SLC6A14,CYP3A25,RMDN3,ACE2,VNN1,TDP2,HOXB9,HOXB6,CELA3B,LIPT2,ZMYND19,CYP3A11,AKR1C18,HSPH1,ADH5,SULT1…
APOD	ATE1,SRRM4,FNBP4,GDAP1,HTR5B,GRIN2D,MTURN,MAPK8IP1,MFSD11,DYNC1LI1,EML5,EML6,HNRNPL,TOLLIP,LOC100505087,TMCC3,RIN2,EPHA3,HSPA1B,TMEM87A,CNTFR,MTMR1,AKAP1,EPAS1,CCNK,PRCC,GNG2,TIAL1,AKT3,PIP4K2B,D930016D06RIK,CCNL2,MEST,PKNOX1,ZFP287,EGR1,TRMT1L,PROSER1,NEBL,ERDR1,NR1D2,GBAS,FERMT2,INPP4A,SCN2A1,SNHG11,4930429B21RIK,CCSER2,FBXL3,TLCD2,AMY1,HHIP,GM19831,ADCYAP1R1,FAM134C,LIPE,PRKAR2A,HMOX1,AI118078…	SRRM3,3110009E18RIK,GBP2B,CMA2,A130006I12RIK,CRADD,CACNA2D1,EBF1,SMARCA4,GATAD2B,COL1A2,XRN1,CDK12,CALM3,PFN1,IFITM2,RWDD4A,AKAP9,MRGPRF,MRM1,ANTXR2,4632415L05RIK,UXT,DPYSL2,2610507B11RIK,DHX36,BBX,RPL17,USP17LC,RALY,NFE2,ZFP612,ZBTB7A,ST13,PMM1,TNNC2,SYNRG,IFI47,TERF2,IFFO2,COPZ2,COL2A1,WNK1,SMTN,GM2710,KCNMA1,VGLL4,NPFFR2,SCHIP1,PDE1C,POP5,LPAR2,TEX261,MRPL18,ATXN7L3B,TNS1,FAM134B,ALKBH5,GM1971…
RNF40	SND1,ACOT9,NBEAL2,DKK1,EREG,SMARCA5,NISCH,MIR542,SCO2,C19ORF43,GAGE8,ANP32E,RPL28,GAGE6,MYL9,CES1,APP,SF3B3,MTMR4,TRIM16L,SLC35B1,MTMR6,IPW,CCAR2,STRIP1,EXOSC6,ACTG1P4,CDRT15L2,FBRS,ZFPL1,ST3GAL4,LONP1,EGR1,SNHG1,WNT10B,COG8,XBP1,SURF4,GML,TMEM50B,GADD45A,SIAH2,INTS3,MANF,SNHG7,SNHG5,COX7A2L,SNHG3,EIF1,EHD4,CCDC88A,SNHG10,ST20,HYOU1,SDC2,EZH1,CCNO,TXNDC11,PPAN,LMAN2L,KIAA0141,BRIP1,MRPL9,BLOC1S1,…	MED4,TEX30,C7ORF25,TM4SF1,GTPBP4,NECAP1,COL1A1,CRISPLD2,CD7,LACTB2,SERBP1,TTTY16,YME1L1,TMEM126B,GPD1L,TFAM,HCP5,CALM1,SPANXA2,SNORD80,CCNH,IPP,GLS,CYB5D2,FBXL20,CDC26,GMDS,SV2A,IFT74,LOC100128288,AAMDC,CYP1B1,CHAC2,RILP,C22ORF29,HOXA5,ICMT,FZD4,TSPYL1,NTNG1,ABCA1,NDFIP2,GINM1,ALG6,CMC1,SNHG9,THAP10,MLLT11,FAM111A,PLSCR1,LOC100128398,RGL1,SPARC,PDE1C,ARL6IP1,MT1M,CDCA8,MT1X,SESTD1,TWIST1,WDR41,MR…
RBM15	IMP3,TRAP1,ECH1,SCAMP1,MYL6,SDPR,NINJ1,FEZ2,CD9,RBP1,TFR2,PSMC3,TEK,HNRNPF,RPL27,EIF1B,PFN1,VPS28,TMEM87A,ITIH5,RALB,RPL11,H2-DMA,CISD1,UQCR11,STX12,STS,SEPN1,RPL36AL,KRTCAP2,PSMD5,SNRPD3,SNRPD2,TFG,PSMD1,RPL19,ST3GAL1,GM12508,NFE2,JUND,BCL11A,ERDR1,GM10335,PLA2G4A,SNHG8,CTPS,GBAS,COX7A2L,RPS26,EHD4,ZFPM1,PLSCR1,GM2710,HOXB5,PNP2,ANAPC13,LST1,RPL14-PS1,RPL35,GMFG,PCBP1,TMEM98,MRPL16,GATA2,IPO11,A…	WSB1,AW112010,GM3150,WFDC21,IL1R1,STARD7,CNBP,DEK,H2-AA,HNRNPK,VIM,UQCRC2,RPL22L1,HNRNPD,LETMD1,TPRGL,CGGBP1,IFITM2,RRN3,IFITM3,ATF1,SATB1,IFITM1,IL2RG,MNDAL,MTMR6,ADCY7,LY6C1,EXOSC8,PNP,MYB,DDX26B,MYL10,CPNE3,WFDC18,GBP3,GM3373,LOC630855,S100A11,ELANE,ZRANB2,H2-EB1,ATP6AP2,ST8SIA4,GPN1,ARFGAP2,IFI44,ARFGAP1,MYL12A,RPL27A,GM6756,RPS20,SFXN3,GM20253,ZFP622,RPL34,MGST2,CTR9,HELZ2,PLAC8,A730098P11RI…
SNCA	AI315376,NBEAL1,BC027231,EVA1A,AA409368,5830443J22RIK,BB211804,ETNPPL,DLX6OS2,DKK4,D5WSU152E,SLC5A7,D5ERTD798E,PPP1R3G,GPR165,HSPA1A,HIST1H4J,ALPK1,HSPA1B,H2-BL,CCNK,ITIH3,MYCBP2,GM13154,SV2C,PLCE1,5330431K02RIK,A930013F10RIK,B930025B16RIK,GM20120,D1ERTD75E,GPR158,HES5,EGR1,EGR2,NPHS1OS,AU042410,ABCA1,5930409G06RIK,BAZ1A,PRG4,4633401B06RIK,COQ10B,FOSL2,ACER2,BB031773,TNNT2,NOSTRIN,GM6756,TCHHL1,5…	IGKV6-23,3300002P09RIK,AARSD1,CCK,TM4SF5,MEX3D,GRIN2C,MAPK13,MAPK11,HIST1H4B,SPINT1,GPR162,GM6658,CTH,ORAI3,ENTHD2,NBL1,VIP,PFN1,STX1A,CPNE9,MAP10,NLRX1,SATB2,RETSAT,MRGPRH,LCAT,3110035E14RIK,ADCY8,DLL3,GM17750,CRHBP,GNG2,NWD2,2900009J06RIK,NKX2-2,D9ERTD596E,1500009C09RIK,RPRML,C79562,SNCA,PTGDS,KLF11,D130009B15RIK,2900046D03RIK,MIA,COMMD3,NR2F1,GM16432,OVOL2,CMBL,PARP16,OCEL1,IFI44,RIPPLY2,EHD4,…
CMAHP	SND1,ENTPD4,FBXO3,MCTS1,MRPS18C,CELA1,ASS1,OSTM1,LPAR6,TEF,YME1L1,HSPA1A,CEP83,SUCLG2,CIAPIN1,IGTP,OPTN,EPAS1,SLC46A3,AQP1,NFS1,HERC2,UGP2,2610507B11RIK,SLAMF9,ANO10,IARS2,GBP3,GBP2,PAQR7,H2-EB1,STARD13,NCKAP1L,IRGM2,UCHL3,COQ10B,1500012F01RIK,EHD1,HDHD2,BC005537,CYP27A1,ACER2,STAG2,PIK3R1,PSME4,PKIA,PPT1,CEP63,VAMP3,ATF4,PLA1A,PID1,CELA3B,TARSL2,ANAPC16,WFDC2,PPL,ACTR3B,IFIT2,PPFIBP1,C3,IFIT3,AD…	STARD4,WSB1,RBFOX2,UNC13B,DHDH,RPL23,SYTL2,AARSD1,PLEKHA5,PRKAB1,TMEM82,DKK3,SRRM2,COL1A1,ST5,NIN,MGP,KARS,RBP1,MYL4,ZSCAN26,ZFP157,CDO1,D16ERTD472E,STXBP1,SATB1,CERK,ADCY4,ZFP607,ARNTL,STRIP1,ACTB,NUAK2,SERPINF1,TBL1X,SNCA,EGR1,PHC2,XBP1,STARD10,FAM78A,ERDR1,DDIT4L,IGF2,BACE1,SQLE,VAMP7,RNF144A,PPP1R1B,PRKAR1A,RPS21,RGL1,VGLL4,ATF5,CFD,SPON2,RPL3,SLC22A1,MAGED2,TFRC,PRF1,MYSM1,PCDH17,HSPH1,ZXDA,…
SIRT1	GAMT,WFDC21,AP1S1,KRT8,SEPP1,ETNPPL,SRRM2,TTC39C,HNRNPM,ASS1,HNRNPK,RBP4,CTH,HNRNPF,IGTP,GLS2,IFITM3,PDXK,KDELR2,FGL1,RPL12,ATP5A1,GLRX,HS6ST1,PSMB10,RPL36AL,SEPHS2,H2-D1,RPL41,STARD10,SERPINF2,MIF,GADD45G,USMG5,4931406C07RIK,UGT1A6B,RPS29,SLC6A9,POR,CYP2A5,CYP2A4,FASN,CFB,SLC35D2,ATP5C1,F11R,HPX,C2,C3,ADH5,RPS18,BLOC1S1,ADH1,SCP2,FTH1,ASL,APOE,TSPAN4,APOF,RPS12,RPS11,HIST1H3D,RPS14,DUSP6,LYPLA2,…	ENTPD5,ECH1,ACSL1,MCTS1,ACSL5,CCS,IFI27,TFR2,CYP2A22,MTHFD1,UQCRC2,CYP1A2,RPL26,RPL28,ACOT1,RPL22L1,RPL27,ITIH4,ITIH3,PON1,RETSAT,PEX11A,RPL10,AQP8,ITIH2,ITIH1,C4B,CYP2D9,TGOLN1,CREB3L3,LONP2,RPL15,SERPINF1,LONP1,ARSA,GPLD1,PAQR7,GABARAPL1,SLC6A13,CYP3A25,NR2F6,CMBL,COPZ1,RPS27,CYP27A1,RPS26,AKR1C12,VNN1,GJB2,RPS28,AKR1C14,SERPING1,HPD,HAMP,GNE,RPS23,AMY1,ITM2B,GCDH,RPL5,C4BP,C78339,HPN,CFI,SLC22…
ABL1	CD320,IFRD1,RSAD2,HOMER1,YOD1,UBAC1,EREG,IFI27,TBPL1,POLR3G,CCDC86,CYP1A1,AGTR1,TRIM16,EIF5A2,EPAS1,IFITM1,STXBP5,IL21R,AQP3,CH25H,FAM132B,STRIP2,CHAC1,HES6,APOL4,YES1,NDFIP2,STAC,GADD45A,ANK1,SNHG5,IL17RB,TREML2,FOSL1,TCN1,MEIS3P1,HSPA4L,BEX1,RFESD,CFH,LOC100131262,DCUN1D3,PRF1,PALM2-AKAP2,RXFP1,IKZF4,IFIT1,RRP9,GATA1,EPS8,GJA1,C10ORF128,TSPAN6,KIF21B,SLC19A2,IER3,DUSP5,PNPT1,FGFBP3,ANXA3,RHOH,H…	TMEM52B,COL24A1,SYTL1,CACNA2D3,ITGB2-AS1,SIGLEC17P,BTBD11,C12ORF75,PSMB9,C9ORF43,LRRC37B,CD2,MARCKS,CRISPLD1,CPVL,CKLF,CD200,ADAMDEC1,SLC46A3,SATB1,FGL2,CLEC10A,TRANK1,TMEM71,NEURL1B,FRAT1,C16ORF93,MILR1,HOXA9,CREB3L4,DCANP1,VPREB1,IFI16,PREX1,CPNE2,SLAMF7,LOC100506966,SLC12A7,HOXA7,S100A12,HOXA5,ELANE,FZD2,NAPSB,PAQR8,HLA-DRB5,NCKAP1L,PPBP,IGF1,LOC100510692,PKIB,GPR183,PLBD1,NOL12,TLR10,CD302,IT…
FGF23	SLC12A3,IGKV6-23,WSB1,SLC12A1,ACSL5,ACSL4,PRKAB1,H2-AA,DKK3,PSMB9,NUP93,ST5,AZGP1,MGP,IFI27,CD9,VOPP1,RBP1,SPATA13,SPARCL1,CDO1,TES,EPAS1,IFITM3,IGKV6-15,WBP5,RNASET2A,ITIH2,SLAIN1,TFPI,CD2AP,MUC1,ST3GAL6,HES1,B2M,ABCB1B,GBP2,PEA15A,S100A11,H2-D1,H2-EB1,MIA,GADD45A,TOP3B,PLA2G4A,IRGM2,IRGM1,VASP,TMEM199,GJB1,OCLN,FERMT2,PLSCR1,CYP2S1,KITL,ADCK1,PLBD1,PRKD1,IGKV4-59,IGKV4-58,HOXB9,SIM2,PTGES,SIM1,…	GAMT,ENTPD4,IFRD2,CIDEB,AMFR,SLC51A,ERV4,CIDEA,SMARCA2,NEURL4,ETHE1,XLR3B,HSPA1A,ACOT7,HSPA1B,AKAP1,PEX11A,AI314034,RETN,ARXES2,ADCY9,TPGS2,AQP4,SLC5A6,SCAF8,AAMDC,SLC12A7,HOXA7,N4BP1,IL17RA,NUS1,PAQR7,SERPINF2,SLC6A15,SLC34A1,BHMT2,SLC6A13,H2-T9,CMBL,OCEL1,WDR55,DHFR,SUPV3L1,AR,ACE2,WNK1,FASN,SFXN1,BIN1,SPRR1A,AMY1,RGL1,FAAH,CFD,SLC22A6,SLC35D1,PLA2G6,ARPP19,LRPAP1,LIPA,LGALS4,GCSH,PRDX5,ANPEP,P…
TFPI	HIST1H4L,CKMT1A,ZNF705A,WDR76,CIDEC,SNORD116-14,WDYHV1,SEPP1,C12ORF75,TAS2R19,SNORD115-41,SCD,IGBP1P1,LACTB2,GPR161,CRISPLD1,HIST1H4D,VPS28,PCDHB8,STXBP1,HPGD,ADH1B,WBP5,ADH1A,RAD54B,TMEM70,ANTXR2,ADCY7,SNORD116-21,ABCC6P1,GPR155,FLJ38894,FLRT3,NIPAL2,SNORD116-15,PEG10,CHST11,ZNF704,SERPINF1,ZNF823,TCEB1,CPNE3,APBB2,SNCA,SAMD5,MTERF3,RASSF9,TEX15,IL17RE,CMBL,DHFR,ERVH-4,XAGE-4,TNNT1,PLSCR4,KCNMA1…	ZNF285,CADM3,ACSL1,PHYKPL,RSAD2,ENTPD7,PLEKHA6,ACSL4,EREG,PSG6,ZNF717,KIAA0247,LACC1,TNFSF4,CTH,PCDHB4,GSAP,ALPK1,ADAM21P1,EHF,PRSS1,SGMS2,SATB1,FGL1,SERPINE2,SYNPO2,TRANK1,ADCY3,WDR63,TFPI,CLDN1,LCE1B,RFPL4B,STRIP2,TISP43,ZDBF2,CHAC1,MAL2,CHST15,GBP2,APOL1,S100A12,FZD4,ABCA6,GADD45B,COG5,SLC11A2,SLC16A13,PRG4,OR5P2,ANK2,VNN1,SLC6A9,VNN3,GRAP,LPHN3,PTGES,CFB,PID1,ANP32A-IT1,SLC22A4,CFH,TFRC,CRIPA…
PTEN	IGKV6-23,D630039A03RIK,SECTM1B,SBP,EGF,SECTM1A,IGKV6-25,ENTPD3,KRT5,MX1,RSAD2,ASRGL1,BC005685,UPB1,IGLV1,SLC5A8,AZGP1,HSBP1L1,XLR3B,HIST1H4H,LOC624295,PFN2,CDO1,IDO1,SVS6,PRKAA2,SVS5,SLC46A3,IGKV6-15,SVS4,SVS2,TESK2,CALML3,SLC5A1,CWH43,STRIP2,GPR155,SV2B,NIPAL2,PRSS8,SUSD4,WFDC18,EXPH5,IGKV6-20,LOC100503923,GPLD1,GSTK1,MIA,SLC34A2,EAF2,SLC6A14,BC064078,TEX15,SUCO,PDZK1,KLF15,AR,OCLN,5330417C22RIK…	WFDC21,ARL14,TM4SF4,KRT7,MYO7A,OTOP3,DKK2,SOX11,TM4SF1,COL1A2,COL1A1,MEX3B,MYL1,RBP1,CYP2C65,VIM,ZG16,TRIM15,VIP,EPHA3,LOC100038947,GM14005,SERPINE1,5430404G13RIK,C3AR1,ITIH2,ANTXR2,CLDN2,MUC2,SRPX2,MUC3,FLRT3,DPYSL3,WFDC17,SLC12A8,MSR1,NFE2,PRG4,GPR137B,MYLPF,TNNT2,TNNT3,ADSSL1,NOX4,TLR13,SNAI1,ACSBG1,SPRR1A,PADI2,MGST2,ENO3,PLA2G7,CFP,LIPA,LGALS4,LGALS2,GPR171,LGALS1,AI429363,STMN2,MICAL1,REG4,…
CABIN1	LOC100288092,IL1R1,BTBD19,C5ORF15,FBXO2,WDR76,ASRGL1,LOC283357,PLEKHA5,DKK1,C9ORF40,PSMB9,COL1A1,RPS4XP6,SPINT2,LACTB2,NINJ2,LOC100507263,CYP20A1,TEK,SGMS1,TESK2,NDNF,FZD10,SLAIN1,NTN3,NEURL1B,MUC1,HERC5,TP53INP2,ST3GAL5,STK38L,ZNF823,RABAC1,RIBC2,SLC12A8,E2F8,BVES,F8A1,CHST8,TNFSF15,TNNC1,KLF10,DDIT4L,RAB27A,CMC1,IGF1,GPR137B,AIF1L,COPZ2,RAET1E,MSRA,LOC100506076,FAM111B,NCEH1,LOC81691,RIPPLY3,TN…	PIH1D2,RSAD1,OXSM,SOX12,LOC100510557,LOC646762,RRAGB,EID3,PSMD6-AS2,IFT88,SCO2,CLNS1A,PLGLA,WDR81,CCDC42B,HIST1H4H,UQCRC1,POP1,RPL22L1,LRRN1,SNORA21,VPS28,FAM87A,VIPR1,GPATCH3,ELTD1,C1ORF198,TMEM75,SMA5,EPB41L4A-AS1,RRN3P3,WDR70,PIP4K2B,EGR1,WNT10B,COL25A1,SNHG7,ERAL1,SNHG8,NUDT16L1,SLC16A14,TLCD1,SAPCD2,SNORD104,FBXL2,SFXN4,RPS23,IPO13,DANCR,ZBED8,DCAF4L1,PKI55,IL10RB-AS1,LOC100129917,WDR46,OSGE…
IRS1	HN1,HSPE1,COL1A1,PSMC6,MTHFD2,MGP,RBP1,ADPRH,UQCRC2,UQCRC1,CALM3,VPS29,RAN,CALM1,STXBP1,TAGLN,CRABP1,SCX,CRABP2,ASAH1,CREB3L1,KRTCAP2,GNG5,SNRPD2,CAPNS1,PSMD1,SERPINF1,RPL19,WLS,RPL18,FDFT1,JUND,PLK2,ERDR1,USMG5,NR2F1,IGF2,EIF1,AIMP2,SQLE,UCK2,SLC6A9,FASN,GORASP2,SERPING1,TAGLN2,SDC2,GRB2,PRR13,ATF4,ATF5,RPS24,LXN,ANP32B,ARL6IP1,ENO1B,ATP5C1,TMEM97,TWIST1,ANAPC11,RPL8,PPP4C,SCPEP1,FAM134B,PLAC8,R…	GBP7,LUM,IL1R1,RPL21,AP1S1,ECH1,EBF1,EBF3,DKK3,PCDHGA10,NISCH,SFRP2,MARCKS,MYL1,CDC16,2210419D22RIK,SPARCL1,RPL28,RIN2,AHCYL1,H2-BL,IFITM3,KDELR1,AHNAK,RPL10,LRP1,RPL13,RNASET2A,CALML4,UQCR11,GLRX,LY6C1,C4A,PSMB10,PNP,S100A13,RABAC1,B2M,S100A10,GBP3,RALY,S100A11,FZD2,H2-D1,RPL41,TNNC1,IRGM2,H2-T9,PHKA2,COX7A2L,RPS27RT,RPS26,MYL12A,MIR686,RPS28,RPL27A,PRKAR1A,SNAI2,RPS23,ITM2B,ITM2C,RPL5,IL1RN,RPL…
EZH2	LUM,UNC13B,PRKAB2,DKK3,RBP7,COL1A2,COL1A1,OSTM1,CD9,RBP1,VIM,MYL9,ATF3,SERPINE1,COL12A1,NCAPG,ADCY7,MIR675,DPYSL3,FLRT2,SERPINF1,CYP1B1,S100A10,S100A11,FZD2,FZD1,PLK2,TMEM196,SCGB1C1,GPR182,FASN,SERPING1,NOX4,PRKCQ,CFH,NCAPG2,RXFP1,PPFIBP1,ISLR,LIPA,METTL11B,STMN1,IER2,AGMO,IER5,ALX1,MYBPC2,ACE,ANXA1,JUN,ANXA2,MYOF,EMP1,FN1,TMEM171,TUBB2A,H19,TTLL7,COL3A1,TUBB2B,MMP14,FXYD5,MYOT,BHLHE40,CILP,FXYD…	RBFOX1,EGF,AGTPBP1,IFI205,D630028G08RIK,ECH1,PLEKHA7,1110034G24RIK,DEFB11,HFE2,GDAP10,MAPK10,FAM173B,TMX1,A930018M24RIK,ACOT3,ACOT2,CLNK,ACOT1,FKBP4,MIR680-2,CPEB3,HDDC3,SLC27A1,DGKE,FIGN,ASB15,2210407C18RIK,MRGPRH,PKD2L2,CXCL14,DNAJC28,MIR677,BCL2L11,GM4745,ASB11,UCP3,MIR30E,MYH7B,PAQR9,ZFP612,KCND2,GM10210,MIR181B-1,MIR181B-2,GADD45A,MIR1A-2,OSBPL3,1700031F05RIK,SLC16A10,CMBL,HIST2H2BE,CCNB1IP1…
CLDN16	WSB2,SLC12A1,ECH1,RPL24,L7RN6,ZFYVE21,CELA1,SLC51A,HSPE1,MAPK14,GSTZ1,ASS1,METTL7A2,CCS,RRAGC,2210419D22RIK,PSMC3,UQCRC1,RPL28,SUCLG1,RPL27,EIF1B,CDO1,APP,PBLD2,IFITM2,ISOC2A,PLEKHB2,UQCR10,SLC5A2,RNF5,SZRD1,CLDN2,SSFA2,AQP1,ASNA1,RPL36AL,CYP2D9,CHORDC1,SNRPD2,PRSS8,AAMDC,GM3258,RPL18,GABARAPL1,NAPSA,TMEM50A,STARD10,RAB3IP,SLC34A1,GADD45G,IGF2,4931406C07RIK,CMBL,COX7A2L,AIF1L,RPS26,PLSCR2,SLC6A8,…	PEX19,AP1B1,PPA1,SCAMP2,SLC5A8,MGP,SPINT1,PSMC2,RBP1,UQCRC2,RPL26,ACOT7,IFITM3,LRP2,POMP,WBP2,UQCR11,ASAH1,MYL12B,SLC5A6,RNASET2B,NUAK2,S100A10,GBP3,RPL41,SURF4,SLC6A18,ATP6AP1,BHMT2,TANGO2,TALDO1,IRGM1,RPS12L2,RPS29,POR,CYP2A4,SFXN1,F13B,RPS21,MEP1A,RPS25,RGL1,ANAPC13,PHB2,RPL3,GLDC,SLC22A6,RPL35,WFDC2,AKR1C18,FARS2,LRPAP1,GSPT1,RPS15,LGALS3,MRPL2,2410015M20RIK,RPL37,RPL39,COX2,RPL38,RPS12,RPS14…
BHLHA15	GAMT,RPL22,RPL21,RPL24,RPL23,HPCAL1,HSPE1,GTPBP2,HNRNPK,RPL26,UQCRC1,GM13826,RPL28,RPL22L1,RPL27,PTF1A,VPS28,RPL11,HPGD,RPL10,RPL13,RPL12,HNRNPU,RNASET2A,ATP5A1,GHITM,SSFA2,DEFA-RS10,PRPSAP1,GNG5,TFG,CAPNS1,RPL15,RPL14,RABAC1,RPL19,GM12508,RPL18,LOC630855,SDS,JUND,GSTK1,ATP6AP2,EDEM1,STARD10,EDEM2,PLK2,GM10335,TMA7,RPS27RT,GM2710,CHST2,PSME1,GM20253,RPL5,RPL6,RNH1,RPL3,RPL14-PS1,RPL4,GM10221,RPL3…	EGF,CELA1,IGJ,SEPP1,NEAT1,NUPR1,ZG16,GM4076,PRSS2,ITIH4,PRSS1,IFITM3,DEFA-RS2,ODC1,1810009J06RIK,ATP2C2,HBB-B1,MUC1,CHAC1,S100A16,PRSS3,TRY5,YARS,CELA2A,CPA2,CPA1,AMY2A4,CEL,BHLHA15,ELL2,SDCBP,COPZ2,TCL1B3,ARFGAP3,DUSP26,GJB1,5330417C22RIK,ARMCX2,ALDH7A1,VAMP8,GJB2,CLPS,JTB,SYCN,GM6756,SUGP1,PNLIP,CELA3B,GLTP,RAB3D,CPB1,EIF4EBP1,AK3,CABP2,GM12481,HID1,UAP1L1,FAM174B,REG1,REG2,SBF2,PROM1,PAIP2B,GG…
MTDH	SS18L1,HOMER3,PCGF6,CADM1,UPF3A,BTBD10,EML1,JMJD7,TM4SF1,CCDC80,ASPHD1,ASPHD2,GLOD4,CD9,UPRT,MXRA5,CCDC84,ACOT4,ASB2,LEF1,RB1,PRSS2,ATF1,CMAS,CCNJ,THYN1,WBP5,GHITM,RPS4Y2,RPS4Y1,NTN4,RNF114,EXOSC8,SRPX2,HENMT1,PREX1,SUSD5,PLCE1,SYNDIG1,DENR,ZSCAN18,GBP2,PRSS3,ZNF267,PROSER2,PROSER1,ZNF140,MAGEC1,PLK2,DDIT4L,MINA,PTK7,C10ORF35,FLI1,IFFO1,FERMT2,FAM220A,PRKCZ,EIF5,VAMP7,ZNF702P,PLBD1,NOX5,NANOG,HOX…	CFAP74,SP110,PCDH20,CD3EAP,PLEKHA4,SCRIB,SRRM1,EREG,SCAMP3,HIST1H4A,CABYR,SDPR,SPINT2,CTH,HIST1H4J,HIST1H4K,GSAP,EPHA2,CDK14,CDK15,HIST1H4F,VIPR1,SERPINE1,C3AR1,PPP1R35,IER5L,LRP5,TPRXL,LRP8,BAIAP2L1,CHORDC1,CDK20,CYP1B1,E2F5,EXOSC4,MEST,CCDC71,EGR1,KLF10,NR2F1,VASP,AR,RAET1E,PPFIBP2,FASN,MYO5C,PADI4,MAGEB2,RPL30,TTYH3,PDE1C,CCT6P1,PWP2,LPAR1,AARD,HSPH1,HMOX1,IER2,MAGEC2,LYN,DUSP6,EDN1,JUN,CROCCP…
RB1	PRELID1,IFRD1,DEK,KRT8,PPA1,ACSL5,AP1AR,GTPBP4,PHF5A,HNRNPK,LAS1L,PSMC2,CD9,VPS29,TPRGL,RAN,CD200,HSPA1B,EIF1A,IFITM3,ATF1,AHNAK,SSNA1,RPL10,SLC35B1,UQCR10,RNASET2A,ATP5A1,NOLC1,FAM120A,PNP,PSMD7,QK,NUP88,B2M,SNHG1,H2-D1,XBP1,TMED9,SURF4,ST13,COG6,ERDR1,PLA2G4A,MANF,STAM,EIF1,UCHL5,AIMP2,AKR1C13,SQLE,PTP4A3,FOSL1,TNNT2,SFXN1,KITL,PSME4,SDC1,PSME2,SPRR1A,RPS23,SPRR1B,EZR,PADI2,ATF4,RPL5,C78339,PHB…	ACTN4,AP1S1,ACTN1,HPCAL1,PPP2R1A,SOX11,CDC20,NISCH,DDX39B,ANP32E,BAX,RPL28,RPL22L1,EPHA2,APP,RPL13,CLDN1,PSMD8,CPNE1,CLPTM1,HES1,RPL19,RPL18,E2F8,S100A11,PRKCI,MCAM,PLK3,CTPS,SNHG6,VASP,HSPG2,MIR686,INPP4A,SMTN,TAGLN2,SIVA1,PKIG,ITM2B,ITM2C,HOXB6,RPS24,CDC42SE2,VARS,BEX1,RPL34,WFDC2,PPP4C,PLAC8,RPS19,TSPAN8,RCC2,RPS10,SFN,JUNB,PRKACB,PROM1,RPS11,IER3,RPS16-PS2,GSTM1,DUSP1,JUP,ANXA5,SSR3,MLF2,RHOC…
ATXN7	CHGB,SCAMP1,DKK3,PCDHGA10,EID1,MYL6,PSMC2,GPR162,B230219D22RIK,UQCRC2,RPL26,UQCRC1,GM13826,RPL28,TPRGL,VPS28,CGGBP1,RPL10,RPL13,RNASET2A,ATP5A1,GHITM,PSMD8,SV2A,RPL15,CLPTM1,GNAT2,RABAC1,RPL19,GM12508,RALY,RPL18,SNCB,NDFIP1,TSPYL4,JUND,GABARAPL2,RPL41,ATP6AP1,EIF1,TCL1B3,GM2710,PRKAR1A,LGMN,GM20253,OGDH,RPL5,RPL6,GABARAP,C78339,RPL3,RPL4,GM10221,CTBP1,RPL34,GNS,ENO2,ATXN7L3B,PLA2G7,CIAO1,FAM134A,…	SLC16A1,1810009A15RIK,STARD7,RPS8,BC027072,UQCC3,CRYBB2,PDE6G,CRYBB1,CRYBB3,CACNA2D3,PPA1,ATP11B,UCKL1,EML3,SRRM2,TTC39C,EPB4.1L2,PCP2,PCP4,RBP3,VOPP1,GM4076,FAIM,STXBP1,NRL,NDRG3,FAM169A,AQP1,RS1,2610034M16RIK,SNCG,ANKRD33,GNAT1,PIP4K2C,HMGN1,SAMD11,KPNA2,ESRRB,ICMT,RTBDN,STARD10,ABCA4,TNFSF13,ERDR1,TMA7,TDRD7,VPS37C,PDIA5,CACNB2,SLC6A6,RPS27RT,GNB1,REEP6,RNF207,GNB5,UNC119,POLG2,CRYAB,RPS23,GNA…
ALDH1A2	CDK19,PRELID2,PLEKHA2,ERV3,SMARCA2,B130024G19RIK,GDAP10,GSTZ1,PPP1R3C,ZFP395,SPARCL1,PRL3D2,PRL3D3,EPAS1,CPNE5,ELTD1,MUC2,FBXL20,CHAC1,HMCN1,ARSA,4930466F19RIK,TMEM184A,5330426P16RIK,GSTK1,MIR181B-1,FAM78A,MIR181B-2,ARRDC3,SLC6A15,PLK2,PPBP,COPZ2,KEL,STAG3,SLC6A9,TBL2,ADSSL1,SNAI2,RPS19-PS3,FREM2,EZH1,KDM7A,ALDOART1,CREBRF,TWIST2,MGST3,ENO2,RNF213,CYB5R2,DMBX1,PRL2C5,SOX18,RAVER2,WBSCR27,SNORD116…	NKX2-9,CHGA,LRRN4,KRT5,CIDEB,BTBD10,PUS7L,SFRP5,RBP4,RFX6,HIST1H4J,LRRN1,ACOT7,EPHA3,HOXB1,CRABP2,SLC23A1,CSN3,ITIH2,SLAIN1,CLDN2,NEPN,NXF3,GNG3,EXOSC9,DPYSL4,SNORA73A,SNORA73B,HOXA1,ZFP961,HOXA5,TAF9B,ARSB,CUBN,PMM2,PLA2G4C,SERPINF2,FOXF1,ARRDC4,SLC16A13,SLC16A12,HNF1B,HDHD3,RAET1A,AIF1L,RAET1B,RAET1E,RNF144B,RNU1B6,PKIA,PLBD1,NOL10,NDUFAF4,HOXB4,TSHZ1,SNORA44,C2CD2L,LTV1,RWDD2B,MPHOSPH10,HGH1,D…
LITAF	IAH1,ACSL3,EBF1,PPA1,HSPE1,CDC20,HIST1H4C,DEPDC1B,WDR82,KARS,PSMC2,SERBP1,ANP32E,GLA,KIF20A,RPL29,IFITM2,RPL11,POMP,RPL10,RPLP0P6,MYCBP2,PDHB,ATP5A1,GLRX,PNP,DPYSL2,PDCD10,RPL36AL,VPREB3,SNRPD3,UGP2,GPBP1,SNRPD2,RACGAP1,VPREB1,IFI16,SNRPD1,C19ORF53,CPNE2,RPL15,RPL14,TCEB1,SEPHS2,SF3B1,FDFT1,ZNF146,NAA50,HLA-DRB5,XRCC5,XRCC6,DNTTIP2,MIF,USMG5,PUM1,GBAS,HDHD1,SQLE,RPS14P3,TPX2,STAG2,QARS,TDP2,PSME2…	DUT,PLEKHA2,ZNF160,ASS1,CCT6A,HNRNPK,MTHFD2,RPL28,RPL27,CDK13,PFN1,ASF1B,RPL12,TIFA,UQCR10,DCAF6,BACH2,ACTB,EPB41L4A-AS1,MYC,RPL17,RPL19,B2M,PRR11,TALDO1,HLA-C,TMA7,HLA-A,SNHG8,HLA-B,CMBL,SNHG6,UCHL3,EIF1,HLA-E,C9ORF64,FTH1P5,RPS27,RPS28,RPL27A,CSNK2B,RNPS1,RPS21,HPRT1,RPS20,RPS23,ATF5,SET,RPL5,RPL6,CUTA,ANAPC16,RPL30,RPL32,CTBP1,SLC22A3,RPL34,IFI30,RPL7,RPS16,RPS17,PCBP2,PRDX1,FTH1,RPL36,RPL39,C…
ATF6	LUM,GM3150,RPL22,IFRD1,RPL21,CNBP,MCTS1,RPL23,DEK,PPA1,HSPE1,CCT6A,MYL6,PSMC6,PDCL3,HNRNPK,MGP,SARNP,SUB1,UQCRC2,HNRNPF,FAR1,GM13826,POLR3K,CALM2,RAN,EIF1A,RPL11,POMP,RPL10,RPL12,SMPX,PDHB,GHITM,TMEM70,RPL36AL,RNF115,UGP2,PSMD6,VTI1B,RPL15,RPL14,B2M,GM12508,LOC630855,NDFIP1,GINM1,ERDR1,MANF,GADD45G,GM12191,RPS26,MYL12A,EHD4,EIF5,GM2710,PRKAR1A,PKIA,1810022K09RIK,RPS20,RPS23,RPS25,ATF4,RPS24,RPL5,…	ECH1,ACTN2,DES,MYL2,LOC100505088,MYL3,UQCRC1,RPL28,RPL27,ASB2,WBP1,CISD3,UQCR11,ACTB,ASNA1,BSG,CAPNS1,APBB1,DAG1,RABAC1,GM6402,RPL19,PTGDS,COX8B,GSTK1,RPL41,TNNC1,USMG5,TMA7,RPL3L,RPS27RT,RPS28,ADCK3,CRYAB,OGDH,PHB2,ECI1,ATP5C1,ENO3,ALKBH7,TNS1,RPS15,INPP5A,RPS17,PRDX5,LGALS1,PRDX2,CMYA5,FTH1,MYO18A,RPL36,RPS10,RPS11,RPS14,TRP53INP2,8430408G22RIK,PDK2,MYBPC3,GSTM2,TPI1,TESC,MRPL23,VEGFB,FXYD1,MRP…
PTEN	IGKV6-23,CADM4,AU021977,WFDC21,CADM1,HOMER1,2010004M13RIK,SOX10,L1CAM,MARCO,MYL1,SPATA13,ASB5,PRL3D2,LOC100038947,ATF3,CCNJ,PLEKHB1,C3AR1,CLEC10A,AVIL,2700038G22RIK,IL2RG,GLRX,PIRB,MILR1,CHST13,ALOX5,SLAMF9,4833438C02RIK,SLAMF7,UBASH3B,WFDC18,WFDC17,NGFR,MSR1,CHST8,MCAM,SLC11A1,NCKAP1L,GM11545,SLC16A12,PRKCB,STFA3,AKR1C12,CSF2RB2,PKIB,4930442G15RIK,PLBD1,TLR13,BTK,ACSBG1,SPRR1A,FERMT3,MOXD1,MS4A7…	CCK,DKK2,MAPK13,SFRP4,SFRP2,SDPR,MGP,9130004J05RIK,FNDC1,ITGBL1,TNFSF8,VIT,TIFA,SFRP1,ABAT,SNX32,LY6C1,C4B,APOL8,LURAP1L,ABI3BP,CPNE2,3010001F23RIK,EGR1,SLC6A17,AI449212,GADD45G,RASSF9,TEX15,IGF1,KLF15,1190002F15RIK,9530057J20RIK,AKR1C14,FAT4,SSPN,AMY1,GLDC,CFH,TSHZ2,ISLR,MYLK,OPLAH,C3,BC030308,B930093H17RIK,BPIFA1,ADH1,C130075A20RIK,TNFSF11,ARSI,PDK4,IER2,PDK2,IZUMO4,HEG1,ADAM33,FXYD1,MYOT,BC023…
FGFR3	IQCF5,ACSL3,CCZ1B,PIH1D2,ZFP3,EPR1,ETNPPL,PHF5A,LOC200609,SCD,DDX39B,RBP2,FAR2,SNORA21,MTPN,RGPD1,PANK2,ADH1A,LOC652993,NUDT4P1,KIAA0485,SSFA2,LRP8,PNP,LOC100507375,IGLON5,CHAC2,LOC145474,TIPIN,NKX2-5,A1BG-AS1,FDFT1,ELANE,PRPF38B,C9ORF152,MTERF3,GADD45A,XRCC2,LINC01082,TUBG1,RPL39L,SQLE,FOSL1,FAM111B,GJB2,LOC100288675,FDPSP2,GJB6,TRMT13,PADI3,FARSB,PVRL3-AS1,HSPA4L,LOC202025,HPN,CDCA7,GMFG,C5ORF2…	ANHX,EPHA7,STARD8,SOX12,EVA1A,SEPP1,SPATA17,CCDC80,ABCA12,PCDHB2,ASB9,PCDHB7,LINC00525,TMCC3,TRIM16,FLYWCH2,GSAP,DCP1B,PLCD3,ZNF155,HPGD,TRANK1,PPP1R3B,STATH,ADCY8,ITLN1,EPB41L4A-AS1,FLJ32790,LURAP1L,C10ORF54,SPOCK1,SNCG,HMCN1,CYP1B1,LOC727869,WLS,ST3GAL1,HES4,HOXA5,WNT10A,PRKCD,CYP4F3,LOC285556,PDZK1,SOX30,SULT2B1,LOC154761,TNNT1,PLSCR4,ADCK5,HLA-DRB3,AOX2P,SLC22A5,CFD,LOC101929524,PP13,FUT11,LI…
WFS1	4930433I11RIK,ZFP831,ZFP830,OLFR1206,DEPDC1A,CD2,SFRP2,OLFR834,MIR301,CYP2C68,XPNPEP3,CYP2C65,CYP2A22,OLFR152,SNORD87,RPL22L1,GM8159,PCDHB9,OLFR392,SNORD82,ZFP600,FGL2,OLFR829,UBE2L6,GM13154,MUC1,OLFR822,OLFR1318,IFT74,SKINT11,GBP2,GM6642,GBP5,CHST9,SNORD58B,MIR29B-1,OMD,MIR181B-1,VMN1R23,VMN1R22,SLC6A13,I830012O16RIK,IGF2,NR0B1,MASTL,GPR137B,TCL1B3,STFA3,MIR1839,RAET1B,OLFR1307,NOX4,IGSF1,A53005…	SECTM1B,ESCO2,TAAR5,HTR5B,VMN1R168,DSG1B,FLG2,SLC5A7,OLFR955,5530400C23RIK,OLFR399,MYL3,PIH1D3,OLFR270,OLFR151,VMN1R17,VMN1R174,VMN1R14,SVS1,FOXG1,CWH43,OLFR820,NWD2,PLAC9A,GNG8,GPR151,C87414,USP17LA,HOXA5,VMN1R142,GM20815,DNAH12,TNFSF18,ABCA1,PRKCD,V165-D-J-C MU,PRG3,OLFR1426,1700019M22RIK,OLFR739,OLFR738,RAET1D,VNN3,OLFR178,OLFR972,SSPO,IGKV4-59,PRKCQ,ACTRT2,OLFR293,NECAB3,CPHX2,CFI,OLFR609,OLF…
MMP8	GBP7,IGKV6-23,ENTPD3,RDH18-PS,WDR83OS,IGKV4-80,EBF1,RFX3,DEFB14,CACNA2D3,EREG,2700062C07RIK,KRTAP4-16,ACOT1,NEIL2,KRTAP20-2,DAND5,EIF5A2,PRSS1,IFITM3,IGKV6-15,LIN9,SGMS2,SATB2,IGKV4-91,WDR64,PKD2L1,TPTE,IL2RG,GM4907,CREB3L1,ANTXR1,MIR675,GNG3,NIPAL2,DPYSL4,KRTAP7-1,SHOC2,GPR157,MEST,PRL3C1,GPR156,IGKV6-20,PTGDS,PLK5,PROSER1,KRTAP16-1,V165-D-J-C MU,KRTAP9-1,RASSF9,TUBG2,ELL2,LOC637260,OVOL1,IFI44,…	ZFP951,WFDC21,ACTN3,HIST1H4N,ERV3,BTBD10,9430016H08RIK,NEIL3,DEPDC1B,HMBS,SCGB1A1,TMEM79,APLF,DAF2,ASB5,TRIM10,EAR12,HIST1H4F,EAR10,SLAMF1,PBLD1,SMPX,HECW1,2210407C18RIK,ABRA,MILR1,ST3GAL5,MAL2,GNAT1,SNCA,IFITM6,COX8B,NFE2,PRG3,PRG2,STFA2,STFA3,RPL3L,KEL,AKR1C12,TREML1,MYLPF,ANP32A,CDCA5,GFI1,CDCA8,AKR1C19,LYPD6,ABCA13,GRPR,ART4,GATA1,SPIC,ART3,RNF212,8030474K03RIK,LGALS2,T,ZFP182,ZFP874B,KCNMB2,…
VAX2	SLC12A3,SDR42E1,IFITM10,ACTN2,EBF2,EVA1A,IL1F10,APLN,DKK4,MYL1,LEP,MYL4,GM11767,ALPK3,TRIM17,ALPK2,EPHA4,PFN3,TMEM87A,GALT,TMEM181A,H2-BL,ITIH3,SERPINE1,IL21R,SMPX,TIFA,LCE1A2,PEG10,ABI3BP,ANO10,USP17LA,N4BP1,ABCA2,EDARADD,JAG1,SLC35C1,STARD13,ST8SIA2,TNNC1,TNNC2,TEX12,PPBP,GM2717,TCL1B4,BCAN,MYLPF,TNNT1,TNNT2,SMTN,SNHG11,ZFPM2,PADI2,LST1,GFI1,LYPD3,LPAR4,SOX21,PLA2G7,GATA1,GM2825,RPS19,GJA3,PDK4…	CDK18,ZFP954,GAMT,NIPSNAP3B,KRT5,WDPCP,TREX2,SERPIND1,MFSD10,GANC,OLFR157,1810032O08RIK,CD207,ENTHD2,GSAP,VIP,PFN1,PTF1A,ACOT4,VMN1R14,LRP6,CALML3,LRP5,D8ERTD107E,DLL1,DCAF5,APCDD1,ARNTL,IL27RA,AQP2,KRTCAP3,GNG3,NHLH1,PRSS8,SNCG,SLAMF8,RPL17,RIBC2,GBP3,BSN,C79562,MIR692-1,HES5,SULT2A2,KLF12,SRMS,GM10330,STARD10,GDF1,A630072M18RIK,NR0B1,OVOL2,GPN2,STFA3,RPL39L,LATS2,LATS1,AKR1C12,PLEKHS1,GJB2,WNK4…
BRD4	ACOT9,WSB1,NIPSNAP3B,GM3150,ACTN4,IFRD1,AMFR,HN1,MYL6,MTHFD2,FDX1,VIM,RPL22L1,CCM2,ACOT7,CALM2,E430025E21RIK,CALM1,ATP6V0D1,SSNA1,CCNI,ATP5A1,GHITM,UQCR11,ABRACL,FNBP1L,CARHSP1,MYL12B,RNASET2B,PNP,RNF115,PSMD8,BSG,CHAC1,CPNE1,TCEB2,S100A10,S100A11,EGR1,NDFIP1,H2-D1,JUND,TMEM50A,ATP6AP2,GADD45A,PLK2,COMMD3,TALDO1,TMEM192,USMG5,SNHG8,VASN,SNHG3,EIF1,BC005537,GM6756,RPS20,PRR13,EZR,ATF4,OSER1,GABARA…	RPL22,RPL24,MCTS1,ACSL5,DKK2,EREG,TM4SF1,EID1,COL1A2,SDPR,MGP,RBP1,PSMC3,RPL26,SUCLG2,RPL27,PFN2,IFITM2,IFITM3,ATF1,RPL11,KDELR1,CRABP1,WBP5,SLC35B1,ARXES2,SLC5A3,LY6C1,PSMB10,RPL36AL,PABPN1,SERPINF1,RPL14,RPL17,CHAC2,1810011O10RIK,GM12508,GM10335,MANF,GM12191,SNHG6,RPS28,RPL27A,GM2710,GORASP2,CLPP,TSHZ1,RPS23,PKIG,RPS25,SET,RPL6,C78339,SPARC,ANP32B,MAGED1,ENO1B,RPL34,PDGFC,PCBP1,MRPL18,LGALSL,GV…
NOTCH1	PCGF5,DDIAS,STARD9,GLCE,HUS1,KTI12,CD3EAP,YOD1,PEX12,BTBD10,ZFYVE26,JMJD6,NECAP1,POLR3F,FLJ44896,PARS2,SIK1,HSPA1B,ZNF275,ATF1,SERPINE1,MAML1,IL21R,AKAP8,LRP4,TRMT2B,MSANTD4,FAM169A,APCDD1,TOB1,RNF4,STRIP2,FRAT2,CNST,MSANTD2,CHAC1,ZNF703,DAG1,ZNF823,CHST15,HES1,MEST,E2F6,HES4,NKX2-5,ZNF268,HES5,RNF111,ZNF267,EGR3,ZNF263,ZNF383,GADD45B,ZNF260,MARS2,SECISBP2,KLF10,ZNF10,ZNF12,ALG2,NR1D2,ZNF14,GPR13…	C2ORF74,LOC100129029,LOC100049716,LOC730101,LINC00528,OTX2-AS1,LOC728705,CCM2,LOC100289070,GLRX,ARIH2OS,JHDM1D-AS1,FLJ38773,FGF14-AS2,INTS6-AS1,SLC12A7,SAMD13,FZD2,PAQR7,XBP1,AFAP1L2,ARRDC3,C10ORF35,LOC100630918,PLSCR4,LGMN,LOC401068,PRKCQ,NANOG,PROL1,LOC400099,LOC100131015,KDM7A,PPP1R18,FLVCR1-AS1,RWDD2B,RWDD2A,TP53TG3B,PALM2-AKAP2,LRRC37BP1,C10ORF25,GATA3,LOC101929765,LOC100287590,TMEM187,HESX1…
GHR	RPL21,HSPE1,PSMC6,RBP4,FDX1,CYP1A2,UQCRC1,RPL28,HSPA1B,BC031181,PRSS2,PON1,RETSAT,RPL10,RPL13,ATP5A1,LCAT,PSMD4,RPL19,SULT2A2,CELA2A,H2-D1,GSTK1,GABARAPL1,RPL41,STARD10,AMY2A4,PLK3,SERPINF2,CEL,AMY2A5,EIF1,VAMP8,CYP2A5,CLPS,CTAGE5,JTB,HAMP,PTP4A1,RPL5,PHB2,RPL3,GLDC,GM10221,HPN,RPL34,MRPL18,ATP5C1,TMEM97,RPL7,HSPH1,CYB5R3,ADH5,CYP2B9,SULT1A1,PRDX3,PRDX6,FAM134B,PLAC8,PRDX5,TDO2,ADH1,PRDX1,RPL37,R…	G6PC,CAR3,HSD3B5,PHLDA1,HSD3B6,WFDC21,TFPI2,HSD3B2,F12,LIFR,GM19491,LY6E,PDCD4,RPL22L1,ABCG2,CYP4A12B,MASP1,IGFALS,CCBL2,HDLBP,RRBP1,EGFR,ITIH1,COMT,HSP90B1,C4A,MYL12B,LAPTM4A,CYP2D12,CYP2D10,MUG-PS1,HSD17B2,CYP2C70,PTGDS,IIGP1,GOT2,ERDR1,DSTN,MANF,SLC6A13,IGF1,ARFGAP2,HOPX,ACLY,MIR686,GCLC,AMACR,GORASP2,SERPING1,TPP1,ITM2B,C4BP,CFI,CFH,SLC35D1,CYP3A11,MGST1,HPX,VTN,C3,PRDX4,C9,CYP4V3,SERPINA3C,R…
ATM	IGKV6-23,KRT4,GLYCAM1,ACTN3,WDR83OS,KRT8,PPA1,COL1A1,MYL1,SCGB1A1,IFI27,PSMC2,2210419D22RIK,RPL22L1,TLN1,VPS29,RAN,CALM1,WBP1,IGKV6-15,KDELR1,SSNA1,PEX11A,SLC35B1,UQCR10,RNASET2A,RETN,UQCR11,LY6C1,MYL12B,CREB3L1,ACTB,KRTCAP2,PSMD6,TCEB2,RABAC1,RPL19,B2M,ST3GAL1,ST3GAL4,H2-D1,GABARAPL1,RPL41,SURF4,GINM1,STARD10,TNNC2,PLK3,H2-T9,COPZ2,COQ10A,MYLPF,GJB2,TCN2,RPL27A,JTB,TNNT3,CYSTM1,DXO,GNE,PROL1,RPS…	EGF,RBFOX2,UNC13B,RPL21,CNBP,SLC12A2,MTV43,CIDEA,GSTZ1,HNRNPL,MTHFD2,TEF,CD9,UQCRC2,AHCYL1,APP,SF3B6,SF3B3,CCNI,RPL13,IGKV4-91,ATP5A1,DPCD,IL27RA,TOB1,FDFT1,JUND,COG6,EDEM2,IGHV1-54,TALDO1,NR1D1,AMY2A5,MTHFS,NR1D2,RPS27RT,RPS26,EIF5,CLPP,IGKV4-59,AMY1,ITM2B,ATF5,RPS24,RPL5,GLTP,GABARAP,GM9222,MACF1,RPL3,CTBP1,HIF1A,RPL7,CD79B,PRDX3,RPS17,ANPEP,PCBP2,PDK4,KCNN4,INPP5J,IGH-VJ558,TRAV9D-3,SRP9,PDHA1…
SMARCA4	KRTDAP,CNBP,MCTS1,RPL23,RSAD2,SCAMP2,JMJD6,DES,PHF5A,MYL6,DDX39B,MYL1,MGP,RBP3,PSMC2,RBP1,SLPI,VIM,RPL26,TMCC2,PREB,RPL27,PFN2,CDK16,VPS28,IFITM2,IFITM3,IFITM1,LRP1,RPL13,SERPINE2,MSANTD4,AQP1,PDXP,NXF1,PRPSAP1,SNCG,AP2S1,PSMD2,GM6402,RPL19,B2M,ATXN7L3,RALY,PTGDS,TMEM184B,JUND,ZRANB2,RPL41,ATP6AP1,TNNC1,TNNC2,PAQR4,GM10335,PRG4,SNHG8,VASN,STFA3,RPS27RT,RPS29,SLC6A9,MYLPF,GJB2,RPS28,TNNT1,RPL27A,T…	GM3150,DEK,KRT8,KRT7,HSPE1,DKK3,COL1A1,HNRNPK,MARCKS,ZC3H11A,SUB1,RPL28,RPL22L1,TRIM17,CALM2,PFN1,GM4354,BC031181,RRN3,RPL11,GM20249,EI24,CCNI,RPL12,WBP5,RNASET2A,CALML3,ACTB,GNG5,SNRPD2,NNAT,PABPN1,GM3258,CPNE3,WFDC18,SEPHS2,S100A10,RPL18,LOC630855,S100A11,GM12191,TMA7,ELL2,EIF1,MIP,CRYAB,CRYAA,GPM6A,ANAPC13,RPL3,RPL14-PS1,PDGFC,ATXN7L3B,GM19831,MRPL13,NLK,SOX4,SOX2,ADH1,ARGLU1,GSTM5,RDX,PTGES3,…
FOSL1	LUM,PRELID2,GBP2B,IGKV4-80,FCAMR,CYP2A22,NOBOX,CYP1A1,UPRT,PCDHB9,PM20D1,ITIH4,IGKV6-15,SMPX,RETN,SFRP1,HS6ST3,CLDN1,BAIAP2L1,5730471H19RIK,SV2C,WFDC18,MEST,IGKV6-20,SNCA,SNORD58B,CHST8,ZFP617,ERDR1,IGF1,I830012O16RIK,DNASE2A,OCEL1,MIR1839,A530099J19RIK,INPP4B,VNN1,ADCK1,IGKV4-59,H2AFY2,TLCD2,C77370,CFTR,IGKV5-43,PTGFR,CFD,ZFP868,3110052M02RIK,HHIP,ABCA17,LYPD4,AKR1C19,EDA2R,IGKV19-93,MIR568,IL4I…	4930433I11RIK,GM10670,GM13023,TRAV12-2,OLFR1445,OLFR1205,OLFR715,GM20917,OLFR835,SOX11,OLFR955,AZGP1,OLFR153,MIR680-1,KRTAP20-2,MIR680-2,PRL3D3,GM3020,CDA,GM3264,LOC100038947,ATF3,ADAMDEC1,SVS6,ZFP600,SVS5,WFDC10,SVS4,SVS2,IGKV4-91,SVS1,OLFR1313,4930555G01RIK,CALML4,GM20809,3110007F17RIK,OLFR1437,VMN1R179,ASAH1,VMN1R177,GM20806,C87414,GM7978,GM5796,GM5797,GM3373,IFITM6,GM8267,VMN1R143,4930466F19R…
EED	SOX15,CCK,TCL1,CD9,L1TD1,TEX40,SERPINE1,SERPINE2,GM10324,CLDN1,PREX2,MIR675,MAGEB16-PS1,ABCB1B,GBP2,CUBN,GSTK1,MIR181B-1,NCKAP1L,TSLP,PLK3,TEX11,REX2,NR0B1,PGA5,4932442L08RIK,GJB3,GJB2,CLPS,PLBD1,NOSTRIN,ZFP296,NANOG,C77370,H2-L,PLA2G7,RBPJ,EPS8,SPIC,ADH1,STMN2,LIPH,SFN,MYBL2,AS3MT,GSTM5,ANXA1,ANXA3,ANXA4,MYOF,EMP1,MAGOHB,GPRC5A,DOXL2,DAZL,SLC7A7,GM1564,MGLL,NUP62CL,LINCENC1,TINAGL1,TFCP2L1,ZSCAN…	ZFP711,LUM,LRRN4,STARD8,FOXH1,RUNX1,MIR539,CFC1,COL1A2,COL1A1,CCDC80,MIR300,MIR541,TEK,SPIN2C,MYL9,TRIM10,AMER3,CPNE7,ELTD1,PPOX,PRTG,SV2A,KDR,CHST15,SNCA,NFE2,SNORD58B,FZD4,TNNC1,FOXF1,KEL,ZFPM1,MIR323,SLC6A9,TNNT2,SNAI2,HOXB2,HBB-Y,IKZF1,MIR329,SLC30A10,GATA1,TDO2,PRKAR2B,VRTN,EPB4.2,NXPE2,KLHL4,AJAP1,VAV3,PTPRE,MMP15,ZEB2,KLHL6,RHOJ,GPR124,G530011O06RIK,GYPA,HBA-X,MOGAT2,MEG3,MS4A4D,HSD11B2,SP…
CBFB	CADM4,CADM1,MEX3D,SOX11,LARP7,GTPBP4,MTAP,EID2,MEX3B,FEZ1,RBP4,RBP1,VIM,TMEM126A,SPARCL1,DCHS1,RRN3,CRABP1,SERPINE2,CRABP2,DLL1,FNBP1L,BACH2,PPP4R1,FLRT3,DPYSL5,IFT74,DPYSL3,HES6,FZD2,CUBN,PHC2,NR2F1,SQLE,COL2A1,LPHN2,FASN,GM2710,PKIA,FAT1,EZH2,LIPT2,CTBP2,TTYH1,POP4,PDGFC,NR2E1,TMEM98,ENO3,ISLR,MRPL12,AAAS,GCSH,GJA1,T,STMN2,PNO1,PROM1,NUDC,DUSP4,TPI1,PAX1,TMEFF1,COL3A1,TUBB2B,GM2897,GAS1,AGO1,FX…	6330564D18RIK,HEXIM1,RSAD2,BSDC1,MPEG1,TYROBP,SEPP1,NEAT1,CDC25B,FCGR3,GFI1B,MYL9,PF4,YPEL4,SLC25A37,YPEL3,TRIM13,RGS18,IFITM3,ITGA2B,CHRNA7,CLEC10A,TUBB1,MPO,GHITM,NDRG2,FAM214B,PROKR1,E2F2,CAPN3,SPP1,CHAC2,A930006K02RIK,STX2,SASH3,SPECC1,DENND2C,GADD45A,SLC25A51,PPBP,IRGM2,AI467606,FBXO30,TREML1,FAM220A,MKRN1,TREML4,MAFG,CDC42EP3,BTK,MALAT1,PTPLAD2,FERMT3,CSF1R,LST1,FCRLS,UBP1,FARS2,GVIN1,HIGD1…
FSHR	B3GALNT1,GBP2B,ECH1,RPL23,SYTL2,MMD2,KRT8,SEPP1,H2-AA,PRKAB2,SYTL4,PSMB9,SFRP4,MYL6,SDPR,MGP,SPINT2,VIM,SPIN2C,IGTP,CALM2,VIT,EPAS1,HPGD,FGL2,SERPINE2,CRABP2,MSANTD4,ARXES2,ASAH1,HS6ST2,CARHSP1,C4B,NXF3,TGOLN1,DAG1,CYP1B1,B2M,LOC630855,PTGDS,EGR1,H2-D1,GABARAPL1,H2-EB1,ATP6AP1,MIA,IRGM2,H2-T9,IGF1,IFI47,VNN1,SERPING1,SDC1,TSHZ1,ACSBG1,AMY1,C77370,ITM2B,ITM2C,CELA3B,BEX4,5330406M23RIK,SPON1,CFH,PD…	IGKV6-23,LUM,SMARCA1,RPL22,CNBP,HSPE1,CCT6A,MARCKS,IFI27,LOC100505088,FDX1,UQCRC2,SPARCL1,SUCLG1,RPL27,PFN2,RAN,GM15698,RPL11,TAGLN,RPL13,HNRNPU,EWSR1,UQCR11,RNASET2B,GPR155,RPL36AL,KRTCAP2,SNRPD2,RPL14,RPL17,ABCB1B,GM3373,GM12508,TMEM86A,ARRDC3,GM10335,TALDO1,MANF,TMA7,ACADSB,CTPS,PTP4A2,FOSL2,AKR1C13,RPS27RT,RPS29,RPS28,GM2710,FAT1,STAR,AKR1C14,NMT2,PTPLAD1,ITM2A,RPS23,GM20253,SET,RPL6,RPL14-PS…
INSM1	SMARCA1,RPL22,ENTPD4,ECH1,RPL24,ZFYVE21,AMFR,SMARCA2,GTPBP2,EML4,NISCH,ST5,MYL1,MGP,PPP1R3C,UQCRC2,RPL27,IFITM2,SATB1,RPL10,RPL12,UQCR10,CALML4,ZFP608,FNBP1L,SSFA2,UACA,RNASET2B,NUAK2,FLRT3,TMEM68,RPL19,TRMT1L,RPL41,ST6GAL1,DDIT4L,TALDO1,CMC1,MIF,GADD45G,STFA1,1500012F01RIK,THAP11,EXT1,RPS27,TNNT1,PIK3R1,PPP1R1A,RPS21,SIVA1,RPS20,PRR15,RPS24,ANAPC13,RPL31,SPARC,RNPEPL1,MAGED1,ARL6IP1,RPL35,PDE1B,…	CHGB,CHGA,ATP6V1E1,PRELID1,RPL23,MRPS18C,PPA1,HN1,GDAP1,HSPE1,SYTL4,HNRNPM,MYL6,MIS18A,DDX39B,RBP4,PSMC2,ADPRH,RPL28,FLYWCH2,CALM3,RPL29,STX1A,CGGBP1,ATP6V0D1,POMP,CMAS,THYN1,ATP5A1,ARXES2,RPL36AL,KRTCAP2,SNRPD3,SNRPD2,NNAT,SV2A,PSMD4,GM3258,S100A10,TMEM50A,RAB27A,NR2F1,ACADSB,IGF2,HCFC1,COPZ1,SLC6A6,RPS26,5330417C22RIK,GORASP2,PTPLAD1,IGSF1,ATP6V1B2,VAMP4,RPL5,BEX2,ANAPC16,PPP1R11,MRPL17,TXNDC12…
NRL	WSB1,RPL21,SOX11,EID1,HNRNPL,WDR82,RPL22L1,HNRNPD,CALM3,RAN,CALM1,APP,RPL10,ADCY2,PNP,ACTB,GNG3,BSG,MYB,GNG5,NNAT,TCEB2,PLK4,TSPYL4,RPS26,RPL27A,EZH2,CRYAA,PTP4A1,RPS24,RPL5,RPL6,BEX4,GABARAP,RPL3,ANP32B,ANP32A,ENO1B,PCBP1,STMN4,SMC4,RPL7,ANAPC11,HSPH1,SOX4,PPP4C,RPS17,SOX2,PCBP4,STMN1,PCBP2,STMN2,RPL37,RPS10,SERPINH1,BTF3,RPS16-PS2,AKIRIN2,TPI1,RDX,TSC22D1,H3F3B,TMCO1,GNB2L1,PAX6,NUTF2,MRPL24,H1…	1810058I24RIK,RBFOX2,IMP3,ENTPD4,PPP2R1A,PISD,DKK3,JMJD6,CDC20,MARCKS,DDX39B,TEF,SPATA13,COL9A1,UQCRC1,AHCYL1,SF3B5,WBP1,KDELR1,RPL13,SLC35B1,UQCR10,EWSR1,GHITM,MYL12B,PSMD8,ZMIZ2,CSNK1D,PSMD3,PSMD4,DPYSL4,AKT1,PSMD1,CLPTM1,IARS2,RABAC1,CHKBCPT1B,HES6,PEA15A,JUND,RPL41,SURF4,PLA2G4F,COG6,ABCA4,BROX,ERDR1,COMMD4,PTOV1,CTPS,SNHG6,TUBG1,ARFGAP2,EIF1,PTP4A3,LPHN1,MIR686,RPS28,ZFP292,FASN,JTB,PSME4,BI…
NFIX	B3GALNT1,GBP8,WFDC21,MX1,CADM3,PLEKHA1,CADM1,RSAD2,MX2,H2-AA,UPB1,BB163080,RUNX2,CD2,MARCO,MARCKS,CD7,6330416G13RIK,SLPI,IL31RA,CALM4,SIK1,NLRX1,SLC46A3,AHNAK,SP100,C3AR1,CLEC10A,H2-DMA,UBE2L6,PIRB,LY6C1,CMAH,MILR1,A130001G05RIK,MSANTD1,PXDC1,HES6,ELANE,PRKCG,NAPSA,H2-EB1,PRKCD,ST8SIA1,ST6GAL1,TMEM50B,BCL11A,PPBP,IRGM2,PRKCB,SLC6A12,BC064078,C530007A02RIK,IFI44,CSF2RB2,GPR183,NET1,PADI2,RGL1,PID1…	CDK18,D630039A03RIK,SOX12,PPA1,MTAP,LAP3,TFR2,CRISPLD1,TEK,HIST1H4H,CLNK,TRIM16,6720427H10RIK,ALPK3,ITIH5,VIPR2,ELTD1,PPP1R3B,GLRX,ARXES2,RAB11FIP1,PEG10,CPNE2,ABCA2,YES1,NFE2,TBC1D8B,XRCC5,FZD6,TSLP,MARS2,SLC6A15,PBX3,TEX16,IL17RE,WDR55,PLSCR2,GJB3,PLSCR4,LYPD6B,PKIA,PADI4,PRKCQ,VAMP5,FAAH,TARSL2,SLC22A3,NRARP,GATA3,EDA2R,NLN,MYLK,GNG11,GJA1,WBSCR27,A930037O16RIK,4932427H20RIK,1810073O08RIK,PCP4…
KLF2	SSB,MX1,ACSL1,HN1,HSPE1,EID1,DDX39A,RRAGD,SCO2,KARS,MTHFD1,UQCRC2,ANP32E,TMEM126A,GAGE3,RAN,MTPN,APP,RPL11,SERPINE2,PLEKHB2,DCAF6,UBE2L6,STX12,TOB1,HERC5,GPBP1,GNG5,IFI16,MXI1,PSMD4,TMEM69,PSMD1,PSMD2,CPNE3,TIPIN,ZNF267,NAA50,HLA-DRB5,XRCC5,ST13,ALG8,XRCC6,ARRDC3,TALDO1,TMA7,AMMECR1,HLA-B,TEX19,SLC16A14,SNHG12,PRKAR1A,PSME2,TAGLN2,PPT1,PTPLAD1,PSME1,HLA-DRB1,SET,GMFB,RPL6,PWP1,RPL4,TFRC,TXN,ATP5C…	DUT,PRELID1,GOLPH3L,PPA1,ASS1,HIST1H4C,GPR160,WDR82,CTH,SUB1,RPL28,RPL29,PRSS2,RPLP0P6,TIFA,GLRX,EXOSC8,DPYSL2,PDCD10,SNRPD2,STOM,LOC100506966,SNHG1,COX8A,PRR11,RPL41,XBP1,EDEM1,ACTL6A,KLF10,PLA2G4A,MANF,GBAS,COX7A2L,DHFR,FTH1P5,PTP4A2,RPS29,VAMP7,JTB,HNRNPA1L2,HPRT1,RPS20,RPS23,ITM2B,ATF4,ANP32B,POP5,TXNDC12,PCBP1,MRPL18,THUMPD1,PALM2-AKAP2,TXNDC15,ANAPC11,PRDX4,RPS18,LGALS1,FTH1,RPL36,SFN,RPS13…
NAT6	IQCF6,SLC35A4,FAM76A,PRKAB2,LARP7,DHX40,ASPHD2,EPHA4,STX1A,RALB,PRKAA2,RPL13,RNF5,ANTXR2,PARL,RBM15B,CHST10,C19ORF53,TP53INP2,ST3GAL2,NCSTN,C3ORF14,ZNF148,OR6B1,TAF9B,KLF13,LIX1L,ST6GAL1,ARRDC4,STAM,FAM124A,GBAS,VAT1,SQLE,CYP2S1,NANOG,SFXN3,SCN2B,C9ORF72,SLC45A1,TXNDC12,VPS26B,C14ORF166,RAVER2,SPZ1,BLOC1S3,CRTAC1,EPB41L3,PRKAR2A,KIAA0930,HIST1H3G,HOXC5,ARL6IP4,PIP5K1C,APOBEC2,NCOA3,GABBR2,LYPLA2,…	TRHR,GBP6,GAMT,CASP8AP2,SLC12A6,HAGHL,TAAR8,TAS2R14,IFT80,LNPEP,SYTL5,WDR78,QTRTD1,FNDC5,OSTM1,RRAGD,CTH,CORO6,CCDC87,DNA2,ZSCAN29,CKLF,PFN4,RSC1A1,RETSAT,AKAP5,SFRP1,CARHSP1,FBXL21,PREX2,HERC3,DHX33,PPP4R4,C7ORF31,SAMD10,ST3GAL6,CALN1,N4BP2,SAMD12,ZNF146,FZD4,PRR11,XRCC3,ST8SIA4,ABCA5,FZD9,IGF1,TERF1,TAS2R39,HDHD3,OCLN,STAG3,FHDC1,WNK1,NET1,OR2A12,COMMD3-BMI1,SPRR1A,CEP68,ISCA1,DOC2B,HHIP,PDE1A,…
CDK9	EGF,BRI3BP,TMEM194B,LRRN4,PCGF5,ADHFE1,DICER1,PLEKHA7,TEX36,DAW1,ACSL5,PSG4,NUP210,PSG3,CYP2U1,OSTM1,MYL1,PSG5,LACTB2,CTH,PSG7,MT1G,TRIM16,DCHS2,GSAP,PI4K2B,MT1E,FLJ16171,CHIC1,TAGLN,TRIM16L,HECW1,CISD1,MT1JP,ANTXR2,MTMR6,LRP8,TMEM71,LOC284581,DPYSL2,NIPAL1,CHORDC1,MAL2,APOL1,RFFL,STAC,TEX12,SLC16A12,AIF1L,IFI44,MLLT11,LOC100506990,PLSCR4,CRYAB,VGLL3,KIAA0825,TRHDE-AS1,CHST4,SLC22A5,KRTAP20-4,RWD…	EPHA5,CADM4,TMEM52B,IL1R1,AHNAK2,PPP2R1A,SEPP1,DKK2,RUNX2,COL1A1,PCDHB3,BRE,PCDHB2,CRISPLD1,PCDHB5,LRRN1,SNORA20,PCDHB8,SNORD116-6,MAML2,LRP1,SERPINE1,C3AR1,MTMR9,CBLB,SFRP1,SPOCK1,HMCN1,SLAMF7,EGR1,SURF4,SLC6A16,ALG6,PLA2G4A,NR1D1,EXOC6B,RAB27B,OR4N4,COMMD1,PRKCA,ELL2,SLC16A14,FOSL2,PRR16,H2AFY2,LPHN3,KDM7A,PTGFR,ZNF131,CFI,MAGED1,CFH,TSHZ2,PKI55,TMTC2,FAM95B1,RAPH1,PLA2G7,PCDH18,GLE1,SOX4,GJA1,…
GNMT	TTC39A,PEX19,UNC13B,ENTPD5,ECH1,CIDEC,CD3EAP,SLC50A1,NUP210,CIDEA,ATG12,PPP1R3G,EID3,MTHFD1,SUCLG2,RABL3,GOT1L1,PANK3,H2-BL,ISOC2A,RETSAT,CCNF,CISD1,GLRX,TRMT2A,DCAF8,PSMD8,NIPAL1,TGOLN1,PRSS8,ABCB1B,SULT2A2,TMEM184A,ABCA3,PAQR7,ARRDC4,CTPS,4931406C07RIK,GDF9,RAET1B,IL17RB,1700037H04RIK,ATP4A,FHDC1,POR,ADCK5,CFD,ECI1,GMFG,SDR39U1,ENO1,DEDD2,GSPT2,ADH7,SNHG18,SULT1A1,PRDX3,LGALS1,NUP62,FAM110C,HMO…	GBP7,GBP2B,MMD2,CELA1,SLC51B,EVA1A,TTC39C,4930581F22RIK,CAPN10,PPP1R3C,SLPI,ORAI3,ORAI1,SLC35B4,WFDC12,IFITM2,SLC46A3,IFITM3,ADCY2,ACNAT2,CLDN1,NTN3,NUAK2,FRAT2,KRTCAP2,LURAP1L,SUSD4,ASPDH,GM9910,GBP3,GPLD1,ABT1,GADD45B,FZD7,GADD45G,HDHD3,VASP,A530099J19RIK,SLC6A6,BTC,RPS26,RPS29,D0KIST3,CYP2A4,NOX4,NDUFAF3,SDC2,0610040J01RIK,PEMT,PLA1A,MOXD1,MUP20,SLC45A3,MUP21,SLC22A7,SLC35D2,RPL34,WFDC2,AU0222…
GAPDH	SSB,ATP6V1E1,STARD7,IMP4,CNBP,RPL23,MRPS18C,MED6,SCAMP3,CDC20,CCT6A,DDX39A,HIST1H4C,MTHFD2,CD9,SCO1,RPL26,HSPA1A,PSMC1,TFAM,GLA,HNRNPC,GAGE6,RPL29,HSPA1B,SF3B4,POMP,BCYRN1,SERPINE1,ARPC5L,RNF7,GHITM,TPRG1L,UHMK1,MAGOH,KRTCAP2,PSMD8,RRP36,RPL19,S100A10,EXOSC3,SF3B2,XRCC5,MIF,C10ORF35,COX7A2L,EIF1,AIMP2,FOSL1,EIF6,FASN,SFXN1,RPS20,EZR,PAF1,ATF4,RPL5,ANAPC13,RPL6,LTV1,RPL31,RPL4,ANP32B,TFRC,TPI1P2,M…	WSB2,RPL22,AHNAK2,PLEKHA1,ACTN1,DEK,TM4SF1,SCD,MT1A,MARCKS,RFX5,GAGE7,HNRNPD,EPHA2,CALM2,CALM3,VPS29,CKLF,CALM1,SF3B6,IFITM2,RPL11,CCNI,PDHB,ATP5A1,CARHSP1,CLDN1,DPYSL2,RPL15,E2F5,RABAC1,B2M,COX8A,JUND,GABARAPL2,CAMLG,CMC2,COMMD3,WDR54,ZNF14,AIF1L,EHD1,TYMSOS,MYL12A,RPS29,RPS28,TNNT1,QARS,PSME2,NOL12,RPS23,TMEM9B,ITM2B,RPS24,MACF1,FAM65A,ARL6IP1,STMN3,TMEM181,PCBP1,MT1X,ATP5C1,ENO1,C12ORF57,PRDX3…
TSC1	STARD4,NGDN,GALNS,OSTM1,CCS,TMEM126B,TMEM126A,GLA,IGTP,ACOT7,ASF1B,ADAMDEC1,CYFIP1,ABCB1A,H2-DMA,IPP,FAM169B,ASAH1,TOB1,MYB,F630003A18RIK,S100A13,MVB12A,UBASH3B,GBP3,ABCB1B,BC059841,GBP2,FDFT1,HOXA5,EPSTI1,ATP6AP2,ART2B,SQLE,EHD4,PRKCZ,VAMP7,TCN2,PKIB,PNP2,PRR13,PADI1,LXN,MS4A7,CDCA3,CDCA5,CDCA8,GNS,SCPEP1,PLAC8,RNF216,STMN1,FIGNL1,GM8369,SDF2L1,CENPV,RIPK3,FUCA2,IL10RA,PQLC2,BHLHE40,REL,ADA,IL18…	D330013E07RIK,MX1,SFMBT2,RSAD2,SYTL2,MTURN,L1CAM,RHEBL1,CD7,LPAR6,GTF2IRD1,PFN2,C230037L18RIK,CD200,HSPA1B,APP,RAMP3,ARXES2,6720460K10RIK,HNRNPR,C77949,FRAT1,FRAT2,NIPAL1,DDX26B,ST3GAL1,6030422H21RIK,KLF11,AW552393,AR,ACER2,BIN1,BB182297,LYPD6B,ACSBG1,PID1,5930435M05RIK,IFIT1,PCBP4,TMEM88,MIER3,FAM19A3,HIVEP1,IER5,CDR2,1110032F04RIK,FGFBP3,ANXA5,D830025C05RIK,PRSS16,SIRT5,AMPD3,PRPF40B,D930028M14…
FMR1	1810058I24RIK,RPL21,WDR83OS,CNBP,RSAD2,PCDH20,DEK,YOD1,RFX2,MEMO1,ATG12,HNRNPM,HNRNPK,MTHFD2,SCGB1A1,SARNP,VOPP1,SERBP1,SUB1,YME1L1,VIM,ANP32E,CPEB4,PI4K2B,TPRGL,RB1,CCNI,RPL10,HNRNPU,GHITM,UBE2L6,UHMK1,RNF115,LSM12,BSG,GPBP1,AKT3,E2F2,PIP4K2A,ST3GAL5,STOM,TCEB3,AKT2,LY6G6C,F830002L21RIK,TCEB1,CHAC2,SNCA,MIR692-1,CNTD1,JUND,GABARAPL2,TSPYL1,RPL41,TMEM50B,IGHV1-53,ERDR1,MIF,SLC16A10,EIF1,PTP4A2,BC…	AW112010,ACTN4,ACSL1,IFRD2,BSDC1,PPP2R1A,GAPVD1,CD2,KATNAL1,ZG16,MYL9,TRIM10,TLN1,EAR12,EAR10,LEF1,SNORD82,MTMR3,HS6ST1,PIRB,LY6C1,MYL12B,STX11,FZR1,CNST,CHST12,PEG10,WFDC17,RPL18,CREBBP,PRKCA,ANK1,GM16551,DOPEY2,BPIFB1,TREML1,MYL12A,EHD4,ABTB1,ZFPM1,WNK1,CYP2A5,SFXN1,BIN2,TREML4,PROL1,FERMT3,OGDH,CDS2,RPL6,WFDC2,H2-L,GVIN1,GATA1,SLC6A4,RPL8,INPP5D,DMRTB1,DYM,HMOX1,GLUL,OASL2,CDR2,PSENEN,PCP4L1,A…
RARB	D330013E07RIK,ESCO2,IL1R2,OTOP1,ACSL5,ACSL4,CIDEA,BC005685,AA409368,D5WSU152E,DEPDC1B,9130004J05RIK,2210419D22RIK,CRISPLD1,COL9A1,HNRNPF,AHCYL1,ADAMDEC1,ATF1,PANK1,3110005L21RIK,PDHB,PPP1R3B,AQP5,CSN3,CSN2,RNF5,CLDN2,AI120166,CNST,CHORDC1,LAO1,GM6768,HMCN1,B230214O09RIK,GM20120,C130051F05RIK,D1ERTD75E,D15WSU126E,GM8267,KLF11,ERDR1,PPBP,TFB2M,4633401B06RIK,AA407881,5330417C22RIK,NET1,LALBA,MOXD1,S…	GAMT,WFDC21,ACTN3,TYW3,FBXO2,DHDH,CELA1,UPF3A,DKK2,PM20D2,SFRP5,EID2,SMC2OS,HIST1H4C,MYL1,LEP,MYL4,MYL9,IDO1,LOC100504676,IFITM2,POMP,SERPINE1,SYNPO2,GPATCH4,IL2RG,PSMB10,SAP130,GPR155,SRPX2,NNAT,IFT74,SNRPD1,SNCG,TCEB2,FSD2,MEST,5730411F24RIK,S100A11,6720407P12RIK,KLF14,1500011K16RIK,TNNC2,TEX11,1700021F05RIK,RASSF9,SLC6A13,SLC16A12,PRG4,SNHG3,EHD1,RPL39L,PLSCR2,CNKSR1,AV099323,MYLPF,TNNT3,LYPD6…
CMAHP	GBP7,ZFP2,ENTPD4,TRAP1,RSAD2,MX2,SLC50A1,SEPP1,DKK3,PSMB9,ATG12,MGP,IFI27,IDNK,HIST1H4I,ACOT1,IGTP,RPL27,BC031181,SF3B6,ITIH4,IFITM3,RPL10,PLEKHB1,H2-DMA,ATP5A1,ARPC5L,ZFP609,PRCP,PSMB10,LSM10,C4B,PSMD8,PLAC9A,GNG5,SLAMF9,ST3GAL5,SERPINF1,S100A13,MVB12A,GBP2,CHST7,H2-EB1,FZD6,ARRDC2,GADD45A,IRGM2,IGF1,IRGM1,1500012F01RIK,PARP14,SQLE,PPP1R1B,TMEM183A,RPL5,LST1,MS4A7,ANAPC16,CFI,ECI2,RTCB,MGST1,MRP…	SLC12A3,B3GALNT1,WSB1,IL1R1,ACSL1,GTPBP2,GANC,MFSD11,MAPK11,COL1A1,HNRNPL,0610009O20RIK,RUFY3,HSPA1A,CDK12,ULK1,ACOT7,ZFP157,LETMD1,APP,RB1,PRKAA2,PGAP2,TMEM63B,SGMS1,NTN5,GABPB2,BACH1,TOB2,AQP4,SLC5A6,ADCY6,SAP130,EXOSC10,ZMIZ1,DAG1,FAM63B,APBB2,PPARGC1A,RAB11FIP3,SNCA,ABCA2,TMEM86A,KLF13,TMEM86B,SLC6A19,PLK3,KLF10,ERDR1,NR2F2,NR1D1,GADD45G,GBAS,VAMP7,BCAM,WNK1,ZFP292,CYP2S1,PTPLAD2,CRYAB,EZH2,R…
ESR1	SMARCA1,APCDD1L,CACNA2D4,LOC100130938,ACSL5,EVA1A,EREG,PSMB9,TM4SF1,ZNF717,CTH,NINJ2,VIM,MXRA7,EPHA2,MYL9,CPVL,HRASLS,CDA,MT1E,OPTN,PRKAA2,SAMD9,SERPINE1,WBP5,GLRX,SLAIN1,TFPI,ANTXR2,TMEM71,HERC5,STRIP2,TRBC1,IFI16,FLRT2,SUSD5,SPOCK1,GBP1,WLS,GPR158,LIX1L,STAC,GADD45A,PLA2G4A,LOC152225,IFI44,EXT1,FOSL1,CDCP1,SNAI2,CHST2,GNE,SPARC,TMEM200B,COL13A1,PDGFC,PALM2-AKAP2,ENO2,IFIT1,ICAM2,IFIT3,LIPG,FLG-…	B3GALNT1,ZNF165,ZFP3,CKMT1A,SYTL2,SYTL1,EML1,SYTL5,ASS1,SPATA17,ABCA12,NUP210L,LOC100507025,PPP1R3D,GPR160,SPINT1,HSPA1A,PCDHB5,ACOT4,LOC100506847,CRABP2,TPTE,SMA5,CLDN3,ASCL2,HS6ST2,ABAT,TOB1,MUC1,FLRT3,HENMT1,LURAP1L,PREX1,S100A14,PRSS8,SUSD4,MAL2,HOXA5,EGR3,C9ORF152,STARD10,SLC6A14,RAB39B,CBFA2T3,VASN,PBX1,SLC16A14,AR,SULT2B1,FHDC1,MYO5C,PKIB,MEIS3P1,H2AFY2,TRMT12,FREM2,TSPYL5,LXN,CDS1,PCDH10,…
JAK2	ATP6V1E1,PPP2R1A,SCAMP2,CDC20,HNRNPM,MYL6,HNRNPK,HNRNPL,HIST1H4C,LAP3,MTHFD2,SPINT2,NINJ2,MYL4,VIM,CCDC86,RPL28,HNRNPC,ACOT7,RPL29,VPS28,IFITM2,RPL12,UQCR10,ATP5A1,RPS4Y1,PNP,ACTB,UXT,DPYSL2,BSG,SNRPD2,TFG,CAPNS1,CHST11,MYC,STOM,CPNE1,AP2S1,RPL19,S100A10,RALY,FDFT1,TMEM50A,PLK1,MANF,MIF,SNF8,HLA-B,COX7A2L,EIF1,SQLE,MLLT11,TPX2,UCK2,EIF6,CSNK2B,CLPP,TAGLN2,GRB2,ITM2B,CHST6,PHB2,RPL3,ANP32B,ARL6IP1…	SSB,SS18L1,WSB1,FNBP4,RPL21,RPL24,ZNF160,DEK,HSPE1,NISCH,PSMC6,DDX39A,SERBP1,TMEM126B,RPL27,RAN,RPL11,WBP5,ARPC5L,SLC5A3,PNN,MYL12B,EXOSC8,PDCD10,EXOSC10,NXF3,RPL36AL,PSMD6,PI4KAP2,RPL14,TCEB1,B2M,CCNL2,CCNL1,ZNF266,NAA50,PRR11,TMEM50B,MTERF3,DNTTIP2,RPS27,RPS26,RPL27A,PSME2,TRMT13,RPS21,RPS23,RPS25,ATF4,RPS24,RPL6,TCERG1,RPL4,RPL30,ACSM3,TFRC,PIEZO1,RPL34,SMC4,SAMSN1,RPL7,KIAA0020,RPS16,EPM2AIP1…
FOXM1	ACOT9,WSB2,ATP6V1E1,KRT5,FNBP1,RPL22,ACTN4,RPL24,C20ORF24,MTHFD2,MGP,SPINT1,TMEM126B,RPL26,PSMC1,RPL28,RPL27,RPL29,PFN1,MT1E,APP,RPL11,WBP5,UQCR10,CCNC,MYL12B,PDCD10,RPL36AL,SNRPD3,SNRPD2,PSMD2,RPL18,NAA50,GABARAPL2,TSPYL1,RPL41,TMED9,GADD45A,TALDO1,VASP,FTH1P5,RPS27,RPS26,EIF6,CSNK2B,RPS21,RPS20,RPS23,RPS25,ATF4,GMFB,RPL6,CUTA,RPL31,RPL32,TFRC,RPL35,UXS1,PDGFC,TXN,HIF1A,LIPA,RBPJ,RPL8,RPS16,CYB5…	DUT,RPL21,RPL23,ACTN1,CKMT1A,HPCAL1,PPP2R1A,WDR77,RNF103,AFG3L2,ASS1,CCT6A,HNRNPK,CLNS1A,KARS,PSMC5,HNRNPF,MT1H,TRIM16,HNRNPC,KIF20A,FAM64A,MYL9,PFN2,CALM2,ASF1B,MT1F,ATP6V0D1,KDELR2,RPLP0P6,RPL13,RNF4,ACTB,GNG5,PSMD6,ZNF706,CAPNS1,VTI1B,MAGEA3,B2M,S100A10,MAGEA6,ZNF148,COX8A,F8A1,FZD6,COMMD3,MIF,TMA7,GPN1,AMMECR1,FAM136A,BACE2,TPX2,RPS28,GORASP2,JTB,LOC100129361,TAGLN2,HYOU1,PSME1,EZR,RPS24,SET,…
MYOD1	AHNAK2,DEK,CCK,TM4SF1,PCDHGA10,MEX3C,VIM,RPL22L1,CALM1,IFITM2,IFITM3,RPL11,KDELR1,CRABP1,RPL12,WBP5,HNRNPU,GLRX,MAGOH,PNP,KRTCAP2,GNG5,CAPNS1,SERPINF1,S100A13,RPL19,B2M,TIPIN,LOC630855,WWTR1,GM10335,GM12191,TMA7,SNHG8,RAET1A,1500012F01RIK,TCL1B3,RPL39L,RPS27RT,GM2710,KITL,RPS23,GM20253,SET,HSPA4L,RNH1,ANP32B,PDGFC,TWIST2,TMEM98,RPL9,GCSH,SCPEP1,LGALS3,RPS18,GNG10,GJA1,STMN1,PRDX2,DHX15,2310036O22…	PEX19,CNBP,HN1,MEMO1,MYL6,PSMC5,PSMC2,PSMC3,TMCC3,ACOT7,PFN1,TAGLN,RNASET2A,ATP5A1,DLL1,ACCS,ACTB,BSG,RACGAP1,PIP4K2A,GM6402,GM12508,FDFT1,S100A11,RPL41,GADD45B,TNNC1,MIF,VASP,PRRC2B,CNKSR3,SQLE,FERMT2,MYL12A,EHD4,RPS28,TNNT2,RPL27A,FASN,PRKAR1A,CSNK2B,PKIA,CYSTM1,ATF4,LXN,SPARC,RPL3,RPL4,MAGED1,RRP1,ENO1B,FCF1,PREP,RPL7,RPS15,INPP5A,RPS17,RNF217,LGALS1,FTH1,HMOX1,ARL6IP5,MYO18A,RPS10,TIMM17A,SER…
AURKA	GBP2B,BTBD19,AHNAK2,SYTL2,CELA1,KRT7,TTC39B,TM4SF1,ASS1,HIST1H4A,HIST1H4B,CCDC80,CPEB1,HIST1H4C,SDPR,FEZ1,IFI27,FEZ2,HIST1H4H,HSPA1A,ORAI2,ASB5,TRIM16,IGTP,RIN2,MYL9,VIP,HSPA1B,RIN1,TES,GM14005,IFITM3,SGMS2,TAGLN,SERPINE1,SERPINE2,2010300F17RIK,MNDAL,LY6C1,NTN4,NUAK2,NIPAL1,LURAP1L,DPYSL3,MYC,GBP3,RAB11FIP5,GTSE1,EGR1,LOC100503923,CHST7,MCAM,GADD45G,PAPPA,IRGM2,TEX15,IRGM1,IFI47,FAM124A,COQ10B,IF…	ZFP711,STARD4,DUT,EPHA7,ACSL3,ESCO2,LRRN3,GM17748,IFRD2,MOGS,NUP210,ISL1,SEPP1,SOX11,WDHD1,GCAT,PM20D2,FNDC4,MIS18A,MEX3B,NEIL3,SNORD89,SPARCL1,DNA2,HNRNPD,REC114,ENPEP,GLS2,PGAP2,IFITM1,CRABP1,GT(ROSA)26SOR,2700038G22RIK,ARXES1,AQP1,PDXP,C4B,GPR155,FLRT3,CHEK1,MYB,TCOF1,RAD54L,E2F2,HMCN1,MEST,E2F7,GSTK1,BCL11A,ALG6,SLC6A15,TMEM194,IGF2,PARP16,DHFR,STAG3,BB182297,BEX4,PAXIP1,ZMYND19,BEX2,UGT8A,NC…
PTK7	SSTR5-AS1,ARL14,CKMT1A,SYTL2,PSG1,ACSL5,DKK1,EREG,SYTL3,RHEBL1,PSG6,PSG5,SOAT1,CTH,PCDHB6,TMCC3,EPHA2,SNORA21,SERPINE1,COL12A1,TFPI,ANTXR2,CLDN1,STX11,GNG4,NIPAL1,PPARGC1A,PRSS3,SNCA,RTBDN,LIX1L,TNFSF15,MCAM,PLK3,GADD45A,SH2D1B,SLC16A12,EHD1,MLLT11,FERMT2,FOSL1,NCEH1,ZNF702P,PPP1R1C,NMT2,NOSTRIN,TAGLN3,GMFB,C9ORF72,TFRC,PCDH10,STMN3,IL20RB,SOGA3,ICAM2,LIPG,GNG11,RPSAP52,HMOX1,HMOX2,LRAT,DUSP5,IKB…	LRRC37A3,DUT,IL1R1,MX1,PCGF5,IFITM10,PIH1D2,LRRC37A2,PLEKHA1,ZFP3,PASD1,ANKEF1,ATG10,ATG14,SYTL4,FAM133B,LOC100049716,XPNPEP1,CYP2C8,PPP1R3C,FAM230B,CYP1A1,LRRN1,SIK3,PCDHB4,NAIP,TP53,TRIM13,EIF5A2,IFITM1,PON3,SLC35B2,CRABP2,TESK2,IPP,TRANK1,ABRACL,SLAIN1,SLC5A4,NAA60,HERC6,MUC1,CREB3L1,HERC5,HENMT1,ZNF827,NKX2-1,HOXA2,CYP1B1,ZSCAN16,ATXN7L3,GBP2,SLC12A8,RNF111,SAMD12,AAR2,TMEM184C,AFAP1L2,NEBL,S…
TGFBR2	GBP6,EPHA5,LUM,DSG1A,GBP8,KRTDAP,PLEKHA2,LRRN3,EBF1,KRT7,ISLR2,SEPP1,5830443J22RIK,MTUS1,TEC,RFX8,AI844685,CD9,COL9A1,VIP,CDA,ADAMDEC1,VIT,IFITM3,IFITM1,SERPINE1,PON3,CRABP1,CPNE8,GT(ROSA)26SOR,C3AR1,CALML3,PPP1R3B,CALML4,MRGPRF,CH25H,2900073C17RIK,FLRT3,PLAC9A,CHST11,ABI3BP,SLAMF9,S100A14,SNCG,S100A16,MAL2,POF1B,B930025B16RIK,LY6G6E,1810011O10RIK,EXPH5,EGR1,EGR2,EGR3,WNT10A,AFAP1L2,DDIT4L,NR2F1,…	GBP7,ACTN3,CACNA2D1,RSAD2,SYTL2,CACNA2D3,DKK4,HIST1H4B,MYL2,ASB5,IGTP,MYL9,ASB4,EPHA4,PRKAA2,A930003A15RIK,SMPX,NOLC1,NDNF,MNDAL,AQP4,AQP1,AKAP2,NNAT,PEG10,E2F2,MUSK,FSD2,NKX2-5,FZD4,OMD,5430421B17,FZD8,IRGM2,SLC16A12,FLI1,PLSCR2,TNNT3,5033430I15RIK,FAT3,VGLL3,VGLL2,PADI2,GPM6A,MOXD1,PDE1A,DMP1,GATA3,PLA2G7,PCDH18,METTL11B,LPAR1,GJA5,NAALAD2,PLAC1,NKX3-1,PROM1,MNX1,GPR17,PCP4L1,DUSP3,TCF15,H3F3B,…
SRF	ACTN4,SFMBT2,ACTN1,SLC12A2,KRT8,KRT7,HSPE1,ASS1,PSMC6,CD9,ETHE1,RPL22L1,CALM2,CALM1,AHCYL1,APP,SCT,TAGLN,RPL10,PLEKHB2,CRABP2,WBP5,SLC35B1,TOB1,SLC5A6,PNP,ACTB,BSG,GNG5,B2M,FDFT1,S100A11,EGR1,NDFIP1,EGR2,JUND,GABARAPL1,PLK2,USMG5,IGF2,NR2F6,EIF1,SQLE,MYL12A,VAMP8,PRKAR1A,CYSTM1,UNC119B,GLTP,GABARAP,SPARC,BEX1,FCF1,PTTG1IP,PDGFA,HIF1A,PLA2G7,RPL7,CYB5R3,FAM134B,SOX2,GJA1,LGALS1,PIP5K1A,CCRN4L,HIST…	IMP3,CNBP,MRPS18B,PPP2R1A,WDR74,CDC20,PHF5A,HNRNPM,NISCH,HNRNPL,MTHFD2,CLNS1A,BAX,UQCRC1,RPL28,RAN,VPS28,SF3B5,SF3B6,IFITM2,RPL13,UQCR10,CCNF,ATP5A1,EWSR1,CISD1,UQCR11,MYL12B,GM13152,DHX30,PSMD7,SNRPD2,TCOF1,PSMD4,RABAC1,RPL19,ZFP960,PHC1,SNHG1,COG6,PMM1,KLF10,ERDR1,GDF3,GPN1,NR0B1,CTPS,MOV10,AIMP1,RPS28,CLPP,RNPS1,SIVA1,ATF4,SET,PHB2,GLDC,VARS,GM10221,ANP32B,CDCA4,CDCA7,CDCA8,PCBP1,MRPL15,ADH5,P…
PTBP2	OR8H2,LUM,ARL10,PRELID1,IMP3,TAS2R10,SFMBT2,SS18L2,RSAD2,TAS2R13,RFX3,OR1J4,NYX,NEIL3,HIST1H4C,LAS1L,OR4K15,OR4C12,ASB5,TRIM16,POP1,OR2AT4,CCDC84,ATF3,OR8G1,PANK4,PRSS1,ZNF394,C3AR1,CH25H,OR6S1,PPP4R1,FLRT3,MXI1,E2F1,TYW1,RPL14,S100A10,EXOSC3,ALOXE3,OR2A25,ZNF146,SIAH1,ZNF18,TMEM86B,DTNA,PLA2G4E,CMC4,EDEM2,GDF3,MTHFS,OMG,OR5P2,GJB1,CDCP1,EIF5,ADCK2,CWF19L2,CHST1,SFXN2,OR4D10,NANOG,RPS25,OR7C1,SET…	UNC13C,IQCF5,EBF1,CIDEC,DCLK3,CACNA2D3,OR1J2,SYTL5,SMARCA5,FRAS1,SCD,SPATA18,MYL2,SCN10A,TNFSF4,NINJ2,TMEM126B,KIAA1211L,CPNE6,C1ORF194,CRABP1,CPNE8,SERPINE2,PLEKHB2,CLEC10A,FZD10,AKAP5,CLDN2,AQP1,PHYHIP,RGAG1,GNG4,CDC23,IFT74,PEG10,GNG7,RPL15,CPNE4,PPARGC1A,C3ORF14,OR6B1,SNCB,EGR3,EGR4,TAS2R31,OMD,EDEM1,SIAH3,FZD7,IGF1,TMEM196,SLC6A7,PPP1R1B,DZIP1,CD302,MRAP2,ACTRT2,TMEM183A,CDS1,FANK1,OXTR,SPON…
MYC	GBP9,GBP8,IL1R2,RUNX1,4632428N05RIK,BC005685,GTPBP2,IFI27,TNFSF4,ORAI1,TRIM16,TNFSF8,CPEB4,OPTN,ASB2,CD200,MTMR3,SP100,IL21R,MTMR9,NOD1,BACH2,TMEM71,HERC6,LONP2,S100A13,SLAMF7,CHST15,WLS,GM5431,ST3GAL1,PEA15A,GBP5,PRKCH,EGR2,ST8SIA1,ABCA7,PLA2G4F,TMEM50B,IRGM1,PRKCA,GPR183,A330023F24RIK,A130014H13RIK,ITM2B,PADI2,LXN,GABARAP,MAGED2,CREBRF,PDGFB,LDLRAD4,AKR1C18,GATA3,IKZF4,IFIT1,IFIT3,CD79B,SPIB,BL…	MECR,ACSL3,IFRD2,WDR75,AARSD1,MRPS18B,KNOP1,WDR74,PUS7L,WDR77,GCAT,QTRTD1,MTAP,LAP3,CIRH1A,POLR3D,SCO1,1810032O08RIK,MTHFD1,SNORA26,SNORD87,SNORA24,SUCLG2,HIST1H4J,POP1,SNORA23,HIST1H4F,SNORA21,AKAP1,SNORD82,GLS2,IFITM3,IFITM1,GPATCH4,ARXES2,SDAD1,LRP8,LY6C1,MYC,1190007I07RIK,SNORA73A,SNORA73B,EXOSC1,SIGMAR1,BATF3,SNORD58B,SNORA52,CTPS,FAM136A,WDR55,SFXN1,GRWD1,CLPP,NDUFAF6,SNORA74A,NDUFAF4,NOL11…
YY1AP1	ACTN4,RPL24,ACTN1,KRT8,KRT7,DKK1,C12ORF75,MYL6,RRAGA,MARCKS,MT1G,RPL28,RPL22L1,CALM2,PFN1,MT1F,IFITM2,RPL10,RPLP0P6,SERPINE1,COL12A1,RPL12,PON2,WBP5,MYL12B,ACTB,DPYSL2,RPL36AL,CAPNS1,RPL15,TCEB2,RABAC1,RPL19,S100A10,FDFT1,S100A11,FZD6,PLK2,TALDO1,LRRC75A-AS1,EIF6,TAGLN2,RPS20,PSME1,CYSTM1,EZR,RPS25,ATF4,CUTA,RPL3,RPL30,MAGED1,ARL6IP1,TXN,MGST3,MT1X,PTTG1IP,PALM2-AKAP2,RPL9,SNHG19,EPS8,C3,CYB5R3,P…	KRT5,STARD7,IMP3,CKMT1A,HSPE1,C20ORF24,SRRM1,HNRNPK,DDX39A,HIST1H4C,KARS,SERBP1,SLPI,ANP32E,LOC728825,LINC00520,MT1E,SF3B5,RPL11,DCAF6,SFRP1,TOB1,PNP,SNRPD3,IFI16,MYC,S100A14,S100A16,MAL2,RPL17,MEST,LOC440983,MT1HL1,HOXA5,PLK1,MIF,ALG3,TMA7,SNHG16,RPS14P3,UCK2,JTB,NET1,SDC1,PTPLAD1,RNPS1,TTLL12,PTGES,PTP4A1,SET,PHB2,DANCR,ANP32B,PLEK2,RPL34,PITPNB,MGST2,MRPL18,ATP5C1,ENO1,EPRS,TXNDC17,HSPH1,LARP1…
PDK1	IL1R2,HIST1H4N,FBXO2,MMD2,MAPK13,RBP7,EML5,HIST1H4C,RRAGD,SLPI,HIST1H4H,HSPA1A,HIST1H4J,HIST1H4K,NBL1,HIST1H4D,PRL3D3,CDO1,HIST1H4F,WFDC13,ATF3,RAMP3,CMAS,SATB1,SLC23A2,SCX,FOXG1,DLL1,APCDD1,NTN4,CRHBP,GNG8,MXI1,1810011O10RIK,SNCA,CHST8,WNT10A,NTNG1,GADD45A,PPBP,SLC16A11,UGT1A6A,ACER2,TREML1,FOSL1,SSPN,PTGES,SLC22A4,PDE1B,PDE1A,TWIST2,GATA6,ENO2,PLA2G7,ADH7,EPS8,GLDN,OPLAH,SOX4,PRL2C4,GPR176,FAM1…	KRT1,LUM,KRTDAP,ESCO2,PLEKHA6,EBF2,KRT8,ISLR2,NUP210,WDHD1,PSMB9,CDC20,CCDC80,DEPDC1B,ASPHD2,FAM64A,2310042E22RIK,EAR12,ASF1B,SCT,CCNF,NCAPH,3110035E14RIK,CSN3,RAD54B,SFRP1,CLDN1,TONSL,FAM132B,ALOX8,PLAC9A,RAD54L,SLAMF9,WFDC18,GTSE1,PLK4,EGR2,H2-D1,PLK1,ST8SIA2,ERDR1,RAET1B,PLSCR2,TPX2,FAM111A,CYP2S1,GPR183,SASS6,MRVI1,FCRLS,CDCA2,CDCA3,CDCA5,CDCA7,CDCA8,WFDC1,MYLK,CHTF18,IL4I1,BRIP1,STMN1,CRTAC1…
NR2E3	ANKRD29,ZBTB18,AGTPBP1,CORO2A,9430037G07RIK,KLHL29,8430426J06RIK,SEPP1,ISL2,5830443J22RIK,HPCAL4,HIPK3,DEF6,C530044C16RIK,MEX3B,ASPHD2,LOC624295,C030039L03RIK,SAMD7,FRMPD1,PHLDB2,ROCK2,AW049021,SLC1A1,AQP1,NDRG1,RNASET2B,ZFP36L2,PCDHB20,DPYSL2,GPR152,NUAK2,HERC3,2900055J20RIK,E2F6,GM3373,SAMD4,9330159M07RIK,LOC100503456,CADPS2,ST8SIA1,GADD45B,CD8B1,PRKCA,CARTPT,FAM160A1,BTC,CNKSR1,TNNT2,CAPRIN2,S…	CADM3,MCTS1,HOMER1,SCRIB,EML4,EID1,EID2,ZFP275,HSPA1A,TNFSF9,E130218I03RIK,TPRGL,HSPA1B,CHIC2,POMP,CLPB,A930003A15RIK,SERPINE2,ADCY2,ABRACL,TMEM70,BACH2,SSFA2,GPR155,PSMD8,SV2B,GPATCH1,GNAT2,GABARAPL1,ATP6AP1,C030009J22RIK,VPS37B,THAP11,HCFC2,COPZ1,EHD4,RIPPLY3,PNP2,H2AFY2,AMY1,VAMP4,OSER1,GABARAP,DANCR,B3GLCT,PDGFA,TEX26,XPC,MYLK,PCDHA2,KCNMB2,PRDX2,FAM19A3,4930434J08RIK,PPAPDC1B,AS3MT,FAM19A5,G…
ERO1A	SND1,STARD4,SNORD56B,HCG27,MRPS18C,SOX14,TPRX1,ISL1,AZGP1,LOC100507388,MYL1,MRGPRD,SPATA12,FAM230B,LOC441601,DAND5,TMEM87B,SNORD45C,EHF,SNORD45B,FAM99A,SLC35B1,RGPD6,GLRX,RPS4Y1,SLC5A5,ITLN1,FLJ38773,IFNL2,LINC00518,CREB3L2,SNORA15,C22ORF24,LY6G6C,TSPYL2,XBP1,COX8C,TMED9,DAXX,TMEM74B,SURF4,OMD,TMEM50B,ALG5,MANF,COG3,OR4N4,ALG2,HLA-E,SQLE,PLEKHS1,FLJ36000,SLC6A9,STRC,GRAP,HYOU1,CRYAB,OR6A2,CHST4,R…	LRRC37A3,SSTR5-AS1,TAAR9,LINC00094,SNORD115-44,PSG1,SNORD116-14,OR2L2,SNORD115-42,OR6T1,CCDC80,FAM133A,CYP2C8,SNORA28,PCDHB1,ZNF716,OR4C13,OR5E1P,TNFSF8,OR4C16,OR8G5,C1ORF192,CSN3,SNORD116-20,SULT2A1,ABRA,OR5M10,SNX29,LOC100128288,FLJ42102,MSANTD1,MYL10,NTSR1,ADAD1,S100A16,LY6G6F,OR6B2,GPR158,FMO9P,KRTAP9-8,PRG2,OR5P3,ELL3,NAG18,MEP1B,TGIF2LY,FAM90A7P,PRR13,OCM2,SCN2A,ZNF257,EXD1,OR52J3,CFH,SLC45…
FGFR3	LOC100288092,ZNF165,LOC100286909,CCZ1B,DNAAF2,WDR75,FAM133B,LOC102724927,ABCA12,STAM-AS1,FLJ44896,MTCP1,PRKRA,TMCC3,LINC00889,COL9A3,CPEB4,CCDC84,MAP10,CCDC69,TEX43,LOC100133660,FSCB,KIAA0485,APCDD1,MSANTD2,ELMSAN1,LOC100287696,LOC100128288,C10ORF107,SUSD5,LINC00877,CHAC2,CCDC78,CCNL2,RAB11FIP3,LOC145474,LOC100508226,LOC401176,CCNL1,ANKS1A,GBP4,PRPF38B,AFAP1L2,ABCA6,ZNF141,ABCA5,SLC6A14,LINC01082…	HES7,ACTN3,TRAV12-2,LOC100293561,TEX38,PDYN,FRAS1,RPS4XP6,LOC100506051,TTTY15,PSG7,PLCD1,TTTY11,SPRR4,HOXB1,CCDC68,SSSCA1-AS1,DPH3P1,ANKRD19P,C4BPA,PRAMEF12,TRMT2B,LOC286083,SLC5A5,HERC5,C3ORF18,MUC3,FSD1,C22ORF23,NTSR2,ST3GAL4,SLC34A3,CHST7,CNTD2,SLC6A12,OR5P2,WFDC21P,TEX19,MACROD2-AS1,PLSCR4,RNF208,LOC100505786,MEP1A,MAGEB2,CRYAB,CHST4,OR14J1,FUT11,ZNF491,KRTAP10-12,CEBPZOS,EDA2R,GRPR,CD1C,FGF1…
MIR122	GBP6,ACOT9,PRELID2,GBP8,MX1,H2-AA,COL1A1,NECAP2,CD9,VIM,ACOT3,ACOT2,CDA,RALB,ABCB1A,SERPINE1,C3AR1,SLC5A1,ADCY7,GBP2,9330159M07RIK,S100A11,SULT2A2,EHD4,5330417C22RIK,SLC6A8,PLSCR1,TLR13,SNAI2,MS4A7,CDC42SE1,CFD,CYP2B9,PLAC8,PROM1,IER3,GSTM2,MCRS1,CCL20,ANXA5,BMP8B,FAM126A,H19,MMP13,MMP12,COL3A1,GPRC5B,BC023105,GIPC2,CLCF1,PXMP4,MYZAP,ABHD1,BHLHB9,SLC18B1,ABHD2,MEG3,MS4A4C,CASP12,STAP1,SH3BGRL3,HI…	RARRES1,SDR42E1,2900064B18RIK,HSD3B5,CADM4,PHLDA1,CD163,WFDC21,F11,1600002H07RIK,DIO1,HSD3B2,DCLK3,RFX4,SERPINA3K,CYP39A1,TTC39C,CYP1A2,POLR3G,HSPA1A,IDO2,C730036E19RIK,CYP4A12A,ZFP445,SUCNR1,PON1,FAM47E,ZFAND4,SAA4,RGS16,HAAO,CCBL2,PPP1R3B,SDR9C7,EGFR,FAM214A,CMAH,CYP2D13,CAPN8,MUG-PS1,NLRP6,PERP,SERPINA4-PS1,SERPINF1,SUSD4,GNAT1,RPL17,ASPDH,AI317395,EXPH5,CYP2C70,S1PR5,HES6,MEIOB,IGFBP2,CADPS2,…
HDAC1	ZFP954,STARD5,NBEAL1,RC3H1,PNMA5,IFT80,PRMT10,SCAMP1,MTURN,TMEM82,EID3,NEIL3,MARCKS,OSTM1,ZC2HC1A,GM9927,TRIP6,CCP110,SOAT1,ACOT2,HECA,FAM64A,PFN2,C030034I22RIK,BCORL1,PI4K2B,ZFP398,ASF1B,TMEM63A,PGAP1,RAMP3,SAMD8,STX17,RETSAT,PEX11A,PLEKHB2,TMEM74,PRAMEF12,ZFP607,SLAIN1,MTMR6,SNX30,GPR155,RAB11FIP2,GNG3,CNST,TMEM67,NIPAL3,CDK20,PIP4K2A,ST3GAL5,SLC12A9,CNOT6L,PHC3,TSPYL1,JAG2,GABARAPL1,TBC1D8B,ST…	ZFP710,ZFP1,NPFF,FOXH1,BC027231,MRPS18B,UPF3A,GATAD2B,CDC20,PTRHD1,SNORA26,BCOR,VMN1R174,MAML1,MRGPRE,NTN1,AQP2,ZSCAN10,MYC,1190007I07RIK,NKX2-6,NKX2-5,NTSR2,FIS1,CREBBP,JAG1,ZBTB7A,ABCA1,ZFP617,FZD7,GDF3,SETMAR,HCFC1,TOPORS,RIPPLY1,ZZZ3,MIR682,ZFAT,NANOG,C77370,RCOR2,CCNO,MIR20A,ANP32B,ZBTB2,PPAN,PDGFA,SOGA3,SOX21,PLA2G7,GJA1,RPS19,KAT5,MIR693,EPC1,EPC2,SOX7,RPS11,BANP,FGFBP1,EDN1,FOXD3,LRRC25,R…
FLI1	LUM,SEPP1,DKK1,MTUS1,LARP6,COL1A2,MYL5,MGP,CRISPLD2,LPAR6,PPP1R3C,TNFSF4,ETHE1,ORAI3,SPARCL1,FAR2,DCHS1,RIN2,NBL1,MXRA5,OPTN,SLAMF1,EPAS1,IFITM1,LRP1,SERPINE1,FGL2,CRABP1,CRABP2,NDNF,UBE2L6,BACH2,AQP1,CHAC1,SPOCK1,KDR,SERPINF1,CYP1B1,S100A10,EGR3,TNFSF18,TNFSF15,FZD7,PLK2,ABCA8,C8ORF4,NUAK1,EHD3,LPHN2,PLSCR4,SERPING1,SNAI2,CHST2,SDC2,CRYAB,PID1,PTGFR,MAGED2,HHLA3,TRIL,GATA6,MYLK,IFIT3,FAM110B,LGA…	TMEM194A,ENDOG,IFRD2,WDR76,PASK,DKK2,C9ORF40,WDHD1,CDC20,NEIL3,CCDC86,DNA2,POP1,KIF20A,FAM64A,KIF20B,ACOT7,POLR3K,ASF1B,NCAPG,CCNF,NCAPH,CLDN1,SLC5A6,PNP,EXOSC5,CHEK1,RAD54L,E2F1,EXOSC9,CHEK2,TIPIN,E2F8,GTSE1,PLK4,PLK1,BCL11B,PRKCB,NR0B1,FLI1,TPX2,SLCO5A1,PPP1R1A,TTLL12,PADI2,APOBEC3B,CDCA3,NCAPG2,CDCA8,PPAN,ENO2,LOC642846,SMC2,BRIP1,C7,CEP72,MYBL1,MYBL2,BARD1,CENPU,CDT1,RMI1,NDC1,RHOH,CDC6,ZWINT…
MYC	STARD4,EGF,FLJ25694,PCGF5,SOX14,ASRGL1,ISL1,ATG14,C20ORF24,UPB1,AACSP1,DHX40,IGLV@,CAPN10,STAM-AS1,KIAA0247,SUCLG2,LOC441601,LOC728705,L1TD1,SKAP1,TECPR2,LINC00643,FRMPD1,RALB,TTLL10,PNKP,LOC100128729,AKAP5,TM9SF4,MUC1,RPL36AL,FLJ40288,NHLH2,C10ORF54,LINC00998,E2F8,NTSR2,GTSE1,SRGAP2C,GPLD1,GLIPR1L1,SURF4,KRTAP9-4,TYSND1,GPN1,AVPR1A,OR5P3,OVOL2,HLA-G,ANK2,NUDT16L1,IFI44,UCHL5,RPL39L,FIBP,ARC,C7OR…	C2ORF76,WDPCP,HCG27,LNPEP,RRAGB,ARMC1,RPS4XP6,LOC653602,DUS3L,C2ORF88,POMP,GORAB,LRP6,NOLC1,NOD1,ASCL3,PRPSAP1,HOXA9,PPP4R4,LOC389641,RAB11FIP4,PROK1,SURF2,FAM78A,TNFSF13,RAB27A,TEX19,COQ10A,NTAN1,VANGL2,NNT-AS1,SNW1,CYP2A6,ADCK3,LOC100287221,MMP23B,WNK4,TSHZ1,PRR19,SSR4P1,PADI2,LDHAL6B,IFI27L2,DANCR,COMMD9,TCL1A,RCC2,SCARF1,LRAT,OR8D2,SFTPB,MIOX,ZNF362,SLC35E3,RMI1,LOC100506418,KLK15,CARD8,MRPS6…
BMI1	WFDC21,SLC12A2,COL1A2,COL1A1,SFRP2,MARCKS,MGP,FDX1,VIM,SPARCL1,MXRA7,ACOT7,MYL9,CDO1,CD200,PBLD2,COPG2OS2,IFITM2,IFITM3,IFITM1,TAGLN,SERPINE2,CALML4,GLRX,ASAH1,LY6C1,MUC1,C4B,PLAC9A,NKX2-2,MEST,WFDC17,RAB11FIP5,IFITM6,LOC630855,S100A11,MSR1,EGR1,COG7,SLC11A1,IGF2,STFA3,SLC6A6,SQLE,VNN1,CYP2A5,FASN,SERPING1,SPARC,CHIA1,SPON1,CFH,LYPD2,MLC1,WFDC2,GM19831,PLA2G7,MYLK,C2,C3,TNS1,LARP1,CYB5R3,GCSH,GJA…	IGKV6-23,D630039A03RIK,WSB1,AW112010,RPL22,2410006H16RIK,IFRD1,RPL23,HN1,MCEMP1,H2-AA,HSPE1,CD2,MARCO,HIST1H4C,NEURL3,CD9,TEK,RPL26,RPL28,HNRNPC,RPL27,EAR12,IGKV6-15,RPL11,RPL10,RPL13,IL2RG,ABRACL,MNDAL,DLL1,TOB2,MAGOH,RPL36AL,CHORDC1,GPBP1,GM6768,PXDC1,GM3258,RPL17,B2M,CCNL1,H2-EB1,TNFSF13,MANF,TMA7,VPS37B,BAZ1A,COX7A2L,RPS29,RIPPLY3,RPL27A,RPS21,GM20253,RPS24,ANAPC13,RPL6,RPL34,GMFG,SMC4,GVIN1,…
ARID1A	ACVR1,GINS3,RYK,TGFB2,PRELID1,SNORD96A,USP5,GPT2,GLCE,GATAD2A,DEK,MOK,HN1,ARHGAP28,MEMO1,EML1,SRRM1,SAP30,CDC20,FAM91A1,SLC9A6,CIRH1A,DKC1,PSMC2,TFAM,FAM64A,RIN2,MPHOSPH9,RPL29,NSMAF,MT1E,EIF5A2,MTPN,SGMS2,SSNA1,UCP2,NCAPG,DNAJC24,GHITM,CPOX,TSEN2,AURKB,CRKL,SLX4,SPOCK1,SLC39A6,FLNC,CYP1B1,KPNA1,TMPRSS11B,ABCA1,LRRC47,FAM103A1,RPP40,FZD6,RPRD1A,IGFBP5,GOT1,ATP8B1,ARRDC4,SNHG9,GTF3A,TMA7,LSM6,FOXN…	LUM,MX1,TYW3,MX2,RC3H2,C12ORF76,ZFYVE26,SYTL4,SCD,RFX5,RBP1,FAR1,TNFSF9,MPPE1,CDK14,HCP5,ANKLE2,PDXK,SAMD9,TESK1,PSMD9,MUC1,SRP72,KIAA0355,CNST,BBX,NKX2-2,HES1,GBP3,RALY,GBP2,HOXA5,EPSTI1,JAG1,ICMT,GABARAPL1,ATP6AP2,PMM2,ZNF260,PBX3,AIF1L,PBX2,PRRC2C,ABTB1,PLSCR1,FOXL2NB,HPRT1,TMEM9B,CFI,NEDD4L,BAZ2B,ELK1,FAM120AOS,EPB41L5,GUCD1,GJA1,IER3,DUSP3,DUSP1,RMI2,FAM210B,COL3A1,BHLHE40,PAFAH1B1,TMEM106C,…
POR	GAMT,ACOT9,UNC13B,AW112010,ENTPD5,CIDEC,H2-AA,GALNS,ST5,RBP1,CTH,HIST1H4H,CIAPIN1,ACOT1,EAR12,TMEM87A,PGAP2,FGL1,AQP9,MYCBP2,SLC23A1,AQP8,TMEM70,HNRNPR,ANTXR2,CLDN2,GPR155,PSMD8,LACTB,NRBF2,HOXA1,S100A10,TRY5,S100A11,SDS,ABCA1,TMEM184C,OMD,APOOL,AMY2A4,TNFSF13,C78228,BHMT2,IRGM2,MYO5B,IRGM1,DNASE2A,IFI47,4931406C07RIK,RAET1A,IFI44,PARP12,VNN1,CLPS,ADSSL1,SDC1,F13B,ATF5,CELA3B,LIPT2,SPARC,CFH,PLEK…	STARD4,HEXIM1,IL1R1,IFRD1,KRT4,TM4SF4,MAPK13,CYP39A1,CAPN12,HNRNPL,ADPRM,SPINT1,PPP1R3C,NGEF,CCDC84,PBLD2,PLEKHB1,TESK2,MUC3,SUSD4,CYP2C70,HES6,GTSE1,EGR1,1700018F24RIK,TNNC2,PLK3,RAB3IP,GADD45G,NR0B2,AVPR1A,ARFGAP3,SQLE,SULT2B1,EIF5,TDP2,HAMP,PLA1A,PTP4A1,MOXD1,TSKS,HPN,PLA2G6,RCBTB1,SMC5,UBE2J2,TSKU,ADH4,APOM,ALCAM,C9,SNRNP70,IER2,APOH,CMKLR1,TRP53INP1,PROM1,PDK3,DUSP6,JUN,CCDC117,DUSP1,CHKA,TS…
ADORA2B	ENTPD5,ECH1,ACTN2,PPA1,H2-AA,MYL6,MYL2,PSMC5,MYL3,VIM,UQCRC1,SPARCL1,SUCLG2,RPL22L1,SUCLG1,ASB2,IFITM2,ATF1,KDELR1,RPL10,ATP5A1,GHITM,CISD1,AQP1,LY6C1,PNP,ACTB,PLAC9A,VTI1B,B2M,1810011O10RIK,AFAP1L1,JUND,H2-EB1,TNNC1,GADD45G,TFB2M,NR1D2,COQ10B,RPL3L,RPS12L2,ADCK3,CSNK2B,SERPING1,PLBD1,PSME2,SSPN,PSME1,CRYAB,OGDH,RPL6,GABARAP,SPARC,GM10221,ENO3,APOO,MRPL4,PRDX3,PRDX6,FAM134B,PRDX5,ADH1,GRPEL1,FTH1…	GM3150,SEPP1,HSPE1,CCT6A,MYL1,MGP,LOC100505088,TMEM126A,GM13826,RPL28,CALM2,GM4354,CALM1,CYFIP2,IFITM3,RPL13,UQCR11,TMEM70,TOB1,MAGOH,CHORDC1,SNRPD2,CAPNS1,RPL15,KDR,RPL14,QK,TCEB2,RPL17,RABAC1,GM6402,RPL19,GM12508,RPL18,PTGDS,S100A11,COX8B,NDFIP1,RPL41,GINM1,ERDR1,MANF,GM12191,USMG5,TMA7,EIF1,RPS27RT,FERMT2,MYL12A,RPS29,RPS28,TNNT2,RPL27A,JTB,PPT2,RPS21,RPS20,PKIG,RPS24,RPL3,TFRC,RPL35,ECI2,RPL3…
NFKB1	DDIAS,RPL23,DEK,PPA1,C20ORF24,DHX40,CCT6A,SCD,ARMC1,HIST1H4C,XRN2,MTHFD2,KARS,PSMC3,CTH,MTHFD1,YME1L1,MT1H,RPL27,EIF1B,RPL11,RPLP0P6,FDFT1,SNHG1,ZRANB2,RPL41,TMA7,SNHG7,SNHG8,COMMD8,GBAS,COX7A2L,EIF1,PTP4A2,SQLE,EIF5,VAMP7,TDP2,NET1,PTPLAD1,EZR,ATF4,RPL5,ARL6IP1,SCOC,TFRC,TXNDC12,GDE1,ENO1,TMEM97,C14ORF166,GSKIP,EPRS,RPL9,HIF1A,GMCL1,HSPH1,PRDX4,MT2A,MRPL3,RPS19,RPL39,COX2,COX1,GOLGA7,SRP9,RHOA,C…	WDR83OS,LRRC37A2,HSPE1,DDX39A,RRAGA,RPL26,HSPA1A,RPL28,KIF20A,RPL29,PFN1,VPS28,SF3B5,WBP2,SATB1,CCNI,RPL12,UQCR10,UQCR11,DCAF6,SLC5A3,MYL12B,UXT,RPL36AL,PSMD8,TRBC1,GNG5,SNRPD2,IFI16,C19ORF53,RPL14,TCEB2,RPL17,RPL19,SLC12A7,HES4,NDFIP1,COX8A,GABARAPL2,PRR11,GADD45A,TALDO1,MIF,USMG5,HLA-C,HLA-A,COMMD6,HDHD2,FTH1P5,FIBP,MLLT11,RPS26,RPS14P3,RPL27A,CSNK2B,RPS20,PSME1,ITM2B,RPS24,RPL6,GABARAP,RPL31,P…
LRRK2	CHGA,TM4SF4,EBF2,PSG2,HPCAL1,KIAA1462,PSG1,GDAP2,DCLK1,SFRP4,OSTM1,SPINT2,CD9,NINJ2,LEP,AGTR1,MT1H,COL9A3,MT1E,MT1F,CES1,STXBP1,TAGLN,CERK,FGL2,IPP,ELTD1,SFRP1,LRP8,AQP1,KIAA0355,FLRT2,CHAC1,KDR,EXPH5,MT1HL1,KLF11,GADD45B,BHMT2,KLF10,PLA2G4A,IGF1,ABCA8,PHKA1,NR1D2,ABTB2,FOSL1,VAMP8,RNF144A,NOX4,UNC119,ST20,KDM7A,PTGES,LINC00302,GPM6B,CFD,SPON1,RWDD2B,ZNF493,PDE1C,MT1M,MT1X,PDGFA,WDR41,ACTR3B,IFI3…	HOMER2,MX1,LRRN3,ECH1,CADM1,MTUS2,PSG4,SEPP1,DKK1,SOX11,RUNX3,PSMB9,SCD,LOC730101,MGP,LPAR6,LACTB2,PSG7,TRIM14,ANP32E,FAM64A,EPHA4,NDNF,FLRT3,IFI16,NNAT,ST3GAL5,CPNE1,GBP1,STXBP6,CHST15,MEST,MUC4,GBP2,FZD2,PPIEL,HLA-DRB5,PAQR5,PLA2G4C,FOXF1,PLK2,NR2F2,C8ORF4,FLI1,SQLE,BACE2,APOBEC3B,ZNF257,HLA-DRB1,LXN,PTGFR,BEX4,OXTR,BEX1,CFH,ZNF492,PDE1A,TRIL,PDGFC,ZNF22,TMEM97,TWIST1,IFIT1,LIPA,DNALI1,PLAC8,NE…
GRN	CDK18,IL1R2,ACSL1,SEPP1,COL1A2,CD9,COL9A2,RIN2,MYL9,ITIH5,FGL2,PLEKHB1,CRABP1,C3AR1,HERC2P3,SMA4,SMA5,SFRP1,TOB2,AQP4,RPS4Y1,SSFA2,AQP1,C4A,ASCL1,IFI16,C19ORF54,NKX2-2,KDR,PTGDS,ST18,HLA-DRB5,OMD,FZD7,SLC6A12,BAZ1A,ABCA8,IGF2,FA2H,BCAN,FAM111A,VAMP8,LOC100510692,BIN2,GPR183,NET1,PLBD1,PPT2,IGSF1,SSPN,ITM2A,LST1,GLTP,SPARC,NBPF20,TRIL,SAMSN1,ISLR,RCBTB1,TRIOBP,LIPA,LPAR1,EPS8,C3,SMC3,CYB5R2,PLAC8,…	CHGB,CHGA,RBFOX1,SLC12A5,HOMER1,CKMT1A,HPCAL1,DCLK1,CD200,STXBP1,PGAP1,GLS2,FRMPD4,SATB2,RGPD8,PHYHIP,SV2C,KIAA1324,SV2B,SV2A,MEST,BSN,SNCB,EGR1,TSPYL4,TSPYL1,ZFR2,EGR3,TSPYL2,EGR4,IQSEC3,BCL11B,GADD45A,BCL11A,ACTL6B,PLK2,KLF10,PRKCB,MLLT11,CNKSR2,RPS26,ARC,LPHN2,PRKAR1B,CCKBR,FBXL2,TAGLN3,HPRT1,SCN2A,C5ORF22,OXTR,BEX1,MTCL1,DOC2A,TFRC,NEDD4L,RAPGEFL1,ICAM5,ENO2,ACTR3B,ART3,PPP3R1,KIAA1107,NETO2,…
STAT2	TMEM194B,ATP6V1E1,ENTPD3,SLC35A4,ZFP1,C5ORF15,PHYKPL,ACTN1,SLC12A2,UPB1,EML3,QTRTD1,CPEB2,PSMC4,WDR83,IFI27,FEZ2,LGALS14,ASB8,ZNF713,FLYWCH2,STX18,STXBP2,C4BPB,CCDC102A,PSMB10,LCE1B,FAM120A,MTA1,PSMD1,NR2C2AP,S100A13,HABP4,ZNF823,GBP1,FSD2,S100A10,FBRS,RALY,GBP2,SF3B2,CALN1,XCR1,GSTK1,TMED9,STK11IP,INTS4,COG2,HLA-F,AIMP2,CCDC88C,MSRA,PLSCR4,PLSCR3,CWF19L2,TDP1,SPATS2L,TAGLN2,PSME1,GNE,TSTA3,TCERG…	TMEM194A,STARD5,GPKOW,MED13L,PM20D2,CAPN15,SCD,RRAGA,LPAR6,ZNF839,FEZ1,XPNPEP3,POLR3G,CORO7,HNRNPD,C2ORF88,ZNF395,ZNF394,ZNF273,TESK1,ABRACL,DCAF6,DLL1,TM9SF4,CCAR2,PRPSAP1,NUDT16P1,FAM168B,C19ORF54,GNG8,CSPP1,ZDBF2,MYC,S100A14,STOM,SLAMF7,EXOSC3,GPR156,SNORA12,FKTN,N4BP2,PRKCH,EGR1,JUND,EGR3,ZNF143,WNT10A,PRKCI,RPL41,ZNF383,ST6GAL1,TIGD7,CEL,PHKA1,SLC16A10,GBAS,IFI44,PARP14,FERMT2,SMU1,PLSCR1,KL…
SYK	CD320,IL1R2,PIH1D1,DEK,HPCAL1,ACSL4,CDC20,MALL,SCD,DDX39A,RRAGA,VIM,ORAI3,BAX,KIF20A,FAM64A,KIF20B,MT1F,ZNF395,SERPINE1,SERPINE2,WBP5,NCAPH,TRMT2B,SLC5A3,MTMR6,CARHSP1,DPYSL2,IFI16,MXI1,CLPTM1,WLS,FZD2,PLK1,PARP16,SLC6A8,TNNT1,SMTN,TDP1,TAGLN2,SIVA1,SFXN3,PEMT,APOBEC3C,PID1,CDCA3,PLEK2,NCAPG2,MT1X,ENO2,SMC2,RBPJ,CYP27B1,GJA1,ZBED2,SERPINH1,TSPAN4,PDK1,TSPAN1,MYBL2,IER3,DUSP6,TSC22D1,TMCO1,KRT14,F…	ENTPD4,KRT4,CACNA2D3,WDR73,GTPBP8,SEPP1,DKK1,TM4SF1,ABCA12,AZGP1,IFI27,SLPI,TMEM126B,CYP1A1,TRIM16,MYL9,SLC46A3,SAMD9,HPGD,TAGLN,CALML5,STX12,CLDN1,PSMB10,HERC6,MUC1,RAB11FIP1,HOXA9,ZNF706,GBP1,PIP4K2C,CYP1B1,HOXA1,GBP2,EGR3,PRKCD,NEBL,STARD13,CYP4F3,PLK2,RMDN3,GPR137B,COQ10B,SULT2B1,FERMT2,PADI4,SPRR1A,CRYAB,SPRR1B,PADI2,ATP6V1B1,NECAB3,LXN,SLC22A5,SLC35D2,NEDD4L,LYPD3,RAPGEFL1,PPL,GATA3,C3,HSPH…
PMP22	RPL21,CADM1,SOX10,PSMC6,PSMC4,SPATA13,TFR2,RPL28,RPL22L1,SUCLG1,EIF1B,PFN1,RAN,CALM1,WBP1,IFITM3,RPL10,UQCR10,ABRACL,CREB3L1,BSG,GNG5,SNRPD2,PSMD6,CLPTM1,RPL14,RPL19,ATXN7L3,RPL18,SNHG1,JUND,RPL41,PLK2,PTOV1,SNHG5,COX7A2L,SLC6A6,RPS27RT,RPS26,AIMP1,CLPS,GORASP2,TAGLN2,VAMP5,RPS23,SET,CDC42SE2,GABARAP,PPP1R18,ANP32B,SLC22A1,RPL34,ATP5C1,PDGFA,SMC2,ANAPC11,RPL8,PRDX4,SOX4,RPS17,SOX2,LGALS1,ADH1,RPS…	1810058I24RIK,SLC12A2,GPR37L1,AA408396,COL1A1,GM19491,CPEB2,MYL1,MYL2,GLOD4,CD9,AHCYL1,AHNAK,PDHB,IL2RG,ARXES2,ASAH1,RS1,SNCG,DAG1,QK,B2M,PEA15A,FDFT1,YES1,EGR2,NDFIP2,ST6GAL1,GDF5,EIF1,ARFGAP3,SQLE,MIR686,TNNT1,FASN,PRKAR1A,ITM2A,SPRR1B,ITM2B,ATF4,CRYAA,UNC119B,GPM6B,C78339,UGT8A,ARL6IP1,GFI1,COL13A1,PTTG1IP,HIF1A,ART3,FAM134B,FTH1,GOLGA7,RPS13,RHOA,IKBIP,RDX,PDHA1,IL16,EMP2,ASH1L,NFATC1,PRSS12,…
DGCR8	GAMT,SNORD32A,MIR181A-1,MIR181A-2,ACSL1,ENTPD7,YOD1,MFSD12,MAPK11,MIR301,ALPK2,NBL1,LETMD1,TPRGL,MIR30B,MIR30A,PANK3,AHCYL2,CCNJ,EI24,FZD10,MIR425,GNG5,PSMD6,ZDBF2,PEG10,AKT2,CPNE3,ZSCAN18,MIR30E,TAF9B,MIR30D,NGFR,MIR29B-1,PRR11,MIR29B-2,MIR181B-1,MIR9-2,FAM136A,GPR137B,SQLE,QARS,A330023F24RIK,SSX2IP,RCOR1,OSER1,MIR30C-2,SNORD35B,SNORD35A,GABARAP,PWP1,MIR20A,ARL6IP1,PPP1R11,RPL35,DCUN1D4,FAM89A,M…	GM10670,GM15446,EPHA8,IGHV1-72,VMN1R207-PS,SP110,KRTAP17-1,ENTPD4,IGKV4-80,DUX,GM20917,WDR78,POLR3E,MIR680-1,MIR680-3,KRTAP20-2,DUS3L,MIR680-2,EAR12,GM8159,GM15455,ADCY1,MAML2,4930555G01RIK,GM20809,ADCY2,GM13275,SNX32,2610034M16RIK,ARR3,MIR667,GM20806,STRIP2,CAPNS2,C87414,PABPN1,GM7978,GM9911,GM5796,GM5797,GM3373,GM8267,VMN1R143,4930466F19RIK,VMN1R142,AMY2A4,KRTAP9-1,ERDR1,AMY2A5,REX2,VMN1R149,HS…
FLI1	LUM,SEPP1,DKK1,DCLK1,MTUS1,LARP6,COL1A2,MYL5,MGP,CRISPLD2,ZC2HC1A,PPP1R3C,TNFSF4,ETHE1,ORAI3,SPARCL1,FAR2,DCHS1,RIN2,NBL1,MXRA5,OPTN,SLAMF1,ATF3,EPAS1,IFITM1,LRP1,SERPINE1,FGL2,CRABP1,CRABP2,UBE2L6,BACH2,AQP1,CHAC1,SPOCK1,KDR,SERPINF1,CYP1B1,EGR1,EGR2,EGR3,TNFSF18,TNFSF15,FZD7,PLK2,ABCA8,C8ORF4,NUAK1,EHD3,LPHN2,PLSCR4,SERPING1,SNAI2,CHST2,SDC2,CRYAB,PID1,PTGFR,MAGED2,HHLA3,TRIL,GATA6,MYLK,FAM110B…	TMEM194A,ENDOG,IFRD2,WDR76,PASK,DKK2,C9ORF40,WDHD1,CDC20,NEIL3,CCDC86,DNA2,POP1,KIF20A,FAM64A,KIF20B,ACOT7,POLR3K,ASF1B,NCAPG,CCNF,NCAPH,CLDN1,SLC5A6,PNP,EXOSC5,CHEK1,RAD54L,E2F1,EXOSC9,CHEK2,ZSCAN16,TIPIN,E2F8,GTSE1,PLK4,PLK1,ALG8,BCL11B,EAF2,PRKCB,NR0B1,FLI1,TPX2,SLCO5A1,PPP1R1A,TTLL12,PADI2,APOBEC3B,CDCA3,CDCA4,NCAPG2,CDCA8,PPAN,ENO2,LOC642846,SMC2,BRIP1,C7,RCC1,CEP72,MYBL1,MYBL2,CENPU,CDT1,RM…
RRP1B	LUM,LRRN4,IL1R1,MX1,IFITM10,RSAD2,PLEKHA7,KIAA1462,KRT7,NUP210,L1CAM,FLJ16734,CRISPLD2,LGALS12,IFI27,PSG5,PSG7,ULK2,TRIM16,CDK15,CDA,HCP5,TRIM16L,PON3,COL12A1,PON2,STS,MUC1,PARD6B,ALOX5,ABI3BP,MVB12B,TBL1X,CYP1B1,MEST,E2F8,NFE4,FZD7,HDHD1,PBX1,LOC100506990,PLEKHS1,CNKSR1,RNF144A,FLG,OXTR,SLC22A3,UXS1,GRPR,IFIT1,ACTR3C,MYLK,C2,C3,C5,GNG11,PCBP3,ATP6V0A4,TSPAN2,AS3MT,LINC00654,PPAPDC1A,LOC653653,PT…	EPHA7,ENTPD3,ARL15,HOMER1,PCDH20,SYTL2,GPR160,PCDHB2,ZNF716,CRISPLD1,POLR3G,PCDHB5,RPL22L1,LRRN1,PCDHB4,RIN2,FSIP2,CPVL,EPHA4,ASB1,PCDHB8,LEF1,PRSS1,MAML3,SATB1,HPGD,VIPR1,SERPINE2,TMEM74,NDNF,SLAIN1,ANTXR2,TMEM71,NTN4,MTMR8,SPDEF,SRPX2,DDX26B,LURAP1L,SPOCK3,DPYSL3,FLRT2,ZNF704,PLCE1,KDR,ST3GAL6,MAL2,SLAMF7,UBASH3B,SNORD77,JAZF1,PRSS3,SAMD12,PHC1,CDR1,PRKCH,CHST9,JAG1,DTNA,ST6GAL1,MAGEC1,ST8SIA4,…
NEUROD1	GM3150,ACSL3,GLYCAM1,SEPP1,DKK3,ST5,FNDC4,OSTM1,IFI27,RFX5,CD9,GPR162,RBP1,VIM,ATF3,RALB,IFITM3,GM20249,RPL10,TRANK1,LRP4,ARXES1,ANTXR2,ACTB,PRTG,C4B,RPL36AL,CNST,RACGAP1,KDR,S100A16,B2M,S100A10,MEST,E2F6,GM3373,PTGDS,S100A11,RNF111,EGR1,COL25A1,ST13,GADD45B,KLF10,PRKCB,RNF144B,PARP12,MIP,LPHN2,TCN2,FAT1,SERPING1,PSME1,CRYAB,CRYAA,GPM6A,GABARAP,SPARC,5330406M23RIK,MLC1,MGST1,TMEM98,ATXN7L3B,ABCA1…	CHGB,UNC13B,4921509J17RIK,E130006N16RIK,CACNA2D4,MMD2,ACSL6,UPF3B,PPA1,TMEM170B,EML3,RBP3,VOPP1,HSBP1L1,PSMC3,AI847159,RPL27,ZSCAN26,A930011O12RIK,OPTN,FRMPD1,PANK4,CERK,A930003A15RIK,D430042O09RIK,DPCD,TOB2,RS1,2610034M16RIK,ARR3,ADCY6,GM9918,GNAT1,RPL17,GNAT2,RPL19,NXNL1,BC059841,NXNL2,LOC630855,3010001F23RIK,LOC100503456,PLK5,ICMT,RTBDN,2900046D03RIK,ABCA4,SH2D1A,COMMD1,RMDN3,RPE65,RNF207,UNC1…
DUX4	MX1,ZNF705E,NGDN,ZNF705D,ZNF705A,CCK,MED6,ATG14,FAM133B,MEX3C,KIAA1456,TBPL1,HSPA1A,REC114,HSPA1B,RNU6-1,SAMD8,RRN3,SF3B4,SAMD9,TESK2,NOLC1,NXF1,EXOSC10,FBXL20,CLP1,PABPN1,MYC,NRBF2,EPSTI1,CHST7,ABCA1,ZNF263,C12ORF50,TFIP11,C1ORF185,ELL2,EIF1,CLPX,PLSCR1,HOXB2,LOC729458,PTP4A1,ZNF256,C5ORF27,TFRC,NGLY1,PHAX,WDR47,KIAA0020,HSPH1,CYB5R4,GJA1,ZNF280A,POM121C,ADNP2,PNO1,TRIM49D1,CEP78,SNORD95,DUSP5,Z…	PDGFRB,GPT2,MOK,TEX2,YIF1A,MYL5,COL1A1,NISCH,CCDC80,MTHFD2,AXL,NUPR1,CRISPLD2,ALPK2,MYL9,KANK4,PHLDB1,RETSAT,SERPINE1,PRUNE2,SLC1A5,HSF2BP,KLHL30,ATOH8,CDH4,ABLIM3,TUBB6,SH3BP4,TUBB3,MTHFD1L,HAS1,TPM1,APBB3,SLC16A3,HES6,XBP1,TIGD5,IGFBP3,VEZF1,INHBE,SMAD6,EHD2,H1F0,TRNP1,TMEM119,CDC42EP1,CRYAB,CHST3,ATF5,IL7R,SLC22A5,CEMIP,DYRK4,OXTR,PLAU,ETS1,CNN2,GLIPR2,RUSC2,B3GALT2,MICAL1,SIRPA,HMOX1,SERPINH1…
CYP27B1	TTC39A,STARD5,UNC13B,RPL22,ACTN4,HOMER2,NUP210,SOX10,SLC5A8,MGP,ZC2HC1A,SPINT1,PPP1R3C,CD9,2210419D22RIK,COL9A2,RIN2,STXBP2,PLEKHB1,SERPINE2,AQP5,CSN3,CLDN3,FNBP1L,SFRP1,TOB1,NUAK2,KRTCAP3,GMDS,LURAP1L,NUP85,DAG1,WFDC18,XBP1,ST14,STARD10,IGF2,MIF4GD,COL2A1,PLEKHS1,PIK3R1,PTPLAD1,0610040J01RIK,PSME1,GRB7,VGLL4,SLC45A3,TMEM200B,TRIL,SDR39U1,WFDC2,LYPD3,MGST1,GATA3,ICAM1,C3,LGALS3,FAM134B,RASSF4,ANP…	WSB2,CCK,DKK3,DES,ASS1,MTAP,COL1A1,HIST1H4A,CCDC80,MARCKS,FEZ1,ADPRH,VIM,TMEM126A,MXRA7,MXRA8,MYL9,NBL1,CALM3,MTPN,TAGLN,MRGPRF,UBE2L6,CH25H,SNX30,FAM132B,SRPX2,CHST12,DPYSL3,FLRT2,SLAMF9,PIP4K2A,SERPINF1,HOXA5,TMEM184B,EGR2,DMPK,PLK3,PLK2,GADD45G,PAPPA,IRGM2,SLC6A12,IRGM1,STFA1,VASN,AIF1L,VAT1,PTK2,MLLT11,HSPG2,SERPING1,HOXB5,LGMN,HOXB4,HOXB2,VGLL3,HOXB7,PLA1A,SPARC,PPP1R18,MAGED2,TSHZ3,TWIST2,P…
OLR1	SND1,STARD4,ATP6V1E1,RPL22,ACTN4,WDR83OS,PISD,HNRNPK,DDX39A,HIST1H4C,KARS,TRIP6,SUB1,ORAI3,RPL26,BAX,UQCRC1,PLCD1,EPHA2,PFN2,RPL29,ASF1B,MT1F,CYFIP1,RPL13,RPL12,WBP5,UQCR11,UXT,SEPN1,PSMD8,SNRPD3,GNG5,SNRPD2,IFI16,MICALL1,EXOSC9,RPL14,PSMD2,S100A16,CHST14,RPL17,IARS2,S100A10,FDFT1,SIGMAR1,RPL41,TMED9,TALDO1,MANF,VPS37B,SNHG8,FN3KRP,FTH1P5,SQLE,MLLT11,RPS26,FOSL1,HSPG2,RPS29,SNHG15,EIF6,PLSCR4,PSM…	RPL21,RPL24,RPL23,DKK1,CCAR1,IFI27,VOPP1,VIM,HSPA1A,MT1H,CALM2,MT1E,HSPA1B,PARG,IFITM2,IFITM3,RPL11,RPLP0P6,DCAF6,HNRNPR,MYL12B,ACTB,CAPNS1,SPOCK1,DAG1,RPL19,B2M,RPL18,MT1HL1,COX8A,MCAM,XRCC6,GADD45A,PLK2,HLA-C,TMA7,HLA-A,SNHG6,RPS27,PTP4A2,SNHG16,RPS14P3,TPX2,EIF5,PRKAR1A,FAT1,HNRNPA1L2,ITM2B,SET,RPL5,PHB2,RPL4,RPL30,ANP32B,RPL32,RPL35,RPL34,PDGFC,PCBP1,MT1X,HIF1A,TRIOBP,RPL8,RPS16,LARP1,RPS15,R…
FGFR3	ZNF165,IQCF5,LOC100286909,ZNF283,CCZ1B,ACSL1,DNAAF2,ARMC8,SYTL5,PHF5A,LOC102724927,ABCA12,FAM230C,RBP2,MTCP1,LOC494150,LINC00889,COL9A3,CPEB4,NAIP,CCDC84,MTPN,SLC35B3,MAP10,SAMD9,PANK2,CCDC69,LOC100133660,ADH1A,FSCB,KIAA0485,APCDD1,LOC286087,LOC100507375,GNG4,RRN3P3,CAPNS2,LOC100128288,CHAC2,MAGEA6,LOC145474,ANKS1A,C2ORF83,EPSTI1,LOC100509558,CDR1,USP3-AS1,PRPF38B,AFAP1L2,GADD45A,SLC6A14,XRCC2,LI…	SYNPR-AS1,LOC101928767,ANHX,EPHA7,STARD8,NPFF,EVA1A,PDYN,BTBD11,SCAMP4,FRAS1,RPS4XP6,RRAGD,IFI27,TRIP6,TTTY15,PCDHB7,MT1H,TTTY11,LRRN1,ACOT6,TP53,DPH3P1,KIAA1210,LOC100128727,C4BPA,PRAMEF12,LOC286083,STATH,HERC5,C22ORF23,WLS,MT1HL1,GPR158,PROK1,CNTD2,DEPDC1-AS1,SLC6A12,TEX19,LOC100287105,PLSCR4,RNF208,HOXB2,LINC00543,BEX4,FUT11,MLC1,MT1X,ADCYAP1R1,IFI30,CD1C,ART5,MT2A,LIPE,LOC100507277,LGALS1,TEP…
PRKACA	B3GALNT2,IFRD1,PLEKHA1,CADM1,IFRD2,MOGS,RECQL,MRPS18B,REV1,NUP210,WDR74,COMTD1,WDR77,GTPBP4,EID1,CD2,LAP3,MTHFD2,CTH,XLR3B,1810032O08RIK,MTHFD1,POLR3G,CCDC86,SUCLG2,NLRX1,2700089E24RIK,ATF1,RETSAT,GT(ROSA)26SOR,NOLC1,TFPI,MYC,CHAC1,EXOSC2,BCL11B,TMEM50B,KLF10,CTPS,SNHG5,KLF16,FAM136A,UCHL3,H2-T3,ZFPM1,EIF5,SLC6A9,CTAGE5,CRYZL1,GRWD1,NDUFAF4,FARSB,RGL3,ATF4,ATF5,LIPT2,LTV1,PHB2,ZMYND19,BEX1,HGH1,P…	GBP6,GBP8,PLEKHA2,ACTN2,NBEAL2,IFT80,WDR78,MYL6,NIN,ST7,IDNK,SPATA13,VIM,IGTP,TRIM11,TECPR1,SLAMF1,RAMP3,ABCB1A,CERK,WBP5,IL2RG,GLRX,SLAIN1,CARHSP1,PSMB10,FRAT2,HES1,GBP3,ABCB1B,ST3GAL1,MTA3,GBP2,EPSTI1,STAT5B,TSPYL4,ST8SIA1,ST8SIA4,IRGM2,VPS37B,IRGM1,PRKCA,IFI47,HDHD3,PARP14,ACER2,POR,PRKAR1A,SPATS2L,PSME2,PRKCQ,PRKD2,GRB2,PRR13,PKIG,ITM2C,FERMT3,PTP4A1,C4BP,PPP1R18,MAGED1,SLC35D1,SLC22A3,TXK,GM…
LMNA	SNORD32A,IL1R1,RPL21,TM4SF4,ETNPPL,CYP39A1,PPP1R3G,SNORA28,CTH,SIK3,SIK1,CDO1,EPAS1,CHIC2,ITIH3,EI24,FGL1,RPL12,3110043O21RIK,DCAF6,LURAP1L,MYC,SNORA73A,APBB3,SNORA73B,SF3B1,PPARGC1A,CYP2C70,RPL18,SDS,GPLD1,SNORA52,ABCA1,GABARAPL1,RPL41,GADD45B,PLK3,GADD45G,GM12191,CYP3A25,PRG4,SLC16A10,ELL2,RPS26,EIF5,POR,ADCK3,MIR682,SNORD104,GM5424,HAMP,RPS20,SF1,CD302,PTP4A1,RPL32,RPL35,CYP3A11,NEDD4L,CYP3A13…	SDR42E1,GAMT,AW112010,ECH1,ACSL1,DHDH,SERPIND1,CIDEB,ACSL5,GSTZ1,CYP2C67,IFI27,CYP2A22,CYP1A2,ACOT3,IDO2,ACOT4,PBLD1,SLC46A3,IFITM3,PON1,PANK1,RETSAT,PEX11A,HPGD,LRP1,AQP9,SLC23A1,AQP8,ACNAT1,C4A,CMAH,LONP2,SERPINF1,S100A10,ST3GAL3,FDFT1,SIGMAR1,PAQR9,BHMT2,SLC6A13,CMBL,VNN1,SLC6A9,CYP2A5,FASN,AKR1C14,SERPING1,C4BP,MUP20,SLC22A1,ECI1,ENO1B,ACSM1,ENO1,MGST1,ACSM5,LIPC,LIPA,ADH4,CYB5R3,LIPG,CYP2B9,…
EBF1	LUM,RBFOX2,GBP8,WFDC21,IL1R1,RPL21,ACSL1,AP1AR,WDR74,HSPE1,WDR77,ATG12,EID1,HNRNPM,DDX39B,RPL28,HNRNPD,CDO1,RAN,EIF1A,APP,WFDC12,ATP5A1,EWSR1,ARXES2,BSG,GNG5,MYC,S100A11,ZFR2,RPL41,XBP1,COG6,ERDR1,ANK3,IGF2,CTPS,ARFGAP2,RPL39L,SQLE,RPS27RT,RPS26,EIF5,UCK2,RPS28,D18ERTD232E,ATF4,PHB2,VARS,ANP32B,ENO1B,PCBP1,HIF1A,HSPH1,CHTF8,PCBP2,FTH1,TRP53-PS,RPL37,SERPINH1,TSPAN4,JUNB,PDK1,SEC31A,TCF19,TPI1,PDH…	1810058I24RIK,ATP6V1E1,ECH1,HPCAL1,PPP2R1A,PCDHGA10,COL1A2,COL1A1,NISCH,GM19491,RBP1,2210419D22RIK,AGTR2,SPARCL1,RIN2,TPRGL,HSPA1B,AHCYL1,WBP1,ATP6V0D1,PEX11A,RPL10,LRP1,RPL13,RETN,ADARB1,LY6C1,C4A,MYL12B,PNP,ACTB,SERPINF1,STOM,TCEB2,RABAC1,RPL19,B2M,WLS,S100A10,RPL18,NDFIP1,JUND,GABARAPL1,TMED9,FOXF2,GPR137B,COX7A2L,MYL12A,FHDC1,KITL,PTPLAD1,RPS23,ITM2B,RPL6,RNH1,RPL3,ANAPC16,RPL34,TWIST2,PTTG1I…
BRD2	MYLIP,CAR2,CD74,IGKV6-25,AW112010,WFDC21,RSAD2,SHISA5,IGJ,PISD,H2-AA,NEAT1,IGLV1,1110059E24RIK,GM16374,EEF1A1,PPIA,HMBS,SLPI,PISD-PS3,RPL26,TMCC2,GM4076,S100A9,SLC25A37,S100A8,RPS6-PS2,IGKV6-15,RPL10,HP,RPS6-PS4,PHXR4,HBB-B2,AQP1,HBB-B1,LY6C1,6820431F20RIK,ACTB,BSG,H2-DMB2,RPS5,RPS2,B2M,IGKV6-20,IFITM6,XBP1,BNIP3L,LOC433053,LY86,PRKCB,RPS27,H2-EA-PS,IGHG2B,RPS29,RPL27A,LCN2,MALAT1,IGKV8-30,RSRP1,…	HEXIM1,RPL22,RPL24,HSPE1,PSMB9,CD2,MYL6,HNRNPK,CD5,PSMC2,SERBP1,VIM,UQCRC2,HSPA1A,HNRNPF,GM13826,RPL28,RPL22L1,HNRNPD,RPL27,RAN,HSPA1B,RPL11,POMP,HNRNPU,RNASET2A,ATP5A1,ARPC5L,TOB1,GPBP1,MYC,RPL14,RPL19,S100A10,GM12508,RPL18,JUND,NAPSA,ATP6AP2,GM10335,EIF1,PTP4A2,RPS27RT,GM2710,PRKAR1A,PSME2,PSME1,GM20253,FERMT3,OSER1,SET,CDC42SE2,RPL14-PS1,RPL4,GM10221,RPL35,GMFG,ATP5C1,SMC4,RPL8,ADH5,FAM134B,SP…
STUB1	LUM,GM3150,RPL22,ENTPD4,PDHX,RPL23,PPA1,SEPP1,COL1A2,MYL6,CCDC80,MYL1,MGP,VIM,UQCRC2,RPL26,GM13826,SPARCL1,RPL28,RPL27,MYL9,CALM2,RPL11,RPL13,SMPX,UQCR10,RNF7,GHITM,UQCR11,TMEM70,ANTXR2,PYURF,ACTB,BSG,PSMD6,CAPNS1,RPL15,RPL14,GM6402,RPL19,GM12508,PTGDS,SH3BGR,COX8B,RPL41,GM12191,TMA7,COX7A2L,RPS26,RPS29,RPS28,NDUFAF1,RPS21,RPS20,SSPN,RPS23,RPS25,ATF5,RPS24,RPL6,SPARC,RPL3,RPL14-PS1,GM10221,RPL32,…	ECH1,ACTN2,CNBP,IFT81,CIDEA,DES,MYL2,LOC100505088,MYL3,NEURL2,UQCRC1,ASB5,RPL22L1,IGTP,CPEB3,ASB2,EPAS1,ATP5A1,ABRACL,NTN1,AQP1,LY6C1,PNP,RABAC1,FSD2,RILP,B2M,RAB11FIP5,LOC630855,TNNC1,ERDR1,IRGM2,GBAS,EIF1,RPL3L,RPS27RT,PKIA,CRYAB,OGDH,GABARAP,ECI1,MGST3,ACTR3B,ENO3,DOC2G,TNS1,SULT1A1,FAM134B,ADH1,CMYA5,PCBP2,RPL36,A730098P11RIK,GLUL,DECR1,PRKACA,8430408G22RIK,PDK2,RHOA,MYBPC3,TPI1,IL15,TSC22D1,…
PIK3CA	ATP6V1E1,MX1,MCTS1,RSAD2,DEK,HPCAL1,PPA1,DKK1,C20ORF24,PSMC6,KARS,CD9,SERBP1,PSMC3,MTHFD1,VIM,PSMC1,MT1H,FAR2,EPHA2,EIF1B,CALM2,RAN,IFITM1,CRABP1,TMEM70,RNF4,RPL36AL,PSMD6,ZNF706,MYC,PSMD1,PSMD2,IARS2,CPNE3,S100A10,PRSS3,MT1HL1,LONP1,RPL41,TMED9,GADD45A,KLF10,TALDO1,HLA-C,TMA7,HLA-A,HLA-B,UCHL3,EHD1,FTH1P5,MLLT11,FOSL1,RPS14P3,EIF5,VAMP7,QARS,TCN1,PSME2,TSPYL5,APOBEC3C,RPS24,MAGED1,MRPL18,MT1X,IC…	POLR2J2,STARD7,RPL22,RPL21,IFRD2,TM4SF1,AFG3L2,MYL6,FEZ2,RPL26,HSPA1A,LOC728825,MXRA7,RPL27,RIN2,PFN1,IFITM3,ATP6V0D1,RPL11,RPL13,RPL12,UQCR10,GLRX,PNN,ACTB,PDCD10,LSM12,ZMIZ1,C19ORF53,AP2S1,GSTK1,FZD4,FZD8,MANF,MIF,VAT1,RPS27,MYL12A,PRKCZ,RPS29,RPS28,TNNT1,RPL27A,JTB,CSNK2B,SDC1,RPS21,RPS20,RPS23,ITM2C,RPS25,ATF4,CUTA,PHB2,RPL30,FAM65A,TFRC,RPL35,RPL34,ENO1,RPL9,IFIT1,RPL7,RPL8,RPS15,RPS17,CCDC9…
NCOA1	CHGA,MX1,COL24A1,MX2,CCK,PSMB9,CYP1A1,LINC00525,IDO1,HCP5,TCL6,ATF3,SAMD9,TESK2,BACH2,CLDN1,CH25H,APOL6,IFNL1,EPB41L4A-AS2,IFNL3,IFNL2,CDK20,GBP1,GBP3,APOL2,APOL1,GBP5,GPR158,GBP4,EPSTI1,APOL3,BATF2,JAG1,TIGD6,GABARAPL1,TYSND1,ZNF12,VANGL2,ACE2,PLSCR4,LYPD6B,SERPING1,HOXB3,CFB,ZNF256,TAPBPL,GNS,LIPA,C3,RNF213,SCPEP1,PLAC8,GJA1,PTPMT1,FAM110C,HMOX1,PLAC1,C5ORF56,CCL22,CCL20,IL10RB,TMEM171,USP30-AS…	SSB,SLC16A1,BRI3BP,AGTPBP1,SSTR5-AS1,LOC221272,UNC13B,SLC16A2,LINC00893,TMEM170B,LOC283075,DISP2,RBP7,OSTM1,SYPL2,RAB37,SLCO2A1,PDCD4,PKP4,LOC100506730,GOLGA8B,ANKRD36C,ANKRD36B,LOC100505759,LOC100507419,TUBAL3,CERK,AGAP11,ASB13,GABPB2,LOC100287290,LOC101929224,FAM132B,CLGN,ABLIM1,LOC100507376,KIAA1841,GPC2,CDH1,LOC100506162,GRB14,LOC100509550,FLNB,C19ORF57,SPOP,SLC12A8,FKTN,REPS2,NKX2-3,CNTD1,AF…
ZXDC	C20ORF195,SLC51B,FLJ35816,FLG2,ARMC3,SST,NINJ1,VIM,ZG16,IGKV1D-8,MT1H,CAHM,GAGE1,CES1,AQP9,SMPX,CLEC10A,IER5L,ITIH1,DLL4,C9ORF53,LOC401052,HOXA4,CEP95,PRSS3,C2ORF83,MT1HL1,SMCP,TMEM86B,EGR3,APOBEC3F,ARRDC3,TAS2R39,STGC3,KRTAP9-9,MACROD2-AS1,CYP2S1,ZFAT,PPT2,LOC100505786,NOSTRIN,VGLL2,MDC1,LOC101929406,TSKS,HPN,LHB,MT1X,SLCO6A1,MT2A,SCGB1D2,DMRTB1,SNHG24,DZIP1L,FTH1,HMOX1,PCDHA6,LOC100505658,CCL22…	CTD-2118P12.1,ZNF165,ZNF285,DYX1C1,MED4,TMEM52B,ESCO2,PRKXP1,PIH1D2,DNAAF2,TMLHE-AS1,RSAD2,WDR76,CACNA2D3,SLC51A,JAKMIP2-AS1,EML1,C20ORF197,C12ORF75,IL1F10,LOC284561,HIST1H4A,FAHD2CP,CCDC81,DEPDC1B,LOC100507025,RPS4XP6,PLGLA,LOC102723831,LACC1,FAM230C,TNFSF4,SLPI,SEPT7P9,HIST1H4D,ALG10B,EPHA1,LOC100506974,FRMPD1,SAMD9,SGMS1,LOC101926913,ZNF271,LOC100506728,AKAP7,RBM26-AS1,ASCL2,IPW,ARR3,HADHAP1,Z…
PEBP1	WSB1,ACOT8,RSPH6A,TTC39B,MAPK13,ST5,ZC2HC1B,AI844685,SKAP2,RSC1A1,ITIH4,IFITM3,TMEM63C,FGL1,FGL2,CPNE8,WDSUB1,AI195381,HS6ST1,SSFA2,MUC1,C4B,FBXL20,SV2C,MICALL1,EXPH5,MAGEA6,LOC100039111,XBP1,SERPINF2,ERDR1,GADD45G,NR0B2,IRGM1,SETMAR,TCL1B3,CLPX,RIIAD1,WDR60,PARD3BOS1,ZFP866,MOXD2,GM9222,CFI,NAPEPLD,POP4,AU014756,THUMPD1,GVIN1,IFI30,MIR1949,OPLAH,NAPRT,AP1S3,SOX9,GM20265,REG2,JUNB,PRL2C2,SOX8,SLC…	IGKV6-23,3110009E18RIK,IFRD1,GM17748,ZFYVE21,MTAP,COL1A1,SFRP2,HIST1H4B,HIST1H4C,SDPR,ST7,XPNPEP3,LACTB2,XLR3B,FNDC1,VIM,PARS2,HIST1H4J,RIN2,MYL9,VIP,CDO1,PTF1A,ITIH5,ENPEP,TAGLN,SERPINE2,ARXES2,ITIH2,TPGS2,CHORDC1,FAM120C,CHEK2,MYC,CHAC1,RIBC2,PPARGC1A,1810011O10RIK,TIPIN,ZFP960,EGR1,SNHG1,TSPYL4,INTS2,5430421B17,GADD45A,ARRDC3,KLF10,RAB27B,1810007D17RIK,1500012F01RIK,PIK3R1,TDP2,AKR1C14,4930442…
DNMT1	LUM,IL1R1,RPL21,WDPCP,ACSL1,ACTN2,ACTN1,SEPP1,RUNX3,MFSD10,MAPK14,MAPK11,IGLV@,EID3,VIM,TEK,TMEM126B,RPL26,CDK17,VIPR2,RPL11,SLC46A1,SERPINE1,SLC23A2,PON3,THYN1,C14ORF142,CSN3,GLRX,C9ORF57,TRMT2A,RPS4Y1,SLC5A6,C4B,KRTCAP2,NIPAL3,TP53INP2,CLPTM1,RPL14,MVB12A,PPARGC1B,APOL4,KLF13,CHST7,RPL41,XBP1,ARRDC2,SNHG9,GDF5,RMDN2,SLC16A14,RPS29,PWAR6,GORASP1,NET1,CCDC64B,C19ORF26,ITPA,MAGEB1,RPS20,C5ORF30,FE…	ZNF287,CCZ1B,LGALS16,KRT8,GDAP1,DKK1,FNDC4,POLR3A,SCD,HNRNPL,ASB9,ZG16,EPHA2,PM20D1,LOC103611081,FGL1,CERK,WBP4,PPP1R36,CRABP2,NOLC1,ITIH2,FRAT2,LURAP1L,DHX38,FSD1,MAGEA3,MAGEA6,TIGD4,GADD45A,SLC11A2,PLK2,MANF,GADD45G,C9ORF69,FN3KRP,NR1D2,VPS37C,PBX2,BTC,SERPING1,IGSF1,MAGEB4,NOL11,NANOG,TDGF1,GMFB,MS4A5,BEX1,PCDH10,SLC22A3,LPAR3,LGALSL,MARC1,CYB5R2,GCSH,SOX4,HTR7,CYB5R4,DHX15,APOH,SOX9,RHBDL3,IE…
MYC	GBP7,GBP6,GBP2B,WDR83OS,SYTL2,CCK,EVA1A,DKK2,PSMB9,COL1A2,BPIFC,WDR83,LOC624295,ASB5,IGTP,ASB4,ASF1B,GM11772,SERPINE1,PON3,CRABP2,AVIL,GPR153,CREB3L1,ASNA1,SRPX2,MYB,PREX1,ABI3BP,S100A13,GBP3,GBP2,A630033H20RIK,9330159M07RIK,H2-D1,TMEM190,PRKCA,COPZ2,EHD3,GJB3,VAMP8,PLSCR4,KITL,LYPD6B,SERPING1,PRR16,GLDC,H2-L,PLA2G5,LYPD6,C3,FAM134B,PLAC8,NETO2,PRDX2,IER2,FAM19A2,JUNB,GSTM2,DUSP1,SPHK1,EMP2,CP,TM…	STARD4,AHNAK2,HPCAL1,SOX11,EML4,FEZ1,RBP1,CTH,ACOT1,EPHA3,PEX11A,CRABP1,FOXG1,ARXES1,FAM169A,HOXA9,FLRT3,PEG12,HMCN1,HOXA2,MEST,HOXA5,KLF12,EGR2,JAG2,5430421B17,SLC6A15,ANK3,ZFP618,IL17RD,AIF1L,STAG3,4833427G06RIK,2210408K08RIK,HOXB5,HOXB3,H2AFY2,SPRR1A,ITM2A,HOXB8,HOXB6,TDRKH,BEX1,GATA6,PLA2G7,IFI30,ISLR,EDA2R,ADH7,TSPAN7,PLAC1,PRL2C2,HOXC9,RALGPS2,HOXC8,FGFBP1,CENPV,2310076G05RIK,RGMA,H19,MMP12…
IKBKB	LOC101928767,RBFOX3,AFAP1,SLC50A1,DKK1,PSMB9,RBP7,MYL5,COL1A1,HGC6.3,TNFSF4,HSPA1A,TNFSF9,CPEB4,LINC00520,HCP5,OPTN,ASTN2,C2ORF88,SERPINE1,C4BPB,FAM132B,APOL6,IFNL1,C12ORF79,IFNL3,IFNL2,GNG8,LACTB,CHST11,SERPINF1,GBP1,MS4A14,GBP3,GBP2,GBP5,MT1HL1,GBP4,EPSTI1,ZNF267,APOL3,PRKCH,CHST9,JAG1,HLA-DRB5,PLK2,ELL2,GPR137B,EHD1,EHD2,GPR183,UNC119,FAT4,XKR4,DZIP3,HLA-DRB1,MS4A7,SCHIP1,PDGFA,TAPBPL,GATA3,LO…	EPHA7,NIPSNAP3B,SLC16A2,ZFP2,DNAAF3,TREX2,CRYBB1,CORO2B,SOX11,MEX3B,CD9,ETHE1,SCG5,S100A4,LOC100505801,LINC01214,MIR210HG,SATB1,CERK,KHDC3L,PRDM7,PROS1,GPR65,ASAP2,RASD1,DCANP1,PREX1,SV2A,S100A13,PPFIA4,IGFBP2,CD93,RAP1GAP2,SLC16A10,ALDH3A2,EFNA4,H1F0,TNNT1,REEP6,HOGA1,SLC27A4,PFKFB4,PCDH12,DOC2A,C12ORF57,FAM150B,RASSF5,INSC,FAR2P1,THEM6,PLS1,PROM1,BZRAP1,LOC441179,PCAT18,MIR600HG,TTC16,FGFBP2,SI…
TRIM33	HES7,KRTDAP,4930519F16RIK,PLEKHA6,D430018E03RIK,HTR5B,D6ERTD234E,D3ERTD508E,MYL2,KRTAP4-13,ASB9,GM6658,NOBOX,PFN4,ATF3,GM8154,4933440K10RIK,AHNAK,SERPINE1,CLEC10A,D030018L15RIK,CWH43,MNDAL,PIRB,CYB5D2,A130071D04RIK,AU020096,PREX2,SLAMF9,CHAC1,SERPINF1,WFDC18,NXF7,1700063H04RIK,4930414F18RIK,E330022O07,FIBCD1,SLC6A16,1700018A14RIK,SLC6A14,GADD45G,SLC6A13,1810007D17RIK,C77815,INPP4B,AKR1C13,AKR1C12…	AI315376,AFAP1,CIDEC,9130015G15RIK,4931429I11RIK,OTOP3,5830477G23RIK,4930402F11RIK,PCDHB1,PCDHB8,C79329,AA763515,ADCY8,2310005G13RIK,ETOS1,4930563J15RIK,FRAT1,A430010J10RIK,5430421N21RIK,TMEM67,ABI3BP,GM20245,9430019C24RIK,9230112D13RIK,LOC100503215,GTF2A1L,AU019754,SLC6A18,PAQR6,GM7173,2210011K15RIK,GM12072,ASTX,UCHL4,GJB1,GM3924,5430402P08RIK,9230110F15RIK,PPP1R1B,AKR1C14,GM7844,PRR16,4932414N0…
FGFR3	GSN,STARD4,IL1R1,TLE1,RARRES3,ADHFE1,SYTL2,KLHL24,LIFR,SEPP1,PSMB9,LRP1B,TMEM133,FOXP1,FLJ16734,SLC9A4,SCNN1G,CABYR,OLFM4,BAMBI,GSTA3,SCNN1B,GSTA2,GSTA1,CNTN3,CYP1A1,PDCD4,ADTRP,FSIP2,YPEL5,PM20D1,CCDC146,ERV3-1,HPGD,GIMAP2,UCP2,PPP1R3B,FBLN1,SNX31,FAM214A,PSMB10,MUC1,DDX26B,OCR1,FLRT2,CYP1B1,POF1B,GBP3,GBP2,APOL4,GBP4,SAMD12,MB21D2,SEMA6A,KCND2,GABARAPL1,IGFBP5,OR5P3,OR5P2,KMO,TMPRSS11E,FBXO32,P…	TEX30,WDR76,WDHD1,NUP93,DEPDC1B,MTHFD1,POLR3G,C19ORF48,ASF1B,LIN9,NCAPH,ADCY3,KNSTRN,PPP4R4,DPYSL3,MYC,GTSE1,C5ORF34,PLK4,PRR11,PLK1,MASTL,DHFR,FAM111B,UCK2,GJB5,SFXN1,TCN1,SASS6,PADI4,RAD18,SFXN2,EZH2,HSPA4L,MDC1,CDCA2,CDCA3,CDCA4,OSGEPL1,PLEK2,CDCA5,NCAPG2,CDCA7,CDCA8,SMC4,SMC2,MTBP,NETO2,FIGNL1,MYBL1,MYBL2,RTTN,CEP78,ZNF367,BARD1,XYLB,IKBIP,DUSP6,TCF19,ZNF485,GSDMC,CENPW,NDC1,CDC7,TMC7,CDC6,CE…
PDPN	IMP3,PCDHGA10,MYL7,DDX39B,HIP1R,MYL4,UQCRC1,RPL28,APP,RPL13,EWSR1,UQCR11,UBE2L3,MUC1,BSG,SNRPD2,TCEB2,RPL18,PRPF38B,NAPSA,RPL41,SURF4,TNNC1,PLK3,ERDR1,PTOV1,IGF2,GBAS,COX7A2L,ARFGAP2,RPS27RT,RPS26,RPS28,TCN2,TNNT2,RPL27A,FASN,RPS23,SPRR1B,GCDH,RPS24,RPL5,RPL6,BEX4,ENO1B,RPL34,NEDD4L,RPL8,RPL36,APOE,RPS11,ARGLU1,SFTPB,SFTPC,RPS16-PS2,MYBPC3,TPI1,GNB2L1,PTPRF,P4HA1,MMP14,PAM,PTPRS,ARF1,FLII,ELN,MEG…	WSB1,RPL21,DEK,HPCAL1,EID1,GM19491,MARCKS,MYL1,SDPR,SPINT1,MYL2,CD9,MYL3,SPARCL1,RPL22L1,TPRGL,ATF3,ENPEP,AHNAK,RPL10,RNASET2A,ATP5A1,CLDN3,TOB1,GNG5,PSMD6,VTI1B,RABAC1,RPL19,S100A11,H2-D1,JUND,GABARAPL1,TNNC2,EIF1,LATS2,FERMT2,JTB,KITL,SERPING1,TMEM9B,ATF4,PTP4A1,CDC42SE1,RPL3,GM10221,ATP5C1,F11R,RPL7,C3,PRDX6,FAM134B,SOX18,ADH1,SOX17,RPL37,IER2,SERPINH1,JUNB,IER3,DUSP6,CSNK1A1,ANXA1,JUN,ANXA3,P…
MED12	SLC35A3,SMARCA1,AP1AR,SEPP1,MARCKS,RRAGD,ZC2HC1A,RNVU1-18,SOAT1,FAR2,CCDC83,OPTN,TMEM87A,ZNF277,SAMD9,PON2,STX19,PRCP,GLRX,DPYSL2,KIAA1324,CDC26,BBX,CYP1B1,RABAC1,JAZF1,B2M,S100A10,GBP3,S100A11,HOXA5,YES1,VPS9D1,ABCA1,RAB3IP,MYO5A,RMDN1,COMMD8,NUAK1,PARP14,MLLT11,FERMT2,PLEKHS1,ABTB1,SPATS2L,PPT1,SSPN,HBP1,RGL1,VGLL4,GMFB,BEX2,ISCA1,RNVU1-7,MAGED1,CREBRF,PDGFC,MGST3,IFIT2,UBE2J1,WDR44,GLDN,GOLGA5…	IMP4,TRAP1,C20ORF27,KRT8,HN1,MED13L,CLNS1A,PPP1R3C,PSMC3,HIST1H4I,NSMF,HIST1H4K,PI4K2B,ASF1B,RAN,LINC01293,CRABP2,CLDN3,ASCL2,PDXP,ASCL1,TPRG1L,TFPT,PARD6B,PREX1,MYC,NR2C2AP,AP2S1,TBL1X,SNORA12,HES6,EGR1,TSPYL1,XBP1,SIAH2,PAQR4,SNHG9,USMG5,AIF1L,TYMSOS,SULT2B1,SNHG15,RNU5D-1,CSNK2B,PSME2,SFXN4,RPS21,VAMP5,TMEM9B,TSPYL5,RPS24,LXN,CDCA5,ZBTB2,RAPGEFL1,ENO1,GATA3,ARPP19,C14ORF169,PRRC1,GCSH,FAM122B,…
POR	CHGB,SECTM1B,ACOT9,NBEAL2,KRT7,EREG,SLC5A8,CYP2C68,LAP3,RBP4,CD9,VIM,SPARCL1,HNRNPD,RIN2,MYL9,CDO1,GM4354,TMEM87A,2700089E24RIK,EHF,IFITM3,TAGLN,SGMS1,FGL2,GT(ROSA)26SOR,GLRX,MNDAL,TFPI,CD2AP,UXT,PPP4R2,MYB,EXOSC9,CPNE2,GM3258,GM6402,SEPHS2,HES6,PRKCH,TRMT1L,CUBN,DMPK,TMEM184C,1810065E05RIK,MTERF3,RAB3IP,ARRDC4,ERDR1,SLC6A14,IRGM2,CYP3A25,COMMD7,UCHL3,FA2H,MOV10,BTD,SMTN,SERPING1,LGMN,PNP2,CCSER2…	SRRM3,BC016579,IAH1,IFRD1,RSAD2,ENTPD7,TM4SF4,APLN,RBP7,SCO2,CYP1A1,TRIM15,RAMP3,ASAH2,KDELR1,AQP8,AVIL,AQP5,ITLN1,LCE1B,NXF2,MUC3,CHORDC1,CREB3L2,CREB3L3,PLCE1,1810011O10RIK,MAGEA6,ST3GAL1,PRL2A1,ST3GAL4,GSTK1,SLC6A17,PLK3,TEX12,MYO5B,RMDN3,KLF15,IFI44,EHD4,FHDC1,POR,TDP2,SPRR1A,MAPKBP1,CYP3A11,CCR1L1,GATA6,PLA2G6,HIF1A,LGALS2,ADH1,CCRN4L,REG4,TSPAN6,SFN,FAM53A,OASL1,SLC5A4B,OASL2,LGALS6,APOB,AP…
PPARG	RBFOX2,ACTN4,PPA1,HSPE1,CDC20,PSMC6,HNRNPL,FDX1,BAX,RPL22L1,HNRNPD,ACOT7,PFN1,RAN,CALM1,POMP,UQCR10,LY6C1,MAGOH,ACTB,PSMD5,GNG5,SNRPD2,PSMD1,TCEB2,S100A10,S100A11,EGR1,PLK2,ERDR1,USMG5,CTPS,GPR137B,RPL39L,MYL12A,HSPG2,TAGLN2,SNAI1,GM20253,ATF4,PHB2,VARS,GM10221,ANP32B,ENO1B,CDCA8,MGST3,PCBP1,TMEM97,SMC4,RPL8,CYB5R3,PRDX6,LGALS1,STMN1,PRDX1,IER2,HIST1H3I,SERPINH1,JUNB,PRL2C2,RPS11,PRL2C3,BANP,IER3…	1810058I24RIK,LUM,WSB1,RPL22,RPL21,SLC12A2,PISD,PCDHGA10,ATG12,COL1A2,COL1A1,NISCH,GM19491,SFRP2,MARCKS,SDPR,RRAGC,IFI27,CDC16,2210419D22RIK,RPL28,RIN2,CDO1,TPRGL,EIF1A,APP,IFITM3,KDELR1,RPL10,LRP1,RPL13,RNASET2A,SFRP1,ASAH1,MYL12B,PNP,CPNE3,RABAC1,RPL19,B2M,WLS,FZD2,NDFIP1,H2-D1,JUND,GABARAPL1,RPL41,IGF2,COX7A2L,COPZ2,RPS27RT,RPS26,AIMP1,RPS28,GORASP2,PRKAR1A,RPS23,SPRR1B,ITM2B,ITM2C,RPS24,RPL5,…
DMD	GAMT,1810058I24RIK,LUM,WDR83OS,H2-AA,EID1,NISCH,GM19491,PSMC6,MYL1,MGP,CD9,MYL4,RIN2,EIF1B,RAN,AHCYL1,APP,IFITM3,KDELR1,AHNAK,RPL10,LRP1,RPL13,SCX,RNASET2A,MYL12B,PSMD7,PSMD8,UGP2,PSMD4,CAPNS1,S100A13,CLPTM1,DAG1,AAMDC,B2M,S100A10,RPL18,S100A11,NDFIP1,H2-D1,JUND,DMPK,TMED9,H2-EB1,SURF4,ARFGAP2,LATS2,HSPG2,MIR686,TNNT2,GORASP2,PRKAR1A,SERPING1,LGMN,ITM2A,ITM2B,PTP4A1,LST1,RPL6,GABARAP,RPL3,MAGED2,…	ACTN3,COL1A1,MAPK12,MYL2,TEF,PPP1R3C,MYL3,SUCLG1,CALM1,UQCR10,PDHB,ATP5A1,UQCR11,AQP1,ACTB,PLAC9A,GNG5,HERC1,ST3GAL6,TCEB2,RPL19,COX8B,RPL41,TNNC1,TNNC2,ERDR1,USMG5,PHKA1,NR1D2,CMBL,GBAS,COQ10A,AIMP2,RPS27RT,RPS28,TNNT1,TNNT3,PSME4,BIN1,PKIA,ADSSL1,CYSTM1,RPS23,OGDH,RPS24,SPARC,GM10221,ATP5C1,ENO3,ART3,RPS17,FTH1,PDK4,TPI1,PDHA1,DUSP1,SSR3,TIMM23,COX6C,H19,VEGFA,FXYD1,2010107E04RIK,CCNG1,HRC,CCDC…
PPRC1	UNC13D,FNBP1,ARL16,NUP214,RC3H2,REV1,UPF3A,MEX3D,GCAT,FRAS1,MIS18A,HIST1H4C,MYL2,GLOD4,NSMF,MXRA7,PCDHB5,LRRN1,NEIL2,RIN2,RABL6,VPS28,KDELR2,C1ORF198,ASAH1,CCAR2,FLRT3,CSNK1D,PRSS8,AAMDC,ZSCAN18,NCSTN,VPS18,FDFT1,FZD2,GSTK1,ARRDC1,SURF4,ZNF260,PBX3,VASN,AIF1L,FAM220A,VAMP8,LPHN2,UCK1,TNNT2,FASN,PKIB,TCN1,FAT1,NMT2,SNAI2,CRYAB,VGLL4,CFD,SPARC,ZMYND19,TTYH3,C9ORF142,C9ORF78,IFI30,LCTL,MRPL12,ZXDB,S…	DUT,DDIAS,PDHX,CADM1,CKMT1A,ZPBP,PNMA3,ASS1,PSG9,MARCO,ARMC1,DEPDC1B,RRAGD,MTHFD2,RBP1,SCO1,HIST1H4H,SUCLG1,FAM64A,PFN1,HRASLS,HIST1H4E,EI24,BCYRN1,FZD10,C4BPB,CYB5D1,DPYSL3,E2F2,SUSD4,NUP88,MAGEA4,EGR1,IGFL2,MASTL,IL17RB,PPFIBP2,ADCK3,NET1,PADI4,VAMP5,APOBEC3B,GMFB,BEX5,CDCA2,CDCA4,PLEK2,TMEM181,MYLK,BLOC1S6,EPB41L3,FIGNL1,HMOX1,HIST1H3H,TMEM200A,DIRC2,RHBDL3,HIST1H3D,HOXC8,ZNF488,CCL26,SBSPON,R…
PBRM1	EGF,ZNF285,IL1R2,RBP7,SFRP2,LOC100288656,AZGP1,SDPR,PCDHB2,PPP1R3C,CTH,PCDHB6,MT1H,SPARCL1,TRIM16,PCDHB5,PCDHB4,MT1E,ACOT4,MT1F,ATF3,ZNF395,LRP4,TSIX,CLDN2,ADCY8,CH25H,FBXL21,PRAP1,SPOCK1,STXBP6,MT1HL1,CHST9,EGR1,EGR3,TBC1D8B,FZD3,ARRDC2,TSLP,SERPINF2,FOXF1,TNFSF14,C12ORF56,ACE2,LOC154761,HOGA1,MYO5C,HOXB2,BEX5,CFD,CETP,SPON1,ACSM3,PCDH10,STMN3,IL20RB,LOC100288320,MT1X,SLC6A1,ENO2,PLA2G7,ADH6,ISM…	SDR42E1,LOC100288092,LUM,DHDH,CDC20,CYP39A1,CCT6B,FCAMR,CD2,SST,ASPHD2,RBP4,PLGLA,LOC100505880,TTTY15,CRISPLD1,MXRA7,ALPK3,MXRA5,ALDH8A1,HCP5,POT1-AS1,HPGD,NCAPG,SLAIN1,RPS4Y1,PSMB10,TRBC1,ZDBF2,FGF14-AS2,LOC102659288,MAL2,GBP1,MEST,SAMD13,GBP2,SLC12A8,GBP5,SAMD12,HTATSF1P2,LINC00671,NAPSB,SLC6A18,FZD6,FLJ22763,SLC34A2,TEX11,DDIT4L,TEX15,PBX1,IL17RB,VANGL2,VNN1,NDUFAF7,PKIB,PKIA,SERPING1,LOC40009…
NRAS	ATP6V1E1,RPL22,RPL21,COL1A2,MYL6,KIF20A,RPL27,RPL29,POMP,CCNI,RPL10,RPL12,WBP5,MYL12B,PSMD8,GTF2IP1,SNRPD3,UGP2,SNRPD2,PSMD6,AP2S1,RPL19,B2M,RPL18,COX8A,F8A1,GABARAPL2,TALDO1,HLA-C,HLA-A,HLA-B,FTH1P5,RPS27,RPS29,RPS28,RPL27A,RPS20,RPS23,ATP6V1B2,RPS24,GABARAP,RPL31,RPL3,RPL4,ANP32B,MAGED1,RPL32,ARL6IP1,RPL35,RPL34,RPL9,EPS8,RPS16,RPS15,INPP5A,RPS17,LGALS1,RPS19,PRDX1,FTH1,HMOX1,RPL37,RPL36,RPL38,…	ACOT9,TEX30,STARD7,HPCAL1,HSPE1,WDR77,MEX3C,DDX39B,MTHFD2,YME1L1,UQCRC1,POLR3K,RPL11,SERPINE2,NOLC1,GHITM,HNRNPR,RPS4Y1,FAM120A,DPYSL2,GNG5,MXI1,MYC,AKT1,PXDC1,S100A10,MT1HL1,NAA50,PHC2,PLK1,MCAM,FZD7,EIF1,FOSL1,EHD4,EIF6,JTB,PRKAR1A,PSME3,HPRT1,PSME1,HLA-DRB3,SET,RPL30,SCHIP1,TFRC,UXS1,MRPL17,MRPL15,ENO1,HIF1A,RPL8,HSPH1,CYB5R3,BLOC1S5,GRPEL1,IER2,AP1S2,PNO1,SERPINH1,IER3,DUSP5,SRP9,DUSP6,BTF3,D…
HSPA1A	TMEM88B,STARD6,AW112010,PLEKHA2,GPR37L1,SYTL2,AP1B1,CELA1,CCK,OTOP2,H2-AA,PDYN,GRIN2C,HPCAL4,AI314604,FNDC5,IFI27,XLR3B,CORO6,NSMF,CCM2,FLYWCH2,RIN1,ITIH3,CPNE6,PON3,UQCR10,MNDAL,PHYHIP,C4B,STRIP2,ABI3BP,S100A13,MS4A15,S100A16,1500009C09RIK,RPRML,S100A10,EXPH5,NTSR2,EGR1,GPLD1,PRKCG,EGR3,EGR4,IQSEC2,ERDR1,OVOL2,GDF9,CCSAP,RIIAD1,FA2H,CNKSR3,ARC,PPP1R1B,CCKBR,4930429B21RIK,SCN2B,HSPA4L,LST1,FCRLS,…	ZFP711,NIPSNAP3B,9330159F19RIK,HN1,SOX11,MEX3A,GPR161,SIK1,TES,VIT,SATB2,C78115,CRABP1,5330434G04RIK,RNF8,BACH2,SFRP1,DPYSL5,PLAC9A,MICALL2,PEG10,NTSR1,D15WSU126E,6720407P12RIK,5330426P16RIK,ST8SIA2,ST8SIA4,ARRDC4,H2-T9,PRG4,FCHSD1,AV099323,SDC1,FAT4,RGL2,MDC1,LPAR2,PLA2G3,TMTC4,AKR1C19,GVIN1,SLC6A3,TRIOBP,AI605517,KCNMB2,MICAL1,NYNRIN,A730054J21RIK,FGFBP3,2900027M19RIK,PAX7,GMIP,H19,MMP11,TMEM17…
SHH	SP110,TREX2,RSPH6A,SERPIND1,TM4SF4,MMD2,TM4SF5,PRKAB1,RUNX2,SST,SOAT2,MYL2,RBP4,GSAP,IDO1,PTF1A,ACOT4,ADAMDEC1,ITIH3,LRP2,CPNE6,SERPINE3,C230096K16RIK,AQP5,IL27RA,4930414N08RIK,NEPN,NWD2,CHST13,MOV10L1,CREB3L3,HOXA7,SKINT10,2210019I11RIK,TIGD5,ABCA6,SERPINF2,BHMT2,SLC6A12,PDZK1,UGT1A6B,GM16551,RPL3L,PARP12,WBSCR17,CYP2A5,IGSF1,9430027B09RIK,HOXB9,EZH1,HOXB8,HOXB7,CFB,PNMT,CFI,HEPACAM,MGST2,CYP3A1…	CADM4,GBP2B,KRT5,KRTAP17-1,MGA,BTBD17,PLEKHA7,CACNA2D3,4931429I11RIK,EVA1A,EML2,APLN,FEZ1,COL9A1,ASB8,SPARCL1,LRRN1,IGTP,PI4K2B,VIT,PPP1R37,A930003A15RIK,CPNE7,FOXG1,3110035E14RIK,CSN3,AQP3,DLL3,DLL4,CRHBP,NNAT,NHLH2,ADAD2,NKX2-1,GM3134,4930477O03RIK,HES5,RNF138RT1,ST18,EDARADD,JAG1,NTNG1,FOXF2,TNNC2,FOXF1,NR0B1,HSPA12A,KEL,COL2A1,CSF2RB2,RIPPLY3,VGLL2,CFAP57,PTGFR,MOXD1,FOXE1,HHIP,MLC1,EDA2R,T,M…
PPARA	CHGB,ACOT9,ACTN4,IFRD1,CNBP,RPL23,CIDEB,KRT8,SLC51A,TM4SF5,HN1,MYO7B,MAPK13,MYL6,HNRNPK,XPNPEP1,SPINT2,XPNPEP2,SPINT1,PSMC3,ZG16,HNRNPD,CALM2,SLC35B3,ABCB1A,KDELR1,SLC46A1,PLEKHB2,2210407C18RIK,CALML4,TOB1,DEFA-RS10,BAIAP2L1,PRAP1,MUC3,BSG,TFG,VTI1B,AP2S1,S100A10,1810011O10RIK,S100A11,CELA2A,CUBN,PRKCD,ATP6AP2,ST14,STARD10,SLC34A2,TALDO1,NR1D1,USMG5,MYO5B,CYP3A25,4931406C07RIK,EIF1,EHD1,RPS27RT,C…	STARD4,ACOT8,AW112010,ECH1,TM4SF4,SEPP1,H2-AA,IGLV1,PDCL3,LAP3,SCO2,CYP2C65,RBP2,RPL26,GM13826,RPL28,SUCLG1,CDA,PBLD2,PRSS2,PANK3,H2-BL,AHCYL2,KDELR2,RETSAT,RPL10,RPL13,RPL12,SLC5A1,AQP1,ITLN1,TGOLN1,GM6768,CREB3L3,SEPHS2,RPL19,GM12508,IGKV6-20,TRY5,MS4A10,LOC630855,H2-EB1,AMY2A4,GM12191,VNN1,RPS29,POR,RPS28,RPL27A,SFXN1,PSME2,RPS20,RPS23,GM20253,PRR15,RPS25,OGDH,CELA3B,LPGAT1,RPL14-PS1,ECI1,ECI2…
DYSF	LUM,RPL21,AP1S1,H2-AA,HSPE1,COL1A2,SFRP4,COL1A1,MARCKS,SDPR,MYL2,IFI27,FNDC1,UQCRC1,SPARCL1,RPL28,SUCLG1,CALM2,RAN,CALM1,APP,WBP1,IFITM3,RPL10,RPL13,SCX,WBP5,RNASET2A,UQCR11,ACTB,KRTCAP2,PLAC9A,GNG5,SNRPD2,VTI1B,SERPINF1,AAMDC,PIP4K2C,B2M,S100A10,MEST,S100A11,H2-D1,JUND,RPL41,H2-EB1,TNNC1,TNNC2,MANF,ANK1,CMBL,AIMP2,RPS26,MYL12A,PRKAR1A,ADSSL1,TAGLN2,ITM2A,RPS23,SPRR1B,ITM2B,ITM2C,RPL6,CFD,SPARC,R…	ATP6V1E1,ACTN3,CNBP,SLC12A2,GM19491,PSMC6,MYL1,MGP,PPP1R3C,PSMC2,PSMC3,UQCRC2,PSMC1,PFN2,CDO1,UQCR10,PDHB,GHITM,TMEM70,LY6C1,PSMD7,PSMD8,BSG,SNRPD3,PSMD6,PSMD4,PSMD1,RABAC1,FDFT1,SNHG1,FZD4,GABARAPL1,COG6,PLK3,LRBA,TANGO2,ANK3,PHKA1,SNHG6,GBAS,EIF1,PTP4A2,RPS27RT,PTP4A3,MIR686,MYLPF,TNNT3,PSME4,PKIA,ATF4,PTP4A1,OGDH,RPS24,GM10221,SCHIP1,ECI1,ECI2,MGST3,ATP5C1,MGST1,ART3,PRDX3,GUCD1,FAM134B,ART1,A…
TBK1	ITPK1-AS1,CDK19,FNBP4,CFAP74,FNBP1,IFRD1,SLC35A1,GLCE,CDC20,MFSD11,RNF103,CCDC84,RNU6-1,ATF3,SLC35B3,STX16,CHIC2,TRRAP,BCYRN1,GLS,SLAIN1,TOB1,PNN,PCMT1,CRKL,NXF1,EPB41L4A-AS1,CHORDC1,GPBP1,LOC100128288,NKX2-2,ZSCAN16,HES1,SNHG1,ABCA3,JUND,ZNF143,TOP3B,DDIT4L,FZD9,ZNF14,PUM1,OCEL1,THAP11,ZZZ3,LPHN2,GNPAT,PKIA,VGLL4,GCC1,ZNF22,LRRC37BP1,PCDH18,SOX4,BLOC1S6,CCDC92,LGALS1,POM121C,CYP2R1,FAM53C,HIATL2…	IAH1,WSB2,PCGF6,TRAP1,HN1,WDYHV1,PISD,WDR77,ASS1,NISCH,MAPK12,LAP3,SCO2,LAS1L,LACTB2,RNVU1-18,MTHFD1,SUCLG2,FAR2,POP1,NBL1,RPL29,RABL6,IFITM2,STXBP2,CRABP2,TPGS2,PPOX,PSMB10,EXOSC6,EXOSC5,DPYSL4,SERPINF1,CPNE1,UBAP2L,NUP88,RPRML,FIS1,SNUPN,DTNA,XRCC5,FOXF2,GPN1,KIAA0391,SETMAR,DHFR,TYMSOS,MOV10,LOC81691,PLSCR3,RPS21,H2AFY2,LXN,PHB2,RNH1,SPON1,RNVU1-7,MGST2,MRPL17,IFI35,LGALSL,MRPL15,EPRS,ATXN7L3B…
SMARCB1	C9ORF135,ATP6V1E1,IMP3,RPL21,RPL24,SS18L2,KRT8,PPA1,HSPE1,C20ORF24,CDC20,GTPBP4,SCD,MT1A,SPINT2,PSMC2,RPL26,POLR3G,MT1G,PSMC1,RPL27,CALM2,L1TD1,MT1E,MT1F,RNU6-1,SF3B6,SF3B4,POMP,WBP2,PDHB,ITLN2,CISD1,MYL12B,RPL36AL,SEPHS1,KRTCAP2,UGP2,ZSCAN10,HENMT1,RPL19,S100A10,CSRP2BP,GLIPR1L1,ACTL6A,GDF3,MANF,MIF,COMMD7,HCFC1,AIMP2,MLLT11,VAMP8,RPS28,PPT1,RPS21,NANOG,PRR13,EZR,ATF4,RPS24,SET,RPL31,GLDC,FLVCR1…	ITPK1-AS1,CFAP74,RPL22,ARL16,ASS1,CDAN1,RPL13AP20,MARCKS,HIST1H4C,PPA2,FEZ1,XPNPEP3,VIM,HNRNPD,CALM3,RPL11,ZNF394,CCNI,BCYRN1,ATP5A1,GABPB2,EPB41L4A-AS1,FRAT2,DPYSL3,LOC100128288,E2F2,RPL15,AP2S1,RPL18,FKTN,SNHG1,COX8A,WDR54,SLC16A12,ZNF14,SNHG6,AIF1L,EIF1,ALDH7A1,RPL27A,QARS,FARSB,RPS23,RPL3,RPL4,AIRE,RPL35,CDCA7,C5ORF28,ENO1,LRRC37BP1,SOX21,RPL8,CYB5R3,C12ORF57,RPS15,RPS18,SOX2,RPS19,POM121C,PC…
SLC6A4	DHDH,ERV3,OPTC,GRIN2D,TAAR1,CFC1,TMEM79,PCDHB5,TNFSF8,C79329,EXOC3L,5730471H19RIK,NPVF,9030601B04RIK,B530045E10RIK,NKX2-1,CHST14,PROSCOS,5330439A09RIK,GM11545,GM11544,TCL1B1,A930012M21RIK,C030044M21RIK,TCL1B4,2210406H18RIK,HOGA1,PLBD1,SSPO,HPD,TSKS,AIRE,C030008P14RIK,9530002B09RIK,SLC6A4,C2,ABCA16,D7ERTD481E,GSDMC4,GP5,TMC8,FGF2OS,MMP10,2610034E01RIK,TTLL6,CDC20B,8430437L04RIK,POM121L12,MEFV,VMN1…	CDK18,HPCAL1,CTNS,SCAMP4,ZFP395,ENTHD2,NBL1,9630021D06RIK,D030018L15RIK,XYLT2,PKD2L1,RASIP1,RS1,SEPN1,MS4A18,GM20004,HMCN1,PPP1R32,EXPH5,C130051F05RIK,NXF7,DNTTIP2,NR1D1,C530007A02RIK,C77815,GJB3,PPP1R1B,4931432E15RIK,FAT2,VGLL3,HOXB7,PPP1R17,COL13A1,SLC35D3,TMEM97,DEDD2,GM2825,TMEM88,C130075A20RIK,KRTAP8-1,CGA,VRTN,A130004G07RIK,5930422O12RIK,GABRA6,D830025C05RIK,9030622M22RIK,4933427D14RIK,3110…
LRRK2	ATP6V1E1,ACTN1,KRT8,HN1,HSPE1,C20ORF24,MYL6,MTHFD2,CD9,RBP1,VIM,MXRA7,KIF20A,MYL9,PFN2,CALM2,RAN,POMP,TAGLN,PON2,UQCR10,LOC728392,MYL12B,ACTB,PPP4R1,PSMD8,UGP2,GNG5,ZNF706,PSMD1,NKX2-2,SPOCK1,SERPINF1,S100A10,MEST,FDFT1,FZD2,COX8A,XRCC5,MIF,HLA-C,HLA-A,HLA-B,NUAK1,FTH1P5,COL2A1,MLLT11,RPS26,FERMT2,MYL12A,FAT1,SPATS2L,PSME2,SDC2,ATF4,GPM6B,CUTA,SPARC,ANP32B,RPL35,PDGFC,PCBP1,MRPL18,PTTG1IP,MRPL15,…	RPL22,RPL23,DEK,SOX11,COL1A2,MARCKS,WDR82,CLNS1A,RPL26,LOC728825,PRKRA,RPL28,RPL27,EIF1B,RPL29,CALM1,IFITM2,IFITM3,RPL11,CCNI,RPLP0P6,RPL13,CRABP1,RPL12,FZD10,ABAT,HERC2P9,DLL3,DPYSL2,DPYSL3,RPL14,HOXA2,RPL17,NDFIP1,TSPYL4,JAG1,TSPYL1,ACTL6A,FZD7,CAMLG,NR2F2,PBX3,NR2F1,GBAS,DHFR,PBX1,RPS27,SLC6A8,QARS,PRKAR1A,PKIA,NET1,TAGLN3,HNRNPA1L2,RPS20,HOXB2,RPS25,RPL5,RPL31,PHB2,RPL3,GLDC,RPL4,RPL30,ARL6IP…
H3F3A	LUM,PPA1,SOX11,TMEM170B,C12ORF75,EID1,SFRP2,MARCKS,HIST1H4C,LAP3,WDR82,RBP1,CRISPLD1,RUFY3,LOC728825,CALM2,CDO1,RAN,ITIH5,SATB1,XYLT1,IGFBP7-AS1,ACTB,IFI16,PEG10,MYC,GBP1,TSPYL4,JUND,PRR11,MIF,PBX3,TMA7,GPR137B,FTH1P5,MLLT11,PKIA,TAGLN2,TAGLN3,LPHN3,ITM2A,ITM2C,TSPYL5,GPM6A,RPL6,SPARC,SCOC,STMN4,ATP5C1,DAZ3,ARPP19,IFIT1,IFIT3,SOX2,GJA1,LGALS1,PRKAR2B,EPB41L3,STMN2,PRDX1,IER2,COX2,COX1,PROM1,SRP9,…	STARD7,RPL21,C5ORF15,RPL24,ACTN1,SEPP1,FAM133B,MYL6,PSMC6,MGP,MTHFD1,SUB1,RPL26,HSPA1A,RPL22L1,RIN2,RPL29,HSPA1B,APP,IFITM2,RPL11,KDELR2,RPL13,RPL12,WBP5,FOXG1,ATP5A1,LRP4,PRCP,SLAIN1,RPS4Y1,HERC2P9,NTN4,RPL36AL,GNG5,TP53INP2,SPOCK1,STOM,LOC100506844,S100A16,RPL17,SF3B1,MEST,GPR158,PTGDS,EGR2,RPL41,ATP6AP2,PAQR6,GADD45A,FZD7,OMG,SUCO,GBAS,COMMD6,HDHD2,RPS27,RPS26,RPS29,JTB,PRKD1,PPT1,CRYAB,RPS23,…
DICER1	GBP7,CASP8AP2,ACOT9,GM3150,IFRD1,TRAP1,DEK,SEPP1,CCT6A,PSMC6,HNRNPK,SARNP,GLOD4,PSMC2,VIM,UQCRC2,CALM2,RAN,MTPN,APP,CGGBP1,CYFIP1,IFITM3,RPL11,IFITM1,PDHB,ATP5A1,BACH1,ASAH1,TMEM71,MYL12B,RNASET2B,PCMT1,FAM120A,ACTB,MILR1,PDCD10,PPP4R1,HOXA9,TGOLN1,EXOSC9,B2M,GBP3,S100A11,ATP6AP2,GINM1,PLA2G4A,MANF,PRG2,ERLIN1,BAZ1A,MYL12A,GM2710,FBXL5,ITM2B,VAMP3,LXN,C78339,LPGAT1,ENO1B,GFI1,MGST2,1110059G10RIK,…	RPL22,RPL21,RPL24,CNBP,MCTS1,MRPS18C,PPA1,EID1,PHF5A,HNRNPM,PSMC4,LPAR6,FDX1,SLPI,SUB1,RPL26,GM13826,RPL28,RPL22L1,RPL27,EIF1B,VPS28,SF3B6,RWDD4A,RPL13,RPL12,WBP5,HNRNPU,MTMR9,CISD1,MNDAL,EXOSC7,RPL36AL,SRP72,SNRPD2,RPL14,RPL19,GM12508,RPL18,TIPIN,LOC630855,GM10335,GM12191,TMA7,SNHG8,SNHG6,COX7A2L,EIF1,PTP4A2,RPS27RT,RPS26,RPS29,RPS28,RPL27A,SNORD104,RPS21,PNP2,RPS20,RPS23,RPS24,SET,ANAPC13,RPL14…
PSAP	GM3150,CCK,SEPP1,CCT6A,PSMC4,HMBS,WDR82,CD9,RPL28,RPL22L1,EIF1B,PFN1,PCDHB9,TPRGL,RPL11,RPL13,RPL12,UQCR11,DHX30,DPYSL2,PSMD8,GNG3,BSG,NNAT,VTI1B,RPL15,TCEB2,TCEB1,RPL19,B2M,NTSR2,LOC630855,PTGDS,RPL41,XBP1,GM10335,USMG5,TMA7,EIF1,RPS27RT,RPS29,GM2710,GM3244,CRYAB,ITM2A,RPS23,ITM2C,GLTP,RPL6,RPL14-PS1,RPL4,BEX1,RPL32,RPL35,RPL34,STMN3,MGST3,ATP5C1,RPL9,RPL8,MRPL20,GCSH,RPS15,PRDX3,TSPAN7,ARL6IP5,…	CHGB,TMEM88B,CADM4,CADM3,CNBP,RPL23,GPR37L1,SMARCA2,EML2,GRIN2C,MAPK8IP1,MAPK8IP2,SRRM2,PCDHGA10,NECAP1,PSMC5,GPR162,2610002J23RIK,VIM,SPARCL1,TMCC2,SUCLG1,E430025E21RIK,CYFIP2,EPAS1,KDELR1,ADCY1,PLEKHB1,MYCBP2,PDHB,ACTB,RPL36AL,CNST,ZMIZ1,SV2B,PREX1,SV2A,PABPN1,APBB1,FAM63B,SPOCK2,GM6402,EXPH5,PPARGC1B,PEA15A,EGR1,GPLD1,JUND,ICMT,TMED9,TALDO1,MYO5A,GM12191,9630041G16RIK,ANK2,TCL1B3,PRRC2B,LPHN1,…
MIR122	GBP7,HSD3B5,RPL22,AGL,RPS9,HSD3B2,HFE2,BTBD7,SEPP1,NEAT1,PPP1CA,SERPINA3K,TMEM134,METTL7A2,RBP4,CYP1A2,CEP85,UOX,SQSTM1,CDO1,CDA,VPS29,PBLD2,IFITM3,ITIH3,CMAS,FGL1,SAA4,SNX33,HSD17B6,GHITM,ACAA1B,PPP1CC,PNP,NACC1,UGP2,C1S1,CYP2D10,MUG-PS1,PSMD4,ST3GAL5,TCEB2,BC037156,GM6484,OST4,CHCHD10,HBB-BT,CYP4F15,CYP2D26,CYP2A5,COL6A2,OLFR692,CHMP2A,C230062I16RIK,H2-Q10,OSBPL1A,HAMP2,MIDN,RPL30,MEPCE,ALDOART…	GAMT,RPL23,UPB1,FDX1,TFR2,GM3822,RPL27,E130218I03RIK,RAN,RPL11,PON1,RETSAT,RPL13,RPL12,PON2,AKIP1,FAM120A,PSMD6,RPL19,SDS,H2-D1,JUND,STARD10,NR1D1,NR0B2,D17WSU92E,SERPING1,HPD,AMY1,ANAPC13,C4BP,RPL6,RPL3,GLDC,CFI,MRPL18,ENO1,RPL7,HPX,RPL8,C3,SULT1A1,GCSH,PRDX6,PRDX5,BLOC1S1,TDO2,C9,PRDX2,SCP2,PRDX1,RPL37,RPL36,SRP9,GSTM1,H3F3B,FN1,TUBB2A,SIRT2,FXYD1,MRPL30,PXMP2,GM4952,KLKB1,MOCS2,GSTM6,NESPAS,GP…
FLI1	AHNAK2,RFX3,DKK1,DCLK1,LARP6,COL1A2,SCD,LOC730101,MARCKS,ZC2HC1A,PPP1R3C,CTH,ORAI3,MT1H,SPARCL1,FAR2,RIN2,OPTN,SLAMF1,GALT,SMARCAL1,CRABP2,NDNF,MLLT4-AS1,CREB3L1,FLRT1,PEG10,PIP4K2A,CHAC1,ANO10,CYP1B1,FDFT1,MT1HL1,PPP1R26,PLK2,PLA2G4A,C8ORF4,INPP4B,FERMT2,EHD3,LPHN2,SNAI2,CHST2,HOXB2,DZIP3,GPM6B,HHLA3,PLA2G3,MT1X,PPFIBP1,IFIT1,TMEM187,MYLK,EPS8,FAM110B,MT2A,TDO2,MICAL1,NYNRIN,TSPAN5,HMOX1,PLAC1,K…	IMP3,GLCE,WDR76,KIAA1462,CD3EAP,C9ORF40,RUNX3,CAPN15,OSTM1,CCDC86,POP1,CEP85,POLR3K,SIK1,SNORA21,EPB41,NOLC1,AKAP8,CALML4,SMA4,SMA5,CLDN1,SLC5A6,PNP,MYB,E2F1,EXOSC9,MYC,NKX2-2,C10ORF2,E2F5,EXOSC4,RIBC2,NKX2-5,CER1,EGR1,BATF3,FZD1,EGR2,FZD4,EGR3,PMM2,BCL11B,XRCC3,SLC11A2,PAPPA,EXOC6B,PRKCB,IGF1,NR0B1,FLI1,SNHG3,FCHSD2,SNHG17,ABTB2,ARC,FOSL1,SLCO5A1,PPP1R1A,GRWD1,FAT4,TTLL12,KDM7A,PADI2,RCOR1,HSPA4…
SYK	PLEKHA1,GLCE,CIDEC,CDC20,NEIL3,DEPDC1B,CYP2C8,COL9A3,TRIM17,STXBP1,SLC46A3,ZNF273,CERK,CBLB,ABAT,DPYSL2,VPREB3,ZNF823,MTA3,C5ORF34,KLF13,WNT10A,ST14,FAM78A,GADD45A,ARRDC3,SLC6A16,IQSEC1,CBFA2T3,EHD1,SLC16A14,IFFO1,RPL3L,NCEH1,BBS12,WDR60,CEP57L1,KIAA1598,SAPCD2,PKIA,ZNF138,ATF5,UNC119B,GDE1,C12ORF60,ANAPC10,RCBTB1,RCBTB2,RASSF5,CEP70,KIAA0930,HMOX1,CEP72,TNFSF10,AS3MT,PPAPDC1A,CTSB,CCDC113,BBS2,C…	WSB1,MX1,HOMER1,ISL2,SOX11,C12ORF77,TEC,TRIP6,GLA,CDK14,CPEB4,IDO1,IDO2,SAMD9,MAML2,TESK1,GLS,BACH2,CLECL1,GNG2,PRTG,LINC00518,SPOCK3,MYC,TP53INP2,STOM,GBP1,LINC00515,GBP2,EPSTI1,KLF11,BATF3,CHST7,EDEM1,C1ORF186,NR1D2,RMDN2,GPR137B,BACE2,FERMT2,SLCO5A1,GPR183,TLR10,PKIG,HLA-DRB1,PDGFA,SAMSN1,FCRLB,IL4I1,FCRLA,ZC3H12A,PDGFD,IER2,KCNE1L,JUNB,DUSP5,GPR18,JUN,DUSP2,FCRL4,SPHK1,NIPA2,PTCH1,ABCA17P,TMC…
GATA4	AW112010,ECH1,ACSL1,ADHFE1,TOMM20L,H2-AA,DSG1C,GDAP10,WDR83,CD9,SNORA28,MYL4,ACOT2,HIST1H4J,NBL1,GM12618,PM20D1,PEX11A,HPGD,CRABP2,MRGPRH,GLRX,ACNAT2,PYURF,CHEK1,ALOX5,CHAC1,1190007I07RIK,GM5796,GBP3,MEST,GBP5,SNCA,HEMK1,PRR11,H2-EB1,ARRDC2,FAM78A,ALG6,ABCA5,SLC16A12,IGF2,HDHD3,FAM136A,GPR137B,RPL3L,SLCO5A1,SPRR1A,IGKV5-43,SPON2,PDE1C,TFRC,ECI1,WFDC1,4933432I09RIK,SNORD118,MGST3,PLA2G5,ART3,DGUOK…	IGKV6-23,IGHV1-72,ENTPD4,TREX2,CIDEB,MTUS2,PRKAB2,EREG,SFRP2,MYL1,ARMC6,RBP1,MYL9,SNORD85,LOC100038947,ATF3,SERPINE1,THYN1,HS6ST2,PIRB,LRP8,C4A,ABRA,PLAC9A,ABI3BP,SYNDIG1,SNORA3,PTGDS,EPSTI1,TNFSF18,ABCA6,FZD6,PLK2,PRG4,TUBG2,OCEL1,1700106J16RIK,CNKSR1,UCK2,CSF2RB2,STAR,IGKV4-59,PRKCQ,TSPYL5,CFB,CELA3A,SNORA41,SLC22A4,BEX1,PLA2G7,CFP,C3,LGALS3,OLFR15,PLAC8,PRL2C5,ZFP874B,PDK3,CCR2,GABRA3,NXPE4,ED…
CDKN1B	AARSD1,FEZ1,RBP1,TEK,ASB5,ASB4,VIP,TES,SERPINE1,C3AR1,HECW1,TFPI,SRPX2,LURAP1L,FLRT2,SERPINF1,RABAC1,ZSCAN18,SNCA,A630033H20RIK,S100A11,SIGMAR1,GABARAPL1,DMPK,MCAM,RAB3IP,EHD3,PLSCR2,TCN2,GJB4,PRKAR1B,SERPING1,MRVI1,CRYAB,GM10221,GVIN1,C3,PLAC8,ALCAM,STMN2,PDGFD,FAM110C,RPL36,TRP53INP2,GSTM2,DUSP4,DUSP1,SEC16B,GABRA4,TMEM40,PRSS12,GPRC5A,TMEM37,MMP13,GIPC1,FAM210B,FXYD5,CYB561,PMP2,MGLL,LIMS2,TMS…	CDK19,ESCO2,DDIAS,ESCO1,DEK,CACNA2D3,WDHD1,SFRP2,NEIL3,DEPDC1B,RBP4,CCP110,PCDHB7,ANP32E,ASF1B,ENPEP,GM20249,IFITM1,NCAPG,CCNF,BC080696,NCAPH,ITIH2,RAD54B,NEURL1B,CHEK1,RAD54L,E2F2,HOXA2,E2F7,E2F8,PLK4,E330022O07,ARRDC3,IRGM2,NR2F1,TMEM194,1190002F15RIK,DHFR,PARP12,STAG3,TDP2,BB182297,CHST1,TSHZ1,MDC1,PAXIP1,CDCA5,NCAPG2,LRR1,CTDSPL2,SMC4,EDA2R,IFIT1,SMC2,MYBL2,OASL2,CLHC1,APOBEC1,CDT1,CENPW,PCIF…
MAPK7	RPL22,RPL21,CKMT1A,HN1,SEPP1,HSPE1,C20ORF24,RNF103,MGP,RFX5,CD9,BAX,HNRNPD,VPS28,IFITM3,RPL10,RPLP0P6,RPL13,PLEKHB2,UQCR10,ATP5A1,UQCR11,TOB1,RNF4,FAM120A,RPL36AL,PSMD6,TCEB2,B2M,COX8A,GABARAPL2,RPL41,ATP6AP1,TMA7,BAZ1A,HDHD1,FTH1P5,RPS27,FIBP,RPS14P3,RPS29,EIF5,VAMP8,RPS28,RPL27A,JTB,PRKAR1A,RPS21,PRR13,RPS24,RPL6,GABARAP,CUTA,TMEM183B,TFRC,RPL35,PTTG1IP,ENO1,GATA3,RPS16,PRDX4,RPS15,LGALS3,RPS18…	DUT,STARD7,RPL24,CNBP,MCTS1,DEK,KRT8,PPA1,WDYHV1,DKK1,ASS1,CCT6A,PSMC6,SCD,ARMC1,HIST1H4C,LAP3,MTHFD2,SERBP1,PSMC3,MTHFD1,SUB1,PSMC1,RAN,RPL12,HNRNPR,EXOSC8,PCMT1,SPDEF,ACTB,UXT,GNG5,RACGAP1,MYC,AP2S1,RPL14,PSMD2,RPL17,IARS2,CPNE3,S100A10,MEST,XBP1,TMED9,XRCC5,XRCC6,COX7A2L,EIF1,PTP4A2,SQLE,RPS26,NOL11,HPRT1,RPS23,RPS25,ATF4,RPL5,PHB2,RPL3,RPL4,ANP32B,ARL6IP1,MT1X,MRPL15,ATP5C1,C14ORF166,EPRS,RPL…
FGFR3	STARD4,LOC101928886,KRT5,ACSL3,HOMER1,LOC100130938,NUP93,SCD,DEPDC1B,PSMC4,FEZ1,IFI27,TNFSF9,FAR2,ANP32C,ACOT7,DCP1B,LINC00520,C6ORF99,TFPI,SSFA2,LRP8,PNP,LOC100507375,MUC2,SNRPD1,CHAC2,TIPIN,FDFT1,APOBEC3G,INTS2,ALDOAP2,ARRDC4,PLA2G4A,SLC6A14,SNHG9,IGFL1,UCHL3,SQLE,FOSL1,GJB2,FASN,PKIA,GJB6,NDUFAF4,PADI3,SLC45A3,TFRC,TUBBP5,GMFG,LOC100131262,ACTR3C,HSPH1,APOO,LIPG,ART3,ZNF808,GJA1,RASSF3,NETO2,M…	STARD5,POLR2J2,TMEM52B,LOC100286909,SLC35A1,ZFP3,MTUS2,SEPP1,C12ORF75,WDR78,NR2F2-AS1,SPATA17,RRAGD,LOC653602,MYL2,CYP1A1,LINC00525,LRRN1,ZSCAN26,MYL9,CDK14,OPTN,MT1F,SATB1,IFITM1,HPGD,PPP1R3B,GLRX,SMA5,SNX31,ABAT,APCDD1,ITLN1,NEURL1B,HERC5,FLRT3,C10ORF54,SPOCK1,SERPINF1,HMCN1,WLS,ST3GAL1,HES4,HOXA5,WNT10A,JAG2,TNFSF15,PAQR6,NR1D2,PDZK1,CBFA2T2,BPIFB1,PLSCR4,LOC100510692,NANOG,ATP6V1B1,SLC22A5,CF…
SOD1	CHGB,CHGA,WSB1,RPL21,NGDN,RPL24,RPL23,COL1A2,HNRNPK,PSMC4,FEZ1,PSMC2,FDX1,ZC3H11A,VIM,UQCRC2,RPL26,RPL28,CDK16,RAN,CGGBP1,COPG2OS2,CYFIP1,RPL13,SERPINE2,RNASET2A,ATP5A1,RNF7,MSANTD4,ADCY2,KRTCAP2,RNF115,PSMD6,TFG,PABPN1,VTI1B,RPL15,RPL14,S100A16,RPL19,FDFT1,NDFIP1,CNTD1,TSPYL4,ATP6AP2,GM10335,TMA7,EIF1,FA2H,RPS27RT,MLLT11,CRYAB,ATF4,RPL6,POM121,C78339,RPL3,RPL34,ATP5C1,PHYHIPL,GNS,HSPH1,ADH5,SCPE…	KLHDC3,CAR3,SNRPN,HSD3B3,APLP1,PPP2R1A,YIF1A,RBX1,TUBA4A,MAPK10,PCP4,CLNS1A,NSMF,RELL2,PREB,GRINA,RNASEH2C,SF3B4,SEPW1,PEBP1,CLU,UQCR11,CNDP2,COX6A1,ATP5J2,CFL1,CLPTM1,TCEB2,S100A10,NDUFV3,NDUFV1,PTGDS,RAB4B,ARFGAP2,TCL1B3,TREML1,LPHN1,MAG,RPS28,PRKAR1B,PITPNM1,DYNLRB1,INTS5,GM6756,NOP10,C2CD2L,TSKS,CPLX1,CHODL,UQCRB,STMN3,IPO4,SEZ6L2,GM19831,FBXO22,MRPL11,UBC,LGALS1,RUSC1,LOC100045848,TMSB10,EIF…
NR2F2	ECH1,CNBP,ACTN1,PPP2R1A,MED6,C20ORF24,CHFR,SRRM2,MYL6,CDAN1,HNRNPL,MARCKS,RRAGD,WDR82,UQCRC1,HNRNPD,APP,SF3B4,ATP6V0D1,RPL11,WBP2,PON2,SLC35B1,ATP5A1,CISD1,GABPB2,HNRNPR,ACTB,MTA1,KRTCAP2,BSG,PSMD4,TMEM69,CAPNS1,MTHFD1L,AKT1,PSMD1,RPL15,RABAC1,MTA3,HES4,RALY,RPL18,SF3B2,HOXA5,LONP1,COX8A,JUND,SURF4,ATP6AP1,MANF,MIF,NR2F1,HLA-A,RPS26,MYL12A,ALDH7A1,FASN,JTB,PLBD1,HOXB5,HPRT1,FARSB,HOXB8,ITM2C,HOXB…	LUM,RPL21,RPL24,DEK,GTPBP4,EML4,PSMC6,RPL13AP20,RRAGA,HIST1H4C,MTHFD2,SARNP,PSMC2,VIM,TBPL1,RPL26,PSMC1,RPL27,VPS29,RAN,MTPN,NUP205,SF3B6,CCNI,RPL12,NOLC1,GHITM,TFPI,MYL12B,DPYSL2,PSMD7,RPL36AL,SNRPD2,RPL17,RPL19,WDR59,RPL41,ATP6AP2,NR2F2,TMA7,TFB2M,STAM,SNHG5,COQ10B,EIF1,UCHL5,RPS29,RPL27A,RPS21,NDUFAF2,PRR13,RPS25,SET,RPL5,RPL4,RPL30,ANP32B,TFRC,RPL35,TXN,ENO1,EPRS,COPS7A,RPL9,ZNF25,HSPH1,RPS16…
NELFE	GAMT,SLC35A4,SP110,ACTN4,MGA,TYW3,RSAD2,EBF2,SMARCA2,ZFYVE26,LARP4,RUNX3,SRRM2,PTRHD1,SCD,RBP5,MT1A,ASPHD2,ASB8,TNFSF9,NHLRC2,NHLRC3,ASB3,IDO2,HSPA1B,MT1F,STX16,TRRAP,SLC5A6,HERC6,HERC5,RNF115,VPREB3,HENMT1,CREB3L2,C19ORF53,ZDBF2,SNX27,PABPN1,GBP1,GBP4,INTS2,INTS1,ARRDC3,HDHD3,IFFO1,PTK2,FCHSD2,MOV10,CCDC88C,FAM160A2,PARP10,UCK2,PLSCR1,GJB2,PLSCR3,TTLL12,SIVA1,CCNO,GLDC,PPP1R18,MAGED1,C5ORF28,PRK…	CD320,NIPSNAP3A,ARL16,PLEKHA1,HPCAL1,IFT81,RFX1,ZFYVE20,MEX3C,WDR82,FEZ1,CD9,ZNF837,TNFSF4,CYP20A1,RALB,AHNAK,ARPC5L,AKAP8,UQCR11,DCAF6,ASNA1,PSMD8,SNRPD3,SLAMF7,CYP1B1,ZNF700,SEPHS2,RAB11FIP3,E2F7,PRKCH,SNHG1,CREBBP,AAR2,ZNF143,HLA-DRB5,PLA2G4C,ZNF260,ABCA5,TANGO2,PBX4,VPS37B,PHKA1,CLPX,RPL39L,FERMT2,SFXN1,BIN1,PADI4,CCNI2,CCSER2,GRB2,HOXB7,APOBEC3B,RAPGEFL1,ENO2,C1ORF174,CIAO1,RRP9,IL4I1,RASSF1…
GFI1	TRAP1,AARSD1,MOGS,PPA1,NUP210,HSPE1,IGLV1,MED8,XPNPEP1,LAP3,CLNS1A,KARS,GLOD4,PSMC2,PSMC3,VIM,UQCRC2,ANP32E,UQCRC1,SUCLG1,ASF1B,ATP6V0D1,IFITM1,ATP5A1,LY6C1,UBE2L3,PARL,NFS1,SNRPD2,CLP1,LACTB,PSMD1,PSMD2,TIPIN,LONP1,NAPSA,XBP1,TMED9,ALG5,MANF,MIF,1110004F10RIK,UCHL5,COPZ1,2810004N23RIK,UCK2,EIF6,CSF2RB2,ITM2C,ATP6V1B2,RPL6,RPL4,ENO1B,ATP5C1,MRPL13,RPL8,LARP1,ADH5,GCSH,PLAC8,LGALS1,PRDX1,SRP54A,FF…	GBP7,IGKV6-23,RPL21,RPL23,RSAD2,UPF3B,PISD,METTL7A1,ZC3H11A,B230219D22RIK,RPL26,TFAM,IGTP,CALM2,EAR12,TPRGL,ITIH5,CGGBP1,SATB1,MYCBP2,WBP5,ELTD1,MNDAL,GM13152,ACTB,HOXA9,CHORDC1,GPBP1,RPL15,B2M,CCNL1,EGR1,GABARAPL1,XRCC6,PLK2,ERDR1,GM10335,SNHG8,COX7A2L,IFI44,EIF1,PARP14,RPS27RT,ZZZ3,RPS28,WNK1,ITM2B,RPL5,GLTP,C78339,RPL3,BEX1,JMJD1C,H2-L,RPL9,HSPH1,FAM134B,RPS19,STMN1,EPC1,IER2,RPL39,FAM65B,TRP5…
TRPV4	PRELID1,ADHFE1,SEPP1,GSTZ1,MYL6,PPP1R3C,FDX1,VIM,SPARCL1,RPL22L1,SUCLG1,WFDC12,PEX11A,PDHB,ATP5A1,RETN,RNF7,GHITM,TMEM70,BSG,SNCG,LONP1,FIS1,COX8A,XBP1,TALDO1,MIF,KLF15,FASN,GNPAT,CD302,LXN,GLTP,CFD,ENO1B,MGST3,PCBP1,MGST1,INPP5A,PRDX5,SCP2,MARC2,HMOX1,SERPINH1,PDK1,PRL2C2,ZBED5,ANXA2,TPI1,RDX,ANXA5,H3F3B,COX6C,MRPS6,VEGFA,RHOQ,ALDH6A1,P4HA2,CLDN15,ALDOA,TOMM6,HOXD8,UBXN1,D10JHU81E,HIBADH,MAOA,CT…	GM3150,RPL22,ACTN4,ACSL1,EREG,COL1A2,COL1A1,CLNS1A,CD9,RBP1,SLPI,HNRNPD,PFN1,APP,CGGBP1,CYFIP1,IFITM2,IFITM3,KDELR2,SERPINE1,MYCBP2,SERPINE2,RPL12,WBP5,GLRX,ABRACL,AQP1,LY6C1,GPR153,PNP,C4B,RPL36AL,KRTCAP2,GNG5,SERPINF1,CPNE1,RPL14,CYP1B1,RABAC1,B2M,GBP3,GBP2,LOC630855,S100A11,NDFIP1,SNHG1,H2-D1,ZRANB2,H2-T9,PRG4,SNHG8,SNHG5,SNHG6,VASN,SERPING1,TAGLN2,PSME1,ITM2C,SET,C78339,LPGAT1,RPL14-PS1,ANP32…
ZFPM2	ESCO2,PIH1D2,FBXO2,PCDH20,KRT2,ANKEF1,B930042K01RIK,BPIFC,FRAS1,MYL7,D10ERTD584E,A930010G16RIK,CD207,PIH1D3,OLFR155,COL9A3,MYL9,9630021D06RIK,SKAP1,PGAP1,GM11651,VMN1R13,1700001L19RIK,AA763515,AQP6,ARXES2,C85351,ETOS1,EXOSC6,CCDC70,2310026L22RIK,GM20004,4930526L06RIK,SLC12A8,6720407P12RIK,EGR2,4932702P03RIK,PAQR6,4930429N05RIK,ABCA4,ZFP735,TNFSF14,GM16316,PRG3,SLC6A14,PHKA1,GM16794,1700047M11RIK,…	6330576A10RIK,GM13023,9430031J08RIK,TEX37,AI835735,IQCF3,DSG1B,4933412O06RIK,PDCL2,OLFR156,XLR3B,TRIM14,NGEF,D1ERTD86E,ACOT5,E130218I03RIK,SLFN5OS,GT(ROSA)26SOR,2210407C18RIK,GM13154,AQP4,GM8709,ANO10,AU022706,LOC100503456,AU022804,SH2D1A,CYP3A25,ASTX,D7ERTD413E,SOX30,6330415B21RIK,9330185C12RIK,VNN1,9230110F15RIK,TRMT12,FREM1,SPRR1B,TDGF1,CFTR,GM10461,D6ERTD160E,C530045E16RIK,GFI1,9430053O09RIK,…
STAG2	CDK19,C2ORF76,EGF,AHNAK2,ZNF160,SYTL2,RFX3,BTBD10,C12ORF75,CPEB2,IFT88,GPR160,CDK14,SKAP1,SKAP2,PCDHB9,OPTN,ATF2,CHIC1,PRKAA2,SAMD9,TRIM16L,SYNPO2,WDR63,RPS4Y2,TFPI,RPS4Y1,SNORD116-20,NUDT16P1,SNORD116-15,ZDBF2,HES1,GBP3,EXPH5,APOL1,AFAP1L2,NEBL,TNNC1,PLK2,VPS13C,ZNF14,FAM111A,PLSCR4,TCN1,HOXB5,PRKCQ,HBP1,KDM7A,ZNF136,HOXB6,ZNF134,FANK1,ZNF493,TPTE2P6,PLA2G7,PPFIBP1,ZNF28,GRIN2B,FAM134B,ZNF280A,P…	DDIAS,CD3EAP,BTBD11,EREG,GCAT,ATG12,DDX39A,FAM230C,HIST1H4H,POP1,NEIL2,CDA,SNORD116-6,EHF,MAML2,COL12A1,NOLC1,CALML4,ARAF,SNORD116-2,SLC5A6,TONSL,EXOSC7,MIRLET7F1,SRPX2,LINC00518,RAD54L,PEG10,E2F2,PIP4K2A,APBB2,JAG2,ARRDC3,HSPBAP1,IFFO2,FAM111B,STAG2,TBL3,NMT2,GRAP,SDC2,CHST4,TFRC,ZNF492,CDCA7,SLC22A2,STMN3,TWIST2,FLJ33544,SLC6A20,RRP9,MARC1,FAM122B,MICAL2,GJA10,CSTF2,PCDHA6,PCDHA4,LRAT,IL12A,ZNF…
MSI2	IGKV6-23,DUT,GM3150,WFDC21,2410006H16RIK,IFRD1,TYW5,RPL24,PHYKPL,GATAD2A,C76628,SRRM2,CCT6A,DEPDC1B,HMBS,IFI27,VIM,HSPA1A,HNRNPF,GM13826,GM4354,CALM1,HSPA1B,TMEM87A,TMEM181A,RPL11,GM20249,STXBP2,RPL13,HNRNPU,NOLC1,ASAH1,AQP1,SAP130,ACTB,EXOSC7,PRPSAP1,FRAT2,VPREB1,TGOLN1,NUP85,TGOLN2,RPL19,B2M,RALY,CCNL1,TIPIN,S100A11,PROSCOS,EGR1,JUND,PRPF38B,ST13,ERDR1,GM10335,MANF,H2-T9,TMA7,EIF1,EHD1,RPS27RT,…	DYX1C1,RPL23,MRPS18C,DEK,SEPP1,MYL6,OSTM1,HIST1H4C,2210419D22RIK,RPL26,KIF20A,RPL27,CALM2,PFN1,CDK16,IFITM3,CMAS,EI24,RNASET2A,ATP5A1,PARN,EWSR1,LY6C1,SNRPD2,CAPNS1,TCEB2,GM20120,GM12508,N4BP2,LOC630855,ELANE,GABARAPL1,TMED9,DNAH11,ATP6AP2,TNFSF13,USMG5,SUCO,SNHG8,SNHG6,COX7A2L,VAT1,AKR1C13,RPS26,AKR1C12,RPS29,RPS28,RPS21,RPS20,PRR13,GLTP,RPL6,RPL3,RPL14-PS1,SLC22A3,GFI1,RPL34,GMFG,ATP5C1,MRPL16,…
TSC1	STARD7,MCTS1,METTL7A2,OSTM1,MYL1,PCDHB2,METTL7A3,MYL4,TMEM126A,CPEB4,E430025E21RIK,PCDHB9,ASB2,SF3B6,PON3,SNX32,LSM10,ASNA1,SPOCK1,PPARGC1A,PPARGC1B,HES6,PROSER3,GPR137B,SLC6A6,EHD3,PPFIBP2,VAMP7,SLC6A9,RIPPLY3,PLSCR4,PKIA,ADSSL1,PPT1,PLBD2,SSPN,ANAPC13,3110052M02RIK,TMEM182,XPA,PLA2G5,TMEM98,ENO3,LIPA,GCSH,ADH1,TMEM8C,TRP53INP2,GABRA3,MYOF,MYOG,SIRT6,MYBPC1,AI987944,1110032A03RIK,INF2,LYRM5,BC02…	H2-AA,GM20917,SOX11,EML4,COL1A1,MIR543,MIR300,MIR541,MIR30A,C3AR1,ADARB1,GM20809,AQP1,FAM132B,STS,FRAT1,MIR433,F830212C03RIK,PLAC9A,ZDBF2,MEST,1810011O10RIK,WFDC17,ALOXE3,MCAM,VMN1R149,IGF1,SUCO,VMN1R148,MIR679,MIR323,ADCK1,KDM7A,TTYH1,SLC22A3,POP4,MIR329,GM5779,SNORD115,GARNL3,8430408G22RIK,ACE,GM20831,SORCS2,IL1B,CRLF1,PTPRC,CMSS1,TUT1,G530011O06RIK,SNORA65,RET,MEG3,IQGAP2,MIR297B,GRIK3,SLC7A1,…
NFKB1	IL1R1,HOMER2,AHNAK2,HPCAL1,CACNA2D3,EVA1A,DKK1,SYTL5,BTBD11,C12ORF75,COL1A2,COL1A1,ASB9,ITGBL1,MT1H,EPHA2,ALPK2,MYL9,SPANXA1,STX1A,TAGLN,SERPINE1,AGAP2-AS1,CLDN1,NTN4,LOC100508342,LURAP1L,MICALL1,CYP1B1,GBP3,ANKS1B,BVES,SAMD11,MT1HL1,STAC,ST8SIA2,FOXF1,PLK2,PAPPA,RAB27B,ANK1,ELL2,VASN,FOSL2,FOSL1,NCEH1,CHST1,SNAI2,SNAI1,CRYAB,PTGES,APOBEC3B,APOBEC3C,SLC22A4,CFI,MT1X,C7ORF57,CYB5R2,MT2A,RASSF3,MIC…	EPHA7,CADM2,LRRN3,CCZ1B,RFX4,SOX11,TMEM170B,ETNPPL,PCDHGA10,LOC284570,AZGP1,LOC653602,DLX6-AS1,SNORA28,LOC100509683,CRISPLD1,CTH,HSPA1A,COL9A3,ZNF711,ALDH8A1,ASTN1,CD200,HSPA1B,AMER2,ATF3,PGAP1,SATB1,CPNE5,MAML2,C1ORF192,LOC100128727,KIAA0485,BACH2,ABAT,AQP4,ASCL1,FLRT3,FLRT1,C2ORF80,ST3GAL6,LOC100506725,LOC100508226,CCNL1,HES5,CHST9,EGR1,EGR2,EGR3,FZD3,ST8SIA1,SPHKAP,GDF1,LOC101928307,RAB39B,RPE…
AKT1	D630039A03RIK,PRELID2,2410006H16RIK,CRADD,SEPP1,BTBD11,MAPK12,SFRP2,DEPDC1B,NEURL3,WDR82,CD7,CD9,HIP1R,SNORD89,GPD1L,CORO7,ORAI2,TECPR1,STX1A,LEF1,MTMR3,CERK,H2-DMA,NDNF,2310035P21RIK,AQP3,BACH2,TMEM71,CMAH,FRAT2,NIPAL1,ZSCAN12,MYC,MYL10,SLAMF6,CPNE3,CEP97,GBP2,EPSTI1,RABGAP1L,GPLD1,ABCA3,PHC3,SLC6A19,FAM78A,ST8SIA4,RAB39B,PRKCA,1500012F01RIK,SNHG4,AR,PHF20L1,SNHG12,BB182297,LYPD6B,D18ERTD232E,BA…	IGKV6-23,GBP6,SLC12A4,ENTPD1,IGHV1-72,IGKV6-25,MX1,SFMBT2,IFITM10,RSAD2,RFX4,2310031A07RIK,IGLV1,LPAR6,SOAT2,CD6,IFI27,AI844685,TRIM16,CPEB4,ASB2,EPAS1,IFITM3,EXOC3L,SERPINE2,AVIL,PPP1R3B,ARXES2,HERC6,A930012O16RIK,SLAMF7,EGR1,EDEM1,GADD45G,RAB27B,IFI44,E330009J07RIK,FOSL2,PARP12,FOSL1,FASL,BANK1,ADSSL1,C230098O21RIK,GFI1,DIXDC1,PRF1,GNS,IFIT2,IPO11,IFIT1,MED12L,IFIT3,LIPG,INPP5D,PRDX5,ALCAM,4930…
IRX5	UNC13C,PRELID2,TEX30,ACSL3,PLEKHA2,ACTN2,PLEKHA1,ATG10,MIR539,SNORA2B,QTRTD1,DES,CPEB2,MYL7,MIR300,PPA2,PPP1R3C,MTHFD2L,SNORA28,MYL4,MIR450-2,SNORA24,ACOT1,RABL2,ALPK3,ALPK2,C030034I22RIK,SNORA23,PCDHB9,TRIM13,EPHA3,ENPEP,LIN9,PEX11A,C3AR1,SMPX,IPP,AKAP2,MIR677,PRPSAP2,VPREB1,PLCE1,SNORA73A,PTGFRN,SNORA73B,FSD2,PPARGC1A,MIR30E,FDFT1,SH3BGR,SRPK3,APOOL,GADD45B,ALG8,TMEM194,FN3KRP,WDR55,MIR687,AIMP…	GBP9,GBP8,GM10551,EBF1,TEX38,B130024G19RIK,TM4SF1,GDAP10,MALL,RBP7,TEC,NECAP2,OSTM1,IFI27,TEK,SNORD85,GM12618,ALPK1,SNORA20,EPAS1,ELTD1,CALML4,UACA,PREX2,F830212C03RIK,NPVF,GMDS,NNAT,CPNE2,KDR,S100A16,MEST,GM6642,GBP4,PRKCH,SNORD58B,MIR181B-2,ELL2,FLI1,SLC6A6,RIPPLY3,GPR182,FREM1,PRR15,LXN,SNORA41,CFH,MEAF6,9430053O09RIK,6330407A03RIK,H2-L,PLA2G7,MIR126A,ICAM2,INPP5D,FAM122B,PLAC8,PRL2C5,GJA4,ANP…
PARK7	TMEM194A,ENDOG,LRRN3,UPF3B,ABCA12,MGP,PPP1R3C,LACTB2,DNA2,TLN2,ALDH8A1,SIK1,HIST1H4E,ASF1B,TMEM87A,EPAS1,ATF1,ZNF273,HPGD,ZNF271,NCAPH,AQP1,ASCL1,EXOSC8,GNG3,FLRT3,CHEK1,SPOCK3,CHAC1,SUSD5,TIPIN,E2F8,GTSE1,FIS1,KLF11,PLK4,NTNG1,ZNF141,MCAM,MAGEC1,TEX15,ANK2,DHFR,LOC100506076,STAG1,PIK3R1,KCNMA1,PKIA,FAT4,LPHN3,ZNF257,ZNF135,PID1,OXTR,ZBED8,ZNF493,ZNF492,STMN4,LOC100287590,RCBTB2,LPAR1,TMPO,BRIP1,…	CDK18,CDK19,C5ORF15,CACNA2D2,PLEKHA6,RFX3,PRKAB1,DKK1,DKK2,CHFR,CPEB1,FEZ1,KIAA0125,VIP,ASB1,GALT,STXBP1,RALB,PRSS2,EI24,CRABP1,LRP4,TRMT2B,GLRX,BACH2,ABAT,RNF114,BSG,DPYSL3,C19ORF53,CAPNS1,CHST11,SPOCK1,ST3GAL6,WLS,PRSS3,ZNF268,GABARAPL3,CHST7,GABARAPL1,ABT1,TMEM50B,FZD7,PDZK1,PBX1,EHD4,SFXN1,MYO5C,GORASP1,MEIS3P1,DZIP1,GNE,ITM2A,TMEM9B,NOX3,CDS2,GPM6B,MTCL1,MEAF6,TRIL,PALM2-AKAP2,ATXN7L3B,PPFIB…
STAT1	PRELID1,STARD7,RPL22,ASS1,KIAA0922,RRAGA,HIST1H4C,DEPDC1B,MTHFD2,VOPP1,RPL26,TMEM126A,KIF20A,RPL27,RPL29,CYFIP2,EI24,RPLP0P6,RPL12,LOC100289079,DCAF6,UXT,GNG5,RPL15,AP2S1,RPL14,LOC100506844,IARS2,SNHG1,TSPYL4,RPL41,FZD6,ARRDC4,SNHG6,FAM136A,EIF1,FTH1P5,SNHG16,RPS14P3,RPS29,FAM111A,FAT1,PPT1,RNPS1,RPS20,RPS23,ATF4,RPL6,CUTA,RPL31,RPL3,RPL4,RPL30,DANCR,ANP32B,RPL32,RPL35,NCAPG2,PDGFC,ATP5C1,ATXN7L3…	ATP6V1E1,CNBP,PLEKHA1,MRPS18B,HN1,C12ORF75,PHF5A,DDX39A,LAP3,CLNS1A,KARS,GLOD4,SUB1,YME1L1,CKLF,LEF1,IFITM2,PANK3,STAU1,SATB1,C14ORF142,RGPD6,CCNC,GLRX,ABRACL,PSMB10,MAGOH,PDCD10,RPL36AL,MYB,SNRPD3,TRBC1,RACGAP1,IFI16,C19ORF53,PSMD4,PSMD2,SF3B1,ZNF146,PRKCH,NDFIP1,XBP1,SURF4,PRPF38A,EDEM1,SH2D1A,SECISBP2,MANF,MIF,USMG5,WDR54,GPN3,GBAS,UCHL3,SRPK1,HDHD1,UCHL5,RPL39L,MLLT11,UCK2,SFXN1,BIN2,PRKAR1A,…
MAT1A	GBP6,LUM,GBP2B,EVA1A,EID1,GALNS,LOC100505088,RBP1,H2-BL,ABCB1A,MTMR4,AKIP1,CYP2D9,PRSS8,LUC7L,RPL17,SULT2A2,TSPYL4,ABCA3,ABCA1,PLK3,TEX12,NR1D2,PLSCR2,5330417C22RIK,CYP2A5,ADSSL1,PLBD1,PTP4A1,LYPLAL1,UNC119B,CFD,GMFG,TMEM98,EPS8,CYP2B9,PRDX2,HMOX1,TRP53INP1,IGH-VJ558,GSTM2,RIPK4,EMP1,ZEB2,TMCO6,PQLC2,RARB,CENPM,GAS2,CYB561,CENPQ,GAS6,SERPINA12,HMGN2-PS1,BTG2,FICD,ABHD2,LITAF,MS4A4D,SERPINA5,HLCS,…	IAH1,UNC13B,GLYCTK,TYW5,CELA1,TTC39C,MARCO,HIST1H4B,HIST1H4C,CYP2C68,ACOT1,EPHA2,PEX11A,PLEKHB1,SERPINE2,PDHB,CCNF,AQP8,GLRX,ACNAT2,AQP1,STS,CUTAL,PLAC9A,1700001C19RIK,SERPINF1,GNAT1,ASPDH,ABCB1B,IFITM6,ELANE,EGR1,RNF138RT1,PPBP,PLA2G4B,SNHG8,DNASE2A,RAET1A,PAFAH2,OCEL1,SQLE,1810009N02RIK,FAM89A,ADH4,C6,OBP2A,C9,TRP53INP2,APOBEC1,CHKA,CYP7B1,CYP2C29,PDZK1IP1,VEGFB,ADI1,BC023105,TECR,SFI1,RAPGEF4,…
GMNN	GM3150,ACTN4,FOXH1,SMARCA4,MYL6,HNRNPL,RRAGC,SARNP,CD9,UQCRC1,RPL22L1,RPL27,EPHA2,PFN1,IFITM2,NYAP1,ATP6V0D1,KDELR1,CRABP1,CRABP2,HNRNPU,UQCR11,HNRNPR,ACTB,PRTG,FZR1,GM2606,BSG,DAG1,E2F4,TCEB2,RABAC1,SAMD1,GM6402,MEST,CCNL1,S100A11,PHC1,PLK1,ERDR1,TALDO1,GM12191,SNHG8,PTOV1,SNHG6,PUM1,EIF1,VASP,BCAM,RPS28,WNK1,FAT1,PSME2,GM3244,PNP2,NANOG,PSME1,GM20253,ANAPC13,GABARAP,VARS,MAGED1,RPL32,ARL6IP1,PD…	TEX30,2410006H16RIK,IFRD1,MCTS1,DEK,MRPS18B,UPF3B,PPA1,PPP2R1A,MED7,DHX40,DYNC1LI1,MIS18A,SPINT2,WDR82,MTHFD1,RPL26,RPL28,ZFP600,RPL11,EI24,RPL10,SERPINE2,WBP5,PDHB,ATP5A1,GHITM,PRPSAP1,GNG3,CHORDC1,MSANTD2,SNRPD2,PSMD6,MTHFD1L,PABPN1,CHAC1,1190007I07RIK,LOC100504784,RPL19,GM12508,NAA50,RPL41,ATP6AP2,TEX10,ARRDC3,TMA7,CNKSR3,LATS2,RPS26,MIR682,GM6756,ITM2A,RPS23,ATF4,RPL5,RPL6,RPL3,GLDC,RPL14-PS1…
EPHA4	C2ORF76,TMEM170A,ZFP1,SERPIND1,HPCAL1,CD3EAP,HPCAL4,SFRP4,CRISPLD2,RBP4,ITGBL1,TMCC3,ASB1,OR5A1,OR6C1,IFLTD1,ADH1C,CRABP2,ITIH2,UACA,CLDN1,UXT,FBXL20,GNG8,FLRT2,SNCG,OR7D4,CALN1,OR6B1,PTGDS,HOXA5,SAMD12,FZD2,OR8B12,OMD,PRG2,SLC6A13,SLC6A12,AVPR1A,IGF2,HDHD3,AIF1L,IFI44,C12ORF56,BBS12,GJB2,GPR182,KIAA1598,OR2Z1,WDR5B,PKIG,PADI2,OR2A14,MOXD1,CFH,HHIP,ISLR,SLC6A20,LPAR1,IFIT3,FAM134B,NKAIN4,IL36B,TS…	ENDOG,STARD6,ATG10,LARP4,DES,DDX39A,SPINT1,CYP20A1,SERPINE1,PON3,CH25H,GPATCH8,LSM12,WDR70,MYC,RPL14,GBP5,PLK4,GABARAPL2,PLK1,TNNC1,JTB,PSME2,SIVA1,FERMT3,CDCA8,C14ORF169,SOX18,ALKBH2,HMOX1,JUNB,TMEM8A,C19ORF38,TCF19,ANXA3,SAMD4B,RAB3IL1,EMP3,TMEM173,MRPL27,MRPL22,MMP13,SLC7A7,SLC7A8,MMP19,PQLC3,CDKN3,BHLHB9,BTG3,ADM,RPS27L,OAZ1,HOXC10,TIFAB,MRPL40,MED10,PBK,TIMP1,RRS1,YTHDF2,ARG1,OR10G4,SLC39A14…
DYSF	GAMT,ENTPD4,ECH1,CIDEA,H2-AA,EID1,HNRNPM,COL1A1,GM19491,MYL1,MYL2,MYL3,MYL4,UQCRC2,UQCRC1,IGTP,CDO1,APP,IFITM3,AHNAK,PDHB,ATP5A1,CISD1,UQCR11,C4A,CAPNS1,S100A13,CLPTM1,B2M,SH3BGR,COX8B,H2-D1,JUND,DMPK,RPL41,H2-EB1,SURF4,COG6,TNNC1,TNNC2,PLK3,GADD45A,ERDR1,IRGM2,H2-T9,IGF2,GBAS,TNNT2,FASN,PRKAR1A,BIN1,PSME1,OGDH,RPS24,CFD,MACF1,SPARC,ISCA2,GM10221,ENO1B,H2-L,HIF1A,ART1,GJA1,PDK4,ARL6IP5,SCN1B,CTSB…	RPL21,ACTN3,CNBP,L7RN6,AP1AR,MAPK14,MAPK12,PSMC6,PSMC2,TMEM126A,RPL22L1,PFN2,TPRGL,CALM1,ATF1,SATB1,EI24,RPL10,SERPINE2,PLEKHB2,ADCY2,TOB1,UBE2L3,NAA60,FAM120A,ACTB,BSG,UGP2,GNG5,SNRPD2,HERC1,PSMD6,PSMD1,DAG1,ST3GAL6,TCEB2,RABAC1,NR1D1,USMG5,TFB2M,PHKA1,NR1D2,CMBL,SNHG6,EIF1,COQ10A,PTP4A2,AIMP2,D17WSU92E,RPS27RT,PTP4A3,RPS26,MIR686,MYLPF,TNNT1,WNK2,GORASP2,JTB,TNNT3,GNPAT,PSME4,PKIA,ADSSL1,SSPN,I…
PDE1C	CHGB,STARD5,CADM3,HPCAL1,PSG1,SEPP1,APLN,MYL5,AZGP1,MYL1,PSG7,GPD1L,SPARCL1,HIST1H4J,DCHS1,HIST1H4K,PLCD4,CPVL,ASTN1,FAM87A,IFITM1,AQP9,CCDC102B,FRAT2,C19ORF54,TP53INP2,SERPINF1,STAT6,SYNDIG1,RNF112,PTGDS,NFE2,APOBEC3G,HLA-DRB5,SNHG9,IFFO1,CYP27A1,HOGA1,IDH1-AS1,SERPING1,LINC00304,HPD,PKIG,HLA-DRB1,BEX5,SPON2,CFI,FAM89A,CEND1,STMN4,PLA2G5,TAPBPL,ZBED5-AS1,IFI30,FCRLB,APOM,TDO2,NYNRIN,HMOX1,APOE,A…	LOC100288092,BRI3BP,ENTPD4,DDIAS,LRRN3,PLEKHA1,PCDH20,DEK,WDR76,WDHD1,CDC20,MEX3B,NEIL3,DEPDC1B,MTHFD2,PLGLA,LOC100509683,TNFSF4,VIM,KIF20A,TMEM87B,LOC101927204,SERPINE1,NCAPG,NDNF,TSIX,SLC5A3,HS6ST2,CH25H,RACGAP1,ZNF823,LOC145474,E2F8,EGR1,C5ORF34,PLK4,ALG9,PRR11,EGR3,ST6GAL2,OMD,FOXF1,SLC6A15,PLK2,OMG,MASTL,NUAK1,EXT1,HDHD2,TPX2,LOC100288675,SASS6,NOX4,MEIS3P1,TRMT13,TRMT11,VGLL3,LINC00664,EZH2…
THRB	MED1,SMARCA1,ACSL3,DICER1,ACSL4,SEPP1,DKK1,EML4,SRRM2,HNRNPK,HIST1H4C,MTHFD2,KIAA0368,ZC3H11A,YME1L1,CYP1A1,SF3B3,RGPD1,AHNAK,LRP1,SERPINE1,SERPINE2,RGPD6,ITIH2,FAM169A,TM9SF4,PEG10,SF3B1,S100A10,FDFT1,ARSB,NAA50,JAG1,FZD4,ABCA1,TMEM50A,STAM,ACADSB,PUM2,EIF1,PTP4A2,FAT1,HYOU1,HPD,PTP4A1,RPL5,TFRC,MPHOSPH10,TXN,TMEM97,PRKDC,EPRS,MGST1,RPL9,LIPA,EPS8,C5,PLAC8,TSPAN7,PRDX1,PIEZO2,A2M,PLCG2,AGFG1,SEC…	PRELID1,ECH1,RPL24,SERPIND1,PPP2R1A,SCAMP2,CCT6A,MYL6,PSMC6,HIST1H4B,HNRNPL,DDX39B,C19ORF43,HSPA1A,MT1G,HNRNPF,VPS25,HNRNPD,RPL27,POLR3K,CALM3,HSPA1B,MT1F,SNORD45A,KDELR1,RPL10,HNRNPR,TOB2,ABAT,SLC5A6,LMF2,ACTB,BSG,SNORD116-15,CAPNS1,AP2S1,MAL2,TCEB2,RALY,RPL18,COX8A,PLK1,XRCC6,STARD10,SERPINF2,MIF,SLC16A13,HLA-B,TSPY3,CYP27A1,VAMP8,EIF6,POR,RPS20,RPL31,PHB2,RPL3,RPL30,ARL6IP1,RPL35,MGST2,ENO1,IF…
ERBB2	TMEM170A,MECR,SP110,LINC00094,IL1R2,PHYKPL,KRT7,ACSL5,ACSL4,ADPRM,MTHFD2,AMZ2P1,SARNP,RTCA,PCDHB5,PFN4,MT1F,PRKAA2,CCDC69,AQP9,TIFA,TRANK1,C6ORF99,RGPD6,GLRX,HS6ST1,TFPI,ANTXR2,CLDN1,ASCL1,CYP4X1,SRPX2,SNORA19,MSANTD3,PRSS8,SNORD78,HOXA3,MAL2,CHST15,GBP3,MT1HL1,ST3GAL4,FZD4,HLA-J,APOBEC3H,GADD45A,RAB27A,RAB27B,HLA-B,OCEL1,NARFL,COQ10A,HLA-F,FANCD2OS,MLLT11,OCLN,TPX2,PLSCR1,NDUFAF7,PLSCR3,ADSSL1,G…	CDON,KRT1,POLR2J3,IL1R1,KRT4,OR2L3,SEPP1,ROCK1P1,SYTL5,C12ORF75,USP17L2,SDPR,SCGB1A1,SNORD115-39,FLJ44896,C22ORF34,LRRN1,CPEB4,OR8G1,SPRR3,LOC442132,TMEM63C,ADH1C,ADH1B,ADH1A,AQP3,RGPD3,NUAK2,RAB11FIP2,VPREB3,ZMIZ1,SNORA73A,CYP1B1,TIGD4,SLC6A17,ARRDC3,CYP4F3,PRKCE,SNORD115-24,IL17RE,IFFO2,OR52K1,ERVH-4,PPFIBP2,INTS4L1,WNK1,FAM90A7P,OR4D10,SPDYE8P,ATP6V1B1,CES2,SNORD115-9,TSHZ2,DDX12P,CREBRF,ALG1L…
HMGN1	CHGB,CNBP,DEK,CELA1,SEPP1,CPEB2,AZGP1,CYP2C68,CYP1A2,RPL22L1,CPEB4,PON1,ITIH2,TOB1,CYP2D9,B2M,CYP2C70,LOC630855,SDS,EGR1,NDFIP1,GABARAPL1,SERPINF2,ERDR1,GM12191,NR0B2,CYP3A25,DNASE2A,RPS28,RPL27A,STAR,HAMP,CFD,CFH,CYP3A13,MGST1,HPX,FAM134B,TDO2,C9,CYP4V3,SCP2,PRDX1,APOF,RPL38,RPS14,TRP53INP2,AASS,RPL17-PS9,A130040M12RIK,SLC33A1,CYP7B1,AI195470,CP,ALDH6A1,ID1,DPYD,ID3,ID2,2810007J24RIK,KLKB1,RAPGE…	AW112010,GM3150,WFDC21,RPL22,ECH1,ZFYVE21,KRT8,ACSL5,UPB1,ASS1,CCT6A,LAP3,RBP4,LACTB2,TFR2,CTH,ETHE1,RPL26,TMEM126A,GM13826,RPL28,CDO1,HSPA1B,ENPEP,PBLD2,IFITM2,ITIH4,IFITM3,RPL11,POMP,RETSAT,AQP8,PPP1R3B,LCAT,UQCR11,C4B,RPL36AL,RPL15,PXDC1,RPL19,S100A10,1810011O10RIK,WFDC17,GM12508,FDFT1,RPL41,STARD10,ARRDC3,BHMT2,GM10335,MANF,TMA7,COX7A2L,AKR1C13,SQLE,RPS27RT,GJB2,CYP2A5,FASN,CSNK2B,AKR1C14,SER…
USP22	DUT,RPL21,RPL24,HSPE1,LARP4,HNRNPK,RPL34-PS1,CD9,RPL26,RPL28,RPL22L1,RPL29,SF3B5,IFITM3,FTHL17,IFITM1,RPL10,THYN1,RPL12,SLC35B1,UQCR10,CISD1,UQCR11,TFPI,SFRP1,UBE2L3,MAGOH,RPL36AL,KRTCAP2,RPL15,TCEB2,RPL17,SNORA73B,RABAC1,GM6402,TIPIN,S100A11,COX8A,SNORA52,MIF,GM12191,UCHL4,UCHL3,1500012F01RIK,EIF1,RPL39L,SQLE,RPS27RT,RPS28,RPL27A,WDR61,MIR682,RPS23,RPS24,RPL5,CUTA,RPL3,TFRC,RPL35,ENO1B,WFDC2,LGA…	ACTN4,HIST1H4N,CNBP,GATAD2A,PPP2R1A,SRRM2,MIR665,HIST1H4A,HIST1H4B,HNRNPL,HIST1H4C,PSMC4,CIRH1A,PSMC2,ZC3H11A,PSMC3,HNRNPF,ULK1,RNF220,HIST1H4D,L1TD1,PFN1,CDK16,CALM1,MTPN,SF3B3,CCNK,NOLC1,AKAP8,HS6ST1,MIR667,SAP130,ASNA1,PRPSAP1,SNRPD3,ZMIZ2,2610507B11RIK,PEG10,CAPNS1,PABPN1,UBAP2L,AP2S1,PSMD2,E2F4,GTSE1,GABARAPL2,GM15466,INCA1,BAZ1B,PRRC2A,KLF16,TUBG1,HCFC1,2810004N23RIK,ARFGAP1,SNW1,BIN3,MIR32…
MIR124-1	WSB1,WSB2,GLCE,ZFYVE21,C20ORF27,SLC50A1,SCAMP2,C9ORF41,DEPDC1B,CD7,POLR3G,ORAI1,NHLRC2,LINC00526,NHLRC3,CDA,PI4K2B,ASF1B,SGMS2,RALA,ZNF271,C14ORF142,C1ORF198,TFPI,SDAD1,MTMR6,CD2AP,PRTG,MTA1,PPP4R1,ZNF267,SIGMAR1,NFE2,JAG1,PROSER1,ZNF140,EDEM3,TMEM192,BAZ1A,ELL2,AIF1L,MOV10,VANGL1,FERMT2,HAMP,HBP1,VAMP3,PTP4A1,CDC42SE2,NAPEPLD,F11R,ELK3,C3,TMEM189,LIPG,BLOC1S6,GUCD1,C19ORF33,RAVER1,SMCO4,PIP5K1B,…	CCNJL,TOR1A,MREG,FBXW7,SEC24C,BIK,NPNT,ARL15,CNBP,EVA1A,NRBP1,DKK4,LRRC37B,EID1,SDPR,AXL,BAMBI,TP53I3,RRAGC,ERP27,FAS,WBP1L,ZG16,C18ORF32,SNRNP27,S100A4,FAM64A,CPEB4,CCDC84,XPR1,ZNF432,STXBP1,CYFIP2,CMAS,FAM47E,PEX11B,FAM169A,TPRG1L,TCEAL7,RAB11FIP2,TMEM68,PDCL3P4,GRB14,HIST1H2AE,SLC25A44,CHST15,HIST1H2AG,MAP3K8,CMTR2,HIST1H2AD,HIST1H2AC,C9ORF152,VTA1,NEK7,CYP4F3,ARRDC4,FST,RAB39B,FAM217B,WDR54,L…
STAT3	IGKV6-23,CDK19,G730007D18RIK,AW112010,GM3150,RPL22,ACTN4,RPL21,ACTN1,RC3H1,AP1B1,HNRNPM,HNRNPK,LOC100505088,ZFP275,GM13826,IGTP,RPL27,CYFIP2,SF3B4,RPL11,SATB1,RPL13,MYCBP2,HNRNPU,CBLB,FAM169B,BACH2,TOB2,ACTB,MYB,A130001G05RIK,CPNE1,RPL14,B2M,ATXN7L3,GBP2,RNF111,STAT5B,PRKCH,EGR1,H2-D1,JUND,FAM78A,INO80,GM12191,VPS37B,IFI47,EIF1,TCL1B3,VASP,BC005537,STAG2,RPS29,SETX,RPS28,RPL27A,C230006B20,PSME2,R…	2410006H16RIK,NGDN,RPL23,MRPS18C,SEPP1,HSPE1,SRRM2,TEC,CD2,MYL6,CCS,NEURL3,GLOD4,CD9,SUB1,RPL26,RPL28,HNRNPC,RPL22L1,CALM2,TECPR1,VPS28,TES,CMAS,RPL10,RPL12,RNASET2A,TMEM71,LY6C1,MAGOH,RPL36AL,PSMD8,PSMD4,RPL15,S100A13,GM3258,RABAC1,B230214O09RIK,RPL19,GM12508,CCNL1,RPL18,LOC630855,RPL41,TMEM50A,ERDR1,TMA7,COX7A2L,RPS27RT,RPS26,GM2710,CSNK2B,ITM2A,ITM2B,BAMBI-PS1,RPS25,GLTP,RPL6,ZFP622,RPL3,RPL14…
FFAR4	IGKV6-23,GAMT,LUM,GM3150,WFDC21,RPL22,IFRD1,ECH1,CIDEC,PPP2R1A,H2-AA,COL1A2,METTL7A1,GSTZ1,MYL6,HNRNPK,CCDC80,SDPR,LAP3,MGP,RBP4,IFI27,CD9,METTL7A3,LEP,VIM,SPARCL1,MYL9,IDO1,TPRGL,CALM1,ITIH5,BC031181,RAMP3,PANK3,EPAS1,IFITM3,AHNAK,TAGLN,SERPINE1,ARXES2,CLDN3,CLDN2,LY6C1,MYL12B,RNASET2B,PNP,FAM132A,ACTB,DPYSL2,C4B,SNCG,SERPINF1,TCEB2,GM6402,S100A10,MEST,NTSR2,S100A11,EGR2,H2-EB1,ERDR1,TALDO1,USMG…	SBP,STARD6,MEIG1,RPL23,ASRGL1,IQCF3,1700003E24RIK,EID3,PDCL2,RPL26,RPL28,SPATA19,ROPN1,TMEM87A,TEX40,RPL11,RPL10,RPL12,AKAP3,1700019N19RIK,ADAD1,PTGDS,SMCP,4930544G11RIK,1700123L14RIK,RPL41,GADD45G,GM12191,1700019M22RIK,RPL39L,RPS26,RPS29,VAMP7,9230110F15RIK,RPS28,RPS21,RPS23,ITM2B,LDHAL6B,ACTRT2,GTSF1,CFD,RPL3,ACTL7B,GDE1,1700018B24RIK,MGST1,RPL9,9530002B09RIK,RPS17,PLAC8,ZNHIT2,SPZ1,PDK4,HMOX2,…
TLR5	AW112010,TEX30,2410006H16RIK,IFRD1,RPL24,CNBP,RSAD2,MRPS18C,CELA1,HSPE1,PSMB9,SCAMP3,MYL6,OSTM1,IDNK,CD9,2210419D22RIK,SLPI,ZG16,RPL26,BAX,RPL28,RPL27,CALM2,IDO1,CD200,TES,PRSS2,RAMP3,IFITM3,ATF1,IGKV6-15,RPL11,POMP,KDELR2,RPL12,ATP5A1,3110043O21RIK,ABRACL,ASAH1,MYL12B,PSMB10,PNP,RPL36AL,FAM168B,KRTCAP2,SNRPD2,PREX1,RPL14,GM3258,TCEB2,DENR,NUP88,SEPHS2,RPL19,GM12508,CCNL1,GBP2,RPL18,RNF111,CELA2A…	IGKV6-23,GM3150,SEPP1,H2-AA,HNRNPK,VIM,GM13826,GM4354,TPRGL,HSPA1B,ABCB1A,IFITM1,RPL10,RPL13,HNRNPU,EWSR1,MTMR6,ADCY7,ACTB,A130001G05RIK,RPL15,RPL17,B2M,S100A11,TMED9,H2-EB1,ATP6AP2,GPR137B,E330009J07RIK,PRRC2B,CSF2RB2,RPL27A,JTB,RPS20,SFXN3,PRR13,PKIG,GM20253,RPS24,GLTP,RPL4,ENO1B,GVIN1,LGALS3,FAM134B,PRDX1,A730098P11RIK,RPL39,RPL38,RPS11,OASL2,CCR1,A130040M12RIK,CCL22,DUSP1,PTGES3,PCIF1,TMEM198…
PSAP	CHGB,SLC12A5,AP1S1,CNBP,MCTS1,RPL23,DEK,HN1,GDAP1,BTBD10,SEPP1,EID1,CCT6A,HNRNPK,APC,SUB1,TMEM126A,RPL22L1,PFN2,EIF1B,CALM2,VPS29,RAN,CALM1,RPL11,CMAS,SERPINE2,RPL12,WBP5,ARXES2,ARXES1,FNBP1L,ASAH1,ACTB,GNG3,NNAT,PABPN1,SPOCK1,RPL15,GM3373,CALN1,SNCA,LOC630855,NDFIP1,TSPYL4,ZRANB2,TMED9,ATP6AP2,ATP6AP1,NR2F1,EIF1,PKIA,RPS23,SET,RPL5,GPM6A,C78339,BEX2,ISCA1,ARL6IP1,STMN3,STMN4,ATP5C1,MRPL12,APOO,G…	GM3150,ACTN4,GPR37L1,HPCAL4,PCDHGA10,FEZ1,RPL26,NSMF,SPARCL1,RPL28,TMCC2,RPL27,APP,STXBP1,CYFIP2,ADCY1,EI24,CCNI,PLEKHB1,NAA60,ASNA1,BSG,SV2A,PSMD3,CAPNS1,GNG7,SPOCK2,TCEB2,GM12508,BSN,PEA15A,NTSR2,SNCB,PHC1,EGR1,PRKCG,IQSEC3,GM10335,TALDO1,ANK3,ANK2,NUAK1,RPS27RT,RPS26,BCAN,LPHN1,VAMP2,RPS20,ACSBG1,OGDH,RPS24,GLTP,GABARAP,SPARC,RPL3,RPL32,RPL35,CTBP1,TTYH1,ENO1B,CEND1,MLC1,GDE1,ENO2,PLA2G7,RPL8,…
GATA4	GAMT,RPL22,PLEKHA2,ECH1,RPL24,SYTL2,AP1B1,DES,ADPRH,MYL4,VIM,RPL26,RPL28,ACOT1,LRRN1,PFN2,CALM3,PFN1,ASB2,VPS28,SCT,IFITM2,IFITM3,IFITM1,SLC35B2,RPL12,SLC35B1,AQP5,ACTB,SRPX2,SERPINF1,DAG1,S100A10,MEST,RPL18,HES6,EGR1,NDFIP1,XBP1,SURF4,TALDO1,MIF,COX7A2L,AIF1L,1500012F01RIK,EIF1,RPS12L2,RPS26,RPL27A,TNNT3,PRKAR1A,ADSSL1,LGMN,TAGLN2,PTPLAD1,SDC2,RPS21,PRR13,ATF4,ANAPC13,RPL3,MAGED1,RPL32,MAGED2,RP…	WSB1,ATP6V1E1,RSAD2,PPA1,HN1,MED6,CDC20,CCAR1,PHF5A,CCT6A,OSTM1,SDPR,CIRH1A,PSMC2,CD9,PSMC3,UQCRC2,CCDC86,TMEM126A,HNRNPC,RPL27,THYN1,WBP5,UQCR10,UQCR11,FNBP1L,PARD6G,PARL,ASNA1,RPL36AL,SNRPD3,SNRPD2,SNRPD1,PABPN1,PSMD1,CHAC1,GM3258,B2M,SF3B2,S100A11,TMEM184B,ZRANB2,RPL41,ATP6AP2,ATP6AP1,TNNC1,TNNC2,1700021F05RIK,IGF2,CTPS,SLC6A6,1700037H04RIK,RPS29,MYLPF,JTB,PSME4,PKIA,SIVA1,FARSB,NMT1,RPS24,GAB…
MAPK8	IAH1,NIPSNAP3B,ACTN4,TRAP1,ECH1,CNBP,RSAD2,TM4SF4,CELA1,ACSL5,ACSL4,MYL6,HIST1H4C,CYP2C68,PSMC2,CTH,ETHE1,UQCRC2,RPL28,SUCLG1,IGTP,CALM2,PFN1,BC031181,IFITM2,IFITM3,POMP,EI24,HPGD,SERPINE1,PDHB,RNASET2A,ATP5A1,AQP8,RNF5,ASAH1,PNP,BSG,TFG,TGOLN1,CAPNS1,PSMD2,RPL19,CYP2C70,LOC630855,SIGMAR1,SDS,FIS1,COX8A,GSTK1,RPL41,ST6GAL1,ERDR1,GM10335,TALDO1,TMA7,NR0B2,CYP3A25,PRG4,DNASE2A,4931406C07RIK,RAET1A,…	STARD4,WFDC21,STARD7,ACSL1,CIDEB,KRT8,EVA1A,SEPP1,TTC39C,RNF103,GSTZ1,ASS1,LAP3,RBP4,FDX1,CYP1A2,CDO1,GM4354,PBLD1,ITIH4,PON1,FGL1,ITIH1,TOB1,SERPINF1,CPNE3,SEPHS2,S100A10,EGR1,XBP1,STARD10,PLK3,SERPINF2,BHMT2,GADD45G,MSRA,CYP27A1,GJB2,HPD,HAMP,CD302,PTP4A1,ATF5,SLC22A1,HPX,SULT1A1,PRDX6,FAM134B,APOM,APON,C9,FTH1,CCRN4L,GLUL,APOE,TRP53INP1,DECR2,AASS,DUSP6,SLC10A1,CYP7B1,MTSS1,1200015M12RIK,ALDH6…
CMAHP	RPL23,RSAD2,PPP2R1A,HN1,LNPEP,SEPP1,SOX11,DCLK1,COL1A1,MARCKS,MYL1,MGP,RFX5,SOAT1,MYL4,VIM,RPL26,MXRA7,MXRA8,RIN2,IFITM3,KDELR2,RPL10,ABRACL,ASAH1,LY6C1,ACTB,DPYSL2,ANTXR1,ZDBF2,SERPINF1,RPL14,B2M,WFDC17,GM12508,CCNL1,S100A11,EGR1,EGR2,TMED9,H2-EB1,ATP6AP2,5430421B17,TNNC2,GADD45A,KLF10,GADD45G,IRGM2,PRG4,IGF2,FOSL2,PARP12,RPS26,EHD4,RPL27A,FAT1,SERPING1,LGMN,SFXN3,RPS23,PRR13,PKIG,RPS24,LST1,GLT…	IGKV6-23,GM3150,GLYCAM1,ACTN3,ECH1,HOMER1,CIDEC,PUS7L,HIST1H4B,HIST1H4C,RRAGD,MYL2,FEZ2,MYL3,HIST1H4H,LOC624295,ASB5,TMCC2,SUCLG1,PFN2,GM4596,GM4354,CALM1,ASB2,RPL11,EI24,PLEKHB1,SERPINE2,RETN,2310065F04RIK,AQP1,RNF115,NNAT,RABAC1,FSD2,1810011O10RIK,COX8B,PPP1R27,ZRANB2,GSTK1,TNNC1,1500011K16RIK,PHKA1,ELL2,CMBL,EIF1,AIMP2,TNNT1,PPP1R1A,ADSSL1,PADI2,CFD,TARSL2,GM10221,TMEM182,LGALSL,MRPL16,APOO,CD…
DUSP1	IGKV6-23,ECH1,CELA1,SEPP1,H2-AA,UBAC1,IGLV1,MYL6,HIST1H4C,HMBS,ZG16,RPL26,RPL28,TMCC2,CALM2,TPRGL,PRSS2,H2-DMA,ADCY7,AQP1,MYL12B,RPL14,RABAC1,TRY5,CELA2A,H2-EB1,ST6GAL1,AMY2A4,CEL,TALDO1,TMA7,COX7A2L,RPS26,CLPS,RPL27A,PLBD1,ITM2B,FERMT3,RPL5,LST1,CELA3B,GLTP,RPL3,PPP1R18,RPL4,ENO1B,RPL7,HSPH1,CD79B,CD79A,SPIB,LGALS1,PRDX2,CD19,HMOX1,A730098P11RIK,REG1,APOE,RPL39,PLCG2,CTSB,IGH-VJ558,TRAV9D-3,CTSA…	GBP7,AW112010,GM3150,GBP2B,IFRD1,MX1,RSAD2,PPA1,WDR74,PSMB9,PML,MARCO,MARCKS,HNRNPD,IGTP,RAN,ATF3,IFITM2,SF3B3,IFITM3,IFITM1,SERPINE1,IL2RG,MNDAL,LY6C1,PSMB10,PNP,ACTB,MYC,B2M,GBP3,GBP2,DAXX,GADD45B,ERDR1,MIF,IRGM1,IFI47,CTPS,IFI44,EIF1,EHD1,PARP14,PARP12,EIF6,PLSCR1,PSME2,PNP2,PSME1,ATF4,IL1RN,ANP32B,IFI35,PCBP1,PPAN,H2-L,HIF1A,IFIT2,IFI30,IFIT1,HPX,ICAM1,RRP9,C2,IFIT3,LARP1,HELZ2,PRDX6,PLAC8,FT…
DHCR7	RPL22,RPL24,SERPIND1,MRPS18B,PPP2R1A,GSTZ1,CCT6A,MARCO,HMBS,RBP4,ZC3H11A,PSMC3,PSMC1,SUCLG1,TRIM10,PFN1,ASF1B,EPB41,RPL11,RPL13,RPL12,PON2,ATP5A1,ITIH2,UBE2L6,NXF1,ACTB,PSMD6,ST3GAL5,SERPINF1,STOM,E2F4,RPL19,RPL18,ST13,ALG8,ATP6AP1,SERPINF2,TALDO1,CLPX,PTK2,RPS29,STAG3,PPT1,RNPS1,RPS21,ATF4,ATP6V1B2,RPL5,RPL6,RPL4,RPL35,IFI30,C3,RPS16,RPS15,PPP4C,RPS17,RPS19,PRDX2,PCBP2,FTH1,HMOX1,RPL39,RPS10,MYB…	DUT,HAGHL,IFRD2,RPL23,MRPS18C,DEK,HN1,C20ORF24,GCAT,MYL6,PSMC6,DDX39A,SPINT2,CLNS1A,PSMC2,CD9,UQCRC2,RPL26,ASF1A,RPL27,SF3B5,SF3B4,IFITM3,CMAS,WBP5,PSMB10,EXOSC6,RPL36AL,KRTCAP2,PABPN1,AP2S1,RPL14,TCEB1,NUP88,B2M,S100A10,E2F6,TIPIN,SNCB,COX8A,TMED9,TMEM50A,BCL11A,MIF,USMG5,IGF2,THAP11,RPS26,TPX2,RPL27A,SSX2IP,ITM2B,PADI2,RPS24,BEX4,RPL31,PWP1,RPL30,SCOC,POP5,MRPL17,TXN,MGST3,PCBP1,MRPL18,ENO1,MRP…
SOX2	TAS2R10,SCAF11,ESCO1,AHNAK2,SOX14,SNORD115-44,SNORD115-43,CTNS,SNORD116-14,ROCK1P1,EML2,SCAMP1,DKK4,OSTM1,IGBP1P1,ARMC6,RRAGC,WDR83,SNORD115-36,SNORD115-39,SNORD115-38,NSMF,TNFSF9,LEF1,IFITM2,IFITM1,CRABP2,NXF1,MUC1,NUAK2,FBXL20,APBB1,HOXA2,FSD2,HES1,PKNOX1,WWTR1,TMEM184A,ZNF143,ZNF382,PLA2G4C,NR2F6,ZNF14,ELL3,HSPBAP1,AIF1L,IFFO2,SNORD115-20,COQ10A,SNORD115-19,MLLT11,STAG1,FAM111B,FAM220A,MC1R,ST…	RBFOX2,EPHA7,OXSM,GOLPH3L,ISL1,LOC643923,EREG,LINC00266-1,KIAA0922,MIR106A,SDPR,LPAR6,PCDHB2,FLJ44896,CD200,KRTAP20-1,FLJ16171,SNORD45C,LOC442132,TIFA,SLAIN1,LSM11,TISP43,LOC441956,ZSCAN16,PROK2,EGR1,TRMT1L,JAG1,TMEM184C,XRCC4,COMMD3,NR2F1,AVPR1B,PAFAH2,NUAK1,IL17RD,BTD,MIR92A2,NCEH1,LPHN2,PIK3R1,CEP57L1,ANKRD18A,HBP1,TBC1D22A-AS1,MACF1,RWDD2B,RWDD2A,OSGEPL1,NECAB1,GDE1,TMTC3,PLA2G5,PCDH18,WDR44,…
AKT1	B3GALNT1,HSPA1L,AHNAK2,PRKAB2,COMTD1,DKK3,COL1A2,COL1A1,MYL1,MTHFD2,RBP1,HSPA1A,MYL9,CDA,HSPA1B,SERPINE1,SERPINE2,C3AR1,AKIP1,ADCY7,CH25H,SRPX2,DPYSL3,FLRT2,AKT1,SERPINF1,CYP1B1,S100A11,FZD2,FZD1,ST14,FAM124A,CSF2RB2,SERPING1,NOX4,FREM1,MS4A7,FCRLS,CFH,NAPEPLD,PDGFC,ENO2,C3,HSPH1,HMOX1,GSG1L,PLCG2,CYB5R1,ACE,ANXA4,SEC16B,FN1,SLC7A5,TTLL7,CRLF1,MMP12,RNF149,COL3A1,TUBB2B,MMP14,FXYD5,CILP,FXYD6,ADA…	CAR4,GBP6,PPIL1,RBFOX1,B330016D10RIK,ECH1,KLHDC1,ADHFE1,MEIG1,ZFYVE21,KLHL23,1110034G24RIK,IFT81,E130119H09RIK,2810416G20RIK,TUBA8,OBSCN,MYL7,FNDC5,PINK1,HIST1H4C,5730409N24RIK,LOC100505088,CTH,A930018M24RIK,YIPF7,HIST1H4H,SUCLG2,ASB5,ACOT1,PLXNB1,IGTP,SLC25A34,CPEB3,CELSR1,CCBL2,AQP7,ASB14,ASB15,HBB-B2,PKD2L2,LOC102639841,TFPI,DNAJC28,CEP128,SLC9A2,EFNB3,ATCAYOS,RASD2,KCNQ1OT1,CAR14,APBB1,ANO10,…
KDM3A	IMP3,MX1,TRIP4,DEK,PPA1,HSPE1,C20ORF24,EID1,DDX39A,SCO2,KARS,PSMC5,PSMC3,ANP32E,PSMC1,LOC728825,GLA,RPL22L1,RPL27,GAGE5,POLR3K,CKLF,RAN,MTPN,SF3B5,POMP,KDELR2,PLEKHB2,UQCR10,CISD1,UBE2L6,HNRNPR,TPRG1L,MAGOH,FAM120A,ACTB,PSMD8,GNG5,IFI16,PSMD4,PSMD1,PSMD2,CPNE3,TIPIN,COX8A,NAA50,HLA-DRB5,XRCC5,ALG8,PLA2G4A,AMMECR1,HDHD1,FTH1P5,SNHG17,SNHG16,EIF5,VAMP7,PRKAR1A,PSME2,TAGLN2,PPT1,PTPLAD1,VAMP3,PHB2,A…	SSB,DUT,PRELID1,RPL22,RPL24,PIH1D1,SEPP1,ASS1,HIST1H4C,MTHFD2,WDR82,CTH,SUB1,RPL26,RPL29,GAGE3,PRSS2,RPL11,CCNH,RPL12,TIFA,DCAF6,RPL36AL,UGP2,SNRPD2,STOM,FDFT1,ZRANB2,RPL41,XBP1,EDEM1,EDEM3,TALDO1,MANF,USMG5,TMA7,SNHG6,COX7A2L,PTP4A2,RPS26,RPS29,LGMN,RPS20,RPS23,ATF4,APOBEC3B,RPL3,ANP32B,MRPL18,EPRS,RPS18,PLAC8,MRPL9,LINC00657,SFN,FN1,TRMT5,AKR1A1,NME1,PTMA,TUBB2B,KRT18,CCNG1,PABPC3,PABPC4,PABPC1…
PITX2	IGKV6-23,ECH1,RPL23,PPA1,CIDEA,RBP7,SCGB1A1,MYL2,FDX1,MYL3,MYL4,RPL26,SUCLG1,MYL9,HSPA1B,APP,TAGLN,ATP5A1,LY6C1,PYURF,PNP,B2M,PPARGC1A,1810011O10RIK,GM12508,STARD10,TALDO1,TMA7,RPL3L,RPS26,FASN,SERPING1,PLBD1,GM10336,ITM2B,OGDH,RPL5,CFD,ECI1,ATP5C1,MGST1,ENO3,RPL8,C3,HSPH1,APOO,PRDX3,FAM134B,PRDX5,BPIFA1,SOX18,CMYA5,CCRN4L,PDK4,APOE,TSPAN3,TRP53INP2,8430408G22RIK,RPS16-PS2,H3F3A,TESC,1200015M12RI…	LUM,GM3150,RPL22,ENTPD4,RPL21,CNBP,AMFR,PPP2R1A,MTUS1,DES,DYNC1LI1,CCT6A,HNRNPK,MARCKS,SDPR,MGP,PPP1R3C,VIM,UQCRC1,CORO6,GM13826,RPL28,RPL22L1,RPL27,PFN1,CALM1,CD200,IFITM2,ATF1,RPL11,RWDD4A,RPL13,SMPX,HNRNPU,UQCR11,AQP1,PSMB10,ACTB,BSG,PLAC9A,TCEB2,RPL17,RABAC1,FSD2,GM6402,B230214O09RIK,RPL19,RPL18,LOC630855,PTGDS,COX8B,EGR1,NDFIP1,RPL41,TNNC1,ERDR1,GM10335,GM12191,USMG5,NR1D2,VASP,RPS27RT,MYL12…
IKBKB	ARL11,WSB1,PLEKHA2,ACTN1,MARCKS,RRAGC,CD9,NSMF,HNRNPC,PFN1,SKAP2,AMER2,ATF3,IFITM2,ATP6V0D1,WBP2,IFITM1,PNKP,BACH1,ACTB,SEPN1,CHAC1,DHX38,GM3258,PIP4K2C,RABAC1,SEPHS2,VPS18,S100A11,TMEM184B,EGR1,GADD45B,ATP6AP1,PLK3,ARRDC4,TALDO1,MIF,GADD45G,VPS37B,CSNK1E,STFA1,SLC6A6,NCEH1,ABTB1,EIF5,POR,ADSSL1,ATG2A,HBP1,ATP6V1B2,GABARAP,PDE1B,CDCA7,BCL10,SAMSN1,DEDD2,PPP4C,FAM134B,RASSF3,FTH1,2310036O22RIK,JUN…	CMA1,RPL24,RSAD2,ACSL5,HN1,H2-AA,PSMB9,CCT6A,MYL6,PSMC4,IFI27,PSMC2,SLPI,RPL28,IGTP,RPL27,RPL29,APP,IFITM3,POMP,AHNAK,RPL10,RPL12,PON2,NOD1,PRCP,GLRX,LY6C1,CH25H,PSMB10,RNASET2B,C4B,RPL36AL,KRTCAP2,SNRPD2,B2M,S100A10,WFDC17,GBP2,RPL18,H2-D1,RPL41,XBP1,H2-EB1,SURF4,SLC11A1,NCKAP1L,IRGM2,IRGM1,IFI47,PARP14,RPS26,EHD4,LGMN,PTPLAD1,RPS21,RPS20,PSME1,PRR13,PTGES,ATF4,NMT1,RPS24,CFB,PID1,RPL5,RPL31,RPL…
KLF15	CAR3,AGL,CKM,ACTN3,CNBP,GPT2,APLP2,ATP1B2,NEAT1,GM16374,EEF1A2,MYL1,PPP1R3C,CAPZA2,FAU,RPL28,SERPINB6A,SQSTM1,FKBP5,PFN1,GM4076,RSC1A1,GM13430,ZFAND5,SEPW1,SYNPO2,PARK7,UQCR11,ACTB,PSMD8,LAPTM4A,BSG,NRAP,CAPN3,CHAC1,TPM1,RPS2,RABAC1,COX8B,RPL41,GOT1,TNNC2,CHCHD10,PHKB,FBXO32,MYLPF,GM2710,TNNT3,NET1,DRAP1,MALAT1,CASQ1,CYSTM1,MYF6,PVALB,MYOM2,LRRC58,IRS1,MGST3,ENO3,TNS1,SESN1,LGALS1,D230025D16RIK,C…	RBFOX1,STARD7,RPL21,RPL23,HSPE1,DES,MYL2,LOC100505088,PSMC2,FDX1,MYL3,PSMC3,UQCRC2,TMEM126A,UQCRC1,SPARCL1,RPL22L1,RPL27,CPEB4,RPL11,POMP,RPL10,RPL13,SERPINE2,RPL12,RNASET2A,ATP5A1,TOB2,TOB1,2610507B11RIK,PSMD6,RPL14,PPARGC1A,GM12508,SAMD4,LOC630855,GSTK1,GABARAPL1,TNNC1,1700021F05RIK,KLF10,GM10335,KLF15,EIF1,CLPX,PTP4A3,JTB,CRYAB,OGDH,RPL6,PHB2,RPL3,RPL4,RPL35,CTBP1,EPRS,RPL9,RPL7,RPL8,LARP1,ADH…
SOX2	LRRN4,KIAA1462,KRT7,SEPP1,DKK1,SYTL5,FRAS1,MYL7,SLPI,MYL4,ORAI3,TNFSF8,ALPK2,SKAP2,LEF1,CNTFR,ENPEP,SLC46A3,KRT16P3,AHNAK,HPGD,CRABP2,C1ORF198,WDR63,SSFA2,AMER1,PRTG,ANTXR1,SRPX2,HOXA9,FLRT3,PREX1,ZNF704,C7ORF31,PLCE1,ST3GAL6,S100A16,HOXA2,TBL1X,HOXA1,WLS,RGAG4,PROK1,CER1,HOXA5,FZD2,FZD4,TNFSF15,ARRDC3,GADD45G,RASSF9,MIR9-1,FOSL2,CNKSR3,TBL2,LYPD6B,NOX4,PRKD1,SNAI2,BTK,SNAI1,H2AFY2,NODAL,HOXB6,TP…	C9ORF135,EPHA7,PLEKHA2,HUS1,SOX14,SNORD116-12,SOX15,CACNA2D3,ASRGL1,WDHD1,CCDC80,GPR160,LRRN1,ERVW-1,AKAP1,VLDLR-AS1,FRMPD4,KHDC3L,SLC23A2,SNORD116-2,OC90,NTN4,FRAT2,MYB,ZSCAN10,DPYSL3,SPOCK1,SERPINF1,STOM,JAZF1,PHC1,ABCA1,IQSEC2,ST8SIA3,FZD7,GDF3,TERF1,SLC16A10,FAM124A,ERVH-4,CNKSR2,MYO5C,UNC119,FAT4,NANOG,ACSBG1,MAGEB2,TRHDE-AS1,MRAP2,TDGF1,GPM6B,GLDC,HHLA1,NECAB1,MT1M,ZNF490,ENO2,DAZ2,PCDH18,S…
ARX	EBF3,PPP2R1A,SCAMP1,DLX6OS2,DLX6OS1,MYL6,SST,GLOD4,RBP1,XLR3B,SUB1,CALM2,VPS28,COPG2OS2,RPL10,WBP5,ARXES2,ARXES1,ABAT,ACTB,PSMD8,GNG3,NNAT,ZDBF2,VTI1B,RPL15,GM6402,B230214O09RIK,MEST,NDFIP1,FZD1,TSPYL4,GABARAPL2,PBX3,TMA7,COPZ1,MLLT11,RPS29,RPL27A,KITL,PRKAR1A,PKIA,PTPLAD1,RPS23,RPS25,LXN,GPM6A,RPL6,RPL4,BEX2,MAGED1,BEX1,RPL32,CTBP2,ARX,STMN3,STMN4,PHYHIPL,RPL9,PCDH19,PCDH17,SOX2,GNG10,PRDX2,PRKA…	CASP8AP2,RPL21,EBF1,RPL23,SLC12A2,DEK,UPF3B,ISL1,SOX11,SMARCA4,MEX3A,CCAR1,CCT6A,MEX3C,MEX3B,MARCKS,DDX39B,WDR82,SPATA13,CCP110,ZC3H11A,PSMC3,VIM,ANP32E,RPL28,PFN2,E430025E21RIK,EPHA4,EPHA3,MTPN,CCNI,FOXG1,HNRNPU,ABRACL,BACH2,DPYSL2,RPL36AL,PSMD6,DHX36,FLRT2,RPL14,QK,5330431K02RIK,TBL1X,APBB2,SF3B1,CCNL1,TIPIN,BCL11B,BCL11A,ERDR1,NR2F1,PUM1,6330415B21RIK,PTP4A2,RPS26,CCDC88A,EIF5,ZFP292,GM2710,FA…
KLF1	DEK,HSPE1,HNRNPM,XPNPEP1,DDX39B,PSMC4,HMBS,MTHFD1,VIM,HNRNPF,UQCRC1,RPL28,HNRNPD,RAN,HNRNPU,ATP5A1,MYB,PSMD6,PABPN1,ELANE,STARD10,TMA7,1500012F01RIK,EIF1,SFXN1,GM2710,PSME1,EZH2,SET,PHB2,GM10221,CTBP1,RRP1,NCAPG2,CDCA8,MRPL18,ATP5C1,MRPL12,PLAC8,STMN1,PRDX2,CDK5RAP1,IER2,RPL36,TIMM17A,JUNB,GSTM5,IGH-VJ558,NUDC,NSUN2,TPI1,DUSP1,PHF10,H3F3A,H3F3B,TCP1,TIMM23,NUTF2,CDC6,GNL3,FXYD5,GM12657,GAS5,RPN1,…	RPL21,NGDN,ACTN1,HN1,SEPP1,CD2,WDR82,RPL26,RPL22L1,HECA,CCM2,CALM2,CALM1,LEF1,RPL11,RPL10,RPL12,RNASET2A,IL2RG,MNDAL,BACH2,TMEM71,LY6C1,CHORDC1,GPBP1,RPL14,B230214O09RIK,B2M,RPL18,LOC630855,EGR1,NDFIP1,TMEM50A,GM10335,GM12191,IFI47,SNHG6,COX7A2L,RPS27RT,RPS29,RPS28,RPS21,RPS20,ITM2A,RPS23,RPS24,RPL6,C78339,RPL14-PS1,RPL35,RPL34,GMFG,RPL9,RPL7,RPL8,RPS15,FAM134B,RASSF5,RPS19,DHX15,ARL6IP5,RPL39,RP…
CRHR2	RPL21,ACTN3,CNBP,CELA1,H2-AA,MAPK12,PDCL3,DDX39B,MYL1,MYL3,ZG16,RPL28,CALM4,RAN,CALM1,VPS28,APP,PRSS2,WBP1,PDHB,GHITM,CISD1,TPGS2,LY6C1,MYL12B,FAM120A,PSMD7,ZMIZ2,TRY5,CELA2A,JUND,RPL41,SURF4,COG6,AMY2A4,PLK3,BROX,ERDR1,CEL,AMY2A5,PUM2,TUBG1,AIMP2,PTP4A3,MYL12A,INPP4A,RPS28,TNNT1,CLPS,QARS,JTB,BIN1,ADSSL1,SPRR1B,GCDH,UNC119B,CFD,ALDOART2,ANP32B,ENO1B,RPL34,MRPL18,ENO3,PLA2G7,LARP1,CD79A,RPS17,241…	LUM,WSB2,ECH1,SLC12A2,CIDEC,COMTD1,EID1,MYL2,PPP1R3C,RBP4,PSMC2,UQCRC2,TMEM126A,UQCRC1,RPL22L1,SUCLG1,CALM3,POMP,AHNAK,LRP1,RNASET2A,ATP5A1,UQCR11,GLRX,C4A,TIAL1,ASNA1,PSMD8,BSG,GNG5,PSMD6,NNAT,AKT2,TCEB2,RABAC1,B2M,S100A11,COX8B,XBP1,GADD45G,USMG5,PHKA1,CMBL,GBAS,COX7A2L,PTP4A2,AIMP1,RPL27A,FASN,TNNT3,CLPP,RPS23,OGDH,RPS24,RPL5,GABARAP,SPARC,ISCA1,GM10221,DCUN1D5,MGST3,TEX261,ATP5C1,MRPL13,ISLR,…
LIPE	MED1,RPL21,ACTN3,ECH1,ACSL1,MEMO1,COL1A2,COL1A1,PSMC6,HNRNPL,MYL1,TEF,UQCRC2,UQCRC1,SUCLG2,RPL22L1,SUCLG1,CYFIP2,POMP,UQCR10,CISD1,AQP1,TOB1,GNG5,ST3GAL6,B2M,RPL41,TNNC1,TNNC2,NR1D1,USMG5,PTP4A2,MIR686,VAMP5,ITM2A,SPARC,GM10221,ECI1,RPL34,MGST3,MRPL18,ENO3,ANAPC11,RPL8,PPP3R1,FAM134B,ART1,LGALS1,PDK4,ARL6IP5,TPI1,PDHA1,COX6C,H19,FXYD1,2010107E04RIK,MRPL30,CCNG1,GAS5,ALDOA,SGK1,COX7C,COX7B,MRPS14,…	HSPA1L,PCDHGA10,EID1,NISCH,PSMC2,MYL3,PSMC3,HSPA1A,PSMC1,RPL28,HSPA1B,RPL10,RPL13,SCX,TESK1,RNASET2A,ADCY2,TMEM70,PSMD7,PSMD6,PSMD4,CAPNS1,ST3GAL5,CLPTM1,AKT2,RPL19,JUND,GSTK1,DMPK,DNTTIP2,FZD9,EIF1,COQ10A,D17WSU92E,SLCO5A1,FASN,PRKAR1A,SERPING1,CRYAB,OGDH,CFD,GABARAP,PHB2,RPL3,RNPEPL1,RRP1,ATP5C1,EPRS,HSPH1,GCSH,PRDX6,LIPE,SOX18,RPL37,RPL36,PRKACA,TRP53INP2,BTF3,JUP,H3F3A,SEC16A,H3F3B,ANXA6,TCF1…
POR	STARD4,AW112010,H2-AA,SLC5A8,HIST1H4C,XPNPEP1,LAP3,PLCD1,PCDHB6,NBL1,TMEM87A,SLC46A3,GM20249,HPGD,H2-DMA,TIFA,AKAP2,SLC5A6,1700019N19RIK,NNAT,CPNE2,STOM,NCSTN,RALY,GBP2,FDFT1,BATF2,CUBN,TNNC2,SLC34A2,IRGM2,PTK6,IL17RC,BTD,SQLE,VNN1,TCN2,FASN,RNF208,MAGEB3,PLBD1,LGMN,PNP2,MEP1A,FBXL3,TLCD2,SVA,KDM7A,GRB7,ACSM1,PDGFC,SLC6A4,CD79B,SCPEP1,ZC3H12A,GALR2,CD19,FAM65B,FGFBP1,EDN2,APOBEC3,SLC10A2,CYP2C29,…	MCTS2,BC016579,IAH1,ENDOG,IFRD1,RSAD2,TM4SF4,CCK,ZFP959,HSPE1,IGLV1,CHFR,RBP7,HNRNPM,CAPN15,SCO2,NEURL4,CTH,CYP1A1,ZSCAN26,SKAP2,HSPA1B,ADAMDEC1,IFITM2,IFITM3,SP100,RETSAT,PEX11A,SLC23A2,MYCBP2,AQP3,GPR153,CYP2D9,CHORDC1,TGOLN2,MYL10,SUSD4,PPARGC1A,ST3GAL1,IFITM6,ST3GAL4,ZRANB2,GSTK1,PMM1,GADD45A,TNFSF13,SLC6A14,GADD45G,TMA7,IRGM1,RMDN3,SNHG8,KLF15,SNHG5,SNHG6,GBAS,IFI44,AKR1C13,AKR1C12,FHDC1,CLP…
SNCA	GBP7,ZFP954,IGKV6-23,LUM,AW112010,GBP2B,LRRN4,RSAD2,SERPIND1,EVA1A,H2-AA,3110001I22RIK,MGP,9630013K17RIK,IL31RA,IGTP,HSPA1B,LOC100038947,ENPEP,FRMPD1,IFITM2,RAMP3,IFITM3,IFITM1,TAGLN,IER5L,SLC5A1,TPTE,ITIH2,LY6C1,CH25H,SPDEF,AA416453,NNAT,1110008E08RIK,1500009C09RIK,GBP3,RGAG4,GBP2,5730411F24RIK,S100A11,GM11783,TNFSF13,ERDR1,WDR54,SLC6A13,IRGM2,IRGM1,IFI47,GM14133,IFI44,D7ERTD316E,FOSL2,BANK1,GM5…	BB166591,ZFP2,ACTN3,PCGF6,EBF4,1500032P08RIK,EML2,5830443J22RIK,D5ERTD798E,MYL1,TEF,ASB9,CCP110,LOC100505087,NINJ2,9630021D06RIK,A930011O12RIK,RETSAT,WDR64,D10ERTD638E,NDNF,CALML4,5730458M16RIK,PRKAA1,AQP1,C77949,DDX26B,MXI1,B430007K19RIK,GM608,CCDC71,GM20120,SNCA,9330177L23RIK,COX8B,EGR4,SLC11A1,TNNC2,GM16432,3100003M19RIK,CAR5B,6330415B21RIK,D7WSU130E,RIPPLY2,CNKSR3,5330417C22RIK,VAMP8,MYLPF,93…
NOD2	AW112010,MX1,AHNAK2,RSAD2,H2-AA,MTUS1,COL1A2,COL1A1,CCDC80,CPEB1,ARMC6,LACC1,CIAPIN1,LOC100038947,TAGLN,SERPINE1,LY6C1,CH25H,C4B,SERPINF1,SLAMF7,CYP1B1,WFDC17,GBP2,A630033H20RIK,GBP4,GADD45B,PLK2,H2-T9,I830012O16RIK,ABCA9,OCEL1,VASN,IFI44,FERMT2,GM7609,TCN2,ETL4,PADI4,SDC2,CFB,SPARC,PDGFC,MGST1,GVIN1,PLA2G7,IFIT2,IFIT1,C3,IFIT3,SPIC,RNF213,HIVEP2,TSPAN6,BCL2A1D,SCARF1,CMKLR1,OASL1,BCL2A1C,AS3MT,O…	DUT,ESCO2,DDIAS,WDR76,PASK,WDHD1,CDC20,DEPDC1A,HIST1H4A,HIST1H4B,NEIL3,HIST1H4C,DEPDC1B,HIST1H4H,DNA2,HIST1H4J,FAM64A,HIST1H4K,KIF20B,HIST1H4D,ASF1B,HIST1H4F,NCAPG,CCNF,NCAPH,RAD54B,NSL1,TONSL,NEURL1B,CDC23,KNSTRN,CHEK1,RACGAP1,RAD54L,2610034B04RIK,MTHFD1L,E2F2,TIPIN,E2F7,E2F8,GTSE1,PLK4,PRR11,PLK1,GM11545,PAQR4,CMC2,ERDR1,PLA2G4A,PPBP,RAB27A,TMEM194,MASTL,DHFR,HIST2H4,TPX2,UCK2,TRMT13,ACSBG1,D33…
CSTB	KRTAP17-1,ESCO1,GM550,CRYBB1,OSR1,SERPIND1,2900076A07RIK,E130119H09RIK,OTOP2,D5ERTD163E,ETNPPL,2900011F02RIK,HILS1,5330423I11RIK,MAPK12,SCNN1G,1700016H13RIK,MGP,RAB37,RBP4,1700039E15RIK,PCDHB6,9630050E16RIK,GM2453,GM17508,CLEC4F,PCDHB9,D12ERTD673E,3110038A09RIK,CHRM4,TMEM181A,1700001G17RIK,CALML4,AQP6,2310035P21RIK,NPAS1,D7ERTD715E,1700034J04RIK,ATOH7,LAMP5,GBX1,DDX26B,NTF3,GM4988,D7ERTD59E,17000…	SDR42E1,GBP6,HOMER1,CCK,EVA1A,H2-AA,HPCAL4,PCDHB3,CD9,VIM,PCDHB7,SPIN2C,IGTP,NGEF,HSPA1B,FRMPD1,HPGD,PON3,SERPINE2,C3AR1,CLEC10A,TMEM71,CH25H,RNASET2B,2010007H06RIK,ABI3BP,NKX2-2,PLCE1,GBP3,CHST7,COL25A1,GM11544,FZD9,TEX14,NR2F1,BAZ1A,FLI1,KITL,TLR13,PRKD1,PSME1,FERMT3,LXN,TRIL,IL20RB,GVIN1,SLC30A10,EPS8,C3,PLAC8,NAPRT,FAM19A3,KCNE1L,AGMO,GSG1L,SLC19A3,GPR17,SDF2L1,AU020206,GABRA2,ANXA3,BBOX1,AF2…
MAP3K1	CCNJL,ACSL3,ACSL1,ACTN1,SLC12A2,ZFYVE21,SCAMP4,L1CAM,MALL,SCD,MARCKS,FDX1,SOAT1,CYP1A1,NSMF,TRIM16,MXRA7,EPHA2,CALM3,ASF1B,TES,EPAS1,KDELR1,WBP2,LRP5,AQP3,LRP8,MUC1,FLRT3,CREB3L2,PEG10,CHST11,AKT1,ST3GAL5,VTI1B,CYP1B1,ST3GAL1,PRKCH,TALDO1,PBX3,PTK7,PTOV1,VASP,BACE2,FERMT2,FOSL1,LPHN2,POR,BCAM,RNF208,PKIA,SIVA1,GNE,LYPD3,LGALSL,PPL,ENO2,HIF1A,BLOC1S5,LGALS3,FTH1,PDK4,KCNN4,APOD,TMEM8A,TNS3,DUSP6,E…	SSB,SLC35A5,SP110,OXSM,GOLPH3L,GDAP1,TM4SF1,DHX40,ASS1,ABCA12,MGP,IFI27,HIST1H4J,COL9A3,ATF3,RRN3,IFITM3,ATF1,SAMD9,IFITM1,PON2,STXBP3,ATP5A1,UQCR11,DCAF6,UBE2L6,ABAT,HERC2P9,SSFA2,ASCL1,HERC6,NUAK2,MYB,KIAA1324,BBX,MYC,RPL15,APBB2,FKTN,ZNF146,EGR3,PRPF38B,HLA-DRB5,ZNF140,SIAH2,SLC6A14,PDZK1,COMMD8,IFI44,SETMAR,INPP4B,VANGL1,PARP12,PLSCR1,KIAA1598,TCN1,PLBD1,PSME2,NDUFAF1,RPS25,HSPA4L,LPGAT1,MTCL…
BRCA1	HN1,DKK1,C20ORF24,MYL6,HNRNPK,PSMC2,UQCRC1,PSMC1,ATF3,SAMD9,RPL11,POMP,RALA,C4BPA,C4BPB,DCAF6,TOB1,GNG5,SPOCK1,PSMD2,S100A10,GBP3,S100A11,NAA50,GABARAPL1,RPL41,PLK2,KLF10,EIF1,FERMT2,VAMP8,PRKAR1A,TDP2,PSME2,SNAI2,PRR13,ATF4,SET,SCHIP1,LYPD3,C14ORF166,HSPH1,PRDX4,PRDX1,HMOX1,IER2,COX3,RPL39,COX2,TIMM17A,SFN,IER5,CGA,IER3,DUSP5,ANXA2,DUSP1,ANXA5,FUCA2,H3F3B,SSR4,CDC7,JOSD1,CS,MMP12,PIGA,GAS5,GARS,…	PRELID1,RPL22,RPL21,RPL24,RPL23,KRT8,ASS1,SERBP1,RPL22L1,RPL27,RPL29,RAN,IFITM2,RPLP0P6,RPL13,RPL12,NOLC1,SNRPD2,MXI1,C19ORF53,MYC,RPL15,RPL14,TCEB2,RPL17,RPL19,ZRANB2,CMC2,MIF,TMA7,FTH1P5,RPS14P3,TPX2,RPS29,RPS20,RPS24,RPL5,RPL6,RPL31,RPL3,TCERG1,RPL4,TMEM183B,RPL32,RPL35,WFDC1,MGST3,ATP5C1,ENO1,RPL9,HIF1A,RPL8,RPS16,PRDX6,RPS17,FTH1,RPL36,RPS11,RPS13,LYPLA1,TPI1,NIPA2,GNB2L1,NME1,GPRC5A,KRT18,N…
DNMT1	FNBP4,IL1R2,BC005685,PISD,PSMB9,GM13826,RPL28,GM4354,IFITM2,RPL11,SATB1,GM20249,RPL10,6820431F20RIK,DDX26B,CHST15,B2M,CCNL1,HES6,IFITM6,RNF111,IL17RA,H2-D1,ERDR1,GM10335,GM12191,H2-T9,SNHG8,RPS27RT,RPS26,EIF5,VAMP8,PSME1,SF1,RPS23,RPS25,RPS24,RPL5,RPL3,RPL14-PS1,RPL4,RPL34,H2-L,BAZ2B,IKZF2,RPL9,SAMSN1,ELK3,RPL7,PRDX2,FTH1,GLUL,RPL39,RPS10,FAM65B,KIFAP3,IL12A,TRP53INP1,RPS12,RPS11,ZFP740,ARGLU1,IE…	ACOT8,ATP6V1E1,GM3150,WFDC21,GM17748,DEK,NUP210,UPB1,CHFR,PHF5A,HNRNPM,NUP93,MYL6,HIST1H4C,XPNPEP1,FDX1,PSMC3,SLPI,VIM,ACOT7,PFN1,ASF1B,RAN,KDELR2,SERPINE2,MTMR9,RNASET2A,ELTD1,ABRACL,LY6C1,PSMB10,KRTCAP2,C1GALT1C1,S100A10,E2F8,ELANE,ATP6AP2,1700021F05RIK,TNFSF13,PRG3,TALDO1,MANF,PRG2,PRKCB,THAP11,VAT1,TAGLN2,SIVA1,PRR13,PADI2,EZH2,LST1,ANAPC15,ENO1B,GFI1,MGST2,PCBP1,IFI30,CFP,MRPL12,C3,BRIP1OS,Z…
PAFAH1B1	GAMT,WDR83OS,MYO7A,CCK,MTURN,HIST1H4B,CCDC80,HIST1H4C,ARMC6,ALPK1,CRABP1,NPRL3,C3AR1,AVIL,TMEM74,MRM1,RASIP1,TPGS1,IPW,EXOSC5,LSM12,SV2C,SV2B,RRP36,A930006K02RIK,LY6G6E,HOXA5,PIRT,GSTK1,CHST7,CHST8,STK11IP,SLC11A1,PMM1,STARD10,TOP3A,ERDR1,DDIT4L,IGF1,3100003M19RIK,OCEL1,BCAM,PPP1R1C,HOXB5,SFXN4,HYOU1,TLCD2,HOXB9,HOXB6,FCRLS,PRRXL1,ZBTB8A,HOXD3,TFRC,TSHZ3,CEND1,LYPD6,EDA2R,ALKBH7,LGALS3,HOXC6,CDK5…	RSAD1,B130040O20RIK,EBF1,GM7072,SOX14,EBF2,GM17066,EBF3,ISLR2,AA409368,1500032P08RIK,PISD,ISL1,SOX11,5830443J22RIK,DLX6OS2,DLX6OS1,MEX3A,D5ERTD798E,MEX3C,9630021D06RIK,A930011O12RIK,CD200,2900011L18RIK,COPG2OS2,ZFP600,AKAP9,LRP6,AI480624,CALML4,MTMR7,2900073C17RIK,ZDBF2,5330431K02RIK,A930013F10RIK,B230214O09RIK,RGAG4,GM20120,C130051F05RIK,A630033H20RIK,D15WSU126E,SAMD5,LOC100503214,GM14499,CREBBP…
NFE2L2	GAMT,NIPSNAP3B,AW112010,GM3150,WFDC21,ENTPD5,AMFR,KRT8,UPB1,TTC39C,CCT6A,SPINT2,HMBS,PPP1R3C,LACTB2,FDX1,SUCLG1,CDO1,CALM1,IFITM3,KDELR2,SLC35B1,AQP8,PRPSAP1,CYP2D9,SEPHS2,S100A10,CYP2C70,LOC630855,NDFIP1,TMEM50A,EDEM1,ARRDC3,TALDO1,MANF,GM12191,DNASE2A,EIF1,MSRA,CYP27A1,AKR1C12,GJB2,CYP2A5,FASN,AKR1C14,F13B,HYOU1,TLCD2,PSME1,ITM2B,C4BP,RPL3,SLC22A7,RPL4,SLC22A1,CFH,ARL6IP1,ACSM1,MGST1,ACSM5,RPL7…	ECH1,SERPIND1,CELA1,PPA1,ACSL5,HSPE1,CYP39A1,ASS1,LAP3,RBP4,RBP1,CTH,HSPA1B,IFITM2,GLS2,ITIH4,ITIH3,RPL11,PON1,RETSAT,FGL1,LCAT,UQCR11,ITIH2,ACTB,RPL19,B2M,GM12508,SDS,EGR1,ABCA3,GABARAPL1,RPL41,H2-EB1,SERPINF2,GADD45G,GJB1,RPS27RT,RPS26,RPS29,VAMP8,POR,RPS28,SERPING1,SDC1,RPS21,HPD,HAMP,GLDC,GM10221,CFI,CYP3A11,H2-L,RPL9,HPX,C2,C3,SULT1A1,C6,FAM134B,APOM,PTPMT1,ADH1,ASL,APOH,RPL36,APOE,RPL39,APO…
FGFR3	STARD4,TMEM52B,MEIG1,ZFP3,C12ORF75,CAPN14,RRAGB,OSTM1,IFI27,TMEM79,TBPL1,CEP83,LINC00889,LRRN1,LOC100130268,ADH1C,C1ORF192,C6ORF99,RGPD6,C12ORF79,SUSD5,INTS6-AS1,WLS,NGFR,FIS1,C1ORF180,ZNF383,GDF1,ARRDC3,PPBP,SNHG9,GS1-259H13.2,NCEH1,PLSCR4,PKIB,PADI3,ZFPM2,HLA-DRB3,CAPS2,ZNF256,BEX4,CFD,BEX2,ZNF251,ICAM3,LPAR3,MT1X,TAPBPL,PALM2-AKAP2,LPAR5,LIPG,LGALS1,TSPAN8,ASL,KIFAP3,SERPINH1,SEC63,LOC10106001…	POLR2J2,NKX2-8,WSB2,CCZ1B,AP1S1,KRT3,EPR1,FLJ35934,NR2F2-AS1,FNDC4,HIST1H4C,MYL2,PCDHB2,RFX6,ITGBL1,DNA2,PCDHB5,GSAP,DCP1B,ASF1B,CCDC84,EMC3-AS1,HPGD,C1ORF194,AKAP9,NCAPG,TSIX,SMA4,LOC100996255,SMA5,HERC2P9,LOC100128288,LINC00514,LOC100506966,MAGEA1,LOC145474,NUMBL,LOC440983,GTSE1,GBP4,EPSTI1,PRR11,AFAP1L2,TNFSF15,XRCC2,LOC100506076,VNN2,PLBD1,HOXB5,MEIS3P1,TRMT13,HAMP,MAGEB1,SIM2,HOXB8,LDHAL6A,C…
DMD	ECH1,EID1,COL1A1,MYL1,MYL2,UQCRC2,RPL28,MTPN,IFITM3,RPL10,RPL13,UQCR10,ATP5A1,UQCR11,RASIP1,LY6C1,ACTB,GNG5,RPL19,B2M,HOXA5,DMPK,RPL41,TNNC2,PLK3,USMG5,COQ10A,RPS26,MYL12A,MIR686,RPS28,TNNT1,TNNT3,ITM2A,RPS23,SPRR1B,OGDH,RPS24,RPL5,GLTP,GM9222,GM10221,ENO3,RPL8,C3,INPP5A,FAM134B,FTH1,ARL6IP5,DECR1,SRP9,TPI1,DUSP1,ANXA5,EMP1,GM9292,NUTF2,H19,VEGFB,PTMA,MRPL30,PABPC4,COX7C,SPRR2I,CLIC4,COX7B,ELN,ME…	GAMT,WSB1,HNRNPM,PSMC6,MARCKS,DDX39B,TEF,PSMC2,CD9,MYL3,RAN,SF3B6,POMP,AHNAK,PSMD7,PSMD6,PSMD4,CAPNS1,RABAC1,RPL18,NDFIP1,H2-D1,JUND,EIF1,PTP4A2,RPS27RT,PTP4A3,JTB,PRKAR1A,BIN1,PKIA,ADSSL1,LGMN,VAMP5,PADI2,ATF4,CFD,GABARAP,RPL3,ATP5C1,ISLR,RPL7,PPP3R1,GJA1,BLOC1S1,PRDX1,KCNE1L,RPL36,SERPINH1,PRKACA,BTF3,ANXA2,H3F3A,SSR3,ATPIF1,H3F3B,MRPL23,FXYD1,MMP13,MMP14,PXMP2,AGO2,UBAP2,ACHE,ARF1,CLTC,OAZ2,SE…
FRZB	B3GALNT1,LUM,AHNAK2,DKK2,DKK3,CPEB1,TEF,CRISPLD1,FNDC1,ITGBL1,5930427L02RIK,RIN2,PCDHB9,EPHA3,ITIH5,SERPINE1,FGL2,NDNF,MRGPRF,NTN1,SFRP1,CH25H,6820431F20RIK,NTN4,A230065H16RIK,NNAT,DPYSL4,FLRT2,ABI3BP,SERPINF1,HMCN1,PTGFRN,FZD4,ABCA1,SLC6A15,NR1D1,IGF2,NR1D2,FAM124A,VNN1,WNK4,NOX4,SDC2,9430076C15RIK,PLA1A,FBXL7,PCDH18,IFIT3,CYB5R3,SOX17,ARSI,AGMO,PIEZO2,TSPAN4,LYVE1,RGS7BP,CCDC3,GPR124,AI956758,F…	HSPA1L,MCEMP1,DES,DEPDC1A,DEPDC1B,MYL2,LOC432459,MYL3,ASB5,PLCD4,EAR12,ASB2,2310065F04RIK,FAM132A,APOL8,VPREB3,MYB,PPARGC1A,SNCA,ELANE,NFE2,RPL3L,TREML2,TREML1,2210406H18RIK,TREML4,ADSSL1,GJB6,PADI4,PLBD1,TLR13,FERMT3,TMEM182,ABCA13,ENO3,GATA1,SLC6A4,METTL11B,HSPH1,SPIB,FCRLA,PLAC8,PRDX2,SDF2L1,IGH-VJ558,TMEM40,GP5,PAX1,CDC6,SLC7A5,MYOT,TAL1,SIGLEC5,HRC,KCNC1,KCNC4,FPR2,FPR1,AI661384,MS4A4B,SPTA1…
RP1	RBFOX2,RPL21,HSPE1,JMJD6,EID1,HNRNPM,PSMC6,HNRNPK,RRAGA,HNRNPL,WDR82,VOPP1,POMP,RPL13,SLC35B2,PDHB,RNASET2A,EWSR1,PSMD7,GNG5,NUP88,RPL19,PEA15A,JUND,DMPK,RPL41,COG6,PMM1,EDEM3,DNTTIP2,PTP4A2,RPS27RT,MIR686,AIMP1,SMU1,RPL27A,JTB,RPS23,CRYAA,RPS24,HSPA4L,RPL5,RPL6,SPARC,RPL3,RRP1,RPL34,CTR9,SMC4,NLK,RPL7,SMC3,HNRNPLL,ZNHIT1,GJA1,STMN1,ZFP385A,RPL37,RPL36,PROM1,RPS11,H3F3A,CP,H19,PTMA,GAS5,PRPH2,ALD…	KRT1,AP1S1,HPCAL1,MYO7A,PPP2R1A,PISD,MAPK8IP1,WDR77,PCDHGA10,NECAP1,EML5,NISCH,MARCKS,IFT88,RBP1,RUFY3,UQCRC1,RPL28,ZSCAN26,ASTN1,CALM1,VPS28,AHCYL1,SF3B6,ATP6V0D1,KDELR1,LRP1,PLEKHB2,SLC35B1,ATP5A1,TPGS2,RNF4,FAM120A,PNP,ACTB,EXOSC5,GNG3,PSMD5,SNRPD2,HERC1,CSNK1D,NNAT,PSMD3,APBB1,TCEB2,RABAC1,ZFP960,SURF4,PLK3,BROX,ERDR1,USMG5,CSNK1E,PTOV1,CTPS,PUM2,SNHG6,GBAS,ARFGAP2,EIF1,BC005537,SQLE,LPHN1,IN…
HMGB1	ATP6V1E1,PCGF5,RPL24,HN1,SCAMP2,SCAMP1,JMJD6,NISCH,ST5,MARCKS,PSMC4,IFI27,ADPRH,HIST1H4H,RPL27,SKAP2,VPS28,RPL10,PON2,WBP5,UQCR10,UQCR11,SZRD1,CH25H,SNX30,DCAF7,PARL,RNASET2B,SRPX2,KRTCAP2,SNRPD2,DNTTIP1,PSMD4,PIP4K2A,CHAC1,MVB12A,TCEB2,S100A11,TMEM184B,COX8A,PHC2,RPL41,TMED9,SURF4,TMEM50A,ATP6AP1,ST6GAL1,TALDO1,CMC1,MIF,GADD45G,NUAK1,BACE1,TMEM199,PTK2,NTAN1,PRRC2B,EXT2,RPS26,EHD4,ZFPM1,UCK2,SFX…	WSB1,AMFR,PPA1,DKK3,GTPBP4,COL1A2,HNRNPM,CCT6A,COL1A1,CCDC80,HNRNPL,SDPR,MGP,CD9,CDC16,B230219D22RIK,VIM,UQCRC2,HNRNPC,AHCYL1,SLC35B4,APP,IFITM3,CRABP1,MRGPRF,GLRX,AQP1,ACTB,PSMD8,FLRT3,SNRPD3,TFG,LURAP1L,EGR1,IGF2,VASN,1500012F01RIK,SQLE,GJB2,PRKAR1A,SIVA1,RPL5,GABARAP,RPL3,MAGED2,RTCB,TWIST2,PCBP1,ENO1,RPS16,PRDX4,LGALS3,GJA1,PCBP2,BTF3,SEC13,PDHA1,PTGES3,ANXA5,SSR3,H3F3B,EMP1,TCP1,OSMR,H19,SLC…
IGF1	SBP,ACTN3,ACTN2,SERPIND1,CIDEC,HFE2,CIDEA,OLFR1442,CFC1,DES,FNDC5,MYL1,CD7,OLFR1329,MYL2,SCN10A,MYL3,MYL4,OLFR394,ALPK3,MIR680-3,ASB2,A930003A15RIK,SMPX,OLFR1436,PPP1R3A,GM4907,OLFR1310,LCE1C,ABRA,OLFR944,DPYSL5,CHST13,SNCG,FSD2,OLFR385,IFITM6,SH3BGR,HABP2,PIRT,COX8B,SRPK3,MIR194-1,AW551984,TNNC1,TNNC2,RPE65,OLFR1420,KLF17,OLFR739,AKR1C12,GJB3,MYLPF,TNNT3,OLFR851,ADSSL1,SNAI3,SPRR1A,VGLL2,PADI2,D…	MIR181A-1,2310001K24RIK,LRP2BP,5330432E05RIK,FLG2,CCT6B,GM1527,MIR542,GPR160,TNFSF9,OLFR154,ALDH8A1,MIR30A,SVS6,ZFP600,SGMS2,SATB2,ASCL3,CLDN2,C130060K24RIK,VPREB1,F630003A18RIK,ZSCAN12,KRTAP7-1,HOXA5,OLFR381,ADGB,MIR181B-1,BSX,1700008O03RIK,ART2B,H2-T9,IGF1,GDF6,OLFR615,MIR1839,RIIAD1,SULT2B1,MIR322,BANK1,PADI4,PTGFR,SVS3B,DMP1,MIR126A,PPP3R2,OLFR603,RASSF6,LIPI,OLFR286,ACAD12,PIFO,PABPC6,MIR125…
MSTN	B3GALNT2,GM3150,ACTN3,ECH1,AMFR,HN1,GDAP1,UBAC1,PRKAB2,TMEM170B,DES,HIST1H4B,OSTM1,HIST1H4C,MYL1,PPP1R3C,FEZ2,MYL3,SUB1,HIST1H4H,PLCD4,PFN2,GM4354,ASB2,TMEM87A,ATF1,PLEKHB1,SMPX,RNASET2B,PSMD8,CNST,SNRPD3,PSMD6,PSMD1,AAMDC,TCEB2,AFAP1L1,COX8B,EGR1,PPP1R27,XRCC5,PLA2G4E,GADD45A,KLF10,DDIT4L,GADD45G,TMA7,ACADSB,PHKA1,CMBL,SNHG6,GBAS,ARFGAP2,EIF1,AIMP2,NPLOC4,RNF144B,PTP4A3,MLLT11,MYLPF,WNK1,PPP1R1A…	IFRD1,ACTN2,CNBP,RPL23,DEK,HFE2,COL1A2,PHF5A,COL1A1,MARCKS,MGP,PSMC4,MYL2,VIM,RPL26,D9ERTD256E,GM13826,SPARCL1,RPL28,RPL22L1,TPRGL,IFITM2,IFITM3,RPL10,SERPINE2,2310065F04RIK,LY6C1,ABRA,CHORDC1,PLAC9A,PABPN1,SERPINF1,RPL14,RPL19,S100A10,GM12508,RPL18,S100A11,JUND,RPL41,ATP6AP2,ATP6AP1,TNNC1,ERDR1,GM10335,GM12191,SNHG8,RPS27RT,RPS26,RPS29,RPS28,TNNT1,CSNK2B,SERPING1,RPS21,CRYAB,PRR13,ITM2B,PADI2,SP…
APC	HN1,WDR77,GTPBP4,NISCH,PSMC6,MTHFD2,CD9,RPL28,RAN,SF3B5,PDXK,AHNAK,RPL10,RPL13,EWSR1,RNF4,GNG5,PSMD1,CLPTM1,RPL19,S100A10,S100A11,JUND,GPN1,EIF1,D17WSU92E,RPS27RT,VAMP8,SLCO5A1,CTAGE5,JTB,PRKAR1A,PTP4A1,SET,RPL6,CFI,CDCA7,RPL34,MRPL18,HIF1A,RPL7,CYB5R4,GJA1,PRDX1,PNO1,TIMM17A,PROM1,GSTM5,RPS16-PS2,CSNK1A1,ANXA1,ANXA2,GSTM1,ANXA3,TPI1,ANXA5,H3F3B,EMP1,TCF12,FN1,EMP3,TIMM23,FAM101B,MMP14,FXYD3,UBAP…	CHGB,CAR4,IGKV6-23,1700097N02RIK,RARS2,CDX1,SLC12A2,GM15284,SDHD,SLC51A,AP1AR,DEFA2,SDHB,SRRM1,PSMB9,GM19491,DNAJB11,UQCRC2,ZG16,HSPA1A,OCM,PDCD4,SRSF5,RPL22L1,SERPINB6A,OTC,ABCG2,GM4354,IVNS1ABP,HSPA1B,UGT1A10,ENPEP,ADAMDEC1,SLC27A2,ACAA1A,ATP5A1,SLC5A1,CALML4,RRBP1,LCLAT1,PSMB10,PPP1CC,MUC3,IGKC,SPTSSA,SRST,B2M,CCNL2,E2F8,ST3GAL4,RPL41,KIF22,OSBPL5,SMAD1,ERDR1,DSTN,PPTC7,CMBL,ACE2,AKR1C13,LOC67…
HSF1	WSB2,IFRD1,DNAAF2,ENTPD7,GATAD2A,KRT9,AMFR,CD3EAP,UPF3B,DKK1,EREG,CHFR,COL1A1,RBP1,SOAT1,EPHA2,TLN1,ATF3,RRN3,CHIC2,CCNJ,RALA,HSF2BP,SDAD1,CLDN1,RNF4,CD2AP,HERC5,MTA2,RRN3P2,CHAC1,NRBF2,VTI1B,JAG1,ZNF140,GADD45A,KLF10,FLI1,NUAK1,SNHG3,INPP4B,CCDC88C,FOSL1,CDCP1,SNAI2,PRR16,FBXL5,PTGES,TRIO,ARL6IP1,PLEK2,TXN,WDR43,GATA6,ZBTB6,LIPG,RASSF1,RCC1,IL11,DUSP5,ZNF365,DUSP4,FOXD1,TNFRSF12A,KRT14,LIF,NUTF2…	GAMT,CASP8AP2,EPHA7,IL1R1,ACSL3,ENTPD6,AHNAK2,PLEKHA1,GLCE,ZNF281,MTUS2,C14ORF159,ETNPPL,MTUS1,NECAP1,PC,MGP,SLPI,NINJ2,HSPA1A,ORAI2,COL9A3,HSPA1B,STXBP1,CYFIP2,IFITM2,IFITM1,HPGD,MTMR9,LRP5,TRMT2B,GLRX,CHEK1,SV2B,BBX,CYP1B1,RABAC1,PPARGC1A,ST3GAL1,FZD1,TSPYL4,ABCA3,JUND,KLF13,SLC11A2,FOXF1,FZD7,PLA2G4A,PAPPA,NR2F1,PRKCB,PTOV1,NR1D2,MLLT11,HSPG2,PRKCZ,PLSCR4,MYO5C,SDC2,FBXL4,GNE,CRYAB,MCM3AP-AS1,…
REST	ZFP2,CADM2,GLCE,C9ORF41,WDR78,ASS1,AMZ2P1,GPD1L,HSPA1A,CPEB4,EPHA3,MAML2,MYCBP2,STXBP3,ADCY8,CCDC102B,SSFA2,SNX30,HERC4,RAB11FIP2,SV2C,FLJ43315,HERC1,FLRT1,B2M,SAMD13,GPR158,CNOT6L,CHST9,CUBN,TAS2R31,PRKCD,INTS2,ARRDC3,LRBA,COMMD3,VPS13C,RAB27B,ANK3,NR1D2,GPR137B,LOC100506990,ATG2B,FAT3,KIAA0825,XKR4,FREM2,RGL1,HSPA4L,TFRC,TMTC2,ENO2,ENO3,AADACL3,RNF213,C5,KIAA1107,GRIN2B,SYNPR,KIAA1109,FAM35BP,T…	STARD4,EGF,LUM,MCTS1,PSG3,HSPE1,QTRTD1,PTRHD1,PHF5A,HIST1H4B,CCDC81,LPAR6,PCDHB3,POLR3D,LAS1L,CD209,HIST1H4H,HIST1H4I,PCDHB5,HIST1H4K,RABL3,MYL9,NCBP2-AS2,HIST1H4E,IFITM3,SNORD116-9,TAGLN,ZNF271,SNORD116-23,SZRD1,CLDN1,NTN4,SNORD116-5,MLLT4-AS1,STS,DPYSL5,NIPAL2,SNORD78,S100A13,SNORA73A,MAL2,CYP1B1,HOXA7,SNORD75,FDFT1,SNORA10,KLF11,SNUPN,PLK1,PMM2,ZNF141,FZD5,ARRDC4,ABCA5,KLF10,XRCC2,TEX15,DHFR,S…
NFE2L2	SLC35A3,LUM,IGHV1-72,CMA1,DYNC1LI1,HNRNPL,HIST1H4C,MYL1,HIST1H4H,TNFSF9,SIK1,PFN1,EAR12,TMEM87A,MTMR4,SLC46A1,C3AR1,TIFA,NCAPG,CALML3,AA409016,AI120166,GM13152,CCAR2,ABRA,MYB,NKX2-1,WFDC17,EXOSC3,IGKV6-20,ST3GAL4,MSR1,LOC100503923,JAG1,TNNC2,TEX11,AVPR1A,PTK7,PRG4,IFI44,MYLPF,WDR60,TNNT3,NET1,FREM1,AMY1,PLA1A,CFD,CHIA1,BEX2,2810047C21RIK1,CDCA8,ADH7,HSPH1,BPIFA1,CMYA5,GJA5,B230117O15RIK,CFAP69,PP…	BB166591,STARD9,SOX13,MARCO,AZGP1,NEURL3,CRISPLD2,2810455B08RIK,ZFP395,5930427L02RIK,6820402I19RIK,KEAP1,TESK1,CBLC,2310035P21RIK,AKAP2,C77949,STS,SRPX2,2610507B11RIK,NNAT,NUMBL,MIR692-1,D15WSU126E,HOXA5,SAMD12,GPLD1,GM11783,CHST8,PAQR4,GM16316,NR1D1,PLA2G4B,C920008N22RIK,GM19270,CNKSR1,BCAM,WNK1,CYP2A5,VNN3,KLHDC8B,PLSCR3,GJB6,CHST1,GM6756,SNAI1,TLCD2,MRAP2,C030013C21RIK,2010001K21RIK,RGL1,GLTP,…
ADAM17	ZFP712,KRT1,D630039A03RIK,H2-M10.4,KRT2,MX2,DEFB14,KRT7,2810038D20RIK,MYL7,CABYR,MYL2,WFDC12,CPNE9,ISOC2A,ISOC2B,GM14920,SLC5A1,RETN,SLC5A2,SFRP1,5830454E08RIK,C4B,DPYSL4,FSD1,STOM,HOXA2,MUCL1,WFDC18,NXNL1,HOXA7,SNCB,MSR1,GM19705,TNNC1,PAPPA,NR0B2,HRNR,STFA2,4933404O12RIK,STFA3,A230083G16RIK,SCGB1C1,4833427G06RIK,CYP2A5,PPP1R1A,1700012D14RIK,9430027B09RIK,PTGES,INS1,CFD,FLG,ACSM1,CEND1,WFDC2,CYP3…	A130006I12RIK,TM4SF4,ISL2,OLFR1202,PPP1R3G,KRTAP4-13,XLR3C,TNFSF4,PRL3D2,ACOT5,SLC23A3,SPRR4,GOT1L1,ADAMDEC1,SCT,LRP2,1700001L19RIK,2210407C18RIK,CSN3,2900056L01RIK,FAM169B,SLAIN1,OLFR945,ACCS,NTN4,CMAH,1700001C19RIK,CREB3L3,CER1,GBP4,SAMD12,NGFR,FER1L4,EGR1,PRKCG,ZBTB7A,IQSEC3,SLC34A2,BSX,D430041D05RIK,NR2F2,SLC6A14,9630041G16RIK,IFFO1,RAET1E,ARC,VNN1,CYP2S1,STAR,1700012L04RIK,BPIFB6,TAGLN3,SNAI…
FOXL2	TRHR,SS18L1,TMEM194B,PLEKHA1,HOMER1,C10ORF55,PRSS30P,PLEKHA7,YOD1,C10ORF113,LOC102724927,TNFSF4,ZNF835,LINC00645,SPATA19,ASTN1,LOC100507028,PM20D1,TMEM87B,SLC46A3,CCDC68,LOC652993,GHITM,LOC646626,SMA4,SLC5A4,AKAP3,RNF4,LOC100510542,ZNF708,KIAA0355,HENMT1,FLRT2,STK38L,C2ORF80,STXBP6,ALG9,MEF2C-AS1,PRKG1-AS1,PPBP,RAB27A,LOC253805,LOC152225,LOC285556,PDZK1,IFFO2,LCA5L,HDHD1,C12ORF49,LOC100506870,NAG…	CCNJL,MED1,LINC01187,ZNF285,MX1,MX2,SYTL2,LOC286191,CACNA2D3,KIAA1586,LINC01181,CAPN15,SPATA18,NEIL3,TOLLIP,LOC100288893,PARS2,LRRN1,HCG22,SNORA21,IFITM1,RRH,C3AR1,MTMR9,C6ORF99,SSFA2,NTN3,LOC101929741,CRHBP,FRAT1,FLRT3,GPBP1,IFI16,LURAP1L,PIP4K2A,MAGEA1,N4BP3,NAA50,ZRANB2,PAQR3,PLA2G4A,ELL2,OR51I2,SNHG5,SLC16A14,NNT-AS1,MLLT11,PARP12,FERMT2,NCEH1,FAT4,TSPYL5,NAA40,CFI,TTYH2,TMEM200B,IFIT2,IFIT1,…
IL10	ATE1,ACTN2,GOLPH3L,HSPE1,ASS1,MYL7,MYL1,SCO2,TOLLIP,TEF,PPP1R3C,MYL3,MYL4,HSPA1A,ZFP7,HSPA1B,RSC1A1,WFDC12,MTMR3,EPAS1,MTMR4,SLC23A2,SMPX,LRP6,CLDN3,DLL1,RASIP1,CARHSP1,6820431F20RIK,CHORDC1,NNAT,TGOLN1,TGOLN2,CHAC1,PRSS8,STOM,NKX2-1,HES1,ST3GAL1,ZFPL1,COX8B,EGR1,JAG2,NEBL,FOXF1,MANF,NR1D1,PTOV1,NR1D2,HSPA12B,EHD1,BPIFB1,ZFPM1,POR,RNF144A,CYP2A5,PNOC,TNNT2,HAMP,SNAI1,FARSA,EZH1,GRB7,HSPA4L,CFD,CH…	GBP7,IGKV6-23,GBP6,B3GALNT1,CASP8AP2,WSB1,STARD6,ENTPD4,SFMBT2,RSAD2,SYTL2,UPF3B,LARP7,EML3,DYNC1LI1,SFRP2,RRAGA,VOPP1,LOC100505087,YME1L1,CYP1A1,ZFP395,HNRNPD,SIK1,VIPR2,ABCB1A,KDELR1,SATB1,CCNJ,SERPINE1,SERPINE2,LRP4,MNDAL,CYB5D1,BACH2,ANTXR2,TMEM71,CH25H,CCAR2,CRACR2B,MSANTD2,ZFP160,ABI3BP,POF1B,CHAC2,GBP3,TIPIN,ZFP960,SNCA,IFITM6,OMD,MTERF3,ST8SIA4,ERDR1,PRKCB,TEX15,DNASE2A,ELL2,IFI44,PLSCR2,…
AURKA	ZFP710,IMP4,L7RN6,WDR75,KTI12,MRPS18C,CD3EAP,HSPE1,DDX39B,RRAGD,MTHFD2,CIRH1A,TCL1,PPA2,CCDC86,TMEM126A,L1TD1,PFN1,GPATCH4,FAM169B,GM13154,MAGOH,NUP85,CHAC1,EXOSC1,AQR,ACTL6A,GDF3,TMA7,SNF8,FERMT2,GJB3,EIF6,GRWD1,ZFP296,ATF5,LTV1,RPL30,CAPSL,DCUN1D5,LPAR4,WDR46,RRP9,AARD,MRPL20,DNMT3L,PPP3R1,ZNHIT3,STMN1,PPAT,NUP62,2310036O22RIK,PNO1,ARGLU1,TCF15,SSSCA1,MFAP1B,SIRT1,UBE2G1,MAGOHB,OOEP,SLC7A5,FUBP…	STARD4,GBP2B,RPL22,PLEKHA2,ENTPD4,HAGHL,PCGF5,ECH1,ZFYVE21,AMFR,ACSL5,SCAMP1,RNF103,PPP1R3C,IFI27,ACOT1,IGTP,APP,GOT1L1,PANK4,SLC46A3,TMEM63B,WBP2,RETSAT,ARAF,CLDN3,DEFA-RS10,FAM132B,PRTG,NUAK2,SEPN1,KRTCAP3,PPP4R4,ANO10,SUSD4,S100A13,ST3GAL6,RABAC1,LY6G6E,B2M,GBP3,GBP2,SLC12A8,NEURL1A,ARSA,TMEM86A,CHST7,GABARAPL1,SURF4,TMEM50A,GADD45B,ST14,ATP6AP1,TNNC1,GINM1,ARRDC4,ERDR1,PTK7,IGF2,PDZK1,VASN,15…
CLPP	1700010H22RIK,1700019O17RIK,4930571K23RIK,HSPA1L,TEX33,RSPH6A,TEX35,1700012P22RIK,TOMM20L,TEX36,TEX37,TEX38,1700006E09RIK,ARMC4,4930564C03RIK,CLDND2,CLPB,TEX43,4930406D18RIK,WDR64,1700001L19RIK,1700013D24RIK,1700020N15RIK,CREB3L4,1700007K09RIK,DPYSL3,NKX2-6,1110020A21RIK,EPSTI1,PROSCOS,SMCP,ADGB,STARD10,PDZK1,1700019M22RIK,1700106J16RIK,LOC102635985,FA2H,1700030J22RIK,FANCD2OS,4921539E11RIK,FHDC1…	AKR1CL,MYLK3,FTHL17,SCARA3,IGFBP3,MPEG1,FABP5,APOC1,TBX22,MARS,TIMP1,IARS,MYZAP,E330037M01RIK,CYTIP,SHBG
NR1I3	WSB1,IL1R1,IFRD1,ECH1,RNF103,MARCO,RBP1,XLR3B,CD207,ZFP395,ULK1,CDO1,SKAP2,GM4354,EIF1A,EPAS1,ITIH3,RETSAT,LRP1,SERPINE1,CCNF,HS6ST1,ITIH2,ACNAT2,TOB2,CHAC1,ST3GAL5,PLCE1,GNAT1,1810011O10RIK,FDFT1,ST3GAL4,NFE2,EGR1,GPLD1,ABCA1,TMEM184C,KLF10,MANF,GADD45G,IGF1,AVPR1A,SNHG5,PARP16,OCEL1,CLPX,SQLE,PIK3R1,FASN,SDC1,HAMP,LYPLAL1,ATF5,SLC45A3,SLC22A7,GDE1,LGALSL,DEDD2,SULT1A1,FAM134B,RUSC2,ASL,IER2,GLU…	CDK18,AW112010,ENTPD5,ADHFE1,MEIG1,TRIP4,CELA1,TTC39B,CYP2C68,SCO2,LACTB2,RFX5,FDX1,ETHE1,CYP1A2,RPL22L1,PFN2,PFN1,HSPA1B,PGAP2,SLC23A2,SERPINE2,SLC23A1,LSM10,CYP2D9,LACTB,NRBF2,MAL2,CHAC2,SAMD4,TMEM184B,ARSA,GABARAPL1,ZFP617,GADD45B,GINM1,TGDS,GADD45A,NR0B2,IFI47,4931406C07RIK,FAM136A,HDHD2,AKR1C13,ZZZ3,VNN1,ALDH7A1,CYP2A5,ADSSL1,AKR1C14,CDS2,SLC22A5,SPARC,SLC22A1,ARL6IP1,CYP3A11,ACSM1,TMTC4,PLA…
VGLL4	ITPK1-AS1,CFAP74,RPL21,ARL16,SS18L2,RPL23,GATAD2A,FLJ43681,HSPE1,SMARCA4,SRRM2,CDAN1,SFRP2,MYL7,MT1A,DDX39A,HIST1H4C,PPA2,PSMC5,CDC16,MT1G,MT1H,SUCLG1,L1TD1,EPHA1,PFN1,MT1F,ITIH5,NUP205,SF3B4,ZNF394,IFITM1,PDHB,ATP5A1,GABPB2,PSMB10,RNF114,RPL36AL,FRAT2,SEPHS1,ZSCAN10,PSMD6,LOC100128288,DENR,RPL19,FKTN,FDFT1,CER1,COX8A,TNNC1,XRCC6,SURF6,MANF,SLC16A12,TMA7,COMMD7,ZNF14,RPS28,RPL27A,QARS,PLBD1,RPS21…	LUM,RPL24,CADM1,ACTN1,TM4SF1,COL1A2,DYNC1LI2,COL1A1,CYCSP52,RPL13AP20,SCD,MARCKS,TRIP6,VIM,RPL26,RPL27,CALM3,MTPN,KDELR1,TAGLN,SERPINE1,SERPINE2,CRABP2,ACTB,ZMIZ1,RPL15,S100A10,RPL18,HOXA5,JUND,MIF,SNHG5,EXT1,RPS27,MLLT11,MYL12A,RPS29,FASN,SPATS2L,H2AFY2,CRYAB,PRR13,HOXB8,ITM2B,EZR,RPS25,RPL6,RPL31,SPARC,RPL30,ANP32B,TFRC,RPL8,RPS16,SOX3,PRDX4,C12ORF57,GNG11,RPS18,GJA1,LGALS1,ALCAM,PRDX1,AP1S2,AP…
APP	CDON,SND1,STARD7,IMP3,IMP4,C5ORF15,ECH1,RPL24,IFRD2,RPL23,CFAP70,DEK,SLC50A1,PSG4,HIST1H4C,RPL26,RPL28,MXRA7,RPL27,RPL11,RPL10,RPLP0P6,RPL13,RPL12,ATP5A1,SLC5A5,ACTB,PDCD10,PSMD6,C19ORF53,PSMD4,RPL15,RPL14,PSMD2,ARFIP2,PIP4K2C,B2M,MAGEA6,MT1HL1,NAA50,RPL41,TMED9,HLA-J,XRCC5,MIF,TMA7,HLA-B,RPS26,RPS14P3,ZZZ3,QARS,PLSCR3,PSME2,TAGLN2,HNRNPA1L2,HPRT1,PSME1,RPL5,CUTA,RPL31,RPL3,ANP32B,MAGED1,PCDH12,R…	ACOT9,RPL22,ACTN4,CNBP,ACTN1,PPA1,SCAMP3,MYL6,HNRNPK,RRAGA,MTHFD2,CRISPLD2,PPA2,VIM,ANP32E,PLCD1,PSMC1,RIN2,CALM2,RAN,CYFIP1,POMP,CCNI,SERPINE1,SERPINE2,WBP5,UQCR10,UQCR11,HNRNPR,RPL36AL,FAM168B,GTF2IP1,PSMD5,SNRPD3,GNG5,PXDC1,RPL17,IARS2,SF3B1,S100A10,S100A11,ZNF146,NDFIP1,NR2F2,VPS13C,HLA-A,HLA-G,FTH1P5,RPS27,MLLT11,MYL12A,RPS29,VAMP7,LPHN2,RPL27A,SNAI2,RPS20,RPS23,RPS25,RPS24,RPL6,PHB2,SPARC,R…
GATA1	GM3150,2410006H16RIK,CNBP,RPL23,MTHFD2,SUB1,RPL26,HNRNPF,GM13826,RPL28,RPL22L1,RPL27,CALM2,RAN,RPL11,IFITM1,RPL10,RPL13,MTMR9,MYL12B,GM6768,ALOX5,RPL15,RPL14,RPL17,GM6402,RPL19,GM12508,RPL18,LOC630855,SNHG1,GM10335,GM12191,SNHG8,1500012F01RIK,RPS27RT,RPS26,ZFPM1,VAMP8,PLSCR1,RPS28,RPL27A,GM6756,RPS21,RPS20,PSME1,RPS23,ATF4,RPS24,SET,RPL5,RPL3,RPL14-PS1,RPL4,ANP32B,RPL32,RPL35,ENO1B,RPL34,H2-L,RPL…	ACTN4,ACTN1,ACSL5,HN1,PRKAB1,SCAMP2,SEPP1,TEC,MYL6,PDCL3,OSTM1,DEPDC1B,XPNPEP1,SDPR,CD9,SLPI,VIM,IGTP,MYL9,CPEB4,PFN1,SLAMF1,BC031181,IFITM3,CMAS,WBP2,SERPINE2,GHITM,SLAIN2,ABRACL,STX11,ADCY6,PNP,PDCD10,CNST,CHST12,CAPNS1,AP2S1,PXDC1,UBASH3B,B2M,S100A10,SNCA,S100A11,NFE2,RABGAP1L,EDEM1,PPBP,TALDO1,MANF,GADD45G,IFI47,FLI1,SQLE,TREML1,EHD3,MYL12A,EHD4,UNC119,PTPLAD2,PNP2,MRVI1,PRR13,TMEM9B,FERMT3,G…
CD24	DUT,RPL22,RPL21,RPL24,WDR83OS,RPL23,KARS,RPL26,RPL28,RPL27,RPL29,SF3B5,RPL11,RPL10,RPLP0P6,RPL13,RPL12,UQCR10,MYL12B,UXT,RPL36AL,SNRPD2,RPL15,RPL14,RPL17,RPL19,RPL18,COX8A,GSTK1,RPL41,EAF2,PPBP,TALDO1,TMA7,FTH1P5,RPS27,RPS26,RPL27A,PSME2,RPS21,RPS20,ITM2C,RPS25,ATF4,RPS24,CUTA,RPL31,RPL4,RPL32,RPL35,RPL34,TXN,RPL7,RPS16,RPS15,RPS17,PLAC8,LGALS1,RPS19,RPL37,RPL36,RPL39,RPS11,RPS14,RPS13,CENPU,ANXA…	FNBP4,FNBP1,STARD7,SCAMP2,RNF103,HNRNPM,NISCH,HNRNPK,DDX39B,KIAA0125,CD9,ZC3H11A,VIM,HSPA1A,PSMC1,HNRNPC,HNRNPD,RNF220,HSPA1B,ATF3,CYFIP2,CYFIP1,STAU1,ATP5A1,BACH2,HNRNPR,RPS4Y1,CRHBP,DPYSL2,FAM168B,VPREB3,GTF2IP1,MYB,ZMIZ1,VPREB1,CHST15,RALY,FDFT1,JUND,GABARAPL2,PHC2,HLA-DRB5,KLF10,TERF2,EIF1,FAM111A,VAMP8,HLA-DRB4,HLA-DRB1,SET,RPL5,PHB2,RPL3,SCHIP1,ZNF22,ENO1,RPL9,HIF1A,GATA2,MYLK,RPL8,BLOC1S5,…
ZBTB7B	EOMES,GM3150,RPS8,CRTAM,RPL23,RPS7,CWC15,RPSA,EEF1A1,PPIA,PDCD5,RPL26,LY6E,PDCD4,GM13826,RPL27,GM4076,GM13430,RPL10,SLC25A40,RPL13,RPS6-PS4,KATNB1,RNASET2A,GIMAP4,UQCR11,IL27RA,PSMB10,MYC,C920025E04RIK,RPL15,RPS5,RPS2,LOC100503055,E2F5,RPS3,RPL19,B2M,NDUFV3,GM12508,NDUFV2,A630038E17RIK,RPL41,ERDR1,GM10335,TMA7,LSM4,TCL1B3,RPS27RT,RPS29,RPS28,NACA,SELL,SNORD104,GM6756,RPS21,RPS20,PSME1,RPS23,RPS24…	GBP7,NGDN,MCTS1,RC3H1,DEK,UPF3B,4632428N05RIK,BTBD10,HSPE1,HNRNPM,CD2,MYL6,HNRNPK,CD5,OSTM1,WDR82,PSMC3,VIM,HSPA1A,HNRNPF,RPL22L1,TPRGL,RAN,CDK17,HSPA1B,ATF1,AHNAK,HNRNPU,ATP5A1,EWSR1,GHITM,ABRACL,ASAH1,ADCY7,DPYSL2,FAM168B,KRTCAP2,RNF115,PPP4R2,GPBP1,PSMD6,RPL17,SF3B1,RNF111,NDFIP1,CNTD1,ATP6AP2,ATP6AP1,NUDT16L1,EIF1,PTP4A2,JTB,PRKAR1A,PRKCQ,SF1,GM20253,PADI2,OSER1,CDC42SE1,CTBP1,NGLY1,H2-L,GVIN…
SCARNA13	4930433I11RIK,GBP7,MX1,AP1S1,RSAD2,MX2,CCK,BTBD10,EID3,MGP,FEZ2,GM14005,STXBP1,WFDC12,IFITM3,CCNJ,SP100,COL12A1,ARPC5L,APCDD1,CLDN1,HERC6,LCE1A2,NIPAL1,CHST11,MYC,CPNE2,SNORA73A,CYP1B1,SNORA73B,GBP3,GBP2,EXOSC2,ATG3,ABCA1,PMM2,ARRDC3,PPBP,RASSF8,GADD45G,IRGM2,RAB27B,VPS37B,IRGM1,RMDN2,NUAK1,IFI44,IFFO2,PARP14,LATS2,PLSCR2,TNNT2,GJB4,NDUFAF4,PADI2,ATP6V1B2,PADI1,CFTR,GTSF1,LTV1,TEX24,1110059G10RIK…	CDON,HEXIM2,ENTPD3,ARL10,KRT4,ADHFE1,GOLPH3L,KRT7,EML2,ATG13,CYP39A1,METTL7A3,ORAI3,PLCD1,ACOT2,ZFP395,ZFP9,ATF3,ZFP608,ZFYVE1,RNF5,GNG2,ANTXR1,FBXL20,DPYSL5,CHAC1,PRSS8,POF1B,1810011O10RIK,EGR1,ST18,EGR2,XBP1,TMED9,COG5,RAB27A,RAB39B,WDR54,BHLHA15,I830012O16RIK,KLF15,CMBL,TRERF1,ARFGAP3,VAT1,DOPEY2,CYP27A1,SLC6A9,PPP1R1B,CYP2S1,SFXN3,KDM7A,PTGES,SNORD35A,GM6194,CREBRF,IFIT2,EDA2R,ADH7,IFIT3,SOX4…
MELTF	ACTN4,AP1S1,MCTS1,PPP2R1A,CCK,SRRM2,PCDHGA10,SST,RPL26,SPARCL1,RPL28,CALM2,NGEF,STX1A,CALM1,MTPN,CYFIP2,CPNE6,CPNE5,RPL13,HNRNPU,3110035E14RIK,ACTB,DPYSL2,SNCA,LOC630855,PTGDS,EGR1,RPL41,GM12191,TMA7,PRKCB,ANK3,EIF1,TCL1B3,SRPK2,NCEH1,RPS29,RPS28,SNHG11,RPS21,RPS23,GPM6A,BEX2,BEX1,RPL32,RPL34,ATXN7L3B,RPL9,ALCAM,STMN1,TSPAN7,FTH1,PDE2A,FAM19A2,A730098P11RIK,GLUL,APOE,RPL38,GSTM1,GM15800,6330403A0…	RPL22,HPCAL1,MYL6,PSMC2,CD9,PSMC3,VIM,UQCRC2,UQCRC1,RPL22L1,ACOT7,E430025E21RIK,TPRGL,SERPINE2,ATP5A1,ASAH1,GNG3,PSMD6,CAPNS1,PSMD2,S100A16,RABAC1,NDFIP1,GABARAPL2,ATP6AP2,1700021F05RIK,RPS27RT,JTB,PRKAR1A,VAMP1,CRYAB,TMEM9B,HSPA4L,LXN,RPL4,GM10221,STMN3,ATP5C1,MRPL16,GCSH,GJA1,PRDX5,SCP2,STMN2,2310036O22RIK,HMOX2,RPL39,TIMM17A,NUDC,TPI1,DUSP1,GABRA6,H3F3A,ANXA5,TCP1,TMEM178,GM12657,PAM,RNF145,HM…
POU1F1	GAMT,ENTPD5,ECH1,ACSL1,HPCAL1,HSPE1,IFT88,RRAGC,RBP4,ETHE1,CYP1A2,UQCRC1,SUCLG2,SUCLG1,CDO1,APP,PON1,EI24,AQP9,RNASET2A,ATP5A1,LCAT,CISD1,UQCR11,IL27RA,EXOSC7,BSG,UGP2,ST3GAL5,B2M,CHKBCPT1B,SULT2A2,GSTK1,GABARAPL1,DMPK,ST6GAL1,STARD10,PLK3,BHMT2,CYP3A25,4931406C07RIK,RAET1A,CMBL,ALDH7A1,INPP4A,CYP2A5,TCN2,WDR61,SFXN1,SPRR1B,AMY1,GCDH,PTP4A1,PHB2,GLDC,GM10221,SLC35D1,ECI1,ENO1B,CYP3A11,MGST3,WFDC2…	AW112010,WFDC21,CELA1,KRT8,H2-AA,PSMB9,GSTZ1,CYP2C67,IFI27,FDX1,TFR2,SLPI,RPL22L1,IGTP,CALM1,ITIH4,IFITM3,ITIH3,LRP1,ITIH2,ITIH1,C4A,PSMB10,GNG5,CYP2C70,HES6,SIGMAR1,NDFIP1,H2-D1,RPL41,XBP1,COG6,SERPINF2,MANF,IRGM2,H2-T9,IGF1,IFI47,GJB1,SQLE,RPS27RT,GJB2,FASN,GORASP2,SERPING1,PLBD1,HAMP,ATF5,RPS24,C4BP,RPL3,CFI,SLC22A1,CFH,RPL34,H2-L,LIPC,HIF1A,RPL7,HPX,RPL8,C3,PRDX4,APOM,ADH1,C9,RPL37,TSPAN4,APO…
SIN3A	PEX19,IFRD1,ACSL5,HN1,JMJD6,POLR3A,GPR160,IFI27,GLA,EIF1B,SNORD116-6,ATP6V0D1,WBP2,ARPC5L,STX12,BAIAP2L1,PNP,LSM10,EPB41L4A-AS1,PSMD8,CHORDC1,FLJ43315,LACTB,HABP4,AAMDC,SNORA73A,PIP4K2C,ZSCAN16,JAZF1,PRSS3,C3ORF14,TMEM50A,COG6,TMEM50B,GADD45A,ACADSB,COMMD1,GPN3,UCHL3,NTAN1,CCDC88C,SNHG12,PSME4,SCARNA7,MSL3P1,ZNF847P,NDUFAF2,EZH1,KDM7A,BEX5,ARL6IP1,MRPL1,SPANXN4,ZNF805,MICAL2,AP1S3,HIVEP2,AP1S2,HM…	ATE1,B3GALNT1,STARD7,MX1,WDR76,FLJ35934,TAAR3,ACSL4,SEPP1,SMARCA2,C9ORF41,MTUS1,HIST1H4B,HIST1H4C,PPP1R3C,ZNF717,NHLRC2,NHLRC3,HIST1H4D,HIST1H4E,TP53,TRIM13,EPHA3,TMEM87A,ATF1,SAMD9,PGAP3,CSN3,DPYSL2,WDR72,HENMT1,BBX,IARS2,EXOSC3,APOL1,E2F8,TAF9B,RABGAP1L,EDEM3,PLK2,RAB27B,ERLIN1,IFI44,PRRC2C,DHFR,UCHL5,PARP14,BBS10,STAG1,OCLN,FAM111B,PLEKHS1,ZZZ3,FAM111A,GLIS3-AS1,KIAA1598,ITM2A,TRHDE-AS1,DZIP3,…
OGT	ITPK1-AS1,RPL21,AP1S1,ACSL1,RPL23,SLC50A1,FLJ43681,CDAN1,MT1A,PPA2,CLNS1A,XPNPEP3,LACTB2,RPL26,HNRNPD,CALM2,GAGE4,PFN1,CALM1,ITIH5,SF3B6,NPRL2,RNF7,GABPB2,PRKAA1,EXOSC8,FAM120A,PNP,RPL36AL,PSMD6,RPL15,MAL2,IARS2,RPL19,B2M,ST3GAL1,RPL18,FDFT1,GABARAPL2,TMED9,CAMLG,MANF,SLC16A12,FAM136A,SQLE,RPS28,ADCK2,QARS,PRKAR1A,PSME2,RPS20,FARSB,RPS25,LYPLAL1,SET,MDC1,RPL6,RPL31,SLC45A3,RPL4,AIRE,SCOC,MRPL18,M…	STARD7,IMP3,ECH1,RPL24,WDR83OS,GTPBP6,PPA1,HSPE1,C20ORF24,SMARCA4,GTPBP4,AFG3L2,DYNC1LI2,MYL6,RPL13AP20,HIST1H4C,SPINT2,MT1G,C19ORF48,RPL27,GAGE5,RPL29,VPS29,RAN,HSPA1B,TMEM87A,SF3B5,NUP205,SF3B4,ATP6V0D1,RPL11,CCNI,BCYRN1,RPL12,SLC35B1,PDHB,ARPC5L,EWSR1,SDAD1,RPS4Y1,UHMK1,ACTB,FRAT2,SRP72,MTA2,CDC26,SNRPD2,AP2S1,RPL17,CPNE3,HES4,JUND,RPL41,ATP6AP1,SURF6,MIF,SNHG9,TMA7,PTOV1,PUM1,EIF1,RPS27,MYL12…
IRF9	KRT4,WDR83OS,RSAD2,KRT8,BC027231,CCK,MAPK13,RNF223,MIR301,MGP,SCGB1A1,OLFR1208,GM839,APP,4930584F24RIK,ITIH2,ABAT,ANTXR1,CAPNS2,VPREB1,CHST11,PRSS8,S100A16,CYP1B1,PRL3C1,ABCA1,GABARAPL1,LIX1L,OMD,ARRDC2,KLF10,OLFR979,GPR137B,AIF1L,CYP27A1,TCN2,TNNT2,SERPING1,CHST1,SDC1,MAGEB4,PADI2,CFTR,LXN,SPARC,ZFP746,CREBRF,BPIFA2,OBP2A,GJA1,ZC3H12A,WBSCR27,ADH1,ANPEP,HOXC4,GM10228,TRP53INP1,SCARF2,SNORA31,HOX…	GBP7,ACSL3,ESCO2,DDIAS,SFMBT2,MGA,MX2,IFT80,SNORA2B,GDAP10,EID1,DEPDC1A,EID3,ZFYVE16,SDPR,IFI27,POLR3F,CTH,TRIM14,ANP32E,SNORD87,KIF20B,PRKAA2,IFITM3,SGMS2,ZFYVE9,NCAPG,CCNF,MIR467D,ZFP608,OLFR1436,UBE2L6,VMN1R178,TMEM71,MIR467B,MIR677,HERC6,PDCD10,C1GALT1C1,CHORDC1,SNORA19,IFT74,OLFR262,HOXA1,GBP3,GBP2,ZFP960,GM8267,1700018F24RIK,SNORD58B,FZD4,ZFP617,GADD45A,OLFR1302,IRGM2,IRGM1,I830012O16RIK,NU…
CASP2	EGF,SSTR5-AS1,LOC728819,CACNA2D1,ENTPD7,TAAR5,DICER1,OR52M1,SNORD115-43,YOD1,FLJ35816,OR6W1P,LINC00266-1,COL1A1,RRAGA,MAPK10,PPP1R3C,SERHL2,DAND5,OR5AK2,GOT1L1,OR8G1,PANK3,SAMD9,LINC00086,SNORD116-22,PPP1R3B,SNX33,MRGPRF,RNF5,SNORD116-2,SNX32,NTN4,UHMK1,NUAK2,OR5M10,FLJ38773,IFNL2,MXI1,CYP1B1,JAZF1,MEST,OR6B2,NFE2,TSPYL1,GABARAPL1,ARRDC3,KRTAP9-1,GDF5OS,KLF15,GDF9,RNF144B,BTD,ACER2,CRYAB,MAGEB6,C…	LRRC37A3,HOMER3,WDR83OS,LRRC37A2,SERPIND1,C10ORF55,PSG2,LOC100127886,SRRM1,MIS18A,RNU5E-1,ASPHD1,RFX8,FLJ44896,NHLRC3,ANP32C,SNORA23,CALML6,C14ORF79,THYN1,KIAA1210,NOD2,RGPD8,MRM1,PSMB11,TMEM71,ANAPC1P1,FLJ37201,FLJ38894,C1GALT1C1,C19ORF52,E2F2,NXF5,PRSS3,OR2A25,ARSA,SNORA51,KLF13,DAXX,SH2D1A,CAMLG,RASSF8,VPS37C,TAS2R39,GPR137B,HLA-F,FANCD2OS,VNN1,HOXB4,DUS1L,TAGLN3,CENPBD1,EZH2,LYPLAL1,HOXB6,CFB…
PTEN	SDR42E1,TTC39A,LUM,SECTM1A,ENTPD3,AW112010,GLYCAM1,AHNAK2,PLEKHA6,ZFYVE21,CELA1,KRT8,KRT7,CCK,CIDEA,PISD,HPCAL4,COL1A2,CCT6B,HIST1H4B,CCDC80,CPEB1,HIST1H4C,PPP1R3E,HIST1H4H,ITGBL1,5930427L02RIK,EAR12,CDO1,IDO1,ADAMDEC1,PON3,CRABP2,2210407C18RIK,AQP5,CSN3,5730458M16RIK,CSN2,CLDN3,MTMR7,UACA,MUC1,CREB3L1,SRPX2,PLAC9A,LAO1,ABI3BP,MAL2,WFDC18,MUC4,6030422H21RIK,LOC100503923,SLC34A2,GADD45A,CEL,GADD45…	SLC12A5,KRT5,TEX36,H2-AA,DEPDC1A,SDPR,CRISPLD2,RBP1,CRISPLD1,CTH,TNFSF9,MYL9,PFN1,GM4354,LOC100038947,TES,GLS2,TAGLN,H2-DMA,NCAPG,ALOX12E,ARXES1,BACH2,STRIP2,WFDC17,GM3373,E2F7,CHST9,PRR11,H2-EB1,BCL11B,SLC6A15,PAPPA,GJB3,BCAM,PLBD1,MRVI1,FREM2,MOXD1,FAM89A,CDCA8,GM19710,ACTR3B,PLA2G7,STMN1,ARSJ,GM20265,SERPINH1,IER5,LGALS7,2810427A07RIK,CCR2,CCR1,SBSPON,C730034F03RIK,CLEC4B1,GM19966,KIF4,CENPE,S…
CHSY1	5830435N06RIK,DCLK3,MYO7A,CIDEA,OLFR1448,ISL2,SLC5A7,XLR3C,OLFR397,KRTAP4-16,8030451A03RIK,MAP10,AMER3,9330154J02RIK,9330168M11RIK,AKAP4,CCDC70,GM9,CUTAL,CREB3L3,CER1,OLFR180,CHST8,E230001N04RIK,PLA2G4C,BC049715,4931415C17RIK,GPR137C,D230035N22RIK,RPL3L,9330185C12RIK,LOC102632231,CYP27A1,OLFR1428,ZFAT,1700042G07RIK,PADI6,HPD,SPRR1B,INS1,EPHA10,SLC22A2,TRIL,PLA2G3,RXFP1,OLFR726,RXFP3,CYB5R2,GPR174…	A430036H03RIK,KRTDAP,ENTPD3,TMEM52B,4732465E10RIK,TEX36,ISLR2,B930042K01RIK,HTR5B,2810038D20RIK,ETNPPL,MYL7,OLFR954,LOC102634431,SPINT2,SPIN2D,FAR2,SPATA19,TES,CPNE9,VIT,3110068A07RIK,RFPL3S,SGMS2,A930003A15RIK,C030034L19RIK,ADCY8,MAGEA8,PLAC9A,OLFR266,CHST13,TCOF1,S100A14,1110008E08RIK,4930477O03RIK,MUSK,B230214O09RIK,MAGEA6,RALY,SLC34A3,4930544G11RIK,E330021A06RIK,OMD,4933423P22RIK,KRTAP9-3,D33…
NCOA2	IGKV6-23,GM3150,ECH1,DES,MYL1,MYL2,PPP1R3C,LOC100505088,MYL3,UQCRC2,UQCRC1,SUCLG2,SUCLG1,ASB2,ATF3,SERPINE1,UQCR10,PDHB,ATP5A1,MSANTD4,TMEM70,ABRA,BSG,ANO10,B2M,PTGDS,LONP1,COX8B,GSTK1,TNNC1,TNNT2,FASN,CRYAB,GM10221,ECI1,H2-L,ATP5C1,MGST1,LGALS1,PRDX1,FTH1,TSPAN3,DECR1,GSTM2,GSTM1,TPI1,IL15,PDHA1,TIMM23,COX6C,1200015M12RIK,CS,ALDH6A1,TECR,MYZAP,ALDOA,D10JHU81E,BTG2,HIBADH,MAOB,CSDE1,ECHS1,OAZ1,LD…	1810058I24RIK,LUM,RPL21,ACTN2,RPL24,RPL23,MTUS2,PPP2R1A,HN1,SEPP1,DKK3,RBP7,COL1A2,MYL6,MYL7,HNRNPK,CCDC80,MARCKS,SDPR,MGP,CRISPLD2,FDX1,MYL4,VIM,RPL26,GM13826,SPARCL1,RPL28,RPL22L1,RPL27,MYL9,APP,IFITM3,EI24,KDELR2,RPL10,RPL13,SMPX,WBP5,ANTXR2,AQP1,LY6C1,RNASET2B,DPYSL2,RPL36AL,CAPNS1,RPL15,RPL14,RPL17,RABAC1,RPL19,GM12508,RPL18,LOC630855,TMEM86A,DMPK,NEBL,STARD10,MANF,GM12191,USMG5,TMA7,COX7A2L…
SRC	ACOT9,IFRD1,ACSL4,HN1,MEX3D,EREG,FEZ1,SOAT1,RPL28,MXRA8,CALM1,TES,IFITM2,RAMP3,IFITM3,RPL11,CRABP1,GLRX,ANTXR2,CARHSP1,LY6C1,AKAP2,ASNA1,PSMD8,BSG,MXI1,STOM,B2M,RAB11FIP5,ST3GAL4,COX8A,ATP6AP2,GM10335,PLA2G4A,MANF,USMG5,ELL2,SNHG6,UCHL3,VAT1,FOSL1,BC052688,SDC1,LGMN,CYSTM1,PKIG,EZR,PTGES,GABARAP,PPP1R18,TFRC,ENO1B,AKR1C18,HIF1A,RBPJ,EPS8,IFIT3,RASSF1,SOX4,GJA1,PRDX5,STMN1,PRDX2,FTH1,HMOX1,JUNB,PD…	ACTN1,DKK3,CDC20,COL1A2,MYL6,COL1A1,SFRP2,CCDC80,MARCKS,SDPR,MGP,FEZ2,UQCRC1,RPL22L1,MYL9,HSPA1B,APP,KDELR1,AHNAK,KDELR2,TAGLN,SERPINE1,COL12A1,HS6ST2,DPYSL3,SERPINF1,CYP1B1,GM6402,S100A11,EGR1,MCAM,PLK2,ERDR1,GADD45G,NUAK1,GJB3,GJB2,FAT1,SDC2,PTPLAD2,ITM2A,VGLL3,ATF5,LXN,IL1RN,SPARC,RPL4,MAGED1,LGALSL,PCDH19,CYB5R3,GPR176,ARL6IP5,A730098P11RIK,SERPINH1,TSPAN4,SEC31A,CYB5R1,ANXA1,ANXA3,RDX,DUSP1,…
DYSF	GBP7,LUM,SLC12A2,DEK,AMFR,IFT81,GM19491,PSMC6,MYL1,SDPR,MYL2,UQCRC2,SUCLG2,RPL22L1,PFN2,CALM2,AHCYL1,APP,ATP5A1,CISD1,ABRACL,TFPI,UHMK1,GNG5,CPNE1,QK,B2M,JUND,ZRANB2,DMPK,RPL41,SURF4,TNNC2,BROX,DNTTIP2,ANK1,PUM2,OCEL1,PTP4A2,RPS28,WNK1,TNNT2,KITL,PRKAR1A,ADSSL1,SERPING1,PSME1,ITM2B,PTP4A1,RPS24,RPL5,C78339,MACF1,ISCA2,ISCA1,MRPL18,H2-L,ATP5C1,ENO3,FAM134B,GJA1,PRDX1,PDK4,PNO1,RPS10,ARGLU1,SS18,AK…	IGKV6-23,1810058I24RIK,RPL21,ECH1,WDR83OS,ATP5K-PS1,DES,MGP,MYL3,ACOT7,CYFIP2,IFITM3,KDELR1,RPL13,PLEKHB2,UQCR10,PDHB,RNASET2A,UQCR11,AQP1,LY6C1,ADCY6,ACTB,BSG,SNRPD2,CAPNS1,VTI1B,STOM,CLPTM1,PIP4K2C,TCEB2,RABAC1,RPL19,PTGDS,COX8B,COG6,TNNC1,TANGO2,USMG5,TFB2M,EIF1,COQ10A,D17WSU92E,RPS27RT,PTP4A3,RPS26,MYL12A,MIR686,RPL27A,PKIA,SSPN,CRYAB,RPS23,PKIG,SPRR1B,RPL6,GABARAP,RPL3,GM10221,MAGED1,SCHIP1,…
CSTB	SDR42E1,GBP6,CCK,EVA1A,H2-AA,HPCAL4,PCDHB3,CD9,VIM,PCDHB7,SPIN2C,IGTP,NGEF,HSPA1B,FRMPD1,HPGD,PON3,SERPINE2,C3AR1,CLEC10A,RNASET2A,TMEM71,CH25H,2010007H06RIK,ABI3BP,NKX2-2,PLCE1,GBP3,CHST7,COL25A1,GM11544,FZD9,TEX14,NR2F1,BAZ1A,FLI1,KITL,TLR13,PRKD1,PSME1,FERMT3,LXN,TRIL,IL20RB,ENO1,GVIN1,SLC30A10,EPS8,C3,PLAC8,NAPRT,FAM19A3,KCNE1L,AGMO,GSG1L,SLC19A3,GPR17,SDF2L1,AU020206,GABRA2,KCNB1,ANXA3,BBOX1…	KRTAP17-1,ESCO1,GM550,CRYBB1,OSR1,SERPIND1,2900076A07RIK,E130119H09RIK,OTOP2,D5ERTD163E,ETNPPL,2900011F02RIK,HILS1,5330423I11RIK,MAPK12,SCNN1G,1700016H13RIK,MGP,RAB37,RBP4,1700039E15RIK,PCDHB6,9630050E16RIK,GM2453,GM17508,CLEC4F,PCDHB9,D12ERTD673E,3110038A09RIK,CHRM4,TMEM181A,1700001G17RIK,CALML4,AQP6,2310035P21RIK,NPAS1,D7ERTD715E,1700034J04RIK,ATOH7,LAMP5,GBX1,DDX26B,NTF3,GM4988,D7ERTD59E,17000…
ESR1	LUM,HEXIM1,AP1S1,CNBP,KRT8,EML2,TM4SF1,DES,COL1A2,HNRNPM,MYL6,CCDC80,MARCKS,SDPR,MGP,ZC3H11A,UQCRC2,RPL26,HSPA1A,SPARCL1,RPL28,ACOT1,MYL9,NBL1,CALM2,TPRGL,IFITM3,IFITM1,TAGLN,RPL10,CARHSP1,TGOLN1,LONP2,VTI1B,RPL15,TCEB2,RPL17,RABAC1,RPL19,RALY,RPL18,SF3B2,S100A11,H2-D1,JUND,PHC2,GABARAPL1,RPL41,TMED9,H2-EB1,TMEM50A,KLF10,DNTTIP2,1110004F10RIK,EIF1,RPS26,RPS29,SMTN,SERPING1,TAGLN2,PSME1,RPS23,RPS2…	ACTN4,RPL23,SEPP1,SRRM2,SFRP2,CD9,PREB,RPL27,RIN2,CALM3,PI4K2A,ADAMDEC1,RPL11,RPL12,RNF7,EWSR1,GM12060,APCDD1,AQP1,MYL12B,FAM168B,PLAC9A,PSMD3,GM12504,FZD1,ERDR1,USMG5,COX7A2L,1500012F01RIK,RPS27,PTP4A2,SLC6A6,PLEKHS1,FAM111A,FASN,RPS21,SIVA1,RPS20,ATF5,RPS24,ZFP503,CFD,RPL3,RPL30,MAGED1,NUMA1,WFDC2,PCBP1,RPL9,ZBTB4,TXNDC17,RPS16,GOLGA4,ANPEP,RUSC1,DPF1,RPL39,COX2,SERPINH1,RPL38,RPS12,RPS11,LYPLA…
HIF1A	IL1R1,IL1R2,ACSL1,SNORD115-43,SNORD116-11,SNORD116-13,DKK1,MFSD12,PSMB9,SNORD115-42,ETNPPL,SNORD115-41,ASS1,EML6,MT1A,AZGP1,CD7,SNORD115-36,SNORD115-39,FLJ44896,MT1G,ALDH8A1,CDO1,MT1E,MT1F,FLJ16171,CES1,SNORD116-8,ITIH3,SNORD116-9,TAGLN,CCDC69,SERPINE1,PEX11B,SNORD116-24,SNORD116-1,MT1JP,AQP3,SNORD116-2,ABAT,ARNTL,SNORD116-4,SULT2A1,FBXL21,CREB3L3,HES1,GBP3,GBP2,DTNA,TMEM74B,SLC6A14,HLA-C,SNORD11…	PCGF5,DDIAS,PLEKHA3,PLEKHA1,ENTPD7,WDR76,TEX37,PLEKHA5,RBP7,ZNF542P,EID3,CD4,PCDHB3,AMZ2P1,PCDHB2,ASB9,CD9,SERBP1,RBP1,FAM230B,DNA2,PCDHB5,NHLRC2,KIF20B,MIR3120,ASB4,DAND5,EIF5A2,FGL1,MAML2,SNORA8,WBP5,AKAP9,C6ORF99,CISD1,FAM169A,PNP,CD2AP,DPYSL2,BBX,SPOCK2,APBB2,CEP97,PART1,SPDYE7P,SNORD75,S100A11,SNORA1,KLF11,KLF12,PHC3,TAS2R31,ST6GAL1,INTS4,ZNF260,ARRDC4,KIR2DS5,WDR54,PHKA1,PDZK1,SETMAR,TMSB4X…
STK33	HPCAL1,C20ORF24,MYL6,PSMC6,PSMC4,PSMC5,PSMC3,VIM,HSPA1A,PSMC1,GLA,EIF1B,PFN1,CKLF,CES1,ZAK,ATP6V0D1,RPL11,FGL2,GLRX,STX12,UHMK1,ACTB,RAB11FIP1,SNRPD3,GNG5,RACGAP1,PSMD4,RPL15,AP2S1,S100A11,ELANE,EGR1,JUND,GABARAPL2,USMG5,PRG2,SUCO,HLA-B,HLA-G,EIF1,FTH1P5,SNHG16,PKIB,TAGLN2,GRB2,ITM2B,ATF4,ATP6V1B2,GMFB,GABARAP,ARL6IP1,TXNDC12,MRPL18,PTTG1IP,HIF1A,GNG10,GJA1,LGALS1,RPS19,BLOC1S2,PRDX1,DHX15,FTH1,A…	SSB,DUT,STARD7,RPL24,IFRD2,RPL23,DEK,PPA1,HSPE1,C12ORF75,AFG3L2,PM20D2,DDX39A,GPR160,MTHFD2,WDR82,KARS,SLPI,MTHFD1,UQCRC2,RPL26,MT1G,UQCRC1,MT1H,LOC728825,RPL22L1,RPL29,MT1E,RAN,MT1F,SF3B5,CYFIP2,RPLP0P6,MYCBP2,RPL12,NOLC1,HNRNPR,PNP,SRP72,SNRPD2,MYC,RPL14,PROK2,FDFT1,MT1HL1,SIGMAR1,RPL41,ST13,MIF,FAM136A,UCHL3,RPS14P3,RPS29,GJB2,QARS,PPT1,RPS25,GTSF1,SET,RPL5,RPL6,CUTA,PHB2,RPL3,RPL4,BEX1,TFRC,R…
EHMT2	NUP210,MGP,CRISPLD2,ZNF717,TNFSF4,SLPI,CDK15,NEIL1,ITIH4,TAGLN,VIPR1,PON3,AQP3,GNG2,STS,CYP4X1,TISP43,LINC00518,LOC441956,SERPINF1,TBL1X,CYP1B1,OR6B2,TNFSF18,APOBEC3G,SH2D1B,PDZK1,SETMAR,PBX1,C9ORF64,FHDC1,TCN1,SNORA46,PTGES,ZNF254,SPARC,TPTE2P6,CDCA7,LPAR2,LYPD3,TMTC1,LYPD6,MYLK,GLDN,ART3,KCNMB1,GJA5,PDK4,MAGEC2,DIRC2,TNS4,PPAPDC1A,SKP2,ZSCAN5B,RIPK4,TMEM40,SLC7A5,MMP13,CEACAM1,SLC7A8,SLCO4A1,ID…	HES7,STARD4,LUM,PRELID2,SNORD56B,ACSL1,EML1,LARP4,ZNF542P,FRAS1,SCD,SDPR,PPP1R3C,CTH,CPEB4,SNORA23,FLJ16171,CES1,SNORD116-6,ATF3,CYFIP2,PRKAA2,EHF,MAML3,TMEM63C,CCDC68,SERPINE1,NDNF,BACH1,CLDN1,WDR66,RFPL4A,DPYSL3,CHAC1,APBB1,KDR,NKX2-1,ST3GAL6,MUSK,FDFT1,SAMD5,SAMD12,CDR1,EGR1,TBC1D8B,TMED9,DNAH11,TNFSF15,GADD45A,ST8SIA4,ARRDC4,IGFL3,ANK3,ANK2,ARFGAP3,RNF144B,SQLE,CNKSR2,VNN1,SLCO5A1,PRR16,CYSTM…
RB1	TAS2R10,STARD8,NBEAL1,SYTL2,PLEKHA7,GOLPH3L,IFT80,ASS1,SDPR,ASB9,RFX5,GPR162,CRISPLD1,FLJ44896,FAM230B,HSPA1A,PLCD1,TRIM16,LRRN1,ALPK1,CDA,HSPA1B,FLJ16171,TRIM16L,CRABP2,AKAP9,GLS,UACA,CDC23,FLJ38894,HERC3,DPYSL5,CHORDC1,UGP2,PLCE1,EXPH5,GABARAPL1,SLC6A16,LRBA,CEL,VPS13C,VPS13A,PDZK1,TMSB4XP6,MLLT11,CCDC88A,TNNT2,GOLGB1,SDC1,PRR16,CDCA2,GLDC,DOC2B,ARL6IP1,JMJD1C,LGALSL,GSKIP,GCC2,IFIT1,MYLK,PLAC8…	TMEM194B,WDR76,PSG1,DAW1,CD3EAP,ZFYVE20,PRKAB1,DCLK1,ZNF542P,HIST1H4B,SERBP1,SNORA29,HIST1H4H,CCDC86,C19ORF48,HIST1H4I,SNORA24,HIST1H4K,LEF1,SNORA6,SNORD116-6,RB1,SNORD45B,SNORD80,SERPINE1,SNORA9,NOLC1,ELTD1,GLRX,ANAPC1P1,DHX33,MYC,SNORD78,SUSD4,S100A16,SNORA13,SNORD76,UBASH3B,SNORD77,ST3GAL1,SNORD74,TIPIN,SNORD75,SNORA1,JAG1,PMM2,MARS2,INO80,XRCC2,SNORD58A,SNHG17,SNORD101,SNHG12,SNORD102,SNORA74…
EPAS1	ZFP1,CKMT1A,SNORD115-43,SNORD116-11,SNORD116-13,LRRC37A,LINC00266-1,EML6,SPATA17,SLC5A9,IGBP1P1,CIRH1A,ANP32E,UPRT,KIF20B,HIST1H4D,CDO1,SKAP2,SNORD116-6,STXBP1,SNORD116-8,SNORD45B,SNORD116-9,SATB2,PON3,SNORD116-23,IPP,SNORD116-22,SNORD116-25,SNORD116-2,ABAT,SNORD116-21,SNORD116-4,ANAPC1P1,LYPLA2P2,FBXL21,IFT74,SNORD78,ZSCAN16,E2F5,GBP3,SNORD75,CUBN,COG4,SLC6A14,PBX3,TMA7,MINA,SLC16A10,COMMD6,OCLN…	SLC12A3,TM4SF5,DKK1,TM4SF1,EML4,PC,MT1A,SDPR,TMCC1,SOAT2,KRTAP4-12,MT1G,PREB,PFN1,CDA,RABL6,MT1F,IFITM2,EPAS1,IFITM3,ITIH3,CLPB,FGL1,MAML2,LRP1,SERPINE1,SNORA8,SERPINE2,LRP5,AQP3,SLC5A6,UHMK1,FAM156B,CHST15,PPARGC1A,APOL2,APOL1,MT1HL1,RFFL,SNORA1,KLF12,JAG1,FZD4,TMED9,MCAM,ATP6AP1,MIF,OR2J3,C8ORF4,SLC6A8,LPHN2,ARHGAP19-SLIT1,WNK4,NDUFAF4,HYOU1,HAMP,APOBEC3C,RPS24,SNORD35A,ARL6IP1,HOXD1,MGST2,TMEM…
ATP1A1	ECH1,ACSL1,MYL7,SDPR,MGP,SCGB1A1,MYL2,MYL3,MYL4,UQCRC2,UQCRC1,SUCLG1,APP,WBP1,AHNAK,UQCR10,PDHB,ATP5A1,CISD1,UQCR11,LY6C1,BSG,GNG5,CAPNS1,DAG1,RABAC1,SLC12A7,PTGDS,SH3BGR,COX8B,DMPK,TNNC1,TANGO2,USMG5,PTOV1,COQ10A,PTP4A3,TNNT2,PRKAR1A,SERPING1,SSPN,CYSTM1,PKIG,SPRR1B,PTP4A1,OGDH,GABARAP,SPARC,ISCA1,GM10221,ECI1,MGST3,ENO3,ART3,GOLGA4,INPP5A,FAM134B,ART1,GJA1,FTH1,PDK4,SERPINH1,TRP53INP2,MYBPC3,TP…	IGKV6-23,RPL21,GLYCAM1,DEK,HN1,H2-AA,PSMB9,CDC20,HNRNPM,CD2,MARCKS,IFI27,SPATA13,ANP32E,RPL28,RPL22L1,HNRNPD,CALM2,RAN,CALM1,LEF1,SF3B6,POMP,SATB1,RPL10,RPL13,RNASET2A,EWSR1,ABRACL,MYL12B,PSMB10,FAM120A,MYB,SNRPD2,RPL19,B2M,RPL18,A630038E17RIK,H2-D1,JUND,RPL41,H2-EB1,COG6,H2-T9,PRKCB,PUM2,H2-T3,RPS27RT,RPS26,RPS28,RPL27A,FASN,JTB,IGKV4-58,RPS23,EZR,EZH2,RPS24,RPL5,RPL6,CFD,RPL3,ANP32B,ARL6IP1,ENO…
KLF15	IAH1,PRELID1,ECH1,SERPIND1,CIDEB,TM4SF4,MMD2,ACSL5,CYP39A1,ASS1,CCT6A,LAP3,PPP1R3C,RBP4,LACTB2,UQCRC2,SUCLG1,CALM2,VPS28,PBLD1,ITIH4,ATP6V0D1,ITIH3,EI24,FGL1,ATP5A1,ITIH1,ACTB,C4B,CYP2D9,BSG,GM6768,CREB3L3,ST3GAL5,RPL19,S100A10,SDS,RPL41,XBP1,ATP6AP2,BHMT2,MANF,USMG5,TMA7,IGF1,RMDN3,DNASE2A,RAET1A,ARFGAP2,EIF5,GJB2,VNN3,TCN2,CTAGE5,SFXN1,SDC1,F13B,SDC2,CD302,GM20253,PEMT,ATF5,C4BP,RPL3,ENO1B,RPL3…	1810058I24RIK,AW112010,GM3150,WFDC21,ADHFE1,PPA1,METTL7A1,GSTZ1,AZGP1,FDX1,CTH,ACOT3,ACOT1,IGTP,CDO1,HSPA1B,PON1,PANK1,RETSAT,PEX11A,CISD1,ABAT,RPL14,SEPHS2,B2M,SULT2A2,GSTK1,IRGM2,CYP3A25,ACADSB,PRG4,IFI47,MIF4GD,KLF15,4931406C07RIK,CMBL,TCL1B3,CYP27A1,ALDH7A1,POR,CYP2A5,SERPING1,HPD,HAMP,TLCD2,RPS23,AMY1,ITM2B,GCDH,SLC22A1,CYP3A13,H2-L,TMEM98,LIPC,C2,ADH4,PRDX6,TDO2,C9,FTH1,CCRN4L,GLUL,APOE,PDK…
FGFR1	IGKV6-23,GLYCAM1,KRT8,MTV43,HSPE1,HNRNPM,PSMC6,LEP,CALM2,RAN,AHCYL1,POMP,PDHB,GHITM,CSN3,CSN2,PNP,FAM132A,ACTB,SERPINF1,RABAC1,RPL19,EGR2,JUND,DMPK,XBP1,TMED9,PMM1,USMG5,ARFGAP2,SQLE,1700037H04RIK,RPL27A,FASN,LALBA,PSME3,ATF4,ATF5,CDC42SE1,CFD,GABARAP,PCBP1,ATP5C1,GSPT1,HSPH1,PRDX3,PPP4C,RPS19,FTH1,MARC2,RPL37,RPS10,KCNN4,SERPINH1,SEC31A,LGALS9,IER3,PRKACA,DUSP6,SEC13,PDHA1,DUSP1,SSR3,ANXA6,TUBB2…	GBP7,1810058I24RIK,LUM,AW112010,WFDC21,ECH1,ACSL1,SLC12A2,CIDEC,H2-AA,EID1,NISCH,GM19491,IFT88,MYL1,RRAGC,RBP4,IFI27,FNDC1,RPL22L1,SUCLG1,CDO1,VPS29,TPRGL,APP,ITIH5,ENPEP,WBP1,LRP1,PLEKHB2,UQCR10,RNASET2A,RETN,EWSR1,UQCR11,ARXES2,TPGS2,TMEM70,APCDD1,C330007P06RIK,C4A,GNG5,2610507B11RIK,GM6768,PSMD1,SNCG,S100A13,CPNE3,B2M,CCNL2,S100A11,NDFIP1,ZRANB2,ABCA1,GABARAPL1,GINM1,ERDR1,CMBL,HDHD2,PTP4A2,RP…
KLHL40	ATP6V1E1,RPL22,HOMER2,IMP3,ACTN2,GTPBP4,DES,PHF5A,MGP,PSMC4,MYL2,PSMC2,MYL3,OTULIN,PSMC3,RPL26,ORAI1,RPL28,ALPK3,A930003A15RIK,PON2,UQCR10,AQP1,UACA,ABRA,RPL36AL,PSMD8,DNTTIP1,PSMD4,PSMD1,ST3GAL5,AAMDC,GM3258,RPL18,COX8B,SRPK3,EGR1,PPP1R27,TNNC1,ERDR1,IGF2,GBAS,COX7A2L,1500012F01RIK,AIMP2,MLLT11,EHD4,TNNT1,PRKAR1A,ADSSL1,NET1,SSPN,CRYAB,VGLL2,RPS25,ATF4,NMT1,RPS24,RPL3,IPO13,SCHIP1,MAGED2,RPL35,R…	GAMT,LUM,ENTPD4,STARD8,ACTN3,ACSL1,RPL24,ZFYVE21,CIDEC,AMFR,PPA1,SCAMP2,EML1,GSTZ1,MYL6,COL1A1,MARCKS,IFI27,2210419D22RIK,MYL4,UQCRC2,MYL9,CALM3,ASB2,IFITM2,IFITM3,UQCR11,SLC5A6,RNASET2B,ACTB,PRAP1,SERPINF1,TCEB2,S100A11,RPL41,XBP1,MCAM,FAM78A,GDF1,ARRDC4,DDIT4L,TALDO1,MIF,ANK1,THAP11,RPL3L,RPS26,FERMT2,RPS29,MYLPF,SMTN,SFXN1,TNNT3,BIN1,LGMN,ITM2A,PRR13,ITM2B,TSTA3,CFD,SPON2,SPARC,RNPEPL1,MAGED1,…
PIAS1	AP1S1,CNBP,RPL23,DEK,PSMB9,TM4SF1,HNRNPK,CD9,MTHFD1,MT1H,MXRA7,KIF20A,SIK1,CALM3,PFN1,CDA,SKAP2,HCP5,VPS28,AHCYL1,APP,IFITM2,EHF,WBP2,SSNA1,RPL13,UQCR10,UQCR11,FAM120A,CD2AP,UXT,PDCD10,GNG5,MXI1,RPL14,CYP1B1,IARS2,RABAC1,B2M,MT1HL1,COX8A,HLA-DRB5,HLA-J,PLK2,TALDO1,MIF,HLA-C,TMA7,HLA-B,HLA-G,HLA-E,VAT1,HLA-F,FOSL2,BACE2,FOSL1,RPS14P3,TPX2,CSNK2B,NDUFAF3,TAGLN2,NOX5,RPS21,PSME1,HLA-DRB4,PTP4A1,HLA-…	ACTN1,HPCAL1,PPA1,DKK1,C20ORF24,EREG,MARCKS,PSMC4,CRISPLD2,ZC3H11A,VIM,EPHA2,PFN2,CALM2,RAN,EPAS1,RPL10,SERPINE1,SERPINE2,RPL12,GHITM,GLRX,ACTB,PSMD7,PSMD6,RPL17,DENR,RPL19,FDFT1,JAG1,PHC2,RPL41,HLA-A,UCHL3,FTH1P5,FERMT1,EIF5,EIF6,RPL27A,SNAI2,PPT1,HYOU1,RPS23,ATF4,RPS24,SET,PHB2,RPL3,RPL32,TFRC,PCBP1,C14ORF166,ICAM1,LIPG,BLOC1S5,RPS15,MT2A,RPS18,CCDC92,GJA1,PTDSS1,RPS19,PRDX1,TSPAN8,FTH1,RPL39,S…
FOSL1	IGKV6-23,GBP6,LUM,PRELID2,IGHV1-72,GBP2B,KRT5,IGKV4-80,MX2,CIDEC,SFRP2,CD4,LACC1,CYP2A22,CYP1A1,UPRT,PCDHB9,PM20D1,WFDC12,ITIH4,IGKV6-15,LIN9,C3AR1,SMPX,CLEC10A,2210407C18RIK,RETN,ARXES1,SFRP1,HS6ST3,CLDN1,CMAH,BAIAP2L1,SV2C,NNAT,SLAMF6,MEST,IGKV6-20,SNCA,GBP4,XCR1,SNORD58B,IGHV1-53,V165-D-J-C MU,ST8SIA4,ERDR1,BHLHA15,IGF1,I830012O16RIK,LOC637260,OCEL1,IFI44,A530099J19RIK,INPP4B,CYP2A5,ADCK1,CHST…	GM10670,RPL22,IL1R2,TRAV12-2,OLFR1445,TAAR3,GM20917,SOX11,OLFR1201,OLFR955,AZGP1,RBP1,PPP1R3E,RPL26,MIR680-1,KRTAP20-2,MIR680-2,GM3020,LOC100038947,ADAMDEC1,SVS6,SVS5,WFDC10,SVS4,SVS2,SVS1,GM20809,3110007F17RIK,VMN1R179,ASAH1,OLFR706,GM20806,SNORA73B,GM3373,GM2042,IFITM6,VMN1R143,VMN1R142,GM20815,H2-EB2,MIR195A,AMY2A4,PPBP,AMY2A5,VMN1R149,VMN1R148,MIR679,TREML4,SVA,GM14819,CHST4,OLFR172,VMN1R152,…
PDPN	SLC35A4,IMP3,WDR83OS,SLC50A1,MAPK13,SCAMP3,HIST1H4A,CCDC80,MGP,WDR82,CD9,UQCRC1,HIST1H4I,VPS25,HIST1H4D,HIST1H4F,VPS28,BC031181,IFITM2,IFITM3,ATP6V0D1,CRABP1,SERPINE2,CRABP2,AQP5,GLRX,AQP1,LY6C1,DCAF7,MIR675,KRTCAP2,SNRPD3,PSMD6,LURAP1L,CHST11,FLRT2,SNCG,SERPINF1,TCEB2,GM6402,MEST,EGR1,COX8A,SNORA52,LIX1L,ATP6AP1,TMEM50B,CMC2,PPBP,MIF,ALG3,PRG4,IGF2,RAET1A,TUBG1,AIF1L,CAR5B,COPZ2,COPZ1,HIST2H4,GJ…	ACTN4,RPL24,RC3H2,PPP2R1A,SRRM2,COL1A2,DYNC1LI1,COL1A1,SOAT1,VIM,RPL28,ACOT7,EPHA2,MYL9,CALM1,TES,TMEM63B,AHNAK,TAGLN,LRP1,SERPINE1,PLEKHB2,HNRNPU,TFPI,ACTB,DPYSL2,ANTXR1,DPYSL3,B2M,MIR692-1,S100A11,MCAM,PLA2G4A,NUAK1,EHD2,FERMT2,EIF5,WNK1,FASN,FAT1,SNORD104,SIM2,RPL5,SPARC,RPL4,PIEZO1,PREP,GNS,RAPH1,WDR46,ADCYAP1R1,SYNCRIP,RPS19,MICAL2,PRDX2,HMOX1,RPL39,COX2,RPL38,RPS11,SCARF2,DECR1,TNS3,HOXC8,D…
YY1	RPS8,RPL21,RPS6,RPL24,RPL23,RPS7,HSPE1,ATP1B1,RPSA,PPP1CB,EEF1A1,PPIA,TMEM258,RPL26,S100A6,ANP32E,S100A4,SNRPG,RPL27,RPL13AP6,IFITM2,RPL11,RPL12,DCAF6,TOB1,ACTB,BASP1,SNRPD2,NPTX1,RPS2,RPL17,RPS3,RPL19,B2M,S100A10,LOC440983,S100A11,RPL41,SHFM1,TMA7,FTH1P5,RPS27,RPS26,RPS29,RPS28,RPL27A,MALAT1,RPS21,ND2,RPS20,ERH,RPS23,ND4,ND3,RPS24,LXN,LOC100505937,RPL6,RPL31,RPL32,RPL35,ATP6,MGST3,SRP14,RPL9,RPS…	STARD7,WDR83OS,DEK,HNRNPK,SCD,DDX39B,MTHFD2,PSMC5,SERBP1,PSMC3,MTHFD1,YME1L1,UQCRC2,PSMC1,HNRNPC,GAGE5,LETMD1,RAN,SF3B5,ATF1,ATP5A1,NOLC1,C1ORF198,GHITM,EPB41L4A-AS1,GTF2IP1,MYC,STOM,RABAC1,MT1HL1,NAA50,JUND,ATP6AP1,EIF1,PTP4A2,EIF6,QARS,JTB,PPT1,HYOU1,ATF4,PTP4A1,SET,PHB2,RPL4,RPL30,TFRC,POP5,MRPL15,ENO1,EPRS,HIF1A,PRDX4,LARP1,PRDX6,PRDX5,IER2,LINC00657,COX3,CDK5RAP3,BTF3,BLCAP,SNAPIN,DUSP1,JUP,…
ZFX	LRRC37A3,ENTPD1,STARD7,PLEKHA2,PSMB9,MYL6,HSPA1A,MT1G,CALM2,PFN1,NAIP,CDA,HCP5,MT1E,MT1F,MTPN,CES1,CYFIP2,SAMD9,FGL2,PRCP,SLC5A3,ASAH1,TMEM71,STS,DPYSL2,DNM1P46,PREX1,STK38L,RPL15,SNORD76,S100A10,GBP3,SNORD74,S100A11,NAPSB,NCKAP1L,ARRDC3,RPS27,FAM111B,VNN1,VNN2,KIAA1598,PADI4,PLBD1,LGMN,PRR13,HLA-DRB3,VAMP3,APOBEC3B,ATP6V1B2,LST1,HHLA2,ARL6IP1,NBPF20,MT1X,IFI30,C3,RASSF2,C14ORF1,KIAA0930,RPL39,PL…	SSB,TMEM170A,HIST1H4L,ECH1,ENTPD7,C12ORF75,PM20D2,SOAT1,SNORA24,FAR2,VPS25,HNRNPD,HIST1H4K,RHNO1,SNORA23,RPL10,CPNE8,CISD2,IL2RG,UBE2L3,CLDN1,BAIAP2L1,PSMD8,BSG,MYB,MYC,PSMD2,SNORA73A,RPL17,EXOSC2,FDFT1,S100A12,ELANE,SIGMAR1,COX8A,GABARAPL2,XBP1,SURF4,ALG8,ATP6AP1,ERLIN1,AMMECR1,HLA-A,BLOC1S5-TXNDC5,GBAS,EIF1,SRPK1,VAT1,COPZ1,EXT2,PTP4A2,OCLN,VAMP8,BIN2,GORASP2,CSNK2B,PTPLAD1,ITM2C,MTRR,BEX1,LDLR…
FLI1	AHNAK2,RFX3,DKK1,DCLK1,MTUS1,LARP6,COL1A2,SCD,LOC730101,MARCKS,ZC2HC1A,PPP1R3C,CTH,ORAI3,MT1H,SPARCL1,FAR2,RIN2,OPTN,SLAMF1,CRABP2,NDNF,SLC5A3,MLLT4-AS1,CREB3L1,FLRT1,PEG10,PIP4K2A,CHAC1,ANO10,SERPINF1,CYP1B1,FDFT1,MT1HL1,PPP1R26,PLK2,PLA2G4A,C8ORF4,INPP4B,FERMT2,EHD3,LPHN2,SNAI2,CHST2,HOXB2,HBP1,DZIP3,HHLA3,MT1X,PPFIBP1,IFIT1,TMEM187,MYLK,LIPA,EPS8,FAM110B,MT2A,TDO2,MICAL1,NYNRIN,TSPAN5,HMOX1,PL…	IMP3,GLCE,IFRD2,WDR76,KIAA1462,CD3EAP,C9ORF40,RUNX3,CAPN15,OSTM1,CCDC86,POP1,CEP85,POLR3K,SIK1,ASF1B,SNORA21,AKAP1,EPB41,NOLC1,AKAP8,CALML4,SMA4,SMA5,CLDN1,SLC5A6,PNP,MYB,E2F1,EXOSC9,MYC,NKX2-2,C10ORF2,E2F5,EXOSC4,RIBC2,TIPIN,NKX2-5,CER1,EGR1,BATF3,FZD1,EGR2,EGR3,PMM2,BCL11B,XRCC3,SLC11A2,PAPPA,EXOC6B,PRKCB,IGF1,NR0B1,FLI1,SNHG3,FCHSD2,SNHG17,ABTB2,ARC,FOSL1,SLCO5A1,PPP1R1A,GRWD1,NDUFAF4,FAT4,TTL…
NFE2L2	ENTPD1,2900002J02RIK,9330159F19RIK,WFDC21,HOMER2,RSAD2,9130015G15RIK,ZFYVE20,XLR3B,CD207,PARS2,CYP1A1,TNFSF9,SIK1,MAP10,RAMP3,PRCC,TESK2,LRP4,MNDAL,UBE2L6,BAIAP2L1,CHAC1,6030422H21RIK,SNCA,SAMD4,SAMD12,5330426P16RIK,TSLP,EXOC6B,GM16432,OCEL1,D7WSU130E,FAM220A,CSF2RB2,PKIB,TLR13,MRAP2,EXD1,CHIA1,ZFP868,KANTR,SLC6A2,SAMSN1,BC030308,B230117O15RIK,TRP53INP1,HIST1H3C,E030016H06RIK,HIST1H3D,EDN1,LYVE1,…	KRTDAP,MYL7,MYL1,MYL3,MYL4,HSPA1A,NGEF,ASB2,ATF3,VIT,PON1,CLEC10A,RETN,MRGPRF,RNASET2B,2010007H06RIK,LCE1B,LCE1C,CYP1B1,MIR692-1,GPLD1,TNNC1,TNNC2,HRNR,GM19270,CYP2A5,HAMP,AMY1,FCRLS,CFD,LYPD2,TMEM182,GATA5,ENO3,ISLR,SPIB,HMOX1,GSG1L,LRAT,LRRC26,GSTM5,GSTM2,GSTM1,LCE3F,H19,MYOT,HRC,BB144871,G530011O06RIK,ADA,LRRC36,RTDR1,SERPINB3C,CSRP3,TRIM5,SERPINB3A,C79242,ADIG,TIMMDC1,WDR16,DGAT2,PGAM2,LCE1I,…
NFE2L2	GBP7,GBP6,GBP8,GLYCAM1,OTOP1,CIDEA,BB163080,COL1A1,NEURL3,XLR3B,CYP1A1,IGTP,D10ERTD638E,CCAR2,BAIAP2L1,NWD1,TFG,A130001G05RIK,HMCN1,D930016D06RIK,2810040C05RIK,GM3373,A630001G21RIK,5330426P16RIK,JAG1,FZD6,PAQR6,TEX11,NR1D1,IRGM2,IRGM1,IFI47,IFI44,IL22RA2,BPIFB1,TREML4,PADI4,ATP6V1B1,8030494B02RIK,2010001K21RIK,ACSM3,SLC22A3,GVIN1,IFIT1,HPX,BPIFA2,BC030308,BPIFA1,ARSJ,IER5,4930556M19RIK,CCDC96,290…	3300002P09RIK,DSG1A,KRTDAP,WFDC21,KRT5,KRT4,ACTN3,GM17748,CMA1,CIDEC,OTOP3,DSG1B,RBP7,MARCO,HIST1H4C,MYL1,MYL3,SLPI,LEP,HIST1H4H,ASB5,CALM4,2310042E22RIK,WFDC12,SPRR3,IGKV6-15,CRABP2,SLC5A1,ALOX12B,GLRX,TMEM71,2310005G13RIK,6820431F20RIK,LCE1B,LCE1C,LCE1A1,SRPX2,2300002M23RIK,LCE1A2,CAPNS2,MTHFD1L,S100A14,CPNE2,CYP1B1,IGKV6-20,LOC100503923,PINLYP,EGR2,GPLD1,TNNC2,DDIT4L,PLA2G4B,PRG4,2310050C09RIK…
UPF1	WSB2,ATP6V1E1,IFRD1,WDR83OS,CNBP,DKK1,C20ORF24,SCAMP3,DDX39A,TRIP6,SLPI,VIM,TMEM126B,PSMC1,LETMD1,STX1A,SF3B5,EPAS1,ATP6V0D1,POMP,PANK2,SERPINE1,SERPINE2,SLC35B1,UQCR10,GHITM,GLRX,RGPD8,PARL,ACTB,PSMD8,GNG5,PSMD6,VTI1B,SPOCK1,AP2S1,MAGEA3,PSMD2,ARFIP2,MAGEA6,S100A11,GABARAPL3,TMED9,ALG8,ALG5,GADD45A,PLA2G4A,MANF,EIF1,COPZ1,FTH1P5,PTP4A2,SNHG17,MLLT11,EIF5,EIF6,TBL2,JTB,TDP2,TAGLN2,ATF4,GABARAP,PH…	DUT,RPL22,RPL21,RPL24,AHNAK2,RPL23,DEK,HSPE1,ASS1,SCD,SERBP1,MTHFD1,SUB1,RPL26,RPL28,MYL9,MT1E,RPL11,IFITM1,RPLP0P6,RPL13,RPL12,CRABP2,ATP5A1,GTF2IP1,ZMIZ1,PEG10,MYC,RPL15,RPL14,RPL17,B2M,MEST,RPL18,FDFT1,MT1HL1,RPL41,FOXF2,XRCC6,MIF,HLA-C,HLA-B,HLA-G,DHFR,RPS26,RPS14P3,RPS29,QARS,PSME2,RPS21,HNRNPA1L2,HPRT1,RPS20,RPS25,RPL5,RPL6,RPL31,RPL3,RPL4,ANP32B,RPL32,RPL35,RPL34,TXN,PCBP1,MT1X,PRKDC,RPL9,…
EPHA4	MED1,KRT1,MX1,ENTPD5,KRT4,CACNA2D2,EGOT,AHNAK2,PSG2,SEPP1,TCEB3-AS1,ABCA12,NEIL3,SCGB1A1,PPP1R3C,LOC100508591,SLPI,CYP1A1,PCDHB6,ASTN1,EPHA4,CES1,ATF3,SPRR3,NCAPH,ALOX12B,FNBP1L,PHYHIP,C9ORF53,APOL6,RAB11FIP1,GNG4,GNAT3,HERC2,CHAC1,S100A13,GBP1,CYP1B1,ANKS1B,EGR1,ALDOAP2,STARD13,BCL11B,EAF2,PLA2G4A,RASSF9,TEX14,NR0B2,ACADSB,BBS10,SULT2B1,LPHN2,TNNT2,RPL27A,PLBD1,FAT2,HOXB5,TSPYL5,SET,CDC42SE1,OXT…	SS18L1,WSB1,FNBP4,AP1S1,HPCAL1,RFX1,YOD1,AP1AR,ACSL4,FRS2,EML4,C19ORF40,ST5,SCD,PPP1R3D,RFX7,CAPN11,CCP110,VIM,MT1H,DCHS2,ZNF711,EPHA2,STX1A,CDK17,MT1F,STXBP1,STX16,PANK4,AHCYL2,CCNK,CCDC68,ZNF273,SLC23A2,SERPINE2,LRP5,CALML4,TRMT2B,GLS,ITIH2,PRKAA1,TM9SF4,RAB11FIP2,RRN3P2,NPVF,MYC,ARFIP1,CHST15,CCNL2,HOXA5,WWTR1,JAG1,APOBEC3F,FCHSD2,INPP4B,CCDC88C,C12ORF49,NET1,DZIP1,STRN,GNE,VAMP5,SLC22A4,DCUN1…
NET1	CIZ1,TRAP1,WNT5B,HPCAL1,LRRC61,FAH,CDC20,NRBP1,ASS1,CTDNEP1,BOP1,HIST1H4C,RPS4XP6,HMBS,FAM173A,UBE2O,HSPA1A,NSMF,PRR15L,HIST1H4J,RPP25,TP53,MT1E,STEAP1,HSPA1B,SCT,SF3B3,RGS16,CBLC,RRNAD1,SLC5A6,APEH,RUVBL1,MTA1,MXI1,PTTG1,MACROD1,TRAPPC12,SLC39A4,SH3BGR,LONP1,SIGMAR1,EIF2B4,ODF2,IGFBP4,GPN1,PTK7,PGC,RNASEH1,EIF2S3,GLTSCR2,SULT2B1,TBL3,QARS,BIN1,SDC1,LCN2,DUS1L,ST6GALNAC4,VSX1,ATF5,VARS,FAM216A,HS…	CASP8AP2,CADM1,MX2,SERPIND1,SYTL2,LNPEP,PSMB9,RFX5,CDA,HCP5,OPTN,CDK17,ATF3,RB1,SAMD9,HPGD,SERPINE1,NCAPG,FNBP1L,FAM169A,ABAT,HERC2P9,ADCY7,SSFA2,BBX,DPYSL3,GBP1,ZNF148,APOL1,TSPYL4,GABARAPL1,KLF10,ZNF12,NR1D2,THAP10,SETMAR,PLSCR1,GPR183,LGMN,ATG2B,ZNF136,SMC2,WDR44,SUV420H1,EPS8,HOXC6,MYBL1,CYB5R1,IER3,ANXA1,RMI1,DUSP1,CCL20,SAMD4A,SIRT1,MMP10,ITPKC,RNF146,KAT2B,DPYD,CCDC90B,PIGK,CENPQ,BTG1,CHM,…
NR2F2	RPL22,RPL21,ECH1,CACNA2D4,KRT7,PPA1,PPP2R1A,DKK1,DKK3,TM4SF1,NECAP1,MTAP,MYL6,RPL13AP20,MARCKS,FEZ2,SERBP1,RPL27,CALM2,PFN1,VPS29,SF3B6,IFITM2,RPL12,PON2,MYL12B,UHMK1,ACTB,CREB3L2,E2F3,PSMD2,S100A16,UBASH3B,RPL19,B2M,S100A10,NCSTN,JUND,GSTK1,RPL41,TMED9,ATP6AP2,ATP6AP1,COMMD3,MANF,EHD1,RPS27,FERMT2,FOSL1,MYL12A,RPS29,ALDH7A1,PLSCR3,CSNK2B,SPATS2L,FARSB,VAMP3,RPS25,VGLL4,LXN,ANAPC13,GMFB,RPL6,PPP1…	RPL24,CRADD,DEK,HSPE1,CDC20,GTPBP4,SCD,MT1A,ARMC1,HIST1H4C,BRE,XPNPEP3,VIM,TBPL1,HNRNPD,KIF20B,RPL29,HSPA1B,MTPN,APP,RPL11,POMP,WBP2,KDELR2,CCNI,ATP5A1,CISD1,TFPI,SFRP1,DCAF7,DPYSL2,RPL36AL,SNRPD2,DPYSL3,AP2S1,TCEB1,NUP88,RPL18,FDFT1,NR2F2,MIF,WDR54,EXT1,RPS28,RPL27A,FASN,RPS20,RPS24,RPL5,RPL31,SPARC,RPL3,ANP32B,CDCA5,TXN,TXNDC12,CCT6P1,MRPL15,ENO1,RPL9,HSPH1,C12ORF57,RPS15,MRPL21,DGUOK,MRPL3,RPS…
HIF1A	FBXW5,CAR2,CAR1,IST1,AI427809,8430419L09RIK,EPDR1,IGKV4-80,IFRD2,IGK-V1,WDR74,1700029M20RIK,SNORD16A,OLFR319,ATP1B2,GPR50,MIR149,CXCL10,GFI1B,LIX1,EOGT,XIST,WDFY1,VMN2R69,ACOT2,SNORA24,TBC1D24,PF4,ABCG4,SNORA23,CDA,SLAMF1,KLB,HSD17B6,CPOX,TSPAN33,AQP1,HBB-B1,ADCY6,SNORA73A,ACSS1,PHLDA2,SAMD14,PNET-PS,PAQR9,SNORA52,OLFR180,PDIA2,EIF2B3,PLA2G4C,BCL11A,CRNDE,ANK1,KEL,ZFPM1,GCLC,REEP6,TRNP1,SNORA74A,…	PRELID2,ERV3,H2-AA,TEC,ZFYVE16,MARCKS,TNFSF9,CLNK,LEF1,PGAP1,SERPINE1,2210407C18RIK,FAM169B,CREB3L1,MILR1,VPREB3,A630033H20RIK,DNASE2B,KRTAP16-1,TPSG1,V165-D-J-C MU,PRKCE,LOC637260,GPR137B,A530099J19RIK,AR,FERMT2,PLSCR2,PLBD1,TLR13,NOSTRIN,TLR11,LXN,GLDC,WDR44,SLC6A4,MIR568,GPR174,KLRK1,GPR171,NETO2,GJA5,HMOX1,TPSAB1,DUSP5,IGH-VJ558,DUSP4,5430427O19RIK,IL10RA,EMP1,DNTT,PLXDC2,H19,MAGOHB,VWA5A,BHL…
PPARGC1A	GBP6,GAMT,3300002P09RIK,SMARCA1,ACSL3,HSPA1L,TYW3,CADM1,SYTL2,DKK2,LRP2BP,SFRP2,CPEB2,HIST1H4B,PPP1R3D,ITGBL1,HSPA1A,TRIM16,ACOT1,D630024D03RIK,2310043L19RIK,MYL9,SIK1,EAR12,E130218I03RIK,HSPA1B,CYFIP2,MAP10,GM9484,A930003A15RIK,SERPINE1,FGL2,SCX,LRP4,LSM10,RPL21-PS10,ABI3BP,HOXA4,CPNE2,MUSK,LY6G6E,PPARGC1A,PKNOX1,NTSR2,6720407P12RIK,PHC1,PPP1R27,XRCC5,ALG6,KLF10,MYO5A,A630072M18RIK,NMBR,IGF1,PRG…	IGKV6-23,ENDOG,GLYCAM1,ATG10,CIDEA,H2-AA,PM20D2,FNDC5,OSTM1,SCO2,VOPP1,FDX1,HSBP1L1,CTH,UQCRC1,MPPE1,SUCLG1,GALT,ZFP600,PANK1,UQCR10,PDHB,IL2RG,GLRX,ARXES2,MNDAL,MRM1,AQP1,GM13151,PYURF,A130071D04RIK,APOL6,PAX6OS1,NNAT,6030422H21RIK,GM3373,GM8267,GSTK1,GM10330,ST14,IQSEC2,1700021F05RIK,PAQR4,TANGO2,CMC2,GADD45G,ASTX,GBAS,NCEH1,BANK1,ADCK3,SMTN,NDUFAF5,NDUFAF6,PLBD1,SPDYB,NDUFAF4,GM6756,RPS19-PS3,…
MYC	ACTN3,SLC12A1,LOC285812,MCTS1,TAAR8,OSM,LOC286071,SLC50A1,KIAA1586,GDAP1,GRIN2D,TUBA8,FCAMR,PCP2,DOK4,RRAGD,LAP3,GOLGA8H,STAM-AS1,CCPG1,TMEM51-AS1,CYP20A1,SPNS1,CDK12,GTF2IRD1,TRIM17,ANP32C,DCP1B,ZNF556,SEMA5B,CPNE9,CD84,WBP1,COL12A1,AKAP7,RNFT1,PREX2,SCUBE2,RPL15,RGS22,CPNE1,HOXA1,LY6G6E,LOC100506047,ST3GAL2,SLC16A4,RAB11FIP4,NXNL2,HIST1H2AC,SEMA6D,NOP14,TIGD6,SURF1,ST8SIA1,SLC6A18,SLC30A3,XRCC1…	CDK18,EGF,BTBD16,ESX1,DHDH,CACNA2D4,WDR73,RFX2,LOC100510678,SLC5A7,RBP5,RBP4,TMEM79,C19ORF48,PLCD4,TRAM2-AS1,LINC00641,WDR64,IER5L,LSM11,APOL6,NEURL1B,FLRT3,C19ORF54,TMEM68,LACTB,UBASH3A,FBRS,FDFT1,TAF9B,CELA2A,WNT10B,CFAP53,DNAH11,WDR53,TMEM196,LOC100289086,TMEM198,EIF6,C19ORF26,LINC00668,CFAP58,LINC00427,ACSBG1,STRN,GAPT,XKR4,LOC100132345,HLA-DRB1,PRR22,CFH,TTYH2,ATP5C1,LOC100507281,PLA2G7,ANKR…
GATA3	IL1R1,IL1R2,STARD8,CMA1,SLC12A2,TM4SF5,2310031A07RIK,H2-AA,MFSD11,SLC5A9,MYL7,MTHFD2,CD9,VIM,TMEM126A,KIF20A,TNFSF8,FLYWCH2,PFN2,EAR12,C79452,SKAP2,IFITM2,EPAS1,ABCB1A,PON3,CRABP2,H2-DMA,NCAPG,UQCR10,SLC5A2,GLRX,ASAH1,LCE1A2,MYB,RACGAP1,SUSD4,VTI1A,SLAMF6,TIPIN,2010107G23RIK,SLC12A8,E2F8,IFITM6,S100A11,BATF2,GPLD1,PAQR7,WNT10A,H2-EB1,ARRDC4,TNFSF14,PRG3,MYO5A,PRG2,AR,SQLE,CYP27A1,CCDC88A,PLSCR1,C…	IGKV6-23,LUM,MX1,MGA,RSAD2,SYTL2,IFT80,WDR78,MAPK12,HIST1H4B,MYL1,CD7,XLR3B,HSPA1A,GSAP,LETMD1,HSPA1B,ITIH5,SATB1,SERPINE2,1810009J06RIK,GT(ROSA)26SOR,MTMR9,BACH2,PEX26,LY6C1,ADCY6,CHORDC1,LACTB,ST3GAL6,GNAT2,EGR1,TBC1D8B,VMN1R25,GADD45A,SH2D1A,ART2B,IRGM2,VPS37B,FLI1,IFI44,STFA3,PBX2,SRPK1,IL17RB,RPL39L,TCN2,TNNT2,PRKD3,ITM2A,RGL3,KDM7A,C78339,TRIO,SLC35D1,CTBP2,GFI1,TXK,SMC4,SAMSN1,IFIT1,RCBTB2…
IFNB1	GBP7,GBP2B,MX1,SFMBT2,ANKFY1,RSAD2,MX2,SLC12A2,DEK,PPA1,PML,NECAP1,NISCH,MTHFD2,RPL22L1,IGTP,RIN2,HSPA1B,PI4K2A,STXBP1,H2-BL,IFITM3,POMP,SERPINE1,UBE2L6,CARHSP1,LY6C1,PSMB10,PNP,PSMD7,TCEB2,CYP1B1,CPNE3,B2M,GBP3,CCNL2,GBP2,FDFT1,N4BP1,PLK4,H2-D1,DAXX,GADD45B,BROX,GADD45G,IRGM2,H2-T9,IRGM1,IFI47,CTPS,MOV10,LATS2,RPS27RT,PLSCR2,MIR686,PSME2,SNAI2,PSME1,ITM2B,ATF4,RPL5,CDC42SE1,RPL6,RNPEPL1,ARL6IP1,…	1810058I24RIK,WDR83OS,CNBP,HPCAL1,PISD,GTPBP4,EID1,HNRNPM,HNRNPK,XPNPEP1,RRAGC,PSMC2,CD9,RPL28,KIF20A,CALM2,RAN,CALM1,AHCYL1,APP,ATP6V0D1,TAGLN,MYL12B,ACTB,PSMD1,DAG1,RPL19,ZFP960,JUND,RPL41,COMMD4,AIMP2,SQLE,GJB3,EIF5,JTB,RPS23,PTP4A1,RPS24,LXN,GABARAP,RPL3,PPP1R18,GM10221,MAGED1,CTBP1,PCBP1,PTTG1IP,PDGFA,RPL7,GCSH,SCPEP1,FAM134B,GJA1,TSPAN9,LGALS1,STMN1,RPS10,ATP6V1C1,SRP9,CTSA,RHOA,SEC13,TPI1,…
CSTB	LUM,RFX4,IFT80,LARP7,DEPDC1A,COL1A2,MTAP,COL1A1,DEPDC1B,SDPR,TRIP6,RBP1,VIM,ACOT1,RPL22L1,MYL9,ASF1B,HSPA1B,TES,SERPINE1,NCAPG,NCAPH,ABRACL,TFPI,UACA,ASCL1,KNSTRN,IFT74,MYC,PLCE1,SERPINF1,HES1,WLS,S100A10,S100A11,PLK4,GSTK1,CHST8,ABCA1,AFAP1L2,PLK1,KLF10,DNTTIP2,NR2F1,BAZ1A,GPR137B,COPZ2,FAM111A,CRYAB,EZH2,HSPA4L,CDCA2,CDCA5,CDCA8,SMC4,PLA2G7,ISLR,AAAS,CHTF18,HSPH1,FAM110A,FAM122B,GJA1,CDK5RAP1,P…	GBP7,LOC552911,KLK1B26,CMA2,1700122O11RIK,2900084O13RIK,2310067E19RIK,BB211804,CXCL10,5330423I11RIK,4833414E09RIK,5730409N24RIK,XRN1,IFI27,2310007J06RIK,GM20199,A830091E24,IGTP,9630021D06RIK,6820402I19RIK,SRRM4OS,5330430B06RIK,AI480624,5230400M03RIK,B930025B16RIK,GBP3,D15WSU126E,9330177L23RIK,ABCA2,6330510M09RIK,IRGM1,ISG15,8030462N17RIK,IFI44,6330415B21RIK,2610011E03RIK,AA409261,A430081F14RIK,49…
VDR	GBP7,GBP6,GBP8,GBP2B,RPL23,DEK,SEPP1,H2-AA,GTPBP2,PSMB9,MARCKS,TEP1,SUB1,VIM,RPL26,GM13826,IGTP,CALM2,TPRGL,CGGBP1,FGL2,C3AR1,WBP5,H2-DMA,TIFA,IL2RG,GLRX,MNDAL,BACH1,ASAH1,MYL12B,PSMB10,PNP,GNG5,2610507B11RIK,TMEM68,PABPN1,RPL19,CCNL1,S100A11,H2-EB1,GM10335,GM12191,IRGM2,TMA7,IGF1,IFI44,PARP14,RPS27RT,RPS29,VAMP8,RPS28,WNK1,PLBD1,PSME2,PPT2,RPS21,RPS20,CD302,RPS23,ITM2B,RPS25,FERMT3,RPL5,ANAPC13,…	AW112010,ACTN4,HPCAL1,PPA1,CCT6A,MYL6,RRAGC,CD9,PSMC3,HNRNPF,BAX,PFN1,VPS28,GALT,BC031181,CYFIP1,IFITM3,ATP6V0D1,RPL10,LRP1,CERK,RPL12,UQCR10,ATP5A1,UQCR11,ACTB,PSMD8,BSG,GM6768,SLAMF9,ST3GAL5,SLAMF8,AP2S1,PSMD2,FAM63A,B2M,GM12508,GBP2,IFITM6,COX8A,GABARAPL1,RPL41,SLC11A1,ATP6AP1,GADD45A,PLK2,TALDO1,MIF,4931406C07RIK,GPR137B,RPL27A,PRKAR1A,LGMN,TAGLN2,PPT1,FCRLS,RPL6,GABARAP,RNH1,RPL4,ENO1B,GDE1,…
ROCK1	IMP3,LRRN3,KTI12,AFAP1,MRPS18B,KNOP1,WDR74,GTPBP4,CPEB2,EID3,ADPRM,RRAGD,MGP,CIRH1A,LPAR6,CCDC86,HNRNPF,ASB6,SAMD8,TMEM63B,WBP4,MTMR9,PSMD5,FLRT3,NPVF,LUC7L,RAB11FIP5,GTSE1,GADD45A,FZD7,ARRDC4,DDIT4L,PIK3R1,PDE12,GRWD1,THUMPD3,XPA,PDGFA,GSPT2,LIPA,PCDH17,PRRC1,HIST1H3A,NUDCD2,HMOX1,SLC19A2,IER3,CDR2,BLCAP,DUSP4,SLC35E4,GP5,RHOD,GNL3,MTSS1,ICK,LSG1,ARTN,1700020D05RIK,AGO2,FAM20B,FJX1,STK40,SNORA65…	GAMT,UNC13B,HAGHL,PIH1D1,RFX4,NUP210,RFX2,GANC,WDR78,NISCH,MYL4,HSPA1A,IFT172,ARAF,CLDN2,ADCY8,CH25H,DPYSL5,DPYSL4,ST3GAL5,MVB12B,VTI1A,MVB12A,ABCB1B,SAMD14,TAF9B,NCKAP1L,LRBA,PRKCB,SNF8,RIPPLY1,ADSSL1,CHST1,VAMP5,PRR13,LYPLAL1,MS4A7,FCRLS,TDRKH,MRPL17,GATA2,GLDN,NAPRT,GARNL3,TRP53INP2,CDK5RAP3,ACD,KCNB1,PIFO,NSUN4,SIRT5,IFT122,EMP3,TMEM42,MRPL24,MMP14,FXYD5,PXMP2,CEP41,GPR123,LIMS2,IQGAP2,MED16,…
CTNNB1	RPL22,HOMER2,DKK1,C20ORF24,PSMC6,HNRNPK,DDX39A,MTHFD2,CD9,SERBP1,RBP1,TMEM126B,RPL27,RPL29,RABL6,LEF1,ATF3,STAU1,CRABP2,ATP5A1,GHITM,PARL,PCMT1,FAM168B,HOXA9,LSM12,PSMD3,SERPINF1,PSMD2,HOXA1,SF3B1,HLA-DRB5,FZD7,MLLT11,UCK2,EIF6,JTB,FAT1,CLPP,PPT1,HYOU1,HPRT1,HOXB2,ATF4,HLA-DRB1,SET,POP7,PHB2,GLDC,TFRC,ENO1,C14ORF166,PRDX4,GJA1,LYPD1,PRDX1,LTA4H,MNX1,TPI1,NIPA2,TUBB2A,GNL3,CS,SLC7A5,NSA2,TMEM33,GP…	RPL23,SEPP1,SOX11,LAP3,CLNS1A,VIM,HSPA1A,RPL28,MXRA7,CALM2,CDK16,HSPA1B,RPL11,RPL12,PNN,UXT,RPL36AL,SNRPD2,PI4KAP1,TCEB2,RPL17,RPL19,S100A10,COX8A,RPL41,XRCC5,FOXF2,TALDO1,TMA7,RPS27,COL2A1,RPS14P3,RPS29,RPL27A,QARS,FASN,GNPAT,SNAI2,RPS20,RPS25,RPL31,RPL3,RPL4,RPL32,ARL6IP1,ECI1,RPL35,RPL34,RPL9,RPS16,RPS19,TIMM17B,RPL37,RPL36,GLUL,RPL39,RPL38,IER5,RPS12,MYBL2,RPS11,CDK5RAP3,CENPU,RHOA,SSR4,NME3,…
TAL1	C5ORF15,APCDD1L,SERPIND1,DICER1,DKK1,C9ORF40,EREG,SYTL4,MAPK8IP2,XRN2,COL9A3,RABL3,LETMD1,LOC100506731,FRMPD1,CNTF,STXBP5,SLC23A2,PLEKHB2,C3AR1,AQP2,LCE1A,IFI16,DHX37,ADAD1,CPNE3,GBP5,ZNF267,EGR3,SLC35C1,TMEM50A,FZD6,EDEM1,MARS2,TFB2M,COX7A2L,ACE2,FERMT2,BPIFB3,CLPS,GPR183,RGL4,LOC388882,VAMP3,WFDC9,C5ORF22,IL23R,ARX,TXK,C14ORF99,LDLRAD3,TEX261,ZBTB5,IFIT1,TCL1B,GJA1,GJA4,DHX15,GLUL,ZNF800,A2M,LR…	HIST1H4L,PLEKHA7,ASRGL1,TAAR1,ISL1,PSMB9,HTR5A,EML4,LOC731424,SFRP5,MYL6,HIST1H4A,FNDC4,HIST1H4B,ZFYVE16,HIST1H4C,RHEBL1,PPA2,MYL4,HIST1H4H,HIST1H4I,HIST1H4K,HIST1H4D,HIST1H4E,HIST1H4F,ATF1,EPB42,SMPX,CISD2,NCAPG,CISD3,RGPD6,LOC284577,GABPB2,PPOX,RASIP1,LOC284581,C4B,SNORD116-19,C2ORF80,CPNE4,LY6G6D,PAQR5,NR2F2,MYO5A,IQSEC1,ANK1,KEL,SCARNA9,BPIFB1,FAM111B,VNN1,KLHDC8B,SCARNA7,NOSTRIN,ZNF497,LXN,R…
PINK1	GBP6,ENTPD1,AW112010,GBP2B,IFRD1,LOC552911,HOMER1,SYTL1,MAPK8IP1,PSMB9,ETNPPL,THEG,MGP,ARMC4,XLR3B,HSPA1A,TNFSF9,IGTP,SLC6A19OS,MYL9,EAR12,HSPA1B,B230216G23RIK,IFITM3,TAGLN,SERPINE1,ELTD1,IL2RG,ITIH2,RASIP1,IPW,CH25H,MYB,TMEM67,NNAT,MXI1,5830400J07RIK,STAT6,B930025B16RIK,B2M,GBP3,6030422H21RIK,GBP2,E2F7,FZD1,ARRDC2,PLK3,SIAH2,TEX12,ERDR1,IRGM2,BC064078,BAZ1A,IFI47,KLF15,COQ10B,IFI44,IL17RB,FOSL2,…	EPHA6,4930412B13RIK,STARD7,A130006I12RIK,DEFB11,BB211804,HTR5A,GRIN3B,NEURL2,NINJ2,GM715,ZFP9,TRIM13,GM11772,SLFN5OS,GM20249,HPGD,SLC5A1,PIRB,OC90,GNG4,FLRT3,LACTB,CCDC71,MS4A10,AU022706,TIGD3,PRG3,TEX15,GM16432,PARP16,PARP11,RIPPLY2,5430402P08RIK,ATP4A,A430088P11RIK,TNNT1,1810009N02RIK,RNF207,MAGEB3,ZFP296,GM6756,C230021G24RIK,CHST5,4930588J15RIK,DOC2A,SLC35D3,ZFP867,ENO1,4930550C17RIK,BPIFA3,GA…
ZNF750	KRT1,GBP6,KRTDAP,ARL15,KRT3,RSAD2,KRT2,MX2,KRT9,SYTL5,FLG2,CPEB2,ABCA12,RUFY3,GPD1L,HIST1H4H,CYP1A1,CES1,WFDC12,SPRR3,SNORD116-8,TMEM63C,CCDC69,MYCBP2,SLC5A1,CWH43,NOD2,ALOX12B,GLRX,CALML5,FLRT3,CAPNS2,NIPAL2,ZNF823,LY6G6C,GBP2,S100A12,GPLD1,ABCA1,ABCA4,ARRDC3,ARRDC4,RASSF9,HRNR,HCFC2,ACE2,RAET1E,PPFIBP2,LPHN2,GJB2,GJB6,APOBEC3A_B,PLBD1,RAET1L,SPRR1A,CRYAB,SPRR1B,KDM7A,VAMP4,GLTP,FLG,CREBRF,CES1P…	BRI3BP,ESCO2,DDIAS,ACTN1,WDR76,KRT8,WDHD1,CDC20,AZGP1,NEIL3,DEPDC1B,ASB9,DNA2,FAM64A,KIF20B,ASF1B,TP53,MT1E,MT1F,IFITM3,CCNF,NCAPH,ADCY3,CDC23,CHEK1,RAD54L,PEG10,E2F2,UBASH3B,TIPIN,E2F7,EGR1,C5ORF34,PLK4,PRR11,PLK1,ST6GAL1,GADD45A,XRCC2,MASTL,TUBG1,DHFR,FAM111B,TPX2,FASN,SFXN2,FREM2,EZH2,APOBEC3B,LXN,SPON2,CDCA2,CDCA3,CDCA4,CDCA5,NCAPG2,DDX12P,CDCA7,CDCA8,TMEM97,SMC4,LOC642846,RCBTB1,C3,TMPO,LIPG…
CITED2	STARD4,BTBD16,CIDEB,OLFR1446,ISLR2,ASS1,SOAT2,RBP4,CRISPLD1,ACOT3,GM9924,ORAI2,ZFP395,LRRN1,GRID2IP,3110018I06RIK,EIF5A2,2900011L18RIK,SLC23A3,ADAMDEC1,SCT,VMN1R14,PRAMEF12,AQP3,CLDN2,OLFR1311,OLFR705,SPDEF,1700019N19RIK,PPP4R2,SLAMF9,OLFR263,NXF7,NAA50,CUBN,BCL11B,SMLR1,SERPINF2,ACTL6B,1700025K24RIK,GDF3,PDZK1,RAET1C,GBGT1,OLFR859,RAET1B,LATS1,0610006L08RIK,CYP2S1,OLFR178,NOSTRIN,BTK,NODAL,CFI,E…	5730409K12RIK,WFDC21,4930519F16RIK,EBF2,EBF3,MEMO1,SOX10,TM4SF1,OLFR710,MYL2,XRN1,FDX1,OLFR397,2310042E22RIK,EPHA2,GOT1L1,TEX43,SCX,1700045I11RIK,6430548M08RIK,DLL1,CH25H,ABRA,GM9,PEG12,FLRT1,UBASH3A,NKX2-6,GM2042,NFE2,ST18,EGR2,9130403I23RIK,TSLP,TEX12,OLFR736,RIPPLY2,RIPPLY3,GM8817,PPP1R1B,H2AFY3,GM5544,CCNO,CFB,FOXE1,HBB-Y,XPA,PHYHIPL,PRDX3,CYP27B1,VMN2R-PS60,T,2010016I18RIK,B230118H07RIK,NAAL…
IRF8	ENTPD1,ZFP1,TYW5,BC005685,TEX38,SNORA2B,CYP39A1,EID3,5530400C23RIK,MARCKS,XPNPEP3,HIST1H4I,SNORA24,HIST1H4F,SNORA21,CD200,NOD1,4930555G01RIK,PPP1R3FOS,ANTXR2,HERC6,SNORA19,CDC26,CAPNS1,PXDC1,GBP2,SNORD58B,SURF4,INTS2,ERDR1,GM12191,I830012O16RIK,TUBG1,MIR1839,UCK2,SCARNA8,MIR681,LCORL,OSER1,MIR20A,ZFP626,MRPL17,6330407A03RIK,ENO1,SMC6,IFIT3,EPM2AIP1,CYB5R3,ALKBH6,PIP5K1B,TNFSF10,CEP192,AS3MT,CEP78…	MCTS2,SNORA30,GBP9,ACOT9,STARD6,GM10551,SFMBT1,HSPA1L,MRPS18C,CTNS,ACSL5,4931429I11RIK,MED6,ATG14,DHX40,PHF5A,9430025C20RIK,RHEBL1,LACC1,DAF2,CYP2A22,ZSCAN29,SNORD85,ZFP950,ZFP398,SNORA20,TRIM13,ZFP600,PANK3,IGKV6-15,XYLT1,IGKV4-91,PDXDC1,PDHB,FAM169B,CYB5D1,TMEM71,ASNA1,PRPSAP1,RAB11FIP2,VPREB3,CHORDC1,TMEM68,CDC27,TMEM69,ABCB1B,A630033H20RIK,GBP4,XBP1,SLC35C1,V165-D-J-C MU,TGDS,1700021F05RIK,AL…
EZR	KRT5,ACTN3,ZFP3,RPL23,SLC12A2,GTPBP6,FLJ42351,WDYHV1,BTBD11,DCLK1,MALL,EID1,MYL5,ZNF717,NINJ2,RPL22L1,TRAM2-AS1,LETMD1,LINC00400,ACOT4,HPGD,C6ORF99,ADCY3,FAM169A,LRP8,CYB5D2,DPYSL2,EPB41L4A-AS1,DHX32,GNG4,HENMT1,C19ORF54,NTSR1,IGLON5,STXBP6,NGFR,MYH7B,ZNF18,APOBEC3G,STK11IP,PMM2,ST6GAL1,LRBA,NR2F1,SNHG5,SLC6A6,BACE2,TP73,SNHG16,SLC6A9,LOC100287105,SNHG12,SNORD104,LOC401068,ZFPM2,LOC400099,PEMT,RW…	LRRN4,MX1,DNAAF3,PIH1D2,AFAP1,SYTL2,PLEKHA4,ACSL5,TM4SF5,LOC283352,OSTM1,RRAGD,SPATA12,CYP1A1,LINC00525,TNFSF9,LRRN1,ZNF711,GSAP,ASB4,SKAP1,OPTN,ASB2,SLC46A3,IFITM1,LRP4,FZD10,NOD2,UBE2L6,ABAT,CH25H,NTN4,HOXA9,DDX26B,PPP4R4,LACTB,ST3GAL5,HOXA4,HOXA3,HOXA2,HOXA1,GBP3,HOXA7,APOL1,HOXA5,APOL3,FZD3,TSLP,BCL11A,ARRDC4,PLA2G4A,IGF2,OR5P3,GPR137C,IL17RB,VANGL2,AR,LOC100506076,MLLT11,FERMT2,LPHN1,GJB2,PA…
HSF1	WSB2,IFRD1,DNAAF2,HOMER1,SLC12A2,GOLPH3L,CD3EAP,ACSL4,ISL1,DKK1,RUNX3,CAPN15,RRAGB,MARCKS,MTHFD2L,GAGE8,CEP83,TLN1,RNF2,RRN3,CCNJ,SDAD1,HERC5,FRAT2,MSANTD2,STK38L,VTI1B,UBAP2L,LOC100509558,ZNF140,ACTL6A,TFB2M,VPS37B,GPN3,NUAK1,HSPBAP1,INPP4B,CCDC88C,FOSL1,RPL27A,KIAA1598,PRR16,TRMT11,TMEM183A,MEPCE,ANP32A,MRPL19,WDR43,GATA6,TWIST1,ZNF23,RCBTB1,INPP5A,MRPL2,ANKH,RCC1,HOXC6,RPL38,SKP2,TSNAX,KRT14,K…	PLEKHA2,AHNAK2,CACNA2D1,PLEKHA1,ZNF281,MTUS2,NUP210,LNPEP,MALL,PC,SCD,HIST1H4C,ZC2HC1A,PPP1R3C,NINJ2,CDA,SKAP2,VPS28,AHCYL1,GALT,STXBP1,EPAS1,SERPINE1,ZNF271,PLEKHB2,MTMR9,SZRD1,RAB11FIP2,CREB3L2,BBX,TGOLN2,PABPN1,TBL1X,RABAC1,HES1,ST3GAL1,ZNF148,ZNF268,KLF13,PMM1,EDEM3,SYNRG,PAPPA,ERLIN1,GPN1,PAFAH2,BACE1,MLLT11,PLSCR4,PRKAR1A,PKIA,CRYAB,SLC22A4,MTRR,ZBED8,NBPF20,LMAN2L,ENO2,GCC2,GMCL1,LIPA,ADH5…
PGR	GBP7,LUM,L7RN6,KRT8,COL1A2,HNRNPM,NISCH,MARCKS,WDR81,RIN2,APP,CYFIP1,RAMP3,IFITM3,PDXK,HPGD,SCX,IGKV4-91,SERPINE2,EWSR1,ASAH1,APCDD1,LY6C1,MUC1,BSG,PSMD3,HES1,RPL19,S100A11,RPL41,MCAM,COG6,NR1D2,COX7A2L,SLC6A6,RPS26,IGKV16-104,GJB2,RPL27A,FASN,KITL,IGKV4-59,IGKV4-58,RPS23,PRR13,ITM2B,ITM2C,GRB7,RPL6,CFD,GM10221,IGKV4-72,IGKV4-71,CFH,IGKV4-70,ENO1B,NUMA1,PDGFA,ISLR,RPL8,HSPH1,CYB5R3,RPS17,PLAC8,AN…	1810058I24RIK,RPL21,SLC12A2,ACSL4,H2-AA,HSPE1,WDR77,GTPBP4,DES,SFRP2,HNRNPL,XPNPEP1,DDX39B,MTHFD2,CD9,ACOT1,ACOT7,MYL9,NBL1,CALM2,CDO1,TPRGL,CALM1,HSPA1B,AHCYL1,ITIH5,LRP2,STX18,AHNAK,PEX11A,TAGLN,SLC35B1,PARN,CLDN3,STX12,AQP2,ACTB,SNRPD2,SPOCK2,B2M,FZD2,NDFIP1,JUND,SURF4,KLF10,ERDR1,CTPS,EIF1,RPS27RT,FERMT2,MYL12A,PLSCR1,GORASP2,CYSTM1,EZR,ATF4,ATP6V1B2,RPL5,CDC42SE2,PNMT,SPARC,ANP32B,CDCA7,GMFG…
ITGA7	LUM,RPL22,RPL24,MCTS1,PSMC4,MYL2,LOC100505088,FDX1,VIM,RPL26,UQCRC1,GM13826,SPARCL1,RPL28,RPL22L1,IGTP,RPL27,RPL11,RPL10,RPL13,RPL12,SYNPO2,GNG5,RPL15,RPL19,GM12508,RPL18,LOC630855,NAA50,TNNC1,GM10335,NR1D2,EIF1,RPL3L,PTP4A2,RPS27RT,GM2710,ADSSL1,SSPN,PSME1,CRYAB,GABARAP,PHB2,GM10221,RPL32,RPL35,RPL34,ATP5C1,MRPL16,RPL7,SULT1A1,ADH1,PRDX2,PRDX1,RPL36,A730098P11RIK,RPL39,SRP54A,SERPINH1,RPL38,GPIH…	GSN,CAR3,CKM,ACTN3,ANKRD23,SDHB,NEAT1,NSFL1C,COL1A2,OBSCN,MARCKS,MYL1,MYL3,2410127L17RIK,UQCRC2,AMOTL1,ASB5,SRSF5,MYL9,GM4076,ASB2,NFIX,SMPX,NEXN,PDHB,ATP5A1,COX6A2,HBB-B1,COX6A1,BSG,TPM1,RABAC1,NDUFV2,SMR2,COX8B,PPP1R27,IGFBP5,TNNC2,TMA7,PPTC7,GM10293,FBXO32,1700020I14RIK,RGCC,MYLPF,LSM7,RHEB,TNNT3,PKIA,CASQ1,ITM2A,PVALB,MYOM1,MYOM2,CFD,SPARC,VCP,BEX1,UQCRB,ACTG1,TMEM182,ENO3,COX7A2,FAM134B,UBC,…
IL6	SLC12A2,BTBD11,DKK3,C9ORF41-AS1,KIAA1217,EID3,LOC102724927,SDPR,AMZ2P1,IL31RA,PSG7,SEPT7P9,NOBOX,TNFSF9,TMCC3,TRIM16,MYL9,HRASLS,ENPEP,FRMPD1,CYFIP2,ARHGEF26-AS1,COL12A1,CRABP2,C1ORF198,AKAP5,LOC100129935,ARNTL,HMGN2P46,LACTB,PEG10,CPNE2,SPOCK2,MS4A15,SLAMF7,LOC440864,FKTN,PIRT,EGR1,LOC553103,TNFSF15,TNNC1,GADD45A,CYP4F3,FZD7,WDR54,ABCA8,PDZK1,FLI1,TYMSOS,VANGL2,LOC150051,GJB2,LOC100507164,LOC100…	IL1R1,IL1R2,CMA1,MX2,TAAR5,KRT9,ISLR2,ACSL5,ACSL4,ETNPPL,MTUS1,PCDHGA10,ASS1,PSMD6-AS2,SCO2,SLPI,CCDC87,SKAP2,MTPN,WFDC11,IFITM2,AHCYL2,IFITM3,PANK1,IFITM1,FGL1,IER5L,TRANK1,LRP4,FZD10,AQP3,UBE2L6,CLDN2,AQP4,C4A,MUC1,FAM132A,STRIP2,LOC100508342,CCDC70,FLRT3,IFI16,DNTTIP1,TP53INP2,SPOCK1,STOM,GBP3,GBP2,PRSS3,A1BG-AS1,LOC100653233,NAPSA,SLC34A2,ARRDC3,PPBP,RAB27A,SLC6A14,SLC16A10,C8ORF4,ELL2,FANCD2…
AMER1	PRELID1,RPL22,RPL21,RPL24,WDR83OS,RPL23,PPA1,CDC20,PTRHD1,MYL6,KARS,MTHFD1,SUB1,VIM,RPL26,UQCRC1,LOC728825,RPL28,MXRA7,RPL29,PFN1,RPL11,RPLP0P6,RPL13,RPL12,UQCR10,UQCR11,UXT,PSMD8,BSG,SNRPD3,GNG5,SNRPD2,PEG10,CAPNS1,RPL15,AP2S1,RPL14,TCEB2,RPL17,RPL19,B2M,RPL18,COX8A,RPL41,TALDO1,MIF,USMG5,TMA7,LRRC75A-AS1,DHFR,FTH1P5,SNHG16,RPL27A,QARS,JTB,GNPAT,CSNK2B,TAGLN2,RPS21,RPS20,PSME1,RPS25,CUTA,RPL31,P…	BRI3BP,ACTN4,IMP3,IFRD1,DEK,PRKAB1,HSPE1,GTPBP4,CCT6A,EID2,WDR82,TRIP6,HSPA1A,HNRNPF,GLA,GTF2IRD1,RPL27,ZNF711,ASF1B,RAN,HSPA1B,ATF3,SF3B4,PANK1,WBP5,RGPD8,DCAF6,HNRNPR,TOB1,RGPD5,RNF4,PNP,FRAT2,HOXA9,DHX33,RACGAP1,C19ORF54,TMEM69,ZNF703,SEPHS2,TIPIN,E2F7,HOXA5,F8A1,JUND,GADD45A,CAMLG,DNTTIP2,C9ORF69,CMBL,PUM1,EIF1,MLLT11,RPS29,ADCK3,GORASP2,SDC1,RNPS1,TTLL12,RPS23,ATF4,PTP4A1,RPS24,HSPA4L,POP7,C…
SIRT3	GAMT,MECR,WSB1,GBP2B,BB166591,DHDH,CIDEB,CELA1,MFSD12,MTURN,D5WSU152E,MALL,PNLDC1,HIST1H4C,9130004J05RIK,XPNPEP3,LEP,HIST1H4H,HSPA1A,ALPK2,2610027H17RIK,HSPA1B,EIF1A,ATF3,ITIH5,PANK3,AHCYL2,TAGLN,SERPINE1,FGL2,3110005L21RIK,SERPINE2,IER5L,ITIH2,RASIP1,AKAP2,APOL6,6030442H21RIK,LSM10,ACTB,CHST12,KCNQ1OT1,MYC,AW125324,SNCG,PXDC1,MAL2,HES1,B930025B16RIK,GBP2,D1ERTD75E,9330159M07RIK,PTGDS,TMEM184A,EG…	3300002P09RIK,EGF,TMEM52B,ACTN3,TYW3,SLC12A2,ZFYVE21,PPA1,MRPS18A,HFE2,HPCAL4,GSTZ1,SFRP2,MYL2,PPP1R3C,MYL3,CTH,ORAI3,PCDHB7,ASB2,PON1,KDELR1,SMPX,RETN,ADCY3,ABRA,4631423B10RIK,TSPYL4,CHST8,ARRDC2,TNNC1,TNNC2,ARRDC3,ALG6,DDIT4L,ART2B,IGF1,KLF15,RPL3L,COL2A1,BTC,MYLPF,GJB2,TNNT1,TNNT3,NET1,GM6756,HPD,ATF5,CFD,ACSM3,ZFP867,ECI3,ENO3,C3,D330050G23RIK,FAM120AOS,SNORD116,CMYA5,FFAR4,ZFP185,TRP53INP1,M…
BMPR2	WFDC21,KRT7,ACSL5,MCEMP1,MYL6,MGP,SLPI,RPL26,GM13826,RPL22L1,RPL27,ACOT7,EAR12,ITIH4,ATP6V0D1,RPL11,WBP5,UQCR11,ABRACL,MNDAL,RNASET2B,MUC1,RPL36AL,SNRPD2,AP2S1,MAL2,S100A10,WFDC17,FIS1,NAPSA,SLC34A2,TALDO1,USMG5,TMA7,VASP,RPS27RT,VAMP8,RPS28,RPL27A,FASN,PSME2,PSME1,PRR13,RNH1,SPARC,CHIA1,GM10221,RPL35,IFI30,RPL8,MRPL20,LGALS3,PLAC8,RASSF3,PRDX5,LGALS1,MARC2,APOE,BCL2A1D,RPL39,RPL38,CD14,SFTPB,ANX…	IGKV6-23,GM3150,PPP2R1A,SRRM2,METTL7A1,NISCH,METTL7A2,ST5,MYL7,SDPR,SCGB1A1,LOC100505088,CD9,METTL7A3,MYL4,TEK,SPARCL1,TMCC2,MXRA8,ZSCAN26,MYL9,HSPA1B,TMEM87A,APP,IFITM2,EPAS1,PON1,HPGD,HNRNPU,LRP4,AQP1,LY6C1,AKAP2,6820431F20RIK,ACTB,GPR155,PABPN1,KDR,PXDC1,HMCN1,SF3B1,B2M,1810011O10RIK,CCNL1,EGR1,FZD4,TNNC1,ARRDC3,FOXF1,ERDR1,NR1D1,SLC16A11,ACER2,EHD4,POR,WNK1,CYP2A5,TNNT2,CYP2S1,FAT1,SERPING1,I…
TET1	SNORD32A,EPHA7,KRT7,ROCK1P1,USP17L2,COL1A2,MYL6,EML6,HIST1H4B,HIST1H4C,RNU5E-1,IFI27,SNORA28,HSPA1A,SNORA24,RPL27,SNORA22,SNORA23,HIST1H4F,SNORA20,PCDHB9,MT1E,SNORA21,HSPA1B,SNORD82,SF3B6,SNORD45B,IFITM1,SERPINE1,WBP5,USP17L20,MT1JP,TOB2,CCDC102B,AQP1,MILR1,FLRT3,DNM1P46,SPOCK3,DPYSL3,SERPINF1,SNORA73A,GBP2,PRSS3,SNORA10,SNORA52,HLA-L,DNAH11,TNFSF15,ARRDC3,ANK3,HLA-E,TMSB4XP6,RPS27,SCARNA9,SCARNA…	BRI3BP,ESCO2,ACSL1,KTI12,CDC20,ASS1,CYP1A1,FAR2,ZNF711,EIF5A2,LEF1,ZNF275,PGAP2,VIPR1,TRIM16L,SLC23A2,FAM169A,MTMR7,CLDN1,RFPL4A,SNORD116-19,PSMD5,SNORD78,MAL2,SLAMF7,TBL1X,CYP1B1,TIPIN,E2F8,ARSB,PROSER1,FZD3,MARS2,FZD7,PLK2,RAB39B,XRCC2,SLC16A10,CMBL,HCFC1,OCLN,PDE12,LINC00665,NAA40,SLC22A4,CDCA3,RWDD2B,TFRC,DIS3L,CDCA7,CDCA8,RAPH1,IFI30,ACTR3C,IKZF5,C5,PLAC8,RAVER2,RASSF5,POM121C,AP1S3,ADNP2,TS…
INSM1	CHGB,CHGA,ATP6V1E1,MRPS18C,PPA1,AP1AR,GDAP1,MAPK8IP1,SYTL4,MAPK8IP2,MIS18A,DDX39B,RBP4,PSMC2,FLYWCH2,CALM3,STX1A,VPS28,STXBP1,CGGBP1,DBPHT2,CMAS,WBP2,THYN1,WBP5,SLC35B1,ATP5A1,UQCR11,RPL36AL,KRTCAP2,NNAT,SV2A,GM3258,NEURL1A,RPL41,TMEM50A,TANGO2,RAB27A,NR2F1,HCFC1,SLC6A6,RPS26,5330417C22RIK,PRKCZ,PTPLAD1,IGSF1,RPS20,ITM2B,ATP6V1B2,VAMP4,GABARAP,BEX2,PPP1R11,ATP5C1,GATA2,HTATSF1,GHRHR,PPP3R1,FAM134…	SMARCA1,RPL22,ENTPD4,ECH1,ZFYVE21,AMFR,EML4,SLC5A7,MYL6,NISCH,ST5,HNRNPL,MARCKS,MYL1,MGP,PPP1R3C,UQCRC2,RPL27,ACOT7,RPL29,IFITM2,RPL10,PLEKHB1,RPL12,UQCR10,CALML4,ZFP608,FNBP1L,SSFA2,RNASET2B,NUAK2,FLRT3,TMEM68,GM5796,RPL18,COX8A,PROSER1,ST6GAL1,DDIT4L,MIF,GADD45G,IGF2,STFA1,1500012F01RIK,EXT1,NTAN1,RPS27,TNNT1,PIK3R1,QARS,PPP1R1A,RPS21,SIVA1,EZR,PRR15,SPARC,RPL3,RNPEPL1,MAGED1,MTCL1,ARL6IP1,MAGE…
NFE2L2	LUM,MX1,GLYCAM1,1500032P08RIK,HIST1H4C,PCDHB3,XLR3B,CD207,ITGBL1,TNFSF9,IGTP,EAR12,RAMP3,LRP4,MNDAL,CH25H,BAIAP2L1,D930016D06RIK,B230214O09RIK,2810040C05RIK,GM3373,JAG1,H2-EB1,IFI44,IL22RA2,BBS12,VNN1,BPIFB5,A330023F24RIK,FREM1,ATP6V1B1,EXD1,CFTR,CHIA1,SLC22A3,KANTR,GVIN1,ADH7,LPAR1,BC030308,BPIFA1,ZFP874B,GJA5,ARSJ,B230117O15RIK,E030016H06RIK,D9ERTD720E,CCDC96,DECR2,5330403D14RIK,MYBPC3,CCL22,LI…	CADM4,1700016K19RIK,KRTDAP,ENTPD5,KRT4,SYTL1,CIDEC,SOX13,MARCO,SFRP2,CORO6,ZFP395,CALM4,2310042E22RIK,ATF3,SPRR3,IGKV6-15,PON1,WBP2,KEAP1,TESK1,CLEC10A,LRP5,RETN,LRP3,MRGPRF,ARXES1,LCE1B,STS,LCE1C,LCE1A1,SRPX2,NCLN,LCE1A2,NNAT,CYP1B1,PPP1R32,NUMBL,IGKV6-20,MIR692-1,EGR1,BATF2,GPLD1,PPBP,PLA2G4B,HRNR,BPIFB1,GM19270,BCAM,GJB2,TNNT1,CYP2A5,PPP1R1B,KLHDC8B,WNK4,CHST1,VAMP2,GM6756,HAMP,SNAI1,TLCD2,SPR…
LRP5	WSB1,RPL22,L7RN6,CADM1,AP1B1,PPP2R1A,HN1,JMJD6,ATG12,CCT6A,MYL6,MARCKS,DDX39B,PSMC5,ADPRH,UQCRC2,RPL26,UQCRC1,PSMC1,HNRNPC,ACOT7,EIF1B,CALM3,VPS28,TMEM181A,ATP6V0D1,POMP,SLC35B2,WBP5,UQCR11,FNBP1L,PDXP,UBE2L3,BC002163,RNASET2B,RPL36AL,SNRPD3,SNRPD2,SV2A,PABPN1,PSMD1,SNCG,TCEB1,NXNL2,SNCA,NDFIP1,PHC2,SPHKAP,ATP6AP1,MIF,IGF2,COL2A1,MLLT11,MRPL10,EIF6,PIK3R1,RNF208,PKIA,UNC119,PTPLAD1,TAGLN3,VSX2,AT…	UNC13B,RPL24,PLEKHA1,RPL23,SCAMP2,HNRNPM,RBP3,RPL27,AHCYL1,AMER2,WBP2,PLEKHB2,RPL12,PON2,D430042O09RIK,ARR3,CRHBP,ACTB,DPYSL2,HERC2,SV2B,LURAP1L,PSMD4,GNAT1,PIP4K2C,TUNAR,NEURL1A,EGR1,ZRANB2,RTBDN,RPL41,XBP1,IQSEC3,ERDR1,DDIT4L,CSNK1E,EIF1,RIIAD1,SLC6A6,RPS29,SUGP2,FLG,GLDC,MAGED1,RPL32,TMEM200B,PTTG1IP,RPL9,CFP,OSGEP,MYLK,GJA1,PCBP2,GM6988,FTH1,RPL39,RPL38,RPS11,RPS14,LYPLA2,KCNB1,ITPK1,GAB1,SIR…
ATF6	GM13023,4930421J07RIK,CMA2,CMA1,B130040O20RIK,COL1A1,SFRP2,MGP,SPINT2,SLPI,2610027H17RIK,SIK1,9230110I02RIK,IGKV6-14,IGKV4-91,CLEC10A,H2-DMA,AQP5,MRGPRF,IL2RG,BACH1,CH25H,C4B,CHST12,CREB3L2,CHAC1,6030422H21RIK,NFE2,EGR1,4930544G11RIK,EGR2,NAPSA,PLA2G4F,ARC,EHD3,FOSL1,CSF2RB2,TNNT2,PADI4,IGKV4-59,GAPT,IGKV4-55,IGKV4-72,ACTL7B,D830031N03RIK,6330407A03RIK,C3,C6,RASSF5,ANPEP,TNRC18,9530006C21RIK,SCN1…	EPHA6,ZFP711,HES7,ESCO2,MX1,SLC12A2,SLC51A,OLFR1206,OLFR1443,DEPDC1A,MYL7,ABCA12,AZGP1,NEIL3,CYP2C66,CYP2C65,AGTR2,ANKK1,FAM64A,KIF20B,1700019A02RIK,CDO1,4930401B11RIK,ANKLE1,PBLD1,SCT,H2-BL,SVS1,GT(ROSA)26SOR,4930555G01RIK,WDR63,CLDN2,OLFR705,LCE1A1,PRAP1,OLFR944,CHEK1,OLFR266,1500009C09RIK,POF1B,HES3,GPR156,NKX2-5,SDS,CNTD1,1810065E05RIK,ST8SIA2,MIA,PLA2G4C,FZD9,NR1D2,SNHG5,H2-T3,GM9909,OLFR855…
MYC	MECR,DEK,HN1,COMTD1,WDHD1,PHF5A,LAS1L,HNRNPD,POLR3K,RAN,SF3B5,RB1,SF3B6,PRSS2,PON1,SERPINE1,HNRNPR,CH25H,FAM120A,TCOF1,NUP85,MXI1,MYC,ABCB1B,GBP2,HES6,PLK4,CELA2A,JAG2,NAPSA,PMM1,AMY2A4,TYSND1,FAM136A,WDR55,SUPV3L1,SLC6A8,UCK2,CLPS,FASN,CLPP,LGMN,SIVA1,FARSB,AMY1,EZH2,PTP4A1,SET,CFD,PHB2,CDCA5,UXS1,CDCA7,CDCA8,TMEM97,MRPL16,SMC4,SMC2,TSKU,MRPL12,C3,NTMT1,PLAC8,STMN1,2610201A13RIK,PNO1,IER3,NSUN2,…	WSB2,IL1R1,DENND4C,MX1,AGL,GM13305,DIO1,GRIN2C,GTPBP2,SYTL4,GNPDA1,ADPRM,GPD2,HSPA1A,TBC1D24,SCG5,TCTA,HSPA1B,CHIC1,STXBP1,ZFP568,CYFIP2,RNF34,PHLDB2,IGFALS,IL6RA,CIB2,COX6A2,DEFB1,ARNTL,NDRG1,PAPSS2,RASD1,FRZB,TBRG1,NNAT,RAB24,MYH14,APBB1,ADORA1,GM10845,SLC12A7,BTRC,LDLR,ARSA,POSTN,TSPYL4,ZFR2,TRAPPC1,ATP6V0B,DMPK,COG6,GLMP,SIAH2,MTHFR,TBCE,VPS37B,COPZ2,ARFGAP3,BC005537,IGHG2B,FRMD5,IFT20,CACNB3…
POU4F1	CDK19,GLCE,HOMER1,ZFYVE21,ATG10,ARMC8,METTL7A1,GM19491,MEX3B,CDK17,HSPA1B,NLRX1,CLCN4-2,SGMS2,CLEC10A,TESK2,IPP,AVIL,E130308A19RIK,3110007F17RIK,FNBP1L,BACH2,PRKAA1,MTMR7,CH25H,MILR1,FAM168B,LACTB,SNX27,CDK20,9130008F23RIK,NRBF2,PPARGC1A,AFAP1L1,CNOT6L,PRKCI,RAB3IP,GPR137B,BACE2,EHD4,C230098O21RIK,LOC100502705,RAPH1,PLA2G7,ALCAM,FAM110C,PROM1,JUN,EMP1,NIPA1,DCBLD1,PAWR,POU6F1,PQLC3,RNF145,DCAF12L…	1700097N02RIK,ENDOG,WFDC21,IL1R2,CMA1,SPNS3,ATP1B1,GM17586,TUBA8,TEC,DOK2,ETHE1,SPNS2,S100A6,CLNK,CASS4,SLC28A2,ASB2,KCNG2,MCPT8,PDXK,CPNE5,RASL11B,SCNN1A,HBB-B2,CLU,MCPT2,EPX,NDRG2,SLC9A3R2,HMGN5,CRACR2B,GPC1,PERP,CHAC1,PXDC1,STX3,PHLDA2,CARD10,BATF3,CPA3,PDIA2,ST14,TPSG1,TNFSF13,PRG3,NKG7,SLC6A13,SLC6A12,SMAD6,NDC80,GJB3,STAG2,RGCC,SELP,REEP6,SELM,SAPCD1,TMEM119,WNK4,UNC119,PADI2,LIPT2,SLC45A3,…
WT1	WSB1,GM17066,CACNA2D3,DKK2,CPEB2,SDPR,LOC100505088,SPARCL1,ASB5,CPEB4,HSPA1B,SGMS2,SERPINE1,SERPINE2,GT(ROSA)26SOR,RNF5,BACH2,PRKAA1,CD2AP,MICALL1,MYC,ABI3BP,A630033H20RIK,SAMD12,FZD5,TSLP,SLC16A12,AIF1L,COL2A1,FOSL1,HSPG2,FAT1,SERPING1,CHST1,MRVI1,CRYAB,HSPA4L,POM121,CFH,PDGFA,RAPH1,GVIN1,PLA2G7,MYLK,ALCAM,GJA3,STMN2,CCRN4L,TMEM200A,IER5,PRL2C2,HOXC8,IER3,DUSP5,DUSP6,DUSP4,RIPK4,DUSP1,FN1,GPRC5A…	LMO1,GAMT,LUM,PHYH,GDF15,GSR,FBXO2,GPT2,SARS,MYO7A,CRLS1,YIF1B,SFRP2,MTHFD2,PSAT1,RAB38,RBP1,TTC30B,CTH,ACOT2,ZFP395,GLA,STEAP3,B9D1,CDO1,ALDH16A1,CD200,ALDH1L2,IFITM1,CRABP1,LOC100504949,WDSUB1,SLC1A4,AQP5,FUOM,TMEM121,NDRG1,PYURF,PARD6A,GGA2,KRTCAP2,2610507B11RIK,TUBB3,CHAC1,MSX1,MEST,CAR6,YARS,TSPYL4,IIGP1,OMD,LRRC75B,GADD45A,RAB39B,FAM229B,OCEL1,GEM,VAT1,RPL39L,EFNA1,SLC6A9,GM2710,FBXL2,SFXN4…
SOX2	IGKV6-23,LUM,HEXIM1,TREX2,RSAD2,SYTL2,2010004M13RIK,MYO7A,DSG1B,COL1A2,COL1A1,HIST1H4A,METTL7A2,GM19491,SFRP2,CPEB1,MEX3B,RBP2,VIM,ITGBL1,TNFSF9,SPARCL1,MXRA8,PCDHB9,WFDC12,IFITM1,FGL2,CRABP1,GT(ROSA)26SOR,PPP1R3B,ANTXR2,AQP1,BAIAP2L1,SRPX2,APOL8,ABI3BP,CHAC1,HES1,B230214O09RIK,GBP3,GM3373,2010107G23RIK,MS4A10,OMD,INTS1,PLA2G4F,TSLP,TGDS,PLA2G4B,IRGM2,IGF1,PTK7,OVOL2,D7ERTD413E,IFI44,ACE2,ABTB2,L…	CADM4,EPHA7,IL1R2,EVA1A,H2-AA,SOX11,EID2,NEIL3,LPAR6,RBP1,FAR2,5930427L02RIK,EAR12,IFLTD1,SPRR3,3110005L21RIK,5430404G13RIK,SERPINE2,H2-DMA,IL2RG,ARXES2,MNDAL,HS6ST2,CH25H,HOXA9,MYB,FLRT1,B430007K19RIK,LOC100504784,RPL17,D930016D06RIK,5730411F24RIK,D15WSU126E,AFAP1L1,GM14137,GPLD1,H2-EB1,9530077C05RIK,PPBP,SLC16A12,TEX15,RAET1A,NUAK1,FA2H,CNKSR3,GM3924,GJB3,VNN1,PLSCR1,GJB4,PRKD1,GM6756,PKIG,SCHI…
TRIM28	SP110,RPL22,FBXO2,NUP210,MAPK8IP3,SRRM2,HNRNPM,MYL6,HIST1H4A,NISCH,HNRNPK,NEURL3,IFI27,RPL26,HNRNPF,TFAM,HIST1H4D,CALM2,SKAP1,PFN1,HIST1H4F,TECPR1,VPS28,GALT,RAMP3,RPL11,SATB1,RPL12,HNRNPU,CCDC102A,GM13154,LY6C1,PSMB10,LY6C2,ACTB,PSMD3,H2-D1,JUND,RPL41,TMED9,DAXX,ERDR1,EIF1,RPS27,HIST2H4,DOPEY2,CCDC88B,CYP2S1,GRAP,PTPLAD1,RPS20,GRB2,PSME1,RPS24,GMFG,NUMA1,MGST2,WFDC2,GM13051,SMC4,CD79B,PLAC8,SNRN…	RPL24,RPL23,SEPP1,ASS1,CD5,CD6,HSPA1A,RPL28,RPL22L1,IGTP,RPL29,RAN,LEF1,RPL10,RPL13,MYL12B,RNASET2B,RPL36AL,KRTCAP2,SNRPD3,RPL15,RABAC1,RPL19,RALY,RPL18,PPARGC1B,GM12191,COX7A2L,INPP4B,RPS26,RPS29,RPS28,B230369F24RIK,RPL27A,FASN,GPR183,PSME2,TAGLN2,RPS21,ITM2A,RPS23,RPS25,RPL5,ANAPC13,RPL6,RPL3,PPP1R18,RPL4,RPL30,TTYH3,RPL32,RPL35,POP5,RPL34,PCBP1,RPL9,RPL7,RPL8,HSPH1,RPS16,ADH5,RPS15,RPS18,RPS17…
HSF1	WSB2,IFRD1,DNAAF2,GATAD2A,CD3EAP,SOX13,ACSL4,DKK1,CAPN15,RRAGB,MARCKS,MTHFD2L,RBP1,CEP83,NSMF,TLN1,RNF2,ATF3,RRN3,SF3B4,CCNJ,SDAD1,HERC5,MTA2,CHAC1,VTI1B,LOC100509558,TNNC1,ZNF140,TFB2M,GPN3,NUAK1,SUPV3L1,INPP4B,FOSL1,SLC6A8,RPL27A,PRR16,ANP32A,MRPL19,TXN,WDR43,GATA6,COPS7B,ZNF23,INPP5A,GNG10,MRPL2,ANKH,RCC1,RPL38,TMEM8A,TSNAX,FOXD1,KRT14,GNL2,RHOB,KRT17,KRT16,FAM193B,CALR,VLDLR,BMI1,IER3IP1,AATF…	EGF,AHNAK2,CACNA2D1,GLCE,ZNF281,NUP210,LNPEP,SCAMP1,NECAP1,SCD,ZC2HC1A,SKAP2,HSPA1B,GALT,CYFIP2,RB1,SERPINE1,ZNF271,MTMR9,SLC5A3,SZRD1,ADCY7,CREB3L2,BBX,CYP1B1,RABAC1,ST3GAL1,ZNF148,ZNF268,KLF13,EDEM3,ERLIN1,GPN1,PAFAH2,BACE1,MLLT11,C12ORF49,PLSCR4,PRKAR1A,PKIA,CRYAB,MCM3AP-AS1,CFH,ENO3,SUV420H1,RBPJ,HSPH1,ADH5,FAM134B,NETO2,PCDHA1,CGA,CYB5R1,IL10RB,TMEM43,TMCO3,TTLL7,CRLF1,PIGF,FAM222B,SLCO4A1,C…
EBF1	ATP6V1E1,ECH1,ACSL1,CIDEC,PPA1,HSPE1,ATP5K-PS1,GSTZ1,GM19491,SDPR,IFI27,UQCRC2,UQCRC1,SUCLG1,RETSAT,UQCR10,PDHB,ATP5A1,3110043O21RIK,GHITM,UQCR11,ARXES2,TOB1,LONP2,SNCG,AKT2,TALDO1,USMG5,4931406C07RIK,CMBL,RPL39L,FASN,GNPAT,PSME2,OGDH,CFD,PHB2,ALDOART2,GM10221,TFRC,ECI1,ECI2,MGST3,MRPL18,ATP5C1,MGST1,MRPL16,MRPL12,MRPL20,GCSH,PRDX3,LIPE,GRPEL1,2410015M20RIK,SCP2,PRDX1,FTH1,PDK4,DECR1,PRKACA,TRP53…	1810058I24RIK,LUM,WSB1,RPL21,SLC12A2,PPP2R1A,PCDHGA10,COL1A2,HNRNPM,COL1A1,NISCH,MARCKS,DDX39B,RBP1,RPL28,HNRNPD,PFN1,CALM1,APP,IFITM3,KDELR1,AHNAK,RPL10,LRP1,RPL13,CRABP1,WBP5,EWSR1,MYL12B,PNP,ACTB,KRTCAP2,SERPINF1,RABAC1,RPL19,B2M,RPL18,S100A11,FZD2,SNHG1,RPS27RT,RPS26,RPS28,RPL27A,KITL,PRKAR1A,SNAI2,RPS23,ITM2B,ITM2C,RPS24,LXN,RPL5,RPL6,MACF1,SPARC,RPL3,MAGED1,MAGED2,RPL34,PTTG1IP,RPL7,LPAR1,R…
APLP2	MECR,MTUS2,AFAP1,SYTL2,HFE2,PNMA3,VWA5B2,CYP39A1,ARMC2,FNDC5,MTHFD2,XRN1,CD6,AI844685,LOC100505087,XLR3B,GM715,GUF1,CORO6,MXRA7,NHLRC3,ZSCAN26,A930011O12RIK,PLCD3,GM11772,B230216G23RIK,PRSS1,ZFP846,NTN5,2310035P21RIK,APCDD1,CRHBP,MSANTD2,PLAC9A,DDX26B,2610507B11RIK,SNRPD1,CHAC1,NKX2-2,AI414330,A930013F10RIK,GBP3,MYH7B,PLA2G4E,PAQR3,XRCC3,ARRDC4,ERDR1,DDIT4L,CMC1,FN3KRP,8030462N17RIK,RPE65,1700047…	TRHR,IFRD1,CMA1,HOMER1,DEFB11,HTR5B,TEC,HIST1H4C,PPP1R3C,PCDHB1,HSPA1A,TRIM17,HSPA1B,GM19935,PGAP1,D030018L15RIK,CALML4,SLC5A3,CLDN2,9430087N24RIK,AQP1,CLDN1,TMEM72,6820431F20RIK,STRIP2,PAX6OS1,CHORDC1,NNAT,ZDBF2,2010308F09RIK,9030619P08RIK,HES1,SNCA,COX8B,EGR2,5330426P16RIK,EGR3,0710007G10RIK,ABCA4,KLF10,MANF,ARC,4930579P08RIK,DOC2B,CAPSL,WFDC2,PLA2G5,HSPH1,HIST1H3B,ZFP180,PDGFD,ZFP185,A2M,SERPI…
MET	CHGA,ACOT9,PRELID2,ENTPD5,ECH1,NBEAL1,ZFP719,HFE2,H2-AA,TFR2,ETHE1,PFN3,COPG2OS2,ABCB1A,WBP1,LCAT,CISD1,CYP2D9,TMEM67,LURAP1L,LONP2,GBP4,NGFR,PAQR9,ABCA3,NTNG1,COMMD3,DDIT4L,PHKA1,UGT1A6A,CMBL,PARP14,MSRA,PIK3R1,CYP2A4,PSME4,AKR1C14,SERPING1,F13B,CD302,ITM2B,CFB,C4BP,CFI,NEDD4L,PPAN,MGST1,SPEER6-PS1,4930550C17RIK,ICAM1,CYB5R3,MARC1,PRDX3,PRDX6,RASSF3,ADH1,ANPEP,ACAD11,NADK2,PDK2,DUSP6,BTF3,GSTM3,…	PTPRN2,ACVR1,WSB1,DUT,2810017D21RIK,GLYCAM1,KRT8,KRT7,CCK,4930449E18RIK,CSMD2OS,MTAP,DDX39B,LAS1L,CTH,2310043L19RIK,PREB,ACOT7,EPHA2,CALM1,MTPN,MAN2C1OS,3110068A07RIK,LIN9,STX17,MRGPRE,MSANTD4,CCNC,CLDN3,SDAD1,AQP1,KRTCAP3,NIPAL1,SNRPD2,TMEM68,IFT74,OGFOD3,APBB2,DENR,1810011O10RIK,GBP2,N4BP1,XRCC5,BCL11A,EAF1,VPS37B,1700057D03RIK,SNHG3,BBS10,BTC,5330417C22RIK,1600017P15RIK,1700099I09RIK,SFXN3,D73…
NFATC3	NIPSNAP3B,GM3150,ACTN4,IFRD1,SFMBT2,STARD8,WDR75,ACSL4,CDC20,EID2,MYL6,SPINT2,CD9,D7ERTD143E,PFN1,CALM1,HSPA1B,SERPINE1,CRABP2,WBP5,RNF7,SLC5A3,TFPI,APCDD1,PNP,ACTB,DPYSL2,PSMD5,RPL19,S100A10,S100A11,EGR1,MANF,AU015836,USMG5,TMA7,IGF2,TCL1B3,EHD1,PTP4A2,SQLE,RPS28,RPL27A,FAT1,PSME2,RNPS1,RPS21,PNP2,RPS20,ITM2A,ITM2B,ITM2C,RPS24,MOXD1,BEX4,RPL14-PS1,BEX1,RPL32,CTBP2,ARL6IP1,ENO1B,ANAPC10,NLK,GCSH,…	CASP8AP2,WSB1,RPL22,ACTN3,NGDN,UPF3B,HSPE1,NUP93,XPNPEP1,LAP3,PPA2,PSMC2,VIM,GM13826,RPL28,SUCLG1,L1TD1,CGGBP1,ZFP600,IFITM2,IFITM3,ATP6V0D1,ATF1,RPL11,IFITM1,HNRNPU,CISD3,EWSR1,UQCR11,ABRACL,TOB1,GM13152,MAGOH,RPL36AL,CHORDC1,PSMD3,CAPNS1,GM3258,TCEB2,NUP88,LOC630855,PHC1,RPL41,XRCC5,KLF10,SNHG8,NR0B1,EIF1,RPS12L2,AIMP1,MYLPF,GM2710,1810022K09RIK,CLPP,GM3244,NANOG,EZH2,ANAPC13,PHB2,GM10221,WFDC2…
ARHGAP5	CHGB,ENTPD1,AU021977,IL1R1,2010004M13RIK,PEX12,ZFP959,E430022K19RIK,HIST1H4C,SOAT2,CAPN11,KCP,HIST1H4H,LOC100504796,PFN2,2610027H17RIK,RAMP3,HOXB1,GLRX,9430014F16RIK,STX11,PEG10,S100A14,PXDC1,OLFR140,YES1,ABCA4,PAQR3,ARRDC3,TEX12,9430065F17RIK,ASTX,3100003M19RIK,SNHG3,TREML1,FASL,BANK1,FAT2,GM7844,NOL10,VAMP2,9430076C15RIK,A,ZFP748,ZFP868,CPHX1,AU014876,9430053O09RIK,AU022138,LGALSL,FAM120AOS,MIC…	IGKV6-23,IGKV6-25,1500002I01RIK,ESCO2,MX2,PLEKHA6,B930042K01RIK,H2-AA,IGLV1,BB163080,NEIL3,CYP2C68,ASB9,SLPI,XLR3B,KIF20A,TNFSF8,FAM64A,CD200,ANKLE1,ITIH5,NLRX1,IFITM2,IGKV6-14,IFITM3,IGKV6-15,IFITM1,C78115,SERPINE2,NCAPG,NCAPH,SNX33,TSIX,RAD54B,GM14484,AQP1,NEURL1B,PARD6B,ZFP160,CREB3L2,MYL10,ST3GAL5,MAGEA3,CHST15,ST3GAL1,6030422H21RIK,E2F7,D1ERTD75E,E2F8,PTGDR,PAQR9,NFE2,EGR2,5330426P16RIK,PRR1…
MYC	CDK19,3300002P09RIK,DYX1C1,ACTN3,FBXO2,ISL1,SEPP1,JMJD8,MFSD12,DKK3,GM19491,OSTM1,PPP1R3C,SPARCL1,NHLRC3,CDO1,ENPEP,GM15698,SATB1,CERK,TFPI,GM13275,SFRP1,C4B,SRPX2,ABI3BP,S100A13,AI414330,MEST,TMEM86A,FZD1,ABCA1,ABCA7,GINM1,PAQR4,AKR1C13,AKR1C12,VNN1,GJB5,WNK4,HOXB5,ZFP503,SLC45A3,GLDC,PPL,IFIT3,CYP4V3,HMOX1,MYO18A,MTERF2,PRL2C3,SYNPO,GM10471,GSTM4,SLC10A6,GREB1,SPHK1,HEG1,AGTR1A,SORCS1,TMC6,MMP1…	CADM4,PRELID2,SMARCA1,IFRD1,DDIAS,IFRD2,CELA1,KRT7,CCK,WDR74,DKK2,EREG,TM4SF1,DEPDC1A,TEC,ASS1,MEX3B,MTHFD2,POLR3G,ACOT7,NGEF,TES,ATF3,TAGLN,NCAPG,BC080696,BACH2,ADCY7,LRP8,AQP1,GPR153,NIPAL1,DPYSL3,FLRT2,MYC,CHAC1,CHST15,HES1,GM3373,GM4340,A630033H20RIK,D15WSU126E,USP17LA,EGR1,PLK4,EGR2,5330426P16RIK,TSLP,PPBP,GM13043,SNHG3,BBS12,FAM111A,GJB4,PPP1R1A,WNK3,2210408K08RIK,SERPING1,NOX4,NOSTRIN,RAD1…
CHEK1	ENTPD3,TEX30,KRT5,SOX15,DKK1,C20ORF197,DKK3,CDC20,MTAP,XRN2,FEZ1,POLR3F,MT1G,RIN2,MT1F,PRSS2,IFITM3,WBP5,DLL1,ANTXR2,MSANTD3,DPYSL3,DNTTIP1,ST3GAL5,PRSS3,E2F7,SNCA,JAG1,AFAP1L2,APOBEC3G,GADD45A,C12ORF54,FLI1,FERMT1,ACER3,FOSL1,EHD4,TPX2,FAT2,SNAI2,TAGLN3,HOXB2,RPS23,HOXB7,SPARC,TNFRSF6B,CDCA4,CDCA5,CDCA8,MT1X,LPAR1,CYP27B1,GJA1,TSPAN5,CSTF2,ZBED2,SFN,SOX7,RTTN,TP63,FGFBP1,SLC35E3,FOXD1,SPHK1,KRT1…	TRAP1,ECH1,ACSL1,ARL14,NUP210,MALL,ASS1,AZGP1,MGP,NINJ1,SLPI,CYP1A1,TNFSF9,RPL28,CPVL,CKLF,HSPA1B,CES1,CYFIP2,SERPINE2,CRABP2,PON2,LRP3,GLS,HS6ST2,CLDN1,MUC1,CYP4X1,KRTCAP3,HOXA9,BAIAP2L2,SPOCK1,MAL2,TBL1X,CYP1B1,HES4,GBP2,HOXA5,GSTK1,GABARAPL1,DDIT4L,SLC6A14,USMG5,PAPPA,PTK6,PTOV1,HLA-B,ELL3,VASN,FTH1P3,AIF1L,SLC16A14,SCARNA9,CNKSR3,MLLT11,FERMT2,ZFPM1,BIN1,TCN1,CCDC64B,PADI4,NOX5,HBP1,SPRR1A,GN…
IFNAR1	ACOT9,DYX1C1,B130040O20RIK,NBEAL1,SEPP1,5830443J22RIK,WDHD1,BB163080,MEX3B,SPINT2,9130004J05RIK,VIM,HSPA1A,ZSCAN26,PFN2,CD200,HSPA1B,SGMS1,CISD3,2310035P21RIK,ANTXR2,IL27RA,TMEM71,GPR155,FRAT2,DDX26B,LACTB,E2F2,B230214O09RIK,4631423B10RIK,ZSCAN18,EGR1,BCL11B,SH2D1A,ABCA5,KLF10,GADD45G,PRKCB,CNKSR3,AA415038,2210408K08RIK,TSHZ1,GM6756,ITM2A,C78339,BEX1,SLC35D2,SLC35D1,B3GLCT,SMC4,A730059M13RIK,HNRN…	GBP7,GBP6,GBP8,AW112010,GBP2B,SP110,MX1,ANKFY1,RSAD2,MX2,PPA1,ZFYVE26,HSPE1,PSMB9,PML,HIST1H4C,LAP3,KARS,LOC100505088,LACC1,TRIM14,IGTP,CHIC1,GM11772,ABCB1A,IFITM3,SP100,CLEC10A,MNDAL,DLL1,UBE2L6,LY6C1,PSMB10,RNF114,HERC6,TCOF1,MYC,CHAC2,GBP3,GBP2,EPSTI1,TMEM184B,LOC100503923,DAXX,TMEM192,A630072M18RIK,IRGM2,H2-T9,VPS37B,IRGM1,IFI47,IFI44,PARP14,SNHG4,PARP11,DOPEY2,PARP12,EHD3,EHD4,NCEH1,PARP10,G…
JUN	D630039A03RIK,UNC13D,8430419L09RIK,PLEKHA8,TTC39C,CPEB2,METTL7A3,MYL4,GTF2IRD1,EPHA2,EIF5A2,TES,ENPEP,CYFIP2,TMEM63A,TBC1D9B,AHCYL2,IFITM3,SP100,IFITM1,FGL2,PLEKHB2,WBP5,H2-DMA,AKIP1,LY6C1,MIR675,MICALL2,CHST11,ST3GAL5,CPNE2,CPNE3,E2F6,PEA15A,ST3GAL4,PRKCG,FOXF2,STARD10,RAB39B,PHKA1,RMDN1,EXT1,AKR1C12,MC1R,PLSCR1,PLSCR4,ADSSL1,SDC1,D330045A20RIK,GM5662,GAPT,PADI2,GRB7,TDRKH,ZFP623,GLDC,NEDD4L,LDL…	EPHA5,ARL10,ZFP951,PCGF6,MCTS1,SYTL2,SEPP1,MFSD10,DHX40,OLFR832,MARCKS,GM9805,CTH,ETHE1,RBP2,FILIP1,GM3020,GM8159,TRIM13,ZFYVE9,SATB2,3110007F17RIK,IL27RA,UACA,MIR467B,PLAC9A,SLAMF9,ANO10,SLAMF7,APBB2,PPARGC1A,N4BP2,VMN1R143,EGR1,RABGAP1L,LIX1L,FZD6,PLA2G4A,VMN1R22,MIR9-2,H2-T9,IGF1,RAET1A,RAET1B,RPL39L,RAET1E,RAET1D,PLSCR2,SLC6A9,OLFR1306,SNORA74A,GM3002,PRKCQ,HOXB8,ZFPM2,LYPLAL1,MAGED1,CAPSL,29…
NOTCH3	EPHA7,LOC728819,PCDH20,EREG,CRISPLD1,FAM64A,ZNF711,FOXG1,LINC01296,STATH,PDXP,CH25H,GNG2,SRPX2,SV2A,E2F1,PEG10,MYC,FGF14-AS2,E2F2,SUSD5,CYP1B1,MEST,DUXAP10,SAMD5,EGR3,FOXF2,MARS2,HSPA12A,C8ORF4,FOSL1,FAM111B,LPHN2,FAT3,CHST2,CD302,RGL1,SLC22A4,GLDC,DANCR,BEX1,TMTC1,LYPD6,GNG11,SNHG24,TDO2,ANPEP,EPB41L3,HIST1H3I,KCNN4,MYBL2,ALX1,DUSP6,CENPV,CCL20,RBMY1J,LIF,LSAMP,NFATC2,CDC6,LRRC20,ZEB1,ZEB2,TOX2,…	CDK18,GBP6,STARD5,ENTPD2,KRTDAP,SP110,MX1,PCGF5,IL1R2,KRT4,TINCR,AHNAK2,ADHFE1,ARL14,FBXO2,CADM1,RSAD2,MX2,SYTL1,TNRC6C-AS1,PLEKHA4,CYP39A1,CCDC80,ABCA12,IFI27,TMEM79,SLPI,CYP1A1,PLCD1,MXRA5,LINC00520,EPHA1,HCP5,ATF3,SPRR3,VLDLR-AS1,SAMD9,TAGLN,VIPR1,CRABP2,TRANK1,CWH43,FZD10,NOD2,IL2RG,AQP3,TPRXL,CLDN1,HERC6,HERC5,CAPNS2,PRSS8,SLAMF7,GBP1,APOL2,RAB11FIP4,APOL1,ALOXE3,S100A12,GBP4,EPSTI1,BATF2,AP…
PTHLH	RPL21,RPL24,DEK,HPCAL1,DKK1,GTPBP2,C20ORF24,MYL6,HNRNPK,SCD,DDX39B,SPINT2,CD9,PSMC3,VIM,TMEM126B,UQCRC1,RBCK1,RPL28,RPL27,RPL29,RAN,POMP,RPLP0P6,RPL13,RPL12,ATP5A1,GHITM,GNG5,PSMD6,PSMD4,VTI1B,RPL15,AP2S1,RPL14,RPL17,RABAC1,RPL19,S100A10,RPL18,ZNF146,JAG1,GABARAPL2,DNTTIP2,TMA7,EIF1,PTP4A2,FIBP,RPS14P3,EIF5,EIF6,QARS,HYOU1,ATF4,RPL5,RPL6,PHB2,RNH1,RPL3,RPL35,RPL34,PDGFC,C14ORF166,SMC4,RPL9,HIF1A,…	ANXA2,SRGN,EIF5A,HSP90AA1,MMP1,IFRD2,ANXA6,RPL23,HMGA1,COX6C,KISS1,EEF1A1,AXL,LCP1,RPL37A,MT1G,MT1H,ITGA6,CALR,MT1E,MT1F,KDELR2,PEA15,GLRX,MYL12B,CYR61,ACTB,ATP5H,RPL36A,AOX1,RPS3,CAP1,RPL41,RFTN1,GSTO1,RPL23A,TPD52L2,TOMM34,ATOX1,FTH1P5,ACLY,RPS29,LOC100505584,RPL27A,LOC100507328,RPS23,FTL,GAPDH,RPS24,RPL31,TOMM40,RPL30,TFRC,RPLP2,DDX21,ACTG1,MT1X,CHRDL1,FSTL1,PALM2-AKAP2,CORO1C,RPS16,RPS4X,MT2A…
DOCK8	UNC13B,ESCO2,GM156,CADM1,MRPS18C,PPA1,TTC39B,1110028F11RIK,MAPK11,ASS1,EID3,CD5,MTHFD2,IFI27,SLPI,VIM,HSPA1A,BAX,ORAI1,ACOT7,TRIM13,HSPA1B,ATF3,TMEM181A,NYAP1,CISD2,FNBP1L,OLFR1311,LY6C1,LCE1B,NTHL1,PSMD6,A130001G05RIK,GM9916,E2F1,S100A13,RIBC2,D730003I15RIK,1700003H04RIK,ST3GAL4,EGR2,GADD45B,ERDR1,PARP16,UCHL3,TNNT1,TNNT3,GPR183,TAGLN2,RPS23,PADI1,CAPSL,TFRC,CDCA5,PDE1B,RCBTB2,GPR174,ZC3H12D,KLR…	ARL11,RPL22,CACNA2D4,TRIP4,ZFYVE21,HIST1H4C,CD7,LPAR6,SOAT2,TEF,VOPP1,ORAI2,CYP1A1,TBKBP1,SPIN2C,PRKRA,HIST1H4D,STX1A,IFITM2,SLC46A3,WBP1,IFITM3,SATB1,IFITM1,AQP9,PLEKHB2,H2-DMA,NOD1,SNX33,AQP3,FAM169B,PARD6G,PDXP,RNF114,OLFR700,SEPN1,PEG13,SLAMF7,CHST15,ZFP960,PEA15A,ST3GAL3,TRY5,SURF1,ST8SIA1,STARD10,FIBCD1,1500011K16RIK,TEX15,ALG2,IGF2,IFI47,COX7A2L,ABTB1,ADSSL1,SSPO,HOXB4,H2-M11,OLFR291,AY074…
NOTCH3	CD320,EPHA7,DDIAS,LOC728819,WDR76,KIAA1462,EVA1A,DKK1,CDC20,NEIL3,SDPR,ASB9,ARMC4,CRISPLD1,DNA2,KIF20A,FAM64A,ASF1B,CLPB,FOXG1,LINC01296,NCAPG,NCAPH,STATH,GNG2,SV2A,E2F1,PEG10,FGF14-AS2,E2F2,SUSD5,SPOCK1,CCDC77,E2F8,DUXAP10,PLK4,PLK1,FOXF2,HSPA12A,C8ORF4,DHFR,TMEM199,EHD3,TPX2,RNF144A,PLSCR4,FASN,CHST2,PRR16,CD302,ZFPM2,ITM2C,RGL1,CDCA2,GLDC,CDCA3,BEX1,CDCA5,CDCA7,CDCA8,ENO2,LYPD6,PCDH18,ICAM1,GN…	KRT1,TTC39A,ENTPD2,KRTDAP,MX1,PCGF5,LOC100506979,KRT4,MX2,TNRC6C-AS1,SYTL5,LOC284561,CYP39A1,RBP7,BPIFC,ABCA12,CTH,CYP1A1,MXRA5,FSIP1,ATF3,WFDC12,SPRR3,VLDLR-AS1,STX19,TRANK1,SLC5A1,CWH43,NOD2,IL2RG,ALOX12B,TPRXL,CLDN1,STX11,NWD2,CAPNS2,CHAC1,SLAMF7,LY6G6C,EXPH5,PRSS3,ALOXE3,S100A12,EPSTI1,NEBL,PAQR5,PAQR6,TSLP,CYP4F3,ARRDC4,SLC6A14,RAB39B,MYO5B,ALOX15B,SLC16A14,ACE2,SULT2B1,PPFIBP2,SLC6A9,VNN3,T…
LMNA	SEPP1,COL1A1,SFRP2,MYL1,CD9,PSMC3,RPL26,IGTP,PFN1,IFITM2,IFITM3,RPL11,POMP,KDELR2,RPL10,RPL12,RNASET2A,MNDAL,ASAH1,LY6C1,ACTB,GNG5,SNRPD2,PSMD6,TFG,PSMD1,RPL15,RPL19,B2M,S100A10,MEST,LOC630855,COX8A,RPL41,XBP1,TMED9,H2-EB1,ALG5,GM10335,PRG4,FERMT2,MYL12A,RPS29,TNNT2,RPL27A,SERPING1,LGMN,CD302,ITM2A,RPS23,RPS25,RPL5,MS4A7,RPL6,CFD,GABARAP,RNH1,SPARC,RPL4,BEX1,ENO1B,CSTF3,RPL34,PLA2G7,CFP,IFIT1,RPL…	GM3150,STARD7,ACTN3,ACTN2,UBAC1,SOX11,DES,COL1A2,CCDC80,MYL2,PSMC2,MYL3,2210419D22RIK,FNDC1,VIM,UQCRC1,SPARCL1,RPL22L1,MXRA8,KDELR1,TAGLN,LRP1,SERPINE2,PDHB,ATP5A1,TOB1,CAPNS1,SERPINF1,PSMD2,GM6402,S100A11,JUND,TNNC1,MANF,MIF,COPZ2,VAT1,RPL3L,RPS27RT,RPS26,HSPG2,VAMP8,MYLPF,RPS28,WNK1,TNNT1,TNNT3,GNPAT,RPS20,CYSTM1,ITM2C,OGDH,POM121,RPL3,RPL14-PS1,CTBP1,PCBP1,ENO3,ISLR,LGALS3,TSPAN9,CMYA5,CCRN4L,…
IPMK	CCNJL,CDK19,MED4,FNBP1,AP1S1,LNPEP,PUS7L,C14ORF159,ASS1,FRAS1,CTH,MYL4,TNFSF9,TLN2,OPTN,ACOT4,CALM1,APP,KIAA1211L,KDELR2,CRABP2,HM13,GLRX,CBLB,DCAF6,GLS,DPCD,TOB1,FLRT3,MICALL1,PEG10,PLCE1,S100A16,WLS,ATXN7L3,HOXA5,WWTR1,EGR1,EGR2,ABCA1,NDFIP2,SURF4,COG6,TNNC1,ST6GAL1,GADD45A,ARRDC4,PLK2,MYO5A,SLC16A10,CMBL,VASN,FTH1P3,COQ10B,PBX1,EXT1,INPP4B,ACE2,EHD4,TLCD1,ADCK3,BIN1,LYPD6B,FAT1,SPATS2L,INTS6,P…	C12ORF76,UBAC1,MED6,WDR77,CDC20,AFG3L2,MTAP,MIS18A,RRAGA,MARCKS,LAS1L,CCP110,POLR3G,MT1G,MT1H,POLR3K,DCP1A,C22ORF39,MT1E,MT1F,STX16,TAGLN,PEX11B,FAM120A,EXOSC6,CDC23,SNRPD3,MTHFD1L,RPL15,B2M,HES4,GTSE1,HES5,ARL14EP,PRR11,PAQR8,PLK1,PAQR4,XRCC1,MANF,WDR54,COMMD2,FN3KRP,HPRT1,LRTOMT,INTS9,PAF1,MT1M,ZNF22,ARPP19,UBE2J1,EPS8,GNG10,PLAC8,LCN15,CSTF2,ARPIN,KAT8,SKP2,ACAD9,GSDMD,CDT1,RMI2,H3F3B,NSUN4,UB…
BRAF	DUT,IL1R1,SYTL2,AARSD1,SYTL1,KRT8,ISL1,ZFYVE26,ZFYVE19,MARCO,CAPN12,PDCL2,AZGP1,CYP2C8,CRISPLD2,ARMC5,PCDHB4,PEX11G,EPHA2,MYL9,ALPK1,ASB4,ACOT6,LOC653160,WBP1,TIFA,HECW1,C1ORF198,FNBP1L,ANTXR1,PRAP1,MTA1,GNG3,C7ORF34,TMEM67,CHST10,CSPP1,CPNE4,MUSK,EXPH5,APOL2,BVES,NGFR,CNTD1,GPLD1,LOC400768,GADD45B,IL17RE,RPL39L,ABTB1,CLPP,NDUFAF1,C19ORF24,GNE,CRYAB,CHST3,DOC2B,OSGEPL1,PDE1C,UXS1,STMN4,VPS26B,C14…	MECR,ESCO2,BAD,AMFR,HFE2,TM4SF1,MYL7,HIST1H4B,HIST1H4C,NINJ1,ZNF718,SERBP1,MT1G,MT1H,ASB6,VIP,ASF1B,CKLF,MT1F,SPRR3,ZNF154,SERPINE2,IL2RG,GLRX,SFRP1,LRP8,IL27RA,BAIAP2L1,SULT2A1,CHST11,AKT1,SERPINF1,S100A13,STAT6,SLAMF7,FDFT1,ABCA2,NDFIP2,SLC35C1,COG7,PLK1,FZD6,ZNF260,GDF3,SLC6A14,PTK7,GJB1,RPS26,TPX2,SLC6A9,RPL27A,MAGEB3,IGSF9B,HYOU1,CHST2,TSHZ1,TRMT12,CAPS2,TARSL2,MT1M,MT1X,ENO3,IPO11,HTR4,MT2A…
SYK	LRRC37A3,FNBP1,PLEKHA2,PCGF5,STARD9,HCG27,SYTL2,MYL5,CAPN14,ADPRM,TMCC1,TNFSF4,RUFY3,ORAI2,CYP1A1,COL9A3,CDK13,GSAP,ZNF831,CCDC68,SATB2,CERK,FNBP1L,BACH2,ABAT,NUAK2,KIAA1324,VPREB1,ZDBF2,PEG10,GNG7,CPNE2,STXBP6,CHST15,S100A10,E2F7,XBP1,FZD3,EDEM1,ST14,NCKAP1L,GADD45A,SLC6A16,ST8SIA4,PRKCB,ANK1,GPR137C,BCR,PLSCR4,GORASP1,EZR,LYPLAL1,GMFG,CREBRF,JMJD1C,TAPBPL,ELK3,ZC3H12D,GUCD1,CCDC92,TCL1A,LGALS1,…	CD320,MECR,ZNF165,TRAP1,IFRD2,WDR75,C9ORF41,HSPE1,SCAMP1,C12ORF77,CIRH1A,SERBP1,FNDC1,GPD1L,POLR3G,CCDC86,POP1,DUS3L,ANKLE1,C2ORF88,NOLC1,GPATCH4,CYB5D1,LRP8,SLC5A6,PNP,EXOSC5,NTHL1,OGFOD1,GMDS,MTHFD1L,C10ORF2,CHAC2,TIPIN,PPARGC1B,SIGMAR1,PRKCD,SURF6,SIAH2,ARRDC4,KLF10,MANF,ALG3,TFB2M,MINA,UCHL5,NCEH1,RPL27A,PDE12,ZNF814,SFXN4,NDUFAF4,PSME3,TTLL12,FARSB,C5ORF30,FARSA,LTV1,ZMYND19,RFESD,TFRC,FAM89…
STAU1	DUT,RPL24,ACTN1,DEK,KRT8,HSPE1,C12ORF75,SRRM1,CDC20,HNRNPM,CCT6A,MARCKS,HIST1H4C,DDX39B,LAP3,SLPI,MTHFD1,SUB1,VIM,TMEM126A,KIF20A,MYL9,PFN1,RAN,MTPN,TAGLN,RPL12,ACTB,DPYSL2,MYC,SPOCK1,RPL19,MEST,NAA50,RPL41,XRCC5,TPX2,PRKAR1A,TAGLN2,NOL11,HPRT1,RPS20,RPS24,SET,PHB2,TCERG1,ANP32B,RPL35,MRPL17,ENO1,EPS8,RPL8,HSPH1,PRDX4,SYNCRIP,MRPL3,RPS17,GJA1,LGALS1,ASUN,RPL39,SFN,IER3,RHOA,NSUN2,CENPW,LYPLA1,ANX…	ATP6V1E1,ACSL3,STARD7,IFRD1,PDHX,HPCAL1,HN1,C20ORF24,TM4SF1,SCD,RPL26,GLA,TRIM16,PFN2,MT1E,STAU1,KDELR2,PON2,UQCR10,PDHB,ATP5A1,GHITM,CCNC,DCAF6,TFPI,TOB1,PCMT1,SNRPD3,GNG5,C19ORF53,TMEM69,STOM,SHOC2,S100A10,MT1HL1,S100A11,SIGMAR1,GABARAPL3,TMED9,SURF4,CMC2,PLA2G4A,TALDO1,MANF,MIF,USMG5,NR2F1,TMA7,CMBL,SNHG6,COX7A2L,EIF1,MLLT11,MRPL10,RPS14P3,RPS29,QARS,JTB,FAT1,NDUFAF3,VAMP3,ATF4,PTP4A1,GABARAP,…
TNF	ACSL3,MX1,RPL21,IFRD2,ACTN1,PPA1,PSMB9,TM4SF1,NECAP2,MARCKS,LAP3,NINJ1,CD9,KIAA0247,MT1G,MT1H,TRIM16,EPHA2,MT1E,OPTN,MT1F,RPL11,POMP,PANK2,IFITM1,SERPINE1,SERPINE2,ARPC5L,UBE2L6,CLDN1,MYL12B,PNP,DPYSL2,NUAK2,PDCD10,UGP2,AP2S1,GBP1,CHST15,SLC12A7,MT1HL1,S100A11,APOL3,JAG1,PHC2,GADD45A,PLK2,KLF10,HLA-C,HLA-A,HLA-B,HLA-G,EHD1,FTH1P5,PARP12,FOSL1,EHD4,EIF6,PLSCR1,PLSCR4,SMTN,CSNK2B,PSME2,TAGLN2,RPS21…	SCAF11,DEK,HIST1H4C,CRISPLD2,VOPP1,RPL26,LOC728825,RPL28,MXRA7,KIF20A,RPL27,PFN2,RPL10,RPL13,RPL12,WBP5,UQCR10,PDHB,ATP5A1,ACTB,RPL36AL,GTF2IP1,SNRPD2,EXOSC9,RPL15,DAG1,RPL19,MEST,FDFT1,TSPYL4,TSPYL1,RPL41,XRCC5,ST13,NR2F2,TMA7,RPS27,RPS29,SDC2,RPS23,PRR13,ATP6V1B2,RPS24,RPL5,RPL6,SPARC,RPL4,MAGED1,ARL6IP1,POP5,SMC4,RPL9,LIPA,EPS8,RPS15,RPS18,NETO2,RPS19,LYPD1,RPL37,TSPAN3,RPL39,RPS11,RPS13,SEC31…
NR1I2	SECTM1A,MMD2,ACSL4,GDAP2,CDC20,GM19491,CD9,RBP1,HSBP1L1,CYP2C65,LACC1,VIM,CD207,CIAPIN1,MYL9,TRIM13,CD200,TMEM87A,ITIH5,GM15698,FGL1,CPNE8,CLEC10A,TIFA,CCNF,GLRX,HSF2BP,ACNAT2,AQP4,TMEM71,6030442H21RIK,NIPAL1,2310075M01RIK,SNRPD1,ABI3BP,MAL2,9030619P08RIK,GNAT2,SHOC2,S100A10,1810011O10RIK,2010107G23RIK,HES6,PTGDS,ARRDC3,COMMD3,PPBP,SLC16A12,PRG4,GM16432,HDHD3,FAM124A,PARP16,OCLN,PLSCR2,ATP4A,PLSC…	PEX19,SLC35A5,FNBP4,GBP2B,CELA1,BC005561,SDPR,TEF,CYP1A2,ACOT3,HSPA1A,HSPA1B,C730036E19RIK,RETSAT,PEX11A,PLEKHB1,5430404G13RIK,SERPINE2,LRP6,2310035P21RIK,MNDAL,2610507B11RIK,MYC,STK38L,SUSD4,SLAMF8,HABP4,TBL1X,D1ERTD75E,EGR1,5330426P16RIK,PLK3,ERDR1,VPS13B,INO80,RASSF8,GADD45G,9030419F21RIK,PLA2G4B,4633401B06RIK,AR,CDCP1,VNN1,WNK1,GM7969,5730414N17RIK,PLA1A,VGLL4,CFD,ZFP748,ACSM3,D17ERTD165E,DCU…
TP53	SSB,DEK,PPA1,ACSL4,SRRM2,CCAR1,MTAP,HIST1H4A,PDCL3,HIST1H4B,MEX3C,HIST1H4C,MTHFD2,SERBP1,ZC3H11A,SUB1,VIM,HNRNPF,HIST1H4I,HNRNPD,RPL27,HIST1H4D,CALM2,0610010B08RIK,CALM1,EIF1A,MTPN,GM13034,SERPINE2,HNRNPU,CSN3,FNBP1L,PNN,FAM120A,CD2AP,SNRPD1,PSMD1,DENR,CREBBP,NAA50,JAG1,ZRANB2,PRKCI,GM15466,ERDR1,PAPPA,BAZ1B,SNHG5,1500012F01RIK,PRRC2C,PBX1,UCHL5,EIF5,WNK1,NOX4,PTP4A1,ARL6IP1,ANP32A,WDR43,SMC6,EPR…	1810058I24RIK,ATP6V1E1,KRT5,DEFB14,ST5,MGP,RBP1,SLPI,BAX,ACOT1,SNORA23,PFN1,VPS28,CD200,SF3B5,IFITM2,EHF,IFITM3,CCNI,RPL10,UQCR10,UQCR11,GLRX,CLDN3,NRADD,MUC1,FAM168B,PSMD8,LURAP1L,MICALL2,MVB12A,S100A16,WFDC18,MIR692-1,FIS1,EGR1,SURF4,PPBP,MIF,GM12191,RPS27RT,ARFGAP1,VAMP8,TCN2,SERPING1,GM5424,SDC1,TAGLN2,SPRR1A,PRR13,SPRR1B,TMEM9B,PTGES,RPS24,GABARAP,SPON2,SPARC,H2-L,MGST1,PLA2G7,C3,MRPL20,PRDX…
PSAP	RBFOX1,RPL23,SLC12A2,DEK,SEPP1,MYL6,WDR82,PPP1R3C,CD9,PSMC3,VIM,UQCRC2,RPL26,SPARCL1,RPL22L1,PFN2,CALM2,PCDHB9,APP,IFITM3,RPL10,PLEKHB1,SERPINE2,ASAH1,ABAT,AQP4,RNASET2B,DHX30,ACTB,C4B,RPL36AL,VTI1B,FAM63B,S100A16,B2M,EXPH5,PTGDS,TSPYL4,ZRANB2,ATP6AP2,ERDR1,9630041G16RIK,1110004F10RIK,CNKSR3,RPS26,RPS28,RPL27A,FAT1,FAT2,LGMN,PTPLAD1,RPS21,RPS23,GM20253,ITM2C,LXN,RPL6,GPM6B,RPL3,ARL6IP1,ANP32A,RPL…	IGKV6-23,ACTN4,CADM3,HOMER3,GPR37L1,HPCAL1,CELA1,H2-AA,PCDHGA10,HNRNPL,PSMC4,FLYWCH1,PSMC5,GPR162,ZG16,UQCRC1,RPL28,TMCC2,ACOT7,EIF1B,PFN1,CDK16,TPRGL,STXBP1,PPP1R37,PRSS2,ATP6V0D1,RPL11,WBP2,CCNI,CERK,PHYHIP,PDXP,ZMIZ2,APBB1,SPOCK2,RPL19,GM12508,PEA15A,TRY5,SNCB,FIS1,CELA2A,PRKCG,JUND,ICMT,TMEM50B,STARD10,AMY2A4,CEL,TMA7,PRRC2A,FA2H,RPS27RT,PPP1R1B,CLPS,PRKAR1B,RNF208,VAMP2,RPS20,GRB2,ITM2B,RPS2…
HIST1H4C	STARD7,MRPS18B,WDR74,CDC20,CCT6A,HNRNPK,DDX39A,HNRNPL,HIST1H4C,DDX39B,RPL26,GAGE8,LOC728825,KIF20A,EIF1B,RAN,GAGE1,POMP,STXBP5,DCAF6,MYL12B,MAGOH,ACTB,UXT,RACGAP1,PI4KAP1,EXOSC9,TMEM69,RPL14,LINC00998,MAGEA6,SNHG1,COX8A,PRR11,ACTL6A,CMC1,GBAS,FTH1P5,RPS27,RPS26,UCK2,JTB,NET1,RPS20,RPS25,ATF4,SET,PAXIP1,RPL3,DANCR,ANP32B,RPL35,RPL34,MTFR1L,PCBP1,RPL7,SNHG19,PRDX4,LARP1,MRPL3,RPS18,RPS17,HIST1H3H,R…	ATP6V1E1,RPL21,SS18L2,PPA1,C20ORF24,ZW10,PSMC6,PSMC3,MYL4,MTHFD1,SUB1,HSPA1A,TMEM126A,UQCRC1,PSMC1,POLR3K,GAGE3,SF3B6,CYFIP1,RPL11,IFITM1,RPLP0P6,WBP5,GHITM,PNP,PSMD8,SNRPD3,SNRPD2,C19ORF53,PSMD4,CHEK2,MYC,STOM,AP2S1,PSMD2,TCEB2,IARS2,RPL19,B2M,FDFT1,MT1HL1,FIS1,ZRANB2,GABARAPL2,TMEM50A,ST13,CMC2,TALDO1,TMA7,SNHG6,COX7A2L,MLLT11,SNHG16,VAMP7,VAMP8,EIF6,TMEM99,KLHDC8B,CSNK2B,PSME2,PPT1,CHST2,BTK,P…
SRF	HAGHL,CACNA2D2,RSAD1,SERPIND1,PSMB9,CDC20,SMARCA5,MALL,MEX3B,WDR82,IFI27,TTTY15,SOAT1,RFX6,GPD1L,MT1G,BAX,SERHL2,MT1H,KIF20A,LRRN1,FAM64A,NBL1,FSIP1,TP53,MT1F,POMP,IFITM1,SERPINE2,MTMR6,HERC2P9,IPW,NTN4,FRAT2,DHX33,MYC,CPNE2,C10ORF2,CPNE1,CCDC78,SAMD13,MT1HL1,SNHG1,FZD3,DAXX,KLF10,IGF1,SNHG5,WFDC21P,MASTL,NUAK1,SNHG4,TPX2,GJB2,SNHG12,SAPCD2,SNAI2,TAGLN2,HSPA4L,CDCA3,TTYH3,HDAC10,CDCA5,CRIPAK,FAM8…	EGF,EPHA7,ENTPD3,HOMER1,PEX10,LOC100128737,BTBD10,PEX13,EML1,SEPP1,PRKAB2,TMEM170B,AZGP1,LOC100507025,OTULIN,TNFSF4,LOC100506295,HIST1H4H,ULK3,TMCC3,HIST1H4J,HIST1H4K,SAMD8,SGMS2,PEX11A,LOC100133660,C14ORF142,LOC100288781,EXOSC6,LINC00998,GBP1,ARFIP2,SEPHS2,GBP2,HES6,WWTR1,ALG9,APOBEC3F,USP3-AS1,DNASE2B,FZD5,CMC2,RAB27A,GADD45G,PBX3,COMMD1,LOC100507291,INPP4B,LOC81691,BANK1,PKIB,IDH1-AS1,SDC1,VAM…
HDAC2	IFRD1,AP1S1,ARL14,SLC51A,MYL7,CYP2C65,XLR3B,FLYWCH2,PLCD3,SVS6,ZFP600,H2-BL,SLC46A3,SVS4,FGL1,SERPINE1,2210407C18RIK,MTMR7,ITLN1,GM13152,APOL6,PRAP1,WFDC18,B230214O09RIK,6030422H21RIK,ST3GAL3,ST3GAL4,1810065E05RIK,INTS1,ERDR1,CYP3A25,PTK6,4633401B06RIK,RAET1A,SNHG3,COPZ2,4930526I15RIK,FA2H,TLR13,SPRR1A,LOC676708,PANCT2,AI747448,IGKV4-72,BEX1,CAPSL,TTYH1,NCAPG2,CYP3A11,POP4,PLA2G3,DMP1,CYP3A13,PLA…	IGHV1-72,IGKV6-25,LRRN4,CMA2,GLYCAM1,AHNAK2,ADHFE1,EBF1,CIDEC,H2-AA,UPB1,BB163080,CD2,MARCO,SFRP2,CCDC80,CD5,MEX3B,CAPN13,CYP2C68,LEP,HSPA1A,CDO1,HSPA1B,PI4K2A,LEF1,IGKV6-15,IL21R,RETN,IL2RG,ARXES2,MNDAL,ASCL2,SLC5A3,ARXES1,A130071D04RIK,CHORDC1,NNAT,MICALL2,RPL17,COX8B,H2-D1,AFAP1L2,FAM78A,SLC34A2,PLA2G4C,SH2D1A,PRKCB,IGF1,PRG4,OCEL1,FLI1,CAR5B,AR,BANK1,CLPS,GRAP,PRKCQ,PRR18,AMY1,GPM6A,C4BP,CFD,…
MAP3K7	LUM,ATP6V1E1,RPL23,ACTN1,TM4SF4,KRT8,PPA1,HN1,SEPP1,H2-AA,PHF5A,MYL6,MGP,PSMC4,PSMC2,CD9,RBP1,SLPI,RPL28,RPL27,CALM3,PFN1,WBP2,RPL12,SLC35B1,UQCR10,ITIH2,AQP1,RNASET2B,ACTB,KRTCAP2,PSMD8,CYP2D9,DNTTIP1,PSMD4,TCEB2,S100A10,S100A11,RPL41,TMED9,SURF4,ATP6AP1,PLK3,MIF,IGF2,RPS27,RPS26,ZFPM1,EIF6,LGMN,RPS21,HAMP,RPS20,RPS24,RPL5,RPL31,SPON2,RPL3,RNPEPL1,MAGED1,ARL6IP1,RPL35,CYP3A11,PDGFA,AKR1C19,RPL9,…	WFDC21,ECH1,ACSL1,SERPIND1,MMD2,AMFR,UPB1,RNF103,GSTZ1,ASS1,AZGP1,CCS,CYP2C67,RBP4,CTH,CYP1A2,CDO1,PBLD2,GLS2,ITIH4,SLC46A3,ITIH3,PON1,PANK1,RETSAT,FGL1,HPGD,AQP9,LCAT,CISD1,UQCR11,ITIH1,ABAT,C4B,LONP2,SERPINF1,SEPHS2,B2M,CYP2C70,SDS,NDFIP1,GSTK1,GABARAPL1,ST6GAL1,SERPINF2,BHMT2,GADD45G,CYP3A25,SLC6A12,ACADSB,IGF1,CMBL,CYP27A1,FERMT2,CYP2A5,AKR1C14,SERPING1,F13B,SDC2,NDUFAF1,HPD,AMY1,GCDH,PEMT,GR…
TMEM100	RBFOX3,IL1R2,FBXO2,PCDH20,MAPK13,AZGP1,TRIM16,ACOT1,RIN2,SIK1,SLC23A3,6430548M08RIK,CLDN3,FNBP1L,TOB2,ABAT,LY6C1,CH25H,CDC23,CNST,DPYSL5,ZMIZ1,PXDC1,LY6G6C,ABCB1B,GABARAPL1,GADD45B,ARRDC2,PLK3,ARRDC4,TANGO2,TMEM192,GADD45G,SLC16A11,KLF15,STFA1,1500012F01RIK,SLC6A9,TCN2,ADSSL1,NOX4,PLA1A,GLDC,CHIA1,ANAPC16,DOC2B,XPA,CYP3A13,ANAPC11,PRRC1,SULT1A1,FAM134B,PDE2A,PDK4,PIP5K1B,FFAR4,CD14,JUNB,TRP53INP1…	GAMT,ZFP710,PLEKHA2,KRT4,ACTN2,RSAD2,PLEKHA6,NUP210,JMJD8,H2-AA,SMARCA2,PSMB9,COL1A1,MYL7,NIN,MYL1,MGP,XPNPEP2,PPP1R3C,IFI27,RBP1,MYL3,MYL4,TEK,CALM3,ASB2,ITIH4,H2-DMA,NCAPH,CISD1,TPGS2,PSMB10,SRPX2,CHORDC1,DPYSL3,E2F2,RPRML,GBP3,PKNOX2,GBP2,SNCA,COX8B,FZD2,ARSB,TRMT1L,H2-EB1,MCAM,TNNC1,NCKAP1L,IRGM2,PRKCB,HSPA12B,NUAK1,RPL3L,HSPG2,FAM111A,RNF144A,RIPPLY3,KITL,PKIA,CHST1,RGL1,LXN,LST1,CFD,SPON2,T…
ALDH5A1	ATP6V1E1,RPL21,SLC12A2,AMFR,HPCAL1,GDAP1,HSPE1,SCAMP1,SRRM1,ATG12,PDCL3,RRAGA,WDR82,RUFY3,UQCRC2,ANP32E,RPL22L1,ASTN1,TPRGL,AHCYL1,CCNI,WBP4,PLEKHB2,UQCR10,PDHB,C330007P06RIK,ACTB,KRTCAP2,GNG3,BSG,GNG5,SNRPD2,DHX36,VTI1B,TCEB2,RPL19,B2M,CCNL2,RPL18,NDFIP1,JUND,GABARAPL1,RPL41,PLK3,IGF2,ANK1,1110004F10RIK,ARFGAP2,RPS27RT,MYL12A,RPS28,JTB,LGMN,RPS23,ITM2B,RPS24,RPL5,GPM6B,MACF1,RPL3,PPP1R18,ISCA1,A…	IFITM10,GPR37L1,PPP2R1A,UBAC1,GRIN2C,PCDHGA10,EID1,NECAP1,HNRNPL,DDX39B,FEZ1,TEF,ADPRH,UQCRC1,SUCLG1,ACOT7,PFN2,EIF1B,CALM3,CDK16,CALM1,APP,WBP1,ATP6V0D1,PDXK,WBP2,SLC35B1,ARXES2,RNF5,TPGS1,PARD6A,NNAT,CAPNS1,PABPN1,AKT1,APBB1,SPOCK1,CLPTM1,SPOCK2,RABAC1,PEA15A,PTGDS,SNCB,PRKCG,KLF13,COG6,TALDO1,RMDN3,PTOV1,GBAS,NUDT16L1,SQLE,SLC6A9,PRKAR1B,RNF208,VAMP2,TAGLN3,PRR13,OGDH,PHB2,MAGED1,UGT8A,RRP1,EN…
UBR5	RPL24,CADM1,MYL6,RRAGC,RPL26,MT1H,RPL28,MXRA7,EIF1B,CALM2,RPL29,SF3B5,RPL11,POMP,RPLP0P6,SERPINE2,RPL12,UQCR10,UQCR11,MYL12B,RPL36AL,PSMD8,GNG5,ZNF706,C19ORF53,SPOCK1,RPL15,AP2S1,TCEB2,CYP1B1,RPL19,B2M,MEST,MT1HL1,S100A11,COX8A,GABARAPL2,FZD6,ST13,MIF,TMA7,GDF5,UCHL3,COX7A2L,COPZ1,FTH1P5,RPS27,RPS26,RPS14P3,RPS29,RPS21,RPS23,ITM2B,RPS25,RPS24,RPL5,RPL6,GABARAP,CUTA,RPL31,SPARC,RPL30,RPL32,RPL35,R…	DUT,ATP6V1E1,ACTN4,ACTN1,DEK,DKK1,TM4SF1,CDC20,HNRNPM,COL1A1,SCD,DDX39A,MARCKS,DDX39B,KARS,PSMC5,PPP1R3C,PSMC3,VIM,UQCRC1,KIF20A,MXRA8,MYL9,CALM3,EPAS1,STAU1,KDELR1,TAGLN,SERPINE1,HNRNPU,PDHB,SFRP1,PARL,ACTB,PSMD6,AKT1,CPNE1,PSMD2,SF3B2,LONP1,XRCC5,XRCC6,FZD7,EIF1,EHD2,FIBP,FERMT2,FOSL1,TPX2,RPL27A,QARS,PRKAR1A,HYOU1,PRR13,FBXL7,PHB2,RNH1,MAGED1,TFRC,PIEZO1,CDCA8,PCBP1,ENO1,ENO2,TRIOBP,LPAR1,MRPL…
AGER	D630039A03RIK,AI661453,LUM,ARL15,GLYCTK,MOGS,ZFYVE26,GDAP2,SMARCA4,ADH6-PS1,SCAMP3,MTUS1,TEC,HNRNPM,ST5,LPAR6,NEURL4,CD9,2210419D22RIK,WDR81,MPPE1,ULK1,CDA,RSC1A1,ATF3,ITIH5,H2-BL,MTMR4,ZFYVE1,RNF5,ACNAT2,PEX26,CLDN1,AKAP2,CD2AP,CHORDC1,PDCD11,CREB3L2,MYC,PLCE1,STAT6,TBL1X,PKNOX1,E2F8,HABP2,SIGMAR1,EGR1,CREBBP,TSPYL4,ABCA3,KLF13,ABCA1,ALG8,FZD8,AVPR1A,RAET1A,FAM124A,PRRC2B,WNK1,PIK3R1,FAT1,WNK4,N…	6330564D18RIK,B3GALNT1,TEX30,ACSL3,ZFP958,DHDH,GM7072,ZFP959,PSMB9,CYP39A1,3110001I22RIK,PNLDC1,MIS18A,ZSCAN21,9130230N09RIK,ACOT3,HSPA1A,CIAPIN1,HSPA1B,ZFP963,2210039B01RIK,SLC23A2,PLEKHB1,CCNF,3110043O21RIK,ABRACL,FAM169B,CH25H,CHEK1,1700001C19RIK,CLP1,9030619P08RIK,WFDC17,ZFP960,HES6,WWTR1,PAQR7,OMD,PLK3,SIAH2,SLC16A12,DNASE2A,PARP16,PLSCR2,VNN1,UCK1,CYP2A5,SPRTN,ATF4,4931408D14RIK,MOXD1,ZFP86…
AHR	PTPN1,CD74,GDF15,F10,TPM3,RSAD2,H2-AA,PPP1CB,SLC25A39,MARCO,UBE2S,SCGB1A1,UBE2O,FAU,SQSTM1,S100A9,SLC25A37,CD83,HP,RELB,CH25H,CCND2,TUBB5,LAMP1,RPS5,COTL1,PIP4K2C,TCEB2,SPP1,SNCA,S100A11,CARD11,CD97,NAPSA,H2-EB1,KLF10,ERDR1,TRAF1,GADD45G,HBB-BT,EHD1,ISG20,FAM220A,RPS29,RGCC,LGMN,1700112E06RIK,GRB2,H2-AB1,ISCA1,ANP32B,COX17,ACTG1,HVCN1,IFI30,TGM2,LGALS3,UBC,UBB,PRDX2,PRDX1,HMOX1,EFHD2,APOE,BCL2A1B…	RPL23,MYL6,HNRNPK,CD9,TEP1,VIM,RPL26,RPL28,ACOT1,RPL22L1,RPL27,EAR10,PI4K2A,RPL11,POMP,RPL10,PON3,RPL12,ATP5A1,MTMR6,LSM10,FAM168B,GNG5,ALOX5,AKT1,RPL17,UBASH3B,S100A10,RPL41,ATP6AP2,NCKAP1L,THAP11,EIF1,SLC6A6,CYP2A5,CYP2A4,HBP1,SFXN3,PKIG,CFB,RPL5,RPL6,RPL3,RNPEPL1,RPL30,RPL32,RPL35,RPL34,ATP5C1,GNS,F11R,RPL9,CFP,RPL7,RPL8,ADH5,PRKAR2B,RPL36,RPL39,COX2,PLCG2,RPL38,AMZ1,TRP53INP2,AU020206,FUCA1,D…
MIR30A	FNBP4,ATP6V1E1,RPL22,IMP3,IMP4,ECH1,JMJD8,DKK1,MED6,MFSD10,TM4SF1,SCAMP3,CDC20,SRRM2,MYL6,HNRNPK,RPL13AP20,DDX39A,CIRH1A,TRIP6,PSMC3,CDK10,BAX,ULK1,HNRNPD,TMEM87A,EPAS1,RPL11,POMP,CCNI,ATP5A1,GHITM,CISD1,HNRNPR,PNN,MYL12B,PNP,KRTCAP2,BAIAP2L2,KIAA0355,CDC26,PSMD4,PABPN1,MYC,RPL15,AP2S1,RPL19,HES4,NCSTN,SNORA10,JUND,GSTK1,TMED9,NDFIP2,WDR54,PTOV1,SCARNA9,RPS26,MYL12A,QARS,PLSCR3,JTB,CSNK2B,NOL11,N…	SND1,AFG3L2,CDAN1,SCD,MT1A,HIST1H4C,SPINT2,XPNPEP3,SLPI,RPL26,RPL27,EPHA2,EPHA1,AHCYL1,APP,IFITM2,IFITM3,AHNAK,RETSAT,RPL12,ADCY3,TM9SF4,MUC1,ACTB,DAG1,IARS2,RPL18,SLC12A9,LONP1,COX8A,ABCA1,INTS1,MIF,RPS29,VAMP8,RPL27A,FASN,FAT1,RPS21,PSME1,FARSB,EZR,RPS25,RPS24,RPL6,RPL31,RPL30,TFRC,RPL35,PIEZO1,MT1X,MT2A,LGALS1,RPS19,PRDX1,RPL39,RPS10,RPL38,RPS12,RPS11,TNS3,ATP6V0A1,RPS14,RPS13,CTSB,PNPT1,MYOF,…
NFE2L2	GAMT,ECH1,TM4SF4,GCAT,ASS1,PPP1R3G,CYP2A22,UQCRC1,TFAM,SUCLG1,IGTP,CDO1,GALT,GLS2,ITIH4,IFITM3,ITIH3,UQCR10,ATP5A1,CISD1,UQCR11,HS6ST1,AQP1,PSMB10,RNASET2B,ST3GAL5,B2M,CYP2C70,SULT2A2,SDS,COX8A,H2-D1,JUND,GABARAPL1,TMEM50A,SERPINF2,MIF,GADD45G,UGT1A6B,ZFPM1,POR,CYP2A4,FASN,ADSSL1,SERPING1,HPD,HAMP,PSME1,ITM2B,PEMT,CFB,PHB2,HPN,ECI2,ATP5C1,RPL9,HPX,MRPL12,RPL8,CYP2B9,SULT1A1,ADH1,FTH1,MARC2,APOH,A…	SDR42E1,WFDC21,RPL22,ACSL1,KRT8,SEPP1,UPB1,ETNPPL,TTC39C,MYL6,MARCO,AZGP1,HMBS,RBP4,IFI27,RPL26,NSMF,RPL22L1,RPL27,CALM2,WBP1,RPL11,POMP,PON1,THYN1,RPL12,SLC35B1,AQP8,RPL36AL,CYP2D9,TGOLN1,LONP2,RPL15,SERPINF1,S100A10,GSTK1,RPL41,STARD10,USMG5,CYP3A25,4931406C07RIK,CMBL,RPS27,SQLE,HNF1A,AKR1C14,PTPLAD1,RPS20,AMY1,GCDH,ATF5,RPL5,ANAPC13,C4BP,RPL30,CFI,SLC22A1,CFH,RPL34,CYP3A11,ACSM1,AKR1C19,MGST1,…
PFKL	ACSL3,MX1,MCTS1,MX2,GOLPH3L,UBAC1,MFSD10,PSMC6,ARMC1,MTHFD2,RRAGC,CLNS1A,IGKV1D-8,PRKRA,SUCLG2,NHLRC2,SIK1,IDO1,TP53,TRIM13,SLAMF1,TES,HOXB1,PNKP,PARN,CCNC,SLC5A3,TPGS2,ADCY7,DPYSL2,BSG,MSANTD2,CHST11,GNG7,SERPINF1,SLAMF7,CPNE3,XBP1,ABT1,APOBEC3G,ATP6AP1,MTERF3,TGDS,KLF10,EAF2,DNTTIP2,PPBP,IQSEC1,TFB2M,ZNF14,ELL3,COPZ2,HDHD1,TREML2,RPS26,EHD4,STAG3,SETX,ADCK3,TDP2,ITPA,BTK,IGKV4-1,HPRT1,CTAGE8,TR…	CD320,POLR2J2,FNBP4,ZNF160,NYX,DKK4,CD2,CPEB1,LPAR6,LOC100508591,POLR3K,EIF1B,CPVL,PFN1,IFITM2,SSNA1,FGL2,THYN1,RGPD6,HERC2P9,NPIPB15,PABPN1,SF3B1,S100A10,GBP2,FDFT1,S100A12,PTGDS,KLF11,ZNF266,EFCC1,COG7,ABCA6,KIR2DS2,PAQR4,STAM,SUCO,BACE2,CYP2A7,TRAJ17,MMP23B,RAD17,INTS6,LINC00667,C19ORF24,ITM2A,ITM2B,GPM6A,LST1,LHB,TFRC,RGSL1,TAPBPL,CD1D,LOC642846,APOO,EPB41L5,SULT1A2,MARC1,SULT1A1,RASSF1,LGALS…
TCF12	MED1,FNBP4,RFX1,MAPK8IP3,LARP7,RUNX3,DYNC1LI2,ZFYVE16,ARMC1,COL9A2,ASB8,RAN,MT1F,TMEM70,STX12,TOB1,ASCL1,DDX26B,ZMIZ2,LOC100128288,MYC,NR2C2AP,S100A13,STAT6,GBP1,CYP1B1,FSD2,E2F7,MUC6,GBP4,C9ORF156,CREBBP,BATF3,JUND,ZNF263,APOBEC3H,TSLP,INTS3,PBX3,GPR137B,SETMAR,SRPK2,HDHD2,CCDC88C,SNHG15,RNF144A,VNN2,LINC00426,SIVA1,H2AFY2,SFXN3,MOXD1,CETP,SPI1,ZNF132,ZNF131,MEPCE,AIRE,PPP1R11,MUS81,C5ORF28,WFDC…	CD320,UNC13C,PCGF5,PLEKHA1,GOLPH3L,HPCAL1,NUP210,LOC340357,RNF103,KIAA0922,RRAGD,CD9,ZSCAN25,CCM2,ZNF395,KDELR2,PEX11A,PNKP,TRANK1,XYLT2,C4BPB,DLL1,VPREB3,CREB3L2,SNX27,TYW1,SLAMF6,RABAC1,MTA3,ST3GAL2,SNORA12,EGR1,EGR3,WNT10A,TMED9,ST6GAL1,BCL11A,VPS37D,MANF,IQSEC1,IL17RB,HLA-F,BTD,PTP4A3,MRPL10,ATP4A,CDCP1,JTB,GRAP,SDC1,LGMN,SFXN2,GRB2,VGLL4,LOC100133315,HSPA4L,OSGEPL1,FUT11,TXNDC11,LMAN2L,ENO2,…
MYC	STARD7,ACTN4,C5ORF15,RSAD2,C20ORF24,EID1,MYL6,PCDHGA12,HNRNPK,MARCKS,DDX39B,MGP,VOPP1,VIM,HSPA1A,GAGE8,GAGE5,CALM2,PFN1,CALM1,CYFIP1,SF3B4,ATP6V0D1,KDELR1,TAGLN,SERPINE1,WBP5,DCAF6,FNBP1L,MYL12B,RGPD5,ACTB,HERC5,DPYSL2,BSG,GNG5,CAPNS1,SPOCK1,MAGEA3,PSMD2,CYP1B1,MAGEA1,B2M,WLS,S100A10,GBP3,MAGEA6,S100A11,JAG1,TMED9,ST13,KLF10,TALDO1,HLA-C,HLA-A,HLA-B,HLA-G,GBAS,IFI44,HDHD1,VCX2,ARFGAP3,FTH1P5,MLLT…	RPL22,IMP4,RPL21,RPL24,RPL23,CDC20,COL1A2,HIST1H4C,KARS,PSMC5,SERBP1,RPL26,RPL28,HNRNPC,RPL22L1,RPL27,PFN2,SPANXA1,RPL29,MT1E,RAN,SF3B6,RPL11,POMP,RPL13,RPL12,PDCD10,RPL36AL,SNRPD2,RACGAP1,S100A16,RPL17,TCEB1,RPL19,MEST,RPL18,MT1HL1,RPL41,USMG5,TMA7,SNHG6,RPS26,SNHG16,RPS14P3,RPS29,EIF6,PSME2,RPS21,NOL11,RPS20,PSME1,EZR,RPS25,ATF4,RPS24,RPL6,RPL31,PHB2,RPL3,RPL4,RPL30,ANP32B,BEX1,RPL32,TFRC,RPL35…
RPS24	STARD4,B3GALNT1,ZNF165,MED4,ZNF283,PRKXP1,GLCE,HOMER1,WDR75,RC3H1,LOC283357,DAW1,KIAA1586,DKK1,MED6,C20ORF197,WDHD1,POLR3F,FLJ44896,CYP20A1,CEP83,FAR1,ZSCAN29,ALG10B,CDK17,SGMS2,FNBP1L,HERC2P9,SNX30,LOC100510542,GPBP1,MSANTD2,ZNF268,ZNF267,NAA50,PRPF38B,ZNF260,EDEM3,TMEM192,BAZ1A,HCFC2,LOC100506076,FOSL1,C5ORF30,KDM7A,PTP4A1,TMEM181,ZNF23,RAPH1,WDR47,HSPH1,PTPN20B,ZC3H12C,ZNF280C,FAM110C,TMEM200A…	KRTDAP,MX1,RMI2,MX2,EPR1,OAS1,PSMB9,PTRHD1,CXCL10,ASS1,IFI44L,NUPR1,IFI27,ID3,FXYD3,KRT16,KRT15,ORAI3,CYP1A1,IRF9,KIF20A,IRF7,ADA,RAB7B,ZNF750,NNMT,ST6GALNAC2,IFITM1,GIMAP2,AKIP1,UBE2L6,HSPB1,LOC100508342,TRIM6,PDZD11,PTTG1,TNFAIP8L1,PHGDH,ACSS2,PCK2,GAL3ST4,HIST1H2AC,EPSTI1,EGR1,FAM46B,NDUFA3,IGFBP3,CYB561A3,ISG15,DDB2,LOC100288911,PSRC1,CMPK2,UBE2V1,SPRR1A,SPRR1B,MSRB1,IL20RB,USP18,TUBA1A,IFIT1…
TGM2	ESCO2,DDIAS,PCGF6,PIH1D2,HOMER1,MGC57346,C20ORF194,TAS2R14,EBF3,C12ORF75,MTUS1,LRRC37B,LINC00266-1,ASS1,RBP4,VIM,POLR3G,HSPA1A,MT1G,CEP83,ASB8,MT1H,NSMF,SNORA24,KIF20B,DCP1B,HIST1H4D,CDK15,SNORA23,SNORA20,TRIM13,HSPA1B,MT1F,ZNF398,SNORD82,SNORA4,CHIC2,CCNK,AHNAK,HS6ST1,RAD54B,CYB5D1,LOC642947,STS,HERC5,GNG4,ZNF708,LOC100130713,CSPP1,CHST11,ATXN7L1,TBL1X,CYP1B1,E2F5,CHAC2,MTA3,TAF9B,IL17RA,ZRANB3,…	STARD4,IFITM10,SNORD115-44,HPCAL1,ASRGL1,SNORD115-43,MCEMP1,PSMB9,SNORD115-42,SNORD115-41,GPR160,MIR125B1,C19ORF43,SNORD115-36,PSG8,SNORD115-39,SNORD115-38,SNORA21,ASB2,CES1,EPAS1,STXBP2,USP17L20,EWSR1,PSMB10,PARL,GNG2,EPB41L4A-AS1,RPL36AL,C10ORF54,SNORA73A,B2M,ABCA1,HLA-J,GADD45A,HLA-C,SNORD115-22,HLA-A,SNORD115-24,HLA-B,HLA-G,HLA-E,SNORD115-20,PARP14,SNORD115-19,CCDC88B,MIR202,RNU5D-1,SLCO5A1,S…
NFIA	RPL21,CADM1,PPP2R1A,HN1,PISD,SOX11,EID1,COL1A2,COL1A1,MARCKS,DDX39B,RPL28,PFN2,CALM3,RAN,STX1A,CD200,CPNE6,RPL10,RPL13,EWSR1,RNF5,TPGS2,AQP4,APCDD1,ACTB,GNG3,GNG5,SNRPD2,NNAT,DPYSL3,S100A13,RPL19,RPL18,PEA15A,SNCA,PTGDS,RPL41,PLK2,ERDR1,ALG2,RPS27RT,MLLT11,RPS26,RPS28,CYP2A5,RPL27A,PKIA,SSX2IP,RPS23,RPS24,RPL5,RPL6,MACF1,RPL3,GM10221,MAGED1,MAGED2,RPL34,PCBP1,STMN4,ISLR,RPL7,RPL8,SOX4,SOX2,PCDHA2…	CHGB,GAMT,ENTPD2,ATP6V1E1,IFITM10,AP1S1,SLC12A2,GPR37L1,HPCAL1,CCK,SOX10,TEF,CD9,SPARCL1,NGEF,AHCYL1,APP,STXBP1,CYFIP2,ITIH3,WBP2,LRP1,LCAT,ADARB1,GHITM,LY6C1,UBE2L3,MYL12B,BSG,ST3GAL5,CLPTM1,AKT2,SPOCK2,RNF112,NTSR2,SNCB,ABCA2,TSPYL4,JUND,PRKCD,STARD10,PLK3,ANK3,ANK1,LATS2,D17WSU92E,BCAN,LPHN1,INPP4A,SLC6A9,PRKAR1B,RNF208,BIN1,VAMP1,VAMP2,TAGLN3,SPRR1B,ITM2B,ITM2C,GLTP,GM9222,SPARC,ISCA1,UGT8A,P…
TNF	GBP7,B3GALNT1,LUM,SLC5A9,CD4,RBP1,VIP,IDO1,SERPINE2,CRABP2,C3AR1,2210407C18RIK,CWH43,AKT3,PIP4K2A,STOM,GBP3,GBP2,GBP5,GBP4,FZD1,TNNC2,AMY2A4,CEL,AMY2A5,LOC637260,FERMT2,EHD4,SERPING1,TLR13,LGMN,MS4A7,SPI1,CFH,PLA2G7,C3,GJA1,ZC3H12A,HMOX1,IER3,DUSP6,LRRC25,DUSP1,RIPK3,SPHK1,TACR1,EMP3,TMEM173,CP,ISX,H19,MMP10,MMP13,MS4A4A,MMP14,FXYD5,MMP19,REL,GM4951,ADM,AEBP1,AREG,MS4A4C,LRRC32,GPR110,CASP12,CHL1…	SLC35A3,D630039A03RIK,STARD4,MECR,ACSL3,CDC20,L1CAM,CYP39A1,NEIL3,CYP2C68,CYP2C67,LGALS12,CTH,RBP2,CDO1,CDA,PM20D1,RETSAT,ZAN,SMPX,NCAPG,AQP8,SLC5A1,ITIH2,CLDN2,ADCY6,CREB3L1,KNSTRN,MYB,GM609,RACGAP1,HES1,PPARGC1A,EXPH5,PLK1,ACE2,TPX2,GJB3,ACER1,GJB5,ADCK3,CYP2S1,AKR1C14,NOX1,CFTR,CDCA3,SLC22A1,ACSM3,HHIP,CDCA8,SNORD118,LDLRAD3,CYP3A13,RAPGEFL1,AKR1C19,GVIN1,ENO3,SLC6A4,HTR4,SULT1A1,STMN1,REG4,KC…
SFRP5	KRTDAP,LRRN4,IGKV4-80,KRT8,DAW1,DEFB12,TTC39D,SFRP4,ARMC3,SCGB1A1,SLPI,FNDC1,ACOT2,HIST1H4J,1700101E01RIK,SERPINE1,PPP1R36,H2-DMA,1700001L19RIK,RNF5,ARXES1,ASCL3,GM13033,AKAP3,PNP,GM609,F630003A18RIK,F420014N23RIK,TMEM69,BC037034,ZFP960,HOXA6,COX8B,EGR2,MIA,ERDR1,1700071K01RIK,SLC16A12,STFA1,GDF6,E330009J07RIK,RIIAD1,GJB3,9230110F15RIK,4833427G06RIK,GJB5,TLR13,TRMT11,TLR11,H2AFY2,CHST4,GPM6A,SPI1…	GBP6,DEFB14,DEFB11,CCK,OLFR1448,OLFR711,SFRP5,OLFR952,NEIL3,MIR542,MIR541,1810011H11RIK,ASB7,OLFR270,WFDC13,WFDC11,SLC46A2,OLFR829,CWH43,TMEM71,CH25H,NXF3,MIR672,VPREB1,PEG10,MTHFD1L,GM608,SKINT11,WFDC16,SNCA,OLFR382,GBP4,1700123L14RIK,MIR181B-1,TMEM50B,PPBP,MIR9-1,OLFR1420,MIR679,RNF144B,A230083G16RIK,GM5424,FAT4,DUS1L,MEP1A,OLFR297,WFDC9,CDS1,FANK1,NPY6R,WFDC8,MIR20A,VMN1R35,OLFR1095,AKR1C19,SP…
ACHE	STARD6,SFMBT2,CIDEB,GM19491,HIST1H4B,ZFYVE16,HIST1H4C,PM20D1,TMEM87A,RB1,VIPR2,GM20249,CRABP1,PPP1R3A,AQP4,AQP1,GNG4,SNRPD2,TMEM68,ZSCAN12,ABI3BP,S100A13,S100A16,YES1,XRCC4,CEL,PBX3,TEX15,NMBR,GPR137B,OMP,RPS27RT,VNN1,CCDC88A,TSHZ1,GM6756,CD302,LCORL,LXN,LST1,FUT10,TSHZ2,CDCA7,DIXDC1,CCR1L1,MGST1,SAMSN1,PLA2G7,DOC2G,GM1976,NKAIN4,BLOC1S1,CYP4V3,PCBP3,TSPAN6,GM2382,CGA,AASS,IKBIP,PCP4L1,PNPT1,NMB,…	PTPRN2,RBFOX1,SLC12A5,ARL10,RBFOX3,ACTN1,HOMER1,SMARCA2,DKK3,L1CAM,MAPK11,DYNC1LI1,CPEB1,MGP,BRE,RBP1,CTH,MYL4,TEK,CORO6,SIK1,CDA,PCDHB9,STXBP1,CYFIP2,EPAS1,ABCB1A,MTMR4,TRRAP,TAGLN,SGMS1,ALOX12B,PPOX,RASIP1,BAIAP2L1,ACTB,MSANTD2,RACGAP1,PABPN1,KDR,SUSD4,HABP4,ST3GAL6,PIP4K2C,CHST15,CCNL2,NTNG2,SIGMAR1,IL17RA,PRKCH,EGR1,ZFP612,EGR2,PRKCG,TSPYL1,EGR4,PLK3,GADD45A,KLF10,ERDR1,ANK3,COMMD1,CSNK1E,PRG…
SP3	UNC13D,RPL23,RSAD2,SMARCA2,C9ORF40,RRAGD,LAS1L,ADPRH,NEURL2,NINJ2,HSPA1A,ASF1A,TNFSF9,FAR2,VPS25,VPS29,ACOT4,ASB2,VPS28,AHCYL1,ZNF395,ZNF274,FLJ41130,ANTXR2,EXOSC5,FBXL20,CHORDC1,CHEK1,GPBP1,SPOCK2,MVB12A,CYP1B1,CHST15,JAZF1,ST3GAL2,ZFPL1,APOL1,HES5,ARRDC5,TRMT1L,GABARAPL2,WNT10A,PLA2G4C,DDIT4L,WDR54,PTOV1,OCEL1,TUBG1,IFFO1,IL17RB,NCEH1,PKIA,GAPT,VGLL4,MS4A7,ZNF132,ZNF131,MRPL19,FUT11,ZNF25,CD1C,…	GAMT,IFRD1,WDR75,UPF3B,FAM133B,XPNPEP3,SCO1,CYP20A1,POLR3G,POLR3H,NSMF,SNORA24,RPL29,ITIH5,CYFIP1,ZNF275,PGAP2,IFITM3,ZNF394,PON2,CCDC102A,PSMD8,DHX34,MYC,S100A10,N4BP2,SNCA,S100A11,SNHG1,ZNF143,NAPSB,APOBEC3H,ZNF260,EPT1,TNFSF14,CEL,MTHFS,BAZ1A,CMBL,ABTB1,CDCP1,SNORD100,PLSCR3,GRWD1,FAT1,FARSB,ITM2A,CDC42SE1,LTV1,FAM65A,MAGED1,ACSM3,PIEZO1,C5ORF28,JMJD1C,IFI35,LPAR5,IKZF3,C12ORF65,IFIT1,CYB5R2,H…
LMO3	STARD7,HOMER1,KRT8,KRT7,PSG3,SCD,MTHFD2,CLNS1A,FEZ2,KRTAP4-12,KRTAP4-11,FLJ44896,GPD1L,ASF1A,RHNO1,NSL1,STX12,CH25H,UHMK1,MICALL1,ZNF704,CHAC1,FAM63B,CHST15,UBASH3B,GBP3,MEST,RTFDC1,PRR11,LIX1L,PLK1,AMMECR1,COMMD2,ACER3,FERMT2,TPX2,WNK4,C5ORF30,TSPYL5,ATF5,C5ORF22,OXTR,C5ORF24,ARL6IP1,POP5,FCF1,C5ORF28,COPS7B,HIST1H3A,PLAC8,HIST1H3B,PRKAR2B,MYBL1,NCOA2,ANKIB1,CENPV,CSNK1A1,CENPW,ZNF362,FOXD1,PHF1…	CDON,IL1R1,ENTPD7,EBF2,WDR76,IFT80,LNPEP,DCLK1,TM4SF1,SFRP4,MT1A,OSTM1,APC,RRAGD,RFX8,CD9,TEK,PCDHB4,GSAP,SNORA23,SKAP2,CD200,ENPEP,SNORD116-8,SLC46A3,SGMS2,IFITM1,ADH1B,C6ORF99,SNORD116-1,SLC5A3,AQP1,NTN4,LOC100130713,TGOLN2,KDR,HMCN1,PPARGC1A,BVES,PTGDR,KLF12,ABCA6,ARRDC3,SLC6A15,PLA2G4A,RASSF8,ABCA8,PRG4,ABCA9,COMMD8,FAM160A1,SLC6A6,SCARNA9,RAET1E,FAM111B,LOC100506990,NCEH1,SFXN1,KIAA1598,KIAA…
SARM1	CNBP,SYTL2,PPP2R1A,HPCAL4,PSMC5,TEF,VIM,SPARCL1,CALM2,CALM3,APP,RPL11,ADCY1,RPL13,EWSR1,GHITM,AQP4,PDXP,ACTB,DPYSL2,GNG3,SNRPD2,PABPN1,RPL14,GM6402,RPL19,RNF112,PTGDS,GABARAPL1,ATP6AP1,GM10335,GM12191,OMG,NR1D2,1500012F01RIK,RPS27RT,RPL27A,SNHG11,RPS21,ITM2A,ITM2B,ITM2C,ATP6V1B2,LXN,RPL5,GPM6A,RPL3,RPL4,MAGED1,RPL35,PITPNA,ICAM5,ENO2,ABR,RPS15,STMN1,TSPAN7,STMN2,A730098P11RIK,GLUL,APOE,TSPAN3,TSP…	CHGB,CHGA,GM3150,AP1S1,DEK,PPA1,MRPS18A,CCK,SEPP1,CCT6A,SST,ZC2HC1A,GLOD4,PPP1R3C,PSMC3,2610002J23RIK,TMEM126A,UQCRC1,SUCLG1,CCM2,PFN2,RAN,CALM1,SERPINE2,WBP5,FOXG1,PDHB,ATP5A1,RNF7,MSANTD4,CISD1,UQCR11,SLC5A3,FNBP1L,MYL12B,RPL36AL,CHORDC1,PSMD6,S100A16,B2M,LOC630855,EGR1,NDFIP1,EGR3,XBP1,ERDR1,D430041D05RIK,MANF,USMG5,EIF1,TCL1B3,ARC,RPS28,JTB,CHST1,RAD17,FAT3,VAMP2,GM20253,ATF4,RPL6,POM121,C783…
GSK3B	WSB2,RPL22,MX1,C5ORF15,CNBP,ACTN1,PPA1,PSMB9,CDC20,RPS4XP7,RRAGA,HIST1H4C,RRAGD,HMBS,KARS,PSMC3,SLPI,UQCRC1,RPL28,SUCLG1,CALM2,VPS28,MT1F,SF3B5,IFITM2,IFITM3,ATP6V0D1,RPL10,RPLP0P6,RPL12,PDCD10,RPL36AL,CREB3L2,RPL15,AP2S1,RPL17,SHOC2,SEPHS2,RPL18,COX8A,F8A1,RPL41,ATP6AP1,HLA-C,HLA-A,HLA-B,COX7A2L,EIF1,HDHD1,HLA-E,BACE1,RPS29,VAMP8,QARS,PPT1,RPS21,RPS20,RPS23,ATF4,SET,RPL31,PHB2,RNH1,RPL3,RPL4,ANP…	SSB,CASP8AP2,TEX30,SCAF11,ECH1,RPL24,LOC653972,HSPE1,C20ORF24,ASS1,MYL6,HNRNPK,CLNS1A,SERBP1,ZC3H11A,SUB1,VIM,COL9A2,ANP32E,RTCA,RPL29,RAN,CES1,SATB1,HERC2P2,NCAPG,TPTE,UQCR11,DCAF6,MYL12B,ACTB,CDC23,GOLGA8EP,UGP2,MYC,RPL14,IARS2,RPL19,SF3B1,C3ORF14,S100A11,ELANE,ZNF146,XRCC6,COMMD3,RAB27A,MIF,TMA7,BAZ1A,IL17RB,FTH1P5,RPS27,ADCK3,PSME2,PRR13,ITM2B,RPL6,CFD,TCERG1,RPL30,MGST3,MRPL15,UBE2J1,RBPJ,SU…
SIN3A	RNF44,DYX1C1,GK,PPP1R16A,GPT2,MOK,WDYHV1,TEX2,GDAP2,RUNDC3B,RRAGC,PCDHB2,TTC30A,CYP1A1,YPEL5,OPTN,EIF5A2,LINC00087,PLEKHB2,RGS16,LRRC73,METRNL,CASC1,DPCD,TPRG1L,C16ORF93,JMJD1C-AS1,LACTB,PEG10,COTL1,HABP4,PIP4K2C,YES1,GABARAPL1,PMM1,GINM1,TMEM120A,FZD7,ARRDC4,TANGO2,ELL3,GPR137C,VAT1,FERMT2,IGSF11,BBS12,SLC6A8,MXD1,IFT22,SLCO5A1,KIFC2,TCN1,MAK,DRAP1,GCDH,BEX5,SLC22A4,CALCB,NARF,ERO1LB,ANKRD12,SPA…	HEXIM2,LOC100288092,GAMT,CKMT1A,ATG10,GDAP1,DKK1,C9ORF40,LOC730101,ABCA12,ASB9,TRIP6,CYP20A1,ACOT2,FAR2,SPANXA1,CPVL,CKLF,ACOT4,SPANXA2,ENPEP,THYN1,CRABP2,PON2,FZD10,FAM169A,FAM132B,MUC1,GNG4,CREB3L4,HENMT1,PREX1,FAM120C,ZDBF2,S100A14,SPOCK1,SERPINF1,S100A16,GBP3,NHEJ1,SNCA,PROK2,FZD2,SNUPN,FZD6,FIBCD1,C12ORF56,COQ10A,SLC16A14,HDHD2,VANGL2,RIPPLY2,NNT-AS1,MLLT11,SULT2B1,GJB2,RIPPLY3,HOXB2,PKIG,FR…
ALDH5A1	GPR37L1,DKK3,NECAP1,RRAGA,IFT88,WDR82,RRAGC,NSMF,SPARCL1,RPL22L1,CALM3,ASTN1,VPS28,SCT,RPL10,LRP1,RPL13,SERPINE2,FOXG1,RNASET2A,TPGS2,AQP4,IL27RA,LY6C1,UBE2L3,C4A,CREB3L1,1110051M20RIK,GNG5,SNRPD2,NNAT,STOM,AKT2,CPNE3,RPL19,GABARAPL1,RPL41,SURF4,COG6,PLK3,PLK2,MTHFS,CTPS,GBAS,RPS27,INPP4A,RPL27A,KCNMA1,CSNK2B,CHST2,SSX2IP,RPS23,SPRR1B,ITM2C,ATF4,ATF5,RPL6,RPL3,PPP1R18,ARL6IP1,TFRC,RPL34,EPRS,LRPA…	SLC12A2,PPP2R1A,PCDHGA10,PSMC6,SST,DDX39B,RUFY3,HIP1R,RPL28,SUCLG1,PFN2,VPS29,CDK16,STX1A,CALM1,STXBP1,PDXK,CCNI,PLEKHB2,ARXES2,FAM120A,BSG,ZMIZ2,TMEM68,CLPTM1,SPOCK2,RABAC1,PEA15A,SNCA,NTSR2,PTGDS,NDFIP1,JUND,PRKCD,ALG2,IGF2,SQLE,MYL12A,ITM2A,ITM2B,ATP6V1B2,RPS24,GPM6B,SPARC,MAGED1,UGT8A,PCBP1,ATP5C1,ICAM5,ENO2,HSPH1,PRDX6,RPS17,GJA1,PRDX5,STMN1,TSPAN7,FTH1,SCN1A,APOD,TRP53INP2,SCN1B,GSTM5,GABBR…
STK11	ENTPD1,NBEAL2,ACSL6,IL1F10,MEX3A,MTAP,CRISPLD2,PCDHB7,TMCC3,HIST1H4J,PCDHB9,CD200,LEF1,IFITM3,LRP1,FGL2,C3AR1,PRAMEF12,MRGPRE,ADARB1,HS6ST2,DLL4,PRTG,SPOCK3,SNRPD1,SLAMF9,ST3GAL5,MS4A14,BVES,EDARADD,TNFSF18,EGR4,PPBP,GDF3,MYO5B,PRG4,FLI1,CCDC88C,GJB3,RIPPLY3,FAT1,ADSSL1,ACSBG1,SCN2B,XKR6,SET,MOXD1,MS4A7,GPM6B,SPON1,TSHZ3,RAPH1,LYPD6,ACTR3B,RASSF6,HOXC6,IL10RA,PAX6,TMC7,GAB3,KLHL1,TTLL5,KLHL6,KCNS…	GBP6,CADM2,MEIG1,PCDH20,MAPK13,LARP6,SDPR,TEF,ITGBL1,CYP1A1,SPARCL1,PFN2,ITIH5,CPNE8,CRABP2,AVIL,SLC5A3,ADCY8,AQP1,TMEM71,DHX34,IFI16,SNCG,BSN,EXOSC2,EGR1,WNT10B,WNT10A,OMD,PMM1,SLC6A14,AVPR1A,SLC16A11,HSPA12B,HLA-G,VASN,IL17RB,RNF144B,ARC,VNN1,GJB5,MYO5C,CHST1,PADI4,SNAI2,PTPLAD2,XKR5,PTGFR,SPON2,ARL6IP1,LPAR2,MGST3,DMP1,ICAM5,A1BG,ENO2,GRPR,ADH7,GLDN,SCPEP1,LGALS3,FCRLA,GPR176,WBSCR27,TSPAN9,NE…
MN1	IGKV6-23,GBP6,AW112010,MX1,IL1R2,STARD8,H2-AA,SOAT1,SLPI,ETHE1,HSPA1A,RIN2,EAR12,ATF3,NLRX1,IFITM3,SGMS2,IFITM1,FGL2,TESK2,NOD1,MNDAL,BACH2,PIRB,LY6C1,C4B,MILR1,VPREB1,GBP3,WFDC17,GBP2,IFITM6,ELANE,EGR1,NAPSA,H2-EB1,TNFSF13,BC064078,ABCA9,2210406H18RIK,STAG3,GPR183,ADSSL1,PLBD1,LGMN,CD302,SPI1,5330406M23RIK,LDLRAD3,RAPH1,GVIN1,PLA2G7,IFIT2,CFP,IFIT1,C2,C3,IFIT3,SULT1A1,ZC3H12D,CD79A,SCPEP1,LGALS3…	B3GALNT2,GM13023,PRELID2,CMA1,ERV3,CELA1,UBAC1,MTAP,SFRP2,LOC100505088,TFR2,XLR3B,MTHFD1,IL31RA,STXBP1,ENPEP,RETSAT,PEX11A,AQP9,WBP5,CALML4,AQP1,NTN4,ADCY6,CRHBP,DCAF4,MYC,HES1,SAMD14,PAQR9,PRKCH,1700006J14RIK,XRCC5,STARD10,ERDR1,GDF3,IGF1,SNHG3,WDR55,SNHG4,KEL,SQLE,BBS12,ZFPM1,LPHN2,MYLPF,WDR60,9530057J20RIK,SAPCD1,LYPD6B,PRKD1,PADI3,TSHZ1,ZFP503,SLC45A3,TARSL2,BEX1,SLC22A3,SLC35D3,ICAM4,B3GLCT,…
IL1RN	IGKV6-23,IGKV6-25,ACTN4,IFRD2,RSAD2,DEK,UBAC1,XPNPEP1,SDPR,HMBS,CD9,SLPI,GM13826,RPL28,TMCC2,RPL27,CPEB4,TRIM10,PFN1,ASF1B,IFITM2,IFITM3,CMAS,CARHSP1,AQP1,PNP,C4B,APOL8,FZR1,PSMD8,BSG,GM6768,CAPNS1,E2F2,ST3GAL5,RABAC1,CHAC2,GM6402,TIPIN,IGKV6-20,SNCA,IFITM6,ELANE,NFE2,RPL41,XBP1,SLC11A1,STARD10,PPBP,GM12191,TMA7,SNHG8,1500012F01RIK,KEL,PTP4A3,RPS26,FAM220A,ZFPM1,FHDC1,RPL27A,RPS21,PSME1,ITM2B,GAB…	RPL23,CELA1,SEPP1,H2-AA,HSPE1,CD2,CCT6A,MYL6,MARCO,VIM,ZG16,RPL26,HSPA1A,RPL22L1,HECA,CALM2,HSPA1B,CGGBP1,BC031181,PRSS2,PRSS1,RPL11,TAGLN,ATP5A1,IL2RG,MNDAL,BACH2,A130071D04RIK,RPL36AL,CHORDC1,GPBP1,SF3B1,CCNL1,PRSS3,TRY5,LOC630855,CELA2A,H2-EB1,ATP6AP2,AMY2A4,CEL,IFI47,COX7A2L,STAG2,FAM111A,BANK1,CLPS,PSME2,GM20253,CELA3B,RPL6,CFD,RPL9,GVIN1,IFI30,C3,HSPH1,CD79B,HELZ2,SPIB,GNG10,LGALS1,PCBP2,PR…
SOX9	CDK19,WSB1,ACTN4,CADM1,TM4SF4,KRT8,KRT7,MYL6,MARCKS,CD9,ZC3H11A,VIM,LRRN1,CPEB4,CALM2,CDO1,APP,ATF3,EHF,SGMS2,HNRNPU,SLC5A1,FNBP1L,MYL12B,CD2AP,PARD6B,SNRPD3,GM609,LURAP1L,CAPNS1,FLRT2,MAL2,HES1,WFDC18,S100A10,S100A11,ST3GAL4,EGR1,EGR2,PRKCI,GABARAPL1,GM15466,GADD45B,AMY2A4,PLK2,KLF10,ERDR1,RASSF9,AMY2A5,4931406C07RIK,SNHG5,PBX1,SLC6A6,OCLN,CLPS,TAGLN2,CCSER2,ITM2B,PTP4A1,ANAPC13,SPARC,BEX1,CAPSL…	IGKV6-23,GAMT,GBP9,AW112010,SP110,H2-AA,CD2,CD4,LEF1,G530012D18RIK,ITIH4,PRSS1,SATB1,SP100,1810009J06RIK,H2-DMA,IL2RG,LY6C1,CMAH,KRTCAP2,MYC,CHAC1,SLAMF7,SLAMF6,GM5431,PRSS3,A630033H20RIK,GBP4,TRY4,H2-EB1,EDEM1,NCKAP1L,ST8SIA4,ART2B,IFI47,ELL2,FLI1,COPZ2,INPP4B,BANK1,GPR183,HYOU1,BTK,PRKCQ,AMY1,GM614,CELA3A,TXK,GMFG,IKZF1,TMEM97,IKZF3,IFIT3,PRDX4,GPR174,CD79B,PLAC8,GPR171,CD19,BCL2A1D,FAM65B,BCL2…
DICER1	RPL22,RPL21,RPL24,CNBP,MCTS1,MRPS18C,PPA1,EID1,PHF5A,HNRNPM,PSMC4,LPAR6,FDX1,SLPI,SUB1,RPL26,GM13826,RPL28,RPL22L1,RPL27,EIF1B,VPS28,SF3B6,RWDD4A,RPL13,RPL12,WBP5,HNRNPU,MTMR9,CISD1,MNDAL,EXOSC7,RPL36AL,SRP72,SNRPD2,RPL14,RPL19,GM12508,RPL18,TIPIN,LOC630855,RPL41,GM10335,GM12191,TMA7,SNHG8,SNHG6,COX7A2L,EIF1,PTP4A2,RPS27RT,RPS26,RPS29,RPS28,RPL27A,SNORD104,RPS21,PNP2,RPS20,RPS23,RPS24,SET,ANAPC13…	GBP7,CASP8AP2,ACOT9,GM3150,IFRD1,TRAP1,DEK,SEPP1,CCT6A,PSMC6,HNRNPK,SARNP,GLOD4,PSMC2,VIM,UQCRC2,CALM2,RAN,MTPN,APP,CGGBP1,CYFIP1,IFITM3,RPL11,IFITM1,PDHB,RNASET2A,ATP5A1,BACH1,ASAH1,TMEM71,MYL12B,PCMT1,FAM120A,ACTB,MILR1,PDCD10,PPP4R1,HOXA9,TGOLN1,EXOSC9,B2M,GBP3,S100A11,TBC1D8B,ATP6AP2,GINM1,PLA2G4A,MANF,PRG2,ERLIN1,BAZ1A,MYL12A,GM2710,FBXL5,ITM2B,VAMP3,LXN,C78339,LPGAT1,ENO1B,GFI1,UXS1,MGST2,1…
SOX2	ITPK1-AS1,ATP6V1E1,FNBP1,LOC613037,RPL21,ARL16,ACTN1,PPA1,PPP2R1A,C20ORF24,SRRM2,MYL6,CDAN1,MARCKS,SPINT2,PSMC5,XPNPEP3,TRIP6,VIM,RPL26,RPL27,EIF1B,PFN1,CALM1,HSPA1B,AHCYL1,RALB,SF3B4,TAGLN,GHITM,GABPB2,MYL12B,CH25H,ACTB,FRAT2,DPYSL3,MAL2,DENR,B2M,S100A10,RAB11FIP3,FKTN,SNHG1,CHST7,PROSER1,GLIPR1L1,XBP1,ATP6AP1,SLC16A12,HLA-A,RMDN3,HLA-B,SNHG5,EIF1,MLLT11,FERMT2,MYL12A,RNF144A,JTB,PSME2,TAGLN3,FA…	IMP3,AP1S1,RPL24,HSPE1,PHF5A,AFG3L2,RPL13AP20,SCD,MT1A,HIST1H4C,MT1G,MT1H,KIF20A,HNRNPD,CALM2,MT1E,MT1F,APP,IFITM2,IFITM3,CMAS,IFITM1,RALA,CRABP1,SERPINE2,RPL12,PDHB,ATP5A1,CARHSP1,PSMB10,HERC5,RPL36AL,SEPHS1,GTF2IP1,UGP2,SNRPD2,C16ORF92,RPL15,RPL17,NUP88,MTA3,RPL18,FDFT1,COX8A,CAMLG,PBX3,TERF1,COMMD7,TYMSOS,RPS27,ALDH7A1,RPL27A,QARS,FASN,PPT1,RPS21,ITM2C,RPS25,RPS24,RPL4,RPL30,TMEM183B,TFRC,STMN…
FGFR1	RSAD2,HOMER1,LOC100130938,YOD1,MCEMP1,EREG,SYTL4,TM4SF1,LOC731424,IFI27,TBPL1,POLR3G,CYP1A1,AGTR1,TRIM16,EIF5A2,IFITM2,EPAS1,IFITM3,IFITM1,SERPINE1,IL21R,C3AR1,AQP3,CCDC102B,AQP1,CH25H,FAM132B,APOL6,STRIP2,GNG8,CHAC1,GBP1,HES6,APOL4,YES1,EGR1,PINLYP,NDFIP2,RAB27B,ANK1,ELL2,TREML2,FOSL1,CDCP1,KLHDC8B,TCN1,HOXB2,HSPA4L,RFESD,CFH,LOC100131262,DCUN1D3,PRF1,PALM2-AKAP2,ENO2,LPAR5,PPFIBP1,GATA1,EPS8,IF…	FNBP1,COL24A1,SYTL1,CACNA2D3,MED13L,BTBD11,C9ORF43,LRRC37B,CD2,MARCKS,IDNK,CRISPLD1,TNFSF4,RUFY3,PPP1R3E,CPVL,CD200,SLC46A3,SATB1,FGL2,FAM169A,TMEM71,NEURL1B,FRAT1,C16ORF93,HOXA9,DCANP1,VPREB1,IFI16,PREX1,CPNE2,SERPINF1,SLAMF7,LOC100506966,RABAC1,HOXA7,S100A12,HOXA5,ELANE,FZD2,GABARAPL3,NAPSB,PAQR8,HLA-DRB5,NCKAP1L,BCL11A,IGF1,LOC100506076,ALDH7A1,PKIB,GPR183,PKIA,PLBD1,TLR10,CD302,ITM2A,GAPT,HLA…
CMAHP	ZFP710,UNC13B,ENTPD4,PCGF6,TRAP1,MGA,DCLK3,PPA1,CCAR1,DYNC1LI2,XPNPEP3,TEF,PPP1R3C,IFI27,FEZ2,B230219D22RIK,YME1L1,HSPA1A,HNRNPF,ORAI1,CEP85,IGTP,PI4K2B,SKAP2,TECPR2,RAN,AHCYL2,KDELR2,NPRL2,PDXDC1,SLC35B1,PDHB,NAIF1,ZFP609,NDNF,ZFP607,GLRX,ZFYVE1,STX12,LSM10,CHORDC1,CDC27,CAPNS1,SLAMF9,ST3GAL5,S100A13,HABP4,PSMD2,RPL18,ARRDC2,TNNC1,FZD7,IRGM2,MIF4GD,SLC6A6,SLC6A9,PPP1R1B,SFXN1,ATG2B,RPS21,PSME1,R…	MECR,RPL22,ECH1,RSAD2,ATG10,CELA1,ACSL5,NUP210,PEX14,SCAMP1,THEG,HNRNPL,MARCKS,ETHE1,ULK1,GALT,BACH1,2610034M16RIK,ACCS,SLC5A6,SAP130,CHAC1,PPARGC1A,BTRC,SNCA,ABCA2,SDS,EGR1,TMEM86A,TMEM86B,GABARAPL1,ST6GAL1,FZD8,KLF10,BROX,ERDR1,NR1D1,GADD45G,MTHFS,ERAL1,GPN3,FCHSD2,FERMT2,EHD3,PRKCZ,VAMP7,NDUFAF1,TLCD2,SPON2,SLC22A7,HDAC11,MAGED2,ECI2,POP4,LIPA,IL4I1,LGALS3,GJA4,JUNB,LGALS9,ZBTB7B,DECR1,8430408…
PSAP	CHGB,CHGA,SLC12A5,HAGHL,HPCAL1,PPP2R1A,HN1,L1CAM,MYL6,SST,RRAGA,PSMC4,WDR82,UQCRC1,SPARCL1,RPL28,ACOT1,RPL27,ACOT7,PFN1,TPRGL,VPS28,STXBP1,IFITM2,ATP6V0D1,SERPINE2,ATP5A1,PDXP,DHX30,PNP,ASNA1,PSMD8,GNG3,BSG,PSMD4,DPYSL4,CAPNS1,APBB1,AP2S1,PSMD2,TCEB2,RABAC1,RPL19,RPL18,HES5,FIS1,COX8A,TSPYL4,TMED9,ATP6AP1,ERDR1,NUDT16L1,BCAN,PRKAR1B,GM2710,CSNK2B,HOXB5,PSME1,ITM2C,LXN,NECAB2,GABARAP,CUTA,GM10221,…	CADM1,SEPP1,SOX11,EID1,RUFY3,SUB1,RPL26,RPL22L1,PFN2,CALM2,GM4596,CALM1,MTPN,CCNI,RPL10,RNF7,FNBP1L,GNG2,ACTB,VTI1B,RPL15,GM3373,LOC630855,ARRDC3,GM10335,USMG5,TMA7,UCHL4,SNHG6,TCL1B3,PTP4A2,RPS29,EIF5,RPS28,PKIA,RPS23,PTP4A1,RPS24,SET,RPL5,GPM6A,RPL6,C78339,RPL3,RPL4,LGALSL,RPL9,RPL7,EPM2AIP1,GNG10,ALCAM,BLOC1S2,PCBP2,A730098P11RIK,TSPAN3,RPS14,CSNK1A1,PTGES3,SSR3,H3F3B,H19,PTMA,GM5805,MAPT,GM28…
NPTX1	C9ORF135,EPHA7,IFRD1,NBEAL1,PSG2,CTNS,SNORD116-13,PUS7L,MTUS1,RBP7,PM20D2,KIAA1217,CPEB2,CCDC80,MT1A,PCDHB3,MT1G,MT1H,PCDHB5,SNORA20,MT1E,CES1,SNORA6,SNORA4,LRP2,SGMS2,AHNAK,HPGD,MAML2,SERPINE1,COL12A1,IFT172,SNORD116-22,TBC1D3P1-DHX40P1,SLC5A3,CLDN1,HERC5,DCAF4,FLJ38773,FLRT3,PPP4R4,STXBP6,ZSCAN16,SNORD77,SPDYE7P,C9ORF156,EGR2,ST6GAL2,GLIPR1L1,STAC,ZNF383,TIGD7,MARS2,PLK2,PLA2G4A,TMEM192,ZNF10,T…	CDK19,SSTR5-AS1,ZFP2,CADM2,ACTN3,SEPP1,MTAP,MYL7,MAPK10,ADPRM,FEZ1,PLCD1,LINC00526,LOC442132,SATB2,TESK2,C9ORF57,TFPI,FNBP1L,SFRP1,DCAF8,GNG3,MYB,C7ORF33,SNCG,ST3GAL3,APOBEC3D,GTF2A1L,TBC1D8B,TNNC1,MIF4GD,PTP4A3,CEP57L1,TMEM99,TEX13B,SNORD104,MSL3P1,SPDYE8P,WDR5B,APOBEC3B,LOC554206,BEX5,FANK1,ZNF131,ZBED8,ZNF25,C3,ZNHIT1,CYB5R3,HIST1H3A,IL36B,LGALS1,STMN2,TSPAN8,HIST1H3G,PIEZO2,PDK1,CGB,RALGPS2,L…
NPM1	FNBP1,RPL22,HOMER3,ACSL1,RPL23,PPA1,SEPP1,C20ORF24,NINJ1,SCO2,CLNS1A,CD9,VIM,ORAI3,RPL28,EIF1B,CPVL,RPL29,RPL11,SATB1,AHNAK,FGL2,RPL12,C3AR1,RPL36AL,HOXA9,ZNF706,RPL17,S100A10,FDFT1,HOXA5,NFE2,NDFIP1,RPL41,PRKCD,CAMLG,COMMD3,PPBP,PBX3,HLA-F,FTH1P5,RPS27,RPS29,PLBD1,RPS20,HOXB2,ATP6V1B2,LST1,BEX4,CFD,RNH1,RPL30,BEX1,SCHIP1,RPL32,RPL35,GFI1,PDGFC,MGST2,SMC4,RPL9,GATA2,IFI30,CFP,ICAM2,SULT1A1,SCPEP1…	DUT,TRDV3,RPL21,HMBS,CD7,LPAR6,KARS,MT1H,PFN1,SF3B5,IFITM2,IFITM3,IFITM1,EPB42,RETN,IL2RG,RPS4Y1,ACTB,CHST12,SNRPD3,GNG5,MXI1,CAPNS1,SERPINF1,STOM,RPL19,B2M,MEST,SNCA,MT1HL1,JUND,HLA-DRB5,MIF,HLA-C,PRG2,TMA7,HLA-A,HLA-B,EIF1,RPS26,RPS14P3,TPX2,LOC81691,VAMP8,QARS,PSME2,PSME1,ITM2A,HLA-DRB4,ITM2B,ITM2C,ATF4,HLA-DRB1,SET,GABARAP,PHB2,ANP32B,TFRC,GMFG,PTTG1IP,ENO1,PALM2-AKAP2,HIF1A,LIPA,MT2A,PLAC8,P…
NR5A2	ITPK1-AS1,GAMT,PEX19,SLC35A1,ECH1,SLC12A2,SLC50A1,GAPVD1,MFSD11,MALL,RNF103,OSTM1,CAPN13,CRISPLD2,ASB9,HIST1H4H,CYP1A1,SUCLG2,CCDC83,KIAA1211L,EPAS1,CLDND2,LRP5,CBLB,MTMR6,NTN4,BAIAP2L1,MUC1,CRACR2B,KIAA1324,CREB3L2,MAL2,PTGFRN,CYP1B1,ST3GAL1,NCSTN,HOXA5,ST3GAL4,PRKCH,ABCA1,SLC35C1,PLA2G4C,SLC11A2,ANK3,KIAA1244,CMBL,PAFAH2,OCEL1,VASN,DOPEY2,NCEH1,PPFIBP2,SAPCD2,PSME4,C7ORF43,SPATS2L,PLBD1,PPT1,IT…	KRTDAP,MX1,RSAD2,ACTN1,MX2,ZFYVE21,AMFR,PLEKHA4,WDYHV1,DKK1,DCLK1,MEX3C,MT1A,MARCKS,MGP,ZC2HC1A,RHNO1,CDA,HCP5,MT1F,IFITM2,RAMP3,ZAK,PDXK,ADCY1,IFITM1,CRABP1,SSFA2,CLDN1,ASCL1,AMER1,HERC5,DCAF4,FBXL20,KIAA0355,MYB,GBP1,ZNF821,EGR1,F8A1,EGR3,DTNA,AFAP1L2,ST8SIA4,HLA-A,PDZK1,IFI44,BTC,PARP12,FERMT2,PLSCR1,PLSCR3,PLBD2,IGSF1,ITM2A,PTGES,ZBTB8A,PPP1R11,IFI35,RAPGEFL1,MT1X,GATA3,ALKBH8,PCDH19,ART4,IFI…
MYC	EPHA5,EPHA7,EBF1,PCDH20,EBF3,ISL1,SEPP1,MYL1,LPAR6,RFX6,LINC00403,PIH1D3,SPARCL1,FAR2,CCDC89,FILIP1,ZNF711,SPANXA1,CDO1,LEF1,FRMPD1,SATB1,KEAP1,SMPX,PKD2L1,FZD10,CALML5,LOC101929622,HS6ST2,APCDD1,HS6ST3,CRHBP,FBXL21,CYP4X1,FLJ38773,NWD2,HOXA9,IFI16,C10ORF107,FLRT2,FGF14-AS2,HOXA4,SYNDIG1,PKNOX2,RGAG4,SNCA,PROK2,EPSTI1,MYH7B,CHST9,FMO9P,JAG1,APOBEC3H,FOXF2,TSLP,FZD8,BCL11A,RAB39A,PLA2G4A,PRKCB,FLI…	CCDC79,LINC01186,KRT7,DKK1,EREG,TM4SF1,LOC730102,EID3,SNTN,MT1B,NEURL3,PPP1R3C,TTTY15,MT1G,PCDHB6,MT1H,TTTY12,EPHA1,TUBAL3,PON3,CBLC,CSN2,RPS4Y2,RPS4Y1,IPW,WDR66,NUDT16P1,PSMD5,HENMT1,UBASH3A,MEST,EGR1,C9ORF153,KLF17,FERMT1,BTC,LOC154761,PLEKHS1,NCEH1,BANK1,GJB6,PLBD1,PTPLAD2,NANOG,GAPT,FREM3,LOC115110,PLEK2,MT1L,EQTN,MT1M,LOC400655,ZNF22,EDDM3A,MT1X,MGST1,ABCA13,ABO,RXFP2,ART4,ICAM1,C3,MT2A,ZC3H…
TGFB1I1	CHGB,CACNA2D4,EVA1A,C12ORF76,ZFYVE26,DCLK1,GCAT,RRAGD,MTHFD2,MGP,LACTB2,KIAA0247,CTH,HIST1H4H,MT1G,VIP,CDO1,OPTN,LEF1,AKAP1,SLC35B3,CPNE8,C1RL-AS1,ELTD1,ADCY9,DLL1,ANTXR2,SFRP1,SSFA2,GNG4,NIPAL3,SPOCK1,HOXA5,TSPYL4,WNT10A,FOXF2,TIGD7,PLA2G4C,SLC6A15,CMBL,SNHG5,FHDC1,ADCK3,HECW2,HOXB5,SNAI1,RGL1,VAMP4,BEX5,BEX2,HOXD1,GMFG,COL13A1,PDGFC,IFIT5,TXNDC15,EDA2R,NLK,LIPA,GNG11,KIAA1467,FTH1,MARC2,HMOX1,E…	DUT,SP110,ARL15,DNAAF3,PLEKHA7,CDC20,RNF103,PM20D2,DDX39A,NECAP2,HNRNPL,HIST1H4C,CCP110,NINJ2,FAR1,KIF20A,FAM64A,VLDLR-AS1,SCX,TIFA,KIAA1210,RNF4,BAIAP2L1,KNSTRN,MYC,E2F2,PLCE1,SAMD1,EXPH5,HES6,EGR1,EGR2,PRR11,FZD3,NDFIP2,INTS2,ST13,GADD45B,TNNC1,SLC6A16,EPT1,BROX,IGFL1,OR4N2,COMMD8,COQ10B,BTD,FERMT2,CCDC88A,TLCD1,TNNT1,TNNT2,SAPCD2,SAPCD1,SNAI2,INTS8,RGL2,VAMP3,PID1,CDCA3,FAM89B,TRIL,MRPL17,TXND…
ERBB2	CHGB,TRHR,SMARCA1,IL1R1,SFMBT2,EBF1,TAS2R14,SEPP1,DCLK1,RUNX2,TEC,EML5,MGP,LOC100128175,ACOT1,CPVL,MT1E,SNORA6,SNORA4,EHF,RRH,COL12A1,SERPINE2,C3AR1,GLRX,TFPI,CCDC102B,APOL6,STS,SAMD15,LOC100130713,FAM120C,ST3GAL5,SNORA73A,TBL1X,CYP1B1,PPARGC1A,ANKS1B,SNORD75,APOBEC3G,NEBL,ABCA6,ZNF141,ARRDC3,RASSF8,NR2F1,FLI1,IFI44,BTD,SNORD102,MSL3P1,PRR16,FAT4,LPHN3,APOBEC3B,RGL1,PTGFR,SPARC,GLDC,CFI,CFH,MT1L,…	ZNF165,HOMER2,ARL15,CKMT1A,C20ORF194,NBPF22P,PSG4,BTBD10,TTC39B,L1CAM,FLJ16734,CCDC80,ABCA12,AZGP1,LOC100129940,SPINT2,SLPI,ERVW-1,ADAM21P1,SPRR3,SAMD9,KRT16P3,TAGLN,AQP3,CLDN1,HERC6,NUAK2,SRPX2,FLRT3,NIPAL1,FLRT2,S100A14,FAM63B,POF1B,EXPH5,PRKCH,AFAP1L2,TNFSF15,ST14,PLK2,RASSF9,MYO5B,ANK3,IGFL1,ANK2,INPP4B,RAET1E,RNF144B,OCLN,GJB5,TCN1,FAT2,SNAI2,SPRR1A,VGLL3,SPRR1B,LINC00665,CES2,IL1RN,GPM6B,IL…
[truncated: 1,969 more rows]
