# Supplementary material for: Prioritizing target-disease associations with novel safety and efficacy scoring methods
Source: Sci Rep. 2019 Jul 8;9:9852. doi: 10.1038/s41598-019-46293-7 (PMC6614395; doi:10.1038/s41598-019-46293-7)
Supplement: Supplementary file 3 — Supplementary Figures [file 41598_2019_46293_MOESM3_ESM.zip › Intermediate Files/targets_associated_with_Alzheimer's_disease.csv]

target.gene_info.symbol	target.id	association_score.overall	association_score.datatypes.genetic_association	association_score.datatypes.somatic_mutation	association_score.datatypes.known_drug	association_score.datatypes.affected_pathway	association_score.datatypes.rna_expression	association_score.datatypes.literature	association_score.datatypes.animal_model	target.gene_info.name
APP	ENSG00000142192	1.0	1.0	0.0	1.0	1.0	0.0	0.12121330708082617	0.0	amyloid beta precursor protein
PSEN1	ENSG00000080815	1.0	1.0	0.0	1.0	0.0	0.0	0.14028556746368143	0.29827777777777775	presenilin 1
PSEN2	ENSG00000143801	1.0	1.0	0.0	1.0	0.0	0.0	0.0931636733689221	0.0	presenilin 2
APOE	ENSG00000130203	1.0	1.0	0.0	0.0	0.0	0.0	0.18594130771889955	0.0	apolipoprotein E
SORL1	ENSG00000137642	1.0	1.0	0.0	0.0	0.0	0.0	0.10188812669104587	0.0	sortilin related receptor 1
ABCA7	ENSG00000064687	1.0	1.0	0.0	0.0	0.0	0.0	0.12504775610132202	0.0	ATP binding cassette subfamily A member 7
ACE	ENSG00000159640	1.0	1.0	0.0	0.0	0.0	0.0	0.07038406119112495	0.0	angiotensin I converting enzyme
CACNA2D3	ENSG00000157445	1.0	0.2469553669	0.0	1.0	0.0	0.0	0.0198	0.0	calcium voltage-gated channel auxiliary subunit alpha2delta 3
GRIN3A	ENSG00000198785	1.0	0.1445991634	0.0	1.0	0.0	0.0	0.02985	0.0	glutamate ionotropic receptor NMDA type subunit 3A
BCHE	ENSG00000114200	1.0	0.0278346514	0.0	1.0	0.0	0.0	0.12086709567342899	0.0	butyrylcholinesterase
TOMM40	ENSG00000130204	1.0	1.0	0.0	0.0	0.0	0.0	0.058334172512226674	0.0	translocase of outer mitochondrial membrane 40
HMGCR	ENSG00000113161	1.0	0.0	0.0	1.0	0.0	0.0	0.10235769771039542	0.0	3-hydroxy-3-methylglutaryl-CoA reductase
ACHE	ENSG00000087085	1.0	0.0	0.0	1.0	0.0	0.0	0.09285872543516885	0.0	acetylcholinesterase (Cartwright blood group)
PTGS2	ENSG00000073756	1.0	0.0	0.0	1.0	0.0	0.0	0.0849217558449574	0.0	prostaglandin-endoperoxide synthase 2
GRIN2B	ENSG00000273079	1.0	0.03591099975	0.0	1.0	0.0	0.0	0.06253837242496979	0.0	glutamate ionotropic receptor NMDA type subunit 2B
PPARG	ENSG00000132170	1.0	0.0	0.0	1.0	0.0	0.0	0.07764567132064969	0.0	peroxisome proliferator activated receptor gamma
GRIN2A	ENSG00000183454	1.0	0.0	0.0	1.0	0.0	0.0	0.06556864504818595	0.0	glutamate ionotropic receptor NMDA type subunit 2A
NCSTN	ENSG00000162736	1.0	0.0	0.0	1.0	0.0	0.0	0.06546588588151138	0.0	nicastrin
DRD2	ENSG00000149295	1.0	0.0	0.0	1.0	0.0	0.0	0.06112539909297053	0.0	dopamine receptor D2
HTR6	ENSG00000158748	1.0	0.0	0.0	1.0	0.0	0.0	0.059754683078285714	0.0	5-hydroxytryptamine receptor 6
CDK5	ENSG00000164885	1.0	0.0	0.0	0.0	1.0	0.0	0.059612643563684564	0.0	cyclin dependent kinase 5
HTR2A	ENSG00000102468	1.0	0.0	0.0	1.0	0.0	0.0	0.05914594063668554	0.0	5-hydroxytryptamine receptor 2A
CAST	ENSG00000153113	1.0	0.0	0.0	0.0	1.0	0.0	0.05779178564207533	0.0	calpastatin
HFE	ENSG00000010704	1.0	1.0	0.0	0.0	0.0	0.0	0.0550354711452215	0.0	homeostatic iron regulator
HTR1A	ENSG00000178394	1.0	0.0	0.0	1.0	0.0	0.0	0.053745870805726445	0.0	5-hydroxytryptamine receptor 1A
SLC6A4	ENSG00000108576	1.0	0.0	0.0	1.0	0.0	0.0	0.05339545812843181	0.0	solute carrier family 6 member 4
ADRB1	ENSG00000043591	1.0	0.0	0.0	1.0	0.0	0.0	0.0507865	0.0	adrenoceptor beta 1
ADRB2	ENSG00000169252	1.0	0.0	0.0	1.0	0.0	0.0	0.04756519387755102	0.0	adrenoceptor beta 2
PTGS1	ENSG00000095303	1.0	0.0	0.0	1.0	0.0	0.0	0.046927072318882365	0.0	prostaglandin-endoperoxide synthase 1
CHRNA4	ENSG00000101204	1.0	0.0	0.0	1.0	0.0	0.0	0.04532777777777777	0.0	cholinergic receptor nicotinic alpha 4 subunit
JUN	ENSG00000177606	1.0	0.0	0.0	0.0	1.0	0.0	0.045252546666666664	0.0	Jun proto-oncogene, AP-1 transcription factor subunit
CDK5R1	ENSG00000176749	1.0	0.0	0.0	0.0	1.0	0.0	0.042840555555555555	0.0	cyclin dependent kinase 5 regulatory subunit 1
PSENEN	ENSG00000205155	1.0	0.0	0.0	1.0	0.0	0.0	0.0421712	0.0	presenilin enhancer, gamma-secretase subunit
GRIN1	ENSG00000176884	1.0	0.0	0.0	1.0	0.0	0.0	0.0412453603287982	0.0	glutamate ionotropic receptor NMDA type subunit 1
GRIN2D	ENSG00000105464	1.0	0.0	0.0	1.0	0.0	0.0	0.040598944444444444	0.0	glutamate ionotropic receptor NMDA type subunit 2D
NECTIN2	ENSG00000130202	1.0	1.0	0.0	0.0	0.0	0.0	0.0361955	0.0	nectin cell adhesion molecule 2
SIGMAR1	ENSG00000147955	1.0	0.0	0.0	1.0	0.0	0.0	0.03921922349773242	0.0	sigma non-opioid intracellular receptor 1
CHRNB2	ENSG00000160716	1.0	0.0	0.0	1.0	0.0	0.0	0.0372485	0.0	cholinergic receptor nicotinic beta 2 subunit
CHRNA7	ENSG00000175344	1.0	0.0	0.0	0.9964256094797216	0.0	0.0	0.05091100877551019	0.0	cholinergic receptor nicotinic alpha 7 subunit
TRPV1	ENSG00000196689	1.0	0.0	0.0	1.0	0.0	0.0	0.034921888888888884	0.0	transient receptor potential cation channel subfamily V member 1
APH1B	ENSG00000138613	1.0	0.0	0.0	1.0	0.0	0.0	0.034658999999999995	0.0	aph-1 homolog B, gamma-secretase subunit
GRIN3B	ENSG00000116032	1.0	0.0	0.0	1.0	0.0	0.0	0.029054	0.0	glutamate ionotropic receptor NMDA type subunit 3B
PRDX1	ENSG00000117450	1.0	0.0	0.0	0.0	1.0	0.0	0.028116	0.0	peroxiredoxin 1
GABBR1	ENSG00000204681	1.0	0.0	0.0	1.0	0.0	0.0	0.028	0.0	gamma-aminobutyric acid type B receptor subunit 1
CAPN1	ENSG00000014216	1.0	0.0	0.0	0.0	1.0	0.0	0.027860000000000003	0.0	calpain 1
APH1A	ENSG00000117362	1.0	0.0	0.0	1.0	0.0	0.0	0.0239545	0.0	aph-1 homolog A, gamma-secretase subunit
CACNA1G	ENSG00000006283	1.0	0.023634	0.0	1.0	0.0	0.0	0.0	0.0	calcium voltage-gated channel subunit alpha1 G
SCN8A	ENSG00000196876	1.0	0.0	0.0	1.0	0.0	0.0	0.022774	0.0	sodium voltage-gated channel alpha subunit 8
PRDX2	ENSG00000167815	1.0	0.0	0.0	0.0	1.0	0.0	0.021321	0.0	peroxiredoxin 2
CACNA1D	ENSG00000157388	1.0	0.0	0.0	1.0	0.0	0.0	0.0198	0.0	calcium voltage-gated channel subunit alpha1 D
CACNA2D2	ENSG00000007402	1.0	0.0	0.0	1.0	0.0	0.0	0.0198	0.0	calcium voltage-gated channel auxiliary subunit alpha2delta 2
GRIN2C	ENSG00000161509	1.0	0.0	0.0	1.0	0.0	0.0	0.016243999999999998	0.0	glutamate ionotropic receptor NMDA type subunit 2C
LMNA	ENSG00000160789	1.0	0.0	0.0	0.0	1.0	0.0	0.014327999999999999	0.0	lamin A/C
LMNB1	ENSG00000113368	1.0	0.0	0.0	0.0	1.0	0.0	0.014256	0.0	lamin B1
GABBR2	ENSG00000136928	1.0	0.0	0.0	1.0	0.0	0.013415730122222223	0.0	0.0	gamma-aminobutyric acid type B receptor subunit 2
MARK4	ENSG00000007047	1.0	0.9935124549665484	0.0	0.0	0.0	0.0	0.035567219387755096	0.0	microtubule affinity regulating kinase 4
CACNG3	ENSG00000006116	1.0	0.0	0.0	1.0	0.0	0.009449441000000001	0.0	0.0	calcium voltage-gated channel auxiliary subunit gamma 3
SCN1A	ENSG00000144285	1.0	0.0	0.0	1.0	0.0	0.0060586518	0.0	0.0	sodium voltage-gated channel alpha subunit 1
SCN3A	ENSG00000153253	1.0	0.0	0.0	1.0	0.0	0.0054144448	0.0	0.0	sodium voltage-gated channel alpha subunit 3
PDE3A	ENSG00000172572	1.0	0.0045655247	0.0	1.0	0.0	0.0	0.0	0.0	phosphodiesterase 3A
FOXO3	ENSG00000118689	1.0	0.00405608195	0.0	0.0	1.0	0.0	0.0	0.0	forkhead box O3
SCN10A	ENSG00000185313	1.0	0.00045993305	0.0	1.0	0.0	0.0	0.0	0.0	sodium voltage-gated channel alpha subunit 10
CAPNS2	ENSG00000256812	1.0	0.0	0.0	0.0	1.0	0.0	0.0	0.0	calpain small subunit 2
CACNA1E	ENSG00000198216	1.0	0.0	0.0	1.0	0.0	0.0	0.0	0.0	calcium voltage-gated channel subunit alpha1 E
CACNA1H	ENSG00000196557	1.0	0.0	0.0	1.0	0.0	0.0	0.0	0.0	calcium voltage-gated channel subunit alpha1 H
ADRB3	ENSG00000188778	1.0	0.0	0.0	1.0	0.0	0.0	0.0	0.0	adrenoceptor beta 3
SCN5A	ENSG00000183873	1.0	0.0	0.0	1.0	0.0	0.0	0.0	0.0	sodium voltage-gated channel alpha subunit 5
CACNB4	ENSG00000182389	1.0	0.0	0.0	1.0	0.0	0.0	0.0	0.0	calcium voltage-gated channel auxiliary subunit beta 4
ADRA1D	ENSG00000171873	1.0	0.0	0.0	1.0	0.0	0.0	0.0	0.0	adrenoceptor alpha 1D
ADRA1B	ENSG00000170214	1.0	0.0	0.0	1.0	0.0	0.0	0.0	0.0	adrenoceptor alpha 1B
SCN9A	ENSG00000169432	1.0	0.0	0.0	1.0	0.0	0.0	0.0	0.0	sodium voltage-gated channel alpha subunit 9
SCN11A	ENSG00000168356	1.0	0.0	0.0	1.0	0.0	0.0	0.0	0.0	sodium voltage-gated channel alpha subunit 11
CACNB3	ENSG00000167535	1.0	0.0	0.0	1.0	0.0	0.0	0.0	0.0	calcium voltage-gated channel auxiliary subunit beta 3
GOLGA2	ENSG00000167110	1.0	0.0	0.0	0.0	1.0	0.0	0.0	0.0	golgin A2
CACNG2	ENSG00000166862	1.0	0.0	0.0	1.0	0.0	0.0	0.0	0.0	calcium voltage-gated channel auxiliary subunit gamma 2
CACNB2	ENSG00000165995	1.0	0.0	0.0	1.0	0.0	0.0	0.0	0.0	calcium voltage-gated channel auxiliary subunit beta 2
CDC25A	ENSG00000164045	1.0	0.0	0.0	0.0	1.0	0.0	0.0	0.0	cell division cycle 25A
CAPN2	ENSG00000162909	1.0	0.0	0.0	0.0	1.0	0.0	0.0	0.0	calpain 2
CDC25C	ENSG00000158402	1.0	0.0	0.0	0.0	1.0	0.0	0.0	0.0	cell division cycle 25C
CACNA2D1	ENSG00000153956	1.0	0.0	0.0	1.0	0.0	0.0	0.0	0.0	calcium voltage-gated channel auxiliary subunit alpha2delta 1
CACNA1C	ENSG00000151067	1.0	0.0	0.0	1.0	0.0	0.0	0.0	0.0	calcium voltage-gated channel subunit alpha1 C
CACNA2D4	ENSG00000151062	1.0	0.0	0.0	1.0	0.0	0.0	0.0	0.0	calcium voltage-gated channel auxiliary subunit alpha2delta 4
CACNA1B	ENSG00000148408	1.0	0.0	0.0	1.0	0.0	0.0	0.0	0.0	calcium voltage-gated channel subunit alpha1 B
CACNG8	ENSG00000142408	1.0	0.0	0.0	1.0	0.0	0.0	0.0	0.0	calcium voltage-gated channel auxiliary subunit gamma 8
CACNA1A	ENSG00000141837	1.0	0.0	0.0	1.0	0.0	0.0	0.0	0.0	calcium voltage-gated channel subunit alpha1 A
STAT4	ENSG00000138378	1.0	0.0	0.0	0.0	1.0	0.0	0.0	0.0	signal transducer and activator of transcription 4
SCN7A	ENSG00000136546	1.0	0.0	0.0	1.0	0.0	0.0	0.0	0.0	sodium voltage-gated channel alpha subunit 7
SCN2A	ENSG00000136531	1.0	0.0	0.0	1.0	0.0	0.0	0.0	0.0	sodium voltage-gated channel alpha subunit 2
CACNG6	ENSG00000130433	1.0	0.0	0.0	1.0	0.0	0.0	0.0	0.0	calcium voltage-gated channel auxiliary subunit gamma 6
CAPNS1	ENSG00000126247	1.0	0.0	0.0	0.0	1.0	0.0	0.0	0.0	calpain small subunit 1
ADRA1A	ENSG00000120907	1.0	0.0	0.0	1.0	0.0	0.0	0.0	0.0	adrenoceptor alpha 1A
FAAH	ENSG00000117480	1.0	0.0	0.0	1.0	0.0	0.0	0.0	0.0	fatty acid amide hydrolase
CACNG1	ENSG00000108878	1.0	0.0	0.0	1.0	0.0	0.0	0.0	0.0	calcium voltage-gated channel auxiliary subunit gamma 1
CACNG7	ENSG00000105605	1.0	0.0	0.0	1.0	0.0	0.0	0.0	0.0	calcium voltage-gated channel auxiliary subunit gamma 7
CACNA1F	ENSG00000102001	1.0	0.0	0.0	1.0	0.0	0.0	0.0	0.0	calcium voltage-gated channel subunit alpha1 F
CDC25B	ENSG00000101224	1.0	0.0	0.0	0.0	1.0	0.0	0.0	0.0	cell division cycle 25B
CACNA1I	ENSG00000100346	1.0	0.0	0.0	1.0	0.0	0.0	0.0	0.0	calcium voltage-gated channel subunit alpha1 I
CACNA1S	ENSG00000081248	1.0	0.0	0.0	1.0	0.0	0.0	0.0	0.0	calcium voltage-gated channel subunit alpha1 S
CACNG4	ENSG00000075461	1.0	0.0	0.0	1.0	0.0	0.0	0.0	0.0	calcium voltage-gated channel auxiliary subunit gamma 4
CACNG5	ENSG00000075429	1.0	0.0	0.0	1.0	0.0	0.0	0.0	0.0	calcium voltage-gated channel auxiliary subunit gamma 5
CACNB1	ENSG00000067191	1.0	0.0	0.0	1.0	0.0	0.0	0.0	0.0	calcium voltage-gated channel auxiliary subunit beta 1
SCN4A	ENSG00000007314	1.0	0.0	0.0	1.0	0.0	0.0	0.0	0.0	sodium voltage-gated channel alpha subunit 4
ADAM10	ENSG00000137845	0.9843789877972645	0.9772184875000001	0.0	0.0	0.0	0.0	0.0644445026753797	0.0	ADAM metallopeptidase domain 10
CR1	ENSG00000203710	0.969432833248226	0.9503537526066715	0.0	0.0	0.0	0.0	0.07644040878844018	0.0	complement C3b/C4b receptor 1 (Knops blood group)
CLU	ENSG00000120885	0.9569523963514569	0.918074981018329	0.0	0.0	0.0	0.0	0.15550966133251165	0.0	clusterin
TREM2	ENSG00000095970	0.9538434072614991	0.9204826426694445	0.0	0.0	0.0	0.0	0.13344305836821846	0.0	triggering receptor expressed on myeloid cells 2
BACE1	ENSG00000186318	0.9501251734891953	0.0	0.0	0.9122908163265308	0.0	0.0	0.1513374286506584	0.0	beta-secretase 1
APOC1	ENSG00000130208	0.9401010184838148	0.9214607736528212	0.0	0.0	0.0	0.0	0.07456097932397429	0.0	apolipoprotein C1
PPP1R37	ENSG00000104866	0.9244898369579168	0.9244898369579168	0.0	0.0	0.0	0.0	0.0	0.0	protein phosphatase 1 regulatory subunit 37
SLC6A3	ENSG00000142319	0.9238497999059606	0.0	0.0	0.9034722222222223	0.0	0.0	0.08151031073495302	0.0	solute carrier family 6 member 3
BCAM	ENSG00000187244	0.885337166249881	0.885337166249881	0.0	0.0	0.0	0.0	0.0	0.0	basal cell adhesion molecule (Lutheran blood group)
MMP1	ENSG00000196611	0.8839945000000001	0.0	0.0	0.8750000000000001	0.0	0.0	0.035978	0.0	matrix metallopeptidase 1
MMP7	ENSG00000137673	0.8800972500000002	0.0	0.0	0.8750000000000001	0.0	0.0	0.020389	0.0	matrix metallopeptidase 7
MMP13	ENSG00000137745	0.8787620000000002	0.0	0.0	0.8750000000000001	0.0	0.0	0.015047999999999999	0.0	matrix metallopeptidase 13
MMP8	ENSG00000118113	0.8750000000000001	0.0	0.0	0.8750000000000001	0.0	0.0	0.0	0.0	matrix metallopeptidase 8
PTK2B	ENSG00000120899	0.8597410227359787	0.8414686765763889	0.0	0.0	0.0	0.0	0.07308938463835946	0.0	protein tyrosine kinase 2 beta
ESR2	ENSG00000140009	0.8383450097172188	0.0	0.0	0.7975408163265307	0.0	0.0	0.1632167735627523	0.0	estrogen receptor 2
PVR	ENSG00000073008	0.8125	0.8125	0.0	0.0	0.0	0.0	0.0	0.0	poliovirus receptor
ESR1	ENSG00000091831	0.8112953939268146	0.0025611465	0.0	0.7847222222222223	0.0	0.0	0.1051543994850357	0.0	estrogen receptor 1
SLC6A2	ENSG00000103546	0.7961474950000001	0.0	0.0	0.7824722222222223	0.0	0.0	0.05470109111111111	0.0	solute carrier family 6 member 2
NR3C1	ENSG00000113580	0.7913374783173535	0.142034996	0.0	0.7500000000000001	0.0	0.0	0.05245856385618049	0.0	nuclear receptor subfamily 3 group C member 1
EXOC3L2	ENSG00000283632	0.7862109109426673	0.7739598154551389	0.0	0.0	0.0	0.0	0.04900438195011338	0.0	exocyst complex component 3 like 2
DRD3	ENSG00000151577	0.7844441605555557	0.0	0.0	0.7722222222222224	0.0	0.0	0.048887753333333325	0.0	dopamine receptor D3
CBLC	ENSG00000142273	0.7840212219201389	0.7840212219201389	0.0	0.0	0.0	0.0	0.0	0.0	Cbl proto-oncogene C
DRD4	ENSG00000069696	0.7806333472222223	0.0	0.0	0.7722222222222224	0.0	0.0	0.0336445	0.0	dopamine receptor D4
BIN1	ENSG00000136717	0.7796459276778389	0.7639729984896491	0.0	0.0	0.0	0.0	0.06269171675275956	0.0	bridging integrator 1
MS4A6A	ENSG00000110077	0.7706543617644218	0.7563961212655556	0.0	0.0	0.0	0.0	0.05703296199546486	0.0	membrane spanning 4-domains A6A
RELB	ENSG00000104856	0.7614246419130756	0.7614246419130756	0.0	0.0	0.0	0.0	0.0	0.0	RELB proto-oncogene, NF-kB subunit
ALDH5A1	ENSG00000112294	0.7600000000000001	0.0	0.0	0.7600000000000001	0.0	0.0	0.0	0.0	aldehyde dehydrogenase 5 family member A1
PICALM	ENSG00000073921	0.7441082805183891	0.7279503949859609	0.0	0.0	0.0	0.0	0.06463154212971271	0.0	phosphatidylinositol binding clathrin assembly protein
APOC4	ENSG00000267467	0.7420954366856944	0.7384879366856945	0.0	0.0	0.0	0.0	0.014430000000000002	0.0	apolipoprotein C4
APOC4-APOC2	ENSG00000224916	0.714247599013889	0.714247599013889	0.0	0.0	0.0	0.0	0.0	0.0	APOC4-APOC2 readthrough (NMD candidate)
PDE5A	ENSG00000138735	0.7130910775635377	0.0	0.0	0.7000000000000001	0.0	0.0	0.052364310254150614	0.0	phosphodiesterase 5A
CLASRP	ENSG00000104859	0.710518954225	0.710518954225	0.0	0.0	0.0	0.0	0.0	0.0	CLK4 associating serine/arginine rich protein
HTR2C	ENSG00000147246	0.7101825185444445	0.0	0.0	0.7000000000000001	0.0	0.0052418419	0.038400366666666665	0.0	5-hydroxytryptamine receptor 2C
VDR	ENSG00000111424	0.7080718362940416	0.0	0.0	0.7000000000000001	0.0	0.0	0.032287345176165834	0.0	vitamin D receptor
PILRA	ENSG00000085514	0.7071000000000001	0.7000000000000001	0.0	0.0	0.0	0.0	0.0284	0.0	paired immunoglobin like type 2 receptor alpha
ADRA2A	ENSG00000150594	0.7040939941222223	0.0003149471	0.0	0.7000000000000001	0.0	0.0	0.016236	0.0	adrenoceptor alpha 2A
ADRA2B	ENSG00000274286	0.7000000000000001	0.0	0.0	0.7000000000000001	0.0	0.0	0.0	0.0	adrenoceptor alpha 2B
ADRA2C	ENSG00000184160	0.7000000000000001	0.0	0.0	0.7000000000000001	0.0	0.0	0.0	0.0	adrenoceptor alpha 2C
CHRNA9	ENSG00000174343	0.7000000000000001	0.0	0.0	0.7000000000000001	0.0	0.0	0.0	0.0	cholinergic receptor nicotinic alpha 9 subunit
CHRNA10	ENSG00000129749	0.7000000000000001	0.0	0.0	0.7000000000000001	0.0	0.0	0.0	0.0	cholinergic receptor nicotinic alpha 10 subunit
CEACAM16	ENSG00000213892	0.6589179976645834	0.6589179976645834	0.0	0.0	0.0	0.0	0.0	0.0	carcinoembryonic antigen related cell adhesion molecule 16
CD2AP	ENSG00000198087	0.6284069822201881	0.6131040805141666	0.0	0.0	0.0	0.0	0.061211606824085586	0.0	CD2 associated protein
SLC24A4	ENSG00000140090	0.6093854514945832	0.5999493077445832	0.0	0.0	0.0	0.0	0.03774457500000001	0.0	solute carrier family 24 member 4
FRMD4A	ENSG00000151474	0.5972438147694445	0.5898148147694445	0.0	0.0	0.0	0.0	0.029716	0.0	FERM domain containing 4A
MT-ND1	ENSG00000198888	0.5775	0.5775	0.0	0.0	0.0	0.0	0.0	0.0	mitochondrially encoded NADH:ubiquinone oxidoreductase core subunit 1
INPP5D	ENSG00000168918	0.5487467045527777	0.5369396606638889	0.0	0.0	0.0	0.0	0.04722817555555555	0.0	inositol polyphosphate-5-phosphatase D
CEACAM20	ENSG00000273777	0.545827792652361	0.545827792652361	0.0	0.0	0.0	0.0	0.0	0.0	carcinoembryonic antigen related cell adhesion molecule 20
CHRNA2	ENSG00000120903	0.515739824925	0.512427824925	0.0	0.0	0.0	0.0	0.013248	0.0	cholinergic receptor nicotinic alpha 2 subunit
MT-ND2	ENSG00000198763	0.5138143242630385	0.5	0.0	0.0	0.0	0.0	0.05525729705215419	0.0	mitochondrially encoded NADH:ubiquinone oxidoreductase core subunit 2
SCIMP	ENSG00000161929	0.50264435005	0.50264435005	0.0	0.0	0.0	0.0	0.0	0.0	SLP adaptor and CSK interacting membrane protein
BCL3	ENSG00000069399	0.48325398749688914	0.48325398749688914	0.0	0.0	0.0	0.0	0.0	0.0	B cell CLL/lymphoma 3
CD33	ENSG00000105383	0.4551895299941968	0.43980777928680553	0.0	0.0	0.0	0.0	0.061527002829565185	0.0	CD33 molecule
FERMT2	ENSG00000073712	0.45359070487222225	0.44399663765	0.0	0.0	0.0	0.0	0.038376268888888884	0.0	fermitin family member 2
MS4A4A	ENSG00000110079	0.4486588159888889	0.44290730035000003	0.0	0.0	0.0	0.0	0.023006062555555557	0.0	membrane spanning 4-domains A4A
ECHDC3	ENSG00000134463	0.44483967241341676	0.44483967241341676	0.0	0.0	0.0	0.0	0.0	0.0	enoyl-CoA hydratase domain containing 3
ABI3	ENSG00000108798	0.4439765665	0.4340480665	0.0	0.0	0.0	0.0	0.039714	0.0	ABI family member 3
PLCG2	ENSG00000197943	0.4420460665	0.4340480665	0.0	0.0	0.0	0.0	0.031992	0.0	phospholipase C gamma 2
EPHA1	ENSG00000146904	0.4370111805025384	0.4225133099583333	0.0	0.0	0.0	0.0	0.057991482176820285	0.0	EPH receptor A1
MTHFD1L	ENSG00000120254	0.4320642279777778	0.42028870020000003	0.0	0.0	0.0	0.0	0.047102111111111115	0.0	methylenetetrahydrofolate dehydrogenase (NADP+ dependent) 1 like
MS4A4E	ENSG00000214787	0.43128060658333334	0.419089417	0.0	0.0	0.0	0.0	0.04876475833333333	0.0	membrane spanning 4-domains A4E
ATP5F1C	ENSG00000165629	0.43035294160000004	0.43035294160000004	0.0	0.0	0.0	0.0	0.0	0.0	ATP synthase F1 subunit gamma
PRIM2	ENSG00000146143	0.4232990001	0.4232990001	0.0	0.0	0.0	0.0	0.0	0.0	DNA primase subunit 2
EPDR1	ENSG00000086289	0.421450141525	0.421450141525	0.0	0.0	0.0	0.0	0.0	0.0	ependymin related 1
CASS4	ENSG00000087589	0.4190549932222222	0.40122019975	0.0	0.0	0.0	0.0	0.0713391738888889	0.0	Cas scaffold protein family member 4
EED	ENSG00000074266	0.41810477835236115	0.41810477835236115	0.0	0.0	0.0	0.0	0.0	0.0	embryonic ectoderm development
HBEGF	ENSG00000113070	0.4180915325166667	0.4180915325166667	0.0	0.0	0.0	0.0	0.0	0.0	heparin binding EGF like growth factor
CELF1	ENSG00000149187	0.417222739675	0.408405508425	0.0	0.0	0.0	0.0	0.03526892499999999	0.0	CUGBP Elav-like family member 1
ZCWPW1	ENSG00000078487	0.40859917705000004	0.3996134458	0.0	0.0	0.0	0.0	0.035942924999999994	0.0	zinc finger CW-type and PWWP domain containing 1
SCARA3	ENSG00000168077	0.40573292245000003	0.40137692245	0.0	0.0	0.0	0.0	0.017424	0.0	scavenger receptor class A member 3
CASTOR3	ENSG00000239521	0.395472458125	0.395472458125	0.0	0.0	0.0	0.0	0.0	0.0	CASTOR family member 3
GEMIN7	ENSG00000142252	0.395472458125	0.395472458125	0.0	0.0	0.0	0.0	0.0	0.0	gem nuclear organelle associated protein 7
ZNF232	ENSG00000167840	0.38938826645	0.38938826645	0.0	0.0	0.0	0.0	0.0	0.0	zinc finger protein 232
GABRA2	ENSG00000151834	0.3883222777777778	0.327732	0.0	0.2423611111111111	0.0	0.0	0.0	0.0	gamma-aminobutyric acid type A receptor alpha2 subunit
IGSF23	ENSG00000216588	0.3762091529	0.3762091529	0.0	0.0	0.0	0.0	0.0	0.0	immunoglobulin superfamily member 23
AHNAK	ENSG00000124942	0.366415307225	0.366415307225	0.0	0.0	0.0	0.0	0.0	0.0	AHNAK nucleoprotein
MS4A2	ENSG00000149534	0.35753311642499996	0.352883116425	0.0	0.0	0.0	0.0	0.018600000000000002	0.0	membrane spanning 4-domains A2
ARL17B	ENSG00000228696	0.3562801125	0.3562801125	0.0	0.0	0.0	0.0	0.0	0.0	ADP ribosylation factor like GTPase 17B
CNTNAP5	ENSG00000155052	0.34925432335000006	0.34925432335000006	0.0	0.0	0.0	0.0	0.0	0.0	contactin associated protein like 5
PPP1R3B	ENSG00000173281	0.34791641435000004	0.34791641435000004	0.0	0.0	0.0	0.0	0.0	0.0	protein phosphatase 1 regulatory subunit 3B
SPI1	ENSG00000066336	0.34714239976666666	0.3407147331	0.0	0.0	0.0	0.0	0.02571066666666667	0.0	Spi-1 proto-oncogene
AC008695.1	ENSG00000273217	0.34464742845000007	0.34464742845000007	0.0	0.0	0.0	0.0	0.0	0.0
NFIC	ENSG00000141905	0.3336220335	0.3336220335	0.0	0.0	0.0	0.0	0.0	0.0	nuclear factor I C
APOC2	ENSG00000234906	0.3314909126904762	0.3163779665	0.0	0.0	0.0	0.0	0.060451784761904756	0.0	apolipoprotein C2
MEF2C	ENSG00000081189	0.32842762414444443	0.3168467138111111	0.0	0.0	0.0	0.0	0.046323641333333325	0.0	myocyte enhancer factor 2C
TECTA	ENSG00000109927	0.3266666667	0.3266666667	0.0	0.0	0.0	0.0	0.0	0.0	tectorin alpha
BCKDK	ENSG00000103507	0.3259914123	0.3259914123	0.0	0.0	0.0	0.0	0.0	0.0	branched chain ketoacid dehydrogenase kinase
EPHX2	ENSG00000120915	0.3234069665	0.3163779665	0.0	0.0	0.0	0.0	0.028116	0.0	epoxide hydrolase 2
FBXL7	ENSG00000183580	0.3221894665	0.3163779665	0.0	0.0	0.0	0.0	0.023246	0.0	F-box and leucine rich repeat protein 7
AP4M1	ENSG00000221838	0.3200594665	0.3163779665	0.0	0.0	0.0	0.0	0.014726	0.0	adaptor related protein complex 4 subunit mu 1
CR1L	ENSG00000197721	0.31645515486875	0.31645515486875	0.0	0.0	0.0	0.0	0.0	0.0	complement C3b/C4b receptor 1 like
CEACAM19	ENSG00000186567	0.3163779665	0.3163779665	0.0	0.0	0.0	0.0	0.0	0.0	carcinoembryonic antigen related cell adhesion molecule 19
ADGRF2	ENSG00000164393	0.3163779665	0.3163779665	0.0	0.0	0.0	0.0	0.0	0.0	adhesion G protein-coupled receptor F2
AGFG2	ENSG00000106351	0.3163779665	0.3163779665	0.0	0.0	0.0	0.0	0.0	0.0	ArfGAP with FG repeats 2
CLPTM1	ENSG00000104853	0.3163779665	0.3163779665	0.0	0.0	0.0	0.0	0.0	0.0	CLPTM1, transmembrane protein
MRPL58	ENSG00000167862	0.3079588002	0.3079588002	0.0	0.0	0.0	0.0	0.0	0.0	mitochondrial ribosomal protein L58
NDUFAF6	ENSG00000156170	0.3075327672	0.3075327672	0.0	0.0	0.0	0.0	0.0	0.0	NADH:ubiquinone oxidoreductase complex assembly factor 6
SCAPER	ENSG00000140386	0.3067865533	0.3067865533	0.0	0.0	0.0	0.0	0.0	0.0	S-phase cyclin A associated protein in the ER
SNAP25	ENSG00000132639	0.30500370393106657	0.0	0.0	0.0	0.0	0.0086486794	0.21617095821315524	0.25	synaptosome associated protein 25
TAS2R60	ENSG00000185899	0.304209583125	0.304209583125	0.0	0.0	0.0	0.0	0.0	0.0	taste 2 receptor member 60
MSX2	ENSG00000120149	0.3036129510277778	0.3036129510277778	0.0	0.0	0.0	0.0	0.0	0.0	msh homeobox 2
ATM	ENSG00000149311	0.3029034971555556	0.2903529416	0.0	0.0	0.0	0.0	0.050202222222222224	0.0	ATM serine/threonine kinase
THSD4	ENSG00000187720	0.301708220625	0.301708220625	0.0	0.0	0.0	0.0	0.0	0.0	thrombospondin type 1 domain containing 4
HRH3	ENSG00000101180	0.3016579763662165	0.0	0.0	0.28524999999999995	0.0	0.0	0.0656319054648661	0.0	histamine receptor H3
TENT5A	ENSG00000112773	0.30000000000000004	0.30000000000000004	0.0	0.0	0.0	0.0	0.0	0.0	terminal nucleotidyltransferase 5A
VSNL1	ENSG00000163032	0.29843636986147126	0.2696134458	0.0	0.0	0.0	0.0112031152	0.11031253393477389	0.0	visinin like 1
HSPA4	ENSG00000170606	0.29827777777777775	0.0	0.0	0.0	0.0	0.0	0.0	0.29827777777777775	heat shock protein family A (Hsp70) member 4
MS4A6E	ENSG00000166926	0.29824549257777777	0.2920411998	0.0	0.0	0.0	0.0	0.024817171111111112	0.0	membrane spanning 4-domains A6E
SESTD1	ENSG00000187231	0.29776295035	0.29776295035	0.0	0.0	0.0	0.0	0.0	0.0	SEC14 and spectrin domain containing 1
CELF2	ENSG00000048740	0.2963310752	0.2902887002	0.0	0.0	0.0	0.0	0.0241695	0.0	CUGBP Elav-like family member 2
PSMC3	ENSG00000165916	0.2959176003	0.2959176003	0.0	0.0	0.0	0.0	0.0	0.0	proteasome 26S subunit, ATPase 3
PCDH11X	ENSG00000102290	0.2943731647055555	0.2818703279	0.0	0.0	0.0	0.0	0.050011347222222224	0.0	protocadherin 11 X-linked
DISC1	ENSG00000162946	0.292141015262037	0.0632334329	0.0	0.0	0.0	0.0	0.03699391333333333	0.2722222222222222	DISC1 scaffold protein
RBFOX1	ENSG00000078328	0.2912256185	0.2870256185	0.0	0.0	0.0	0.0	0.016800000000000002	0.0	RNA binding fox-1 homolog 1
ACSL6	ENSG00000164398	0.2902887002	0.2902887002	0.0	0.0	0.0	0.0	0.0	0.0	acyl-CoA synthetase long chain family member 6
CDC42SE2	ENSG00000158985	0.2902887002	0.2902887002	0.0	0.0	0.0	0.0	0.0	0.0	CDC42 small effector 2
NHLRC1	ENSG00000187566	0.28674258330448993	0.0	0.0	0.0	0.0	0.0	0.0	0.28674258330448993	NHL repeat containing E3 ubiquitin protein ligase 1
EPM2A	ENSG00000112425	0.2863068893089834	0.0	0.0	0.0	0.0	0.0	0.016942	0.2820713893089834	EPM2A, laforin glucan phosphatase
ARCN1	ENSG00000095139	0.2847222222222222	0.0	0.0	0.0	0.0	0.0	0.0	0.2847222222222222	archain 1
TRIP4	ENSG00000103671	0.283944067	0.27724406700000004	0.0	0.0	0.0	0.0	0.0268	0.0	thyroid hormone receptor interactor 4
MEIKIN	ENSG00000239642	0.282658079	0.282658079	0.0	0.0	0.0	0.0	0.0	0.0	meiotic kinetochore factor
SPPL2A	ENSG00000138600	0.282658079	0.282658079	0.0	0.0	0.0	0.0	0.0	0.0	signal peptide peptidase like 2A
HNF4G	ENSG00000164749	0.28192	0.28192	0.0	0.0	0.0	0.0	0.0	0.0	hepatocyte nuclear factor 4 gamma
MAPK14	ENSG00000112062	0.2817902222222222	0.0	0.0	0.2722222222222222	0.0	0.0	0.038272	0.0	mitogen-activated protein kinase 14
SEC24B	ENSG00000138802	0.2814021504	0.2814021504	0.0	0.0	0.0	0.0	0.0	0.0	SEC24 homolog B, COPII coat complex component
PHF14	ENSG00000106443	0.2813387162	0.2813387162	0.0	0.0	0.0	0.0	0.0	0.0	PHD finger protein 14
CEP295NL	ENSG00000178404	0.28	0.28	0.0	0.0	0.0	0.0	0.0	0.0	CEP295 N-terminal like
CNTNAP2	ENSG00000174469	0.279730866825	0.271030866825	0.0	0.0	0.0	0.0	0.034800000000000005	0.0	contactin associated protein like 2
SQSTM1	ENSG00000161011	0.27826818218888894	0.26671241830000003	0.0	0.0	0.0	0.0	0.04622305555555555	0.0	sequestosome 1
GSK3B	ENSG00000082701	0.2780484523614326	0.0	0.0	0.2611111111111111	0.0	0.0	0.06774936500128592	0.0	glycogen synthase kinase 3 beta
COL25A1	ENSG00000188517	0.2777166977888889	0.2641994339	0.0	0.0	0.0	0.0	0.054069055555555565	0.0	collagen type XXV alpha 1 chain
FNIP1	ENSG00000217128	0.27724406700000004	0.27724406700000004	0.0	0.0	0.0	0.0	0.0	0.0	folliculin interacting protein 1
FAM19A5	ENSG00000219438	0.276901979925	0.276901979925	0.0	0.0	0.0	0.0	0.0	0.0	family with sequence similarity 19 member A5, C-C motif chemokine like
USP6NL	ENSG00000148429	0.2767009999	0.2767009999	0.0	0.0	0.0	0.0	0.0	0.0	USP6 N-terminal like
CHRNA6	ENSG00000147434	0.2755342222222222	0.0	0.0	0.2722222222222222	0.0	0.0	0.013248	0.0	cholinergic receptor nicotinic alpha 6 subunit
TMC5	ENSG00000103534	0.274872	0.274872	0.0	0.0	0.0	0.0	0.0	0.0	transmembrane channel like 5
PGR	ENSG00000082175	0.2747345972222222	0.0	0.0	0.2722222222222222	0.0	0.0	0.0100495	0.0	progesterone receptor
ABCA8	ENSG00000141338	0.274501558225	0.274501558225	0.0	0.0	0.0	0.0	0.0	0.0	ATP binding cassette subfamily A member 8
GABRB3	ENSG00000166206	0.2737252658944444	0.0002181081	0.0	0.2713611111111111	0.0	0.0093596822	0.0	0.0	gamma-aminobutyric acid type A receptor beta3 subunit
FAM240B	ENSG00000283329	0.2730446331	0.2730446331	0.0	0.0	0.0	0.0	0.0	0.0	family with sequence similarity 240 member B
SYNJ1	ENSG00000159082	0.2727201092827664	0.2603000807	0.0	0.0	0.0	0.0	0.04968011433106576	0.0	synaptojanin 1
CHRNA5	ENSG00000169684	0.2722222222222222	0.0	0.0	0.2722222222222222	0.0	0.0	0.0	0.0	cholinergic receptor nicotinic alpha 5 subunit
IRAK1BP1	ENSG00000146243	0.2721855499	0.2721855499	0.0	0.0	0.0	0.0	0.0	0.0	interleukin 1 receptor associated kinase 1 binding protein 1
TNF	ENSG00000232810	0.2713664292844694	0.0	0.0	0.2423611111111111	0.0	0.0	0.11602127269343328	0.0	tumor necrosis factor
TMEM132C	ENSG00000181234	0.270945994	0.270945994	0.0	0.0	0.0	0.0	0.0	0.0	transmembrane protein 132C
RXRA	ENSG00000186350	0.27083330555555557	0.0	0.0	0.2611111111111111	0.0	0.0	0.03888877777777778	0.0	retinoid X receptor alpha
AP2A2	ENSG00000183020	0.2696134458	0.2696134458	0.0	0.0	0.0	0.0	0.0	0.0	adaptor related protein complex 2 subunit alpha 2
RAPGEF6	ENSG00000158987	0.2696134458	0.2696134458	0.0	0.0	0.0	0.0	0.0	0.0	Rap guanine nucleotide exchange factor 6
GRIA1	ENSG00000155511	0.26740625415801544	0.0	0.0	0.25	0.0	0.0	0.06962501663206179	0.0	glutamate ionotropic receptor AMPA type subunit 1
SEMA3C	ENSG00000075223	0.2666666667	0.2666666667	0.0	0.0	0.0	0.0	0.0	0.0	semaphorin 3C
ABL1	ENSG00000097007	0.26640311111111115	0.0	0.0	0.2611111111111111	0.0	0.0	0.021168	0.0	ABL proto-oncogene 1, non-receptor tyrosine kinase
CDH1	ENSG00000039068	0.26612825	0.26	0.0	0.0	0.0	0.0	0.024513000000000004	0.0	cadherin 1
RHBDF1	ENSG00000007384	0.2659519335	0.2659519335	0.0	0.0	0.0	0.0	0.0	0.0	rhomboid 5 homolog 1
GRIA2	ENSG00000120251	0.2635741252255209	0.0	0.0	0.25	0.0	0.0	0.0542965009020836	0.0	glutamate ionotropic receptor AMPA type subunit 2
MECOM	ENSG00000085276	0.2619828246	0.2619828246	0.0	0.0	0.0	0.0	0.0	0.0	MDS1 and EVI1 complex locus
RXRG	ENSG00000143171	0.2611965126861111	0.0003416063	0.0	0.2611111111111111	0.0	0.0	0.0	0.0	retinoid X receptor gamma
RXRB	ENSG00000204231	0.2611111111111111	0.0	0.0	0.2611111111111111	0.0	0.0	0.0	0.0	retinoid X receptor beta
SH2D4B	ENSG00000178217	0.26	0.26	0.0	0.0	0.0	0.0	0.0	0.0	SH2 domain containing 4B
PIFO	ENSG00000173947	0.26	0.26	0.0	0.0	0.0	0.0	0.0	0.0	primary cilia formation
HMCN1	ENSG00000143341	0.26	0.26	0.0	0.0	0.0	0.0	0.0	0.0	hemicentin 1
ZAP70	ENSG00000115085	0.26	0.26	0.0	0.0	0.0	0.0	0.0	0.0	zeta chain of T cell receptor associated protein kinase 70
PRKCG	ENSG00000126583	0.258019	0.0	0.0	0.0	0.0	0.0	0.032076	0.25	protein kinase C gamma
TREML2	ENSG00000112195	0.25787645000000003	0.24887395	0.0	0.0	0.0	0.0	0.03601	0.0	triggering receptor expressed on myeloid cells like 2
TLE1	ENSG00000196781	0.2575257499	0.2575257499	0.0	0.0	0.0	0.0	0.0	0.0	transducin like enhancer of split 1
ABCA1	ENSG00000165029	0.25492117564441535	0.23687297650000003	0.0	0.0	0.0	0.0	0.07233699879988355	0.0	ATP binding cassette subfamily A member 1
GNRHR	ENSG00000109163	0.2540795	0.0	0.0	0.25	0.0	0.0	0.016318	0.0	gonadotropin releasing hormone receptor
PER1	ENSG00000179094	0.253861	0.0	0.0	0.0	0.0	0.0	0.015444	0.25	period circadian regulator 1
GRIA3	ENSG00000125675	0.253626	0.0	0.0	0.25	0.0	0.0	0.014504	0.0	glutamate ionotropic receptor AMPA type subunit 3
STEAP3	ENSG00000115107	0.2520411998	0.2520411998	0.0	0.0	0.0	0.0	0.0	0.0	STEAP3 metalloreductase
KCNN3	ENSG00000143603	0.2518303669	0.2469553669	0.0	0.0	0.0	0.0	0.0195	0.0	potassium calcium-activated channel subfamily N member 3
GRIA4	ENSG00000152578	0.251485	0.0	0.0	0.25	0.0	0.0	0.005940000000000001	0.0	glutamate ionotropic receptor AMPA type subunit 4
MAOB	ENSG00000069535	0.2511423409615004	0.0	0.0	0.23500000000000001	0.0	0.0	0.06456936384600163	0.0	monoamine oxidase B
GABRA1	ENSG00000022355	0.25078623293611113	0.0	0.0	0.2423611111111111	0.0	0.011926096425000001	0.0284	0.0	gamma-aminobutyric acid type A receptor alpha1 subunit
RSPH10B2	ENSG00000169402	0.2507626248	0.2507626248	0.0	0.0	0.0	0.0	0.0	0.0	radial spoke head 10 homolog B2
COBL	ENSG00000106078	0.2501196003	0.2465980003	0.0	0.0	0.0	0.0	0.014086399999999999	0.0	cordon-bleu WH2 repeat protein
ELFN1	ENSG00000225968	0.25	0.0	0.0	0.0	0.0	0.0	0.0	0.25	extracellular leucine rich repeat and fibronectin type III domain containing 1
ZNF521	ENSG00000198795	0.25	0.0	0.0	0.0	0.0	0.0	0.0	0.25	zinc finger protein 521
MAGOH	ENSG00000162385	0.25	0.0	0.0	0.0	0.0	0.0	0.0	0.25	mago homolog, exon junction complex subunit
PTGER1	ENSG00000160951	0.25	0.0	0.0	0.0	0.0	0.0	0.0	0.25	prostaglandin E receptor 1
JAKMIP1	ENSG00000152969	0.25	0.0	0.0	0.0	0.0	0.0	0.0	0.25	janus kinase and microtubule interacting protein 1
EDAR	ENSG00000135960	0.24899800030000002	0.2465980003	0.0	0.0	0.0	0.0	0.009600000000000001	0.0	ectodysplasin A receptor
LHX2	ENSG00000106689	0.2486205555555556	0.0	0.0	0.0	0.0	0.0	0.0	0.2486205555555556	LIM homeobox 2
SELENOO	ENSG00000073169	0.2473813998	0.2473813998	0.0	0.0	0.0	0.0	0.0	0.0	selenoprotein O
SLC16A9	ENSG00000165449	0.2473116512	0.2473116512	0.0	0.0	0.0	0.0	0.0	0.0	solute carrier family 16 member 9
NKAIN3	ENSG00000185942	0.2472904277	0.2472904277	0.0	0.0	0.0	0.0	0.0	0.0	sodium/potassium transporting ATPase interacting 3
SDR42E2	ENSG00000183921	0.2472904277	0.2472904277	0.0	0.0	0.0	0.0	0.0	0.0	short chain dehydrogenase/reductase family 42E, member 2
CEP44	ENSG00000164118	0.247217498	0.247217498	0.0	0.0	0.0	0.0	0.0	0.0	centrosomal protein 44
UGT1A10	ENSG00000242515	0.2469553669	0.2469553669	0.0	0.0	0.0	0.0	0.0	0.0	UDP glucuronosyltransferase family 1 member A10
UGT1A8	ENSG00000242366	0.2469553669	0.2469553669	0.0	0.0	0.0	0.0	0.0	0.0	UDP glucuronosyltransferase family 1 member A8
TMEM94	ENSG00000177728	0.2469553669	0.2469553669	0.0	0.0	0.0	0.0	0.0	0.0	transmembrane protein 94
SLMAP	ENSG00000163681	0.2469553669	0.2469553669	0.0	0.0	0.0	0.0	0.0	0.0	sarcolemma associated protein
SORD	ENSG00000140263	0.2469553669	0.2469553669	0.0	0.0	0.0	0.0	0.0	0.0	sorbitol dehydrogenase
PDE1A	ENSG00000115252	0.2469553669	0.2469553669	0.0	0.0	0.0	0.0	0.0	0.0	phosphodiesterase 1A
SLC10A2	ENSG00000125255	0.24688926649999998	0.2433676665	0.0	0.0	0.0	0.0	0.014086399999999999	0.0	solute carrier family 10 member 2
GABRG3	ENSG00000182256	0.2466433810111111	0.0171290796	0.0	0.2423611111111111	0.0	0.0	0.0	0.0	gamma-aminobutyric acid type A receptor gamma3 subunit
GABRG1	ENSG00000163285	0.2459611111111111	0.0	0.0	0.2423611111111111	0.0	0.0	0.014400000000000001	0.0	gamma-aminobutyric acid type A receptor gamma1 subunit
ZBTB10	ENSG00000205189	0.2452783129	0.2452783129	0.0	0.0	0.0	0.0	0.0	0.0	zinc finger and BTB domain containing 10
GABRG2	ENSG00000113327	0.2448419258486111	0.0	0.0	0.2423611111111111	0.0	0.009923258950000001	0.0	0.0	gamma-aminobutyric acid type A receptor gamma2 subunit
ACO1	ENSG00000122729	0.2441949383888889	0.2370080495	0.0	0.0	0.0	0.0	0.028747555555555557	0.0	aconitase 1
HACE1	ENSG00000085382	0.24348965635000003	0.23598965635000002	0.0	0.0	0.0	0.0	0.03	0.0	HECT domain and ankyrin repeat containing E3 ubiquitin protein ligase 1
PILRB	ENSG00000121716	0.2433676665	0.2433676665	0.0	0.0	0.0	0.0	0.0	0.0	paired immunoglobin-like type 2 receptor beta
GABRA5	ENSG00000186297	0.2433631878111111	0.0	0.0	0.2423611111111111	0.0	0.0040083068	0.0	0.0	gamma-aminobutyric acid type A receptor alpha5 subunit
FBXO40	ENSG00000163833	0.24322298985555557	0.239408545175	0.0	0.0	0.0	0.0	0.015444	0.0	F-box protein 40
GABRQ	ENSG00000268089	0.2423611111111111	0.0	0.0	0.2423611111111111	0.0	0.0	0.0	0.0	gamma-aminobutyric acid type A receptor theta subunit
GABRD	ENSG00000187730	0.2423611111111111	0.0	0.0	0.2423611111111111	0.0	0.0	0.0	0.0	gamma-aminobutyric acid type A receptor delta subunit
GABRB1	ENSG00000163288	0.2423611111111111	0.0	0.0	0.2423611111111111	0.0	0.0	0.0	0.0	gamma-aminobutyric acid type A receptor beta1 subunit
GABRB2	ENSG00000145864	0.2423611111111111	0.0	0.0	0.2423611111111111	0.0	0.0	0.0	0.0	gamma-aminobutyric acid type A receptor beta2 subunit
GABRA6	ENSG00000145863	0.2423611111111111	0.0	0.0	0.2423611111111111	0.0	0.0	0.0	0.0	gamma-aminobutyric acid type A receptor alpha6 subunit
GABRA4	ENSG00000109158	0.2423611111111111	0.0	0.0	0.2423611111111111	0.0	0.0	0.0	0.0	gamma-aminobutyric acid type A receptor alpha4 subunit
GABRE	ENSG00000102287	0.2423611111111111	0.0	0.0	0.2423611111111111	0.0	0.0	0.0	0.0	gamma-aminobutyric acid type A receptor epsilon subunit
GABRP	ENSG00000094755	0.2423611111111111	0.0	0.0	0.2423611111111111	0.0	0.0	0.0	0.0	gamma-aminobutyric acid type A receptor pi subunit
GABRA3	ENSG00000011677	0.2423611111111111	0.0	0.0	0.2423611111111111	0.0	0.0	0.0	0.0	gamma-aminobutyric acid type A receptor alpha3 subunit
INSR	ENSG00000171105	0.24213355130667583	0.0	0.0	0.225	0.0	0.0	0.06853420522670331	0.0	insulin receptor
TFEB	ENSG00000112561	0.2417828428017007	0.22971129980000002	0.0	0.0	0.0	0.0	0.04828617200680272	0.0	transcription factor EB
BSG	ENSG00000172270	0.24166898845555557	0.2354686829	0.0	0.0	0.0	0.0	0.02480122222222222	0.0	basigin (Ok blood group)
PEX6	ENSG00000124587	0.24056209150000002	0.24056209150000002	0.0	0.0	0.0	0.0	0.0	0.0	peroxisomal biogenesis factor 6
MMP12	ENSG00000262406	0.24	0.24	0.0	0.0	0.0	0.0	0.0	0.0	matrix metallopeptidase 12
CNR1	ENSG00000118432	0.23952864226106152	0.0	0.0	0.225	0.0	0.010097753000000001	0.05362667882202392	0.0	cannabinoid receptor 1
NAALADL2	ENSG00000177694	0.2393247456	0.2393247456	0.0	0.0	0.0	0.0	0.0	0.0	N-acetylated alpha-linked acidic dipeptidase like 2
TENM4	ENSG00000149256	0.2393247456	0.2393247456	0.0	0.0	0.0	0.0	0.0	0.0	teneurin transmembrane protein 4
TBXAS1	ENSG00000059377	0.2393247456	0.2393247456	0.0	0.0	0.0	0.0	0.0	0.0	thromboxane A synthase 1
HS3ST1	ENSG00000002587	0.23849673200000002	0.23849673200000002	0.0	0.0	0.0	0.0	0.0	0.0	heparan sulfate-glucosamine 3-sulfotransferase 1
CCDC89	ENSG00000179071	0.2353294954	0.2353294954	0.0	0.0	0.0	0.0	0.0	0.0	coiled-coil domain containing 89
SOX11	ENSG00000176887	0.23524	0.14096	0.0	0.0	0.0	0.0	0.0	0.2	SRY-box 11
ITSN2	ENSG00000198399	0.23513680920000002	0.23513680920000002	0.0	0.0	0.0	0.0	0.0	0.0	intersectin 2
KDM1B	ENSG00000165097	0.23513680920000002	0.23513680920000002	0.0	0.0	0.0	0.0	0.0	0.0	lysine demethylase 1B
ANGPT4	ENSG00000101280	0.23451536250000002	0.22628011250000002	0.0	0.0	0.0	0.0	0.032941	0.0	angiopoietin 4
CEP63	ENSG00000182923	0.2339107337	0.2339107337	0.0	0.0	0.0	0.0	0.0	0.0	centrosomal protein 63
PUS1	ENSG00000177192	0.2339107337	0.2339107337	0.0	0.0	0.0	0.0	0.0	0.0	pseudouridylate synthase 1
DLC1	ENSG00000164741	0.2339107337	0.2339107337	0.0	0.0	0.0	0.0	0.0	0.0	DLC1 Rho GTPase activating protein
DAPL1	ENSG00000163331	0.2339107337	0.2339107337	0.0	0.0	0.0	0.0	0.0	0.0	death associated protein like 1
AKR7A3	ENSG00000162482	0.2339107337	0.2339107337	0.0	0.0	0.0	0.0	0.0	0.0	aldo-keto reductase family 7 member A3
ANKRD22	ENSG00000152766	0.2339107337	0.2339107337	0.0	0.0	0.0	0.0	0.0	0.0	ankyrin repeat domain 22
RASSF8	ENSG00000123094	0.2339107337	0.2339107337	0.0	0.0	0.0	0.0	0.0	0.0	Ras association domain family member 8
RARA	ENSG00000131759	0.23373555555555556	0.0	0.0	0.225	0.0	0.0	0.03494222222222222	0.0	retinoic acid receptor alpha
SELP	ENSG00000174175	0.23334461250000002	0.22628011250000002	0.0	0.0	0.0	0.0	0.028258	0.0	selectin P
RBMS3	ENSG00000144642	0.232940034025	0.232940034025	0.0	0.0	0.0	0.0	0.0	0.0	RNA binding motif single stranded interacting protein 3
SRC	ENSG00000197122	0.23233462500000002	0.0	0.0	0.225	0.0	0.0	0.0293385	0.0	SRC proto-oncogene, non-receptor tyrosine kinase
PLA2G7	ENSG00000146070	0.232164	0.0	0.0	0.225	0.0	0.0	0.028655999999999997	0.0	phospholipase A2 group VII
PTPRG	ENSG00000144724	0.23078855180000002	0.2259429518	0.0	0.0	0.0	0.0	0.0193824	0.0	protein tyrosine phosphatase, receptor type G
LARS	ENSG00000133706	0.23061795180000003	0.2259429518	0.0	0.0	0.0	0.0	0.0187	0.0	leucyl-tRNA synthetase
FAM181A	ENSG00000140067	0.2302346667	0.2302346667	0.0	0.0	0.0	0.0	0.0	0.0	family with sequence similarity 181 member A
SLC2A9	ENSG00000109667	0.22976543299375002	0.22976543299375002	0.0	0.0	0.0	0.0	0.0	0.0	solute carrier family 2 member 9
LINC02210-CRHR1	ENSG00000263715	0.22971129980000002	0.22971129980000002	0.0	0.0	0.0	0.0	0.0	0.0	LINC02210-CRHR1 readthrough
BAALC	ENSG00000164929	0.22971129980000002	0.22971129980000002	0.0	0.0	0.0	0.0	0.0	0.0	BAALC, MAP3K1 and KLF4 binding
DNAH6	ENSG00000115423	0.22971129980000002	0.22971129980000002	0.0	0.0	0.0	0.0	0.0	0.0	dynein axonemal heavy chain 6
BICRA	ENSG00000063169	0.22971129980000002	0.22971129980000002	0.0	0.0	0.0	0.0	0.0	0.0	BRD4 interacting chromatin remodeling complex associated protein
RARB	ENSG00000077092	0.229137	0.0	0.0	0.225	0.0	0.0	0.016548	0.0	retinoic acid receptor beta
TGFB2	ENSG00000092969	0.22879904478752836	0.2167490943	0.0	0.0	0.0	0.0	0.04819980195011337	0.0	transforming growth factor beta 2
LINGO1	ENSG00000169783	0.2279588002	0.2279588002	0.0	0.0	0.0	0.0	0.0	0.0	leucine rich repeat and Ig domain containing 1
ZNF703	ENSG00000183779	0.22786113530000002	0.22786113530000002	0.0	0.0	0.0	0.0	0.0	0.0	zinc finger protein 703
FAM84B	ENSG00000168672	0.22786113530000002	0.22786113530000002	0.0	0.0	0.0	0.0	0.0	0.0	family with sequence similarity 84 member B
LAMP1	ENSG00000185896	0.22701842532222222	0.2151868281	0.0	0.0	0.0	0.0	0.04732638888888889	0.0	lysosomal associated membrane protein 1
FGF10	ENSG00000070193	0.22633834754999999	0.223238281425	0.0	0.0	0.0	0.0124002645	0.0	0.0	fibroblast growth factor 10
KSR2	ENSG00000171435	0.22630185545	0.22630185545	0.0	0.0	0.0	0.0	0.0	0.0	kinase suppressor of ras 2
RASSF5	ENSG00000266094	0.22628011250000002	0.22628011250000002	0.0	0.0	0.0	0.0	0.0	0.0	Ras association domain family member 5
ARIH1	ENSG00000166233	0.22628011250000002	0.22628011250000002	0.0	0.0	0.0	0.0	0.0	0.0	ariadne RBR E3 ubiquitin protein ligase 1
GPR180	ENSG00000152749	0.22628011250000002	0.22628011250000002	0.0	0.0	0.0	0.0	0.0	0.0	G protein-coupled receptor 180
CFAP74	ENSG00000142609	0.22628011250000002	0.22628011250000002	0.0	0.0	0.0	0.0	0.0	0.0	cilia and flagella associated protein 74
MAP2K5	ENSG00000137764	0.22628011250000002	0.22628011250000002	0.0	0.0	0.0	0.0	0.0	0.0	mitogen-activated protein kinase kinase 5
WNT3	ENSG00000108379	0.22628011250000002	0.22628011250000002	0.0	0.0	0.0	0.0	0.0	0.0	Wnt family member 3
FANCD2OS	ENSG00000163705	0.2256678142	0.2256678142	0.0	0.0	0.0	0.0	0.0	0.0	FANCD2 opposite strand
FANCD2	ENSG00000144554	0.2256678142	0.2256678142	0.0	0.0	0.0	0.0	0.0	0.0	FA complementation group D2
F13A1	ENSG00000124491	0.225413358325	0.2229831908	0.0	0.0	0.0	0.0097206701	0.0	0.0	coagulation factor XIII A chain
RARG	ENSG00000172819	0.225	0.0	0.0	0.225	0.0	0.0	0.0	0.0	retinoic acid receptor gamma
OSBPL6	ENSG00000079156	0.22441679080000002	0.2229831908	0.0	0.0	0.0	0.0	0.0057344	0.0	oxysterol binding protein like 6
NEK10	ENSG00000163491	0.2233790849	0.2233790849	0.0	0.0	0.0	0.0	0.0	0.0	NIMA related kinase 10
TMCO4	ENSG00000162542	0.2233790849	0.2233790849	0.0	0.0	0.0	0.0	0.0	0.0	transmembrane and coiled-coil domains 4
TAS2R5	ENSG00000127366	0.2233790849	0.2233790849	0.0	0.0	0.0	0.0	0.0	0.0	taste 2 receptor member 5
WRN	ENSG00000165392	0.2232990001	0.2232990001	0.0	0.0	0.0	0.0	0.0	0.0	Werner syndrome RecQ like helicase
MS4A3	ENSG00000149516	0.22255199999999997	0.21931199999999998	0.0	0.0	0.0	0.0	0.012960000000000001	0.0	membrane spanning 4-domains A3
HDAC9	ENSG00000048052	0.2219474913	0.2186494913	0.0	0.0	0.0	0.0	0.013191999999999999	0.0	histone deacetylase 9
RALYL	ENSG00000184672	0.221734415375	0.220219752425	0.0	0.0	0.0	0.0060586518	0.0	0.0	RALY RNA binding protein like
MCIDAS	ENSG00000234602	0.22101903655398805	0.0	0.0	0.0	0.0	0.0	0.22101903655398805	0.0	multiciliate differentiation and DNA synthesis associated cell cycle protein
ADAMTS20	ENSG00000173157	0.2209212915	0.2174292915	0.0	0.0	0.0	0.0	0.013968	0.0	ADAM metallopeptidase with thrombospondin type 1 motif 20
PPP5D1	ENSG00000230510	0.2208661006	0.2208661006	0.0	0.0	0.0	0.0	0.0	0.0	PPP5 tetratricopeptide repeat domain containing 1
SYNGAP1	ENSG00000197283	0.2208661006	0.2208661006	0.0	0.0	0.0	0.0	0.0	0.0	synaptic Ras GTPase activating protein 1
SHANK2	ENSG00000162105	0.2208661006	0.2208661006	0.0	0.0	0.0	0.0	0.0	0.0	SH3 and multiple ankyrin repeat domains 2
IQGAP2	ENSG00000145703	0.2208661006	0.2208661006	0.0	0.0	0.0	0.0	0.0	0.0	IQ motif containing GTPase activating protein 2
AOX1	ENSG00000138356	0.2208661006	0.2208661006	0.0	0.0	0.0	0.0	0.0	0.0	aldehyde oxidase 1
GTF2H3	ENSG00000111358	0.2208661006	0.2208661006	0.0	0.0	0.0	0.0	0.0	0.0	general transcription factor IIH subunit 3
FAM83E	ENSG00000105523	0.2208661006	0.2208661006	0.0	0.0	0.0	0.0	0.0	0.0	family with sequence similarity 83 member E
RIMBP2	ENSG00000060709	0.2208661006	0.2208661006	0.0	0.0	0.0	0.0	0.0	0.0	RIMS binding protein 2
SNX9	ENSG00000130340	0.2205648899	0.2205648899	0.0	0.0	0.0	0.0	0.0	0.0	sorting nexin 9
CADM2	ENSG00000175161	0.2186494913	0.2186494913	0.0	0.0	0.0	0.0	0.0	0.0	cell adhesion molecule 2
FAT3	ENSG00000165323	0.2186494913	0.2186494913	0.0	0.0	0.0	0.0	0.0	0.0	FAT atypical cadherin 3
MPP7	ENSG00000150054	0.2186494913	0.2186494913	0.0	0.0	0.0	0.0	0.0	0.0	membrane palmitoylated protein 7
IRF6	ENSG00000117595	0.2186494913	0.2186494913	0.0	0.0	0.0	0.0	0.0	0.0	interferon regulatory factor 6
ADGRL2	ENSG00000117114	0.2186494913	0.2186494913	0.0	0.0	0.0	0.0	0.0	0.0	adhesion G protein-coupled receptor L2
AC034102.2	ENSG00000257411	0.2185202457	0.2185202457	0.0	0.0	0.0	0.0	0.0	0.0
COL12A1	ENSG00000111799	0.2185202457	0.2185202457	0.0	0.0	0.0	0.0	0.0	0.0	collagen type XII alpha 1 chain
B3GALT2	ENSG00000162630	0.2174292915	0.2174292915	0.0	0.0	0.0	0.0	0.0	0.0	beta-1,3-galactosyltransferase 2
PNPLA7	ENSG00000130653	0.2167490943	0.2167490943	0.0	0.0	0.0	0.0	0.0	0.0	patatin like phospholipase domain containing 7
CDH13	ENSG00000140945	0.2156286392888889	0.20489509352500002	0.0	0.0	0.0	0.0	0.0436	0.0	cadherin 13
FGF2	ENSG00000138685	0.2150283655197761	0.0	0.0	0.0	0.0	0.0	0.0601134620791044	0.2	fibroblast growth factor 2
DST	ENSG00000151914	0.214769139953288	0.20459547590000002	0.0	0.0	0.0	0.0	0.04069465621315193	0.0	dystonin
GSK3A	ENSG00000105723	0.21461619420854414	0.0	0.0	0.2	0.0	0.0	0.05846477683417645	0.0	glycogen synthase kinase 3 alpha
UBXN11	ENSG00000158062	0.2145418305	0.2145418305	0.0	0.0	0.0	0.0	0.0	0.0	UBX domain protein 11
HERC2	ENSG00000128731	0.21415219575	0.21415219575	0.0	0.0	0.0	0.0	0.0	0.0	HECT and RLD domain containing E3 ubiquitin protein ligase 2
TRPM1	ENSG00000134160	0.2137893333	0.2137893333	0.0	0.0	0.0	0.0	0.0	0.0	transient receptor potential cation channel subfamily M member 1
WAC	ENSG00000095787	0.2137893333	0.2137893333	0.0	0.0	0.0	0.0	0.0	0.0	WW domain containing adaptor with coiled-coil
HTR3A	ENSG00000166736	0.21353590944444445	0.0	0.0	0.2	0.0	0.0	0.054143637777777774	0.0	5-hydroxytryptamine receptor 3A
AGPAT5	ENSG00000155189	0.21326466700000002	0.21326466700000002	0.0	0.0	0.0	0.0	0.0	0.0	1-acylglycerol-3-phosphate O-acyltransferase 5
PLCL1	ENSG00000115896	0.21326466700000002	0.21326466700000002	0.0	0.0	0.0	0.0	0.0	0.0	phospholipase C like 1 (inactive)
GLP1R	ENSG00000112164	0.21149393362994076	0.0	0.0	0.2	0.0	0.0	0.045975734519763015	0.0	glucagon like peptide 1 receptor
ATP2B1	ENSG00000070961	0.21144000000000002	0.21144000000000002	0.0	0.0	0.0	0.0	0.0	0.0	ATPase plasma membrane Ca2+ transporting 1
CYP26B1	ENSG00000003137	0.211292044775	0.2100343332	0.0	0.0	0.0	0.0050308463	0.0	0.0	cytochrome P450 family 26 subfamily B member 1
CBS	ENSG00000160200	0.21128999946532673	0.0	0.0	0.0	0.0	0.0	0.21128999946532673	0.0	cystathionine-beta-synthase
COL13A1	ENSG00000197467	0.2110696745	0.2110696745	0.0	0.0	0.0	0.0	0.0	0.0	collagen type XIII alpha 1 chain
G3BP1	ENSG00000145907	0.2102367259	0.20459547590000002	0.0	0.0	0.0	0.0	0.022564999999999998	0.0	G3BP stress granule assembly factor 1
BCL9	ENSG00000116128	0.2100343332	0.2100343332	0.0	0.0	0.0	0.0	0.0	0.0	B cell CLL/lymphoma 9
CLDN18	ENSG00000066405	0.2100343332	0.2100343332	0.0	0.0	0.0	0.0	0.0	0.0	claudin 18
SV2A	ENSG00000159164	0.209390125	0.0	0.0	0.2	0.0	0.0	0.037560500000000004	0.0	synaptic vesicle glycoprotein 2A
HSD17B12	ENSG00000149084	0.20892180200000002	0.20436780200000002	0.0	0.0	0.0	0.0	0.018216	0.0	hydroxysteroid 17-beta dehydrogenase 12
USP10	ENSG00000103194	0.20887395	0.20887395	0.0	0.0	0.0	0.0	0.0	0.0	ubiquitin specific peptidase 10
FGFR3	ENSG00000068078	0.20865650000000002	0.0	0.0	0.2	0.0	0.0	0.034626	0.0	fibroblast growth factor receptor 3
PDGFRB	ENSG00000113721	0.2085215	0.0	0.0	0.2	0.0	0.0	0.034086	0.0	platelet derived growth factor receptor beta
PTPRU	ENSG00000060656	0.20739495830000002	0.20739495830000002	0.0	0.0	0.0	0.0	0.0	0.0	protein tyrosine phosphatase, receptor type U
CSF2RB	ENSG00000100368	0.20687318552222222	0.0010006697	0.0	0.2	0.0	0.0	0.027048	0.0	colony stimulating factor 2 receptor beta common subunit
DYNLRB2	ENSG00000168589	0.205566666625	0.205566666625	0.0	0.0	0.0	0.0	0.0	0.0	dynein light chain roadblock-type 2
CSF2RA	ENSG00000198223	0.20496150000000002	0.0	0.0	0.2	0.0	0.0	0.019846	0.0	colony stimulating factor 2 receptor alpha subunit
IMPA1	ENSG00000133731	0.204825	0.0	0.0	0.2	0.0	0.0	0.0193	0.0	inositol monophosphatase 1
PPP1R42	ENSG00000178125	0.20459547590000002	0.20459547590000002	0.0	0.0	0.0	0.0	0.0	0.0	protein phosphatase 1 regulatory subunit 42
SORCS3	ENSG00000156395	0.20459547590000002	0.20459547590000002	0.0	0.0	0.0	0.0	0.0	0.0	sortilin related VPS10 domain containing receptor 3
SETD7	ENSG00000145391	0.20459547590000002	0.20459547590000002	0.0	0.0	0.0	0.0	0.0	0.0	SET domain containing lysine methyltransferase 7
EYA4	ENSG00000112319	0.20459547590000002	0.20459547590000002	0.0	0.0	0.0	0.0	0.0	0.0	EYA transcriptional coactivator and phosphatase 4
SGK3	ENSG00000104205	0.20459547590000002	0.20459547590000002	0.0	0.0	0.0	0.0	0.0	0.0	serum/glucocorticoid regulated kinase family member 3
ARVCF	ENSG00000099889	0.20459547590000002	0.20459547590000002	0.0	0.0	0.0	0.0	0.0	0.0	ARVCF, delta catenin family member
REL	ENSG00000162924	0.20437737385000002	0.20437737385000002	0.0	0.0	0.0	0.0	0.0	0.0	REL proto-oncogene, NF-kB subunit
IFNAR1	ENSG00000142166	0.20405900000000002	0.0	0.0	0.2	0.0	0.0	0.016236	0.0	interferon alpha and beta receptor subunit 1
PSMC6	ENSG00000100519	0.2038764005	0.2038764005	0.0	0.0	0.0	0.0	0.0	0.0	proteasome 26S subunit, ATPase 6
CASP6	ENSG00000138794	0.20375192357462757	0.0	0.0	0.0	0.0	0.0	0.08436769429851021	0.18266000000000002	caspase 6
KIT	ENSG00000157404	0.2036	0.0	0.0	0.2	0.0	0.0	0.014400000000000001	0.0	KIT proto-oncogene receptor tyrosine kinase
CYSLTR1	ENSG00000173198	0.20352800000000001	0.0	0.0	0.2	0.0	0.0	0.014112	0.0	cysteinyl leukotriene receptor 1
PPT1	ENSG00000131238	0.203492	0.0	0.0	0.0	0.0	0.0	0.013968	0.2	palmitoyl-protein thioesterase 1
TMEM106B	ENSG00000106460	0.20335364299058956	0.1799313336	0.0	0.0	0.0	0.0	0.09368923756235828	0.0	transmembrane protein 106B
ANO3	ENSG00000134343	0.20325742046875	0.2002308313	0.0	0.0	0.0	0.012106356675	0.0	0.0	anoctamin 3
KRAS	ENSG00000133703	0.2032303338	0.2032303338	0.0	0.0	0.0	0.0	0.0	0.0	KRAS proto-oncogene, GTPase
RELN	ENSG00000189056	0.20263404688202663	0.01481590375	0.0	0.0	0.0	0.0	0.07328468983366195	0.18266000000000002	reelin
HSPG2	ENSG00000142798	0.2025463404429641	0.186207761	0.0	0.0	0.0	0.0	0.06535431777185638	0.0	heparan sulfate proteoglycan 2
CCZ1B	ENSG00000146574	0.2018302996	0.2018302996	0.0	0.0	0.0	0.0	0.0	0.0	CCZ1 homolog B, vacuolar protein trafficking and biogenesis associated
HID1	ENSG00000167861	0.20152524970000002	0.20152524970000002	0.0	0.0	0.0	0.0	0.0	0.0	HID1 domain containing
BRAF	ENSG00000157764	0.20099	0.0	0.0	0.0	0.0	0.0	0.00396	0.2	B-Raf proto-oncogene, serine/threonine kinase
FOXG1	ENSG00000176165	0.200058703	0.00023481200000000001	0.0	0.0	0.0	0.0	0.0	0.2	forkhead box G1
HTR3D	ENSG00000186090	0.2	0.0	0.0	0.2	0.0	0.0	0.0	0.0	5-hydroxytryptamine receptor 3D
HTR3E	ENSG00000186038	0.2	0.0	0.0	0.2	0.0	0.0	0.0	0.0	5-hydroxytryptamine receptor 3E
HTR3C	ENSG00000178084	0.2	0.0	0.0	0.2	0.0	0.0	0.0	0.0	5-hydroxytryptamine receptor 3C
PAH	ENSG00000171759	0.2	0.0	0.0	0.2	0.0	0.0	0.0	0.0	phenylalanine hydroxylase
DDB1	ENSG00000167986	0.2	0.0	0.0	0.2	0.0	0.0	0.0	0.0	damage specific DNA binding protein 1
WDFY3	ENSG00000163625	0.2	0.0	0.0	0.0	0.0	0.0	0.0	0.2	WD repeat and FYVE domain containing 3
IFNAR2	ENSG00000159110	0.2	0.0	0.0	0.2	0.0	0.0	0.0	0.0	interferon alpha and beta receptor subunit 2
HTR3B	ENSG00000149305	0.2	0.0	0.0	0.2	0.0	0.0	0.0	0.0	5-hydroxytryptamine receptor 3B
ZNF462	ENSG00000148143	0.2	0.2	0.0	0.0	0.0	0.0	0.0	0.0	zinc finger protein 462
ADAMTS16	ENSG00000145536	0.2	0.2	0.0	0.0	0.0	0.0	0.0	0.0	ADAM metallopeptidase with thrombospondin type 1 motif 16
DMRTA2	ENSG00000142700	0.2	0.0	0.0	0.0	0.0	0.0	0.0	0.2	DMRT like family A2
CUL4A	ENSG00000139842	0.2	0.0	0.0	0.2	0.0	0.0	0.0	0.0	cullin 4A
KIF20B	ENSG00000138182	0.2	0.0	0.0	0.0	0.0	0.0	0.0	0.2	kinesin family member 20B
PDGFRA	ENSG00000134853	0.2	0.0	0.0	0.2	0.0	0.0	0.0	0.0	platelet derived growth factor receptor alpha
MKKS	ENSG00000125863	0.2	0.0	0.0	0.0	0.0	0.0	0.0	0.2	McKusick-Kaufman syndrome
BBS2	ENSG00000125124	0.2	0.0	0.0	0.0	0.0	0.0	0.0	0.2	Bardet-Biedl syndrome 2
CRBN	ENSG00000113851	0.2	0.0	0.0	0.2	0.0	0.0	0.0	0.0	cereblon
HDGFL1	ENSG00000112273	0.2	0.2	0.0	0.0	0.0	0.0	0.0	0.0	HDGF like 1
METTL4	ENSG00000101574	0.2	0.2	0.0	0.0	0.0	0.0	0.0	0.0	methyltransferase like 4
RBX1	ENSG00000100387	0.2	0.0	0.0	0.2	0.0	0.0	0.0	0.0	ring-box 1
ASNS	ENSG00000070669	0.2	0.0	0.0	0.0	0.0	0.0	0.0	0.2	asparagine synthetase (glutamine-hydrolyzing)
ASPM	ENSG00000066279	0.2	0.0	0.0	0.0	0.0	0.0	0.0	0.2	abnormal spindle microtubule assembly
GATB	ENSG00000059691	0.2	0.2	0.0	0.0	0.0	0.0	0.0	0.0	glutamyl-tRNA amidotransferase subunit B
ARHGAP33	ENSG00000004777	0.2	0.0	0.0	0.0	0.0	0.0	0.0	0.2	Rho GTPase activating protein 33
MICAL2	ENSG00000133816	0.19921741410000002	0.19921741410000002	0.0	0.0	0.0	0.0	0.0	0.0	microtubule associated monooxygenase, calponin and LIM domain containing 2
TULP4	ENSG00000130338	0.19921741410000002	0.19921741410000002	0.0	0.0	0.0	0.0	0.0	0.0	tubby like protein 4
PPP1R21	ENSG00000162869	0.1986339952	0.1986339952	0.0	0.0	0.0	0.0	0.0	0.0	protein phosphatase 1 regulatory subunit 21
HTR7	ENSG00000148680	0.19821295555000001	0.18939395555000002	0.0	0.0	0.0	0.0	0.035276	0.0	5-hydroxytryptamine receptor 7
UCP1	ENSG00000109424	0.1972956039	0.1972956039	0.0	0.0	0.0	0.0	0.0	0.0	uncoupling protein 1
VRK1	ENSG00000100749	0.1972956039	0.1972956039	0.0	0.0	0.0	0.0	0.0	0.0	VRK serine/threonine kinase 1
NR3C2	ENSG00000151623	0.1959893866	0.1900235566	0.0	0.0	0.0	0.0	0.023863320000000004	0.0	nuclear receptor subfamily 3 group C member 2
TM2D3	ENSG00000184277	0.19573666680000001	0.18996566680000002	0.0	0.0	0.0	0.0	0.023084	0.0	TM2 domain containing 3
SGK1	ENSG00000118515	0.1957015566	0.1900235566	0.0	0.0	0.0	0.0	0.022712	0.0	serum/glucocorticoid regulated kinase 1
AGBL1	ENSG00000273540	0.1954016185	0.1954016185	0.0	0.0	0.0	0.0	0.0	0.0	ATP/GTP binding protein like 1
C3orf67	ENSG00000163689	0.1954016185	0.1954016185	0.0	0.0	0.0	0.0	0.0	0.0	chromosome 3 open reading frame 67
CDKAL1	ENSG00000145996	0.1954016185	0.1954016185	0.0	0.0	0.0	0.0	0.0	0.0	CDK5 regulatory subunit associated protein 1 like 1
COL4A4	ENSG00000081052	0.1954016185	0.1954016185	0.0	0.0	0.0	0.0	0.0	0.0	collagen type IV alpha 4 chain
FARP1	ENSG00000152767	0.19513314285	0.19513314285	0.0	0.0	0.0	0.0	0.0	0.0	FERM, ARH/RhoGEF and pleckstrin domain protein 1
CST1	ENSG00000170373	0.19501886470000002	0.19501886470000002	0.0	0.0	0.0	0.0	0.0	0.0	cystatin SN
CYFIP2	ENSG00000055163	0.195	0.0	0.0	0.0	0.0	0.0	0.195	0.0	cytoplasmic FMR1 interacting protein 2
NR2C1	ENSG00000120798	0.1948812527	0.1948812527	0.0	0.0	0.0	0.0	0.0	0.0	nuclear receptor subfamily 2 group C member 1
VAMP1	ENSG00000139190	0.194622	0.0	0.0	0.0	0.0	0.0	0.194622	0.0	vesicle associated membrane protein 1
LRP8	ENSG00000157193	0.19378225000000002	0.0	0.0	0.0	0.0	0.0	0.044489	0.18266000000000002	LDL receptor related protein 8
ZC3H12A	ENSG00000163874	0.1931586333	0.1931586333	0.0	0.0	0.0	0.0	0.0	0.0	zinc finger CCCH-type containing 12A
AICDA	ENSG00000111732	0.1924418574	0.1924418574	0.0	0.0	0.0	0.0	0.0	0.0	activation induced cytidine deaminase
DDX25	ENSG00000109832	0.1924418574	0.1924418574	0.0	0.0	0.0	0.0	0.0	0.0	DEAD-box helicase 25
CHN2	ENSG00000106069	0.1916419124	0.1879789124	0.0	0.0	0.0	0.0	0.014652	0.0	chimerin 2
KRR1	ENSG00000111615	0.19158583	0.19158583	0.0	0.0	0.0	0.0	0.0	0.0	KRR1, small subunit processome component homolog
CADPS2	ENSG00000081803	0.190860761	0.186207761	0.0	0.0	0.0	0.0	0.018612	0.0	calcium dependent secretion activator 2
DAB1	ENSG00000173406	0.19046000000000002	0.0	0.0	0.0	0.0	0.0	0.031200000000000002	0.18266000000000002	DAB1, reelin adaptor protein
HNRNPA3	ENSG00000170144	0.1902234059	0.1902234059	0.0	0.0	0.0	0.0	0.0	0.0	heterogeneous nuclear ribonucleoprotein A3
SH3RF1	ENSG00000154447	0.1900235566	0.1900235566	0.0	0.0	0.0	0.0	0.0	0.0	SH3 domain containing ring finger 1
OTOF	ENSG00000115155	0.1900235566	0.1900235566	0.0	0.0	0.0	0.0	0.0	0.0	otoferlin
LAMA1	ENSG00000101680	0.1900235566	0.1900235566	0.0	0.0	0.0	0.0	0.0	0.0	laminin subunit alpha 1
ZNF90	ENSG00000213988	0.18996566680000002	0.18996566680000002	0.0	0.0	0.0	0.0	0.0	0.0	zinc finger protein 90
MARCH11	ENSG00000183654	0.18996566680000002	0.18996566680000002	0.0	0.0	0.0	0.0	0.0	0.0	membrane associated ring-CH-type finger 11
FAM20C	ENSG00000177706	0.18996566680000002	0.18996566680000002	0.0	0.0	0.0	0.0	0.0	0.0	FAM20C, golgi associated secretory pathway kinase
OTOP1	ENSG00000163982	0.18996566680000002	0.18996566680000002	0.0	0.0	0.0	0.0	0.0	0.0	otopetrin 1
DPT	ENSG00000143196	0.18996566680000002	0.18996566680000002	0.0	0.0	0.0	0.0	0.0	0.0	dermatopontin
IRX4	ENSG00000113430	0.18996566680000002	0.18996566680000002	0.0	0.0	0.0	0.0	0.0	0.0	iroquois homeobox 4
ZNRF4	ENSG00000105428	0.18996566680000002	0.18996566680000002	0.0	0.0	0.0	0.0	0.0	0.0	zinc and ring finger 4
CSNK2A1	ENSG00000101266	0.18996566680000002	0.18996566680000002	0.0	0.0	0.0	0.0	0.0	0.0	casein kinase 2 alpha 1
TNRC6C	ENSG00000078687	0.18996566680000002	0.18996566680000002	0.0	0.0	0.0	0.0	0.0	0.0	trinucleotide repeat containing 6C
SLC25A13	ENSG00000004864	0.18996566680000002	0.18996566680000002	0.0	0.0	0.0	0.0	0.0	0.0	solute carrier family 25 member 13
CDK5RAP2	ENSG00000136861	0.18992350000000002	0.0	0.0	0.0	0.0	0.0	0.029054	0.18266000000000002	CDK5 regulatory subunit associated protein 2
CASP4	ENSG00000196954	0.18974143042222225	0.18409595820000002	0.0	0.0	0.0	0.0	0.022581888888888887	0.0	caspase 4
MYO16	ENSG00000041515	0.1883023738	0.1883023738	0.0	0.0	0.0	0.0	0.0	0.0	myosin XVI
AC004593.3	ENSG00000285162	0.1879789124	0.1879789124	0.0	0.0	0.0	0.0	0.0	0.0	chimerin 2
INSIG1	ENSG00000186480	0.1879789124	0.1879789124	0.0	0.0	0.0	0.0	0.0	0.0	insulin induced gene 1
HYI	ENSG00000178922	0.1879789124	0.1879789124	0.0	0.0	0.0	0.0	0.0	0.0	hydroxypyruvate isomerase (putative)
WDR41	ENSG00000164253	0.1879789124	0.1879789124	0.0	0.0	0.0	0.0	0.0	0.0	WD repeat domain 41
DCAF7	ENSG00000136485	0.1879789124	0.1879789124	0.0	0.0	0.0	0.0	0.0	0.0	DDB1 and CUL4 associated factor 7
METAP1	ENSG00000164024	0.18794666670000001	0.18794666670000001	0.0	0.0	0.0	0.0	0.0	0.0	methionyl aminopeptidase 1
CST8	ENSG00000125815	0.18794666670000001	0.18794666670000001	0.0	0.0	0.0	0.0	0.0	0.0	cystatin 8
PLPPR4	ENSG00000117600	0.18794666670000001	0.18794666670000001	0.0	0.0	0.0	0.0	0.0	0.0	phospholipid phosphatase related 4
TUSC1	ENSG00000198680	0.187907997775	0.187907997775	0.0	0.0	0.0	0.0	0.0	0.0	tumor suppressor candidate 1
CDH6	ENSG00000113361	0.1874783137	0.1874783137	0.0	0.0	0.0	0.0	0.0	0.0	cadherin 6
CPS1	ENSG00000021826	0.1871583336	0.1799313336	0.0	0.0	0.0	0.0	0.028908	0.0	carbamoyl-phosphate synthase 1
CADM1	ENSG00000182985	0.187064929469161	0.17670099990000002	0.0	0.0	0.0	0.0	0.04145571827664398	0.0	cell adhesion molecule 1
ZNF813	ENSG00000198346	0.186207761	0.186207761	0.0	0.0	0.0	0.0	0.0	0.0	zinc finger protein 813
PDCD1LG2	ENSG00000197646	0.186207761	0.186207761	0.0	0.0	0.0	0.0	0.0	0.0	programmed cell death 1 ligand 2
COL18A1	ENSG00000182871	0.186207761	0.186207761	0.0	0.0	0.0	0.0	0.0	0.0	collagen type XVIII alpha 1 chain
L3MBTL4	ENSG00000154655	0.186207761	0.186207761	0.0	0.0	0.0	0.0	0.0	0.0	L3MBTL4, histone methyl-lysine binding protein
DLX5	ENSG00000105880	0.186207761	0.186207761	0.0	0.0	0.0	0.0	0.0	0.0	distal-less homeobox 5
RAB3D	ENSG00000105514	0.186207761	0.186207761	0.0	0.0	0.0	0.0	0.0	0.0	RAB3D, member RAS oncogene family
MSH2	ENSG00000095002	0.186207761	0.186207761	0.0	0.0	0.0	0.0	0.0	0.0	mutS homolog 2
GGACT	ENSG00000134864	0.1846454948	0.1846454948	0.0	0.0	0.0	0.0	0.0	0.0	gamma-glutamylamine cyclotransferase
KCTD8	ENSG00000183783	0.18409595820000002	0.18409595820000002	0.0	0.0	0.0	0.0	0.0	0.0	potassium channel tetramerization domain containing 8
MYRFL	ENSG00000166268	0.18409595820000002	0.18409595820000002	0.0	0.0	0.0	0.0	0.0	0.0	myelin regulatory factor like
ZC3H12C	ENSG00000149289	0.18409595820000002	0.18409595820000002	0.0	0.0	0.0	0.0	0.0	0.0	zinc finger CCCH-type containing 12C
KIF16B	ENSG00000089177	0.18409595820000002	0.18409595820000002	0.0	0.0	0.0	0.0	0.0	0.0	kinesin family member 16B
TFAP2A	ENSG00000137203	0.18373462499999998	0.174061625	0.0	0.0	0.0	0.0	0.038692000000000004	0.0	transcription factor AP-2 alpha
STRADA	ENSG00000266173	0.183248	0.183248	0.0	0.0	0.0	0.0	0.0	0.0	STE20-related kinase adaptor alpha
SPRED2	ENSG00000198369	0.183248	0.183248	0.0	0.0	0.0	0.0	0.0	0.0	sprouty related EVH1 domain containing 2
C10orf71	ENSG00000177354	0.183248	0.183248	0.0	0.0	0.0	0.0	0.0	0.0	chromosome 10 open reading frame 71
AHCYL1	ENSG00000168710	0.183248	0.183248	0.0	0.0	0.0	0.0	0.0	0.0	adenosylhomocysteinase like 1
OTX2	ENSG00000165588	0.18266000000000002	0.0	0.0	0.0	0.0	0.0	0.0	0.18266000000000002	orthodenticle homeobox 2
HSD17B7	ENSG00000132196	0.18266000000000002	0.0	0.0	0.0	0.0	0.0	0.0	0.18266000000000002	hydroxysteroid 17-beta dehydrogenase 7
NAGLU	ENSG00000108784	0.18266000000000002	0.0	0.0	0.0	0.0	0.0	0.0	0.18266000000000002	N-acetyl-alpha-glucosaminidase
ITGA6	ENSG00000091409	0.18266000000000002	0.0	0.0	0.0	0.0	0.0	0.0	0.18266000000000002	integrin subunit alpha 6
NDE1	ENSG00000072864	0.18266000000000002	0.0	0.0	0.0	0.0	0.0	0.0	0.18266000000000002	nudE neurodevelopment protein 1
ETV1	ENSG00000006468	0.18224378025	0.1799313336	0.0	0.0	0.0	0.0092497866	0.0	0.0	ETS variant 1
CHRM2	ENSG00000181072	0.181026625	0.174061625	0.0	0.0	0.0	0.0	0.027860000000000003	0.0	cholinergic receptor muscarinic 2
DEFB131A	ENSG00000186146	0.1808744686	0.1808744686	0.0	0.0	0.0	0.0	0.0	0.0	defensin beta 131A
ARHGAP12	ENSG00000165322	0.1808744686	0.1808744686	0.0	0.0	0.0	0.0	0.0	0.0	Rho GTPase activating protein 12
NEUROD6	ENSG00000164600	0.18042782416666667	0.1738022706	0.0	0.0	0.0	0.0092299821	0.0224	0.0	neuronal differentiation 6
FAM193B	ENSG00000146067	0.1803707247	0.1803707247	0.0	0.0	0.0	0.0	0.0	0.0	family with sequence similarity 193 member B
TENM3	ENSG00000218336	0.1799313336	0.1799313336	0.0	0.0	0.0	0.0	0.0	0.0	teneurin transmembrane protein 3
LPAR1	ENSG00000198121	0.1799313336	0.1799313336	0.0	0.0	0.0	0.0	0.0	0.0	lysophosphatidic acid receptor 1
ZNF438	ENSG00000183621	0.1799313336	0.1799313336	0.0	0.0	0.0	0.0	0.0	0.0	zinc finger protein 438
CDCA7L	ENSG00000164649	0.1799313336	0.1799313336	0.0	0.0	0.0	0.0	0.0	0.0	cell division cycle associated 7 like
NEPRO	ENSG00000163608	0.1799313336	0.1799313336	0.0	0.0	0.0	0.0	0.0	0.0	nucleolus and neural progenitor protein
MRPL39	ENSG00000154719	0.1799313336	0.1799313336	0.0	0.0	0.0	0.0	0.0	0.0	mitochondrial ribosomal protein L39
KCTD1	ENSG00000134504	0.1799313336	0.1799313336	0.0	0.0	0.0	0.0	0.0	0.0	potassium channel tetramerization domain containing 1
DYRK2	ENSG00000127334	0.1799313336	0.1799313336	0.0	0.0	0.0	0.0	0.0	0.0	dual specificity tyrosine phosphorylation regulated kinase 2
CDH7	ENSG00000081138	0.1799313336	0.1799313336	0.0	0.0	0.0	0.0	0.0	0.0	cadherin 7
JCAD	ENSG00000165757	0.1795442706	0.1738022706	0.0	0.0	0.0	0.0	0.022968	0.0	junctional cadherin 5 associated
LRAT	ENSG00000121207	0.17810547570000002	0.17810547570000002	0.0	0.0	0.0	0.0	0.0	0.0	lecithin retinol acyltransferase
CTNND2	ENSG00000169862	0.17804429831666665	0.1698970004	0.0	0.0	0.0	0.0	0.03258919166666667	0.0	catenin delta 2
TEX33	ENSG00000185264	0.1776386376	0.1776386376	0.0	0.0	0.0	0.0	0.0	0.0	testis expressed 33
LRIG3	ENSG00000139263	0.1770875004	0.1698970004	0.0	0.0	0.0	0.0	0.028762	0.0	leucine rich repeats and immunoglobulin like domains 3
IMPG1	ENSG00000112706	0.17673749800000002	0.17673749800000002	0.0	0.0	0.0	0.0	0.0	0.0	interphotoreceptor matrix proteoglycan 1
PCDH7	ENSG00000169851	0.17670099990000002	0.17670099990000002	0.0	0.0	0.0	0.0	0.0	0.0	protocadherin 7
ADAM18	ENSG00000168619	0.17670099990000002	0.17670099990000002	0.0	0.0	0.0	0.0	0.0	0.0	ADAM metallopeptidase domain 18
CCDC112	ENSG00000164221	0.17670099990000002	0.17670099990000002	0.0	0.0	0.0	0.0	0.0	0.0	coiled-coil domain containing 112
MDGA2	ENSG00000139915	0.17670099990000002	0.17670099990000002	0.0	0.0	0.0	0.0	0.0	0.0	MAM domain containing glycosylphosphatidylinositol anchor 2
ZSWIM6	ENSG00000130449	0.17670099990000002	0.17670099990000002	0.0	0.0	0.0	0.0	0.0	0.0	zinc finger SWIM-type containing 6
GDAP1L1	ENSG00000124194	0.17670099990000002	0.17670099990000002	0.0	0.0	0.0	0.0	0.0	0.0	ganglioside induced differentiation associated protein 1 like 1
SLC24A2	ENSG00000155886	0.1761210426	0.171858139225	0.0	0.0	0.0	0.0	0.017114	0.0	solute carrier family 24 member 2
CD300LG	ENSG00000161649	0.1754063599	0.1754063599	0.0	0.0	0.0	0.0	0.0	0.0	CD300 molecule like family member g
CD55	ENSG00000196352	0.17532424973333333	0.1681919164	0.0	0.0	0.0	0.0	0.028529333333333334	0.0	CD55 molecule (Cromer blood group)
PDE9A	ENSG00000160191	0.17477294385555556	0.1644533333	0.0	0.0	0.0	0.0	0.04127844222222223	0.0	phosphodiesterase 9A
LRRN3	ENSG00000173114	0.174061625	0.174061625	0.0	0.0	0.0	0.0	0.0	0.0	leucine rich repeat neuronal 3
ATP6V0E2	ENSG00000171130	0.174061625	0.174061625	0.0	0.0	0.0	0.0	0.0	0.0	ATPase H+ transporting V0 subunit e2
NPAS2	ENSG00000170485	0.1738022706	0.1738022706	0.0	0.0	0.0	0.0	0.0	0.0	neuronal PAS domain protein 2
SIK1	ENSG00000142178	0.17351899610000002	0.17351899610000002	0.0	0.0	0.0	0.0	0.0	0.0	salt inducible kinase 1
DAOA	ENSG00000182346	0.1731023333	0.1644533333	0.0	0.0	0.0	0.0	0.034596	0.0	D-amino acid oxidase activator
F2RL1	ENSG00000164251	0.1724598333	0.1644533333	0.0	0.0	0.0	0.0	0.032026	0.0	F2R like trypsin receptor 1
PPP4R3A	ENSG00000100796	0.1718840871	0.1718840871	0.0	0.0	0.0	0.0	0.0	0.0	protein phosphatase 4 regulatory subunit 3A
HS3ST3B1	ENSG00000125430	0.1718300653	0.1718300653	0.0	0.0	0.0	0.0	0.0	0.0	heparan sulfate-glucosamine 3-sulfotransferase 3B1
SUDS3	ENSG00000111707	0.1718300653	0.1718300653	0.0	0.0	0.0	0.0	0.0	0.0	SDS3 homolog, SIN3A corepressor complex component
NPVF	ENSG00000105954	0.1718300653	0.1718300653	0.0	0.0	0.0	0.0	0.0	0.0	neuropeptide VF precursor
AGA	ENSG00000038002	0.1718300653	0.1718300653	0.0	0.0	0.0	0.0	0.0	0.0	aspartylglucosaminidase
NRXN1	ENSG00000179915	0.17152553140000001	0.17152553140000001	0.0	0.0	0.0	0.0	0.0	0.0	neurexin 1
GHITM	ENSG00000165678	0.17152553140000001	0.17152553140000001	0.0	0.0	0.0	0.0	0.0	0.0	growth hormone inducible transmembrane protein
POU3F3	ENSG00000198914	0.1713833333	0.1644533333	0.0	0.0	0.0	0.0	0.02772	0.0	POU class 3 homeobox 3
FAM49A	ENSG00000197872	0.1698970004	0.1698970004	0.0	0.0	0.0	0.0	0.0	0.0	family with sequence similarity 49 member A
FTMT	ENSG00000181867	0.1698970004	0.1698970004	0.0	0.0	0.0	0.0	0.0	0.0	ferritin mitochondrial
LRRIQ3	ENSG00000162620	0.1698970004	0.1698970004	0.0	0.0	0.0	0.0	0.0	0.0	leucine rich repeats and IQ motif containing 3
MKI67	ENSG00000148773	0.1698970004	0.1698970004	0.0	0.0	0.0	0.0	0.0	0.0	marker of proliferation Ki-67
CHAC2	ENSG00000143942	0.1698970004	0.1698970004	0.0	0.0	0.0	0.0	0.0	0.0	ChaC cation transport regulator homolog 2
BCL10	ENSG00000142867	0.1698970004	0.1698970004	0.0	0.0	0.0	0.0	0.0	0.0	B cell CLL/lymphoma 10
IL21	ENSG00000138684	0.1698970004	0.1698970004	0.0	0.0	0.0	0.0	0.0	0.0	interleukin 21
NXPH1	ENSG00000122584	0.1698970004	0.1698970004	0.0	0.0	0.0	0.0	0.0	0.0	neurexophilin 1
CPSF6	ENSG00000111605	0.1698970004	0.1698970004	0.0	0.0	0.0	0.0	0.0	0.0	cleavage and polyadenylation specific factor 6
HS3ST3A1	ENSG00000153976	0.1696653	0.1696653	0.0	0.0	0.0	0.0	0.0	0.0	heparan sulfate-glucosamine 3-sulfotransferase 3A1
SLC4A3	ENSG00000114923	0.16937833330000002	0.1644533333	0.0	0.0	0.0	0.0	0.019700000000000002	0.0	solute carrier family 4 member 3
C9orf72	ENSG00000147894	0.1689223480929324	0.0331844478	0.0	0.0	0.0	0.0	0.16062623614293242	0.0	chromosome 9 open reading frame 72
STK31	ENSG00000196335	0.1681919164	0.1681919164	0.0	0.0	0.0	0.0	0.0	0.0	serine/threonine kinase 31
C9orf152	ENSG00000188959	0.1681919164	0.1681919164	0.0	0.0	0.0	0.0	0.0	0.0	chromosome 9 open reading frame 152
SEMA3E	ENSG00000170381	0.1681919164	0.1681919164	0.0	0.0	0.0	0.0	0.0	0.0	semaphorin 3E
ACTBL2	ENSG00000169067	0.1681919164	0.1681919164	0.0	0.0	0.0	0.0	0.0	0.0	actin, beta like 2
SERINC5	ENSG00000164300	0.1681919164	0.1681919164	0.0	0.0	0.0	0.0	0.0	0.0	serine incorporator 5
ST6GAL2	ENSG00000144057	0.1681919164	0.1681919164	0.0	0.0	0.0	0.0	0.0	0.0	ST6 beta-galactoside alpha-2,6-sialyltransferase 2
KIFC3	ENSG00000140859	0.1681919164	0.1681919164	0.0	0.0	0.0	0.0	0.0	0.0	kinesin family member C3
CXCR4	ENSG00000121966	0.16812289438333336	0.1573811353	0.0	0.0	0.0	0.010514331750000001	0.038294	0.0	C-X-C motif chemokine receptor 4
ZHX2	ENSG00000178764	0.1680924967	0.1680924967	0.0	0.0	0.0	0.0	0.0	0.0	zinc fingers and homeoboxes 2
OLA1	ENSG00000138430	0.1680924967	0.1680924967	0.0	0.0	0.0	0.0	0.0	0.0	Obg like ATPase 1
PMAIP1	ENSG00000141682	0.1667300726	0.1667300726	0.0	0.0	0.0	0.0	0.0	0.0	phorbol-12-myristate-13-acetate-induced protein 1
PLET1	ENSG00000188771	0.1655283293	0.1655283293	0.0	0.0	0.0	0.0	0.0	0.0	placenta expressed transcript 1
CTHRC1	ENSG00000164932	0.1644533333	0.1644533333	0.0	0.0	0.0	0.0	0.0	0.0	collagen triple helix repeat containing 1
IQUB	ENSG00000164675	0.1644533333	0.1644533333	0.0	0.0	0.0	0.0	0.0	0.0	IQ motif and ubiquitin domain containing
CDC5L	ENSG00000096401	0.1644533333	0.1644533333	0.0	0.0	0.0	0.0	0.0	0.0	cell division cycle 5 like
TF	ENSG00000091513	0.1635149928652284	0.14327368490000003	0.0	0.0	0.0	0.0	0.0810473334164691	0.0	transferrin
PTPN1	ENSG00000196396	0.15785681593390025	0.1461719666	0.0	0.0	0.0	0.0	0.04673939733560091	0.0	protein tyrosine phosphatase, non-receptor type 1
OR4C12	ENSG00000221954	0.1573811353	0.1573811353	0.0	0.0	0.0	0.0	0.0	0.0	olfactory receptor family 4 subfamily C member 12
CNEP1R1	ENSG00000205423	0.1573811353	0.1573811353	0.0	0.0	0.0	0.0	0.0	0.0	CTD nuclear envelope phosphatase 1 regulatory subunit 1
FOXB2	ENSG00000204612	0.1573811353	0.1573811353	0.0	0.0	0.0	0.0	0.0	0.0	forkhead box B2
FOXE1	ENSG00000178919	0.1573811353	0.1573811353	0.0	0.0	0.0	0.0	0.0	0.0	forkhead box E1
CSMD3	ENSG00000164796	0.1573811353	0.1573811353	0.0	0.0	0.0	0.0	0.0	0.0	CUB and Sushi multiple domains 3
FAM170A	ENSG00000164334	0.1573811353	0.1573811353	0.0	0.0	0.0	0.0	0.0	0.0	family with sequence similarity 170 member A
CDH8	ENSG00000150394	0.1573811353	0.1573811353	0.0	0.0	0.0	0.0	0.0	0.0	cadherin 8
SLC39A8	ENSG00000138821	0.1573811353	0.1573811353	0.0	0.0	0.0	0.0	0.0	0.0	solute carrier family 39 member 8
SPRY2	ENSG00000136158	0.1573811353	0.1573811353	0.0	0.0	0.0	0.0	0.0	0.0	sprouty RTK signaling antagonist 2
SEMA6A	ENSG00000092421	0.1573811353	0.1573811353	0.0	0.0	0.0	0.0	0.0	0.0	semaphorin 6A
MARCKS	ENSG00000277443	0.15609080576111112	0.1445991634	0.0	0.0	0.0	0.0	0.045966569444444445	0.0	myristoylated alanine rich protein kinase C substrate
ERCC6L2	ENSG00000182150	0.15324416470000002	0.15324416470000002	0.0	0.0	0.0	0.0	0.0	0.0	ERCC excision repair 6 like 2
CHMP6	ENSG00000176108	0.15324416470000002	0.15324416470000002	0.0	0.0	0.0	0.0	0.0	0.0	charged multivesicular body protein 6
NGLY1	ENSG00000151092	0.15324416470000002	0.15324416470000002	0.0	0.0	0.0	0.0	0.0	0.0	N-glycanase 1
SESN3	ENSG00000149212	0.15324416470000002	0.15324416470000002	0.0	0.0	0.0	0.0	0.0	0.0	sestrin 3
SCML4	ENSG00000146285	0.15324416470000002	0.15324416470000002	0.0	0.0	0.0	0.0	0.0	0.0	Scm polycomb group protein like 4
GSC	ENSG00000133937	0.15324416470000002	0.15324416470000002	0.0	0.0	0.0	0.0	0.0	0.0	goosecoid homeobox
GBE1	ENSG00000114480	0.15324416470000002	0.15324416470000002	0.0	0.0	0.0	0.0	0.0	0.0	1,4-alpha-glucan branching enzyme 1
SMARCD2	ENSG00000108604	0.15324416470000002	0.15324416470000002	0.0	0.0	0.0	0.0	0.0	0.0	SWI/SNF related, matrix associated, actin dependent regulator of chromatin, subfamily d, member 2
HAND1	ENSG00000113196	0.152245448	0.148032198	0.0	0.0	0.0	0.0	0.016853	0.0	heart and neural crest derivatives expressed 1
N6AMT1	ENSG00000156239	0.1503089373	0.1503089373	0.0	0.0	0.0	0.0	0.0	0.0	N-6 adenine-specific DNA methyltransferase 1
ZNF599	ENSG00000153896	0.1503089373	0.1503089373	0.0	0.0	0.0	0.0	0.0	0.0	zinc finger protein 599
DDX18	ENSG00000088205	0.1503089373	0.1503089373	0.0	0.0	0.0	0.0	0.0	0.0	DEAD-box helicase 18
FAT1	ENSG00000083857	0.1503089373	0.1503089373	0.0	0.0	0.0	0.0	0.0	0.0	FAT atypical cadherin 1
CDH19	ENSG00000071991	0.1503089373	0.1503089373	0.0	0.0	0.0	0.0	0.0	0.0	cadherin 19
ZNF804A	ENSG00000170396	0.1498164666	0.1461719666	0.0	0.0	0.0	0.0	0.014577999999999999	0.0	zinc finger protein 804A
UBE2E2	ENSG00000182247	0.14968119800000002	0.148032198	0.0	0.0	0.0	0.0	0.006595999999999999	0.0	ubiquitin conjugating enzyme E2 E2
ALOX12	ENSG00000108839	0.1488891634	0.1445991634	0.0	0.0	0.0	0.0	0.01716	0.0	arachidonate 12-lipoxygenase, 12S type
CD24	ENSG00000272398	0.148032198	0.148032198	0.0	0.0	0.0	0.0	0.0	0.0	CD24 molecule
ZBED5	ENSG00000236287	0.148032198	0.148032198	0.0	0.0	0.0	0.0	0.0	0.0	zinc finger BED-type containing 5
SDHAF3	ENSG00000196636	0.148032198	0.148032198	0.0	0.0	0.0	0.0	0.0	0.0	succinate dehydrogenase complex assembly factor 3
SEPT5	ENSG00000184702	0.148032198	0.148032198	0.0	0.0	0.0	0.0	0.0	0.0	septin 5
OTOGL	ENSG00000165899	0.148032198	0.148032198	0.0	0.0	0.0	0.0	0.0	0.0	otogelin like
EN2	ENSG00000164778	0.148032198	0.148032198	0.0	0.0	0.0	0.0	0.0	0.0	engrailed homeobox 2
TYRP1	ENSG00000107165	0.148032198	0.148032198	0.0	0.0	0.0	0.0	0.0	0.0	tyrosinase related protein 1
FOXF1	ENSG00000103241	0.148032198	0.148032198	0.0	0.0	0.0	0.0	0.0	0.0	forkhead box F1
SYT1	ENSG00000067715	0.14782105712500002	0.0	0.0	0.0	0.0	0.0082742285	0.1457525	0.0	synaptotagmin 1
PROK2	ENSG00000163421	0.1465202392	0.14323673920000002	0.0	0.0	0.0	0.0	0.013134	0.0	prokineticin 2
TRIM49B	ENSG00000182053	0.1461719666	0.1461719666	0.0	0.0	0.0	0.0	0.0	0.0	tripartite motif containing 49B
CITED2	ENSG00000164442	0.1461719666	0.1461719666	0.0	0.0	0.0	0.0	0.0	0.0	Cbp/p300 interacting transactivator with Glu/Asp rich carboxy-terminal domain 2
ZNF117	ENSG00000152926	0.1461719666	0.1461719666	0.0	0.0	0.0	0.0	0.0	0.0	zinc finger protein 117
PDPK1	ENSG00000140992	0.1461719666	0.1461719666	0.0	0.0	0.0	0.0	0.0	0.0	3-phosphoinositide dependent protein kinase 1
EIF2S2	ENSG00000125977	0.1461719666	0.1461719666	0.0	0.0	0.0	0.0	0.0	0.0	eukaryotic translation initiation factor 2 subunit beta
ERGIC2	ENSG00000087502	0.1461719666	0.1461719666	0.0	0.0	0.0	0.0	0.0	0.0	ERGIC and golgi 2
ZNF804B	ENSG00000182348	0.145407729975	0.145407729975	0.0	0.0	0.0	0.0	0.0	0.0	zinc finger protein 804B
B3GALT1	ENSG00000172318	0.1445991634	0.1445991634	0.0	0.0	0.0	0.0	0.0	0.0	beta-1,3-galactosyltransferase 1
KCNK1	ENSG00000135750	0.1445991634	0.1445991634	0.0	0.0	0.0	0.0	0.0	0.0	potassium two pore domain channel subfamily K member 1
PARP11	ENSG00000111224	0.1445991634	0.1445991634	0.0	0.0	0.0	0.0	0.0	0.0	poly(ADP-ribose) polymerase family member 11
ANXA10	ENSG00000109511	0.1445991634	0.1445991634	0.0	0.0	0.0	0.0	0.0	0.0	annexin A10
HNRNPA1L2	ENSG00000139675	0.14323673920000002	0.14323673920000002	0.0	0.0	0.0	0.0	0.0	0.0	heterogeneous nuclear ribonucleoprotein A1-like 2
RAB1A	ENSG00000138069	0.14323673920000002	0.14323673920000002	0.0	0.0	0.0	0.0	0.0	0.0	RAB1A, member RAS oncogene family
ACTRT3	ENSG00000184378	0.142034996	0.142034996	0.0	0.0	0.0	0.0	0.0	0.0	actin related protein T3
SLITRK1	ENSG00000178235	0.142034996	0.142034996	0.0	0.0	0.0	0.0	0.0	0.0	SLIT and NTRK like family member 1
KHDRBS2	ENSG00000112232	0.142034996	0.142034996	0.0	0.0	0.0	0.0	0.0	0.0	KH RNA binding domain containing, signal transduction associated 2
KCNN2	ENSG00000080709	0.142034996	0.142034996	0.0	0.0	0.0	0.0	0.0	0.0	potassium calcium-activated channel subfamily N member 2
SLC28A1	ENSG00000156222	0.14201452650000002	0.14201452650000002	0.0	0.0	0.0	0.0	0.0	0.0	solute carrier family 28 member 1
SERPINE1	ENSG00000106366	0.14115743276530376	0.0	0.0	0.125	0.0	0.0196213643	0.055909124705659494	0.0	serpin family E member 1
DACH1	ENSG00000276644	0.14096	0.14096	0.0	0.0	0.0	0.0	0.0	0.0	dachshund family transcription factor 1
PBX1	ENSG00000185630	0.14096	0.14096	0.0	0.0	0.0	0.0	0.0	0.0	PBX homeobox 1
GAB2	ENSG00000033327	0.13856044598948875	0.1222866667	0.0	0.0	0.0	0.0	0.06509511715795492	0.0	GRB2 associated binding protein 2
SYNM	ENSG00000182253	0.13736942614878017	0.0	0.0	0.0	0.0	0.0	0.13736942614878017	0.0	synemin
CSF2	ENSG00000164400	0.1338418999993209	0.0	0.0	0.0	0.0	0.0	0.1338418999993209	0.0	colony stimulating factor 2
CHAT	ENSG00000070748	0.13381110545847047	0.0	0.0	0.0	0.0	0.0	0.13381110545847047	0.0	choline O-acetyltransferase
CSF1R	ENSG00000182578	0.1324400841612832	0.0	0.0	0.0	0.0	0.0	0.1324400841612832	0.0	colony stimulating factor 1 receptor
ADORA2A	ENSG00000128271	0.1322635	0.0	0.0	0.125	0.0	0.0	0.029054	0.0	adenosine A2a receptor
DCHS2	ENSG00000197410	0.130196535	0.12134103500000001	0.0	0.0	0.0	0.0	0.035421999999999995	0.0	dachsous cadherin-related 2
ABCA2	ENSG00000107331	0.12932267849959492	0.0	0.0	0.0	0.0	0.0	0.12932267849959492	0.0	ATP binding cassette subfamily A member 2
BARHL1	ENSG00000125492	0.12831	0.0	0.0	0.0	0.0	0.0	0.12831	0.0	BarH like homeobox 1
BDNF	ENSG00000176697	0.1272390366535608	0.0	0.0	0.0	0.0	0.01018080925	0.1246938343410608	0.0	brain derived neurotrophic factor
ADORA3	ENSG00000282608	0.125	0.0	0.0	0.125	0.0	0.0	0.0	0.0	adenosine A3 receptor
ATP4B	ENSG00000186009	0.125	0.0	0.0	0.125	0.0	0.0	0.0	0.0	ATPase H+/K+ transporting subunit beta
ADORA2B	ENSG00000170425	0.125	0.0	0.0	0.125	0.0	0.0	0.0	0.0	adenosine A2b receptor
VKORC1	ENSG00000167397	0.125	0.0	0.0	0.125	0.0	0.0	0.0	0.0	vitamin K epoxide reductase complex subunit 1
ADORA1	ENSG00000163485	0.125	0.0	0.0	0.125	0.0	0.0	0.0	0.0	adenosine A1 receptor
ATP4A	ENSG00000105675	0.125	0.0	0.0	0.125	0.0	0.0	0.0	0.0	ATPase H+/K+ transporting subunit alpha
ENO2	ENSG00000111674	0.12219846770726762	0.0	0.0	0.0	0.0	0.0	0.12219846770726762	0.0	enolase 2
GLIS3	ENSG00000107249	0.120275405	0.116551405	0.0	0.0	0.0	0.0	0.014896	0.0	GLIS family zinc finger 3
PLD3	ENSG00000105223	0.11624711866717091	0.0	0.0	0.0	0.0	0.0	0.11624711866717091	0.0	phospholipase D family member 3
HDAC6	ENSG00000094631	0.11394399661197939	0.0	0.0	0.1	0.0	0.0	0.05577598644791753	0.0	histone deacetylase 6
HDAC2	ENSG00000196591	0.11386727583513123	0.0	0.0	0.1	0.0	0.0	0.05546910334052492	0.0	histone deacetylase 2
TARDBP	ENSG00000120948	0.11328984728725416	0.0	0.0	0.0	0.0	0.0	0.11328984728725416	0.0	TAR DNA binding protein
HTR4	ENSG00000164270	0.1131180784349582	0.0	0.0	0.1	0.0	0.0	0.05247231373983282	0.0	5-hydroxytryptamine receptor 4
PPARD	ENSG00000112033	0.11245521191004433	0.0	0.0	0.1	0.0	0.0	0.04982084764017728	0.0	peroxisome proliferator activated receptor delta
HDAC1	ENSG00000116478	0.11014900000000001	0.0	0.0	0.1	0.0	0.0	0.040596	0.0	histone deacetylase 1
ST13	ENSG00000100380	0.10996871325110182	0.0	0.0	0.0	0.0	0.0	0.10996871325110182	0.0	ST13, Hsp70 interacting protein
CRTC1	ENSG00000105662	0.10846425	0.0	0.0	0.0	0.0	0.0	0.10846425	0.0	CREB regulated transcription coactivator 1
AGTR1	ENSG00000144891	0.10808133333333333	0.0	0.0	0.1	0.0	0.0	0.03232533333333334	0.0	angiotensin II receptor type 1
GRN	ENSG00000030582	0.10803554368673877	0.0	0.0	0.0	0.0	0.0	0.10803554368673877	0.0	granulin precursor
CTSD	ENSG00000117984	0.1075275538039735	0.0	0.0	0.0	0.0	0.0	0.1075275538039735	0.0	cathepsin D
CLSTN1	ENSG00000171603	0.10671814444444444	0.0	0.0	0.0	0.0	0.0	0.10671814444444444	0.0	calsyntenin 1
HRK	ENSG00000135116	0.10635591700000001	0.10635591700000001	0.0	0.0	0.0	0.0	0.0	0.0	harakiri, BCL2 interacting protein
PPARA	ENSG00000186951	0.10617809267313007	0.0	0.0	0.09	0.0	0.0	0.06471237069252028	0.0	peroxisome proliferator activated receptor alpha
HDAC3	ENSG00000171720	0.10590000000000001	0.0	0.0	0.1	0.0	0.0	0.0236	0.0	histone deacetylase 3
MAOA	ENSG00000189221	0.10479261114762897	0.0	0.0	0.09	0.0	0.0	0.05917044459051588	0.0	monoamine oxidase A
NRGN	ENSG00000154146	0.10423766584798949	0.0025200115	0.0	0.0	0.0	0.0	0.1036076629729895	0.0	neurogranin
CHRM1	ENSG00000168539	0.10399325000000001	0.0	0.0	0.1	0.0	0.0	0.015972999999999998	0.0	cholinergic receptor muscarinic 1
RCAN1	ENSG00000159200	0.10335577557620608	0.0	0.0	0.0	0.0	0.0	0.10335577557620608	0.0	regulator of calcineurin 1
KLK6	ENSG00000167755	0.10335114262552862	0.0	0.0	0.0	0.0	0.0	0.10335114262552862	0.0	kallikrein related peptidase 6
INS	ENSG00000254647	0.10051054763000661	0.0	0.0	0.0	0.0	0.0	0.10051054763000661	0.0	insulin
CSF3R	ENSG00000119535	0.1	0.0	0.0	0.1	0.0	0.0	0.0	0.0	colony stimulating factor 3 receptor
PCSK9	ENSG00000169174	0.0992323882079747	0.0	0.0	0.0	0.0	0.0	0.0992323882079747	0.0	proprotein convertase subtilisin/kexin type 9
IL6	ENSG00000136244	0.09731008487874918	0.0243695961	0.0	0.0	0.0	0.0	0.09121768585374918	0.0	interleukin 6
LEP	ENSG00000174697	0.09696030466659898	0.0	0.0	0.0	0.0	0.0	0.09696030466659898	0.0	leptin
CCL2	ENSG00000108691	0.09664404794422639	0.0	0.0	0.0	0.0	0.0	0.09664404794422639	0.0	C-C motif chemokine ligand 2
CHI3L1	ENSG00000133048	0.09636613858275189	0.0	0.0	0.0	0.0	0.003916409300000001	0.0953870362577519	0.0	chitinase 3 like 1
CALCR	ENSG00000004948	0.09597086196145123	0.0	0.0	0.0	0.0	0.0	0.09597086196145123	0.0	calcitonin receptor
SYP	ENSG00000102003	0.09582460979637296	0.0	0.0	0.0	0.0	0.0	0.09582460979637296	0.0	synaptophysin
SUCLG2	ENSG00000172340	0.0948094253	0.0876814253	0.0	0.0	0.0	0.0	0.028512	0.0	succinate-CoA ligase GDP-forming beta subunit
MSC	ENSG00000178860	0.09437661245768052	0.0	0.0	0.0	0.0	0.0	0.09437661245768052	0.0	musculin
BMPER	ENSG00000164619	0.09354799999999999	0.09354799999999999	0.0	0.0	0.0	0.0	0.0	0.0	BMP binding endothelial regulator
AC010487.3	ENSG00000283088	0.0934465568	0.0934465568	0.0	0.0	0.0	0.0	0.0	0.0
ZNF468	ENSG00000204604	0.0934465568	0.0934465568	0.0	0.0	0.0	0.0	0.0	0.0	zinc finger protein 468
ZNF320	ENSG00000182986	0.0934465568	0.0934465568	0.0	0.0	0.0	0.0	0.0	0.0	zinc finger protein 320
KL	ENSG00000133116	0.092663842665483	0.0331844478	0.0	0.0	0.0	0.0	0.084367730715483	0.0	klotho
SST	ENSG00000157005	0.09259712675304593	0.0	0.0	0.0	0.0	0.017131206855555556	0.08831432503915704	0.0	somatostatin
NGF	ENSG00000134259	0.09141373598553923	0.0	0.0	0.0	0.0	0.0	0.09141373598553923	0.0	nerve growth factor
IL2	ENSG00000109471	0.09117358017536463	0.0	0.0	0.0	0.0	0.0	0.09117358017536463	0.0	interleukin 2
CYCS	ENSG00000172115	0.09066601768640534	0.0175914952	0.0	0.0	0.0	0.0	0.08626814388640534	0.0	cytochrome c, somatic
STK11	ENSG00000118046	0.089866157	0.089866157	0.0	0.0	0.0	0.0	0.0	0.0	serine/threonine kinase 11
DIP2C	ENSG00000151240	0.08984832970000001	0.08984832970000001	0.0	0.0	0.0	0.0	0.0	0.0	disco interacting protein 2 homolog C
GRM7	ENSG00000196277	0.08921224380000001	0.0818122438	0.0	0.0	0.0	0.0	0.0296	0.0	glutamate metabotropic receptor 7
KCNIP3	ENSG00000115041	0.08901314469954646	0.0	0.0	0.0	0.0	0.0	0.08901314469954646	0.0	potassium voltage-gated channel interacting protein 3
EXOC1L	ENSG00000250821	0.0884502358	0.0884502358	0.0	0.0	0.0	0.0	0.0	0.0	exocyst complex component 1 like
NGFR	ENSG00000064300	0.08769556313294777	0.0	0.0	0.0	0.0	0.0	0.08769556313294777	0.0	nerve growth factor receptor
SERPINA3	ENSG00000196136	0.08760158641768051	0.0	0.0	0.0	0.0	0.0	0.08760158641768051	0.0	serpin family A member 3
GLUL	ENSG00000135821	0.0868936202071928	0.0	0.0	0.0	0.0	0.0	0.0868936202071928	0.0	glutamate-ammonia ligase
CD68	ENSG00000129226	0.08687554616620753	0.0	0.0	0.0	0.0	0.0	0.08687554616620753	0.0	CD68 molecule
GHRH	ENSG00000118702	0.08667263297241119	0.0	0.0	0.0	0.0	0.0	0.08667263297241119	0.0	growth hormone releasing hormone
NLRP3	ENSG00000162711	0.08625419370909604	0.0	0.0	0.0	0.0	0.0	0.08625419370909604	0.0	NLR family pyrin domain containing 3
MAPT	ENSG00000186868	0.08581404138055657	0.0	0.0	0.0	0.0	0.0	0.08581404138055657	0.0	microtubule associated protein tau
IL10	ENSG00000136634	0.0856575791702103	0.0	0.0	0.0	0.0	0.0	0.0856575791702103	0.0	interleukin 10
CST3	ENSG00000101439	0.08518632242297902	0.0	0.0	0.0	0.0	0.0	0.08518632242297902	0.0	cystatin C
TGFB1	ENSG00000105329	0.08515595412597851	0.0	0.0	0.0	0.0	0.0	0.08515595412597851	0.0	transforming growth factor beta 1
OCLN	ENSG00000197822	0.08510377777777778	0.0	0.0	0.0	0.0	0.0	0.08510377777777778	0.0	occludin
PON1	ENSG00000005421	0.08491133413450715	0.0	0.0	0.0	0.0	0.0	0.08491133413450715	0.0	paraoxonase 1
VEGFA	ENSG00000112715	0.0837117879422419	0.0	0.0	0.0	0.0	0.0	0.0837117879422419	0.0	vascular endothelial growth factor A
ADAMTS9	ENSG00000163638	0.0834357438	0.0818122438	0.0	0.0	0.0	0.0	0.006494	0.0	ADAM metallopeptidase with thrombospondin type 1 motif 9
TPSG1	ENSG00000116176	0.08329983172896682	0.0	0.0	0.0	0.0	0.0	0.08329983172896682	0.0	tryptase gamma 1
PRNP	ENSG00000171867	0.0830455279624738	0.0	0.0	0.0	0.0	0.0	0.0830455279624738	0.0	prion protein
C5orf67	ENSG00000225940	0.0829369197	0.0829369197	0.0	0.0	0.0	0.0	0.0	0.0	chromosome 5 open reading frame 67
MELTF	ENSG00000163975	0.08272526666666666	0.0	0.0	0.0	0.0	0.0	0.08272526666666666	0.0	melanotransferrin
IGF1	ENSG00000017427	0.08271614486663607	0.0	0.0	0.0	0.0	0.0	0.08271614486663607	0.0	insulin like growth factor 1
MMP3	ENSG00000149968	0.0824958127895007	0.06888000000000001	0.0	0.0	0.0	0.0	0.05446325115800275	0.0	matrix metallopeptidase 3
IDE	ENSG00000119912	0.08205783936177173	0.0	0.0	0.0	0.0	0.0	0.08205783936177173	0.0	insulin degrading enzyme
DBH	ENSG00000123454	0.08160316566389521	0.0	0.0	0.0	0.0	0.0	0.08160316566389521	0.0	dopamine beta-hydroxylase
IL34	ENSG00000157368	0.08127847222222222	0.0	0.0	0.0	0.0	0.0	0.08127847222222222	0.0	interleukin 34
GFAP	ENSG00000131095	0.08094451708128035	0.0	0.0	0.0	0.0	0.008722812775	0.07876381388753036	0.0	glial fibrillary acidic protein
GAPDH	ENSG00000111640	0.0807283149062967	0.0	0.0	0.0	0.0	0.0	0.0807283149062967	0.0	glyceraldehyde-3-phosphate dehydrogenase
SGCA	ENSG00000108823	0.08055645161509864	0.0	0.0	0.0	0.0	0.0	0.08055645161509864	0.0	sarcoglycan alpha
ACKR2	ENSG00000144648	0.08036	0.08036	0.0	0.0	0.0	0.0	0.0	0.0	atypical chemokine receptor 2
CP	ENSG00000047457	0.08035064657436293	0.0	0.0	0.0	0.0	0.009588989800000001	0.07795339912436293	0.0	ceruloplasmin
KCNV2	ENSG00000168263	0.0799614847	0.0799614847	0.0	0.0	0.0	0.0	0.0	0.0	potassium voltage-gated channel modifier subfamily V member 2
IAPP	ENSG00000121351	0.07994987985415324	0.0	0.0	0.0	0.0	0.0	0.07994987985415324	0.0	islet amyloid polypeptide
MFGE8	ENSG00000140545	0.07934837777777778	0.0	0.0	0.0	0.0	0.0	0.07934837777777778	0.0	milk fat globule-EGF factor 8 protein
IL1A	ENSG00000115008	0.07928444962530265	0.0	0.0	0.0	0.0	0.0	0.07928444962530265	0.0	interleukin 1 alpha
PTEN	ENSG00000171862	0.0787578879852145	0.0	0.0	0.0	0.0	0.0	0.0787578879852145	0.0	phosphatase and tensin homolog
IL6R	ENSG00000160712	0.07821052235277778	0.07467967529375001	0.0	0.0	0.0	0.0	0.014256	0.0	interleukin 6 receptor
CALB2	ENSG00000172137	0.07759682142796	0.0	0.0	0.0	0.0	0.0	0.07759682142796	0.0	calbindin 2
MSH6	ENSG00000116062	0.0772780333	0.0772780333	0.0	0.0	0.0	0.0	0.0	0.0	mutS homolog 6
NEDD9	ENSG00000111859	0.07659811276013499	0.0	0.0	0.0	0.0	0.0	0.07659811276013499	0.0	neural precursor cell expressed, developmentally down-regulated 9
DHCR24	ENSG00000116133	0.07655941526793997	0.0	0.0	0.0	0.0	0.0	0.07655941526793997	0.0	24-dehydrocholesterol reductase
C6orf15	ENSG00000204542	0.07648465277777779	0.0	0.0	0.0	0.0	0.0	0.07648465277777779	0.0	chromosome 6 open reading frame 15
GRK2	ENSG00000173020	0.07638161074829931	0.0	0.0	0.0	0.0	0.0	0.07638161074829931	0.0	G protein-coupled receptor kinase 2
MLN	ENSG00000096395	0.076361281	0.076361281	0.0	0.0	0.0	0.0	0.0	0.0	motilin
EPO	ENSG00000130427	0.0761863332253093	0.0	0.0	0.0	0.0	0.0	0.0761863332253093	0.0	erythropoietin
FABP3	ENSG00000121769	0.07613738676206508	0.0	0.0	0.0	0.0	0.0	0.07613738676206508	0.0	fatty acid binding protein 3
CRH	ENSG00000147571	0.07599098033334918	0.0	0.0	0.0	0.0	0.012162017628472223	0.07295047592623112	0.0	corticotropin releasing hormone
PPP1R9B	ENSG00000108819	0.07596499999999999	0.0	0.0	0.0	0.0	0.0	0.07596499999999999	0.0	protein phosphatase 1 regulatory subunit 9B
SERPINI1	ENSG00000163536	0.07568300464607644	0.0	0.0	0.0	0.0	0.014053872025	0.07216953663982643	0.0	serpin family I member 1
C16orf95	ENSG00000260456	0.075502227	0.075502227	0.0	0.0	0.0	0.0	0.0	0.0	chromosome 16 open reading frame 95
SEC11C	ENSG00000166562	0.075502227	0.075502227	0.0	0.0	0.0	0.0	0.0	0.0	SEC11 homolog C, signal peptidase complex subunit
UBQLN1	ENSG00000135018	0.07493796261577688	0.0	0.0	0.0	0.0	0.0	0.07493796261577688	0.0	ubiquilin 1
MTOR	ENSG00000198793	0.07482647881645717	0.0015544045	0.0	0.0	0.0	0.0	0.07443787769145717	0.0	mechanistic target of rapamycin kinase
RBM19	ENSG00000122965	0.0747444876	0.0747444876	0.0	0.0	0.0	0.0	0.0	0.0	RNA binding motif protein 19
SNCA	ENSG00000145335	0.07436526195732675	0.0	0.0	0.0	0.0	0.0	0.07436526195732675	0.0	synuclein alpha
CXCL8	ENSG00000169429	0.07420263171043431	0.0	0.0	0.0	0.0	0.0	0.07420263171043431	0.0	C-X-C motif chemokine ligand 8
CD44	ENSG00000026508	0.0741581790698078	0.0	0.0	0.0	0.0	0.008895139116666667	0.07193439429064113	0.0	CD44 molecule (Indian blood group)
IGF1R	ENSG00000140443	0.07363287994074688	0.0	0.0	0.0	0.0	0.0	0.07363287994074688	0.0	insulin like growth factor 1 receptor
MPO	ENSG00000005381	0.07335152157649265	0.0	0.0	0.0	0.0	0.0	0.07335152157649265	0.0	myeloperoxidase
IL15	ENSG00000164136	0.07324104333333334	0.0	0.0	0.0	0.0	0.0	0.07324104333333334	0.0	interleukin 15
CSNK1G3	ENSG00000151292	0.0731960665	0.0731960665	0.0	0.0	0.0	0.0	0.0	0.0	casein kinase 1 gamma 3
NGB	ENSG00000165553	0.07292837412154946	0.0	0.0	0.0	0.0	0.0	0.07292837412154946	0.0	neuroglobin
CASP3	ENSG00000164305	0.07290108728698168	0.0	0.0	0.0	0.0	0.0	0.07290108728698168	0.0	caspase 3
IL1B	ENSG00000125538	0.07288686360336216	0.0	0.0	0.0	0.0	0.0	0.07288686360336216	0.0	interleukin 1 beta
S100B	ENSG00000160307	0.07282586379813989	0.0	0.0	0.0	0.0	0.0	0.07282586379813989	0.0	S100 calcium binding protein B
CYP2D6	ENSG00000100197	0.07255827021054492	0.0	0.0	0.0	0.0	0.0	0.07255827021054492	0.0	cytochrome P450 family 2 subfamily D member 6
A2M	ENSG00000175899	0.07253905212134742	0.0	0.0	0.0	0.0	0.0	0.07253905212134742	0.0	alpha-2-macroglobulin
MME	ENSG00000196549	0.07167824352673775	0.0	0.0	0.0	0.0	0.0	0.07167824352673775	0.0	membrane metalloendopeptidase
ZGLP1	ENSG00000220201	0.0716440851219269	0.0	0.0	0.0	0.0	0.0	0.0716440851219269	0.0	zinc finger, GATA-like protein 1
HGF	ENSG00000019991	0.07090425638447972	0.0	0.0	0.0	0.0	0.0	0.07090425638447972	0.0	hepatocyte growth factor
PLAU	ENSG00000122861	0.07080246093645061	0.0	0.0	0.0	0.0	0.0	0.07080246093645061	0.0	plasminogen activator, urokinase
HTRA2	ENSG00000115317	0.07079321654383973	0.0	0.0	0.0	0.0	0.0	0.07079321654383973	0.0	HtrA serine peptidase 2
GMNC	ENSG00000205835	0.0707247756	0.0707247756	0.0	0.0	0.0	0.0	0.0	0.0	geminin coiled-coil domain containing
CST7	ENSG00000077984	0.07059	0.0	0.0	0.0	0.0	0.0	0.07059	0.0	cystatin F
CHMP2B	ENSG00000083937	0.07031037222222224	0.0	0.0	0.0	0.0	0.0	0.07031037222222224	0.0	charged multivesicular body protein 2B
CCL11	ENSG00000172156	0.07030190998928683	0.0	0.0	0.0	0.0	0.0	0.07030190998928683	0.0	C-C motif chemokine ligand 11
CSF1	ENSG00000184371	0.07020095475872552	0.0	0.0	0.0	0.0	0.0	0.07020095475872552	0.0	colony stimulating factor 1
COMT	ENSG00000093010	0.07004394981031398	0.0	0.0	0.0	0.0	0.0	0.07004394981031398	0.0	catechol-O-methyltransferase
CD14	ENSG00000170458	0.06991276957707462	0.0	0.0	0.0	0.0	0.0	0.06991276957707462	0.0	CD14 molecule
CYLC2	ENSG00000155833	0.0699004706	0.0699004706	0.0	0.0	0.0	0.0	0.0	0.0	cylicin 2
TTR	ENSG00000118271	0.06989612258055049	0.00017328230000000002	0.0	0.0	0.0	0.0	0.06985280200555048	0.0	transthyretin
HHEX	ENSG00000152804	0.06958122222222221	0.0	0.0	0.0	0.0	0.0	0.06958122222222221	0.0	hematopoietically expressed homeobox
TKT	ENSG00000163931	0.06948359692973334	0.0	0.0	0.0	0.0	0.0	0.06948359692973334	0.0	transketolase
ALOX5	ENSG00000012779	0.06942420816172633	0.0	0.0	0.0	0.0	0.0	0.06942420816172633	0.0	arachidonate 5-lipoxygenase
AATF	ENSG00000275700	0.06939050000000001	0.0	0.0	0.0	0.0	0.0	0.06939050000000001	0.0	apoptosis antagonizing transcription factor
GSTM1	ENSG00000134184	0.06904877742630386	0.0	0.0	0.0	0.0	0.0	0.06904877742630386	0.0	glutathione S-transferase mu 1
LRPAP1	ENSG00000163956	0.06890377777777779	0.0	0.0	0.0	0.0	0.0	0.06890377777777779	0.0	LDL receptor related protein associated protein 1
MTR	ENSG00000116984	0.06888922222222223	0.0	0.0	0.0	0.0	0.0	0.06888922222222223	0.0	5-methyltetrahydrofolate-homocysteine methyltransferase
ALB	ENSG00000163631	0.06864675485983389	0.0	0.0	0.0	0.0	0.0	0.06864675485983389	0.0	albumin
ROCK1	ENSG00000067900	0.06857127777777777	0.0	0.0	0.0	0.0	0.0	0.06857127777777777	0.0	Rho associated coiled-coil containing protein kinase 1
MTHFR	ENSG00000177000	0.06857121961726835	0.002340410275	0.0	0.0	0.0	0.0	0.06798611704851835	0.0	methylenetetrahydrofolate reductase
CALHM1	ENSG00000185933	0.06840912750570372	0.0	0.0	0.0	0.0	0.0	0.06840912750570372	0.0	calcium homeostasis modulator 1
QPCT	ENSG00000115828	0.06829819220186997	0.0	0.0	0.0	0.0	0.0	0.06829819220186997	0.0	glutaminyl-peptide cyclotransferase
HMOX1	ENSG00000100292	0.06825150874723636	0.0	0.0	0.0	0.0	0.0	0.06825150874723636	0.0	heme oxygenase 1
EDN1	ENSG00000078401	0.06816297082189689	0.0	0.0	0.0	0.0	0.0	0.06816297082189689	0.0	endothelin 1
CSF3	ENSG00000108342	0.06774009564122027	0.0	0.0	0.0	0.0	0.0	0.06774009564122027	0.0	colony stimulating factor 3
TIMP1	ENSG00000102265	0.06761332090385662	0.0	0.0	0.0	0.0	0.0	0.06761332090385662	0.0	TIMP metallopeptidase inhibitor 1
C9orf3	ENSG00000148120	0.06740078161167558	0.0	0.0	0.0	0.0	0.0	0.06740078161167558	0.0	chromosome 9 open reading frame 3
ALDH2	ENSG00000111275	0.0668179822760848	0.0	0.0	0.0	0.0	0.0	0.0668179822760848	0.0	aldehyde dehydrogenase 2 family member
PPIF	ENSG00000108179	0.06668870414706135	0.0	0.0	0.0	0.0	0.0	0.06668870414706135	0.0	peptidylprolyl isomerase F
LRP1	ENSG00000123384	0.06656222712170627	0.0	0.0	0.0	0.0	0.0	0.06656222712170627	0.0	LDL receptor related protein 1
NTRK2	ENSG00000148053	0.06645075523987405	0.0	0.0	0.0	0.0	0.0	0.06645075523987405	0.0	neurotrophic receptor tyrosine kinase 2
UGCG	ENSG00000148154	0.06633294444444444	0.0	0.0	0.0	0.0	0.0	0.06633294444444444	0.0	UDP-glucose ceramide glucosyltransferase
MAPK8IP1	ENSG00000121653	0.06602839773148927	0.0	0.0	0.0	0.0	0.0	0.06602839773148927	0.0	mitogen-activated protein kinase 8 interacting protein 1
GRM5	ENSG00000168959	0.0660233268138928	0.0	0.0	0.0	0.0	0.0	0.0660233268138928	0.0	glutamate metabotropic receptor 5
DYRK1A	ENSG00000157540	0.06590240017759952	0.0	0.0	0.0	0.0	0.0	0.06590240017759952	0.0	dual specificity tyrosine phosphorylation regulated kinase 1A
CALB1	ENSG00000104327	0.0658832889522114	0.0	0.0	0.0	0.0	0.0126741347	0.0627147552772114	0.0	calbindin 1
TP53	ENSG00000141510	0.06555879776077096	0.0	0.0	0.0	0.0	0.0	0.06555879776077096	0.0	tumor protein p53
VGF	ENSG00000128564	0.06550125000000001	0.0	0.0	0.0	0.0	0.0	0.06550125000000001	0.0	VGF nerve growth factor inducible
ADAM30	ENSG00000134249	0.065404	0.0	0.0	0.0	0.0	0.0	0.065404	0.0	ADAM metallopeptidase domain 30
TLR2	ENSG00000137462	0.06528610837598348	0.0	0.0	0.0	0.0	0.0	0.06528610837598348	0.0	toll like receptor 2
PINK1	ENSG00000158828	0.06508300030366018	0.0	0.0	0.0	0.0	0.0	0.06508300030366018	0.0	PTEN induced putative kinase 1
ECSIT	ENSG00000130159	0.06503511111111111	0.0	0.0	0.0	0.0	0.0	0.06503511111111111	0.0	ECSIT signalling integrator
SPTBN4	ENSG00000160460	0.06479599999999999	0.0	0.0	0.0	0.0	0.0	0.06479599999999999	0.0	spectrin beta, non-erythrocytic 4
CYP46A1	ENSG00000036530	0.06476012818314339	0.0	0.0	0.0	0.0	0.0	0.06476012818314339	0.0	cytochrome P450 family 46 subfamily A member 1
P4HB	ENSG00000185624	0.06458533438730532	0.0	0.0	0.0	0.0	0.0	0.06458533438730532	0.0	prolyl 4-hydroxylase subunit beta
SH3GLB1	ENSG00000097033	0.064548	0.0	0.0	0.0	0.0	0.0	0.064548	0.0	SH3 domain containing GRB2 like, endophilin B1
CNR2	ENSG00000188822	0.0644518731029027	0.0	0.0	0.0	0.0	0.0	0.0644518731029027	0.0	cannabinoid receptor 2
LDLR	ENSG00000130164	0.06420999198637667	0.0006917237	0.0	0.0	0.0	0.0	0.06403706106137667	0.0	low density lipoprotein receptor
RGN	ENSG00000130988	0.064152	0.0	0.0	0.0	0.0	0.0	0.064152	0.0	regucalcin
NTRK1	ENSG00000198400	0.06378494149459267	0.0	0.0	0.0	0.0	0.0	0.06378494149459267	0.0	neurotrophic receptor tyrosine kinase 1
DNAJC5	ENSG00000101152	0.06377675494288901	0.0	0.0	0.0	0.0	0.0	0.06377675494288901	0.0	DnaJ heat shock protein family (Hsp40) member C5
MT3	ENSG00000087250	0.06376536788247107	0.0	0.0	0.0	0.0	0.0	0.06376536788247107	0.0	metallothionein 3
TRPM2	ENSG00000142185	0.06370462250566893	0.0	0.0	0.0	0.0	0.0	0.06370462250566893	0.0	transient receptor potential cation channel subfamily M member 2
TLR4	ENSG00000136869	0.0636739996155436	0.0	0.0	0.0	0.0	0.0	0.0636739996155436	0.0	toll like receptor 4
CA3	ENSG00000164879	0.06354554998436526	0.0	0.0	0.0	0.0	0.0	0.06354554998436526	0.0	carbonic anhydrase 3
CREB3L1	ENSG00000157613	0.06349055555555555	0.0	0.0	0.0	0.0	0.0	0.06349055555555555	0.0	cAMP responsive element binding protein 3 like 1
ODC1	ENSG00000115758	0.06345319555555556	0.0	0.0	0.0	0.0	0.0	0.06345319555555556	0.0	ornithine decarboxylase 1
CD34	ENSG00000174059	0.0634142735260771	0.0	0.0	0.0	0.0	0.0	0.0634142735260771	0.0	CD34 molecule
REN	ENSG00000143839	0.06330199717043763	0.0	0.0	0.0	0.0	0.0	0.06330199717043763	0.0	renin
THUMPD2	ENSG00000138050	0.0632723921	0.0632723921	0.0	0.0	0.0	0.0	0.0	0.0	THUMP domain containing 2
PGRMC1	ENSG00000101856	0.06322333333333333	0.0	0.0	0.0	0.0	0.0	0.06322333333333333	0.0	progesterone receptor membrane component 1
RTN3	ENSG00000133318	0.06319541535074162	0.0	0.0	0.0	0.0	0.0	0.06319541535074162	0.0	reticulon 3
CCRL2	ENSG00000121797	0.0631731428	0.0631731428	0.0	0.0	0.0	0.0	0.0	0.0	C-C motif chemokine receptor like 2
ADNP	ENSG00000101126	0.06310740413476133	0.0	0.0	0.0	0.0	0.0	0.06310740413476133	0.0	activity dependent neuroprotector homeobox
NCR2	ENSG00000096264	0.06303044890000001	0.06303044890000001	0.0	0.0	0.0	0.0	0.0	0.0	natural cytotoxicity triggering receptor 2
CA1	ENSG00000133742	0.06288598089239139	0.0	0.0	0.0	0.0	0.0	0.06288598089239139	0.0	carbonic anhydrase 1
AMIGO2	ENSG00000139211	0.0628805511	0.0628805511	0.0	0.0	0.0	0.0	0.0	0.0	adhesion molecule with Ig like domain 2
DLG4	ENSG00000132535	0.06271697078640759	0.0	0.0	0.0	0.0	0.0	0.06271697078640759	0.0	discs large MAGUK scaffold protein 4
CD36	ENSG00000135218	0.06268858653434731	0.0	0.0	0.0	0.0	0.0	0.06268858653434731	0.0	CD36 molecule
APOD	ENSG00000189058	0.06264117925776831	0.0	0.0	0.0	0.0	0.0	0.06264117925776831	0.0	apolipoprotein D
AQP4	ENSG00000171885	0.06253096454327486	0.0	0.0	0.0	0.0	0.0053180241	0.06120145851827486	0.0	aquaporin 4
CD40	ENSG00000101017	0.06228083135049708	0.0003797545	0.0	0.0	0.0	0.0	0.06218589272549708	0.0	CD40 molecule
BACE2	ENSG00000182240	0.062124853193618976	0.0	0.0	0.0	0.0	0.0	0.062124853193618976	0.0	beta-secretase 2
ADD3	ENSG00000148700	0.061976664289889204	0.0	0.0	0.0	0.0	0.0	0.061976664289889204	0.0	adducin 3
NLRP1	ENSG00000091592	0.06195030444444445	0.0	0.0	0.0	0.0	0.0	0.06195030444444445	0.0	NLR family pyrin domain containing 1
NPTX1	ENSG00000171246	0.0619302351783402	0.0	0.0	0.0	0.0	0.0	0.0619302351783402	0.0	neuronal pentraxin 1
STH	ENSG00000256762	0.06189434430031359	0.0	0.0	0.0	0.0	0.0	0.06189434430031359	0.0	saitohin
MTFMT	ENSG00000103707	0.06187733333333333	0.0	0.0	0.0	0.0	0.0	0.06187733333333333	0.0	mitochondrial methionyl-tRNA formyltransferase
MT-RNR2	ENSG00000210082	0.06179310855583703	0.0	0.0	0.0	0.0	0.0	0.06179310855583703	0.0	mitochondrially encoded 16S RNA
VDAC1	ENSG00000213585	0.061755298366508525	0.0	0.0	0.0	0.0	0.0	0.061755298366508525	0.0	voltage dependent anion channel 1
XAB2	ENSG00000076924	0.06175455210884353	0.0	0.0	0.0	0.0	0.0	0.06175455210884353	0.0	XPA binding protein 2
TCN2	ENSG00000185339	0.06169	0.0	0.0	0.0	0.0	0.0	0.06169	0.0	transcobalamin 2
CRP	ENSG00000132693	0.06165353093920367	0.0001660287	0.0	0.0	0.0	0.0	0.061612023764203674	0.0	C-reactive protein
PPP1R1B	ENSG00000131771	0.061616000000000004	0.0	0.0	0.0	0.0	0.0	0.061616000000000004	0.0	protein phosphatase 1 regulatory inhibitor subunit 1B
LRP2	ENSG00000081479	0.061609760091228566	0.0002473223	0.0	0.0	0.0	0.0	0.06154792951622857	0.0	LDL receptor related protein 2
DCN	ENSG00000011465	0.06142397222222223	0.0	0.0	0.0	0.0	0.0	0.06142397222222223	0.0	decorin
SYVN1	ENSG00000162298	0.06127543671957672	0.0	0.0	0.0	0.0	0.0	0.06127543671957672	0.0	synoviolin 1
RAF1	ENSG00000132155	0.061267625	0.0	0.0	0.0	0.0	0.0	0.061267625	0.0	Raf-1 proto-oncogene, serine/threonine kinase
IGFBP3	ENSG00000146674	0.0612635656887755	0.0	0.0	0.0	0.0	0.0	0.0612635656887755	0.0	insulin like growth factor binding protein 3
ZNF292	ENSG00000188994	0.0612211872	0.0612211872	0.0	0.0	0.0	0.0	0.0	0.0	zinc finger protein 292
LTF	ENSG00000012223	0.061135957085571166	0.0	0.0	0.0	0.0	0.009561532525000001	0.058745573954321166	0.0	lactotransferrin
CLK1	ENSG00000013441	0.06095930540816326	0.0	0.0	0.0	0.0	0.0	0.06095930540816326	0.0	CDC like kinase 1
ADAM17	ENSG00000151694	0.06094619801700217	0.0	0.0	0.0	0.0	0.0	0.06094619801700217	0.0	ADAM metallopeptidase domain 17
PDC	ENSG00000116703	0.060858020677977374	0.0	0.0	0.0	0.0	0.0	0.060858020677977374	0.0	phosducin
NOS3	ENSG00000164867	0.06074129251889645	0.0	0.0	0.0	0.0	0.0	0.06074129251889645	0.0	nitric oxide synthase 3
BLVRA	ENSG00000106605	0.0606709954648526	0.0	0.0	0.0	0.0	0.0	0.0606709954648526	0.0	biliverdin reductase A
PLA2G1B	ENSG00000170890	0.060652316696823035	0.0	0.0	0.0	0.0	0.0	0.060652316696823035	0.0	phospholipase A2 group IB
NQO1	ENSG00000181019	0.060644868370977885	0.0	0.0	0.0	0.0	0.0	0.060644868370977885	0.0	NAD(P)H quinone dehydrogenase 1
APLP2	ENSG00000084234	0.06038237355113626	0.0	0.0	0.0	0.0	0.0	0.06038237355113626	0.0	amyloid beta precursor like protein 2
MVP	ENSG00000013364	0.0603657587144817	0.0	0.0	0.0	0.0	0.0	0.0603657587144817	0.0	major vault protein
NOS2	ENSG00000007171	0.0603525549704461	0.0	0.0	0.0	0.0	0.0	0.0603525549704461	0.0	nitric oxide synthase 2
APBA2	ENSG00000034053	0.06024309269026067	0.0	0.0	0.0	0.0	0.0	0.06024309269026067	0.0	amyloid beta precursor protein binding family A member 2
LPA	ENSG00000198670	0.060227613065449034	0.0	0.0	0.0	0.0	0.0	0.060227613065449034	0.0	lipoprotein(a)
IFNG	ENSG00000111537	0.06022664893800249	0.0	0.0	0.0	0.0	0.0	0.06022664893800249	0.0	interferon gamma
CTSB	ENSG00000164733	0.06019788692221951	0.0	0.0	0.0	0.0	0.0	0.06019788692221951	0.0	cathepsin B
PARK7	ENSG00000116288	0.06008571506289366	0.0	0.0	0.0	0.0	0.0	0.06008571506289366	0.0	Parkinsonism associated deglycase
MT2A	ENSG00000125148	0.06000710267211083	0.0	0.0	0.0	0.0	0.0	0.06000710267211083	0.0	metallothionein 2A
UNC5C	ENSG00000182168	0.059999691609977326	0.0	0.0	0.0	0.0	0.0	0.059999691609977326	0.0	unc-5 netrin receptor C
PIN1	ENSG00000127445	0.059953295039718996	0.0	0.0	0.0	0.0	0.0	0.059953295039718996	0.0	peptidylprolyl cis/trans isomerase, NIMA-interacting 1
AGRN	ENSG00000188157	0.05982166679264298	0.0	0.0	0.0	0.0	0.0	0.05982166679264298	0.0	agrin
OLR1	ENSG00000173391	0.05978798396132527	0.0	0.0	0.0	0.0	0.0	0.05978798396132527	0.0	oxidized low density lipoprotein receptor 1
HCRT	ENSG00000161610	0.05969797200073209	0.0	0.0	0.0	0.0	0.0	0.05969797200073209	0.0	hypocretin neuropeptide precursor
NPTX2	ENSG00000106236	0.05968924888888888	0.0	0.0	0.0	0.0	0.0	0.05968924888888888	0.0	neuronal pentraxin 2
CX3CL1	ENSG00000006210	0.05960846684172796	0.0	0.0	0.0	0.0	0.0	0.05960846684172796	0.0	C-X3-C motif chemokine ligand 1
FKBP4	ENSG00000004478	0.05956866551020407	0.0	0.0	0.0	0.0	0.0	0.05956866551020407	0.0	FK506 binding protein 4
HMGB1	ENSG00000189403	0.05956377160052909	0.0	0.0	0.0	0.0	0.0	0.05956377160052909	0.0	high mobility group box 1
NPY	ENSG00000122585	0.05952232092601632	0.0	0.0	0.0	0.0	0.0	0.05952232092601632	0.0	neuropeptide Y
ECSCR	ENSG00000249751	0.059401888888888886	0.0	0.0	0.0	0.0	0.0	0.059401888888888886	0.0	endothelial cell surface expressed chemotaxis and apoptosis regulator
VIM	ENSG00000026025	0.059373859168962345	0.0	0.0	0.0	0.0	0.0	0.059373859168962345	0.0	vimentin
SORT1	ENSG00000134243	0.05930771763630082	0.0	0.0	0.0	0.0	0.0	0.05930771763630082	0.0	sortilin 1
SIRT1	ENSG00000096717	0.059217491335447084	0.0	0.0	0.0	0.0	0.0	0.059217491335447084	0.0	sirtuin 1
PLTP	ENSG00000100979	0.05913110801870748	0.0	0.0	0.0	0.0	0.0	0.05913110801870748	0.0	phospholipid transfer protein
APBB1	ENSG00000166313	0.059100703405632275	0.0	0.0	0.0	0.0	0.0	0.059100703405632275	0.0	amyloid beta precursor protein binding family B member 1
DPYSL2	ENSG00000092964	0.05890184397466447	0.0	0.0	0.0	0.0	0.0	0.05890184397466447	0.0	dihydropyrimidinase like 2
NRDC	ENSG00000078618	0.05882299999999999	0.0	0.0	0.0	0.0	0.0	0.05882299999999999	0.0	nardilysin convertase
GRK5	ENSG00000198873	0.058795439457671954	0.0	0.0	0.0	0.0	0.0	0.058795439457671954	0.0	G protein-coupled receptor kinase 5
SCARB1	ENSG00000073060	0.058753	0.0	0.0	0.0	0.0	0.0	0.058753	0.0	scavenger receptor class B member 1
MUC1	ENSG00000185499	0.0587415	0.0	0.0	0.0	0.0	0.0	0.0587415	0.0	mucin 1, cell surface associated
NOTCH1	ENSG00000148400	0.058569431028911566	0.0	0.0	0.0	0.0	0.0	0.058569431028911566	0.0	notch 1
CTNNB1	ENSG00000168036	0.058422671560598965	0.0	0.0	0.0	0.0	0.0	0.058422671560598965	0.0	catenin beta 1
GSN	ENSG00000148180	0.058297435745876765	0.0	0.0	0.0	0.0	0.0	0.058297435745876765	0.0	gelsolin
GSTP1	ENSG00000084207	0.058264500000000004	0.0	0.0	0.0	0.0	0.0	0.058264500000000004	0.0	glutathione S-transferase pi 1
SLC2A1	ENSG00000117394	0.05823608666666667	0.0	0.0	0.0	0.0	0.0	0.05823608666666667	0.0	solute carrier family 2 member 1
CETP	ENSG00000087237	0.05803205945547299	0.0	0.0	0.0	0.0	0.0	0.05803205945547299	0.0	cholesteryl ester transfer protein
SORBS3	ENSG00000120896	0.058031	0.0	0.0	0.0	0.0	0.0	0.058031	0.0	sorbin and SH3 domain containing 3
NTF3	ENSG00000185652	0.05794791661481579	0.0	0.0	0.0	0.0	0.0	0.05794791661481579	0.0	neurotrophin 3
MAP2	ENSG00000078018	0.057871180932132074	0.0	0.0	0.0	0.0	0.0	0.057871180932132074	0.0	microtubule associated protein 2
BECN1	ENSG00000126581	0.057856528872415436	0.0	0.0	0.0	0.0	0.0	0.057856528872415436	0.0	beclin 1
RETN	ENSG00000104918	0.05778833333333333	0.0	0.0	0.0	0.0	0.0	0.05778833333333333	0.0	resistin
LCN2	ENSG00000148346	0.057710341666666665	0.0	0.0	0.0	0.0	0.0	0.057710341666666665	0.0	lipocalin 2
ATP7B	ENSG00000123191	0.05755563687822358	0.0	0.0	0.0	0.0	0.0	0.05755563687822358	0.0	ATPase copper transporting beta
SERPINA1	ENSG00000197249	0.057465946628743096	0.0	0.0	0.0	0.0	0.0	0.057465946628743096	0.0	serpin family A member 1
TYROBP	ENSG00000011600	0.057440983076938824	0.0	0.0	0.0	0.0	0.0	0.057440983076938824	0.0	TYRO protein tyrosine kinase binding protein
SERPINE2	ENSG00000135919	0.05741932980439314	0.0	0.0	0.0	0.0	0.0	0.05741932980439314	0.0	serpin family E member 2
FGF1	ENSG00000113578	0.05738625037804935	0.00018819370000000001	0.0	0.0	0.0	0.0	0.05733920195304935	0.0	fibroblast growth factor 1
SLC1A3	ENSG00000079215	0.05728293556122449	0.0	0.0	0.0	0.0	0.0	0.05728293556122449	0.0	solute carrier family 1 member 3
CD200	ENSG00000091972	0.05726213092970522	0.0	0.0	0.0	0.0	0.0	0.05726213092970522	0.0	CD200 molecule
DBN1	ENSG00000113758	0.057203010829927445	0.0	0.0	0.0	0.0	0.0	0.057203010829927445	0.0	drebrin 1
LRP6	ENSG00000070018	0.05719977903061225	0.0	0.0	0.0	0.0	0.0	0.05719977903061225	0.0	LDL receptor related protein 6
LRRTM3	ENSG00000198739	0.05711068855158729	0.0	0.0	0.0	0.0	0.0	0.05711068855158729	0.0	leucine rich repeat transmembrane neuronal 3
CYP19A1	ENSG00000137869	0.05706040861987235	0.0	0.0	0.0	0.0	0.0	0.05706040861987235	0.0	cytochrome P450 family 19 subfamily A member 1
IL18	ENSG00000150782	0.05705324460394274	0.0	0.0	0.0	0.0	0.0	0.05705324460394274	0.0	interleukin 18
MMP9	ENSG00000100985	0.057045914758019685	0.0	0.0	0.0	0.0	0.0	0.057045914758019685	0.0	matrix metallopeptidase 9
EIF2AK2	ENSG00000055332	0.05704147715017479	0.0	0.0	0.0	0.0	0.0	0.05704147715017479	0.0	eukaryotic translation initiation factor 2 alpha kinase 2
APOA1	ENSG00000118137	0.057037588877262006	0.0	0.0	0.0	0.0	0.0	0.057037588877262006	0.0	apolipoprotein A1
RB1CC1	ENSG00000023287	0.057009957325000006	0.0	0.0	0.0	0.0	0.007399829300000001	0.05516000000000001	0.0	RB1 inducible coiled-coil 1
MDK	ENSG00000110492	0.05692959888888889	0.0	0.0	0.0	0.0	0.0	0.05692959888888889	0.0	midkine
EIF2S1	ENSG00000134001	0.056873768321120226	0.0	0.0	0.0	0.0	0.0	0.056873768321120226	0.0	eukaryotic translation initiation factor 2 subunit alpha
PPARGC1A	ENSG00000109819	0.05681375849290832	0.0	0.0	0.0	0.0	0.0	0.05681375849290832	0.0	PPARG coactivator 1 alpha
SMAD2	ENSG00000175387	0.056791	0.0	0.0	0.0	0.0	0.0	0.056791	0.0	SMAD family member 2
ITM2B	ENSG00000136156	0.056765157632091987	0.0	0.0	0.0	0.0	0.0	0.056765157632091987	0.0	integral membrane protein 2B
PTK2	ENSG00000169398	0.05675355555555556	0.0	0.0	0.0	0.0	0.0	0.05675355555555556	0.0	protein tyrosine kinase 2
ABCG2	ENSG00000118777	0.05669178444444445	0.0	0.0	0.0	0.0	0.0	0.05669178444444445	0.0	ATP binding cassette subfamily G member 2 (Junior blood group)
MTRR	ENSG00000124275	0.056553333333333324	0.0	0.0	0.0	0.0	0.0	0.056553333333333324	0.0	5-methyltetrahydrofolate-homocysteine methyltransferase reductase
RTN4R	ENSG00000040608	0.05650151605442177	0.0	0.0	0.0	0.0	0.0	0.05650151605442177	0.0	reticulon 4 receptor
NCAM1	ENSG00000149294	0.05629701094087404	0.0	0.0	0.0	0.0	0.0	0.05629701094087404	0.0	neural cell adhesion molecule 1
SPP1	ENSG00000118785	0.056281346008380084	0.0	0.0	0.0	0.0	0.0072998709	0.05445637828338008	0.0	secreted phosphoprotein 1
GDNF	ENSG00000168621	0.0562594207692976	0.0	0.0	0.0	0.0	0.0	0.0562594207692976	0.0	glial cell derived neurotrophic factor
PLD1	ENSG00000075651	0.056196794027777774	0.0	0.0	0.0	0.0	0.0	0.056196794027777774	0.0	phospholipase D1
DLST	ENSG00000119689	0.05618132929138322	0.0	0.0	0.0	0.0	0.0	0.05618132929138322	0.0	dihydrolipoamide S-succinyltransferase
ICAM1	ENSG00000090339	0.05590770179534844	0.0	0.0	0.0	0.0	0.0	0.05590770179534844	0.0	intercellular adhesion molecule 1
LGMN	ENSG00000100600	0.055795401077097496	0.0	0.0	0.0	0.0	0.0	0.055795401077097496	0.0	legumain
IL4	ENSG00000113520	0.05572593092321412	0.0	0.0	0.0	0.0	0.0	0.05572593092321412	0.0	interleukin 4
NOS1	ENSG00000089250	0.05571234631743048	0.0	0.0	0.0	0.0	0.0	0.05571234631743048	0.0	nitric oxide synthase 1
APOA4	ENSG00000110244	0.05571106333333333	0.0	0.0	0.0	0.0	0.0	0.05571106333333333	0.0	apolipoprotein A4
PLA2G4A	ENSG00000116711	0.055707740387937625	0.0	0.0	0.0	0.0	0.0	0.055707740387937625	0.0	phospholipase A2 group IVA
UCHL1	ENSG00000154277	0.05560318014802877	0.0	0.0	0.0	0.0	0.0	0.05560318014802877	0.0	ubiquitin C-terminal hydrolase L1
IDO1	ENSG00000131203	0.055602185561224496	0.0	0.0	0.0	0.0	0.0	0.055602185561224496	0.0	indoleamine 2,3-dioxygenase 1
TERT	ENSG00000164362	0.055557999999999996	0.0	0.0	0.0	0.0	0.0	0.055557999999999996	0.0	telomerase reverse transcriptase
PCBD1	ENSG00000166228	0.055555936846958566	0.0	0.0	0.0	0.0	0.0	0.055555936846958566	0.0	pterin-4 alpha-carbinolamine dehydratase 1
BRAP	ENSG00000089234	0.055524647692743775	0.0	0.0	0.0	0.0	0.0	0.055524647692743775	0.0	BRCA1 associated protein
SCD	ENSG00000099194	0.05550843706740015	0.0	0.0	0.0	0.0	0.0	0.05550843706740015	0.0	stearoyl-CoA desaturase
HIF1A	ENSG00000100644	0.055499654663715044	0.0	0.0	0.0	0.0	0.0	0.055499654663715044	0.0	hypoxia inducible factor 1 subunit alpha
CAV1	ENSG00000105974	0.05547412261611944	0.0	0.0	0.0	0.0	0.0	0.05547412261611944	0.0	caveolin 1
IL19	ENSG00000142224	0.0554581614	0.0524356614	0.0	0.0	0.0	0.0	0.012090000000000002	0.0	interleukin 19
EPHB2	ENSG00000133216	0.05543295914210519	0.0	0.0	0.0	0.0	0.0	0.05543295914210519	0.0	EPH receptor B2
WWC1	ENSG00000113645	0.055412712880393164	0.0	0.0	0.0	0.0	0.0	0.055412712880393164	0.0	WW and C2 domain containing 1
PCNA	ENSG00000132646	0.05539757117908866	0.0	0.0	0.0	0.0	0.0	0.05539757117908866	0.0	proliferating cell nuclear antigen
DAPK1	ENSG00000196730	0.05516700186641807	0.0	0.0	0.0	0.0	0.0	0.05516700186641807	0.0	death associated protein kinase 1
RAB10	ENSG00000084733	0.05516000000000001	0.0	0.0	0.0	0.0	0.0	0.05516000000000001	0.0	RAB10, member RAS oncogene family
ELAVL4	ENSG00000162374	0.055107466666666674	0.0	0.0	0.0	0.0	0.0	0.055107466666666674	0.0	ELAV like RNA binding protein 4
LOX	ENSG00000113083	0.05498061033224584	0.0	0.0	0.0	0.0	0.0	0.05498061033224584	0.0	lysyl oxidase
LRRK2	ENSG00000188906	0.05492146605030875	0.0	0.0	0.0	0.0	0.0	0.05492146605030875	0.0	leucine rich repeat kinase 2
PRKCA	ENSG00000154229	0.054789538662131515	0.0	0.0	0.0	0.0	0.0	0.054789538662131515	0.0	protein kinase C alpha
AKT1	ENSG00000142208	0.054722018732993205	0.0	0.0	0.0	0.0	0.0	0.054722018732993205	0.0	AKT serine/threonine kinase 1
VLDLR	ENSG00000147852	0.05458903450591635	0.0	0.0	0.0	0.0	0.0	0.05458903450591635	0.0	very low density lipoprotein receptor
CXCL10	ENSG00000169245	0.05456165120635857	0.0	0.0	0.0	0.0	0.0	0.05456165120635857	0.0	C-X-C motif chemokine ligand 10
DERL1	ENSG00000136986	0.054526	0.0	0.0	0.0	0.0	0.0	0.054526	0.0	derlin 1
CD40LG	ENSG00000102245	0.05445671389566704	0.0	0.0	0.0	0.0	0.0	0.05445671389566704	0.0	CD40 ligand
TSPO	ENSG00000100300	0.05444865310462688	0.0	0.0	0.0	0.0	0.0	0.05444865310462688	0.0	translocator protein
GH1	ENSG00000259384	0.05439403642914001	0.0	0.0	0.0	0.0	0.0	0.05439403642914001	0.0	growth hormone 1
SNRNP70	ENSG00000104852	0.054292	0.0	0.0	0.0	0.0	0.0	0.054292	0.0	small nuclear ribonucleoprotein U1 subunit 70
CALML5	ENSG00000178372	0.05427172222222222	0.0	0.0	0.0	0.0	0.0	0.05427172222222222	0.0	calmodulin like 5
OGDH	ENSG00000105953	0.05419335763448757	0.0	0.0	0.0	0.0	0.0	0.05419335763448757	0.0	oxoglutarate dehydrogenase
PEMT	ENSG00000133027	0.054	0.0	0.0	0.0	0.0	0.0	0.054	0.0	phosphatidylethanolamine N-methyltransferase
GSTO1	ENSG00000148834	0.05399989202145031	0.0	0.0	0.0	0.0	0.0	0.05399989202145031	0.0	glutathione S-transferase omega 1
TBXA2R	ENSG00000006638	0.053932	0.0	0.0	0.0	0.0	0.0	0.053932	0.0	thromboxane A2 receptor
APBB3	ENSG00000113108	0.053873444444444446	0.0	0.0	0.0	0.0	0.0	0.053873444444444446	0.0	amyloid beta precursor protein binding family B member 3
RNF5	ENSG00000204308	0.05385361111111111	0.0	0.0	0.0	0.0	0.0	0.05385361111111111	0.0	ring finger protein 5
ADH1B	ENSG00000196616	0.05373000000000001	0.0	0.0	0.0	0.0	0.0	0.05373000000000001	0.0	alcohol dehydrogenase 1B (class I), beta polypeptide
ECI1	ENSG00000167969	0.05370799999999999	0.0	0.0	0.0	0.0	0.0	0.05370799999999999	0.0	enoyl-CoA delta isomerase 1
HSD17B10	ENSG00000072506	0.05366568905935338	0.0	0.0	0.0	0.0	0.0	0.05366568905935338	0.0	hydroxysteroid 17-beta dehydrogenase 10
STAT3	ENSG00000168610	0.053578901873690334	0.0	0.0	0.0	0.0	0.0	0.053578901873690334	0.0	signal transducer and activator of transcription 3
PTPRC	ENSG00000081237	0.05351902584556136	0.0	0.0	0.0	0.0	0.0	0.05351902584556136	0.0	protein tyrosine phosphatase, receptor type C
ACSM3	ENSG00000005187	0.05341705992063492	0.0	0.0	0.0	0.0	0.0	0.05341705992063492	0.0	acyl-CoA synthetase medium chain family member 3
ST3GAL4	ENSG00000110080	0.05337117530891732	0.0	0.0	0.0	0.0	0.0	0.05337117530891732	0.0	ST3 beta-galactoside alpha-2,3-sialyltransferase 4
BRCA1	ENSG00000012048	0.053363584955278404	0.0	0.0	0.0	0.0	0.0	0.053363584955278404	0.0	BRCA1, DNA repair associated
APCS	ENSG00000132703	0.05334042913126667	0.0	0.0	0.0	0.0	0.0	0.05334042913126667	0.0	amyloid P component, serum
TRH	ENSG00000170893	0.05333941802173381	0.0	0.0	0.0	0.0	0.0	0.05333941802173381	0.0	thyrotropin releasing hormone
CEBPZ	ENSG00000115816	0.053337300710029165	0.0	0.0	0.0	0.0	0.0	0.053337300710029165	0.0	CCAAT enhancer binding protein zeta
SLC26A4	ENSG00000091137	0.053332	0.0	0.0	0.0	0.0	0.0	0.053332	0.0	solute carrier family 26 member 4
MMP2	ENSG00000087245	0.053261080465335654	0.0	0.0	0.0	0.0	0.0	0.053261080465335654	0.0	matrix metallopeptidase 2
RPSA	ENSG00000168028	0.05325549507117661	0.0	0.0	0.0	0.0	0.0	0.05325549507117661	0.0	ribosomal protein SA
CHGA	ENSG00000100604	0.05321627103215853	0.0	0.0	0.0	0.0	0.0	0.05321627103215853	0.0	chromogranin A
IRS1	ENSG00000169047	0.05320254054705215	0.0	0.0	0.0	0.0	0.0	0.05320254054705215	0.0	insulin receptor substrate 1
LBP	ENSG00000129988	0.053197295444246305	0.0	0.0	0.0	0.0	0.0	0.053197295444246305	0.0	lipopolysaccharide binding protein
ITPKB	ENSG00000143772	0.053116000000000003	0.0	0.0	0.0	0.0	0.0	0.053116000000000003	0.0	inositol-trisphosphate 3-kinase B
LIF	ENSG00000128342	0.05310000408163266	0.0	0.0	0.0	0.0	0.0	0.05310000408163266	0.0	LIF, interleukin 6 family cytokine
FN1	ENSG00000115414	0.05300389457864566	0.0	0.0	0.0	0.0	0.0	0.05300389457864566	0.0	fibronectin 1
MAPK3	ENSG00000102882	0.053000410565981086	0.0	0.0	0.0	0.0	0.0	0.053000410565981086	0.0	mitogen-activated protein kinase 3
CYP3A4	ENSG00000160868	0.05298990272108843	0.0	0.0	0.0	0.0	0.0	0.05298990272108843	0.0	cytochrome P450 family 3 subfamily A member 4
APBA1	ENSG00000107282	0.05287649947135659	0.0	0.0	0.0	0.0	0.0	0.05287649947135659	0.0	amyloid beta precursor protein binding family A member 1
PI3	ENSG00000124102	0.05285808281119859	0.0	0.0	0.0	0.0	0.0	0.05285808281119859	0.0	peptidase inhibitor 3
LPL	ENSG00000175445	0.05285779979110188	0.0	0.0	0.0	0.0	0.0	0.05285779979110188	0.0	lipoprotein lipase
ABCB1	ENSG00000085563	0.05284209236023918	0.0	0.0	0.0	0.0	0.0	0.05284209236023918	0.0	ATP binding cassette subfamily B member 1
APBA3	ENSG00000011132	0.052822	0.0	0.0	0.0	0.0	0.0	0.052822	0.0	amyloid beta precursor protein binding family A member 3
GAP43	ENSG00000172020	0.05276692456249999	0.0	0.0	0.0	0.0	0.01363121825	0.04935911999999999	0.0	growth associated protein 43
IGF2	ENSG00000167244	0.05272254846938775	0.0	0.0	0.0	0.0	0.0	0.05272254846938775	0.0	insulin like growth factor 2
CDK1	ENSG00000170312	0.052689425	0.0	0.0	0.0	0.0	0.0	0.052689425	0.0	cyclin dependent kinase 1
CALR	ENSG00000179218	0.05267643055555556	0.0	0.0	0.0	0.0	0.0	0.05267643055555556	0.0	calreticulin
NES	ENSG00000132688	0.052663749999999995	0.0	0.0	0.0	0.0	0.0	0.052663749999999995	0.0	nestin
CFH	ENSG00000000971	0.05264347960037098	0.00044671420000000003	0.0	0.0	0.0	0.0	0.05253180105037098	0.0	complement factor H
RORA	ENSG00000069667	0.0526066872	0.0449451872	0.0	0.0	0.0	0.0	0.030646	0.0	RAR related orphan receptor A
FYN	ENSG00000010810	0.05260505555555556	0.0	0.0	0.0	0.0	0.0	0.05260505555555556	0.0	FYN proto-oncogene, Src family tyrosine kinase
KCNN4	ENSG00000104783	0.05240129555555556	0.0	0.0	0.0	0.0	0.0	0.05240129555555556	0.0	potassium calcium-activated channel subfamily N member 4
CX3CR1	ENSG00000168329	0.05239102565742493	0.0	0.0	0.0	0.0	0.0	0.05239102565742493	0.0	C-X3-C motif chemokine receptor 1
IL33	ENSG00000137033	0.05228346658943992	0.000240928	0.0	0.0	0.0	0.0	0.05222323458943992	0.0	interleukin 33
CDKN1A	ENSG00000124762	0.05219766612700848	0.0	0.0	0.0	0.0	0.0	0.05219766612700848	0.0	cyclin dependent kinase inhibitor 1A
TRPC6	ENSG00000137672	0.05217655555555555	0.0	0.0	0.0	0.0	0.0	0.05217655555555555	0.0	transient receptor potential cation channel subfamily C member 6
GRPR	ENSG00000126010	0.052121	0.0	0.0	0.0	0.0	0.0	0.052121	0.0	gastrin releasing peptide receptor
MAG	ENSG00000105695	0.05209177777777778	0.0	0.0	0.0	0.0	0.0	0.05209177777777778	0.0	myelin associated glycoprotein
CAT	ENSG00000121691	0.05208554934684344	0.0	0.0	0.0	0.0	0.0	0.05208554934684344	0.0	catalase
KIAA1217	ENSG00000120549	0.05198595666666667	0.0	0.0	0.0	0.0	0.0	0.05198595666666667	0.0	KIAA1217
CIB1	ENSG00000185043	0.0519352556122449	0.0	0.0	0.0	0.0	0.0	0.0519352556122449	0.0	calcium and integrin binding 1
SLC11A2	ENSG00000110911	0.051935185770975056	0.0	0.0	0.0	0.0	0.0	0.051935185770975056	0.0	solute carrier family 11 member 2
TXN	ENSG00000136810	0.05185059826774237	0.0	0.0	0.0	0.0	0.0	0.05185059826774237	0.0	thioredoxin
PAOX	ENSG00000148832	0.0517983022675737	0.0	0.0	0.0	0.0	0.0	0.0517983022675737	0.0	polyamine oxidase
FAS	ENSG00000026103	0.05179275111111111	0.0	0.0	0.0	0.0	0.0	0.05179275111111111	0.0	Fas cell surface death receptor
PARP1	ENSG00000143799	0.05176538371598065	0.0	0.0	0.0	0.0	0.0	0.05176538371598065	0.0	poly(ADP-ribose) polymerase 1
CXCR2	ENSG00000180871	0.05167824888888889	0.0	0.0	0.0	0.0	0.0	0.05167824888888889	0.0	C-X-C motif chemokine receptor 2
SLC30A3	ENSG00000115194	0.05162707406411049	0.0	0.0	0.0	0.0	0.0	0.05162707406411049	0.0	solute carrier family 30 member 3
CCL17	ENSG00000102970	0.0516	0.0	0.0	0.0	0.0	0.0	0.0516	0.0	C-C motif chemokine ligand 17
ECE1	ENSG00000117298	0.051566717102331294	0.0	0.0	0.0	0.0	0.0	0.051566717102331294	0.0	endothelin converting enzyme 1
SAA1	ENSG00000173432	0.05155752761241774	0.0	0.0	0.0	0.0	0.0	0.05155752761241774	0.0	serum amyloid A1
BLMH	ENSG00000108578	0.05153563684067015	0.0	0.0	0.0	0.0	0.0	0.05153563684067015	0.0	bleomycin hydrolase
SLC1A2	ENSG00000110436	0.051512463747512775	0.0	0.0	0.0	0.0	0.0	0.051512463747512775	0.0	solute carrier family 1 member 2
GBA	ENSG00000177628	0.051471921666666656	0.0	0.0	0.0	0.0	0.0	0.051471921666666656	0.0	glucosylceramidase beta
SUMO1	ENSG00000116030	0.05137288732993197	0.0	0.0	0.0	0.0	0.0	0.05137288732993197	0.0	small ubiquitin-like modifier 1
H2AFX	ENSG00000188486	0.051211128888888895	0.0	0.0	0.0	0.0	0.0	0.051211128888888895	0.0	H2A histone family member X
VIP	ENSG00000146469	0.05119164218714353	0.0	0.0	0.0	0.0	0.0	0.05119164218714353	0.0	vasoactive intestinal peptide
PLXNA4	ENSG00000221866	0.05116369444444444	0.0	0.0	0.0	0.0	0.0	0.05116369444444444	0.0	plexin A4
GSAP	ENSG00000186088	0.05111280002834466	0.0	0.0	0.0	0.0	0.0	0.05111280002834466	0.0	gamma-secretase activating protein
ROCK2	ENSG00000134318	0.05110133111111111	0.0	0.0	0.0	0.0	0.0	0.05110133111111111	0.0	Rho associated coiled-coil containing protein kinase 2
CXCL12	ENSG00000107562	0.05099315133838385	0.0	0.0	0.0	0.0	0.0	0.05099315133838385	0.0	C-X-C motif chemokine ligand 12
XPR1	ENSG00000143324	0.050918712971492995	0.0	0.0	0.0	0.0	0.0	0.050918712971492995	0.0	xenotropic and polytropic retrovirus receptor 1
CXCR3	ENSG00000186810	0.05089774722222222	0.0	0.0	0.0	0.0	0.0	0.05089774722222222	0.0	C-X-C motif chemokine receptor 3
CD59	ENSG00000085063	0.05086241888888889	0.0	0.0	0.0	0.0	0.0	0.05086241888888889	0.0	CD59 molecule (CD59 blood group)
ALG1	ENSG00000033011	0.050826391820079274	0.0	0.0	0.0	0.0	0.0	0.050826391820079274	0.0	ALG1, chitobiosyldiphosphodolichol beta-mannosyltransferase
SHBG	ENSG00000129214	0.0506935306226926	0.0	0.0	0.0	0.0	0.0	0.0506935306226926	0.0	sex hormone binding globulin
HP	ENSG00000257017	0.05067555462019767	0.0	0.0	0.0	0.0	0.0	0.05067555462019767	0.0	haptoglobin
ALDH4A1	ENSG00000159423	0.050670571500000004	0.050670571500000004	0.0	0.0	0.0	0.0	0.0	0.0	aldehyde dehydrogenase 4 family member A1
CCK	ENSG00000187094	0.050635900130385485	0.0	0.0	0.0	0.0	0.0	0.050635900130385485	0.0	cholecystokinin
MAP3K5	ENSG00000197442	0.0506138489484127	0.0	0.0	0.0	0.0	0.0	0.0506138489484127	0.0	mitogen-activated protein kinase kinase kinase 5
HPGDS	ENSG00000163106	0.05059828667283293	0.0	0.0	0.0	0.0	0.0	0.05059828667283293	0.0	hematopoietic prostaglandin D synthase
DPP4	ENSG00000197635	0.050449321995464855	0.0	0.0	0.0	0.0	0.0	0.050449321995464855	0.0	dipeptidyl peptidase 4
TTBK1	ENSG00000146216	0.050430405632716044	0.0	0.0	0.0	0.0	0.0	0.050430405632716044	0.0	tau tubulin kinase 1
ANK1	ENSG00000029534	0.05040107334971025	0.0	0.0	0.0	0.0	0.0	0.05040107334971025	0.0	ankyrin 1
CCR5	ENSG00000160791	0.050368731167170576	0.0	0.0	0.0	0.0	0.0	0.050368731167170576	0.0	C-C motif chemokine receptor 5 (gene/pseudogene)
SOD1	ENSG00000142168	0.05033786197949226	0.0	0.0	0.0	0.0	0.0	0.05033786197949226	0.0	superoxide dismutase 1
P2RX7	ENSG00000089041	0.05028185900955372	0.0	0.0	0.0	0.0	0.0	0.05028185900955372	0.0	purinergic receptor P2X 7
SLC18A3	ENSG00000187714	0.05023380579775716	0.0	0.0	0.0	0.0	0.0	0.05023380579775716	0.0	solute carrier family 18 member A3
OGG1	ENSG00000114026	0.05011237641723357	0.0	0.0	0.0	0.0	0.0	0.05011237641723357	0.0	8-oxoguanine DNA glycosylase
APEH	ENSG00000164062	0.05003489427437641	0.0	0.0	0.0	0.0	0.0	0.05003489427437641	0.0	acylaminoacyl-peptide hydrolase
MMP14	ENSG00000157227	0.049863646666666664	0.0	0.0	0.0	0.0	0.0	0.049863646666666664	0.0	matrix metallopeptidase 14
SLC4A1AP	ENSG00000163798	0.049835593000000004	0.049835593000000004	0.0	0.0	0.0	0.0	0.0	0.0	solute carrier family 4 member 1 adaptor protein
M6PR	ENSG00000003056	0.04979	0.0	0.0	0.0	0.0	0.0	0.04979	0.0	mannose-6-phosphate receptor, cation dependent
CEBPD	ENSG00000221869	0.04978342973922903	0.0	0.0	0.0	0.0	0.0	0.04978342973922903	0.0	CCAAT enhancer binding protein delta
TFCP2	ENSG00000135457	0.04976605720228725	0.0	0.0	0.0	0.0	0.0	0.04976605720228725	0.0	transcription factor CP2
MAMLD1	ENSG00000013619	0.049732524720945304	0.0	0.0	0.0	0.0	0.0	0.049732524720945304	0.0	mastermind like domain containing 1
STMN1	ENSG00000117632	0.049675706666666666	0.0	0.0	0.0	0.0	0.0	0.049675706666666666	0.0	stathmin 1
DNM1L	ENSG00000087470	0.04963982482993197	0.0	0.0	0.0	0.0	0.0	0.04963982482993197	0.0	dynamin 1 like
AGTR2	ENSG00000180772	0.04946468	0.0	0.0	0.0	0.0	0.0	0.04946468	0.0	angiotensin II receptor type 2
TRPC4AP	ENSG00000100991	0.04945650000000001	0.0	0.0	0.0	0.0	0.0	0.04945650000000001	0.0	transient receptor potential cation channel subfamily C member 4 associated protein
UMOD	ENSG00000169344	0.049342684444444444	0.0	0.0	0.0	0.0	0.0	0.049342684444444444	0.0	uromodulin
CD3D	ENSG00000167286	0.04928374	0.0	0.0	0.0	0.0	0.0	0.04928374	0.0	CD3d molecule
KAT5	ENSG00000172977	0.04926162084372638	0.0	0.0	0.0	0.0	0.0	0.04926162084372638	0.0	lysine acetyltransferase 5
VCP	ENSG00000165280	0.049254870896321495	0.0	0.0	0.0	0.0	0.0	0.049254870896321495	0.0	valosin containing protein
TNFRSF21	ENSG00000146072	0.049222698095238104	0.0	0.0	0.0	0.0	0.0	0.049222698095238104	0.0	TNF receptor superfamily member 21
DNMBP	ENSG00000107554	0.049193137732426305	0.0	0.0	0.0	0.0	0.0	0.049193137732426305	0.0	dynamin binding protein
SYN1	ENSG00000008056	0.04918395383219954	0.0	0.0	0.0	0.0	0.0	0.04918395383219954	0.0	synapsin I
SLC18A2	ENSG00000165646	0.04914741166666667	0.0	0.0	0.0	0.0	0.0	0.04914741166666667	0.0	solute carrier family 18 member A2
GSTM3	ENSG00000134202	0.049080000000000006	0.0	0.0	0.0	0.0	0.0	0.049080000000000006	0.0	glutathione S-transferase mu 3
ITIH4	ENSG00000055955	0.04907224	0.0	0.0	0.0	0.0	0.0	0.04907224	0.0	inter-alpha-trypsin inhibitor heavy chain family member 4
CASP1	ENSG00000137752	0.04904886401581003	0.0	0.0	0.0	0.0	0.0	0.04904886401581003	0.0	caspase 1
BCL2A1	ENSG00000140379	0.04899530333333333	0.0	0.0	0.0	0.0	0.0	0.04899530333333333	0.0	BCL2 related protein A1
CTNNA3	ENSG00000183230	0.04884737333333334	0.0	0.0	0.0	0.0	0.0	0.04884737333333334	0.0	catenin alpha 3
EGFR	ENSG00000146648	0.04881082293146511	0.0	0.0	0.0	0.0	0.0	0.04881082293146511	0.0	epidermal growth factor receptor
FOS	ENSG00000170345	0.048601036666666673	0.0	0.0	0.0	0.0	0.0	0.048601036666666673	0.0	Fos proto-oncogene, AP-1 transcription factor subunit
HSPA5	ENSG00000044574	0.048583745792608185	0.0	0.0	0.0	0.0	0.0	0.048583745792608185	0.0	heat shock protein family A (Hsp70) member 5
GGA3	ENSG00000125447	0.048567375	0.0	0.0	0.0	0.0	0.0	0.048567375	0.0	golgi associated, gamma adaptin ear containing, ARF binding protein 3
HS3ST2	ENSG00000122254	0.048555999999999995	0.0	0.0	0.0	0.0	0.0	0.048555999999999995	0.0	heparan sulfate-glucosamine 3-sulfotransferase 2
INA	ENSG00000148798	0.048551537724999996	0.0	0.0	0.0	0.0	0.0080096509	0.046549125	0.0	internexin neuronal intermediate filament protein alpha
CCDC85C	ENSG00000205476	0.048551425100000004	0.048551425100000004	0.0	0.0	0.0	0.0	0.0	0.0	coiled-coil domain containing 85C
SDR9C7	ENSG00000170426	0.048551425100000004	0.048551425100000004	0.0	0.0	0.0	0.0	0.0	0.0	short chain dehydrogenase/reductase family 9C member 7
MBP	ENSG00000197971	0.04847792875456379	0.0	0.0	0.0	0.0	0.0	0.04847792875456379	0.0	myelin basic protein
F2	ENSG00000180210	0.04842527777777777	0.0	0.0	0.0	0.0	0.0	0.04842527777777777	0.0	coagulation factor II, thrombin
ENG	ENSG00000106991	0.048400000000000006	0.0	0.0	0.0	0.0	0.0	0.048400000000000006	0.0	endoglin
GJA1	ENSG00000152661	0.04839557379030612	0.0003580421	0.0	0.0	0.0	0.0	0.04830606326530612	0.0	gap junction protein alpha 1
CNTN2	ENSG00000184144	0.04837724995464853	0.0	0.0	0.0	0.0	0.0	0.04837724995464853	0.0	contactin 2
GPR3	ENSG00000181773	0.048350826439909296	0.0	0.0	0.0	0.0	0.0	0.048350826439909296	0.0	G protein-coupled receptor 3
F2RL3	ENSG00000127533	0.048332	0.0	0.0	0.0	0.0	0.0	0.048332	0.0	F2R like thrombin or trypsin receptor 3
HSF1	ENSG00000185122	0.04831933094110295	0.0	0.0	0.0	0.0	0.0	0.04831933094110295	0.0	heat shock transcription factor 1
FGFR1	ENSG00000077782	0.048302870000000005	0.0	0.0	0.0	0.0	0.0	0.048302870000000005	0.0	fibroblast growth factor receptor 1
CYP17A1	ENSG00000148795	0.048260611111111115	0.0	0.0	0.0	0.0	0.0	0.048260611111111115	0.0	cytochrome P450 family 17 subfamily A member 1
GC	ENSG00000145321	0.04824155555555556	0.0	0.0	0.0	0.0	0.0	0.04824155555555556	0.0	GC, vitamin D binding protein
CYBB	ENSG00000165168	0.04820074299319728	0.0	0.0	0.0	0.0	0.0	0.04820074299319728	0.0	cytochrome b-245 beta chain
CDH2	ENSG00000170558	0.04817894250566893	0.0	0.0	0.0	0.0	0.0	0.04817894250566893	0.0	cadherin 2
DLX4	ENSG00000108813	0.048170361111111115	0.0	0.0	0.0	0.0	0.0	0.048170361111111115	0.0	distal-less homeobox 4
APOC3	ENSG00000110245	0.048127993333333334	0.0	0.0	0.0	0.0	0.0	0.048127993333333334	0.0	apolipoprotein C3
DKK1	ENSG00000107984	0.04812444507180649	0.0	0.0	0.0	0.0	0.0	0.04812444507180649	0.0	dickkopf WNT signaling pathway inhibitor 1
PREP	ENSG00000085377	0.04802901777777777	0.0	0.0	0.0	0.0	0.0	0.04802901777777777	0.0	prolyl endopeptidase
AR	ENSG00000169083	0.047911226780045356	0.0	0.0	0.0	0.0	0.0	0.047911226780045356	0.0	androgen receptor
SLC8A3	ENSG00000100678	0.047830861111111116	0.0	0.0	0.0	0.0	0.0	0.047830861111111116	0.0	solute carrier family 8 member A3
TPI1	ENSG00000111669	0.04780708431972788	0.0	0.0	0.0	0.0	0.0	0.04780708431972788	0.0	triosephosphate isomerase 1
CNP	ENSG00000173786	0.047806111111111105	0.0	0.0	0.0	0.0	0.0	0.047806111111111105	0.0	2',3'-cyclic nucleotide 3' phosphodiesterase
MAP2K6	ENSG00000108984	0.047760000000000004	0.0	0.0	0.0	0.0	0.0	0.047760000000000004	0.0	mitogen-activated protein kinase kinase 6
PITRM1	ENSG00000107959	0.04767322222222222	0.0	0.0	0.0	0.0	0.0	0.04767322222222222	0.0	pitrilysin metallopeptidase 1
UCP2	ENSG00000175567	0.04765498611111111	0.0	0.0	0.0	0.0	0.0	0.04765498611111111	0.0	uncoupling protein 2
SELENOP	ENSG00000250722	0.047605555555555554	0.0	0.0	0.0	0.0	0.0	0.047605555555555554	0.0	selenoprotein P
MAPK8	ENSG00000107643	0.047582	0.0	0.0	0.0	0.0	0.0	0.047582	0.0	mitogen-activated protein kinase 8
CDK4	ENSG00000135446	0.047574	0.0	0.0	0.0	0.0	0.0	0.047574	0.0	cyclin dependent kinase 4
NTN1	ENSG00000065320	0.04756411111111112	0.0	0.0	0.0	0.0	0.0	0.04756411111111112	0.0	netrin 1
SLC44A5	ENSG00000137968	0.0475636037	0.0475636037	0.0	0.0	0.0	0.0	0.0	0.0	solute carrier family 44 member 5
FLOT1	ENSG00000137312	0.04756355555555556	0.0	0.0	0.0	0.0	0.0	0.04756355555555556	0.0	flotillin 1
PRL	ENSG00000172179	0.04754655969834723	0.0	0.0	0.0	0.0	0.0	0.04754655969834723	0.0	prolactin
HSPA9	ENSG00000113013	0.04746903245464853	0.0	0.0	0.0	0.0	0.0	0.04746903245464853	0.0	heat shock protein family A (Hsp70) member 9
GPR39	ENSG00000183840	0.047392	0.0	0.0	0.0	0.0	0.0	0.047392	0.0	G protein-coupled receptor 39
TBP	ENSG00000112592	0.04734584000000001	0.0	0.0	0.0	0.0	0.0	0.04734584000000001	0.0	TATA-box binding protein
S100A9	ENSG00000163220	0.04734083424251535	0.0	0.0	0.0	0.0	0.0	0.04734083424251535	0.0	S100 calcium binding protein A9
CRYZ	ENSG00000116791	0.04730203555555555	0.0	0.0	0.0	0.0	0.0	0.04730203555555555	0.0	crystallin zeta
NDRG2	ENSG00000165795	0.047295222222222225	0.0	0.0	0.0	0.0	0.0	0.047295222222222225	0.0	NDRG family member 2
MEOX2	ENSG00000106511	0.04728	0.0	0.0	0.0	0.0	0.0	0.04728	0.0	mesenchyme homeobox 2
AVP	ENSG00000101200	0.04726777777273872	0.0	0.0	0.0	0.0	0.0	0.04726777777273872	0.0	arginine vasopressin
STK24	ENSG00000102572	0.0472031861	0.0472031861	0.0	0.0	0.0	0.0	0.0	0.0	serine/threonine kinase 24
SIRT3	ENSG00000142082	0.04718271494331065	0.0	0.0	0.0	0.0	0.0	0.04718271494331065	0.0	sirtuin 3
LRP10	ENSG00000197324	0.047124	0.0	0.0	0.0	0.0	0.0	0.047124	0.0	LDL receptor related protein 10
FMR1	ENSG00000102081	0.04709286888888889	0.0	0.0	0.0	0.0	0.0	0.04709286888888889	0.0	fragile X mental retardation 1
NARS2	ENSG00000137513	0.047051245000000005	0.047051245000000005	0.0	0.0	0.0	0.0	0.0	0.0	asparaginyl-tRNA synthetase 2, mitochondrial
ANXA6	ENSG00000197043	0.04703039105442178	0.0	0.0	0.0	0.0	0.0	0.04703039105442178	0.0	annexin A6
CCR2	ENSG00000121807	0.04701648298445318	0.0	0.0	0.0	0.0	0.0	0.04701648298445318	0.0	C-C motif chemokine receptor 2
MMP24	ENSG00000125966	0.04699694444444445	0.0	0.0	0.0	0.0	0.0	0.04699694444444445	0.0	matrix metallopeptidase 24
KLK8	ENSG00000129455	0.04698380555555555	0.0	0.0	0.0	0.0	0.0	0.04698380555555555	0.0	kallikrein related peptidase 8
VWF	ENSG00000110799	0.046973828333333335	0.0	0.0	0.0	0.0	0.0	0.046973828333333335	0.0	von Willebrand factor
THOP1	ENSG00000172009	0.04696075555555556	0.0	0.0	0.0	0.0	0.0	0.04696075555555556	0.0	thimet oligopeptidase 1
C4B	ENSG00000224389	0.04693649999999999	0.0	0.0	0.0	0.0	0.0	0.04693649999999999	0.0	complement C4B (Chido blood group)
POMC	ENSG00000115138	0.04689212888888889	0.0	0.0	0.0	0.0	0.0	0.04689212888888889	0.0	proopiomelanocortin
NPC1	ENSG00000141458	0.04689129698790627	0.0	0.0	0.0	0.0	0.0	0.04689129698790627	0.0	NPC intracellular cholesterol transporter 1
LIPC	ENSG00000166035	0.04687448491111111	0.0149654952	0.0	0.0	0.0	0.0	0.04313311111111111	0.0	lipase C, hepatic type
GPHN	ENSG00000171723	0.046872	0.0	0.0	0.0	0.0	0.0	0.046872	0.0	gephyrin
CCR1	ENSG00000163823	0.04678455555555555	0.0	0.0	0.0	0.0	0.0	0.04678455555555555	0.0	C-C motif chemokine receptor 1
VPS35	ENSG00000069329	0.04673009180272109	0.0	0.0	0.0	0.0	0.0	0.04673009180272109	0.0	VPS35, retromer complex component
XPO5	ENSG00000124571	0.046728	0.0	0.0	0.0	0.0	0.0	0.046728	0.0	exportin 5
TFPI	ENSG00000003436	0.046721761111111114	0.0	0.0	0.0	0.0	0.0	0.046721761111111114	0.0	tissue factor pathway inhibitor
ADCYAP1	ENSG00000141433	0.04671516666666666	0.0	0.0	0.0	0.0	0.0	0.04671516666666666	0.0	adenylate cyclase activating polypeptide 1
RGS4	ENSG00000117152	0.046714812372284725	0.0	0.0	0.0	0.0	0.013407249489138889	0.043363000000000006	0.0	regulator of G protein signaling 4
AQP1	ENSG00000240583	0.04671341244444445	0.0	0.0	0.0	0.0	0.006292052	0.04514039944444445	0.0	aquaporin 1 (Colton blood group)
GPX1	ENSG00000233276	0.046696999999999995	0.0	0.0	0.0	0.0	0.0	0.046696999999999995	0.0	glutathione peroxidase 1
NME8	ENSG00000086288	0.046695881999999994	0.0	0.0	0.0	0.0	0.0	0.046695881999999994	0.0	NME/NM23 family member 8
FYB1	ENSG00000082074	0.046683555555555555	0.0	0.0	0.0	0.0	0.0	0.046683555555555555	0.0	FYN binding protein 1
P2RY1	ENSG00000169860	0.04664105555555556	0.0	0.0	0.0	0.0	0.0	0.04664105555555556	0.0	purinergic receptor P2Y1
GOT2	ENSG00000125166	0.046637221111111106	0.0	0.0	0.0	0.0	0.0	0.046637221111111106	0.0	glutamic-oxaloacetic transaminase 2
ANG	ENSG00000214274	0.046618319444444445	0.0	0.0	0.0	0.0	0.0	0.046618319444444445	0.0	angiogenin
OTC	ENSG00000036473	0.04655890666666667	0.0	0.0	0.0	0.0	0.0	0.04655890666666667	0.0	ornithine carbamoyltransferase
ARNTL	ENSG00000133794	0.04641111111111111	0.0	0.0	0.0	0.0	0.0	0.04641111111111111	0.0	aryl hydrocarbon receptor nuclear translocator like
CDC42EP3	ENSG00000163171	0.046378217900000004	0.046378217900000004	0.0	0.0	0.0	0.0	0.0	0.0	CDC42 effector protein 3
ADCY8	ENSG00000155897	0.046378217900000004	0.046378217900000004	0.0	0.0	0.0	0.0	0.0	0.0	adenylate cyclase 8
KLF2	ENSG00000127528	0.04626525	0.0	0.0	0.0	0.0	0.0	0.04626525	0.0	Kruppel like factor 2
CASR	ENSG00000036828	0.0462489350255102	0.0	0.0	0.0	0.0	0.0	0.0462489350255102	0.0	calcium sensing receptor
NRG3	ENSG00000185737	0.046206	0.0	0.0	0.0	0.0	0.0	0.046206	0.0	neuregulin 3
NEFM	ENSG00000104722	0.04608223335607993	0.0	0.0	0.0	0.0	0.010431765125	0.04347429207482993	0.0	neurofilament medium
PTN	ENSG00000105894	0.046078633333333334	0.0	0.0	0.0	0.0	0.0	0.046078633333333334	0.0	pleiotrophin
NFE2L2	ENSG00000116044	0.04606933955004592	0.0	0.0	0.0	0.0	0.0	0.04606933955004592	0.0	nuclear factor, erythroid 2 like 2
RTN1	ENSG00000139970	0.04606363324999999	0.0	0.0	0.0	0.0	0.006846533	0.044351999999999996	0.0	reticulon 1
LUZP2	ENSG00000187398	0.0460272296	0.0421662296	0.0	0.0	0.0	0.0	0.015444	0.0	leucine zipper protein 2
PRMT5	ENSG00000100462	0.046	0.0	0.0	0.0	0.0	0.0	0.046	0.0	protein arginine methyltransferase 5
SLC33A1	ENSG00000169359	0.04593684808673469	0.0	0.0	0.0	0.0	0.0	0.04593684808673469	0.0	solute carrier family 33 member 1
CREM	ENSG00000095794	0.045899999999999996	0.0	0.0	0.0	0.0	0.0	0.045899999999999996	0.0	cAMP responsive element modulator
HPRT1	ENSG00000165704	0.045831204444444454	0.0	0.0	0.0	0.0	0.0	0.045831204444444454	0.0	hypoxanthine phosphoribosyltransferase 1
KALRN	ENSG00000160145	0.045804063477891156	0.0	0.0	0.0	0.0	0.0	0.045804063477891156	0.0	kalirin RhoGEF kinase
CNTF	ENSG00000242689	0.045726833883281075	0.0	0.0	0.0	0.0	0.0	0.045726833883281075	0.0	ciliary neurotrophic factor
HTT	ENSG00000197386	0.04570892393336947	0.0	0.0	0.0	0.0	0.0	0.04570892393336947	0.0	huntingtin
PCSK1N	ENSG00000102109	0.045677999999999996	0.0	0.0	0.0	0.0	0.0	0.045677999999999996	0.0	proprotein convertase subtilisin/kexin type 1 inhibitor
POLN	ENSG00000130997	0.0456633267	0.0456633267	0.0	0.0	0.0	0.0	0.0	0.0	DNA polymerase nu
PLAT	ENSG00000104368	0.04564707716357806	0.0	0.0	0.0	0.0	0.0	0.04564707716357806	0.0	plasminogen activator, tissue type
ECD	ENSG00000122882	0.045640231111111124	0.0	0.0	0.0	0.0	0.0	0.045640231111111124	0.0	ecdysoneless cell cycle regulator
ABAT	ENSG00000183044	0.045610239999999996	0.0	0.0	0.0	0.0	0.0	0.045610239999999996	0.0	4-aminobutyrate aminotransferase
CTSS	ENSG00000163131	0.04560824	0.0	0.0	0.0	0.0	0.0	0.04560824	0.0	cathepsin S
SLC8A2	ENSG00000118160	0.045562	0.0	0.0	0.0	0.0	0.0	0.045562	0.0	solute carrier family 8 member A2
TNC	ENSG00000041982	0.04555197653611111	0.0	0.0	0.0	0.0	0.0035074617	0.04467511111111111	0.0	tenascin C
NEFL	ENSG00000277586	0.04553769771201121	0.0	0.0	0.0	0.0	0.0	0.04553769771201121	0.0	neurofilament light
GLO1	ENSG00000124767	0.045512000000000004	0.0	0.0	0.0	0.0	0.0	0.045512000000000004	0.0	glyoxalase I
PRDX6	ENSG00000117592	0.045468555555555554	0.0	0.0	0.0	0.0	0.0	0.045468555555555554	0.0	peroxiredoxin 6
NEFH	ENSG00000100285	0.04544069863387189	0.0	0.0	0.0	0.0	0.00954441415	0.04305459509637189	0.0	neurofilament heavy
CCL3	ENSG00000277632	0.045386510951793246	0.0	0.0	0.0	0.0	0.0	0.045386510951793246	0.0	C-C motif chemokine ligand 3
S100A1	ENSG00000160678	0.045324666666666666	0.0	0.0	0.0	0.0	0.0	0.045324666666666666	0.0	S100 calcium binding protein A1
FFAR1	ENSG00000126266	0.045324	0.0	0.0	0.0	0.0	0.0	0.045324	0.0	free fatty acid receptor 1
TLR9	ENSG00000239732	0.04529155555555556	0.0	0.0	0.0	0.0	0.0	0.04529155555555556	0.0	toll like receptor 9
PLP1	ENSG00000123560	0.045276	0.0	0.0	0.0	0.0	0.0	0.045276	0.0	proteolipid protein 1
SFPQ	ENSG00000116560	0.04525027222222222	0.0	0.0	0.0	0.0	0.0	0.04525027222222222	0.0	splicing factor proline and glutamine rich
TFAM	ENSG00000108064	0.04523454339002268	0.0	0.0	0.0	0.0	0.0	0.04523454339002268	0.0	transcription factor A, mitochondrial
PADI2	ENSG00000117115	0.04521903310657596	0.0	0.0	0.0	0.0	0.0	0.04521903310657596	0.0	peptidyl arginine deiminase 2
SLC30A6	ENSG00000152683	0.0451925	0.0	0.0	0.0	0.0	0.0	0.0451925	0.0	solute carrier family 30 member 6
CCR3	ENSG00000183625	0.045189999999999994	0.0	0.0	0.0	0.0	0.0	0.045189999999999994	0.0	C-C motif chemokine receptor 3
ETS2	ENSG00000157557	0.045173	0.0	0.0	0.0	0.0	0.0	0.045173	0.0	ETS proto-oncogene 2, transcription factor
ENPP2	ENSG00000136960	0.04515216526706979	0.0	0.0	0.0	0.0	0.0	0.04515216526706979	0.0	ectonucleotide pyrophosphatase/phosphodiesterase 2
SRPK2	ENSG00000135250	0.044961999999999995	0.0	0.0	0.0	0.0	0.0	0.044961999999999995	0.0	SRSF protein kinase 2
CRHR1	ENSG00000120088	0.04494909307324263	0.0003058932	0.0	0.0	0.0	0.0	0.04487261977324263	0.0	corticotropin releasing hormone receptor 1
GPX4	ENSG00000167468	0.044946	0.0	0.0	0.0	0.0	0.0	0.044946	0.0	glutathione peroxidase 4
MMEL1	ENSG00000142606	0.04492711111111111	0.0	0.0	0.0	0.0	0.0	0.04492711111111111	0.0	membrane metalloendopeptidase like 1
FPR2	ENSG00000171049	0.044884911904240106	0.0	0.0	0.0	0.0	0.0	0.044884911904240106	0.0	formyl peptide receptor 2
PTGES	ENSG00000148344	0.044811111111111114	0.0	0.0	0.0	0.0	0.0	0.044811111111111114	0.0	prostaglandin E synthase
SIRT2	ENSG00000068903	0.04480941070956161	0.0	0.0	0.0	0.0	0.0	0.04480941070956161	0.0	sirtuin 2
SREBF2	ENSG00000198911	0.044804	0.0	0.0	0.0	0.0	0.0	0.044804	0.0	sterol regulatory element binding transcription factor 2
PLIN2	ENSG00000147872	0.04478683333333333	0.0	0.0	0.0	0.0	0.0	0.04478683333333333	0.0	perilipin 2
VGLL3	ENSG00000206538	0.044737087	0.0	0.0	0.0	0.0	0.044737087	0.0	0.0	vestigial like family member 3
CASP8	ENSG00000064012	0.044546518163265304	0.0	0.0	0.0	0.0	0.0	0.044546518163265304	0.0	caspase 8
SLC17A7	ENSG00000104888	0.04450281222222222	0.0	0.0	0.0	0.0	0.0	0.04450281222222222	0.0	solute carrier family 17 member 7
IL17A	ENSG00000112115	0.04448010005668935	0.0	0.0	0.0	0.0	0.0	0.04448010005668935	0.0	interleukin 17A
XBP1	ENSG00000100219	0.04444050745149912	0.0	0.0	0.0	0.0	0.0	0.04444050745149912	0.0	X-box binding protein 1
AKAP9	ENSG00000127914	0.044416000000000004	0.0	0.0	0.0	0.0	0.0	0.044416000000000004	0.0	A-kinase anchoring protein 9
NOTCH4	ENSG00000204301	0.044405426125	2.1704500000000002e-05	0.0	0.0	0.0	0.0	0.0444	0.0	notch 4
USF1	ENSG00000158773	0.044305000000000004	0.0	0.0	0.0	0.0	0.0	0.044305000000000004	0.0	upstream transcription factor 1
PZP	ENSG00000126838	0.0442905	0.0	0.0	0.0	0.0	0.0	0.0442905	0.0	PZP, alpha-2-macroglobulin like
STUB1	ENSG00000103266	0.044262499999999996	0.0	0.0	0.0	0.0	0.0	0.044262499999999996	0.0	STIP1 homology and U-box containing protein 1
IGFBP2	ENSG00000115457	0.04424500000000001	0.0	0.0	0.0	0.0	0.0	0.04424500000000001	0.0	insulin like growth factor binding protein 2
TGM2	ENSG00000198959	0.044184053180481825	0.0	0.0	0.0	0.0	0.0	0.044184053180481825	0.0	transglutaminase 2
CPE	ENSG00000109472	0.04412718333333333	0.0	0.0	0.0	0.0	0.0	0.04412718333333333	0.0	carboxypeptidase E
HSPB1	ENSG00000106211	0.044094749999999995	0.0	0.0	0.0	0.0	0.0	0.044094749999999995	0.0	heat shock protein family B (small) member 1
RYR3	ENSG00000198838	0.044023	0.0	0.0	0.0	0.0	0.0	0.044023	0.0	ryanodine receptor 3
SLC25A37	ENSG00000147454	0.044	0.0	0.0	0.0	0.0	0.0	0.044	0.0	solute carrier family 25 member 37
TNFSF10	ENSG00000121858	0.043979	0.0	0.0	0.0	0.0	0.0	0.043979	0.0	TNF superfamily member 10
SELE	ENSG00000007908	0.04396794444444444	0.0	0.0	0.0	0.0	0.0	0.04396794444444444	0.0	selectin E
PPP1R10	ENSG00000204569	0.043962	0.0	0.0	0.0	0.0	0.0	0.043962	0.0	protein phosphatase 1 regulatory subunit 10
KITLG	ENSG00000049130	0.043956888888888886	0.0	0.0	0.0	0.0	0.0	0.043956888888888886	0.0	KIT ligand
CTF1	ENSG00000150281	0.043955999999999995	0.0	0.0	0.0	0.0	0.0	0.043955999999999995	0.0	cardiotrophin 1
WWOX	ENSG00000186153	0.043916293546882076	1.8187e-06	0.0	0.0	0.0	0.0	0.04391583887188208	0.0	WW domain containing oxidoreductase
PID1	ENSG00000153823	0.043903222222222225	0.0	0.0	0.0	0.0	0.0	0.043903222222222225	0.0	phosphotyrosine interaction domain containing 1
APEX1	ENSG00000100823	0.043877628163265306	0.0	0.0	0.0	0.0	0.0	0.043877628163265306	0.0	apurinic/apyrimidinic endodeoxyribonuclease 1
TMEFF2	ENSG00000144339	0.043828	0.0	0.0	0.0	0.0	0.0	0.043828	0.0	transmembrane protein with EGF like and two follistatin like domains 2
CRAT	ENSG00000095321	0.0438	0.0	0.0	0.0	0.0	0.0	0.0438	0.0	carnitine O-acetyltransferase
EGF	ENSG00000138798	0.04366888888888889	0.0	0.0	0.0	0.0	0.0	0.04366888888888889	0.0	epidermal growth factor
CDK9	ENSG00000136807	0.04361288605442176	0.0	0.0	0.0	0.0	0.0	0.04361288605442176	0.0	cyclin dependent kinase 9
REG1A	ENSG00000115386	0.043593597222222225	0.0	0.0	0.0	0.0	0.0	0.043593597222222225	0.0	regenerating family member 1 alpha
SORCS1	ENSG00000108018	0.04353598310153692	0.0	0.0	0.0	0.0	0.0	0.04353598310153692	0.0	sortilin related VPS10 domain containing receptor 1
SLC40A1	ENSG00000138449	0.043518600000000005	0.0	0.0	0.0	0.0	0.0	0.043518600000000005	0.0	solute carrier family 40 member 1
CFL1	ENSG00000172757	0.04351511111111111	0.0	0.0	0.0	0.0	0.0	0.04351511111111111	0.0	cofilin 1
LEPR	ENSG00000116678	0.04351285388888889	0.0	0.0	0.0	0.0	0.0	0.04351285388888889	0.0	leptin receptor
FTO	ENSG00000140718	0.043467523333333334	0.0	0.0	0.0	0.0	0.0	0.043467523333333334	0.0	FTO, alpha-ketoglutarate dependent dioxygenase
AOC3	ENSG00000131471	0.043455458333333336	0.0	0.0	0.0	0.0	0.0	0.043455458333333336	0.0	amine oxidase, copper containing 3
PRND	ENSG00000171864	0.04343094444444444	0.0	0.0	0.0	0.0	0.0	0.04343094444444444	0.0	prion like protein doppel
PKNOX2	ENSG00000165495	0.0434222754	0.0434222754	0.0	0.0	0.0	0.0	0.0	0.0	PBX/knotted 1 homeobox 2
KLC1	ENSG00000126214	0.043352433106575966	0.0	0.0	0.0	0.0	0.0	0.043352433106575966	0.0	kinesin light chain 1
XRCC1	ENSG00000073050	0.043333388888888894	0.0	0.0	0.0	0.0	0.0	0.043333388888888894	0.0	X-ray repair cross complementing 1
AIFM1	ENSG00000156709	0.04325444444444445	0.0	0.0	0.0	0.0	0.0	0.04325444444444445	0.0	apoptosis inducing factor mitochondria associated 1
DLG1	ENSG00000075711	0.043209338877777774	0.0089102444	0.0	0.0	0.0	0.0	0.04098177777777778	0.0	discs large MAGUK scaffold protein 1
PAK2	ENSG00000180370	0.0431397821	0.0431397821	0.0	0.0	0.0	0.0	0.0	0.0	p21 (RAC1) activated kinase 2
IL1RN	ENSG00000136689	0.04310675722222222	0.0	0.0	0.0	0.0	0.0	0.04310675722222222	0.0	interleukin 1 receptor antagonist
PNMT	ENSG00000141744	0.0431	0.0	0.0	0.0	0.0	0.0	0.0431	0.0	phenylethanolamine N-methyltransferase
ALOX15	ENSG00000161905	0.04306259400102562	0.0	0.0	0.0	0.0	0.0	0.04306259400102562	0.0	arachidonate 15-lipoxygenase
CFTR	ENSG00000001626	0.043033	0.0	0.0	0.0	0.0	0.0	0.043033	0.0	cystic fibrosis transmembrane conductance regulator
HYLS1	ENSG00000198331	0.042984	0.0	0.0	0.0	0.0	0.0	0.042984	0.0	HYLS1, centriolar and ciliogenesis associated
DDX58	ENSG00000107201	0.042984	0.0	0.0	0.0	0.0	0.0	0.042984	0.0	DExD/H-box helicase 58
MIF	ENSG00000240972	0.04297088375283447	0.0	0.0	0.0	0.0	0.0	0.04297088375283447	0.0	macrophage migration inhibitory factor
SERPINC1	ENSG00000117601	0.042968000000000006	0.0	0.0	0.0	0.0	0.0	0.042968000000000006	0.0	serpin family C member 1
DOCK2	ENSG00000134516	0.042918555555555564	0.0	0.0	0.0	0.0	0.0	0.042918555555555564	0.0	dedicator of cytokinesis 2
CTSE	ENSG00000196188	0.04282388888888888	0.0	0.0	0.0	0.0	0.0	0.04282388888888888	0.0	cathepsin E
S100A12	ENSG00000163221	0.04277955470521542	0.0	0.0	0.0	0.0	0.0	0.04277955470521542	0.0	S100 calcium binding protein A12
YBX1	ENSG00000065978	0.042768	0.0	0.0	0.0	0.0	0.0	0.042768	0.0	Y-box binding protein 1
RACK1	ENSG00000204628	0.04274549999999999	0.0	0.0	0.0	0.0	0.0	0.04274549999999999	0.0	receptor for activated C kinase 1
SMPD3	ENSG00000103056	0.04263713888888889	0.0	0.0	0.0	0.0	0.0	0.04263713888888889	0.0	sphingomyelin phosphodiesterase 3
ENSA	ENSG00000143420	0.04263533333333334	0.0	0.0	0.0	0.0	0.0	0.04263533333333334	0.0	endosulfine alpha
BMP4	ENSG00000125378	0.04260544444444444	0.0	0.0	0.0	0.0	0.0	0.04260544444444444	0.0	bone morphogenetic protein 4
MAP2K1	ENSG00000169032	0.042572	0.0	0.0	0.0	0.0	0.0	0.042572	0.0	mitogen-activated protein kinase kinase 1
NOTCH3	ENSG00000074181	0.042558	0.0	0.0	0.0	0.0	0.0	0.042558	0.0	notch 3
NPY4R	ENSG00000204174	0.04255451581632652	0.0	0.0	0.0	0.0	0.0	0.04255451581632652	0.0	neuropeptide Y receptor Y4
NME9	ENSG00000181322	0.042538811	0.042538811	0.0	0.0	0.0	0.0	0.0	0.0	NME/NM23 family member 9
SLC30A1	ENSG00000170385	0.0425095	0.0	0.0	0.0	0.0	0.0	0.0425095	0.0	solute carrier family 30 member 1
BPTF	ENSG00000171634	0.04238924991496598	0.0	0.0	0.0	0.0	0.0	0.04238924991496598	0.0	bromodomain PHD finger transcription factor
PDCD6	ENSG00000249915	0.042387	0.0	0.0	0.0	0.0	0.0	0.042387	0.0	programmed cell death 6
PAWR	ENSG00000177425	0.04234542960585029	0.0	0.0	0.0	0.0	0.0	0.04234542960585029	0.0	pro-apoptotic WT1 regulator
SIL1	ENSG00000120725	0.042306551196206715	0.0	0.0	0.0	0.0	0.0	0.042306551196206715	0.0	SIL1 nucleotide exchange factor
NQO2	ENSG00000124588	0.0422875	0.0	0.0	0.0	0.0	0.0	0.0422875	0.0	N-ribosyldihydronicotinamide:quinone reductase 2
APLP1	ENSG00000105290	0.04226499989404925	0.0	0.0	0.0	0.0	0.0	0.04226499989404925	0.0	amyloid beta precursor like protein 1
ANXA5	ENSG00000164111	0.04221965494331066	0.0	0.0	0.0	0.0	0.0	0.04221965494331066	0.0	annexin A5
TNK1	ENSG00000174292	0.04219	0.0	0.0	0.0	0.0	0.0	0.04219	0.0	tyrosine kinase non receptor 1
TSC2	ENSG00000103197	0.04218525000000001	0.0	0.0	0.0	0.0	0.0	0.04218525000000001	0.0	TSC complex subunit 2
ACD	ENSG00000102977	0.04218	0.0	0.0	0.0	0.0	0.0	0.04218	0.0	ACD, shelterin complex subunit and telomerase recruitment factor
CHCHD2	ENSG00000106153	0.04217699999999999	0.0	0.0	0.0	0.0	0.0	0.04217699999999999	0.0	coiled-coil-helix-coiled-coil-helix domain containing 2
PIKFYVE	ENSG00000115020	0.042136847222222225	0.0	0.0	0.0	0.0	0.0	0.042136847222222225	0.0	phosphoinositide kinase, FYVE-type zinc finger containing
DKK3	ENSG00000050165	0.042100055555555564	0.0	0.0	0.0	0.0	0.0	0.042100055555555564	0.0	dickkopf WNT signaling pathway inhibitor 3
NCL	ENSG00000115053	0.04209194224489796	0.0	0.0	0.0	0.0	0.0	0.04209194224489796	0.0	nucleolin
KIF6	ENSG00000164627	0.042053	0.0	0.0	0.0	0.0	0.0	0.042053	0.0	kinesin family member 6
NAT2	ENSG00000156006	0.04200255290249434	0.0	0.0	0.0	0.0	0.0	0.04200255290249434	0.0	N-acetyltransferase 2
HAMP	ENSG00000105697	0.041989500000000006	0.0	0.0	0.0	0.0	0.0	0.041989500000000006	0.0	hepcidin antimicrobial peptide
GIP	ENSG00000159224	0.04198824025195262	0.0	0.0	0.0	0.0	0.0	0.04198824025195262	0.0	gastric inhibitory polypeptide
SRF	ENSG00000112658	0.041976	0.0	0.0	0.0	0.0	0.0	0.041976	0.0	serum response factor
TIAF1	ENSG00000221995	0.041923555555555554	0.0	0.0	0.0	0.0	0.0	0.041923555555555554	0.0	TGFB1-induced anti-apoptotic factor 1
SNCG	ENSG00000173267	0.04187068505974506	0.0	0.0	0.0	0.0	0.0	0.04187068505974506	0.0	synuclein gamma
CYP2J2	ENSG00000134716	0.041828000000000004	0.0	0.0	0.0	0.0	0.0	0.041828000000000004	0.0	cytochrome P450 family 2 subfamily J member 2
NAE1	ENSG00000159593	0.041822000000000005	0.0	0.0	0.0	0.0	0.0	0.041822000000000005	0.0	NEDD8 activating enzyme E1 subunit 1
SLC30A4	ENSG00000104154	0.041812999999999996	0.0	0.0	0.0	0.0	0.0	0.041812999999999996	0.0	solute carrier family 30 member 4
MGLL	ENSG00000074416	0.041802684444444446	0.0	0.0	0.0	0.0	0.0	0.041802684444444446	0.0	monoglyceride lipase
NR1H2	ENSG00000131408	0.0417832156122449	0.0	0.0	0.0	0.0	0.0	0.0417832156122449	0.0	nuclear receptor subfamily 1 group H member 2
IL1RAP	ENSG00000196083	0.041760000000000005	0.0	0.0	0.0	0.0	0.0	0.041760000000000005	0.0	interleukin 1 receptor accessory protein
SLC10A4	ENSG00000145248	0.041754	0.0	0.0	0.0	0.0	0.0	0.041754	0.0	solute carrier family 10 member 4
PPP3R1	ENSG00000221823	0.041723666666666666	0.0	0.0	0.0	0.0	0.0	0.041723666666666666	0.0	protein phosphatase 3 regulatory subunit B, alpha
SLCO6A1	ENSG00000205359	0.0416179835388034	0.0	0.0	0.0	0.0	0.0	0.0416179835388034	0.0	solute carrier organic anion transporter family member 6A1
BMP6	ENSG00000153162	0.041608345	0.0	0.0	0.0	0.0	0.0	0.041608345	0.0	bone morphogenetic protein 6
TNMD	ENSG00000000005	0.04157450000000001	0.0	0.0	0.0	0.0	0.0	0.04157450000000001	0.0	tenomodulin
HSP90AB1	ENSG00000096384	0.04154433333333333	0.0	0.0	0.0	0.0	0.0	0.04154433333333333	0.0	heat shock protein 90 alpha family class B member 1
NCKAP1	ENSG00000061676	0.0415	0.0	0.0	0.0	0.0	0.0	0.0415	0.0	NCK associated protein 1
MPZL1	ENSG00000197965	0.041496	0.041496	0.0	0.0	0.0	0.0	0.0	0.0	myelin protein zero like 1
ATXN7L1	ENSG00000146776	0.041496	0.041496	0.0	0.0	0.0	0.0	0.0	0.0	ataxin 7 like 1
STC1	ENSG00000159167	0.041486999999999996	0.0	0.0	0.0	0.0	0.0	0.041486999999999996	0.0	stanniocalcin 1
MYOCD	ENSG00000141052	0.041418444444444445	0.0	0.0	0.0	0.0	0.0	0.041418444444444445	0.0	myocardin
THBS4	ENSG00000113296	0.041412000000000004	0.0	0.0	0.0	0.0	0.0	0.041412000000000004	0.0	thrombospondin 4
KDR	ENSG00000128052	0.04140375	0.0	0.0	0.0	0.0	0.0	0.04140375	0.0	kinase insert domain receptor
HPSE	ENSG00000173083	0.04138661038548752	0.0	0.0	0.0	0.0	0.0	0.04138661038548752	0.0	heparanase
C5orf38	ENSG00000186493	0.041331538741496594	0.0	0.0	0.0	0.0	0.0	0.041331538741496594	0.0	chromosome 5 open reading frame 38
F3	ENSG00000117525	0.04129250000000001	0.0	0.0	0.0	0.0	0.0	0.04129250000000001	0.0	coagulation factor III, tissue factor
MAPK10	ENSG00000109339	0.04129123055555555	0.0	0.0	0.0	0.0	0.0	0.04129123055555555	0.0	mitogen-activated protein kinase 10
CTSG	ENSG00000100448	0.04125990277777778	0.0	0.0	0.0	0.0	0.0	0.04125990277777778	0.0	cathepsin G
MADD	ENSG00000110514	0.04125377777777778	0.0	0.0	0.0	0.0	0.0	0.04125377777777778	0.0	MAP kinase activating death domain
APBB2	ENSG00000163697	0.04121307444444445	0.0	0.0	0.0	0.0	0.0	0.04121307444444445	0.0	amyloid beta precursor protein binding family B member 2
SCGN	ENSG00000079689	0.041210000000000004	0.0	0.0	0.0	0.0	0.0	0.041210000000000004	0.0	secretagogin, EF-hand calcium binding protein
SLC6A1	ENSG00000157103	0.0412	0.0	0.0	0.0	0.0	0.0	0.0412	0.0	solute carrier family 6 member 1
RGS2	ENSG00000116741	0.04114877777777777	0.0	0.0	0.0	0.0	0.0	0.04114877777777777	0.0	regulator of G protein signaling 2
FURIN	ENSG00000140564	0.041108437052154195	0.0	0.0	0.0	0.0	0.0	0.041108437052154195	0.0	furin, paired basic amino acid cleaving enzyme
EEF2	ENSG00000167658	0.041080500000000006	0.0	0.0	0.0	0.0	0.0	0.041080500000000006	0.0	eukaryotic translation elongation factor 2
UTS2B	ENSG00000188958	0.0410623745	0.0410623745	0.0	0.0	0.0	0.0	0.0	0.0	urotensin 2B
CXCL1	ENSG00000163739	0.041019	0.0	0.0	0.0	0.0	0.0	0.041019	0.0	C-X-C motif chemokine ligand 1
CTNNBL1	ENSG00000132792	0.041014	0.0	0.0	0.0	0.0	0.0	0.041014	0.0	catenin beta like 1
ABCG1	ENSG00000160179	0.04098622177777777	0.0	0.0	0.0	0.0	0.0	0.04098622177777777	0.0	ATP binding cassette subfamily G member 1
EGR1	ENSG00000120738	0.04096666666666667	0.0	0.0	0.0	0.0	0.0	0.04096666666666667	0.0	early growth response 1
PEPD	ENSG00000124299	0.04095822222222222	0.0	0.0	0.0	0.0	0.0	0.04095822222222222	0.0	peptidase D
ATF4	ENSG00000128272	0.040863633333333337	0.0	0.0	0.0	0.0	0.0	0.040863633333333337	0.0	activating transcription factor 4
ATF2	ENSG00000115966	0.040861	0.0	0.0	0.0	0.0	0.0	0.040861	0.0	activating transcription factor 2
PYY	ENSG00000131096	0.040855999999999996	0.0	0.0	0.0	0.0	0.0	0.040855999999999996	0.0	peptide YY
ALOX5AP	ENSG00000132965	0.040788	0.0	0.0	0.0	0.0	0.0	0.040788	0.0	arachidonate 5-lipoxygenase activating protein
FLNA	ENSG00000196924	0.040746250000000005	0.0	0.0	0.0	0.0	0.0	0.040746250000000005	0.0	filamin A
COL17A1	ENSG00000065618	0.04073388888888889	0.0	0.0	0.0	0.0	0.0	0.04073388888888889	0.0	collagen type XVII alpha 1 chain
TBX3	ENSG00000135111	0.0406677954	0.0406677954	0.0	0.0	0.0	0.0	0.0	0.0	T-box 3
CA4	ENSG00000167434	0.04065965282008761	0.0	0.0	0.0	0.0	0.0	0.04065965282008761	0.0	carbonic anhydrase 4
HRAS	ENSG00000174775	0.040655111111111114	0.0	0.0	0.0	0.0	0.0	0.040655111111111114	0.0	HRas proto-oncogene, GTPase
DOCK3	ENSG00000088538	0.04064866888888888	0.0	0.0	0.0	0.0	0.0	0.04064866888888888	0.0	dedicator of cytokinesis 3
F12	ENSG00000131187	0.04061799555555555	0.0	0.0	0.0	0.0	0.0	0.04061799555555555	0.0	coagulation factor XII
WNT2	ENSG00000105989	0.040600000000000004	0.0	0.0	0.0	0.0	0.0	0.040600000000000004	0.0	Wnt family member 2
F2R	ENSG00000181104	0.040596952074829926	0.0	0.0	0.0	0.0	0.0	0.040596952074829926	0.0	coagulation factor II thrombin receptor
SMPD1	ENSG00000166311	0.04058993833333333	0.0	0.0	0.0	0.0	0.0	0.04058993833333333	0.0	sphingomyelin phosphodiesterase 1
PDLIM7	ENSG00000196923	0.040563999999999996	0.0	0.0	0.0	0.0	0.0	0.040563999999999996	0.0	PDZ and LIM domain 7
STMN2	ENSG00000104435	0.040540678722222216	0.0	0.0	0.0	0.0	0.009699826	0.03811572222222222	0.0	stathmin 2
GDF2	ENSG00000263761	0.04052744444444444	0.0	0.0	0.0	0.0	0.0	0.04052744444444444	0.0	growth differentiation factor 2
TGFBR2	ENSG00000163513	0.04046112888888889	0.0	0.0	0.0	0.0	0.0	0.04046112888888889	0.0	transforming growth factor beta receptor 2
RBP4	ENSG00000138207	0.040451593333333334	0.0	0.0	0.0	0.0	0.0	0.040451593333333334	0.0	retinol binding protein 4
PHLDA2	ENSG00000181649	0.04040269277777778	0.0	0.0	0.0	0.0	0.0	0.04040269277777778	0.0	pleckstrin homology like domain family A member 2
PPP3CA	ENSG00000138814	0.040400484400000006	0.0	0.0	0.0	0.0	0.0055059376	0.039024	0.0	protein phosphatase 3 catalytic subunit alpha
ALDH1A1	ENSG00000165092	0.040400000000000005	0.0	0.0	0.0	0.0	0.0	0.040400000000000005	0.0	aldehyde dehydrogenase 1 family member A1
GZMB	ENSG00000100453	0.040391640000000006	0.0	0.0	0.0	0.0	0.0	0.040391640000000006	0.0	granzyme B
TNFRSF11B	ENSG00000164761	0.0403365	0.0	0.0	0.0	0.0	0.0	0.0403365	0.0	TNF receptor superfamily member 11b
GPC1	ENSG00000063660	0.04033537500000001	0.0	0.0	0.0	0.0	0.0	0.04033537500000001	0.0	glypican 1
GART	ENSG00000159131	0.040302	0.0	0.0	0.0	0.0	0.0	0.040302	0.0	phosphoribosylglycinamide formyltransferase, phosphoribosylglycinamide synthetase, phosphoribosylaminoimidazole synthetase
TBK1	ENSG00000183735	0.040284	0.0	0.0	0.0	0.0	0.0	0.040284	0.0	TANK binding kinase 1
CHGB	ENSG00000089199	0.04028040376666667	0.0	0.0	0.0	0.0	0.0098939484	0.03780691666666667	0.0	chromogranin B
GAD1	ENSG00000128683	0.040242752940022684	0.0	0.0	0.0	0.0	0.0058272982	0.038785928390022685	0.0	glutamate decarboxylase 1
TREM1	ENSG00000124731	0.040236	0.0	0.0	0.0	0.0	0.0	0.040236	0.0	triggering receptor expressed on myeloid cells 1
BAX	ENSG00000087088	0.040115000000000005	0.0	0.0	0.0	0.0	0.0	0.040115000000000005	0.0	BCL2 associated X, apoptosis regulator
LAMP2	ENSG00000005893	0.0400985	0.0	0.0	0.0	0.0	0.0	0.0400985	0.0	lysosomal associated membrane protein 2
MAPK1	ENSG00000100030	0.04008699272222222	0.0006854220000000001	0.0	0.0	0.0	0.0	0.039915637222222224	0.0	mitogen-activated protein kinase 1
EDNRB	ENSG00000136160	0.040069686300000004	0.0322696863	0.0	0.0	0.0	0.0	0.031200000000000002	0.0	endothelin receptor type B
AHSG	ENSG00000145192	0.04004653555555556	0.0	0.0	0.0	0.0	0.0	0.04004653555555556	0.0	alpha 2-HS glycoprotein
NRF1	ENSG00000106459	0.04004066666666666	0.0	0.0	0.0	0.0	0.0	0.04004066666666666	0.0	nuclear respiratory factor 1
GPER1	ENSG00000164850	0.04002000000000001	0.0	0.0	0.0	0.0	0.0	0.04002000000000001	0.0	G protein-coupled estrogen receptor 1
PNN	ENSG00000100941	0.04001879081061642	0.0	0.0	0.0	0.0	0.0	0.04001879081061642	0.0	pinin, desmosome associated protein
PCK1	ENSG00000124253	0.039996	0.0	0.0	0.0	0.0	0.0	0.039996	0.0	phosphoenolpyruvate carboxykinase 1
NUDT1	ENSG00000106268	0.039982000000000004	0.0	0.0	0.0	0.0	0.0	0.039982000000000004	0.0	nudix hydrolase 1
IL3	ENSG00000164399	0.03997712	0.0	0.0	0.0	0.0	0.0	0.03997712	0.0	interleukin 3
SYK	ENSG00000165025	0.039948	0.0	0.0	0.0	0.0	0.0	0.039948	0.0	spleen associated tyrosine kinase
SP1	ENSG00000185591	0.039926861111111114	0.0	0.0	0.0	0.0	0.0	0.039926861111111114	0.0	Sp1 transcription factor
CES1	ENSG00000198848	0.039918	0.0	0.0	0.0	0.0	0.0	0.039918	0.0	carboxylesterase 1
LGALS3	ENSG00000131981	0.039894508333333335	0.0	0.0	0.0	0.0	0.0	0.039894508333333335	0.0	galectin 3
GALC	ENSG00000054983	0.03978	0.0	0.0	0.0	0.0	0.0	0.03978	0.0	galactosylceramidase
MAP1B	ENSG00000131711	0.03972798611111111	0.0	0.0	0.0	0.0	0.0	0.03972798611111111	0.0	microtubule associated protein 1B
PRKCB	ENSG00000166501	0.039722055699999995	0.0	0.0	0.0	0.0	0.0093522228	0.037383999999999994	0.0	protein kinase C beta
FAM3C	ENSG00000196937	0.0397	0.0	0.0	0.0	0.0	0.0	0.0397	0.0	family with sequence similarity 3 member C
DNM2	ENSG00000079805	0.03965077777777778	0.0	0.0	0.0	0.0	0.0	0.03965077777777778	0.0	dynamin 2
CLN3	ENSG00000188603	0.039599999999999996	0.0	0.0	0.0	0.0	0.0	0.039599999999999996	0.0	CLN3, battenin
TDO2	ENSG00000151790	0.039579	0.0	0.0	0.0	0.0	0.0	0.039579	0.0	tryptophan 2,3-dioxygenase
FCGR1A	ENSG00000150337	0.039550999999999996	0.0	0.0	0.0	0.0	0.0	0.039550999999999996	0.0	Fc fragment of IgG receptor Ia
F11	ENSG00000088926	0.039545555555555556	0.0	0.0	0.0	0.0	0.0	0.039545555555555556	0.0	coagulation factor XI
AAK1	ENSG00000115977	0.039526971075	0.0	0.0	0.0	0.0	0.0077078843000000005	0.0376	0.0	AP2 associated kinase 1
CFI	ENSG00000205403	0.039501	0.0	0.0	0.0	0.0	0.0	0.039501	0.0	complement factor I
HNMT	ENSG00000150540	0.03949	0.0	0.0	0.0	0.0	0.0	0.03949	0.0	histamine N-methyltransferase
AEBP1	ENSG00000106624	0.0394725227125	0.0	0.0	0.0	0.0	0.00582609085	0.038016	0.0	AE binding protein 1
SOD2	ENSG00000112096	0.03945738888888889	0.0	0.0	0.0	0.0	0.0	0.03945738888888889	0.0	superoxide dismutase 2
TP73	ENSG00000078900	0.039439	0.0	0.0	0.0	0.0	0.0	0.039439	0.0	tumor protein p73
CD274	ENSG00000120217	0.039436	0.0	0.0	0.0	0.0	0.0	0.039436	0.0	CD274 molecule
SERPINB6	ENSG00000124570	0.03940199999999999	0.0	0.0	0.0	0.0	0.0	0.03940199999999999	0.0	serpin family B member 6
GK2	ENSG00000196475	0.039359500000000006	0.0	0.0	0.0	0.0	0.0	0.039359500000000006	0.0	glycerol kinase 2
P2RY2	ENSG00000175591	0.03934000000000001	0.0	0.0	0.0	0.0	0.0	0.03934000000000001	0.0	purinergic receptor P2Y2
NCKAP5	ENSG00000176771	0.03932	0.03932	0.0	0.0	0.0	0.0	0.0	0.0	NCK associated protein 5
FUS	ENSG00000089280	0.03921828386850663	0.0	0.0	0.0	0.0	0.0	0.03921828386850663	0.0	FUS RNA binding protein
SOAT1	ENSG00000057252	0.03919282222222222	0.0	0.0	0.0	0.0	0.0	0.03919282222222222	0.0	sterol O-acyltransferase 1
GRAP2	ENSG00000100351	0.039149555555555555	0.0	0.0	0.0	0.0	0.0	0.039149555555555555	0.0	GRB2 related adaptor protein 2
TNFRSF1B	ENSG00000028137	0.039147	0.0	0.0	0.0	0.0	0.0	0.039147	0.0	TNF receptor superfamily member 1B
SLC1A1	ENSG00000106688	0.039131692480555556	0.0	0.0	0.0	0.0	0.0052085477	0.037829555555555554	0.0	solute carrier family 1 member 1
MT-ND4	ENSG00000198886	0.03912	0.0	0.0	0.0	0.0	0.0	0.03912	0.0	mitochondrially encoded NADH:ubiquinone oxidoreductase core subunit 4
REST	ENSG00000084093	0.03910723854999999	0.0010979542	0.0	0.0	0.0	0.0	0.03883274999999999	0.0	RE1 silencing transcription factor
ITSN1	ENSG00000205726	0.039099666666666665	0.0	0.0	0.0	0.0	0.0	0.039099666666666665	0.0	intersectin 1
IREB2	ENSG00000136381	0.039096735725000005	1.89429e-05	0.0	0.0	0.0	0.0	0.039092	0.0	iron responsive element binding protein 2
NPS	ENSG00000214285	0.0390789693877551	0.0	0.0	0.0	0.0	0.0	0.0390789693877551	0.0	neuropeptide S
MTHFD1	ENSG00000100714	0.039072	0.0	0.0	0.0	0.0	0.0	0.039072	0.0	methylenetetrahydrofolate dehydrogenase, cyclohydrolase and formyltetrahydrofolate synthetase 1
SLC17A6	ENSG00000091664	0.03903686501874999	0.0	0.0	0.0	0.0	0.005999460075	0.037536999999999994	0.0	solute carrier family 17 member 6
CASP9	ENSG00000132906	0.03896286	0.0	0.0	0.0	0.0	0.0	0.03896286	0.0	caspase 9
HSPB8	ENSG00000152137	0.03894269999999999	0.0	0.0	0.0	0.0	0.0	0.03894269999999999	0.0	heat shock protein family B (small) member 8
CTGF	ENSG00000118523	0.03893799999999999	0.0	0.0	0.0	0.0	0.0	0.03893799999999999	0.0	connective tissue growth factor
SMPD2	ENSG00000135587	0.038906111111111114	0.0	0.0	0.0	0.0	0.0	0.038906111111111114	0.0	sphingomyelin phosphodiesterase 2
ADAM12	ENSG00000148848	0.038904388888888884	0.0	0.0	0.0	0.0	0.0	0.038904388888888884	0.0	ADAM metallopeptidase domain 12
OPTN	ENSG00000123240	0.03886643366111111	1.1270200000000001e-05	0.0	0.0	0.0	0.0	0.03886361611111111	0.0	optineurin
RIPK1	ENSG00000137275	0.038805	0.0	0.0	0.0	0.0	0.0	0.038805	0.0	receptor interacting serine/threonine kinase 1
OPN4	ENSG00000122375	0.03880000000000001	0.0	0.0	0.0	0.0	0.0	0.03880000000000001	0.0	opsin 4
FASLG	ENSG00000117560	0.03879688151927438	0.0	0.0	0.0	0.0	0.0	0.03879688151927438	0.0	Fas ligand
GADD45A	ENSG00000116717	0.038782000000000004	0.0	0.0	0.0	0.0	0.0	0.038782000000000004	0.0	growth arrest and DNA damage inducible alpha
HTRA1	ENSG00000166033	0.038764	0.0	0.0	0.0	0.0	0.0	0.038764	0.0	HtrA serine peptidase 1
PCSK5	ENSG00000099139	0.03876093693333333	0.035040581975	0.0	0.0	0.0	0.0	0.01592	0.0	proprotein convertase subtilisin/kexin type 5
CHCHD10	ENSG00000250479	0.038752	0.0	0.0	0.0	0.0	0.0	0.038752	0.0	coiled-coil-helix-coiled-coil-helix domain containing 10
OPRK1	ENSG00000082556	0.038711447025	0.0	0.0	0.0	0.0	0.0076457881	0.0368	0.0	opioid receptor kappa 1
THBS1	ENSG00000137801	0.03870733333333333	0.0	0.0	0.0	0.0	0.0	0.03870733333333333	0.0	thrombospondin 1
CD27	ENSG00000139193	0.03867641666666667	0.0	0.0	0.0	0.0	0.0	0.03867641666666667	0.0	CD27 molecule
CYP1A2	ENSG00000140505	0.038661	0.0	0.0	0.0	0.0	0.0	0.038661	0.0	cytochrome P450 family 1 subfamily A member 2
C5AR1	ENSG00000197405	0.03865012222222223	0.0	0.0	0.0	0.0	0.0	0.03865012222222223	0.0	complement C5a receptor 1
FCGR2B	ENSG00000072694	0.03861088888888888	0.0	0.0	0.0	0.0	0.0	0.03861088888888888	0.0	Fc fragment of IgG receptor IIb
BIRC3	ENSG00000023445	0.038520000000000006	0.038520000000000006	0.0	0.0	0.0	0.0	0.0	0.0	baculoviral IAP repeat containing 3
WT1	ENSG00000184937	0.038412	0.0	0.0	0.0	0.0	0.0	0.038412	0.0	Wilms tumor 1
SUGT1	ENSG00000165416	0.038400000000000004	0.0	0.0	0.0	0.0	0.0	0.038400000000000004	0.0	SGT1 homolog, MIS12 kinetochore complex assembly cochaperone
DNMT3A	ENSG00000119772	0.038364375	0.0	0.0	0.0	0.0	0.0	0.038364375	0.0	DNA methyltransferase 3 alpha
POU6F1	ENSG00000184271	0.03835355555555555	0.0	0.0	0.0	0.0	0.0	0.03835355555555555	0.0	POU class 6 homeobox 1
UBR4	ENSG00000127481	0.038307	0.0	0.0	0.0	0.0	0.0	0.038307	0.0	ubiquitin protein ligase E3 component n-recognin 4
PLCD1	ENSG00000187091	0.038268722222222225	0.0	0.0	0.0	0.0	0.0	0.038268722222222225	0.0	phospholipase C delta 1
POLB	ENSG00000070501	0.038213722222222225	0.0	0.0	0.0	0.0	0.0	0.038213722222222225	0.0	DNA polymerase beta
CDON	ENSG00000064309	0.038196229400000004	0.038196229400000004	0.0	0.0	0.0	0.0	0.0	0.0	cell adhesion associated, oncogene regulated
E2F1	ENSG00000101412	0.03814055555555555	0.0	0.0	0.0	0.0	0.0	0.03814055555555555	0.0	E2F transcription factor 1
C3	ENSG00000125730	0.038137972222222226	0.0	0.0	0.0	0.0	0.0	0.038137972222222226	0.0	complement C3
PRKN	ENSG00000185345	0.03813475827861952	0.0	0.0	0.0	0.0	0.0	0.03813475827861952	0.0	parkin RBR E3 ubiquitin protein ligase
EEF1AKMT4-ECE2	ENSG00000284917	0.0380515	0.0	0.0	0.0	0.0	0.0	0.0380515	0.0	EEF1AKMT4-ECE2 readthrough
CTSL	ENSG00000135047	0.03803177777777778	0.0	0.0	0.0	0.0	0.0	0.03803177777777778	0.0	cathepsin L
DES	ENSG00000175084	0.0380175	0.0	0.0	0.0	0.0	0.0	0.0380175	0.0	desmin
NRN1	ENSG00000124785	0.038008999999999994	0.0	0.0	0.0	0.0	0.0	0.038008999999999994	0.0	neuritin 1
MYC	ENSG00000136997	0.03800610444444444	0.0	0.0	0.0	0.0	0.0	0.03800610444444444	0.0	MYC proto-oncogene, bHLH transcription factor
LHCGR	ENSG00000138039	0.03796488888888889	0.0	0.0	0.0	0.0	0.0	0.03796488888888889	0.0	luteinizing hormone/choriogonadotropin receptor
DNM1	ENSG00000106976	0.037886166666666665	0.0	0.0	0.0	0.0	0.0	0.037886166666666665	0.0	dynamin 1
DNMT1	ENSG00000130816	0.03783542444444444	0.0	0.0	0.0	0.0	0.0	0.03783542444444444	0.0	DNA methyltransferase 1
EID1	ENSG00000255302	0.037823999999999997	0.0	0.0	0.0	0.0	0.0	0.037823999999999997	0.0	EP300 interacting inhibitor of differentiation 1
SERPINF2	ENSG00000167711	0.03781186965986395	0.0	0.0	0.0	0.0	0.0	0.03781186965986395	0.0	serpin family F member 2
PXN	ENSG00000089159	0.03781	0.0	0.0	0.0	0.0	0.0	0.03781	0.0	paxillin
TNFRSF1A	ENSG00000067182	0.03777124507936507	0.0	0.0	0.0	0.0	0.0	0.03777124507936507	0.0	TNF receptor superfamily member 1A
SARS	ENSG00000031698	0.03775044444444444	0.0	0.0	0.0	0.0	0.0	0.03775044444444444	0.0	seryl-tRNA synthetase
CLIP1	ENSG00000130779	0.03772985344230284	0.0	0.0	0.0	0.0	0.0	0.03772985344230284	0.0	CAP-Gly domain containing linker protein 1
PHF1	ENSG00000112511	0.03768336111111111	0.0	0.0	0.0	0.0	0.0	0.03768336111111111	0.0	PHD finger protein 1
ESRRA	ENSG00000173153	0.0376	0.0	0.0	0.0	0.0	0.0	0.0376	0.0	estrogen related receptor alpha
VAV1	ENSG00000141968	0.0376	0.0	0.0	0.0	0.0	0.0	0.0376	0.0	vav guanine nucleotide exchange factor 1
LRP1B	ENSG00000168702	0.037511185499999995	0.0031087420000000003	0.0	0.0	0.0	0.0	0.036733999999999996	0.0	LDL receptor related protein 1B
DNMT3B	ENSG00000088305	0.037468	0.0	0.0	0.0	0.0	0.0	0.037468	0.0	DNA methyltransferase 3 beta
FABP4	ENSG00000170323	0.03744	0.0	0.0	0.0	0.0	0.0	0.03744	0.0	fatty acid binding protein 4
CCL5	ENSG00000271503	0.037425	0.0	0.0	0.0	0.0	0.0	0.037425	0.0	C-C motif chemokine ligand 5
SERPINF1	ENSG00000132386	0.03742163888888889	0.0	0.0	0.0	0.0	0.0	0.03742163888888889	0.0	serpin family F member 1
APPL1	ENSG00000157500	0.037323	0.0	0.0	0.0	0.0	0.0	0.037323	0.0	adaptor protein, phosphotyrosine interacting with PH domain and leucine zipper 1
SELENOM	ENSG00000198832	0.037254055555555554	0.0	0.0	0.0	0.0	0.0	0.037254055555555554	0.0	selenoprotein M
JAK2	ENSG00000096968	0.03722762222222222	0.0	0.0	0.0	0.0	0.0	0.03722762222222222	0.0	Janus kinase 2
ARHGEF15	ENSG00000198844	0.037224	0.0	0.0	0.0	0.0	0.0	0.037224	0.0	Rho guanine nucleotide exchange factor 15
NFATC2	ENSG00000101096	0.037213	0.0	0.0	0.0	0.0	0.0	0.037213	0.0	nuclear factor of activated T cells 2
CCDC88A	ENSG00000115355	0.037200000000000004	0.0	0.0	0.0	0.0	0.0	0.037200000000000004	0.0	coiled-coil domain containing 88A
CIZ1	ENSG00000148337	0.03718388888888889	0.0	0.0	0.0	0.0	0.0	0.03718388888888889	0.0	CDKN1A interacting zinc finger protein 1
NDUFAB1	ENSG00000004779	0.037177999999999996	0.0	0.0	0.0	0.0	0.0	0.037177999999999996	0.0	NADH:ubiquinone oxidoreductase subunit AB1
MIA	ENSG00000261857	0.037172555555555556	0.0	0.0	0.0	0.0	0.0	0.037172555555555556	0.0	MIA SH3 domain containing
VPS13A	ENSG00000197969	0.03715388888888889	0.0	0.0	0.0	0.0	0.0	0.03715388888888889	0.0	vacuolar protein sorting 13 homolog A
NT5C1A	ENSG00000116981	0.03712	0.0	0.0	0.0	0.0	0.0	0.03712	0.0	5'-nucleotidase, cytosolic IA
RPL17	ENSG00000265681	0.037115999999999996	0.0	0.0	0.0	0.0	0.0	0.037115999999999996	0.0	ribosomal protein L17
VCAM1	ENSG00000162692	0.03703790666666667	0.0	0.0	0.0	0.0	0.0	0.03703790666666667	0.0	vascular cell adhesion molecule 1
MEF2A	ENSG00000068305	0.03701523611111111	0.0	0.0	0.0	0.0	0.0	0.03701523611111111	0.0	myocyte enhancer factor 2A
TMED10	ENSG00000170348	0.036977388888888886	0.0	0.0	0.0	0.0	0.0	0.036977388888888886	0.0	transmembrane p24 trafficking protein 10
PAK3	ENSG00000077264	0.03695319685833333	0.0	0.0	0.0	0.0	0.0069674541	0.03521133333333333	0.0	p21 (RAC1) activated kinase 3
OGA	ENSG00000198408	0.03691932432284086	0.0	0.0	0.0	0.0	0.0	0.03691932432284086	0.0	O-GlcNAcase
PCSK7	ENSG00000160613	0.03685233777777778	0.0	0.0	0.0	0.0	0.0	0.03685233777777778	0.0	proprotein convertase subtilisin/kexin type 7
TXNIP	ENSG00000265972	0.036848	0.0	0.0	0.0	0.0	0.0	0.036848	0.0	thioredoxin interacting protein
TMEM230	ENSG00000089063	0.036848	0.0	0.0	0.0	0.0	0.0	0.036848	0.0	transmembrane protein 230
GARS	ENSG00000106105	0.036828	0.0	0.0	0.0	0.0	0.0	0.036828	0.0	glycyl-tRNA synthetase
NANOS1	ENSG00000188613	0.03680666666666667	0.0	0.0	0.0	0.0	0.0	0.03680666666666667	0.0	nanos C2HC-type zinc finger 1
LMO4	ENSG00000143013	0.03680025	0.0	0.0	0.0	0.0	0.0	0.03680025	0.0	LIM domain only 4
IP6K3	ENSG00000161896	0.0368	0.0	0.0	0.0	0.0	0.0	0.0368	0.0	inositol hexakisphosphate kinase 3
TACR2	ENSG00000075073	0.0368	0.0	0.0	0.0	0.0	0.0	0.0368	0.0	tachykinin receptor 2
CD38	ENSG00000004468	0.0368	0.0	0.0	0.0	0.0	0.0	0.0368	0.0	CD38 molecule
NINJ2	ENSG00000171840	0.036732	0.0	0.0	0.0	0.0	0.0	0.036732	0.0	ninjurin 2
ARC	ENSG00000198576	0.036713386666666674	0.0	0.0	0.0	0.0	0.0	0.036713386666666674	0.0	activity regulated cytoskeleton associated protein
KAT2B	ENSG00000114166	0.03668911111111112	0.0	0.0	0.0	0.0	0.0	0.03668911111111112	0.0	lysine acetyltransferase 2B
MSRB3	ENSG00000174099	0.03663	0.0	0.0	0.0	0.0	0.0	0.03663	0.0	methionine sulfoxide reductase B3
ARPP19	ENSG00000128989	0.036615999999999996	0.0	0.0	0.0	0.0	0.0	0.036615999999999996	0.0	cAMP regulated phosphoprotein 19
LIFR	ENSG00000113594	0.036615999999999996	0.0	0.0	0.0	0.0	0.0	0.036615999999999996	0.0	LIF receptor alpha
UBC	ENSG00000150991	0.036592000000000006	0.0	0.0	0.0	0.0	0.0	0.036592000000000006	0.0	ubiquitin C
SAR1A	ENSG00000079332	0.036579	0.0	0.0	0.0	0.0	0.0	0.036579	0.0	secretion associated Ras related GTPase 1A
CD19	ENSG00000177455	0.036565	0.0	0.0	0.0	0.0	0.0	0.036565	0.0	CD19 molecule
ACE2	ENSG00000130234	0.03648461111111112	0.0	0.0	0.0	0.0	0.0	0.03648461111111112	0.0	angiotensin I converting enzyme 2
BLM	ENSG00000197299	0.036432	0.0	0.0	0.0	0.0	0.0	0.036432	0.0	BLM RecQ like helicase
CDNF	ENSG00000185267	0.036432	0.0	0.0	0.0	0.0	0.0	0.036432	0.0	cerebral dopamine neurotrophic factor
IKBKB	ENSG00000104365	0.036417	0.0	0.0	0.0	0.0	0.0	0.036417	0.0	inhibitor of nuclear factor kappa B kinase subunit beta
PLK2	ENSG00000145632	0.03640565300833333	0.0	0.0	0.0	0.0	0.0085172787	0.03427633333333333	0.0	polo like kinase 2
SPN	ENSG00000197471	0.0364	0.0	0.0	0.0	0.0	0.0	0.0364	0.0	sialophorin
MTNR1A	ENSG00000168412	0.0364	0.0	0.0	0.0	0.0	0.0	0.0364	0.0	melatonin receptor 1A
ARNTL2	ENSG00000029153	0.0364	0.0	0.0	0.0	0.0	0.0	0.0364	0.0	aryl hydrocarbon receptor nuclear translocator like 2
GRM2	ENSG00000164082	0.03639655555555556	0.0	0.0	0.0	0.0	0.0	0.03639655555555556	0.0	glutamate metabotropic receptor 2
LMOD3	ENSG00000163380	0.036382224500000004	0.036382224500000004	0.0	0.0	0.0	0.0	0.0	0.0	leiomodin 3
TACR1	ENSG00000115353	0.036371999999999995	0.0	0.0	0.0	0.0	0.0	0.036371999999999995	0.0	tachykinin receptor 1
SNCB	ENSG00000074317	0.036338	0.0	0.0	0.0	0.0	0.0	0.036338	0.0	synuclein beta
IL1R2	ENSG00000115590	0.03623200000000001	0.0	0.0	0.0	0.0	0.0	0.03623200000000001	0.0	interleukin 1 receptor type 2
CALCOCO2	ENSG00000136436	0.03623188888888889	0.0	0.0	0.0	0.0	0.0	0.03623188888888889	0.0	calcium binding and coiled-coil domain 2
SH3PXD2A	ENSG00000107957	0.036218	0.0	0.0	0.0	0.0	0.0	0.036218	0.0	SH3 and PX domains 2A
MARK2	ENSG00000072518	0.03618766666666667	0.0	0.0	0.0	0.0	0.0	0.03618766666666667	0.0	microtubule affinity regulating kinase 2
RB1	ENSG00000139687	0.03615852888888889	0.0	0.0	0.0	0.0	0.0	0.03615852888888889	0.0	RB transcriptional corepressor 1
TPT1	ENSG00000133112	0.03615115277777777	0.0	0.0	0.0	0.0	0.0	0.03615115277777777	0.0	tumor protein, translationally-controlled 1
CD200R1	ENSG00000163606	0.03614131944444444	0.0	0.0	0.0	0.0	0.0	0.03614131944444444	0.0	CD200 receptor 1
PCNX1	ENSG00000100731	0.036114306	0.036114306	0.0	0.0	0.0	0.0	0.0	0.0	pecanex 1
NAV2	ENSG00000166833	0.036103808375000004	0.0004152335	0.0	0.0	0.0	0.0	0.036000000000000004	0.0	neuron navigator 2
IVD	ENSG00000128928	0.03604341666666667	0.0	0.0	0.0	0.0	0.0	0.03604341666666667	0.0	isovaleryl-CoA dehydrogenase
FHL2	ENSG00000115641	0.036019	0.0	0.0	0.0	0.0	0.0	0.036019	0.0	four and a half LIM domains 2
CREBBP	ENSG00000005339	0.036006611111111114	0.0	0.0	0.0	0.0	0.0	0.036006611111111114	0.0	CREB binding protein
SLCO2A1	ENSG00000174640	0.036000000000000004	0.0	0.0	0.0	0.0	0.0	0.036000000000000004	0.0	solute carrier organic anion transporter family member 2A1
PTPN13	ENSG00000163629	0.036000000000000004	0.0	0.0	0.0	0.0	0.0	0.036000000000000004	0.0	protein tyrosine phosphatase, non-receptor type 13
ATXN2	ENSG00000204842	0.035992916666666666	0.0	0.0	0.0	0.0	0.0	0.035992916666666666	0.0	ataxin 2
LCT	ENSG00000115850	0.035992	0.0	0.0	0.0	0.0	0.0	0.035992	0.0	lactase
GOLM1	ENSG00000135052	0.03599022222222222	0.0	0.0	0.0	0.0	0.0	0.03599022222222222	0.0	golgi membrane protein 1
GPR6	ENSG00000146360	0.0359195	0.0	0.0	0.0	0.0	0.0	0.0359195	0.0	G protein-coupled receptor 6
GDF15	ENSG00000130513	0.035887777777777775	0.0	0.0	0.0	0.0	0.0	0.035887777777777775	0.0	growth differentiation factor 15
TYR	ENSG00000077498	0.03586731444444445	0.0	0.0	0.0	0.0	0.0	0.03586731444444445	0.0	tyrosinase
HNRNPA1	ENSG00000135486	0.03585705555555556	0.0	0.0	0.0	0.0	0.0	0.03585705555555556	0.0	heterogeneous nuclear ribonucleoprotein A1
THBD	ENSG00000178726	0.035820000000000005	0.0	0.0	0.0	0.0	0.0	0.035820000000000005	0.0	thrombomodulin
TAS1R3	ENSG00000169962	0.035820000000000005	0.0	0.0	0.0	0.0	0.0	0.035820000000000005	0.0	taste 1 receptor member 3
DONSON	ENSG00000159147	0.035820000000000005	0.0	0.0	0.0	0.0	0.0	0.035820000000000005	0.0	downstream neighbor of SON
TPH2	ENSG00000139287	0.035820000000000005	0.0	0.0	0.0	0.0	0.0	0.035820000000000005	0.0	tryptophan hydroxylase 2
CD69	ENSG00000110848	0.035820000000000005	0.0	0.0	0.0	0.0	0.0	0.035820000000000005	0.0	CD69 molecule
TLX2	ENSG00000115297	0.03581144689342403	0.0	0.0	0.0	0.0	0.0	0.03581144689342403	0.0	T cell leukemia homeobox 2
NAMPT	ENSG00000105835	0.035800000000000005	0.0	0.0	0.0	0.0	0.0	0.035800000000000005	0.0	nicotinamide phosphoribosyltransferase
PDE4D	ENSG00000113448	0.03577844359722222	0.0045312255	0.0	0.0	0.0	0.0	0.03464563722222222	0.0	phosphodiesterase 4D
DAO	ENSG00000110887	0.03573277777777778	0.0	0.0	0.0	0.0	0.0	0.03573277777777778	0.0	D-amino acid oxidase
SLC2A14	ENSG00000173262	0.03569838888888889	0.0	0.0	0.0	0.0	0.0	0.03569838888888889	0.0	solute carrier family 2 member 14
PLG	ENSG00000122194	0.03568233833333334	0.0	0.0	0.0	0.0	0.0	0.03568233833333334	0.0	plasminogen
FGF14	ENSG00000102466	0.035672888888888886	0.0	0.0	0.0	0.0	0.0	0.035672888888888886	0.0	fibroblast growth factor 14
SHISA2	ENSG00000180730	0.0356582618	0.0356582618	0.0	0.0	0.0	0.0	0.0	0.0	shisa family member 2
GAD2	ENSG00000136750	0.035653024425	0.0	0.0	0.0	0.0	0.0071800977000000005	0.033858	0.0	glutamate decarboxylase 2
NR5A2	ENSG00000116833	0.035650999999999995	0.0	0.0	0.0	0.0	0.0	0.035650999999999995	0.0	nuclear receptor subfamily 5 group A member 2
ADAM9	ENSG00000168615	0.035638777777777776	0.0	0.0	0.0	0.0	0.0	0.035638777777777776	0.0	ADAM metallopeptidase domain 9
PSMB9	ENSG00000240065	0.0356	0.0	0.0	0.0	0.0	0.0	0.0356	0.0	proteasome subunit beta 9
SPOCK1	ENSG00000152377	0.0356	0.0	0.0	0.0	0.0	0.0	0.0356	0.0	SPARC (osteonectin), cwcv and kazal like domains proteoglycan 1
IL13	ENSG00000169194	0.035555111111111114	0.0	0.0	0.0	0.0	0.0	0.035555111111111114	0.0	interleukin 13
CLSTN3	ENSG00000139182	0.035500000000000004	0.0	0.0	0.0	0.0	0.0	0.035500000000000004	0.0	calsyntenin 3
LMF2	ENSG00000100258	0.035469	0.0	0.0	0.0	0.0	0.0	0.035469	0.0	lipase maturation factor 2
NCAPH2	ENSG00000025770	0.035469	0.0	0.0	0.0	0.0	0.0	0.035469	0.0	non-SMC condensin II complex subunit H2
SP4	ENSG00000105866	0.035460000000000005	0.0	0.0	0.0	0.0	0.0	0.035460000000000005	0.0	Sp4 transcription factor
CBFA2T2	ENSG00000078699	0.035442	0.0	0.0	0.0	0.0	0.0	0.035442	0.0	CBFA2/RUNX1 translocation partner 2
TSHR	ENSG00000165409	0.035421999999999995	0.0	0.0	0.0	0.0	0.0	0.035421999999999995	0.0	thyroid stimulating hormone receptor
SLC25A27	ENSG00000153291	0.035421999999999995	0.0	0.0	0.0	0.0	0.0	0.035421999999999995	0.0	solute carrier family 25 member 27
PTPRK	ENSG00000152894	0.035421999999999995	0.0	0.0	0.0	0.0	0.0	0.035421999999999995	0.0	protein tyrosine phosphatase, receptor type K
CSTA	ENSG00000121552	0.035421999999999995	0.0	0.0	0.0	0.0	0.0	0.035421999999999995	0.0	cystatin A
RNH1	ENSG00000023191	0.0354	0.0	0.0	0.0	0.0	0.0	0.0354	0.0	ribonuclease/angiogenin inhibitor 1
B2M	ENSG00000166710	0.035371240000000005	0.0	0.0	0.0	0.0	0.0	0.035371240000000005	0.0	beta-2-microglobulin
C4A	ENSG00000244731	0.035295	0.0	0.0	0.0	0.0	0.0	0.035295	0.0	complement C4A (Rodgers blood group)
SEMA3A	ENSG00000075213	0.035287	0.0	0.0	0.0	0.0	0.0	0.035287	0.0	semaphorin 3A
SLC19A1	ENSG00000173638	0.03528222222222223	0.0	0.0	0.0	0.0	0.0	0.03528222222222223	0.0	solute carrier family 19 member 1
HEBP2	ENSG00000051620	0.035280000000000006	0.0	0.0	0.0	0.0	0.0	0.035280000000000006	0.0	heme binding protein 2
NR1I2	ENSG00000144852	0.035255	0.0	0.0	0.0	0.0	0.0	0.035255	0.0	nuclear receptor subfamily 1 group I member 2
ABCC1	ENSG00000103222	0.0352485	0.0	0.0	0.0	0.0	0.0	0.0352485	0.0	ATP binding cassette subfamily C member 1
SLC6A9	ENSG00000196517	0.035244	0.0	0.0	0.0	0.0	0.0	0.035244	0.0	solute carrier family 6 member 9
CSPG4	ENSG00000173546	0.035244	0.0	0.0	0.0	0.0	0.0	0.035244	0.0	chondroitin sulfate proteoglycan 4
RPS6KB1	ENSG00000108443	0.035244	0.0	0.0	0.0	0.0	0.0	0.035244	0.0	ribosomal protein S6 kinase B1
CLN5	ENSG00000102805	0.035244	0.0	0.0	0.0	0.0	0.0	0.035244	0.0	CLN5, intracellular trafficking protein
IL11	ENSG00000095752	0.035244	0.0	0.0	0.0	0.0	0.0	0.035244	0.0	interleukin 11
THRA	ENSG00000126351	0.0352	0.0	0.0	0.0	0.0	0.0	0.0352	0.0	thyroid hormone receptor alpha
CD4	ENSG00000010610	0.035155467369614515	0.0	0.0	0.0	0.0	0.0	0.035155467369614515	0.0	CD4 molecule
FGG	ENSG00000171557	0.03511736111111111	0.0	0.0	0.0	0.0	0.0	0.03511736111111111	0.0	fibrinogen gamma chain
ANPEP	ENSG00000166825	0.035078083333333336	0.0	0.0	0.0	0.0	0.0	0.035078083333333336	0.0	alanyl aminopeptidase, membrane
CABIN1	ENSG00000099991	0.03504166666666667	0.0	0.0	0.0	0.0	0.0	0.03504166666666667	0.0	calcineurin binding protein 1
EPG5	ENSG00000152223	0.035024	0.0	0.0	0.0	0.0	0.0	0.035024	0.0	ectopic P-granules autophagy protein 5 homolog
APOA5	ENSG00000110243	0.035024	0.0	0.0	0.0	0.0	0.0	0.035024	0.0	apolipoprotein A5
SHANK3	ENSG00000251322	0.035013	0.0	0.0	0.0	0.0	0.0	0.035013	0.0	SH3 and multiple ankyrin repeat domains 3
DUSP26	ENSG00000133878	0.03497100000000001	0.0	0.0	0.0	0.0	0.0	0.03497100000000001	0.0	dual specificity phosphatase 26
ENPEP	ENSG00000138792	0.03491740000000001	0.0	0.0	0.0	0.0	0.0	0.03491740000000001	0.0	glutamyl aminopeptidase
TSC1	ENSG00000165699	0.0348965	0.0	0.0	0.0	0.0	0.0	0.0348965	0.0	TSC complex subunit 1
CCL4	ENSG00000275302	0.034825	0.0	0.0	0.0	0.0	0.0	0.034825	0.0	C-C motif chemokine ligand 4
PPP2R2B	ENSG00000156475	0.034800000000000005	0.0	0.0	0.0	0.0	0.0	0.034800000000000005	0.0	protein phosphatase 2 regulatory subunit Bbeta
PPP1R15A	ENSG00000087074	0.034748	0.0	0.0	0.0	0.0	0.0	0.034748	0.0	protein phosphatase 1 regulatory subunit 15A
GMPR	ENSG00000137198	0.034743600500000006	0.0	0.0	0.0	0.0	0.004574402	0.033600000000000005	0.0	guanosine monophosphate reductase
SERPINA5	ENSG00000188488	0.03469025	0.0	0.0	0.0	0.0	0.0	0.03469025	0.0	serpin family A member 5
MICA	ENSG00000204520	0.034626	0.0	0.0	0.0	0.0	0.0	0.034626	0.0	MHC class I polypeptide-related sequence A
TREML1	ENSG00000161911	0.034626	0.0	0.0	0.0	0.0	0.0	0.034626	0.0	triggering receptor expressed on myeloid cells like 1
SMARCA5	ENSG00000153147	0.034626	0.0	0.0	0.0	0.0	0.0	0.034626	0.0	SWI/SNF related, matrix associated, actin dependent regulator of chromatin, subfamily a, member 5
APMAP	ENSG00000101474	0.034626	0.0	0.0	0.0	0.0	0.0	0.034626	0.0	adipocyte plasma membrane associated protein
NF2	ENSG00000186575	0.03459559722222222	0.0	0.0	0.0	0.0	0.0	0.03459559722222222	0.0	neurofibromin 2
IL32	ENSG00000008517	0.03451	0.0	0.0	0.0	0.0	0.0	0.03451	0.0	interleukin 32
SPARCL1	ENSG00000152583	0.034496	0.0	0.0	0.0	0.0	0.0	0.034496	0.0	SPARC like 1
SLC9A6	ENSG00000198689	0.034446	0.0	0.0	0.0	0.0	0.0	0.034446	0.0	solute carrier family 9 member A6
PPY	ENSG00000108849	0.03437930555555556	0.0	0.0	0.0	0.0	0.0	0.03437930555555556	0.0	pancreatic polypeptide
EIF2AK4	ENSG00000128829	0.03436555555555556	0.0	0.0	0.0	0.0	0.0	0.03436555555555556	0.0	eukaryotic translation initiation factor 2 alpha kinase 4
PTH	ENSG00000152266	0.03436433333333333	0.0	0.0	0.0	0.0	0.0	0.03436433333333333	0.0	parathyroid hormone
IRAK1	ENSG00000184216	0.034348	0.0	0.0	0.0	0.0	0.0	0.034348	0.0	interleukin 1 receptor associated kinase 1
CPN1	ENSG00000120054	0.034332	0.0	0.0	0.0	0.0	0.0	0.034332	0.0	carboxypeptidase N subunit 1
ADAM19	ENSG00000135074	0.034322	0.0	0.0	0.0	0.0	0.0	0.034322	0.0	ADAM metallopeptidase domain 19
SELL	ENSG00000188404	0.03431644444444444	0.0	0.0	0.0	0.0	0.0	0.03431644444444444	0.0	selectin L
PROX1	ENSG00000117707	0.034285214700000004	0.034285214700000004	0.0	0.0	0.0	0.0	0.0	0.0	prospero homeobox 1
MICB	ENSG00000204516	0.034228	0.0	0.0	0.0	0.0	0.0	0.034228	0.0	MHC class I polypeptide-related sequence B
TNNI3	ENSG00000129991	0.034228	0.0	0.0	0.0	0.0	0.0	0.034228	0.0	troponin I3, cardiac type
TRIB3	ENSG00000101255	0.034228	0.0	0.0	0.0	0.0	0.0	0.034228	0.0	tribbles pseudokinase 3
LCMT1	ENSG00000205629	0.034150819444444445	0.0	0.0	0.0	0.0	0.0	0.034150819444444445	0.0	leucine carboxyl methyltransferase 1
BAG1	ENSG00000107262	0.03415	0.0	0.0	0.0	0.0	0.0	0.03415	0.0	BCL2 associated athanogene 1
IFNB1	ENSG00000171855	0.034145055555555553	0.0	0.0	0.0	0.0	0.0	0.034145055555555553	0.0	interferon beta 1
SPHK1	ENSG00000176170	0.034072	0.0	0.0	0.0	0.0	0.0	0.034072	0.0	sphingosine kinase 1
SOS2	ENSG00000100485	0.034055999999999996	0.0	0.0	0.0	0.0	0.0	0.034055999999999996	0.0	SOS Ras/Rho guanine nucleotide exchange factor 2
ABO	ENSG00000175164	0.03403505846666667	0.0001695672	0.0	0.0	0.0	0.0	0.03399266666666667	0.0	ABO, alpha 1-3-N-acetylgalactosaminyltransferase and alpha 1-3-galactosyltransferase
MSTN	ENSG00000138379	0.034008000000000004	0.0	0.0	0.0	0.0	0.0	0.034008000000000004	0.0	myostatin
DLD	ENSG00000091140	0.0339555	0.0	0.0	0.0	0.0	0.0	0.0339555	0.0	dihydrolipoamide dehydrogenase
SLC50A1	ENSG00000169241	0.033946	0.0	0.0	0.0	0.0	0.0	0.033946	0.0	solute carrier family 50 member 1
RAD51AP2	ENSG00000214842	0.0339411287	0.0339411287	0.0	0.0	0.0	0.0	0.0	0.0	RAD51 associated protein 2
HAS2	ENSG00000170961	0.0339411287	0.0339411287	0.0	0.0	0.0	0.0	0.0	0.0	hyaluronan synthase 2
HIPK2	ENSG00000064393	0.033923999999999996	0.0	0.0	0.0	0.0	0.0	0.033923999999999996	0.0	homeodomain interacting protein kinase 2
CFLAR	ENSG00000003402	0.03391222222222222	0.0	0.0	0.0	0.0	0.0	0.03391222222222222	0.0	CASP8 and FADD like apoptosis regulator
CALD1	ENSG00000122786	0.033884	0.0	0.0	0.0	0.0	0.0	0.033884	0.0	caldesmon 1
S100A6	ENSG00000197956	0.033840999999999996	0.0	0.0	0.0	0.0	0.0	0.033840999999999996	0.0	S100 calcium binding protein A6
DSP	ENSG00000096696	0.033824	0.0	0.0	0.0	0.0	0.0	0.033824	0.0	desmoplakin
NEIL1	ENSG00000140398	0.033799888888888886	0.0	0.0	0.0	0.0	0.0	0.033799888888888886	0.0	nei like DNA glycosylase 1
SKIL	ENSG00000136603	0.03379356859410431	0.0	0.0	0.0	0.0	0.0	0.03379356859410431	0.0	SKI like proto-oncogene
COLEC12	ENSG00000158270	0.033793	0.0	0.0	0.0	0.0	0.0	0.033793	0.0	collectin subfamily member 12
MOBP	ENSG00000168314	0.0337515	0.018382	0.0	0.0	0.0	0.0	0.029155999999999998	0.0	myelin-associated oligodendrocyte basic protein
CTNND1	ENSG00000198561	0.033712	0.0	0.0	0.0	0.0	0.0	0.033712	0.0	catenin delta 1
SPAG8	ENSG00000137098	0.033674944444444445	0.0	0.0	0.0	0.0	0.0	0.033674944444444445	0.0	sperm associated antigen 8
FLT1	ENSG00000102755	0.033642	0.0	0.0	0.0	0.0	0.0	0.033642	0.0	fms related tyrosine kinase 1
CORT	ENSG00000241563	0.0335885	0.0	0.0	0.0	0.0	0.0	0.0335885	0.0	cortistatin
RAC2	ENSG00000128340	0.033582	0.0	0.0	0.0	0.0	0.0	0.033582	0.0	Rac family small GTPase 2
HIST1H4D	ENSG00000277157	0.03353949999999999	0.0	0.0	0.0	0.0	0.0	0.03353949999999999	0.0	histone cluster 1 H4 family member d
NAV3	ENSG00000067798	0.0335335	0.0	0.0	0.0	0.0	0.0	0.0335335	0.0	neuron navigator 3
ESD	ENSG00000139684	0.0334305	0.0	0.0	0.0	0.0	0.0	0.0334305	0.0	esterase D
OSM	ENSG00000099985	0.033396999999999996	0.0	0.0	0.0	0.0	0.0	0.033396999999999996	0.0	oncostatin M
ANK3	ENSG00000151150	0.0333855829	5.43316e-05	0.0	0.0	0.0	0.0	0.033372	0.0	ankyrin 3
IFNL3	ENSG00000197110	0.0333815	0.0	0.0	0.0	0.0	0.0	0.0333815	0.0	interferon lambda 3
TRIM59	ENSG00000213186	0.033381	0.0	0.0	0.0	0.0	0.0	0.033381	0.0	tripartite motif containing 59
UTP11	ENSG00000183520	0.033381	0.0	0.0	0.0	0.0	0.0	0.033381	0.0	UTP11, small subunit processome component
TBCA	ENSG00000171530	0.033314944444444446	0.0	0.0	0.0	0.0	0.0	0.033314944444444446	0.0	tubulin folding cofactor A
STOX1	ENSG00000165730	0.033311	0.0	0.0	0.0	0.0	0.0	0.033311	0.0	storkhead box 1
ACVRL1	ENSG00000139567	0.033264	0.0	0.0	0.0	0.0	0.0	0.033264	0.0	activin A receptor like type 1
PYCARD	ENSG00000103490	0.033252	0.0	0.0	0.0	0.0	0.0	0.033252	0.0	PYD and CARD domain containing
KRT28	ENSG00000173908	0.03316	0.0	0.0	0.0	0.0	0.0	0.03316	0.0	keratin 28
SET	ENSG00000119335	0.033155555555555556	0.0	0.0	0.0	0.0	0.0	0.033155555555555556	0.0	SET nuclear proto-oncogene
CYFIP1	ENSG00000273749	0.033150000000000006	0.0	0.0	0.0	0.0	0.0	0.033150000000000006	0.0	cytoplasmic FMR1 interacting protein 1
EDNRA	ENSG00000151617	0.033096	0.0	0.0	0.0	0.0	0.0	0.033096	0.0	endothelin receptor type A
VDAC2	ENSG00000165637	0.0330925	0.0	0.0	0.0	0.0	0.0	0.0330925	0.0	voltage dependent anion channel 2
MPZ	ENSG00000158887	0.03304781612244898	0.0	0.0	0.0	0.0	0.0	0.03304781612244898	0.0	myelin protein zero
THPO	ENSG00000090534	0.0330265	0.0	0.0	0.0	0.0	0.0	0.0330265	0.0	thrombopoietin
EPOR	ENSG00000187266	0.03301	0.0	0.0	0.0	0.0	0.0	0.03301	0.0	erythropoietin receptor
TCF7L2	ENSG00000148737	0.032983	0.0	0.0	0.0	0.0	0.0	0.032983	0.0	transcription factor 7 like 2
NRG1	ENSG00000157168	0.03296922059762748	0.0	0.0	0.0	0.0	0.0	0.03296922059762748	0.0	neuregulin 1
SEL1L	ENSG00000071537	0.032962	0.0	0.0	0.0	0.0	0.0	0.032962	0.0	SEL1L, ERAD E3 ligase adaptor subunit
KRT1	ENSG00000167768	0.0329345	0.0	0.0	0.0	0.0	0.0	0.0329345	0.0	keratin 1
PPME1	ENSG00000214517	0.032932166666666665	0.0	0.0	0.0	0.0	0.0	0.032932166666666665	0.0	protein phosphatase methylesterase 1
SLC2A12	ENSG00000146411	0.032924999999999996	0.0	0.0	0.0	0.0	0.0	0.032924999999999996	0.0	solute carrier family 2 member 12
RUNX1	ENSG00000159216	0.032924	0.0	0.0	0.0	0.0	0.0	0.032924	0.0	runt related transcription factor 1
DNASE1	ENSG00000213918	0.032904	0.0	0.0	0.0	0.0	0.0	0.032904	0.0	deoxyribonuclease 1
OPRD1	ENSG00000116329	0.0328445	0.0	0.0	0.0	0.0	0.0	0.0328445	0.0	opioid receptor delta 1
EBF3	ENSG00000108001	0.0328	0.0	0.0	0.0	0.0	0.0	0.0328	0.0	early B cell factor 3
NRXN3	ENSG00000021645	0.0327765293	0.0327765293	0.0	0.0	0.0	0.0	0.0	0.0	neurexin 3
HSPA8	ENSG00000109971	0.0327355	0.0	0.0	0.0	0.0	0.0	0.0327355	0.0	heat shock protein family A (Hsp70) member 8
MRTFA	ENSG00000196588	0.0325935	0.0	0.0	0.0	0.0	0.0	0.0325935	0.0	myocardin related transcription factor A
NECAB3	ENSG00000125967	0.03249	0.0	0.0	0.0	0.0	0.0	0.03249	0.0	N-terminal EF-hand calcium binding protein 3
STAT1	ENSG00000115415	0.0324815	0.0	0.0	0.0	0.0	0.0	0.0324815	0.0	signal transducer and activator of transcription 1
GPR84	ENSG00000139572	0.032472	0.0	0.0	0.0	0.0	0.0	0.032472	0.0	G protein-coupled receptor 84
LOXL1	ENSG00000129038	0.032472	0.0	0.0	0.0	0.0	0.0	0.032472	0.0	lysyl oxidase like 1
ARSA	ENSG00000100299	0.03241085	0.0	0.0	0.0	0.0	0.0	0.03241085	0.0	arylsulfatase A
C3AR1	ENSG00000171860	0.03236	0.0	0.0	0.0	0.0	0.0	0.03236	0.0	complement C3a receptor 1
KNTC1	ENSG00000184445	0.032348435090702954	0.0	0.0	0.0	0.0	0.0	0.032348435090702954	0.0	kinetochore associated 1
PPIA	ENSG00000196262	0.032346	0.0	0.0	0.0	0.0	0.0	0.032346	0.0	peptidylprolyl isomerase A
SCG3	ENSG00000104112	0.0323434471	0.0	0.0	0.0	0.0	0.005821788400000001	0.030888	0.0	secretogranin III
GUSB	ENSG00000169919	0.032328	0.0	0.0	0.0	0.0	0.0	0.032328	0.0	glucuronidase beta
CTLA4	ENSG00000163599	0.032328	0.0	0.0	0.0	0.0	0.0	0.032328	0.0	cytotoxic T-lymphocyte associated protein 4
ICAM5	ENSG00000105376	0.032280500000000004	0.0	0.0	0.0	0.0	0.0	0.032280500000000004	0.0	intercellular adhesion molecule 5
TLN2	ENSG00000171914	0.0322665069	0.0322665069	0.0	0.0	0.0	0.0	0.0	0.0	talin 2
RHBDF2	ENSG00000129667	0.03225666666666667	0.0	0.0	0.0	0.0	0.0	0.03225666666666667	0.0	rhomboid 5 homolog 2
S100A8	ENSG00000143546	0.03223341785138889	0.0	0.0	0.0	0.0	0.010133671405555556	0.0297	0.0	S100 calcium binding protein A8
CPB1	ENSG00000153002	0.032233	0.0	0.0	0.0	0.0	0.0	0.032233	0.0	carboxypeptidase B1
STIM1	ENSG00000167323	0.032174999999999995	0.0	0.0	0.0	0.0	0.0	0.032174999999999995	0.0	stromal interaction molecule 1
VEGFB	ENSG00000173511	0.03210094339104359	0.0	0.0	0.0	0.0	0.0	0.03210094339104359	0.0	vascular endothelial growth factor B
KCNB1	ENSG00000158445	0.03201311111111111	0.0	0.0	0.0	0.0	0.0	0.03201311111111111	0.0	potassium voltage-gated channel subfamily B member 1
TCHP	ENSG00000139437	0.03200644444444445	0.0	0.0	0.0	0.0	0.0	0.03200644444444445	0.0	trichoplein keratin filament binding
WASF1	ENSG00000112290	0.032006	0.0	0.0	0.0	0.0	0.0	0.032006	0.0	WAS protein family member 1
OPRL1	ENSG00000125510	0.032001	0.0	0.0	0.0	0.0	0.0	0.032001	0.0	opioid related nociceptin receptor 1
KRT9	ENSG00000171403	0.032	0.0	0.0	0.0	0.0	0.0	0.032	0.0	keratin 9
AFM	ENSG00000079557	0.032	0.0	0.0	0.0	0.0	0.0	0.032	0.0	afamin
TAC1	ENSG00000006128	0.03199333395	0.0	0.0	0.0	0.0	0.029555833950000002	0.00975	0.0	tachykinin precursor 1
RTN4	ENSG00000115310	0.031982000000000003	0.0	0.0	0.0	0.0	0.0	0.031982000000000003	0.0	reticulon 4
HMBS	ENSG00000256269	0.03195413085446644	0.0	0.0	0.0	0.0	0.0	0.03195413085446644	0.0	hydroxymethylbilane synthase
MCL1	ENSG00000143384	0.031939499999999996	0.0	0.0	0.0	0.0	0.0	0.031939499999999996	0.0	MCL1, BCL2 family apoptosis regulator
KNG1	ENSG00000113889	0.031939499999999996	0.0	0.0	0.0	0.0	0.0	0.031939499999999996	0.0	kininogen 1
MBD2	ENSG00000134046	0.031921	0.0	0.0	0.0	0.0	0.0	0.031921	0.0	methyl-CpG binding domain protein 2
ADAP1	ENSG00000105963	0.031921	0.0	0.0	0.0	0.0	0.0	0.031921	0.0	ArfGAP with dual PH domains 1
ATP6V1C1	ENSG00000155097	0.031920000000000004	0.031920000000000004	0.0	0.0	0.0	0.0	0.0	0.0	ATPase H+ transporting V1 subunit C1
RNF219	ENSG00000152193	0.031914	0.0	0.0	0.0	0.0	0.0	0.031914	0.0	ring finger protein 219
RFC3	ENSG00000133119	0.0318891518	0.0318891518	0.0	0.0	0.0	0.0	0.0	0.0	replication factor C subunit 3
NDUFB8	ENSG00000166136	0.031865000000000004	0.0	0.0	0.0	0.0	0.0	0.031865000000000004	0.0	NADH:ubiquinone oxidoreductase subunit B8
MAP3K12	ENSG00000139625	0.031821999999999996	0.0	0.0	0.0	0.0	0.0	0.031821999999999996	0.0	mitogen-activated protein kinase kinase kinase 12
CAMK4	ENSG00000152495	0.0317433738	0.0149654952	0.0	0.0	0.0	0.0	0.028002	0.0	calcium/calmodulin dependent protein kinase IV
MGAT1	ENSG00000131446	0.0317	0.0	0.0	0.0	0.0	0.0	0.0317	0.0	mannosyl (alpha-1,3-)-glycoprotein beta-1,2-N-acetylglucosaminyltransferase
PNP	ENSG00000198805	0.031698	0.0	0.0	0.0	0.0	0.0	0.031698	0.0	purine nucleoside phosphorylase
IRAK2	ENSG00000134070	0.03168	0.0	0.0	0.0	0.0	0.0	0.03168	0.0	interleukin 1 receptor associated kinase 2
TYMS	ENSG00000176890	0.031661999999999996	0.0	0.0	0.0	0.0	0.0	0.031661999999999996	0.0	thymidylate synthetase
MAF	ENSG00000178573	0.03166	0.0	0.0	0.0	0.0	0.0	0.03166	0.0	MAF bZIP transcription factor
EIF4EBP1	ENSG00000187840	0.031626	0.0	0.0	0.0	0.0	0.0	0.031626	0.0	eukaryotic translation initiation factor 4E binding protein 1
APLN	ENSG00000171388	0.0316	0.0	0.0	0.0	0.0	0.0	0.0316	0.0	apelin
ABCA5	ENSG00000154265	0.0316	0.0	0.0	0.0	0.0	0.0	0.0316	0.0	ATP binding cassette subfamily A member 5
IRF8	ENSG00000140968	0.0316	0.0	0.0	0.0	0.0	0.0	0.0316	0.0	interferon regulatory factor 8
CD163	ENSG00000177575	0.03159433896458333	0.0	0.0	0.0	0.0	0.008005355858333334	0.029592999999999998	0.0	CD163 molecule
ZPBP	ENSG00000042813	0.0315864419	0.0315864419	0.0	0.0	0.0	0.0	0.0	0.0	zona pellucida binding protein
F11R	ENSG00000158769	0.031582	0.0	0.0	0.0	0.0	0.0	0.031582	0.0	F11 receptor
FEN1	ENSG00000168496	0.031484	0.0	0.0	0.0	0.0	0.0	0.031484	0.0	flap structure-specific endonuclease 1
GPX3	ENSG00000211445	0.031442000000000005	0.0	0.0	0.0	0.0	0.0	0.031442000000000005	0.0	glutathione peroxidase 3
AIMP1	ENSG00000164022	0.031442	0.0	0.0	0.0	0.0	0.0	0.031442	0.0	aminoacyl tRNA synthetase complex interacting multifunctional protein 1
CRHBP	ENSG00000145708	0.031442000000000005	0.0	0.0	0.0	0.0	0.0	0.031442000000000005	0.0	corticotropin releasing hormone binding protein
CACYBP	ENSG00000116161	0.031442	0.0	0.0	0.0	0.0	0.0	0.031442	0.0	calcyclin binding protein
ASAH1	ENSG00000104763	0.031439540425	0.0001361617	0.0	0.0	0.0	0.0	0.0314055	0.0	N-acylsphingosine amidohydrolase 1
PGBD1	ENSG00000137338	0.031367	0.0	0.0	0.0	0.0	0.0	0.031367	0.0	piggyBac transposable element derived 1
HLA-DRB5	ENSG00000198502	0.031342	0.0	0.0	0.0	0.0	0.0	0.031342	0.0	major histocompatibility complex, class II, DR beta 5
NCAM2	ENSG00000154654	0.031337160275	0.0021486411	0.0	0.0	0.0	0.0	0.0308	0.0	neural cell adhesion molecule 2
PSCA	ENSG00000167653	0.031284	0.0	0.0	0.0	0.0	0.0	0.031284	0.0	prostate stem cell antigen
ARRB2	ENSG00000141480	0.031266	0.0	0.0	0.0	0.0	0.0	0.031266	0.0	arrestin beta 2
MBL2	ENSG00000165471	0.031200000000000002	0.0	0.0	0.0	0.0	0.0	0.031200000000000002	0.0	mannose binding lectin 2
DIAPH1	ENSG00000131504	0.031200000000000002	0.0	0.0	0.0	0.0	0.0	0.031200000000000002	0.0	diaphanous related formin 1
GNRH1	ENSG00000147437	0.031115000000000004	0.0	0.0	0.0	0.0	0.0	0.031115000000000004	0.0	gonadotropin releasing hormone 1
APOM	ENSG00000204444	0.031101	0.0	0.0	0.0	0.0	0.0	0.031101	0.0	apolipoprotein M
MC4R	ENSG00000166603	0.031044	0.0	0.0	0.0	0.0	0.0	0.031044	0.0	melanocortin 4 receptor
CIP2A	ENSG00000163507	0.031044	0.0	0.0	0.0	0.0	0.0	0.031044	0.0	cell proliferation regulating inhibitor of protein phosphatase 2A
GFRA1	ENSG00000151892	0.031044	0.0	0.0	0.0	0.0	0.0	0.031044	0.0	GDNF family receptor alpha 1
NRBF2	ENSG00000148572	0.031044	0.0	0.0	0.0	0.0	0.0	0.031044	0.0	nuclear receptor binding factor 2
CISH	ENSG00000114737	0.031044	0.0	0.0	0.0	0.0	0.0	0.031044	0.0	cytokine inducible SH2 containing protein
UBE2A	ENSG00000077721	0.031044	0.0	0.0	0.0	0.0	0.0	0.031044	0.0	ubiquitin conjugating enzyme E2 A
EDA	ENSG00000158813	0.03091	0.0	0.0	0.0	0.0	0.0	0.03091	0.0	ectodysplasin A
RXFP3	ENSG00000182631	0.030888	0.0	0.0	0.0	0.0	0.0	0.030888	0.0	relaxin family peptide receptor 3
RXFP1	ENSG00000171509	0.030888	0.0	0.0	0.0	0.0	0.0	0.030888	0.0	relaxin family peptide receptor 1
TWSG1	ENSG00000128791	0.03087239111111111	0.0	0.0	0.0	0.0	0.0	0.03087239111111111	0.0	twisted gastrulation BMP signaling modulator 1
IL12A	ENSG00000168811	0.030863999999999996	0.0	0.0	0.0	0.0	0.0	0.030863999999999996	0.0	interleukin 12A
PKP4	ENSG00000144283	0.030814580525	0.0	0.0	0.0	0.0	0.0054503221	0.029452	0.0	plakophilin 4
MUC5AC	ENSG00000215182	0.030813222222222224	0.0	0.0	0.0	0.0	0.0	0.030813222222222224	0.0	mucin 5AC, oligomeric mucus/gel-forming
PM20D1	ENSG00000162877	0.0308	0.0	0.0	0.0	0.0	0.0	0.0308	0.0	peptidase M20 domain containing 1
EPB41	ENSG00000159023	0.0308	0.0	0.0	0.0	0.0	0.0	0.0308	0.0	erythrocyte membrane protein band 4.1
ZCCHC17	ENSG00000121766	0.0308	0.0	0.0	0.0	0.0	0.0	0.0308	0.0	zinc finger CCHC-type containing 17
CCNG1	ENSG00000113328	0.0308	0.0	0.0	0.0	0.0	0.0	0.0308	0.0	cyclin G1
USP14	ENSG00000101557	0.0308	0.0	0.0	0.0	0.0	0.0	0.0308	0.0	ubiquitin specific peptidase 14
UBB	ENSG00000170315	0.030797068844810208	0.0	0.0	0.0	0.0	0.0	0.030797068844810208	0.0	ubiquitin B
KLKB1	ENSG00000164344	0.0307245	0.0	0.0	0.0	0.0	0.0	0.0307245	0.0	kallikrein B1
FPR1	ENSG00000171051	0.03067910660997732	0.0	0.0	0.0	0.0	0.0	0.03067910660997732	0.0	formyl peptide receptor 1
CAV3	ENSG00000182533	0.030646	0.0	0.0	0.0	0.0	0.0	0.030646	0.0	caveolin 3
KLK7	ENSG00000169035	0.030646	0.0	0.0	0.0	0.0	0.0	0.030646	0.0	kallikrein related peptidase 7
RGCC	ENSG00000102760	0.030646	0.0	0.0	0.0	0.0	0.0	0.030646	0.0	regulator of cell cycle
DDT	ENSG00000099977	0.030646	0.0	0.0	0.0	0.0	0.0	0.030646	0.0	D-dopachrome tautomerase
ABCG4	ENSG00000172350	0.030608	0.0	0.0	0.0	0.0	0.0	0.030608	0.0	ATP binding cassette subfamily G member 4
SLIT2	ENSG00000145147	0.03058844105	0.0	0.0	0.0	0.0	0.0055537642	0.0292	0.0	slit guidance ligand 2
AZIN2	ENSG00000142920	0.030492	0.0	0.0	0.0	0.0	0.0	0.030492	0.0	antizyme inhibitor 2
SNX6	ENSG00000129515	0.0304	0.0	0.0	0.0	0.0	0.0	0.0304	0.0	sorting nexin 6
FCGRT	ENSG00000104870	0.0304	0.0	0.0	0.0	0.0	0.0	0.0304	0.0	Fc fragment of IgG receptor and transporter
CA2	ENSG00000104267	0.0304	0.0	0.0	0.0	0.0	0.0	0.0304	0.0	carbonic anhydrase 2
CYBA	ENSG00000051523	0.0304	0.0	0.0	0.0	0.0	0.0	0.0304	0.0	cytochrome b-245 alpha chain
PMEL	ENSG00000185664	0.03037594444444444	0.0	0.0	0.0	0.0	0.0	0.03037594444444444	0.0	premelanosome protein
NOG	ENSG00000183691	0.030337999999999997	0.0	0.0	0.0	0.0	0.0	0.030337999999999997	0.0	noggin
ASTN2	ENSG00000148219	0.030337999999999997	0.0	0.0	0.0	0.0	0.0	0.030337999999999997	0.0	astrotactin 2
BMP2	ENSG00000125845	0.0303354298	0.026843429800000002	0.0	0.0	0.0	0.0	0.013968	0.0	bone morphogenetic protein 2
TMEM38B	ENSG00000095209	0.0303185204	0.0303185204	0.0	0.0	0.0	0.0	0.0	0.0	transmembrane protein 38B
FADD	ENSG00000168040	0.030264	0.0	0.0	0.0	0.0	0.0	0.030264	0.0	Fas associated via death domain
SOCS3	ENSG00000184557	0.030247999999999997	0.0	0.0	0.0	0.0	0.0	0.030247999999999997	0.0	suppressor of cytokine signaling 3
SH2B1	ENSG00000178188	0.030247999999999997	0.0	0.0	0.0	0.0	0.0	0.030247999999999997	0.0	SH2B adaptor protein 1
TRIM11	ENSG00000154370	0.030247999999999997	0.0	0.0	0.0	0.0	0.0	0.030247999999999997	0.0	tripartite motif containing 11
SSTR1	ENSG00000139874	0.030247999999999997	0.0	0.0	0.0	0.0	0.0	0.030247999999999997	0.0	somatostatin receptor 1
PRPH	ENSG00000135406	0.030247999999999997	0.0	0.0	0.0	0.0	0.0	0.030247999999999997	0.0	peripherin
SETX	ENSG00000107290	0.030247999999999997	0.0	0.0	0.0	0.0	0.0	0.030247999999999997	0.0	senataxin
LSR	ENSG00000105699	0.030247999999999997	0.0	0.0	0.0	0.0	0.0	0.030247999999999997	0.0	lipolysis stimulated lipoprotein receptor
NLRC4	ENSG00000091106	0.030247999999999997	0.0	0.0	0.0	0.0	0.0	0.030247999999999997	0.0	NLR family CARD domain containing 4
RPH3A	ENSG00000089169	0.030247999999999997	0.0	0.0	0.0	0.0	0.0	0.030247999999999997	0.0	rabphilin 3A
IL23R	ENSG00000162594	0.0301420116375	0.0005680465500000001	0.0	0.0	0.0	0.0	0.03	0.0	interleukin 23 receptor
KRT14	ENSG00000186847	0.030095999999999998	0.0	0.0	0.0	0.0	0.0	0.030095999999999998	0.0	keratin 14
HSPB3	ENSG00000169271	0.0300575	0.0	0.0	0.0	0.0	0.0	0.0300575	0.0	heat shock protein family B (small) member 3
DDX41	ENSG00000183258	0.03	0.0	0.0	0.0	0.0	0.0	0.03	0.0	DEAD-box helicase 41
PEA15	ENSG00000162734	0.03	0.0	0.0	0.0	0.0	0.0	0.03	0.0	proliferation and apoptosis adaptor protein 15
CCNC	ENSG00000112237	0.03	0.0	0.0	0.0	0.0	0.0	0.03	0.0	cyclin C
UQCRC1	ENSG00000010256	0.03	0.0	0.0	0.0	0.0	0.0	0.03	0.0	ubiquinol-cytochrome c reductase core protein 1
MC1R	ENSG00000258839	0.029946236525000003	0.0013849461	0.0	0.0	0.0	0.0	0.0296	0.0	melanocortin 1 receptor
CISD2	ENSG00000145354	0.029944	0.0	0.0	0.0	0.0	0.0	0.029944	0.0	CDGSH iron sulfur domain 2
BCL6	ENSG00000113916	0.029944	0.0	0.0	0.0	0.0	0.0	0.029944	0.0	B cell CLL/lymphoma 6
CEBPB	ENSG00000172216	0.029925500000000004	0.0	0.0	0.0	0.0	0.0	0.029925500000000004	0.0	CCAAT enhancer binding protein beta
TPPP	ENSG00000171368	0.02991066666666667	0.0	0.0	0.0	0.0	0.0	0.02991066666666667	0.0	tubulin polymerization promoting protein
RNF146	ENSG00000118518	0.02985	0.0	0.0	0.0	0.0	0.0	0.02985	0.0	ring finger protein 146
CARD8	ENSG00000105483	0.02985	0.0	0.0	0.0	0.0	0.0	0.02985	0.0	caspase recruitment domain family member 8
SLC11A1	ENSG00000018280	0.02985	0.0	0.0	0.0	0.0	0.0	0.02985	0.0	solute carrier family 11 member 1
MAT2A	ENSG00000168906	0.029792	0.0	0.0	0.0	0.0	0.0	0.029792	0.0	methionine adenosyltransferase 2A
USP9X	ENSG00000124486	0.029779	0.0	0.0	0.0	0.0	0.0	0.029779	0.0	ubiquitin specific peptidase 9 X-linked
DDIT3	ENSG00000175197	0.029759	0.0	0.0	0.0	0.0	0.0	0.029759	0.0	DNA damage inducible transcript 3
PLD2	ENSG00000129219	0.029700666666666667	0.0	0.0	0.0	0.0	0.0	0.029700666666666667	0.0	phospholipase D2
BMI1	ENSG00000168283	0.0297	0.0	0.0	0.0	0.0	0.0	0.0297	0.0	BMI1 proto-oncogene, polycomb ring finger
HCRTR2	ENSG00000137252	0.0297	0.0	0.0	0.0	0.0	0.0	0.0297	0.0	hypocretin receptor 2
RBL2	ENSG00000103479	0.0297	0.0	0.0	0.0	0.0	0.0	0.0297	0.0	RB transcriptional corepressor like 2
MAPRE3	ENSG00000084764	0.0297	0.0	0.0	0.0	0.0	0.0	0.0297	0.0	microtubule associated protein RP/EB family member 3
NLGN1	ENSG00000169760	0.0296364606	0.0001458424	0.0	0.0	0.0	0.0	0.0296	0.0	neuroligin 1
S100A7	ENSG00000143556	0.02963	0.0	0.0	0.0	0.0	0.0	0.02963	0.0	S100 calcium binding protein A7
TRIML2	ENSG00000179046	0.0296	0.0	0.0	0.0	0.0	0.0	0.0296	0.0	tripartite motif family like 2
ZBTB4	ENSG00000174282	0.0296	0.0	0.0	0.0	0.0	0.0	0.0296	0.0	zinc finger and BTB domain containing 4
CALM3	ENSG00000160014	0.0296	0.0	0.0	0.0	0.0	0.0	0.0296	0.0	calmodulin 3
PTGES2	ENSG00000148334	0.0296	0.0	0.0	0.0	0.0	0.0	0.0296	0.0	prostaglandin E synthase 2
GDF11	ENSG00000135414	0.0296	0.0	0.0	0.0	0.0	0.0	0.0296	0.0	growth differentiation factor 11
SLC16A7	ENSG00000118596	0.0296	0.0	0.0	0.0	0.0	0.0	0.0296	0.0	solute carrier family 16 member 7
CCR6	ENSG00000112486	0.0296	0.0	0.0	0.0	0.0	0.0	0.0296	0.0	C-C motif chemokine receptor 6
HDAC5	ENSG00000108840	0.0296	0.0	0.0	0.0	0.0	0.0	0.0296	0.0	histone deacetylase 5
PLA2G3	ENSG00000100078	0.0296	0.0	0.0	0.0	0.0	0.0	0.0296	0.0	phospholipase A2 group III
MZF1	ENSG00000099326	0.0296	0.0	0.0	0.0	0.0	0.0	0.0296	0.0	myeloid zinc finger 1
TFRC	ENSG00000072274	0.02959121111111111	0.0	0.0	0.0	0.0	0.0	0.02959121111111111	0.0	transferrin receptor
ADAR	ENSG00000160710	0.029488	0.0	0.0	0.0	0.0	0.0	0.029488	0.0	adenosine deaminase, RNA specific
FSHR	ENSG00000170820	0.029452	0.0	0.0	0.0	0.0	0.0	0.029452	0.0	follicle stimulating hormone receptor
MLKL	ENSG00000168404	0.029452	0.0	0.0	0.0	0.0	0.0	0.029452	0.0	mixed lineage kinase domain like pseudokinase
TPM1	ENSG00000140416	0.029452	0.0	0.0	0.0	0.0	0.0	0.029452	0.0	tropomyosin 1
RABEP1	ENSG00000029725	0.029452	0.0	0.0	0.0	0.0	0.0	0.029452	0.0	rabaptin, RAB GTPase binding effector protein 1
SPAG9	ENSG00000008294	0.029452	0.0	0.0	0.0	0.0	0.0	0.029452	0.0	sperm associated antigen 9
PAEP	ENSG00000122133	0.029407444444444448	0.0	0.0	0.0	0.0	0.0	0.029407444444444448	0.0	progestagen associated endometrial protein
DBI	ENSG00000155368	0.02940611111111111	0.0	0.0	0.0	0.0	0.0	0.02940611111111111	0.0	diazepam binding inhibitor, acyl-CoA binding protein
SREBF1	ENSG00000072310	0.029400000000000003	0.0	0.0	0.0	0.0	0.0	0.029400000000000003	0.0	sterol regulatory element binding transcription factor 1
IL16	ENSG00000172349	0.0293525	0.0	0.0	0.0	0.0	0.0	0.0293525	0.0	interleukin 16
IRF7	ENSG00000185507	0.029304	0.0	0.0	0.0	0.0	0.0	0.029304	0.0	interferon regulatory factor 7
ADAMTS1	ENSG00000154734	0.029304	0.0	0.0	0.0	0.0	0.0	0.029304	0.0	ADAM metallopeptidase with thrombospondin type 1 motif 1
TRPV4	ENSG00000111199	0.029304	0.0	0.0	0.0	0.0	0.0	0.029304	0.0	transient receptor potential cation channel subfamily V member 4
DHFR	ENSG00000228716	0.0292	0.0	0.0	0.0	0.0	0.0	0.0292	0.0	dihydrofolate reductase
CERS2	ENSG00000143418	0.0292	0.0	0.0	0.0	0.0	0.0	0.0292	0.0	ceramide synthase 2
EIF2AK3	ENSG00000172071	0.029155999999999998	0.0	0.0	0.0	0.0	0.0	0.029155999999999998	0.0	eukaryotic translation initiation factor 2 alpha kinase 3
ZYX	ENSG00000159840	0.029155999999999998	0.0	0.0	0.0	0.0	0.0	0.029155999999999998	0.0	zyxin
PHEX	ENSG00000102174	0.029130000000000003	0.0	0.0	0.0	0.0	0.0	0.029130000000000003	0.0	phosphate regulating endopeptidase homolog X-linked
GULP1	ENSG00000144366	0.029106	0.0	0.0	0.0	0.0	0.0	0.029106	0.0	GULP PTB domain containing engulfment adaptor 1
HPCAL1	ENSG00000115756	0.0291	0.0	0.0	0.0	0.0	0.0	0.0291	0.0	hippocalcin like 1
ELANE	ENSG00000197561	0.029054	0.0	0.0	0.0	0.0	0.0	0.029054	0.0	elastase, neutrophil expressed
QRFPR	ENSG00000186867	0.029054	0.0	0.0	0.0	0.0	0.0	0.029054	0.0	pyroglutamylated RFamide peptide receptor
CPLX1	ENSG00000168993	0.029054	0.0	0.0	0.0	0.0	0.0	0.029054	0.0	complexin 1
GRM1	ENSG00000152822	0.029054	0.0	0.0	0.0	0.0	0.0	0.029054	0.0	glutamate metabotropic receptor 1
SSTR4	ENSG00000132671	0.029054	0.0	0.0	0.0	0.0	0.0	0.029054	0.0	somatostatin receptor 4
CD80	ENSG00000121594	0.029054	0.0	0.0	0.0	0.0	0.0	0.029054	0.0	CD80 molecule
CD86	ENSG00000114013	0.029054	0.0	0.0	0.0	0.0	0.0	0.029054	0.0	CD86 molecule
PCDH11Y	ENSG00000099715	0.029054	0.0	0.0	0.0	0.0	0.0	0.029054	0.0	protocadherin 11 Y-linked
TGM1	ENSG00000092295	0.029054	0.0	0.0	0.0	0.0	0.0	0.029054	0.0	transglutaminase 1
PON2	ENSG00000105854	0.028986208888888892	0.0	0.0	0.0	0.0	0.0	0.028986208888888892	0.0	paraoxonase 2
HECTD2	ENSG00000165338	0.028908	0.0	0.0	0.0	0.0	0.0	0.028908	0.0	HECT domain E3 ubiquitin protein ligase 2
NTRK3	ENSG00000140538	0.028908	0.0	0.0	0.0	0.0	0.0	0.028908	0.0	neurotrophic receptor tyrosine kinase 3
SLC29A1	ENSG00000112759	0.028908	0.0	0.0	0.0	0.0	0.0	0.028908	0.0	solute carrier family 29 member 1 (Augustine blood group)
BCAS3	ENSG00000141376	0.028886	0.028886	0.0	0.0	0.0	0.0	0.0	0.0	BCAS3, microtubule associated cell migration factor
MFN2	ENSG00000116688	0.028855	0.0	0.0	0.0	0.0	0.0	0.028855	0.0	mitofusin 2
GSS	ENSG00000100983	0.0288355975	0.0	0.0	0.0	0.0	0.0	0.0288355975	0.0	glutathione synthetase
FRMD6	ENSG00000139926	0.028830733306250002	0.001722933225	0.0	0.0	0.0	0.0	0.0284	0.0	FERM domain containing 6
DEFA1	ENSG00000206047	0.028800000000000003	0.0	0.0	0.0	0.0	0.0	0.028800000000000003	0.0	defensin alpha 1
HSPA1B	ENSG00000204388	0.028800000000000003	0.0	0.0	0.0	0.0	0.0	0.028800000000000003	0.0	heat shock protein family A (Hsp70) member 1B
UBE2L3	ENSG00000185651	0.028800000000000003	0.0	0.0	0.0	0.0	0.0	0.028800000000000003	0.0	ubiquitin conjugating enzyme E2 L3
SREK1IP1	ENSG00000153006	0.028800000000000003	0.0	0.0	0.0	0.0	0.0	0.028800000000000003	0.0	SREK1 interacting protein 1
SHF	ENSG00000138606	0.028800000000000003	0.0	0.0	0.0	0.0	0.0	0.028800000000000003	0.0	Src homology 2 domain containing F
YAP1	ENSG00000137693	0.028800000000000003	0.0	0.0	0.0	0.0	0.0	0.028800000000000003	0.0	Yes associated protein 1
SULT2A1	ENSG00000105398	0.028800000000000003	0.0	0.0	0.0	0.0	0.0	0.028800000000000003	0.0	sulfotransferase family 2A member 1
TNFRSF10A	ENSG00000104689	0.028800000000000003	0.0	0.0	0.0	0.0	0.0	0.028800000000000003	0.0	TNF receptor superfamily member 10a
OLIG2	ENSG00000205927	0.028762	0.0	0.0	0.0	0.0	0.0	0.028762	0.0	oligodendrocyte transcription factor 2
DDX39B	ENSG00000198563	0.028762	0.0	0.0	0.0	0.0	0.0	0.028762	0.0	DExD-box helicase 39B
PPIL2	ENSG00000100023	0.028762	0.0	0.0	0.0	0.0	0.0	0.028762	0.0	peptidylprolyl isomerase like 2
CD28	ENSG00000178562	0.028760729024943317	0.0	0.0	0.0	0.0	0.0	0.028760729024943317	0.0	CD28 molecule
ARMS2	ENSG00000254636	0.028655999999999997	0.0	0.0	0.0	0.0	0.0	0.028655999999999997	0.0	age-related maculopathy susceptibility 2
UVRAG	ENSG00000198382	0.028655999999999997	0.0	0.0	0.0	0.0	0.0	0.028655999999999997	0.0	UV radiation resistance associated
FOXA1	ENSG00000129514	0.028655999999999997	0.0	0.0	0.0	0.0	0.0	0.028655999999999997	0.0	forkhead box A1
PRDX5	ENSG00000126432	0.028655999999999997	0.0	0.0	0.0	0.0	0.0	0.028655999999999997	0.0	peroxiredoxin 5
FOXA2	ENSG00000125798	0.028655999999999997	0.0	0.0	0.0	0.0	0.0	0.028655999999999997	0.0	forkhead box A2
C2orf40	ENSG00000119147	0.028655999999999997	0.0	0.0	0.0	0.0	0.0	0.028655999999999997	0.0	chromosome 2 open reading frame 40
IL12B	ENSG00000113302	0.028655999999999997	0.0	0.0	0.0	0.0	0.0	0.028655999999999997	0.0	interleukin 12B
PEBP1	ENSG00000089220	0.02853881126984126	0.0	0.0	0.0	0.0	0.0	0.02853881126984126	0.0	phosphatidylethanolamine binding protein 1
ADAMTS5	ENSG00000154736	0.028512	0.0	0.0	0.0	0.0	0.0	0.028512	0.0	ADAM metallopeptidase with thrombospondin type 1 motif 5
CH25H	ENSG00000138135	0.028512	0.0	0.0	0.0	0.0	0.0	0.028512	0.0	cholesterol 25-hydroxylase
PER2	ENSG00000132326	0.028512	0.0	0.0	0.0	0.0	0.0	0.028512	0.0	period circadian regulator 2
EEF2K	ENSG00000103319	0.028512	0.0	0.0	0.0	0.0	0.0	0.028512	0.0	eukaryotic elongation factor 2 kinase
PER3	ENSG00000049246	0.028512	0.0	0.0	0.0	0.0	0.0	0.028512	0.0	period circadian regulator 3
SRR	ENSG00000167720	0.028403055555555556	0.0	0.0	0.0	0.0	0.0	0.028403055555555556	0.0	serine racemase
MT-CYB	ENSG00000198727	0.0284	0.0	0.0	0.0	0.0	0.0	0.0284	0.0	mitochondrially encoded cytochrome b
CLK2	ENSG00000176444	0.0284	0.0	0.0	0.0	0.0	0.0	0.0284	0.0	CDC like kinase 2
CTSF	ENSG00000174080	0.0284	0.0	0.0	0.0	0.0	0.0	0.0284	0.0	cathepsin F
FGA	ENSG00000171560	0.0284	0.0	0.0	0.0	0.0	0.0	0.0284	0.0	fibrinogen alpha chain
FBXL2	ENSG00000153558	0.0284	0.0	0.0	0.0	0.0	0.0	0.0284	0.0	F-box and leucine rich repeat protein 2
PDIA6	ENSG00000143870	0.0284	0.0	0.0	0.0	0.0	0.0	0.0284	0.0	protein disulfide isomerase family A member 6
EPHX1	ENSG00000143819	0.0284	0.0	0.0	0.0	0.0	0.0	0.0284	0.0	epoxide hydrolase 1
PPOX	ENSG00000143224	0.0284	0.0	0.0	0.0	0.0	0.0	0.0284	0.0	protoporphyrinogen oxidase
FADS2	ENSG00000134824	0.0284	0.0	0.0	0.0	0.0	0.0	0.0284	0.0	fatty acid desaturase 2
CDK7	ENSG00000134058	0.0284	0.0	0.0	0.0	0.0	0.0	0.0284	0.0	cyclin dependent kinase 7
SGO1	ENSG00000129810	0.0284	0.0	0.0	0.0	0.0	0.0	0.0284	0.0	shugoshin 1
DVL1	ENSG00000107404	0.0284	0.0	0.0	0.0	0.0	0.0	0.0284	0.0	dishevelled segment polarity protein 1
GRAMD4	ENSG00000075240	0.0284	0.0	0.0	0.0	0.0	0.0	0.0284	0.0	GRAM domain containing 4
HNF1B	ENSG00000275410	0.028367999999999997	0.0	0.0	0.0	0.0	0.0	0.028367999999999997	0.0	HNF1 homeobox B
STX6	ENSG00000135823	0.028367999999999997	0.0	0.0	0.0	0.0	0.0	0.028367999999999997	0.0	syntaxin 6
TPO	ENSG00000115705	0.028350000000000004	0.0	0.0	0.0	0.0	0.0	0.028350000000000004	0.0	thyroid peroxidase
GEM	ENSG00000164949	0.028292	0.0	0.0	0.0	0.0	0.0	0.028292	0.0	GTP binding protein overexpressed in skeletal muscle
SIAH1	ENSG00000196470	0.028258	0.0	0.0	0.0	0.0	0.0	0.028258	0.0	siah E3 ubiquitin protein ligase 1
DPP10	ENSG00000175497	0.028258	0.0	0.0	0.0	0.0	0.0	0.028258	0.0	dipeptidyl peptidase like 10
GLRX	ENSG00000173221	0.028258	0.0	0.0	0.0	0.0	0.0	0.028258	0.0	glutaredoxin
CD320	ENSG00000167775	0.028258	0.0	0.0	0.0	0.0	0.0	0.028258	0.0	CD320 molecule
CPLX2	ENSG00000145920	0.028258	0.0	0.0	0.0	0.0	0.0	0.028258	0.0	complexin 2
MCOLN1	ENSG00000090674	0.028258	0.0	0.0	0.0	0.0	0.0	0.028258	0.0	mucolipin 1
FOLH1	ENSG00000086205	0.028246415555555557	0.0	0.0	0.0	0.0	0.0	0.028246415555555557	0.0	folate hydrolase 1
PHGDH	ENSG00000092621	0.028209500000000002	0.0	0.0	0.0	0.0	0.0	0.028209500000000002	0.0	phosphoglycerate dehydrogenase
FAM168B	ENSG00000152102	0.028204139999999996	0.0	0.0	0.0	0.0	0.0	0.028204139999999996	0.0	family with sequence similarity 168 member B
PARD3B	ENSG00000116117	0.028201479600000003	0.028201479600000003	0.0	0.0	0.0	0.0	0.0	0.0	par-3 family cell polarity regulator beta
SLC30A10	ENSG00000196660	0.028168	0.0	0.0	0.0	0.0	0.0	0.028168	0.0	solute carrier family 30 member 10
SPINT1	ENSG00000166145	0.028160000000000004	0.0	0.0	0.0	0.0	0.0	0.028160000000000004	0.0	serine peptidase inhibitor, Kunitz type 1
CYP2C19	ENSG00000165841	0.028158206733333333	0.0013894936	0.0	0.0	0.0	0.0	0.027810833333333333	0.0	cytochrome P450 family 2 subfamily C member 19
NPTXR	ENSG00000221890	0.028116	0.0	0.0	0.0	0.0	0.0	0.028116	0.0	neuronal pentraxin receptor
DIO2	ENSG00000211448	0.028116	0.0	0.0	0.0	0.0	0.0	0.028116	0.0	iodothyronine deiodinase 2
HBA1	ENSG00000206172	0.028116	0.0	0.0	0.0	0.0	0.0	0.028116	0.0	hemoglobin subunit alpha 1
KIF11	ENSG00000138160	0.028116	0.0	0.0	0.0	0.0	0.0	0.028116	0.0	kinesin family member 11
SLC2A8	ENSG00000136856	0.028116	0.0	0.0	0.0	0.0	0.0	0.028116	0.0	solute carrier family 2 member 8
HNF1A	ENSG00000135100	0.028116	0.0	0.0	0.0	0.0	0.0	0.028116	0.0	HNF1 homeobox A
MSI1	ENSG00000135097	0.028116	0.0	0.0	0.0	0.0	0.0	0.028116	0.0	musashi RNA binding protein 1
MUTYH	ENSG00000132781	0.028116	0.0	0.0	0.0	0.0	0.0	0.028116	0.0	mutY DNA glycosylase
PLOD1	ENSG00000083444	0.028116	0.0	0.0	0.0	0.0	0.0	0.028116	0.0	procollagen-lysine,2-oxoglutarate 5-dioxygenase 1
HBG2	ENSG00000196565	0.028	0.0	0.0	0.0	0.0	0.0	0.028	0.0	hemoglobin subunit gamma 2
PNPLA2	ENSG00000177666	0.028	0.0	0.0	0.0	0.0	0.0	0.028	0.0	patatin like phospholipase domain containing 2
LDLRAP1	ENSG00000157978	0.028	0.0	0.0	0.0	0.0	0.0	0.028	0.0	low density lipoprotein receptor adaptor protein 1
CAMK2G	ENSG00000148660	0.028	0.0	0.0	0.0	0.0	0.0	0.028	0.0	calcium/calmodulin dependent protein kinase II gamma
PLA2G5	ENSG00000127472	0.028	0.0	0.0	0.0	0.0	0.0	0.028	0.0	phospholipase A2 group V
CHD5	ENSG00000116254	0.028	0.0	0.0	0.0	0.0	0.0	0.028	0.0	chromodomain helicase DNA binding protein 5
WAS	ENSG00000015285	0.028	0.0	0.0	0.0	0.0	0.0	0.028	0.0	Wiskott-Aldrich syndrome
GCGR	ENSG00000215644	0.027974	0.0	0.0	0.0	0.0	0.0	0.027974	0.0	glucagon receptor
BGN	ENSG00000182492	0.027974	0.0	0.0	0.0	0.0	0.0	0.027974	0.0	biglycan
TTLL7	ENSG00000137941	0.0279727063	0.0279727063	0.0	0.0	0.0	0.0	0.0	0.0	tubulin tyrosine ligase like 7
MTA2	ENSG00000149480	0.02791317	0.0	0.0	0.0	0.0	0.0	0.02791317	0.0	metastasis associated 1 family member 2
PLAUR	ENSG00000011422	0.02788475	0.0	0.0	0.0	0.0	0.0	0.02788475	0.0	plasminogen activator, urokinase receptor
KRT16	ENSG00000186832	0.027860000000000003	0.0	0.0	0.0	0.0	0.0	0.027860000000000003	0.0	keratin 16
GNA14	ENSG00000156049	0.027860000000000003	0.0	0.0	0.0	0.0	0.0	0.027860000000000003	0.0	G protein subunit alpha 14
CENPJ	ENSG00000151849	0.027860000000000003	0.0	0.0	0.0	0.0	0.0	0.027860000000000003	0.0	centromere protein J
PSPC1	ENSG00000121390	0.027860000000000003	0.0	0.0	0.0	0.0	0.0	0.027860000000000003	0.0	paraspeckle component 1
DYRK1B	ENSG00000105204	0.027860000000000003	0.0	0.0	0.0	0.0	0.0	0.027860000000000003	0.0	dual specificity tyrosine phosphorylation regulated kinase 1B
TNS3	ENSG00000136205	0.0278425	0.0	0.0	0.0	0.0	0.0	0.0278425	0.0	tensin 3
ALDH18A1	ENSG00000059573	0.027832	0.0	0.0	0.0	0.0	0.0	0.027832	0.0	aldehyde dehydrogenase 18 family member A1
ANXA1	ENSG00000135046	0.02780495141875	0.0	0.0	0.0	0.0	0.009267805675	0.025488	0.0	annexin A1
SLC25A10	ENSG00000183048	0.02772	0.0	0.0	0.0	0.0	0.0	0.02772	0.0	solute carrier family 25 member 10
CFP	ENSG00000126759	0.027698315844671206	0.0	0.0	0.0	0.0	0.0	0.027698315844671206	0.0	complement factor properdin
ETS1	ENSG00000134954	0.0275905476	0.0275905476	0.0	0.0	0.0	0.0	0.0	0.0	ETS proto-oncogene 1, transcription factor
ST6GAL1	ENSG00000073849	0.02755884005	0.0132153602	0.0	0.0	0.0	0.0	0.024255	0.0	ST6 beta-galactoside alpha-2,6-sialyltransferase 1
ACTB	ENSG00000075624	0.02751498	0.0	0.0	0.0	0.0	0.0	0.02751498	0.0	actin beta
INPPL1	ENSG00000165458	0.027440000000000003	0.0	0.0	0.0	0.0	0.0	0.027440000000000003	0.0	inositol polyphosphate phosphatase like 1
CD74	ENSG00000019582	0.027414	0.0	0.0	0.0	0.0	0.0	0.027414	0.0	CD74 molecule
H6PD	ENSG00000049239	0.027398444444444444	0.0	0.0	0.0	0.0	0.0	0.027398444444444444	0.0	hexose-6-phosphate dehydrogenase/glucose 1-dehydrogenase
F2RL2	ENSG00000164220	0.027160000000000004	0.0	0.0	0.0	0.0	0.0	0.027160000000000004	0.0	coagulation factor II thrombin receptor like 2
CASP7	ENSG00000165806	0.027126	0.0	0.0	0.0	0.0	0.0	0.027126	0.0	caspase 7
SIPA1L1	ENSG00000197555	0.0271155613	0.0271155613	0.0	0.0	0.0	0.0	0.0	0.0	signal induced proliferation associated 1 like 1
KLHL29	ENSG00000119771	0.0271155613	0.0271155613	0.0	0.0	0.0	0.0	0.0	0.0	kelch like family member 29
MPI	ENSG00000178802	0.02704493055555556	0.0	0.0	0.0	0.0	0.0	0.02704493055555556	0.0	mannose phosphate isomerase
OGT	ENSG00000147162	0.026982679338309397	0.0	0.0	0.0	0.0	0.0	0.026982679338309397	0.0	O-linked N-acetylglucosamine (GlcNAc) transferase
BZW2	ENSG00000136261	0.0268425748	0.0268425748	0.0	0.0	0.0	0.0	0.0	0.0	basic leucine zipper and W2 domains 2
MBTPS1	ENSG00000140943	0.026808862935207498	0.0	0.0	0.0	0.0	0.0	0.026808862935207498	0.0	membrane bound transcription factor peptidase, site 1
SYT4	ENSG00000132872	0.0268	0.0	0.0	0.0	0.0	0.0	0.0268	0.0	synaptotagmin 4
SIRT6	ENSG00000077463	0.0268	0.0	0.0	0.0	0.0	0.0	0.0268	0.0	sirtuin 6
MMRN1	ENSG00000138722	0.026798186361693052	0.0027952081	0.0	0.0	0.0	0.0	0.02609938433669305	0.0	multimerin 1
MYRIP	ENSG00000170011	0.0267018099	0.0267018099	0.0	0.0	0.0	0.0	0.0	0.0	myosin VIIA and Rab interacting protein
PLK1	ENSG00000166851	0.026699833333333332	0.0	0.0	0.0	0.0	0.0	0.026699833333333332	0.0	polo like kinase 1
SPON1	ENSG00000262655	0.0266667725	0.0266667725	0.0	0.0	0.0	0.0	0.0	0.0	spondin 1
[truncated: 1,215 more rows]
