# Supplementary material for: Prioritizing target-disease associations with novel safety and efficacy scoring methods
Source: Sci Rep. 2019 Jul 8;9:9852. doi: 10.1038/s41598-019-46293-7 (PMC6614395; doi:10.1038/s41598-019-46293-7)
Supplement: Supplementary file 3 — Supplementary Figures [file 41598_2019_46293_MOESM3_ESM.zip › Intermediate Files/targets_associated_with_type_II_diabetes_mellitus.csv]

target.gene_info.symbol	target.id	association_score.overall	association_score.datatypes.genetic_association	association_score.datatypes.somatic_mutation	association_score.datatypes.known_drug	association_score.datatypes.affected_pathway	association_score.datatypes.rna_expression	association_score.datatypes.literature	association_score.datatypes.animal_model	target.gene_info.name
INSR	ENSG00000171105	1.0	1.0	0.0	1.0	0.0	0.0	0.08822277192439773	0.25	insulin receptor
PPARG	ENSG00000132170	1.0	1.0	0.0	1.0	0.0	0.0	0.11130867486528648	0.2847222222222222	peroxisome proliferator activated receptor gamma
KCNJ11	ENSG00000187486	1.0	1.0	0.0	1.0	0.0	0.0	0.08504176837677005	0.0	potassium voltage-gated channel subfamily J member 11
ABCC8	ENSG00000006071	1.0	1.0	0.0	1.0	0.0	0.0	0.08703065547768314	0.0	ATP binding cassette subfamily C member 8
TCF7L2	ENSG00000148737	1.0	1.0	0.0	0.0	0.0	0.0	0.22823576655453318	0.0	transcription factor 7 like 2
GCK	ENSG00000106633	1.0	1.0	0.0	0.0	0.0	0.0	0.1051510130522548	0.2	glucokinase
CDKAL1	ENSG00000145996	1.0	1.0	0.0	0.0	0.0	0.0	0.15565961936169673	0.0	CDK5 regulatory subunit associated protein 1 like 1
HNF1B	ENSG00000275410	1.0	1.0	0.0	0.0	0.0	0.0	0.09997857286972789	0.0	HNF1 homeobox B
KCNQ1	ENSG00000053918	1.0	1.0	0.0	0.0	0.0	0.0	0.1726392880680237	0.0	potassium voltage-gated channel subfamily Q member 1
WFS1	ENSG00000109501	1.0	1.0	0.0	0.0	0.0	0.0	0.11598157755583233	0.0	wolframin ER transmembrane glycoprotein
AKT2	ENSG00000105221	1.0	1.0	0.0	0.0	0.0	0.0	0.05519639062463692	0.2847222222222222	AKT serine/threonine kinase 2
SLC16A11	ENSG00000174326	1.0	1.0	0.0	0.0	0.0	0.0	0.06751352666666668	0.0	solute carrier family 16 member 11
TBC1D4	ENSG00000136111	1.0	1.0	0.0	0.0	0.0	0.0	0.06623427528115647	0.2722222222222222	TBC1 domain family member 4
HNF4A	ENSG00000101076	1.0	1.0	0.0	0.0	0.0	0.0	0.10055922102853587	0.0	hepatocyte nuclear factor 4 alpha
NEUROD1	ENSG00000162992	1.0	1.0	0.0	0.0	0.0	0.0	0.06478843912204453	0.0	neuronal differentiation 1
SLC2A2	ENSG00000163581	1.0	1.0	0.0	0.0	0.0	0.00807507	0.08306794759906816	0.0	solute carrier family 2 member 2
SLC16A13	ENSG00000174327	1.0	1.0	0.0	0.0	0.0	0.0	0.014112	0.0	solute carrier family 16 member 13
MT-ND1	ENSG00000198888	1.0	0.5	0.0	1.0	0.0	0.0	0.04897755871882087	0.0	mitochondrially encoded NADH:ubiquinone oxidoreductase core subunit 1
HNF1A	ENSG00000135100	1.0	1.0	0.0	0.0	0.0	0.0	0.20608592813495444	0.0	HNF1 homeobox A
FTO	ENSG00000140718	1.0	1.0	0.0	0.0	0.0	0.0	0.24754160626502344	0.0	FTO, alpha-ketoglutarate dependent dioxygenase
PPARA	ENSG00000186951	1.0	0.0	0.0	1.0	0.0	0.0	0.0816425369921952	0.2	peroxisome proliferator activated receptor alpha
PDE3B	ENSG00000152270	1.0	0.0	0.0	1.0	0.0	0.0	0.02858525	0.2	phosphodiesterase 3B
PNLIP	ENSG00000175535	1.0	0.0	0.0	1.0	0.0	0.0	0.02231731333333333	0.2	pancreatic lipase
SLC30A8	ENSG00000164756	1.0	1.0	0.0	0.0	0.0	0.0	0.12106343198760094	0.0	solute carrier family 30 member 8
DPP4	ENSG00000197635	1.0	0.0	0.0	1.0	0.0	0.0	0.12291663183682076	0.0	dipeptidyl peptidase 4
IGF2BP2	ENSG00000073792	1.0	1.0	0.0	0.0	0.0	0.0	0.11424917544663508	0.0	insulin like growth factor 2 mRNA binding protein 2
JAZF1	ENSG00000153814	1.0	0.988070326782694	0.0	0.0	0.0	0.0	0.14768681537589037	0.0	JAZF zinc finger 1
CAPN10	ENSG00000142330	1.0	1.0	0.0	0.0	0.0	0.0	0.09224275585948373	0.0	calpain 10
GLP1R	ENSG00000112164	1.0	0.0	0.0	1.0	0.0	0.0	0.09190489080859116	0.0	glucagon like peptide 1 receptor
ENPP1	ENSG00000197594	1.0	1.0	0.0	0.0	0.0	0.0	0.08319573643543683	0.0	ectonucleotide pyrophosphatase/phosphodiesterase 1
PPIA	ENSG00000196262	1.0	0.0	0.0	1.0	0.0	0.0	0.08260632166666666	0.0	peptidylprolyl isomerase A
HMGCR	ENSG00000113161	1.0	0.0	0.0	1.0	0.0	0.0	0.08198060142977981	0.0	3-hydroxy-3-methylglutaryl-CoA reductase
FFAR1	ENSG00000126266	1.0	0.0	0.0	1.0	0.0	0.0	0.07645220387926724	0.0	free fatty acid receptor 1
ACE	ENSG00000159640	1.0	0.0	0.0	1.0	0.0	0.0	0.07217197904239035	0.0	angiotensin I converting enzyme
TRPV1	ENSG00000196689	1.0	0.0	0.0	1.0	0.0	0.0	0.07185838	0.0	transient receptor potential cation channel subfamily V member 1
VDR	ENSG00000111424	1.0	0.0	0.0	1.0	0.0	0.0	0.06192925389636654	0.0	vitamin D receptor
AGTR1	ENSG00000144891	1.0	0.0	0.0	1.0	0.0	0.0	0.06033585779443475	0.0	angiotensin II receptor type 1
PTGS2	ENSG00000073756	1.0	0.0	0.0	1.0	0.0	0.0060356794000000005	0.056930019074806396	0.0	prostaglandin-endoperoxide synthase 2
CNR1	ENSG00000118432	1.0	0.0	0.0	1.0	0.0	0.0	0.05921313583670135	0.0	cannabinoid receptor 1
EDNRA	ENSG00000151617	1.0	0.0	0.0	1.0	0.0	0.0	0.05850165335166104	0.0	endothelin receptor type A
SLC5A1	ENSG00000100170	1.0	0.0	0.0	1.0	0.0	0.0	0.05629881998399729	0.0	solute carrier family 5 member 1
CACNA1D	ENSG00000157388	1.0	0.0	0.0	1.0	0.0	0.0	0.05449377777777778	0.0	calcium voltage-gated channel subunit alpha1 D
SLC12A3	ENSG00000070915	1.0	0.0	0.0	1.0	0.0	0.0	0.05141670616780047	0.0	solute carrier family 12 member 3
MGAM	ENSG00000257335	1.0	0.0	0.0	1.0	0.0	0.0	0.04923927777777778	0.0	maltase-glucoamylase
AMY2A	ENSG00000243480	1.0	0.0	0.0	1.0	0.0	0.0	0.04916295597720142	0.0	amylase, alpha 2A (pancreatic)
NDUFAB1	ENSG00000004779	1.0	0.0	0.0	1.0	0.0	0.0	0.048420585317460324	0.0	NADH:ubiquinone oxidoreductase subunit AB1
DRD2	ENSG00000149295	1.0	0.0	0.0	1.0	0.0	0.0	0.047420544421768705	0.0	dopamine receptor D2
PLIN1	ENSG00000166819	1.0	1.0	0.0	0.0	0.0	0.0	0.04454972166666666	0.0	perilipin 1
PDE3A	ENSG00000172572	1.0	0.0442544017	0.0	1.0	0.0	0.0	0.0	0.0	phosphodiesterase 3A
PDE5A	ENSG00000138735	1.0	0.0	0.0	1.0	0.0	0.0	0.04116471235211317	0.0	phosphodiesterase 5A
DRD3	ENSG00000151577	1.0	0.0	0.0	1.0	0.0	0.0	0.0411205	0.0	dopamine receptor D3
EDNRB	ENSG00000136160	1.0	0.0	0.0	1.0	0.0	0.0	0.03873886362244898	0.0	endothelin receptor type B
NPC1L1	ENSG00000015520	1.0	0.0	0.0	1.0	0.0	0.0	0.037375	0.0	NPC1 like intracellular cholesterol transporter 1
PTGS1	ENSG00000095303	1.0	0.0	0.0	1.0	0.0	0.0	0.03421322222222222	0.0	prostaglandin-endoperoxide synthase 1
CALCR	ENSG00000004948	1.0	0.0	0.0	1.0	0.0	0.0	0.0342065	0.0	calcitonin receptor
SLC5A2	ENSG00000140675	1.0	0.0	0.0	1.0	0.0	0.0	0.030797185586734693	0.0	solute carrier family 5 member 2
PTGIR	ENSG00000160013	1.0	0.0	0.0	1.0	0.0	0.0	0.0284	0.0	prostaglandin I2 receptor
GPD2	ENSG00000115159	1.0	0.0	0.0	1.0	0.0	0.0	0.0251	0.0	glycerol-3-phosphate dehydrogenase 2
ADORA2B	ENSG00000170425	1.0	0.0	0.0	1.0	0.0	0.0	0.015288	0.0	adenosine A2b receptor
MT-ND2	ENSG00000198763	1.0	0.0	0.0	1.0	0.0	0.0	0.0152	0.0	mitochondrially encoded NADH:ubiquinone oxidoreductase core subunit 2
CACNA1C	ENSG00000151067	1.0	0.0	0.0	1.0	0.0	0.0	0.014327999999999999	0.0	calcium voltage-gated channel subunit alpha1 C
ADORA2A	ENSG00000128271	1.0	0.0	0.0	1.0	0.0	0.0	0.014112	0.0	adenosine A2a receptor
NDUFC2	ENSG00000151366	1.0	0.0	0.0	1.0	0.0	0.0	0.0108	0.0	NADH:ubiquinone oxidoreductase subunit C2
NDUFB6	ENSG00000165264	1.0	0.0	0.0	1.0	0.0	0.0	0.009073833333333333	0.0	NADH:ubiquinone oxidoreductase subunit B6
NDUFA7	ENSG00000267855	1.0	0.0	0.0	1.0	0.0	0.0	0.0	0.0	NADH:ubiquinone oxidoreductase subunit A7
MGAM2	ENSG00000257743	1.0	0.0	0.0	1.0	0.0	0.0	0.0	0.0	maltase-glucoamylase 2 (putative)
NDUFS3	ENSG00000213619	1.0	0.0	0.0	1.0	0.0	0.0	0.0	0.0	NADH:ubiquinone oxidoreductase core subunit S3
MT-ND4L	ENSG00000212907	1.0	0.0	0.0	1.0	0.0	0.0	0.0	0.0	mitochondrially encoded NADH:ubiquinone oxidoreductase core subunit 4L
PDE7A	ENSG00000205268	1.0	0.0	0.0	1.0	0.0	0.0	0.0	0.0	phosphodiesterase 7A
MT-ND4	ENSG00000198886	1.0	0.0	0.0	1.0	0.0	0.0	0.0	0.0	mitochondrially encoded NADH:ubiquinone oxidoreductase core subunit 4
MT-ND3	ENSG00000198840	1.0	0.0	0.0	1.0	0.0	0.0	0.0	0.0	mitochondrially encoded NADH:ubiquinone oxidoreductase core subunit 3
MT-ND5	ENSG00000198786	1.0	0.0	0.0	1.0	0.0	0.0	0.0	0.0	mitochondrially encoded NADH:ubiquinone oxidoreductase core subunit 5
MT-ND6	ENSG00000198695	1.0	0.0	0.0	1.0	0.0	0.0	0.0	0.0	mitochondrially encoded NADH:ubiquinone oxidoreductase core subunit 6
NDUFA4	ENSG00000189043	1.0	0.0	0.0	1.0	0.0	0.0	0.0	0.0	NDUFA4, mitochondrial complex associated
PDE2A	ENSG00000186642	1.0	0.0	0.0	1.0	0.0	0.0	0.0	0.0	phosphodiesterase 2A
NDUFA13	ENSG00000186010	1.0	0.0	0.0	1.0	0.0	0.0	0.0	0.0	NADH:ubiquinone oxidoreductase subunit A13
NDUFA4L2	ENSG00000185633	1.0	0.0	0.0	1.0	0.0	0.0	0.0	0.0	NDUFA4, mitochondrial complex associated like 2
PDE6G	ENSG00000185527	1.0	0.0	0.0	1.0	0.0	0.0	0.0	0.0	phosphodiesterase 6G
NDUFA6	ENSG00000184983	1.0	0.0	0.0	1.0	0.0	0.0	0.0	0.0	NADH:ubiquinone oxidoreductase subunit A6
NDUFA12	ENSG00000184752	1.0	0.0	0.0	1.0	0.0	0.0	0.0	0.0	NADH:ubiquinone oxidoreductase subunit A12
PDE4B	ENSG00000184588	1.0	0.0	0.0	1.0	0.0	0.0	0.0	0.0	phosphodiesterase 4B
NDUFB1	ENSG00000183648	1.0	0.0	0.0	1.0	0.0	0.0	0.0	0.0	NADH:ubiquinone oxidoreductase subunit B1
LIPF	ENSG00000182333	1.0	0.0	0.0	1.0	0.0	0.0	0.0	0.0	lipase F, gastric type
NDUFV2	ENSG00000178127	1.0	0.0	0.0	1.0	0.0	0.0	0.0	0.0	NADH:ubiquinone oxidoreductase core subunit V2
NDUFAF3	ENSG00000178057	1.0	0.0	0.0	1.0	0.0	0.0	0.0	0.0	NADH:ubiquinone oxidoreductase complex assembly factor 3
NDUFA11	ENSG00000174886	1.0	0.0	0.0	1.0	0.0	0.0	0.0	0.0	NADH:ubiquinone oxidoreductase subunit A11
PDE7B	ENSG00000171408	1.0	0.0	0.0	1.0	0.0	0.0	0.0	0.0	phosphodiesterase 7B
GAA	ENSG00000171298	1.0	0.0	0.0	1.0	0.0	0.0	0.0	0.0	glucosidase alpha, acid
NDUFA3	ENSG00000170906	1.0	0.0	0.0	1.0	0.0	0.0	0.0	0.0	NADH:ubiquinone oxidoreductase subunit A3
NDUFS5	ENSG00000168653	1.0	0.0	0.0	1.0	0.0	0.0	0.0	0.0	NADH:ubiquinone oxidoreductase subunit S5
NDUFV1	ENSG00000167792	1.0	0.0	0.0	1.0	0.0	0.0	0.0	0.0	NADH:ubiquinone oxidoreductase core subunit V1
NDUFB8	ENSG00000166136	1.0	0.0	0.0	1.0	0.0	0.0	0.0	0.0	NADH:ubiquinone oxidoreductase subunit B8
NDUFS4	ENSG00000164258	1.0	0.0	0.0	1.0	0.0	0.0	0.0	0.0	NADH:ubiquinone oxidoreductase subunit S4
NDUFAF2	ENSG00000164182	1.0	0.0	0.0	1.0	0.0	0.0	0.0	0.0	NADH:ubiquinone oxidoreductase complex assembly factor 2
NDUFV3	ENSG00000160194	1.0	0.0	0.0	1.0	0.0	0.0	0.0	0.0	NADH:ubiquinone oxidoreductase subunit V3
PDE9A	ENSG00000160191	1.0	0.0	0.0	1.0	0.0	0.0	0.0	0.0	phosphodiesterase 9A
ALDH4A1	ENSG00000159423	1.0	1.0	0.0	0.0	0.0	0.0	0.0	0.0	aldehyde dehydrogenase 4 family member A1
NDUFS2	ENSG00000158864	1.0	0.0	0.0	1.0	0.0	0.0	0.0	0.0	NADH:ubiquinone oxidoreductase core subunit S2
XDH	ENSG00000158125	1.0	0.0	0.0	1.0	0.0	0.0	0.0	0.0	xanthine dehydrogenase
PDE6D	ENSG00000156973	1.0	0.0	0.0	1.0	0.0	0.0	0.0	0.0	phosphodiesterase 6D
PDE1C	ENSG00000154678	1.0	0.0	0.0	1.0	0.0	0.0	0.0	0.0	phosphodiesterase 1C
NDUFB9	ENSG00000147684	1.0	0.0	0.0	1.0	0.0	0.0	0.0	0.0	NADH:ubiquinone oxidoreductase subunit B9
NDUFB11	ENSG00000147123	1.0	0.0	0.0	1.0	0.0	0.0	0.0	0.0	NADH:ubiquinone oxidoreductase subunit B11
NDUFS6	ENSG00000145494	1.0	0.0	0.0	1.0	0.0	0.0	0.0	0.0	NADH:ubiquinone oxidoreductase subunit S6
NDUFB10	ENSG00000140990	1.0	0.0	0.0	1.0	0.0	0.0	0.0	0.0	NADH:ubiquinone oxidoreductase subunit B10
NDUFA9	ENSG00000139180	1.0	0.0	0.0	1.0	0.0	0.0	0.0	0.0	NADH:ubiquinone oxidoreductase subunit A9
PDE6H	ENSG00000139053	1.0	0.0	0.0	1.0	0.0	0.0	0.0	0.0	phosphodiesterase 6H
NDUFAF1	ENSG00000137806	1.0	0.0	0.0	1.0	0.0	0.0	0.0	0.0	NADH:ubiquinone oxidoreductase complex assembly factor 1
NDUFB5	ENSG00000136521	1.0	0.0	0.0	1.0	0.0	0.0	0.0	0.0	NADH:ubiquinone oxidoreductase subunit B5
PDE6B	ENSG00000133256	1.0	0.0	0.0	1.0	0.0	0.0	0.0	0.0	phosphodiesterase 6B
PDE6A	ENSG00000132915	1.0	0.0	0.0	1.0	0.0	0.0	0.0	0.0	phosphodiesterase 6A
RAMP1	ENSG00000132329	1.0	0.0	0.0	1.0	0.0	0.0	0.0	0.0	receptor activity modifying protein 1
NDUFA2	ENSG00000131495	1.0	0.0	0.0	1.0	0.0	0.0	0.0	0.0	NADH:ubiquinone oxidoreductase subunit A2
RAMP2	ENSG00000131477	1.0	0.0	0.0	1.0	0.0	0.0	0.0	0.0	receptor activity modifying protein 2
NDUFA10	ENSG00000130414	1.0	0.0	0.0	1.0	0.0	0.0	0.0	0.0	NADH:ubiquinone oxidoreductase subunit A10
NDUFA5	ENSG00000128609	1.0	0.0	0.0	1.0	0.0	0.0	0.0	0.0	NADH:ubiquinone oxidoreductase subunit A5
NDUFA1	ENSG00000125356	1.0	0.0	0.0	1.0	0.0	0.0	0.0	0.0	NADH:ubiquinone oxidoreductase subunit A1
NDUFAF4	ENSG00000123545	1.0	0.0	0.0	1.0	0.0	0.0	0.0	0.0	NADH:ubiquinone oxidoreductase complex assembly factor 4
PDE1B	ENSG00000123360	1.0	0.0	0.0	1.0	0.0	0.0	0.0	0.0	phosphodiesterase 1B
RAMP3	ENSG00000122679	1.0	0.0	0.0	1.0	0.0	0.0	0.0	0.0	receptor activity modifying protein 3
NDUFA8	ENSG00000119421	1.0	0.0	0.0	1.0	0.0	0.0	0.0	0.0	NADH:ubiquinone oxidoreductase subunit A8
NDUFB3	ENSG00000119013	1.0	0.0	0.0	1.0	0.0	0.0	0.0	0.0	NADH:ubiquinone oxidoreductase subunit B3
FAAH	ENSG00000117480	1.0	0.0	0.0	1.0	0.0	0.0	0.0	0.0	fatty acid amide hydrolase
NDUFS7	ENSG00000115286	1.0	0.0	0.0	1.0	0.0	0.0	0.0	0.0	NADH:ubiquinone oxidoreductase core subunit S7
PDE1A	ENSG00000115252	1.0	0.0	0.0	1.0	0.0	0.0	0.0	0.0	phosphodiesterase 1A
PDE4D	ENSG00000113448	1.0	0.0	0.0	1.0	0.0	0.0	0.0	0.0	phosphodiesterase 4D
PDE8B	ENSG00000113231	1.0	0.0	0.0	1.0	0.0	0.0	0.0	0.0	phosphodiesterase 8B
PDE10A	ENSG00000112541	1.0	0.0	0.0	1.0	0.0	0.0	0.0	0.0	phosphodiesterase 10A
NDUFS8	ENSG00000110717	1.0	0.0	0.0	1.0	0.0	0.0	0.0	0.0	NADH:ubiquinone oxidoreductase core subunit S8
NDUFC1	ENSG00000109390	1.0	0.0	0.0	1.0	0.0	0.0	0.0	0.0	NADH:ubiquinone oxidoreductase subunit C1
PDE4C	ENSG00000105650	1.0	0.0	0.0	1.0	0.0	0.0	0.0	0.0	phosphodiesterase 4C
CACNA1F	ENSG00000102001	1.0	0.0	0.0	1.0	0.0	0.0	0.0	0.0	calcium voltage-gated channel subunit alpha1 F
NDUFB7	ENSG00000099795	1.0	0.0	0.0	1.0	0.0	0.0	0.0	0.0	NADH:ubiquinone oxidoreductase subunit B7
PDE6C	ENSG00000095464	1.0	0.0	0.0	1.0	0.0	0.0	0.0	0.0	phosphodiesterase 6C
SI	ENSG00000090402	1.0	0.0	0.0	1.0	0.0	0.0	0.0	0.0	sucrase-isomaltase
NDUFB2	ENSG00000090266	1.0	0.0	0.0	1.0	0.0	0.0	0.0	0.0	NADH:ubiquinone oxidoreductase subunit B2
FKBP1A	ENSG00000088832	1.0	0.0	0.0	1.0	0.0	0.0	0.0	0.0	FK506 binding protein 1A
CACNA1S	ENSG00000081248	1.0	0.0	0.0	1.0	0.0	0.0	0.0	0.0	calcium voltage-gated channel subunit alpha1 S
PDE8A	ENSG00000073417	1.0	0.0	0.0	1.0	0.0	0.0	0.0	0.0	phosphodiesterase 8A
DRD4	ENSG00000069696	1.0	0.0	0.0	1.0	0.0	0.0	0.0	0.0	dopamine receptor D4
PDE4A	ENSG00000065989	1.0	0.0	0.0	1.0	0.0	0.0	0.0	0.0	phosphodiesterase 4A
NDUFB4	ENSG00000065518	1.0	0.0	0.0	1.0	0.0	0.0	0.0	0.0	NADH:ubiquinone oxidoreductase subunit B4
NDUFS1	ENSG00000023228	1.0	0.0	0.0	1.0	0.0	0.0	0.0	0.0	NADH:ubiquinone oxidoreductase core subunit S1
MTNR1B	ENSG00000134640	0.9912426241473978	0.9644121127929498	0.0	0.0	0.0	0.0	0.1299274448406318	0.0	melatonin receptor 1B
SCN5A	ENSG00000183873	0.9740963718820863	0.0	0.0	0.9740963718820863	0.0	0.0	0.0	0.0	sodium voltage-gated channel alpha subunit 5
SCN4A	ENSG00000007314	0.9740963718820863	0.0	0.0	0.9740963718820863	0.0	0.0	0.0	0.0	sodium voltage-gated channel alpha subunit 4
ADCY5	ENSG00000173175	0.9559522158616998	0.9389338685913464	0.0	0.0	0.0	0.0	0.06807338908141315	0.0	adenylate cyclase 5
ARAP1	ENSG00000186635	0.9412546602158606	0.9286167204100215	0.0	0.0	0.0	0.0	0.050551759223356016	0.0	ArfGAP with RhoGAP domain, ankyrin repeat and PH domain 1
IRS1	ENSG00000169047	0.9179879610530431	0.8831657088767767	0.0	0.0	0.0	0.0	0.11100791936742434	0.2927222222222222	insulin receptor substrate 1
ZMIZ1	ENSG00000108175	0.8823067003656324	0.8678383253656324	0.0	0.0	0.0	0.0	0.05787350000000001	0.0	zinc finger MIZ-type containing 1
HMG20A	ENSG00000140382	0.8808579961071855	0.8696274723571855	0.0	0.0	0.0	0.0	0.044922095	0.0	high mobility group 20A
THADA	ENSG00000115970	0.862956213510178	0.8464047569601112	0.0	0.0	0.0	0.0	0.06620582620026724	0.0	THADA, armadillo repeat containing
IGF2	ENSG00000167244	0.8558056748404161	0.8373837541	0.0	0.0	0.0	0.0	0.07368768296166454	0.0	insulin like growth factor 2
HECTD4	ENSG00000173064	0.8423349295222223	0.8328233739666667	0.0	0.0	0.0	0.0	0.03804622222222222	0.0	HECT domain E3 ubiquitin protein ligase 4
GCKR	ENSG00000084734	0.8354927607007	0.7715850351479167	0.0	0.0	0.0	0.0	0.14703856540004936	0.2	glucokinase regulator
UBE2E2	ENSG00000182247	0.8345796253020097	0.8219070264357965	0.0	0.0	0.0	0.0	0.05069039546485261	0.0	ubiquitin conjugating enzyme E2 E2
GLIS3	ENSG00000107249	0.8286942224845699	0.795572574024371	0.0	0.0	0.0	0.0	0.1324865938407956	0.0	GLIS family zinc finger 3
GCGR	ENSG00000215644	0.8281260278727717	0.0	0.0	0.808228204969942	0.0	0.0	0.07959129161131882	0.0	glucagon receptor
HHEX	ENSG00000152804	0.816227992279844	0.7882116995521928	0.0	0.0	0.0	0.0	0.13743381465906132	0.0	hematopoietically expressed homeobox
CDKN2B	ENSG00000147883	0.8132060190180813	0.7932830664765674	0.0	0.0	0.0	0.0	0.07969181016605537	0.0	cyclin dependent kinase inhibitor 2B
C5orf67	ENSG00000225940	0.8101155942355647	0.8101155942355647	0.0	0.0	0.0	0.0	0.0	0.0	chromosome 5 open reading frame 67
PAX4	ENSG00000106331	0.8048196478847749	0.79698970005	0.0	0.0	0.0	0.0	0.07046953051297371	0.0	paired box 4
MAEA	ENSG00000090316	0.7886146553391377	0.7689209666972222	0.0	0.0	0.0	0.0	0.07877475456766178	0.0	macrophage erythroblast attacher
DGKB	ENSG00000136267	0.7738963509197153	0.7704841670308265	0.0	0.0	0.0	0.0	0.013648735555555555	0.0	diacylglycerol kinase beta
PPP1R3A	ENSG00000154415	0.7566482422222224	0.7000000000000001	0.0	0.0	0.0	0.0	0.059834179999999994	0.2	protein phosphatase 1 regulatory subunit 3A
ATP4B	ENSG00000186009	0.7500000000000001	0.0	0.0	0.7500000000000001	0.0	0.0	0.0	0.0	ATPase H+/K+ transporting subunit beta
ATP4A	ENSG00000105675	0.7500000000000001	0.0	0.0	0.7500000000000001	0.0	0.0	0.0	0.0	ATPase H+/K+ transporting subunit alpha
EXOC6	ENSG00000138190	0.742027541875	0.742027541875	0.0	0.0	0.0	0.0	0.0	0.0	exocyst complex component 6
PTGDR	ENSG00000168229	0.7250000000000001	0.0	0.0	0.7250000000000001	0.0	0.0	0.0	0.0	prostaglandin D2 receptor
PLEKHA1	ENSG00000107679	0.7189604984645832	0.7189604984645832	0.0	0.0	0.0	0.0	0.0	0.0	pleckstrin homology domain containing A1
CD81	ENSG00000110651	0.7166781046	0.7166781046	0.0	0.0	0.0	0.0	0.0	0.0	CD81 molecule
P2RY12	ENSG00000169313	0.7126477969444445	0.0	0.0	0.7000000000000001	0.0	0.0	0.05059118777777779	0.0	purinergic receptor P2Y12
AC022414.1	ENSG00000284762	0.7012006144753888	0.7012006144753888	0.0	0.0	0.0	0.0	0.0	0.0	phosphodiesterase 8B
F10	ENSG00000126218	0.7000000000000001	0.0	0.0	0.7000000000000001	0.0	0.0	0.0	0.0	coagulation factor X
FDFT1	ENSG00000079459	0.7000000000000001	0.0	0.0	0.7000000000000001	0.0	0.0	0.0	0.0	farnesyl-diphosphate farnesyltransferase 1
NUDT5	ENSG00000165609	0.6776404867833571	0.6776404867833571	0.0	0.0	0.0	0.0	0.0	0.0	nudix hydrolase 5
SPRY2	ENSG00000136158	0.667046221445308	0.657591596445308	0.0	0.0	0.0	0.0	0.0378185	0.0	sprouty RTK signaling antagonist 2
PHLDA2	ENSG00000181649	0.6658910538555556	0.6615490196	0.0	0.0	0.0	0.0043293083	0.015444	0.0	pleckstrin homology like domain family A member 2
DUSP9	ENSG00000130829	0.6563817491333334	0.6403348299527778	0.0	0.0	0.0	0.0	0.0810176588888889	0.0	dual specificity phosphatase 9
GPSM1	ENSG00000160360	0.6505460604722222	0.6505460604722222	0.0	0.0	0.0	0.0	0.0	0.0	G protein signaling modulator 1
FBXW7	ENSG00000109670	0.6424370699888889	0.6424370699888889	0.0	0.0	0.0	0.0	0.0	0.0	F-box and WD repeat domain containing 7
POU5F1	ENSG00000204531	0.6327451101805556	0.6244750962916666	0.0	0.0	0.0	0.0	0.03308005555555556	0.0	POU class 5 homeobox 1
BCL11A	ENSG00000119866	0.631191532708608	0.6198734169072411	0.0	0.0	0.0	0.0	0.04527246320546738	0.0	B cell CLL/lymphoma 11A
SINHCAF	ENSG00000139146	0.622749292375	0.622749292375	0.0	0.0	0.0	0.0	0.0	0.0	SIN3-HDAC complex associated factor
GATAD2A	ENSG00000167491	0.6208768079916667	0.6208768079916667	0.0	0.0	0.0	0.0	0.0	0.0	GATA zinc finger domain containing 2A
AP3S2	ENSG00000157823	0.6042082396146666	0.5984189021146666	0.0	0.0	0.0	0.0	0.02315735	0.0	adaptor related protein complex 3 subunit sigma 2
CTBP1	ENSG00000159692	0.586666666675	0.586666666675	0.0	0.0	0.0	0.0	0.0	0.0	C-terminal binding protein 1
GRB14	ENSG00000115290	0.5862544773867501	0.57647806488675	0.0	0.0	0.0	0.0	0.03910565	0.0	growth factor receptor bound protein 14
LEP	ENSG00000174697	0.568587284806042	0.476570208275	0.0	0.0	0.0	0.0	0.16952868877937846	0.2927222222222222	leptin
GIPR	ENSG00000010310	0.5658801576277152	0.5493247456	0.0	0.0	0.0	0.0	0.06622164811086066	0.0	gastric inhibitory polypeptide receptor
MC4R	ENSG00000166603	0.5640176086464533	0.5300941119782182	0.0	0.0	0.0	0.0	0.1356939866729407	0.0	melanocortin 4 receptor
C2CD4A	ENSG00000198535	0.5620155074358887	0.5520057536858888	0.0	0.0	0.0	0.0	0.04021516666666667	0.0	C2 calcium dependent domain containing 4A
CCND2	ENSG00000118971	0.5606057396322222	0.5481732396322222	0.0	0.0	0.0	0.0	0.04973	0.0	cyclin D2
PRC1	ENSG00000198901	0.5583872241361112	0.5560452904416667	0.0	0.0	0.0	0.0	0.013659000000000001	0.0	protein regulator of cytokinesis 1
DMRTA1	ENSG00000176399	0.5537395417000001	0.5465530417000001	0.0	0.0	0.0	0.0	0.028746	0.0	DMRT like family A1
ANGPTL8	ENSG00000130173	0.5451288148404715	0.5	0.0	0.0	0.0	0.0	0.18051525936188606	0.0	angiopoietin like 8
NKX6-3	ENSG00000165066	0.530553864575	0.5274914167	0.0	0.0	0.0	0.012249791500000001	0.0	0.0	NK6 homeobox 3
ANK1	ENSG00000029534	0.520529678088889	0.5066666667	0.0	0.0	0.0	0.0	0.05545204555555556	0.0	ankyrin 1
OASL	ENSG00000135114	0.5194003012333334	0.5194003012333334	0.0	0.0	0.0	0.0	0.0	0.0	2'-5'-oligoadenylate synthetase like
CMIP	ENSG00000153815	0.519375959782639	0.5082797931159723	0.0	0.0	0.0	0.0	0.04438466666666666	0.0	c-Maf inducing protein
NDUFAF6	ENSG00000156170	0.5189682996446111	0.5189682996446111	0.0	0.0	0.0	0.0	0.0	0.0	NADH:ubiquinone oxidoreductase complex assembly factor 6
KLHL42	ENSG00000087448	0.5181256886358889	0.5111623136358889	0.0	0.0	0.0	0.0	0.0278535	0.0	kelch like family member 42
INPPL1	ENSG00000165458	0.5150774560144995	0.5	0.0	0.0	0.0	0.0	0.0603098240579979	0.0	inositol polyphosphate phosphatase like 1
SSR1	ENSG00000124783	0.5104405917083333	0.5067388417083334	0.0	0.0	0.0	0.0	0.014806999999999999	0.0	signal sequence receptor subunit 1
FAF1	ENSG00000185104	0.5076530944375	0.5011319444375	0.0	0.0	0.0	0.0	0.026084600000000003	0.0	Fas associated factor 1
TSPAN8	ENSG00000127324	0.5040659163962102	0.4868734456347222	0.0	0.0	0.0	0.0	0.06876988304595207	0.0	tetraspanin 8
TP53INP1	ENSG00000164938	0.5036956392708334	0.453548698575	0.0	0.0	0.0	0.0	0.013539000000000002	0.2	tumor protein p53 inducible nuclear protein 1
MCF2L2	ENSG00000053524	0.5	0.5	0.0	0.0	0.0	0.0	0.0	0.0	MCF.2 cell line derived transforming sequence-like 2
TH	ENSG00000180176	0.49745535995347223	0.49745535995347223	0.0	0.0	0.0	0.0	0.0	0.0	tyrosine hydroxylase
PDILT	ENSG00000169340	0.4939107337	0.4939107337	0.0	0.0	0.0	0.0	0.0	0.0	protein disulfide isomerase like, testis expressed
FSCN3	ENSG00000106328	0.49118913395	0.49118913395	0.0	0.0	0.0	0.0	0.0	0.0	fascin actin-bundling protein 3
ARL15	ENSG00000185305	0.488366655225	0.484261155225	0.0	0.0	0.0	0.0	0.016422	0.0	ADP ribosylation factor like GTPase 15
KL	ENSG00000133116	0.4799934745178038	0.45337398927500006	0.0	0.0	0.0	0.0	0.10647794097121493	0.0	klotho
ADAMTS9	ENSG00000163638	0.47811506514126834	0.46251416294402775	0.0	0.0	0.0	0.0	0.06240360878896232	0.0	ADAM metallopeptidase with thrombospondin type 1 motif 9
KCNK16	ENSG00000095981	0.47706179581388886	0.4592257058138889	0.0	0.0	0.0	0.0	0.07134435999999998	0.0	potassium two pore domain channel subfamily K member 16
PABPC4	ENSG00000090621	0.47080462782500004	0.47080462782500004	0.0	0.0	0.0	0.0	0.0	0.0	poly(A) binding protein cytoplasmic 4
INAFM2	ENSG00000259330	0.46494850025	0.46494850025	0.0	0.0	0.0	0.0	0.0	0.0	InaF motif containing 2
CCDC9B	ENSG00000188549	0.46494850025	0.46494850025	0.0	0.0	0.0	0.0	0.0	0.0	coiled-coil domain containing 9B
BRAF	ENSG00000157764	0.45931101675	0.45931101675	0.0	0.0	0.0	0.0	0.0	0.0	B-Raf proto-oncogene, serine/threonine kinase
AC004754.1	ENSG00000269881	0.448477683425	0.448477683425	0.0	0.0	0.0	0.0	0.0	0.0
FAM234A	ENSG00000167930	0.448477683425	0.448477683425	0.0	0.0	0.0	0.0	0.0	0.0	family with sequence similarity 234 member A
EHMT2	ENSG00000204371	0.44608730809999997	0.4444010081	0.0	0.0	0.0	0.0	0.0067452	0.0	euchromatic histone lysine methyltransferase 2
HMGA2	ENSG00000149948	0.4380694545012569	0.4276554362203612	0.0	0.0	0.0	0.0	0.04674501923469389	0.0	high mobility group AT-hook 2
PTPRD	ENSG00000153707	0.43578345137499996	0.421206901125	0.0	0.0	0.0	0.0	0.05830620099999999	0.0	protein tyrosine phosphatase, receptor type D
PRKAG2	ENSG00000106617	0.43430149164166665	0.382427824975	0.0	0.0	0.0	0.0	0.016863	0.2	protein kinase AMP-activated non-catalytic subunit gamma 2
RASGRP1	ENSG00000172575	0.430670011825	0.420480761825	0.0	0.0	0.0	0.0	0.040757	0.0	RAS guanyl releasing protein 1
RBMS1	ENSG00000153250	0.4304135804111111	0.4262535804111111	0.0	0.0	0.0	0.0	0.016640000000000002	0.0	RNA binding motif single stranded interacting protein 1
ZFAND3	ENSG00000156639	0.42836770020000003	0.42028870020000003	0.0	0.0	0.0	0.0	0.032316	0.0	zinc finger AN1-type containing 3
SLC2A4	ENSG00000181856	0.4278632506012985	0.35000000000000003	0.0	0.0	0.0	0.0	0.138269255411686	0.25	solute carrier family 2 member 4
CAMK1D	ENSG00000183049	0.42737820337757215	0.399999999975	0.0	0.0	0.0	0.0	0.10951281361028857	0.0	calcium/calmodulin dependent protein kinase ID
JADE2	ENSG00000043143	0.425894773725	0.425894773725	0.0	0.0	0.0	0.0	0.0	0.0	jade family PHD finger 2
SUGP1	ENSG00000105705	0.42404360465	0.42404360465	0.0	0.0	0.0	0.0	0.0	0.0	SURP and G-patch domain containing 1
ACSL1	ENSG00000151726	0.42028870020000003	0.42028870020000003	0.0	0.0	0.0	0.0	0.0	0.0	acyl-CoA synthetase long chain family member 1
UBE2Z	ENSG00000159202	0.42002626537500004	0.407489265375	0.0	0.0	0.0	0.0	0.050148	0.0	ubiquitin conjugating enzyme E2 Z
COBLL1	ENSG00000082438	0.4192451835	0.40595193350000003	0.0	0.0	0.0	0.0	0.053173	0.0	cordon-bleu WH2 repeat protein like 1
PEPD	ENSG00000124299	0.4161432051222222	0.40409449165	0.0	0.0	0.0	0.0	0.04819485388888888	0.0	peptidase D
ZZEF1	ENSG00000074755	0.412658079	0.412658079	0.0	0.0	0.0	0.0	0.0	0.0	zinc finger ZZ-type and EF-hand domain containing 1
CTRB1	ENSG00000168925	0.4119951785138889	0.4094291785138889	0.0	0.0	0.0	0.0	0.010264	0.0	chymotrypsinogen B1
TLE4	ENSG00000106829	0.4104933139402662	0.4104933139402662	0.0	0.0	0.0	0.0	0.0	0.0	transducin like enhancer of split 4
MYL2	ENSG00000111245	0.40848324970000005	0.40152524970000003	0.0	0.0	0.0	0.0	0.027832	0.0	myosin light chain 2
HSD17B12	ENSG00000149084	0.40724406700000004	0.40724406700000004	0.0	0.0	0.0	0.0	0.0	0.0	hydroxysteroid 17-beta dehydrogenase 12
NOTCH2	ENSG00000134250	0.40468304541778244	0.3855774004	0.0	0.0	0.0	0.0	0.07642258007112974	0.0	notch 2
SLC22A3	ENSG00000146477	0.3988115779777778	0.3879588002	0.0	0.0	0.0	0.0	0.04341111111111111	0.0	solute carrier family 22 member 3
ARF5	ENSG00000004059	0.397724989375	0.397724989375	0.0	0.0	0.0	0.0	0.0	0.0	ADP ribosylation factor 5
UMOD	ENSG00000169344	0.3927256081311036	0.37695536690000003	0.0	0.0	0.0	0.0	0.06308096492441422	0.0	uromodulin
SRR	ENSG00000167720	0.3867326944888889	0.3693247456	0.0	0.0	0.0	0.0	0.06963179555555554	0.0	serine racemase
ST6GAL1	ENSG00000073849	0.38488761845833336	0.38065378512500003	0.0	0.0	0.0	0.0	0.016935333333333333	0.0	ST6 beta-galactoside alpha-2,6-sialyltransferase 1
INTS8	ENSG00000164941	0.379166666625	0.379166666625	0.0	0.0	0.0	0.0	0.0	0.0	integrator complex subunit 8
FITM2	ENSG00000197296	0.3782716667	0.36666666670000003	0.0	0.0	0.0	0.0	0.046419999999999996	0.0	fat storage inducing transmembrane protein 2
CCNQ	ENSG00000262919	0.37695536690000003	0.37695536690000003	0.0	0.0	0.0	0.0	0.0	0.0	cyclin Q
NRXN3	ENSG00000021645	0.37695536690000003	0.37695536690000003	0.0	0.0	0.0	0.0	0.0	0.0	neurexin 3
CDK8	ENSG00000132964	0.37693204633611116	0.37693204633611116	0.0	0.0	0.0	0.0	0.0	0.0	cyclin dependent kinase 8
KLF14	ENSG00000266265	0.3707904168	0.3707904168	0.0	0.0	0.0	0.0	0.0	0.0	Kruppel like factor 14
LAMA1	ENSG00000101680	0.3675386006	0.3508661006	0.0	0.0	0.0	0.0	0.06669	0.0	laminin subunit alpha 1
OAS1	ENSG00000089127	0.3666692998	0.3597112998	0.0	0.0	0.0	0.0	0.027832	0.0	2'-5'-oligoadenylate synthetase 1
ABCB9	ENSG00000150967	0.36609087525000006	0.36286087525000005	0.0	0.0	0.0	0.0	0.012920000000000001	0.0	ATP binding cassette subfamily B member 9
GRK5	ENSG00000198873	0.36545053837222224	0.35337908490000003	0.0	0.0	0.0	0.0	0.04828581388888888	0.0	G protein-coupled receptor kinase 5
MACF1	ENSG00000127603	0.36468452695000003	0.35478652695	0.0	0.0	0.0	0.0	0.039591999999999995	0.0	microtubule-actin crosslinking factor 1
MAPK8IP1	ENSG00000121653	0.3615002673611111	0.35000000000000003	0.0	0.0	0.0	0.0	0.046001069444444445	0.0	mitogen-activated protein kinase 8 interacting protein 1
INS	ENSG00000254647	0.36084484907448733	0.0	0.0	0.0	0.0	0.0	0.29834484907448733	0.25	insulin
HLA-DQA1	ENSG00000196735	0.36	0.36	0.0	0.0	0.0	0.0	0.0	0.0	major histocompatibility complex, class II, DQ alpha 1
APOC1	ENSG00000130208	0.35766124965	0.34881999965	0.0	0.0	0.0	0.0	0.035365	0.0	apolipoprotein C1
TMEM18	ENSG00000151353	0.3573353334916667	0.345790416825	0.0	0.0	0.0	0.0	0.046179666666666674	0.0	transmembrane protein 18
MPHOSPH9	ENSG00000051825	0.3543611667	0.3466666667	0.0	0.0	0.0	0.0	0.030778	0.0	M-phase phosphoprotein 9
SLC9B2	ENSG00000164038	0.35337908490000003	0.35337908490000003	0.0	0.0	0.0	0.0	0.0	0.0	solute carrier family 9 member B2
NECTIN2	ENSG00000130202	0.35337908490000003	0.35337908490000003	0.0	0.0	0.0	0.0	0.0	0.0	nectin cell adhesion molecule 2
ZFAND6	ENSG00000086666	0.3524003002	0.34795880020000003	0.0	0.0	0.0	0.0	0.017766	0.0	zinc finger AN1-type containing 6
SDHAF4	ENSG00000154079	0.3510676748	0.3510676748	0.0	0.0	0.0	0.0	0.0	0.0	succinate dehydrogenase complex assembly factor 4
VRK2	ENSG00000028116	0.34933864867500003	0.34933864867500003	0.0	0.0	0.0	0.0	0.0	0.0	VRK serine/threonine kinase 2
SGCG	ENSG00000102683	0.34841239487500003	0.34672939487500004	0.0	0.0	0.0	0.0	0.006731999999999999	0.0	sarcoglycan gamma
PSMD6	ENSG00000163636	0.3455981671	0.3365636671	0.0	0.0	0.0	0.0	0.036138	0.0	proteasome 26S subunit, non-ATPase 6
LPP	ENSG00000145012	0.3452686516777778	0.3248253141777778	0.0	0.0	0.0	0.0	0.08177335	0.0	LIM domain containing preferred translocation partner in lipoma
GPC5	ENSG00000179399	0.33574007317500004	0.331780073175	0.0	0.0	0.0	0.0	0.01584	0.0	glypican 5
LEPR	ENSG00000116678	0.33396191129224745	0.0	0.0	0.0	0.0	0.0	0.08942188998782342	0.3116064387952916	leptin receptor
UBE3C	ENSG00000009335	0.3336220335	0.3336220335	0.0	0.0	0.0	0.0	0.0	0.0	ubiquitin protein ligase E3C
AC079341.3	ENSG00000284849	0.3331378689916667	0.3331378689916667	0.0	0.0	0.0	0.0	0.0	0.0	transmembrane protein 155
C2CD4B	ENSG00000205502	0.33159089758117916	0.324737526675	0.0	0.0	0.0	0.0	0.039774098458049884	0.0	C2 calcium dependent domain containing 4B
INS-IGF2	ENSG00000129965	0.3311564123	0.3259914123	0.0	0.0	0.0	0.0	0.02066	0.0	INS-IGF2 readthrough
GLP2R	ENSG00000065325	0.3309664123	0.3259914123	0.0	0.0	0.0	0.0	0.019899999999999998	0.0	glucagon like peptide 2 receptor
ZC3H11B	ENSG00000215817	0.33020325443611115	0.33020325443611115	0.0	0.0	0.0	0.0	0.0	0.0	zinc finger CCCH-type containing 11B
CENPW	ENSG00000203760	0.32704248129166663	0.32704248129166663	0.0	0.0	0.0	0.0	0.0	0.0	centromere protein W
EML2	ENSG00000125746	0.32542321962986115	0.32542321962986115	0.0	0.0	0.0	0.0	0.0	0.0	echinoderm microtubule associated protein like 2
BCL2	ENSG00000171791	0.3250459004	0.3205774004	0.0	0.0	0.0	0.0	0.017873999999999998	0.0	BCL2, apoptosis regulator
VPS26A	ENSG00000122958	0.3248194004	0.3205774004	0.0	0.0	0.0	0.0	0.016968	0.0	VPS26, retromer complex component A
ABO	ENSG00000175164	0.3242406374520836	0.3079588002	0.0	0.0	0.0	0.0	0.06512734900833449	0.0	ABO, alpha 1-3-N-acetylgalactosaminyltransferase and alpha 1-3-galactosyltransferase
GABRR1	ENSG00000146276	0.32405344066111114	0.32405344066111114	0.0	0.0	0.0	0.0	0.0	0.0	gamma-aminobutyric acid type A receptor rho1 subunit
BCL2L11	ENSG00000153094	0.3240419164	0.3181919164	0.0	0.0	0.0	0.0	0.0234	0.0	BCL2 like 11
CAMKK2	ENSG00000110931	0.32226370039999996	0.3205774004	0.0	0.0	0.0	0.0	0.0067452	0.0	calcium/calmodulin dependent protein kinase kinase 2
VEGFA	ENSG00000112715	0.3209304637701469	0.29329137050000004	0.0	0.0	0.0	0.0	0.1105563730805873	0.0	vascular endothelial growth factor A
IL17REL	ENSG00000188263	0.32089458260000003	0.32089458260000003	0.0	0.0	0.0	0.0	0.0	0.0	interleukin 17 receptor E like
DNER	ENSG00000187957	0.3201877516	0.31004575160000003	0.0	0.0	0.0	0.0	0.040568	0.0	delta/notch like EGF repeat containing
PTPRR	ENSG00000153233	0.31932148200000005	0.31932148200000005	0.0	0.0	0.0	0.0	0.0	0.0	protein tyrosine phosphatase, receptor type R
IL1B	ENSG00000125538	0.31614036446264293	0.0	0.0	0.2915	0.0	0.0115980337	0.09340677620612717	0.0	interleukin 1 beta
SLC35D3	ENSG00000182747	0.31478758162500003	0.31478758162500003	0.0	0.0	0.0	0.0	0.0	0.0	solute carrier family 35 member D3
FAM241B	ENSG00000171224	0.31407225037500003	0.31407225037500003	0.0	0.0	0.0	0.0	0.0	0.0	family with sequence similarity 241 member B
ESR1	ENSG00000091831	0.31243779677519634	0.0	0.0	0.125	0.0	0.0	0.08069017097676744	0.2722222222222222	estrogen receptor 1
PPARD	ENSG00000112033	0.3086625830840972	0.0362816314	0.0	0.2722222222222222	0.0	0.0	0.12963627393638893	0.0	peroxisome proliferator activated receptor delta
ADIPOQ	ENSG00000181092	0.30670602822982757	0.0	0.0	0.0	0.0	0.0	0.1379352240304214	0.2722222222222222	adiponectin, C1Q and collagen domain containing
ATP8B2	ENSG00000143515	0.30080758347500003	0.30080758347500003	0.0	0.0	0.0	0.0	0.0	0.0	ATPase phospholipid transporting 8B2
AC058822.1	ENSG00000282278	0.3002393333	0.3002393333	0.0	0.0	0.0	0.0	0.0	0.0
ZSCAN20	ENSG00000121903	0.29713231065	0.29713231065	0.0	0.0	0.0	0.0	0.0	0.0	zinc finger and SCAN domain containing 20
GYS2	ENSG00000111713	0.2969553669	0.2469553669	0.0	0.0	0.0	0.0	0.0	0.2	glycogen synthase 2
KCNK7	ENSG00000173338	0.2959176003	0.2959176003	0.0	0.0	0.0	0.0	0.0	0.0	potassium two pore domain channel subfamily K member 7
NOS3	ENSG00000164867	0.29228405608053154	0.0	0.0	0.0	0.0	0.0	0.08024733543323728	0.2722222222222222	nitric oxide synthase 3
TMEM163	ENSG00000152128	0.2900765784	0.2861960784	0.0	0.0	0.0	0.0	0.015522	0.0	transmembrane protein 163
TRDN	ENSG00000186439	0.2873277554	0.2873277554	0.0	0.0	0.0	0.0	0.0	0.0	triadin
CCR2	ENSG00000121807	0.28559712203505505	0.0	0.0	0.2722222222222222	0.0	0.0	0.053499599251331305	0.0	C-C motif chemokine receptor 2
ZBTB20	ENSG00000181722	0.28534873515000003	0.28534873515000003	0.0	0.0	0.0	0.0	0.0	0.0	zinc finger and BTB domain containing 20
PRPF31	ENSG00000105618	0.284471067	0.27724406700000004	0.0	0.0	0.0	0.0	0.028908	0.0	pre-mRNA processing factor 31
KCNU1	ENSG00000215262	0.2840959582	0.2840959582	0.0	0.0	0.0	0.0	0.0	0.0	potassium calcium-activated channel subfamily U member 1
RTN4RL1	ENSG00000185924	0.282658079	0.282658079	0.0	0.0	0.0	0.0	0.0	0.0	reticulon 4 receptor like 1
SGCD	ENSG00000170624	0.280944067	0.27724406700000004	0.0	0.0	0.0	0.0	0.0148	0.0	sarcoglycan delta
BSCL2	ENSG00000168000	0.2808902222222222	0.0	0.0	0.0	0.0	0.0	0.034672	0.2722222222222222	BSCL2, seipin lipid droplet biogenesis associated
CTRB2	ENSG00000168928	0.28	0.28	0.0	0.0	0.0	0.0	0.0	0.0	chymotrypsinogen B2
UNC5D	ENSG00000156687	0.27928694045	0.27441617760000003	0.0	0.0	0.0	0.0194830514	0.0	0.0	unc-5 netrin receptor D
AGTR2	ENSG00000180772	0.27923543151111113	0.26989700040000003	0.0	0.0	0.0	0.0	0.03735372444444444	0.0	angiotensin II receptor type 2
APOC3	ENSG00000110245	0.27858196854638934	0.0	0.0	0.0	0.0	0.0	0.22858196854638935	0.2	apolipoprotein C3
LAD1	ENSG00000159166	0.2782545383806915	0.0	0.0	0.0	0.0	0.0	0.2782545383806915	0.0	ladinin 1
PCNX2	ENSG00000135749	0.27724406700000004	0.27724406700000004	0.0	0.0	0.0	0.0	0.0	0.0	pecanex 2
BGLAP	ENSG00000242252	0.2764707045309319	0.0	0.0	0.0	0.0	0.0	0.10588281812372774	0.25	bone gamma-carboxyglutamate protein
GRIN2A	ENSG00000183454	0.2755647222222222	0.0	0.0	0.2722222222222222	0.0	0.0	0.013370000000000002	0.0	glutamate ionotropic receptor NMDA type subunit 2A
SLC26A9	ENSG00000174502	0.275214	0.270216	0.0	0.0	0.0	0.0	0.019992	0.0	solute carrier family 26 member 9
IRS2	ENSG00000185950	0.27443742558831785	0.030445542500000002	0.0	0.0	0.0	0.0	0.08421835013104918	0.25	insulin receptor substrate 2
KMT2B	ENSG00000272333	0.2722222222222222	0.0	0.0	0.0	0.0	0.0	0.0	0.2722222222222222	lysine methyltransferase 2B
KCNJ8	ENSG00000121361	0.2722222222222222	0.0	0.0	0.2722222222222222	0.0	0.0	0.0	0.0	potassium voltage-gated channel subfamily J member 8
RND3	ENSG00000115963	0.27183006530000003	0.27183006530000003	0.0	0.0	0.0	0.0	0.0	0.0	Rho family GTPase 3
HMGA1	ENSG00000137309	0.27082140920311837	0.0	0.0	0.0	0.0	0.0	0.08328563681247352	0.25	high mobility group AT-hook 1
SLCO4C1	ENSG00000173930	0.2696134458	0.2696134458	0.0	0.0	0.0	0.0	0.0	0.0	solute carrier organic anion transporter family member 4C1
MCC	ENSG00000171444	0.2696134458	0.2696134458	0.0	0.0	0.0	0.0	0.0	0.0	MCC, WNT signaling pathway regulator
C16orf74	ENSG00000154102	0.2696134458	0.2696134458	0.0	0.0	0.0	0.0	0.0	0.0	chromosome 16 open reading frame 74
GPR158	ENSG00000151025	0.2696134458	0.2696134458	0.0	0.0	0.0	0.0	0.0	0.0	G protein-coupled receptor 158
MAPK14	ENSG00000112062	0.26910957255	0.26910957255	0.0	0.0	0.0	0.0	0.0	0.0	mitogen-activated protein kinase 14
RAI1	ENSG00000108557	0.26671241830000003	0.26671241830000003	0.0	0.0	0.0	0.0	0.0	0.0	retinoic acid induced 1
CHAC2	ENSG00000143942	0.2666666667	0.2666666667	0.0	0.0	0.0	0.0	0.0	0.0	ChaC cation transport regulator homolog 2
JAG1	ENSG00000101384	0.2666666667	0.2666666667	0.0	0.0	0.0	0.0	0.0	0.0	jagged 1
EYS	ENSG00000188107	0.266140908	0.266140908	0.0	0.0	0.0	0.0	0.0	0.0	eyes shut homolog
LPIN1	ENSG00000134324	0.2656539655723984	0.0	0.0	0.0	0.0	0.0	0.06261586228959352	0.25	lipin 1
CAV1	ENSG00000105974	0.264785025	0.0	0.0	0.0	0.0	0.0	0.05914009999999999	0.25	caveolin 1
ATM	ENSG00000149311	0.26242769188730214	0.0	0.0	0.0	0.0	0.0	0.04971076754920862	0.25	ATM serine/threonine kinase
PRKAB2	ENSG00000131791	0.2608285	0.0	0.0	0.0	0.0	0.0	0.043314000000000005	0.25	protein kinase AMP-activated non-catalytic subunit beta 2
RGS7	ENSG00000182901	0.26	0.26	0.0	0.0	0.0	0.0	0.0	0.0	regulator of G protein signaling 7
LRP12	ENSG00000147650	0.26	0.26	0.0	0.0	0.0	0.0	0.0	0.0	LDL receptor related protein 12
ANK2	ENSG00000145362	0.2564525	0.0	0.0	0.0	0.0	0.0	0.025810000000000003	0.25	ankyrin 2
ZEB1	ENSG00000148516	0.253438	0.0	0.0	0.0	0.0	0.0	0.013751999999999999	0.25	zinc finger E-box binding homeobox 1
TLE1	ENSG00000196781	0.25290016935	0.24738566935	0.0	0.0	0.0	0.0	0.022058	0.0	transducin like enhancer of split 1
TGFBR3	ENSG00000069702	0.250468048225	0.250468048225	0.0	0.0	0.0	0.0	0.0	0.0	transforming growth factor beta receptor 3
PEX5L	ENSG00000114757	0.2500414070527778	0.2500414070527778	0.0	0.0	0.0	0.0	0.0	0.0	peroxisomal biogenesis factor 5 like
SLC22A12	ENSG00000197891	0.25	0.0	0.0	0.25	0.0	0.0	0.0	0.0	solute carrier family 22 member 12
KBTBD2	ENSG00000170852	0.25	0.0	0.0	0.0	0.0	0.0	0.0	0.25	kelch repeat and BTB domain containing 2
CPT1C	ENSG00000169169	0.25	0.0	0.0	0.0	0.0	0.0	0.0	0.25	carnitine palmitoyltransferase 1C
SIGMAR1	ENSG00000147955	0.25	0.0	0.0	0.25	0.0	0.0	0.0	0.0	sigma non-opioid intracellular receptor 1
THRA	ENSG00000126351	0.25	0.0	0.0	0.0	0.0	0.0	0.0	0.25	thyroid hormone receptor alpha
ETV1	ENSG00000006468	0.24867880495	0.24867880495	0.0	0.0	0.0	0.0	0.0	0.0	ETS variant 1
RHOU	ENSG00000116574	0.2469553669	0.2469553669	0.0	0.0	0.0	0.0	0.0	0.0	ras homolog family member U
ADRB1	ENSG00000043591	0.24644636111111112	0.0	0.0	0.2423611111111111	0.0	0.0	0.016341	0.0	adrenoceptor beta 1
ACHE	ENSG00000087085	0.24531355238929745	0.22971129980000002	0.0	0.0	0.0	0.0	0.06240901035718971	0.0	acetylcholinesterase (Cartwright blood group)
SHBG	ENSG00000129214	0.24515706313551444	0.0	0.0	0.0	0.0	0.0	0.24515706313551444	0.0	sex hormone binding globulin
STARD10	ENSG00000214530	0.2432052456	0.2393247456	0.0	0.0	0.0	0.0	0.015522	0.0	StAR related lipid transfer domain containing 10
FABP4	ENSG00000170323	0.24239952460144254	0.0	0.0	0.0	0.0	0.0	0.16959809840577006	0.2	fatty acid binding protein 4
LPA	ENSG00000198670	0.24177919149927493	0.0	0.0	0.0	0.0	0.0	0.24177919149927493	0.0	lipoprotein(a)
PALM2	ENSG00000243444	0.2393247456	0.2393247456	0.0	0.0	0.0	0.0	0.0	0.0	paralemmin 2
DCDC2C	ENSG00000214866	0.2393247456	0.2393247456	0.0	0.0	0.0	0.0	0.0	0.0	doublecortin domain containing 2C
ATXN7L1	ENSG00000146776	0.2393247456	0.2393247456	0.0	0.0	0.0	0.0	0.0	0.0	ataxin 7 like 1
AHSG	ENSG00000145192	0.23749382208642905	0.0	0.0	0.0	0.0	0.0	0.23749382208642905	0.0	alpha 2-HS glycoprotein
TLR9	ENSG00000239732	0.23558829833333333	0.0	0.0	0.225	0.0	0.0	0.04235319333333333	0.0	toll like receptor 9
MSTN	ENSG00000138379	0.23531968404712947	0.0	0.0	0.0	0.0	0.0	0.1412787361885178	0.2	myostatin
AL358113.1	ENSG00000285130	0.2339107337	0.2339107337	0.0	0.0	0.0	0.0	0.0	0.0	tight junction protein 2
TRMT9B	ENSG00000250305	0.2339107337	0.2339107337	0.0	0.0	0.0	0.0	0.0	0.0	tRNA methyltransferase 9B (putative)
C15orf38-AP3S2	ENSG00000250021	0.2339107337	0.2339107337	0.0	0.0	0.0	0.0	0.0	0.0	C15orf38-AP3S2 readthrough
RCCD1	ENSG00000166965	0.2339107337	0.2339107337	0.0	0.0	0.0	0.0	0.0	0.0	RCC1 domain containing 1
HUNK	ENSG00000142149	0.2339107337	0.2339107337	0.0	0.0	0.0	0.0	0.0	0.0	hormonally up-regulated Neu-associated kinase
TJP2	ENSG00000119139	0.2339107337	0.2339107337	0.0	0.0	0.0	0.0	0.0	0.0	tight junction protein 2
HECW1	ENSG00000002746	0.2339107337	0.2339107337	0.0	0.0	0.0	0.0	0.0	0.0	HECT, C2 and WW domain containing E3 ubiquitin protein ligase 1
CHRM3	ENSG00000133019	0.23370000000000002	0.0	0.0	0.225	0.0	0.0	0.034800000000000005	0.0	cholinergic receptor muscarinic 3
MYC	ENSG00000136997	0.233390566125	0.233390566125	0.0	0.0	0.0	0.0	0.0	0.0	MYC proto-oncogene, bHLH transcription factor
DIAPH3	ENSG00000139734	0.2333333333	0.2333333333	0.0	0.0	0.0	0.0	0.0	0.0	diaphanous related formin 3
ANKRD55	ENSG00000164512	0.2325619916361111	0.222911106275	0.0	0.0	0.0	0.0	0.038653	0.0	ankyrin repeat domain 55
LRRC4C	ENSG00000148948	0.23148432530000002	0.23148432530000002	0.0	0.0	0.0	0.0	0.0	0.0	leucine rich repeat containing 4C
LPIN2	ENSG00000101577	0.23004254685555556	0.2186494913	0.0	0.0	0.0	0.0	0.04557222222222222	0.0	lipin 2
TCERG1L	ENSG00000176769	0.22971129980000002	0.22971129980000002	0.0	0.0	0.0	0.0	0.0	0.0	transcription elongation regulator 1 like
JMJD1C	ENSG00000171988	0.22971129980000002	0.22971129980000002	0.0	0.0	0.0	0.0	0.0	0.0	jumonji domain containing 1C
SYK	ENSG00000165025	0.22971129980000002	0.22971129980000002	0.0	0.0	0.0	0.0	0.0	0.0	spleen associated tyrosine kinase
NPHP4	ENSG00000131697	0.22971129980000002	0.22971129980000002	0.0	0.0	0.0	0.0	0.0	0.0	nephrocystin 4
TBC1D5	ENSG00000131374	0.22971129980000002	0.22971129980000002	0.0	0.0	0.0	0.0	0.0	0.0	TBC1 domain family member 5
EYA2	ENSG00000064655	0.22971129980000002	0.22971129980000002	0.0	0.0	0.0	0.0	0.0	0.0	EYA transcriptional coactivator and phosphatase 2
TLR7	ENSG00000196664	0.2296485	0.0	0.0	0.225	0.0	0.0	0.018594	0.0	toll like receptor 7
IGFBP1	ENSG00000146678	0.2283652268769591	0.0	0.0	0.0	0.0	0.0	0.2283652268769591	0.0	insulin like growth factor binding protein 1
PCBD2	ENSG00000132570	0.2279588002	0.2279588002	0.0	0.0	0.0	0.0	0.0	0.0	pterin-4 alpha-carbinolamine dehydratase 2
RBL1	ENSG00000080839	0.2279588002	0.2279588002	0.0	0.0	0.0	0.0	0.0	0.0	RB transcriptional corepressor like 1
DCD	ENSG00000161634	0.22775416676666668	0.2232990001	0.0	0.0	0.0	0.0	0.01782066666666667	0.0	dermcidin
YKT6	ENSG00000106636	0.22628011250000002	0.22628011250000002	0.0	0.0	0.0	0.0	0.0	0.0	YKT6 v-SNARE homolog
CPA6	ENSG00000165078	0.2257774913	0.2186494913	0.0	0.0	0.0	0.0	0.028512	0.0	carboxypeptidase A6
CRHR2	ENSG00000106113	0.2246661006	0.2208661006	0.0	0.0	0.0	0.0	0.0152	0.0	corticotropin releasing hormone receptor 2
TMEM175	ENSG00000127419	0.2233790849	0.2233790849	0.0	0.0	0.0	0.0	0.0	0.0	transmembrane protein 175
CR2	ENSG00000117322	0.2233790849	0.2233790849	0.0	0.0	0.0	0.0	0.0	0.0	complement C3d receptor 2
CAPN13	ENSG00000162949	0.2232990001	0.2232990001	0.0	0.0	0.0	0.0	0.0	0.0	calpain 13
BHLHE41	ENSG00000123095	0.2232990001	0.2232990001	0.0	0.0	0.0	0.0	0.0	0.0	basic helix-loop-helix family member e41
SERPINA12	ENSG00000165953	0.2225511026213561	0.0	0.0	0.0	0.0	0.0	0.09020441048542434	0.2	serpin family A member 12
ZPLD1	ENSG00000170044	0.22091514980000002	0.22091514980000002	0.0	0.0	0.0	0.0	0.0	0.0	zona pellucida like domain containing 1
BSND	ENSG00000162399	0.2208661006	0.2208661006	0.0	0.0	0.0	0.0	0.0	0.0	barttin CLCNK type accessory beta subunit
LHPP	ENSG00000107902	0.2208661006	0.2208661006	0.0	0.0	0.0	0.0	0.0	0.0	phospholysine phosphohistidine inorganic pyrophosphate phosphatase
PCSK1	ENSG00000175426	0.22082104940192746	0.0	0.0	0.0	0.0	0.0	0.08328419760770976	0.2	proprotein convertase subtilisin/kexin type 1
FOXO1	ENSG00000150907	0.21958495047291096	0.0056834322000000005	0.0	0.0	0.0	0.0	0.07581383202497713	0.2	forkhead box O1
TNRC6A	ENSG00000090905	0.2191905223	0.2191905223	0.0	0.0	0.0	0.0	0.0	0.0	trinucleotide repeat containing 6A
POMC	ENSG00000115138	0.21871816020636203	0.050945583100000004	0.0	0.0	0.0	0.0	0.05223015944767029	0.2	proopiomelanocortin
HSF1	ENSG00000185122	0.2186494913	0.2186494913	0.0	0.0	0.0	0.0	0.0	0.0	heat shock transcription factor 1
ACP7	ENSG00000183760	0.2186494913	0.2186494913	0.0	0.0	0.0	0.0	0.0	0.0	acid phosphatase 7, tartrate resistant (putative)
MARCH1	ENSG00000145416	0.2186494913	0.2186494913	0.0	0.0	0.0	0.0	0.0	0.0	membrane associated ring-CH-type finger 1
PLS1	ENSG00000120756	0.2186494913	0.2186494913	0.0	0.0	0.0	0.0	0.0	0.0	plastin 1
ADIPOR1	ENSG00000159346	0.21769579045685467	0.0	0.0	0.0	0.0	0.0	0.07078316182741867	0.2	adiponectin receptor 1
LIPE	ENSG00000079435	0.21753931028425877	0.0	0.0	0.0	0.0	0.0	0.07015724113703498	0.2	lipase E, hormone sensitive type
INSYN1	ENSG00000205363	0.2174292915	0.2174292915	0.0	0.0	0.0	0.0	0.0	0.0	inhibitory synaptic factor 1
RIT2	ENSG00000152214	0.2174292915	0.2174292915	0.0	0.0	0.0	0.0	0.0	0.0	Ras like without CAAX 2
TMEM45B	ENSG00000151715	0.2174292915	0.2174292915	0.0	0.0	0.0	0.0	0.0	0.0	transmembrane protein 45B
WDR11	ENSG00000120008	0.2174292915	0.2174292915	0.0	0.0	0.0	0.0	0.0	0.0	WD repeat domain 11
ADIPOR2	ENSG00000006831	0.21740783802693905	0.0	0.0	0.0	0.0	0.0	0.06963135210775621	0.2	adiponectin receptor 2
HIGD1C	ENSG00000214511	0.21721382220000002	0.21721382220000002	0.0	0.0	0.0	0.0	0.0	0.0	HIG1 hypoxia inducible domain family member 1C
LMNA	ENSG00000160789	0.2170862625028026	0.0	0.0	0.0	0.0	0.0	0.06834505001121044	0.2	lamin A/C
PLIN5	ENSG00000214456	0.21677137500000002	0.0	0.0	0.0	0.0	0.0	0.0670855	0.2	perilipin 5
CD38	ENSG00000004468	0.21659414773061503	0.0	0.0	0.0	0.0	0.0	0.06637659092246002	0.2	CD38 molecule
CPE	ENSG00000109472	0.21640748052206513	0.0	0.0	0.0	0.0	0.0	0.06562992208826046	0.2	carboxypeptidase E
MRM3	ENSG00000171861	0.2159176003	0.2159176003	0.0	0.0	0.0	0.0	0.0	0.0	mitochondrial rRNA methyltransferase 3
NXN	ENSG00000167693	0.2159176003	0.2159176003	0.0	0.0	0.0	0.0	0.0	0.0	nucleoredoxin
PRKCB	ENSG00000166501	0.21529685497887024	0.0	0.0	0.2	0.0	0.0	0.061187419915480934	0.0	protein kinase C beta
ZNF648	ENSG00000179930	0.2149552425	0.2149552425	0.0	0.0	0.0	0.0	0.0	0.0	zinc finger protein 648
CRH	ENSG00000147571	0.21468500000000001	0.0	0.0	0.0	0.0	0.0	0.05874	0.2	corticotropin releasing hormone
LDLR	ENSG00000130164	0.2146788078282664	0.0	0.0	0.0	0.0	0.0	0.058715231313065525	0.2	low density lipoprotein receptor
ALMS1	ENSG00000116127	0.21423734621931606	0.0	0.0	0.0	0.0	0.0	0.0569493848772642	0.2	ALMS1, centrosome and basal body associated protein
PRKAA2	ENSG00000162409	0.2141422152777778	0.0	0.0	0.0	0.0	0.0	0.05656886111111111	0.2	protein kinase AMP-activated catalytic subunit alpha 2
HTR2C	ENSG00000147246	0.21392945716553288	0.0	0.0	0.0	0.0	0.0	0.05571782866213152	0.2	5-hydroxytryptamine receptor 2C
MAF	ENSG00000178573	0.21390204754744818	0.20152524970000002	0.0	0.0	0.0	0.0	0.04950719138979267	0.0	MAF bZIP transcription factor
LRP5	ENSG00000162337	0.21357070574829934	0.0	0.0	0.0	0.0	0.0	0.05428282299319728	0.2	LDL receptor related protein 5
PIK3CB	ENSG00000051382	0.213518	0.0	0.0	0.0	0.0	0.0	0.054072	0.2	phosphatidylinositol-4,5-bisphosphate 3-kinase catalytic subunit beta
C5orf30	ENSG00000181751	0.21326466700000002	0.21326466700000002	0.0	0.0	0.0	0.0	0.0	0.0	chromosome 5 open reading frame 30
IL1A	ENSG00000115008	0.21307106248866214	0.0	0.0	0.2	0.0	0.0	0.05228424995464853	0.0	interleukin 1 alpha
FFAR4	ENSG00000186188	0.21276665402107123	0.0	0.0	0.0	0.0	0.0	0.051066616084284915	0.2	free fatty acid receptor 4
DBH	ENSG00000123454	0.21270650000000002	0.0	0.0	0.0	0.0	0.0	0.050825999999999996	0.2	dopamine beta-hydroxylase
APPL1	ENSG00000157500	0.2126546790277778	0.0	0.0	0.0	0.0	0.0	0.05061871611111111	0.2	adaptor protein, phosphotyrosine interacting with PH domain and leucine zipper 1
ANGPTL6	ENSG00000130812	0.2125524863888889	0.0	0.0	0.0	0.0	0.0	0.05020994555555556	0.2	angiopoietin like 6
PPARGC1B	ENSG00000155846	0.21239937611334303	0.0	0.0	0.0	0.0	0.0	0.0495975044533721	0.2	PPARG coactivator 1 beta
ENHO	ENSG00000168913	0.2123607916666667	0.0	0.0	0.0	0.0	0.0	0.04944316666666667	0.2	energy homeostasis associated
C1QTNF1	ENSG00000173918	0.2123250674319728	0.0	0.0	0.0	0.0	0.0	0.04930026972789116	0.2	C1q and TNF related 1
MLXIPL	ENSG00000009950	0.21216808692460318	0.0	0.0	0.0	0.0	0.0	0.04867234769841269	0.2	MLX interacting protein like
CYP19A1	ENSG00000137869	0.21189795926467336	0.0	0.0	0.0	0.0	0.0	0.04759183705869336	0.2	cytochrome P450 family 19 subfamily A member 1
STEAP4	ENSG00000127954	0.21160283055555557	0.0	0.0	0.0	0.0	0.0	0.04641132222222222	0.2	STEAP4 metalloreductase
NQO1	ENSG00000181019	0.21157321527777778	0.0	0.0	0.0	0.0	0.0	0.04629286111111111	0.2	NAD(P)H quinone dehydrogenase 1
WRN	ENSG00000165392	0.21133554166666668	0.0	0.0	0.0	0.0	0.0	0.04534216666666666	0.2	Werner syndrome RecQ like helicase
SH2B1	ENSG00000178188	0.21117749703160432	0.0	0.0	0.0	0.0	0.0	0.044709988126417244	0.2	SH2B adaptor protein 1
NCOA5	ENSG00000124160	0.21097383333333333	0.0	0.0	0.0	0.0	0.0	0.04389533333333333	0.2	nuclear receptor coactivator 5
RPS6KA3	ENSG00000177189	0.21088900000000002	0.0	0.0	0.0	0.0	0.0	0.043556	0.2	ribosomal protein S6 kinase A3
SIRT3	ENSG00000142082	0.21084133986111112	0.0	0.0	0.0	0.0	0.0	0.043365359444444446	0.2	sirtuin 3
STX4	ENSG00000103496	0.21074600000000002	0.0	0.0	0.0	0.0	0.0	0.042984	0.2	syntaxin 4
LRP6	ENSG00000070018	0.21069020833333335	0.0	0.0	0.0	0.0	0.0	0.04276083333333333	0.2	LDL receptor related protein 6
MGAT4A	ENSG00000071073	0.2106045	0.0	0.0	0.0	0.0	0.0	0.042418	0.2	alpha-1,3-mannosyl-glycoprotein 4-beta-N-acetylglucosaminyltransferase A
WISP1	ENSG00000104415	0.2105084584666667	0.18996566680000002	0.0	0.0	0.0	0.0	0.08217116666666667	0.0	WNT1 inducible signaling pathway protein 1
ACVR2B	ENSG00000114739	0.21034250000000002	0.0	0.0	0.2	0.0	0.0	0.041370000000000004	0.0	activin A receptor type 2B
LMO4	ENSG00000143013	0.2100343332	0.2100343332	0.0	0.0	0.0	0.0	0.0	0.0	LIM domain only 4
JADE1	ENSG00000077684	0.2100343332	0.2100343332	0.0	0.0	0.0	0.0	0.0	0.0	jade family PHD finger 1
CRTAC1	ENSG00000095713	0.2096411322	0.2096411322	0.0	0.0	0.0	0.0	0.0	0.0	cartilage acidic protein 1
LIPA	ENSG00000107798	0.20947737500000002	0.0	0.0	0.0	0.0	0.0	0.0379095	0.2	lipase A, lysosomal acid type
SLC6A19	ENSG00000174358	0.20907675	0.0	0.0	0.0	0.0	0.0	0.036307	0.2	solute carrier family 6 member 19
SOAT1	ENSG00000057252	0.20884212311413455	0.0	0.0	0.2	0.0	0.0	0.03536849245653816	0.0	sterol O-acyltransferase 1
DDIT3	ENSG00000175197	0.20874178444444447	0.0	0.0	0.0	0.0	0.0	0.03496713777777778	0.2	DNA damage inducible transcript 3
NR1H4	ENSG00000012504	0.2086857743343627	0.0	0.0	0.2	0.0	0.0	0.03474309733745073	0.0	nuclear receptor subfamily 1 group H member 4
SULT4A1	ENSG00000130540	0.2086353446	0.2086353446	0.0	0.0	0.0	0.0	0.0	0.0	sulfotransferase family 4A member 1
SOCS2	ENSG00000120833	0.208419875	0.0	0.0	0.0	0.0	0.0	0.0336795	0.2	suppressor of cytokine signaling 2
ADRA1B	ENSG00000170214	0.20824749892500002	0.032989995700000004	0.0	0.0	0.0	0.0	0.0	0.2	adrenoceptor alpha 1B
CORT	ENSG00000241563	0.20810962500000002	0.0	0.0	0.0	0.0	0.0	0.0324385	0.2	cortistatin
NOS1	ENSG00000089250	0.20766109500000002	0.0	0.0	0.0	0.0	0.0	0.030644380000000002	0.2	nitric oxide synthase 1
SIK2	ENSG00000170145	0.20660900000000001	0.0	0.0	0.0	0.0	0.0	0.026436	0.2	salt inducible kinase 2
SNAP23	ENSG00000092531	0.20623969333333333	0.0	0.0	0.0	0.0	0.0	0.20623969333333333	0.0	synaptosome associated protein 23
GRIN2B	ENSG00000273079	0.20564981144444447	0.014317303000000002	0.0	0.2	0.0	0.0	0.016236	0.0	glutamate ionotropic receptor NMDA type subunit 2B
TMEM161B	ENSG00000164180	0.2051633987	0.2051633987	0.0	0.0	0.0	0.0	0.0	0.0	transmembrane protein 161B
CETN3	ENSG00000153140	0.2051633987	0.2051633987	0.0	0.0	0.0	0.0	0.0	0.0	centrin 3
GHRHR	ENSG00000106128	0.20462950000000002	0.0	0.0	0.2	0.0	0.0	0.018518	0.0	growth hormone releasing hormone receptor
PIK3C2G	ENSG00000139144	0.20445750000000001	0.0	0.0	0.0	0.0	0.0	0.017830000000000002	0.2	phosphatidylinositol-4-phosphate 3-kinase catalytic subunit type 2 gamma
TRARG1	ENSG00000184811	0.204455	0.0	0.0	0.0	0.0	0.0	0.017820000000000003	0.2	trafficking regulator of GLUT4 (SLC2A4) 1
CCAR2	ENSG00000158941	0.204439	0.0	0.0	0.0	0.0	0.0	0.017755999999999997	0.2	cell cycle and apoptosis regulator 2
SNAP25	ENSG00000132639	0.20388050000000002	0.0	0.0	0.0	0.0	0.0	0.015522	0.2	synaptosome associated protein 25
GPAM	ENSG00000119927	0.20388050000000002	0.0	0.0	0.0	0.0	0.0	0.015522	0.2	glycerol-3-phosphate acyltransferase, mitochondrial
PREX2	ENSG00000046889	0.20381300000000002	0.0	0.0	0.0	0.0	0.0	0.015252	0.2	phosphatidylinositol-3,4,5-trisphosphate dependent Rac exchange factor 2
TERF2IP	ENSG00000166848	0.203663	0.0	0.0	0.0	0.0	0.0	0.014652	0.2	TERF2 interacting protein
CTF1	ENSG00000150281	0.20363025	0.0	0.0	0.0	0.0	0.0	0.014521	0.2	cardiotrophin 1
HLA-DQA2	ENSG00000237541	0.203582	0.2	0.0	0.0	0.0	0.0	0.014327999999999999	0.0	major histocompatibility complex, class II, DQ alpha 2
PIK3CA	ENSG00000121879	0.203546	0.0	0.0	0.0	0.0	0.0	0.014183999999999999	0.2	phosphatidylinositol-4,5-bisphosphate 3-kinase catalytic subunit alpha
RAPGEF3	ENSG00000079337	0.20300700000000002	0.0	0.0	0.0	0.0	0.0	0.012027999999999999	0.2	Rap guanine nucleotide exchange factor 3
CITED2	ENSG00000164442	0.2028255556888889	0.18996566680000002	0.0	0.0	0.0	0.0	0.05143955555555556	0.0	Cbp/p300 interacting transactivator with Glu/Asp rich carboxy-terminal domain 2
CREBBP	ENSG00000005339	0.20185250000000002	0.0	0.0	0.0	0.0	0.0	0.007410000000000001	0.2	CREB binding protein
SLC6A6	ENSG00000131389	0.20050751020000002	0.0020300408	0.0	0.0	0.0	0.0	0.0	0.2	solute carrier family 6 member 6
LCMT1	ENSG00000205629	0.2	0.0	0.0	0.0	0.0	0.0	0.0	0.2	leucine carboxyl methyltransferase 1
GRIN3A	ENSG00000198785	0.2	0.0	0.0	0.2	0.0	0.0	0.0	0.0	glutamate ionotropic receptor NMDA type subunit 3A
NCOR2	ENSG00000196498	0.2	0.0	0.0	0.0	0.0	0.0	0.0	0.2	nuclear receptor corepressor 2
PLSCR3	ENSG00000187838	0.2	0.0	0.0	0.0	0.0	0.0	0.0	0.2	phospholipid scramblase 3
TLR5	ENSG00000187554	0.2	0.0	0.0	0.0	0.0	0.0	0.0	0.2	toll like receptor 5
GRM8	ENSG00000179603	0.2	0.0	0.0	0.0	0.0	0.0	0.0	0.2	glutamate metabotropic receptor 8
CAVIN1	ENSG00000177469	0.2	0.0	0.0	0.0	0.0	0.0	0.0	0.2	caveolae associated protein 1
GRIN1	ENSG00000176884	0.2	0.0	0.0	0.2	0.0	0.0	0.0	0.0	glutamate ionotropic receptor NMDA type subunit 1
PLA2G16	ENSG00000176485	0.2	0.0	0.0	0.0	0.0	0.0	0.0	0.2	phospholipase A2 group XVI
CHRNA7	ENSG00000175344	0.2	0.0	0.0	0.2	0.0	0.0	0.0	0.0	cholinergic receptor nicotinic alpha 7 subunit
CEP19	ENSG00000174007	0.2	0.0	0.0	0.0	0.0	0.0	0.0	0.2	centrosomal protein 19
CSPG4	ENSG00000173546	0.2	0.0	0.0	0.0	0.0	0.0	0.0	0.2	chondroitin sulfate proteoglycan 4
TRIB1	ENSG00000173334	0.2	0.0	0.0	0.0	0.0	0.0	0.0	0.2	tribbles pseudokinase 1
AGPAT2	ENSG00000169692	0.2	0.0	0.0	0.0	0.0	0.0	0.0	0.2	1-acylglycerol-3-phosphate O-acyltransferase 2
PRDX3	ENSG00000165672	0.2	0.0	0.0	0.0	0.0	0.0	0.0	0.2	peroxiredoxin 3
CTHRC1	ENSG00000164932	0.2	0.0	0.0	0.0	0.0	0.0	0.0	0.2	collagen triple helix repeat containing 1
GRIN2C	ENSG00000161509	0.2	0.0	0.0	0.2	0.0	0.0	0.0	0.0	glutamate ionotropic receptor NMDA type subunit 2C
ALX3	ENSG00000156150	0.2	0.0	0.0	0.0	0.0	0.0	0.0	0.2	ALX homeobox 3
OSMR	ENSG00000145623	0.2	0.0	0.0	0.0	0.0	0.0	0.0	0.2	oncostatin M receptor
WDTC1	ENSG00000142784	0.2	0.0	0.0	0.0	0.0	0.0	0.0	0.2	WD and tetratricopeptide repeats 1
PDPK1	ENSG00000140992	0.2	0.0	0.0	0.0	0.0	0.0	0.0	0.2	3-phosphoinositide dependent protein kinase 1
ALDH1B1	ENSG00000137124	0.2	0.0	0.0	0.0	0.0	0.0	0.0	0.2	aldehyde dehydrogenase 1 family member B1
AGAP2	ENSG00000135439	0.2	0.0	0.0	0.0	0.0	0.0	0.0	0.2	ArfGAP with GTPase domain, ankyrin repeat and PH domain 2
CLOCK	ENSG00000134852	0.2	0.0	0.0	0.0	0.0	0.0	0.0	0.2	clock circadian regulator
SESN2	ENSG00000130766	0.2	0.0	0.0	0.0	0.0	0.0	0.0	0.2	sestrin 2
NCOA3	ENSG00000124151	0.2	0.0	0.0	0.0	0.0	0.0	0.0	0.2	nuclear receptor coactivator 3
PRLHR	ENSG00000119973	0.2	0.0	0.0	0.0	0.0	0.0	0.0	0.2	prolactin releasing hormone receptor
PPP1R3C	ENSG00000119938	0.2	0.0	0.0	0.0	0.0	0.0	0.0	0.2	protein phosphatase 1 regulatory subunit 3C
MFAP2	ENSG00000117122	0.2	0.0	0.0	0.0	0.0	0.0	0.0	0.2	microfibril associated protein 2
STXBP3	ENSG00000116266	0.2	0.0	0.0	0.0	0.0	0.0	0.0	0.2	syntaxin binding protein 3
GRIN3B	ENSG00000116032	0.2	0.0	0.0	0.2	0.0	0.0	0.0	0.0	glutamate ionotropic receptor NMDA type subunit 3B
IL1R1	ENSG00000115594	0.2	0.0	0.0	0.0	0.0	0.0	0.0	0.2	interleukin 1 receptor type 1
KDM3A	ENSG00000115548	0.2	0.0	0.0	0.0	0.0	0.0	0.0	0.2	lysine demethylase 3A
LNPEP	ENSG00000113441	0.2	0.0	0.0	0.0	0.0	0.0	0.0	0.2	leucyl and cystinyl aminopeptidase
ARFGEF3	ENSG00000112379	0.2	0.0	0.0	0.0	0.0	0.0	0.0	0.2	ARFGEF family member 3
SIM1	ENSG00000112246	0.2	0.0	0.0	0.0	0.0	0.0	0.0	0.2	SIM bHLH transcription factor 1
ANKRD26	ENSG00000107890	0.2	0.0	0.0	0.0	0.0	0.0	0.0	0.2	ankyrin repeat domain 26
GRIN2D	ENSG00000105464	0.2	0.0	0.0	0.2	0.0	0.0	0.0	0.0	glutamate ionotropic receptor NMDA type subunit 2D
ASIP	ENSG00000101440	0.2	0.0	0.0	0.0	0.0	0.0	0.0	0.2	agouti signaling protein
HRH3	ENSG00000101180	0.2	0.0	0.0	0.0	0.0	0.0	0.0	0.2	histamine receptor H3
GNAS	ENSG00000087460	0.2	0.0	0.0	0.0	0.0	0.0	0.0	0.2	GNAS complex locus
HADHA	ENSG00000084754	0.2	0.0	0.0	0.0	0.0	0.0	0.0	0.2	hydroxyacyl-CoA dehydrogenase trifunctional multienzyme complex subunit alpha
COL5A3	ENSG00000080573	0.2	0.0	0.0	0.0	0.0	0.0	0.0	0.2	collagen type V alpha 3 chain
PRLH	ENSG00000071677	0.2	0.0	0.0	0.0	0.0	0.0	0.0	0.2	prolactin releasing hormone
BAIAP2L1	ENSG00000006453	0.2	0.0	0.0	0.0	0.0	0.0	0.0	0.2	BAI1 associated protein 2 like 1
IL6	ENSG00000136244	0.19915089773497424	0.0	0.0	0.0	0.0	0.0	0.19915089773497424	0.0	interleukin 6
KIF11	ENSG00000138160	0.1946068160142857	0.1718300653	0.0	0.0	0.0	0.0	0.09110700285714284	0.0	kinesin family member 11
SLC26A8	ENSG00000112053	0.19130640740000002	0.19130640740000002	0.0	0.0	0.0	0.0	0.0	0.0	solute carrier family 26 member 8
MUSK	ENSG00000030304	0.19084	0.19084	0.0	0.0	0.0	0.0	0.0	0.0	muscle associated receptor tyrosine kinase
CSNK2A3	ENSG00000254598	0.18996566680000002	0.18996566680000002	0.0	0.0	0.0	0.0	0.0	0.0	casein kinase 2 alpha 3
PCDH18	ENSG00000189184	0.18996566680000002	0.18996566680000002	0.0	0.0	0.0	0.0	0.0	0.0	protocadherin 18
SMARCAD1	ENSG00000163104	0.18996566680000002	0.18996566680000002	0.0	0.0	0.0	0.0	0.0	0.0	SWI/SNF-related, matrix-associated actin-dependent regulator of chromatin, subfamily a, containing DEAD/H box 1
RBM38	ENSG00000132819	0.18996566680000002	0.18996566680000002	0.0	0.0	0.0	0.0	0.0	0.0	RNA binding motif protein 38
NUFIP2	ENSG00000108256	0.18996566680000002	0.18996566680000002	0.0	0.0	0.0	0.0	0.0	0.0	nuclear FMR1 interacting protein 2
MAP3K1	ENSG00000095015	0.1875535836	0.1799313336	0.0	0.0	0.0	0.0	0.030489	0.0	mitogen-activated protein kinase kinase kinase 1
LINGO2	ENSG00000174482	0.187418825425	0.187418825425	0.0	0.0	0.0	0.0	0.0	0.0	leucine rich repeat and Ig domain containing 2
F3	ENSG00000117525	0.1867200446558049	0.174061625	0.0	0.0	0.0	0.0	0.05063367862321961	0.0	coagulation factor III, tissue factor
CADM1	ENSG00000182985	0.18491948681923775	0.17007019475000001	0.0	0.0	0.0	0.0	0.05939716827695101	0.0	cell adhesion molecule 1
SOCS6	ENSG00000170677	0.18409595820000002	0.18409595820000002	0.0	0.0	0.0	0.0	0.0	0.0	suppressor of cytokine signaling 6
E2F7	ENSG00000165891	0.18409595820000002	0.18409595820000002	0.0	0.0	0.0	0.0	0.0	0.0	E2F transcription factor 7
LLPH	ENSG00000139233	0.18409595820000002	0.18409595820000002	0.0	0.0	0.0	0.0	0.0	0.0	LLP homolog, long-term synaptic facilitation factor
ARID1B	ENSG00000049618	0.18409595820000002	0.18409595820000002	0.0	0.0	0.0	0.0	0.0	0.0	AT-rich interaction domain 1B
GYPC	ENSG00000136732	0.18298483359999998	0.1799313336	0.0	0.0	0.0	0.0	0.012214	0.0	glycophorin C (Gerbich blood group)
WNT5A	ENSG00000114251	0.1829749097	0.1790149097	0.0	0.0	0.0	0.0	0.01584	0.0	Wnt family member 5A
RBP4	ENSG00000138207	0.17967137899697463	0.0	0.0	0.0	0.0	0.0	0.17967137899697463	0.0	retinol binding protein 4
IL22	ENSG00000127318	0.17892381571428573	0.0	0.0	0.0	0.0	0.0	0.17892381571428573	0.0	interleukin 22
GADL1	ENSG00000144644	0.17670099990000002	0.17670099990000002	0.0	0.0	0.0	0.0	0.0	0.0	glutamate decarboxylase like 1
ITLN1	ENSG00000179914	0.17551840461076532	0.0	0.0	0.0	0.0	0.0	0.17551840461076532	0.0	intelectin 1
TNFRSF11B	ENSG00000164761	0.17436745761106082	0.04908744055	0.0	0.0	0.0	0.0	0.1620955974735608	0.0	TNF receptor superfamily member 11b
PMP2	ENSG00000147588	0.174061625	0.174061625	0.0	0.0	0.0	0.0	0.0	0.0	peripheral myelin protein 2
GPR45	ENSG00000135973	0.174061625	0.174061625	0.0	0.0	0.0	0.0	0.0	0.0	G protein-coupled receptor 45
HDAC9	ENSG00000048052	0.1732042941	0.1683741691	0.0	0.0	0.0	0.0	0.0193205	0.0	histone deacetylase 9
SAA1	ENSG00000173432	0.1719224796340383	0.0	0.0	0.0	0.0	0.0	0.1719224796340383	0.0	serum amyloid A1
FOXB1	ENSG00000171956	0.1718300653	0.1718300653	0.0	0.0	0.0	0.0	0.0	0.0	forkhead box B1
ABRA	ENSG00000174429	0.1715670478	0.1715670478	0.0	0.0	0.0	0.0	0.0	0.0	actin binding Rho activating protein
OSBPL1A	ENSG00000141447	0.170872	0.170872	0.0	0.0	0.0	0.0	0.0	0.0	oxysterol binding protein like 1A
AKR1C2	ENSG00000151632	0.17024253009312804	0.0	0.0	0.0	0.0	0.0	0.17024253009312804	0.0	aldo-keto reductase family 1 member C2
ATP8A1	ENSG00000124406	0.1683741691	0.1683741691	0.0	0.0	0.0	0.0	0.0	0.0	ATPase phospholipid transporting 8A1
KLLN	ENSG00000227268	0.1681919164	0.1681919164	0.0	0.0	0.0	0.0	0.0	0.0	killin, p53 regulated DNA replication inhibitor
CLEC14A	ENSG00000176435	0.16721704009166669	0.16721704009166669	0.0	0.0	0.0	0.0	0.0	0.0	C-type lectin domain containing 14A
IL23R	ENSG00000162594	0.16701216419999998	0.1566171642	0.0	0.0	0.0	0.0	0.041580000000000006	0.0	interleukin 23 receptor
NNMT	ENSG00000166741	0.16645343555555556	0.0	0.0	0.0	0.0	0.0	0.16645343555555556	0.0	nicotinamide N-methyltransferase
AGR2	ENSG00000106541	0.1660896026	0.1660896026	0.0	0.0	0.0	0.0	0.0	0.0	anterior gradient 2, protein disulphide isomerase family member
MYT1L	ENSG00000186487	0.16317161160000002	0.16317161160000002	0.0	0.0	0.0	0.0	0.0	0.0	myelin transcription factor 1 like
RBMS3	ENSG00000144642	0.16317161160000002	0.16317161160000002	0.0	0.0	0.0	0.0	0.0	0.0	RNA binding motif single stranded interacting protein 3
BCL2A1	ENSG00000140379	0.16205535660379244	0.0	0.0	0.0	0.0	0.0	0.16205535660379244	0.0	BCL2 related protein A1
OPRM1	ENSG00000112038	0.1607688758777778	0.14907522310000001	0.0	0.0	0.0	0.0	0.046774611111111114	0.0	opioid receptor mu 1
TMEM132D	ENSG00000151952	0.15948033820000002	0.15948033820000002	0.0	0.0	0.0	0.0	0.0	0.0	transmembrane protein 132D
LY86	ENSG00000112799	0.15948033820000002	0.15948033820000002	0.0	0.0	0.0	0.0	0.0	0.0	lymphocyte antigen 86
SHB	ENSG00000107338	0.15948033820000002	0.15948033820000002	0.0	0.0	0.0	0.0	0.0	0.0	SH2 domain containing adaptor protein B
FMO4	ENSG00000076258	0.15948033820000002	0.15948033820000002	0.0	0.0	0.0	0.0	0.0	0.0	flavin containing monooxygenase 4
VKORC1	ENSG00000167397	0.15923099999999998	0.0	0.0	0.14913888888888888	0.0	0.0	0.04036844444444444	0.0	vitamin K epoxide reductase complex subunit 1
ST13	ENSG00000100380	0.15846597114102393	0.0	0.0	0.0	0.0	0.0	0.15846597114102393	0.0	ST13, Hsp70 interacting protein
FGF21	ENSG00000105550	0.1583597784863395	0.0	0.0	0.0	0.0	0.0	0.1583597784863395	0.0	fibroblast growth factor 21
GABRG3	ENSG00000182256	0.1578397452111111	0.0619145364	0.0	0.1423611111111111	0.0	0.0	0.0	0.0	gamma-aminobutyric acid type A receptor gamma3 subunit
LIMS2	ENSG00000072163	0.1572842228	0.1572842228	0.0	0.0	0.0	0.0	0.0	0.0	LIM zinc finger domain containing 2
AGT	ENSG00000135744	0.15587185630289252	0.0	0.0	0.0	0.0	0.0	0.15587185630289252	0.0	angiotensinogen
ADAMTS18	ENSG00000140873	0.1542777807	0.1542777807	0.0	0.0	0.0	0.0	0.0	0.0	ADAM metallopeptidase with thrombospondin type 1 motif 18
ROR2	ENSG00000169071	0.1537261342	0.1537261342	0.0	0.0	0.0	0.0	0.0	0.0	receptor tyrosine kinase like orphan receptor 2
CHI3L1	ENSG00000133048	0.15153526596978192	0.0	0.0	0.0	0.0	0.0	0.15153526596978192	0.0	chitinase 3 like 1
DAAM1	ENSG00000100592	0.1509662662	0.1509662662	0.0	0.0	0.0	0.0	0.0	0.0	dishevelled associated activator of morphogenesis 1
RETN	ENSG00000104918	0.15072545998630538	0.0	0.0	0.0	0.0	0.0	0.15072545998630538	0.0	resistin
TMEM110-MUSTN1	ENSG00000248592	0.1505865074	0.1505865074	0.0	0.0	0.0	0.0	0.0	0.0	TMEM110-MUSTN1 readthrough
STIMATE	ENSG00000213533	0.1505865074	0.1505865074	0.0	0.0	0.0	0.0	0.0	0.0	STIM activating enhancer
AK5	ENSG00000154027	0.1505865074	0.1505865074	0.0	0.0	0.0	0.0	0.0	0.0	adenylate kinase 5
SERPINB1	ENSG00000021355	0.149688	0.0	0.0	0.0	0.0	0.0	0.149688	0.0	serpin family B member 1
IPCEF1	ENSG00000074706	0.14907522310000001	0.14907522310000001	0.0	0.0	0.0	0.0	0.0	0.0	interaction protein for cytohesin exchange factors 1
GABRA4	ENSG00000109158	0.1487701111111111	0.025636	0.0	0.1423611111111111	0.0	0.0	0.0	0.0	gamma-aminobutyric acid type A receptor alpha4 subunit
PBX1	ENSG00000185630	0.14794730555555555	0.0	0.0	0.0	0.0	0.0	0.14794730555555555	0.0	PBX homeobox 1
PCSK9	ENSG00000169174	0.14776164923895616	0.0	0.0	0.0	0.0	0.0	0.14776164923895616	0.0	proprotein convertase subtilisin/kexin type 9
TNF	ENSG00000232810	0.14728842848117285	0.0	0.0	0.0	0.0	0.0	0.14728842848117285	0.0	tumor necrosis factor
GABRA2	ENSG00000151834	0.14543722903611112	0.0	0.0	0.1423611111111111	0.0	0.0123044717	0.0	0.0	gamma-aminobutyric acid type A receptor alpha2 subunit
APOE	ENSG00000130203	0.14517005162162117	0.0	0.0	0.0	0.0	0.0	0.14517005162162117	0.0	apolipoprotein E
SSB	ENSG00000138385	0.14488391548380836	0.0	0.0	0.0	0.0	0.0	0.14488391548380836	0.0	Sjogren syndrome antigen B
ATP1A1	ENSG00000163399	0.1440611111111111	0.0	0.0	0.1423611111111111	0.0	0.0	0.0068000000000000005	0.0	ATPase Na+/K+ transporting subunit alpha 1
SFRP5	ENSG00000120057	0.14372209392936788	0.0	0.0	0.0	0.0	0.0	0.14372209392936788	0.0	secreted frizzled related protein 5
MBL2	ENSG00000165471	0.14364696924393824	0.0	0.0	0.0	0.0	0.0	0.14364696924393824	0.0	mannose binding lectin 2
PROX1	ENSG00000117707	0.14302956050880258	0.12502873575	0.0	0.0	0.0	0.0	0.09501549270187704	0.0	prospero homeobox 1
GABRQ	ENSG00000268089	0.1423611111111111	0.0	0.0	0.1423611111111111	0.0	0.0	0.0	0.0	gamma-aminobutyric acid type A receptor theta subunit
GABRD	ENSG00000187730	0.1423611111111111	0.0	0.0	0.1423611111111111	0.0	0.0	0.0	0.0	gamma-aminobutyric acid type A receptor delta subunit
GABRA5	ENSG00000186297	0.1423611111111111	0.0	0.0	0.1423611111111111	0.0	0.0	0.0	0.0	gamma-aminobutyric acid type A receptor alpha5 subunit
GABRB3	ENSG00000166206	0.1423611111111111	0.0	0.0	0.1423611111111111	0.0	0.0	0.0	0.0	gamma-aminobutyric acid type A receptor beta3 subunit
GABRB1	ENSG00000163288	0.1423611111111111	0.0	0.0	0.1423611111111111	0.0	0.0	0.0	0.0	gamma-aminobutyric acid type A receptor beta1 subunit
GABRG1	ENSG00000163285	0.1423611111111111	0.0	0.0	0.1423611111111111	0.0	0.0	0.0	0.0	gamma-aminobutyric acid type A receptor gamma1 subunit
GABRB2	ENSG00000145864	0.1423611111111111	0.0	0.0	0.1423611111111111	0.0	0.0	0.0	0.0	gamma-aminobutyric acid type A receptor beta2 subunit
GABRA6	ENSG00000145863	0.1423611111111111	0.0	0.0	0.1423611111111111	0.0	0.0	0.0	0.0	gamma-aminobutyric acid type A receptor alpha6 subunit
ATP1B1	ENSG00000143153	0.1423611111111111	0.0	0.0	0.1423611111111111	0.0	0.0	0.0	0.0	ATPase Na+/K+ transporting subunit beta 1
FXYD2	ENSG00000137731	0.1423611111111111	0.0	0.0	0.1423611111111111	0.0	0.0	0.0	0.0	FXYD domain containing ion transport regulator 2
ATP1A4	ENSG00000132681	0.1423611111111111	0.0	0.0	0.1423611111111111	0.0	0.0	0.0	0.0	ATPase Na+/K+ transporting subunit alpha 4
ATP1B2	ENSG00000129244	0.1423611111111111	0.0	0.0	0.1423611111111111	0.0	0.0	0.0	0.0	ATPase Na+/K+ transporting subunit beta 2
GABRG2	ENSG00000113327	0.1423611111111111	0.0	0.0	0.1423611111111111	0.0	0.0	0.0	0.0	gamma-aminobutyric acid type A receptor gamma2 subunit
ATP1A3	ENSG00000105409	0.1423611111111111	0.0	0.0	0.1423611111111111	0.0	0.0	0.0	0.0	ATPase Na+/K+ transporting subunit alpha 3
GABRE	ENSG00000102287	0.1423611111111111	0.0	0.0	0.1423611111111111	0.0	0.0	0.0	0.0	gamma-aminobutyric acid type A receptor epsilon subunit
GABRP	ENSG00000094755	0.1423611111111111	0.0	0.0	0.1423611111111111	0.0	0.0	0.0	0.0	gamma-aminobutyric acid type A receptor pi subunit
ATP1B3	ENSG00000069849	0.1423611111111111	0.0	0.0	0.1423611111111111	0.0	0.0	0.0	0.0	ATPase Na+/K+ transporting subunit beta 3
GABRA1	ENSG00000022355	0.1423611111111111	0.0	0.0	0.1423611111111111	0.0	0.0	0.0	0.0	gamma-aminobutyric acid type A receptor alpha1 subunit
ATP1A2	ENSG00000018625	0.1423611111111111	0.0	0.0	0.1423611111111111	0.0	0.0	0.0	0.0	ATPase Na+/K+ transporting subunit alpha 2
GABRA3	ENSG00000011677	0.1423611111111111	0.0	0.0	0.1423611111111111	0.0	0.0	0.0	0.0	gamma-aminobutyric acid type A receptor alpha3 subunit
NLRP3	ENSG00000162711	0.138915222412775	0.0	0.0	0.0	0.0	0.0	0.138915222412775	0.0	NLR family pyrin domain containing 3
NR3C2	ENSG00000151623	0.13787272050601831	0.0	0.0	0.125	0.0	0.0	0.05149088202407327	0.0	nuclear receptor subfamily 3 group C member 2
GFRA2	ENSG00000168546	0.1367929675	0.1367929675	0.0	0.0	0.0	0.0	0.0	0.0	GDNF family receptor alpha 2
SLC12A1	ENSG00000074803	0.1361111111111111	0.0	0.0	0.1361111111111111	0.0	0.0	0.0	0.0	solute carrier family 12 member 1
CYP1A2	ENSG00000140505	0.135568	0.0	0.0	0.0	0.0	0.0	0.135568	0.0	cytochrome P450 family 1 subfamily A member 2
TLR4	ENSG00000136869	0.13489229950779946	0.0	0.0	0.0	0.0	0.0	0.13489229950779946	0.0	toll like receptor 4
FABP1	ENSG00000163586	0.1343542705992472	0.0	0.0	0.0	0.0	0.0	0.1343542705992472	0.0	fatty acid binding protein 1
NTF3	ENSG00000185652	0.13410339500000001	0.12252	0.0	0.0	0.0	0.0	0.04633358000000001	0.0	neurotrophin 3
UBR5	ENSG00000104517	0.1336975916	0.1295185916	0.0	0.0	0.0	0.0	0.016715999999999998	0.0	ubiquitin protein ligase E3 component n-recognin 5
CD14	ENSG00000170458	0.13290926317908058	0.0	0.0	0.0	0.0	0.0	0.13290926317908058	0.0	CD14 molecule
LRP2	ENSG00000081479	0.13242029929166668	0.0010336905	0.0	0.0	0.0	0.0	0.13216187666666668	0.0	LDL receptor related protein 2
TGFB1	ENSG00000105329	0.1321800769458098	0.0	0.0	0.0	0.0	0.0	0.1321800769458098	0.0	transforming growth factor beta 1
ANGPTL2	ENSG00000136859	0.1321653563196019	0.0	0.0	0.0	0.0	0.0	0.1321653563196019	0.0	angiopoietin like 2
LARS2	ENSG00000011376	0.131292	0.0	0.0	0.0	0.0	0.0	0.131292	0.0	leucyl-tRNA synthetase 2, mitochondrial
IAPP	ENSG00000121351	0.13105629865526625	0.0	0.0	0.0	0.0	0.0	0.13105629865526625	0.0	islet amyloid polypeptide
SCGB1D4	ENSG00000197745	0.13028009833333332	0.0	0.0	0.0	0.0	0.0	0.13028009833333332	0.0	secretoglobin family 1D member 4
TIMP1	ENSG00000102265	0.13021867428351058	0.0	0.0	0.0	0.0	0.0	0.13021867428351058	0.0	TIMP metallopeptidase inhibitor 1
MCIDAS	ENSG00000234602	0.12969634185593995	0.0	0.0	0.0	0.0	0.0	0.12969634185593995	0.0	multiciliate differentiation and DNA synthesis associated cell cycle protein
PGR	ENSG00000082175	0.1295	0.0	0.0	0.125	0.0	0.0	0.018000000000000002	0.0	progesterone receptor
BDNF	ENSG00000176697	0.12893152811473596	0.0	0.0	0.0	0.0	0.0	0.12893152811473596	0.0	brain derived neurotrophic factor
BICC1	ENSG00000122870	0.12813010862500002	0.12813010862500002	0.0	0.0	0.0	0.0	0.0	0.0	BicC family RNA binding protein 1
ST3GAL4	ENSG00000110080	0.1269868491906148	0.0	0.0	0.0	0.0	0.0	0.1269868491906148	0.0	ST3 beta-galactoside alpha-2,3-sialyltransferase 4
CD4	ENSG00000010610	0.12688701007328793	0.0	0.0	0.0	0.0	0.0	0.12688701007328793	0.0	CD4 molecule
IL6R	ENSG00000160712	0.12598307487528349	0.0	0.0	0.0	0.0	0.0	0.12598307487528349	0.0	interleukin 6 receptor
SLC22A6	ENSG00000197901	0.125	0.0	0.0	0.125	0.0	0.0	0.0	0.0	solute carrier family 22 member 6
SLC22A11	ENSG00000168065	0.125	0.0	0.0	0.125	0.0	0.0	0.0	0.0	solute carrier family 22 member 11
SLC22A8	ENSG00000149452	0.125	0.0	0.0	0.125	0.0	0.0	0.0	0.0	solute carrier family 22 member 8
STRA6	ENSG00000137868	0.12374777777777778	0.0	0.0	0.0	0.0	0.0	0.12374777777777778	0.0	stimulated by retinoic acid 6
DCHS2	ENSG00000197410	0.1226771833	0.1226771833	0.0	0.0	0.0	0.0	0.0	0.0	dachsous cadherin-related 2
PLK2	ENSG00000145632	0.1226771833	0.1226771833	0.0	0.0	0.0	0.0	0.0	0.0	polo like kinase 2
TLR2	ENSG00000137462	0.12224610977084843	0.0	0.0	0.0	0.0	0.0	0.12224610977084843	0.0	toll like receptor 2
POSTN	ENSG00000133110	0.12199661111111113	0.0	0.0	0.0	0.0	0.0	0.12199661111111113	0.0	periostin
FBLN1	ENSG00000077942	0.12149810897959183	0.0	0.0	0.0	0.0	0.0	0.12149810897959183	0.0	fibulin 1
REN	ENSG00000143839	0.12145173779679586	0.0	0.0	0.1	0.0	0.0	0.0858069511871834	0.0	renin
LBP	ENSG00000129988	0.12129527713151927	0.0	0.0	0.0	0.0	0.0	0.12129527713151927	0.0	lipopolysaccharide binding protein
ABCA1	ENSG00000165029	0.1211055877613282	0.027463560600000003	0.0	0.0	0.0	0.0	0.1142396976113282	0.0	ATP binding cassette subfamily A member 1
ZNF217	ENSG00000171940	0.1204747417	0.1204747417	0.0	0.0	0.0	0.0	0.0	0.0	zinc finger protein 217
ADRA2A	ENSG00000150594	0.11794748096618834	0.0	0.0	0.0	0.0	0.0	0.11794748096618834	0.0	adrenoceptor alpha 2A
PPARGC1A	ENSG00000109819	0.11771009712723293	0.0	0.0	0.0	0.0	0.0	0.11771009712723293	0.0	PPARG coactivator 1 alpha
ALDH2	ENSG00000111275	0.11725984515814712	0.0	0.0	0.0	0.0	0.0	0.11725984515814712	0.0	aldehyde dehydrogenase 2 family member
TXNL4B	ENSG00000140830	0.11693425360000001	0.1117315036	0.0	0.0	0.0	0.0	0.020811	0.0	thioredoxin like 4B
ADRB2	ENSG00000169252	0.11680768057201972	0.0	0.0	0.1	0.0	0.0	0.06723072228807887	0.0	adrenoceptor beta 2
CCL2	ENSG00000108691	0.11675921655242243	0.0	0.0	0.0	0.0	0.0	0.11675921655242243	0.0	C-C motif chemokine ligand 2
PTEN	ENSG00000171862	0.11615983460423689	0.0	0.0	0.0	0.0	0.0	0.11615983460423689	0.0	phosphatase and tensin homolog
ZGLP1	ENSG00000220201	0.11607767815067226	0.0	0.0	0.0	0.0	0.0	0.11607767815067226	0.0	zinc finger, GATA-like protein 1
LRRN3	ENSG00000173114	0.11583577490000001	0.11583577490000001	0.0	0.0	0.0	0.0	0.0	0.0	leucine rich repeat neuronal 3
REG1A	ENSG00000115386	0.11460502670784767	0.0	0.0	0.0	0.0	0.0	0.11460502670784767	0.0	regenerating family member 1 alpha
IGF1	ENSG00000017427	0.11356028050556742	0.0	0.0	0.0	0.0	0.0	0.11356028050556742	0.0	insulin like growth factor 1
CX3CL1	ENSG00000006210	0.11180368036010231	0.0	0.0	0.0	0.0	0.0043384945	0.11071905673510231	0.0	C-X3-C motif chemokine ligand 1
LGALS9	ENSG00000168961	0.111356	0.0	0.0	0.0	0.0	0.0	0.111356	0.0	galectin 9
CLCN5	ENSG00000171365	0.111108	0.0	0.0	0.0	0.0	0.0	0.111108	0.0	chloride voltage-gated channel 5
APOA4	ENSG00000110244	0.11080975541195816	0.0	0.0	0.0	0.0	0.0	0.11080975541195816	0.0	apolipoprotein A4
DDAH1	ENSG00000153904	0.1106966	0.0	0.0	0.0	0.0	0.0	0.1106966	0.0	dimethylarginine dimethylaminohydrolase 1
SLC6A2	ENSG00000103546	0.110375	0.0	0.0	0.1	0.0	0.0	0.0415	0.0	solute carrier family 6 member 2
PTPN1	ENSG00000196396	0.11028470209004619	0.0	0.0	0.0	0.0	0.0	0.11028470209004619	0.0	protein tyrosine phosphatase, non-receptor type 1
DNASE1	ENSG00000213918	0.110275	0.0	0.0	0.0	0.0	0.0	0.110275	0.0	deoxyribonuclease 1
SFTPD	ENSG00000133661	0.10838256444444444	0.0	0.0	0.0	0.0	0.0	0.10838256444444444	0.0	surfactant protein D
GDF15	ENSG00000130513	0.10809912172769329	0.0	0.0	0.0	0.0	0.0	0.10809912172769329	0.0	growth differentiation factor 15
DOK5	ENSG00000101134	0.107062	0.0	0.0	0.0	0.0	0.0	0.107062	0.0	docking protein 5
TNFRSF1B	ENSG00000028137	0.10691202298842131	0.0	0.0	0.0	0.0	0.0	0.10691202298842131	0.0	TNF receptor superfamily member 1B
APOA5	ENSG00000110243	0.10631373204916582	0.0	0.0	0.0	0.0	0.0	0.10631373204916582	0.0	apolipoprotein A5
SCD	ENSG00000099194	0.10553073811436102	0.0	0.0	0.0	0.0	0.0	0.10553073811436102	0.0	stearoyl-CoA desaturase
GHRL	ENSG00000157017	0.10525793921768707	0.0	0.0	0.0	0.0	0.0	0.10525793921768707	0.0	ghrelin and obestatin prepropeptide
ABCG1	ENSG00000160179	0.10454959374999999	0.0	0.0	0.0	0.0	0.0	0.10454959374999999	0.0	ATP binding cassette subfamily G member 1
SERPINE1	ENSG00000106366	0.10414403720407123	0.0	0.0	0.0	0.0	0.0	0.10414403720407123	0.0	serpin family E member 1
PLA2G1B	ENSG00000170890	0.1035661277023948	0.0	0.0	0.0	0.0	0.0	0.1035661277023948	0.0	phospholipase A2 group IB
TIMP3	ENSG00000100234	0.10350700461451247	0.0	0.0	0.0	0.0	0.0	0.10350700461451247	0.0	TIMP metallopeptidase inhibitor 3
UCHL1	ENSG00000154277	0.10341251555555557	0.0	0.0	0.0	0.0	0.0	0.10341251555555557	0.0	ubiquitin C-terminal hydrolase L1
CETP	ENSG00000087237	0.1028494720583082	0.0	0.0	0.0	0.0	0.0	0.1028494720583082	0.0	cholesteryl ester transfer protein
MVD	ENSG00000167508	0.1019235	0.0	0.0	0.0	0.0	0.0	0.1019235	0.0	mevalonate diphosphate decarboxylase
CDC123	ENSG00000151465	0.10101832681281336	0.0	0.0	0.0	0.0	0.0	0.10101832681281336	0.0	cell division cycle 123
APLN	ENSG00000171388	0.10089410850449147	0.0	0.0	0.0	0.0	0.0	0.10089410850449147	0.0	apelin
DSP	ENSG00000096696	0.10033407277777778	0.0	0.0	0.0	0.0	0.0	0.10033407277777778	0.0	desmoplakin
CHRM2	ENSG00000181072	0.1	0.0	0.0	0.1	0.0	0.0	0.0	0.0	cholinergic receptor muscarinic 2
SLC6A3	ENSG00000142319	0.1	0.0	0.0	0.1	0.0	0.0	0.0	0.0	solute carrier family 6 member 3
LCN2	ENSG00000148346	0.09989606484230179	0.0	0.0	0.0	0.0	0.0	0.09989606484230179	0.0	lipocalin 2
TRPM6	ENSG00000119121	0.09819399999999999	0.0	0.0	0.0	0.0	0.0	0.09819399999999999	0.0	transient receptor potential cation channel subfamily M member 6
HSD11B1	ENSG00000117594	0.09705071364688028	0.0	0.0	0.0	0.0	0.0	0.09705071364688028	0.0	hydroxysteroid 11-beta dehydrogenase 1
CHM	ENSG00000188419	0.096813	0.0	0.0	0.0	0.0	0.0	0.096813	0.0	CHM, Rab escort protein 1
NPY	ENSG00000122585	0.09678363786962342	0.036765281000000004	0.0	0.0	0.0	0.0	0.08759231761962342	0.0	neuropeptide Y
LGALS3	ENSG00000131981	0.09655053779277499	0.0	0.0	0.0	0.0	0.0	0.09655053779277499	0.0	galectin 3
HDAC3	ENSG00000171720	0.09618188888888889	0.0	0.0	0.0	0.0	0.0	0.09618188888888889	0.0	histone deacetylase 3
ARNT	ENSG00000143437	0.09445720861163948	0.0	0.0	0.0	0.0	0.0	0.09445720861163948	0.0	aryl hydrocarbon receptor nuclear translocator
APOA1	ENSG00000118137	0.09438437155101045	0.0	0.0	0.0	0.0	0.0	0.09438437155101045	0.0	apolipoprotein A1
SOST	ENSG00000167941	0.09426859304509036	0.0	0.0	0.0	0.0	0.0	0.09426859304509036	0.0	sclerostin
FGF14	ENSG00000102466	0.094204491725	0.094204491725	0.0	0.0	0.0	0.0	0.0	0.0	fibroblast growth factor 14
VWF	ENSG00000110799	0.09379411641248864	0.0	0.0	0.0	0.0	0.0	0.09379411641248864	0.0	von Willebrand factor
ARID3A	ENSG00000116017	0.09365399999999999	0.0	0.0	0.0	0.0	0.0	0.09365399999999999	0.0	AT-rich interaction domain 3A
ADORA3	ENSG00000282608	0.093528	0.0	0.0	0.09	0.0	0.0	0.014112	0.0	adenosine A3 receptor
ADORA1	ENSG00000163485	0.093528	0.0	0.0	0.09	0.0	0.0	0.014112	0.0	adenosine A1 receptor
PCLO	ENSG00000186472	0.09259	0.0	0.0	0.0	0.0	0.0	0.09259	0.0	piccolo presynaptic cytomatrix protein
IL18	ENSG00000150782	0.0915458523447311	0.0	0.0	0.0	0.0	0.0	0.0915458523447311	0.0	interleukin 18
DLK1	ENSG00000185559	0.0914027698	0.0878027698	0.0	0.0	0.0	0.0	0.014400000000000001	0.0	delta like non-canonical Notch ligand 1
CDK9	ENSG00000136807	0.09128193627034392	0.0	0.0	0.0	0.0	0.0	0.09128193627034392	0.0	cyclin dependent kinase 9
MRPL12	ENSG00000262814	0.09124897400000001	0.09124897400000001	0.0	0.0	0.0	0.0	0.0	0.0	mitochondrial ribosomal protein L12
AC139530.2	ENSG00000262660	0.09124897400000001	0.09124897400000001	0.0	0.0	0.0	0.0	0.0	0.0
CACNA1E	ENSG00000198216	0.09109339999999999	0.0	0.0	0.0	0.0	0.0	0.09109339999999999	0.0	calcium voltage-gated channel subunit alpha1 E
IGHM	ENSG00000211899	0.09084162769274377	0.0	0.0	0.0	0.0	0.0	0.09084162769274377	0.0	immunoglobulin heavy constant mu
GRB2	ENSG00000177885	0.0907814771	0.0872354771	0.0	0.0	0.0	0.0	0.014183999999999999	0.0	growth factor receptor bound protein 2
PON2	ENSG00000105854	0.09058646105648487	0.0468540371	0.0	0.0	0.0	0.0	0.07887295178148486	0.0	paraoxonase 2
CMKLR1	ENSG00000174600	0.090356955	0.0	0.0	0.0	0.0	0.0	0.090356955	0.0	chemerin chemokine-like receptor 1
FADS2	ENSG00000134824	0.0899864418681273	0.0	0.0	0.0	0.0	0.0	0.0899864418681273	0.0	fatty acid desaturase 2
PON1	ENSG00000005421	0.08946379932460133	0.0	0.0	0.0	0.0	0.0	0.08946379932460133	0.0	paraoxonase 1
IL10	ENSG00000136634	0.08936527661577633	0.0	0.0	0.0	0.0	0.0	0.08936527661577633	0.0	interleukin 10
CD33	ENSG00000105383	0.08931	0.0	0.0	0.0	0.0	0.0	0.08931	0.0	CD33 molecule
CST3	ENSG00000101439	0.08831820680459129	0.0	0.0	0.0	0.0	0.0	0.08831820680459129	0.0	cystatin C
IGFBP3	ENSG00000146674	0.08816557584058089	0.0	0.0	0.0	0.0	0.0	0.08816557584058089	0.0	insulin like growth factor binding protein 3
IGFBP2	ENSG00000115457	0.08816400821892859	0.0	0.0	0.0	0.0	0.0	0.08816400821892859	0.0	insulin like growth factor binding protein 2
UCP2	ENSG00000175567	0.08786996738225226	0.0	0.0	0.0	0.0	0.0	0.08786996738225226	0.0	uncoupling protein 2
HP	ENSG00000257017	0.0878451831619551	0.0	0.0	0.0	0.0	0.0	0.0878451831619551	0.0	haptoglobin
MPO	ENSG00000005381	0.08777249452243173	0.0	0.0	0.0	0.0	0.0	0.08777249452243173	0.0	myeloperoxidase
MSH3	ENSG00000113318	0.08763733330000001	0.08763733330000001	0.0	0.0	0.0	0.0	0.0	0.0	mutS homolog 3
CCK	ENSG00000187094	0.0872791305040148	0.0	0.0	0.0	0.0	0.0	0.0872791305040148	0.0	cholecystokinin
CLN8	ENSG00000182372	0.08727596430000001	0.08727596430000001	0.0	0.0	0.0	0.0	0.0	0.0	CLN8, transmembrane ER and ERGIC protein
UTS2	ENSG00000049247	0.08725075174406562	0.0	0.0	0.0	0.0	0.0	0.08725075174406562	0.0	urotensin 2
GAD1	ENSG00000128683	0.08702300141028804	0.0	0.0	0.0	0.0	0.0	0.08702300141028804	0.0	glutamate decarboxylase 1
SUMO4	ENSG00000177688	0.08689693944513761	0.0	0.0	0.0	0.0	0.0	0.08689693944513761	0.0	small ubiquitin-like modifier 4
RARRES2	ENSG00000106538	0.08637419275566144	0.0	0.0	0.0	0.0	0.0	0.08637419275566144	0.0	retinoic acid receptor responder 2
ANGPTL4	ENSG00000167772	0.08631515537519663	0.0	0.0	0.0	0.0	0.0	0.08631515537519663	0.0	angiopoietin like 4
CNDP1	ENSG00000150656	0.0858219107936508	0.0	0.0	0.0	0.0	0.0	0.0858219107936508	0.0	carnosine dipeptidase 1
BCL9	ENSG00000116128	0.085813533775	0.085813533775	0.0	0.0	0.0	0.0	0.0	0.0	B cell CLL/lymphoma 9
MTA2	ENSG00000149480	0.08578366666666666	0.0	0.0	0.0	0.0	0.0	0.08578366666666666	0.0	metastasis associated 1 family member 2
TF	ENSG00000091513	0.08491831943541864	0.0	0.0	0.0	0.0	0.0	0.08491831943541864	0.0	transferrin
MTHFR	ENSG00000177000	0.08472885061023004	0.0	0.0	0.0	0.0	0.0	0.08472885061023004	0.0	methylenetetrahydrofolate reductase
PNPLA3	ENSG00000100344	0.08448019428415093	0.0	0.0	0.0	0.0	0.0	0.08448019428415093	0.0	patatin like phospholipase domain containing 3
LRFN2	ENSG00000156564	0.0843396501	0.0843396501	0.0	0.0	0.0	0.0	0.0	0.0	leucine rich repeat and fibronectin type III domain containing 2
CTGF	ENSG00000118523	0.08418163485716976	0.0	0.0	0.0	0.0	0.0	0.08418163485716976	0.0	connective tissue growth factor
FABP2	ENSG00000145384	0.08379077200410655	0.0	0.0	0.0	0.0	0.0	0.08379077200410655	0.0	fatty acid binding protein 2
CA6	ENSG00000131686	0.08360462499999999	0.0	0.0	0.0	0.0	0.0	0.08360462499999999	0.0	carbonic anhydrase 6
CD36	ENSG00000135218	0.08340112714206824	0.0	0.0	0.0	0.0	0.0	0.08340112714206824	0.0	CD36 molecule
COG2	ENSG00000135775	0.08309589318594103	0.0	0.0	0.0	0.0	0.0	0.08309589318594103	0.0	component of oligomeric golgi complex 2
RPL17	ENSG00000265681	0.083038375	0.0	0.0	0.0	0.0	0.0	0.083038375	0.0	ribosomal protein L17
APOA2	ENSG00000158874	0.08291165701461917	0.0	0.0	0.0	0.0	0.0	0.08291165701461917	0.0	apolipoprotein A2
HGF	ENSG00000019991	0.08261859727846999	0.0	0.0	0.0	0.0	0.0	0.08261859727846999	0.0	hepatocyte growth factor
HFE	ENSG00000010704	0.08256906053711266	0.0	0.0	0.0	0.0	0.0	0.08256906053711266	0.0	homeostatic iron regulator
NAMPT	ENSG00000105835	0.08253215001709531	0.0	0.0	0.0	0.0	0.0	0.08253215001709531	0.0	nicotinamide phosphoribosyltransferase
SLC2A1	ENSG00000117394	0.0824158383228572	0.0	0.0	0.0	0.0	0.0	0.0824158383228572	0.0	solute carrier family 2 member 1
ALB	ENSG00000163631	0.08178130325452172	0.0	0.0	0.0	0.0	0.0	0.08178130325452172	0.0	albumin
AOC3	ENSG00000131471	0.08142109959183676	0.0	0.0	0.0	0.0	0.0	0.08142109959183676	0.0	amine oxidase, copper containing 3
GPAT4	ENSG00000158669	0.081164	0.0	0.0	0.0	0.0	0.0	0.081164	0.0	glycerol-3-phosphate acyltransferase 4
MFN2	ENSG00000116688	0.08094519199546485	0.0	0.0	0.0	0.0	0.0	0.08094519199546485	0.0	mitofusin 2
MMP9	ENSG00000100985	0.08093585216880657	0.0	0.0	0.0	0.0	0.0	0.08093585216880657	0.0	matrix metallopeptidase 9
SAT1	ENSG00000130066	0.08079555463256011	0.0	0.0	0.0	0.0	0.0	0.08079555463256011	0.0	spermidine/spermine N1-acetyltransferase 1
CRP	ENSG00000132693	0.08073837355120529	0.012738926400000001	0.0	0.0	0.0	0.0	0.07755364195120529	0.0	C-reactive protein
PCK1	ENSG00000124253	0.08070463052266492	0.0	0.0	0.0	0.0	0.0	0.08070463052266492	0.0	phosphoenolpyruvate carboxykinase 1
CD163	ENSG00000177575	0.08059991391223467	0.0	0.0	0.0	0.0	0.0	0.08059991391223467	0.0	CD163 molecule
BID	ENSG00000015475	0.0805867327580283	0.0	0.0	0.0	0.0	0.0	0.0805867327580283	0.0	BH3 interacting domain death agonist
PLTP	ENSG00000100979	0.08013673383730673	0.0	0.0	0.0	0.0	0.0	0.08013673383730673	0.0	phospholipid transfer protein
USF1	ENSG00000158773	0.08004426243890149	0.0	0.0	0.0	0.0	0.0	0.08004426243890149	0.0	upstream transcription factor 1
LIPC	ENSG00000166035	0.0798735777658714	0.0	0.0	0.0	0.0	0.0	0.0798735777658714	0.0	lipase C, hepatic type
HIF1A	ENSG00000100644	0.07984248637721682	0.0	0.0	0.0	0.0	0.0	0.07984248637721682	0.0	hypoxia inducible factor 1 subunit alpha
SIRT1	ENSG00000096717	0.07975713464047339	0.0	0.0	0.0	0.0	0.0	0.07975713464047339	0.0	sirtuin 1
RHOBTB1	ENSG00000072422	0.0795320444	0.0795320444	0.0	0.0	0.0	0.0	0.0	0.0	Rho related BTB domain containing 1
CEP162	ENSG00000135315	0.07944000000000001	0.07944000000000001	0.0	0.0	0.0	0.0	0.0	0.0	centrosomal protein 162
BMP4	ENSG00000125378	0.07926657058106577	0.0	0.0	0.0	0.0	0.0	0.07926657058106577	0.0	bone morphogenetic protein 4
PRRX1	ENSG00000116132	0.0791129458	0.0791129458	0.0	0.0	0.0	0.0	0.0	0.0	paired related homeobox 1
IGFBP7	ENSG00000163453	0.07847211111111112	0.0	0.0	0.0	0.0	0.0	0.07847211111111112	0.0	insulin like growth factor binding protein 7
COMT	ENSG00000093010	0.07821865222222224	0.0	0.0	0.0	0.0	0.0	0.07821865222222224	0.0	catechol-O-methyltransferase
EDN1	ENSG00000078401	0.0780522911123877	0.0	0.0	0.0	0.0	0.0	0.0780522911123877	0.0	endothelin 1
HAMP	ENSG00000105697	0.0778177402600475	0.0	0.0	0.0	0.0	0.0	0.0778177402600475	0.0	hepcidin antimicrobial peptide
SELENOP	ENSG00000250722	0.07780482907677165	0.0	0.0	0.0	0.0	0.0	0.07780482907677165	0.0	selenoprotein P
LSR	ENSG00000105699	0.07774266666666667	0.0	0.0	0.0	0.0	0.0	0.07774266666666667	0.0	lipolysis stimulated lipoprotein receptor
SPP1	ENSG00000118785	0.07771246289970889	0.0	0.0	0.0	0.0	0.0	0.07771246289970889	0.0	secreted phosphoprotein 1
GAD2	ENSG00000136750	0.07766450759286035	0.0	0.0	0.0	0.0	0.0	0.07766450759286035	0.0	glutamate decarboxylase 2
KCNJ15	ENSG00000157551	0.07756527777777777	0.0	0.0	0.0	0.0	0.0	0.07756527777777777	0.0	potassium voltage-gated channel subfamily J member 15
SLC17A5	ENSG00000119899	0.07755496323221911	0.0	0.0	0.0	0.0	0.0	0.07755496323221911	0.0	solute carrier family 17 member 5
LTA	ENSG00000226979	0.07720973436463419	0.0	0.0	0.0	0.0	0.0	0.07720973436463419	0.0	lymphotoxin alpha
AKR1B1	ENSG00000085662	0.07709276674055339	0.0	0.0	0.0	0.0	0.0	0.07709276674055339	0.0	aldo-keto reductase family 1 member B
HMOX1	ENSG00000100292	0.07695952082881907	0.0	0.0	0.0	0.0	0.0	0.07695952082881907	0.0	heme oxygenase 1
NRF1	ENSG00000106459	0.07685387168367348	0.0	0.0	0.0	0.0	0.0	0.07685387168367348	0.0	nuclear respiratory factor 1
NRXN1	ENSG00000179915	0.0766826667	0.0766826667	0.0	0.0	0.0	0.0	0.0	0.0	neurexin 1
SCGN	ENSG00000079689	0.0764526833	0.0690256833	0.0	0.0	0.0	0.0	0.029708	0.0	secretagogin, EF-hand calcium binding protein
SST	ENSG00000157005	0.07634301569335455	0.0	0.0	0.0	0.0	0.0	0.07634301569335455	0.0	somatostatin
GH1	ENSG00000259384	0.07632368324817287	0.0	0.0	0.0	0.0	0.0	0.07632368324817287	0.0	growth hormone 1
TXNIP	ENSG00000265972	0.07599227395904307	0.0	0.0	0.0	0.0	0.0	0.07599227395904307	0.0	thioredoxin interacting protein
FGF2	ENSG00000138685	0.07594910326383399	0.0	0.0	0.0	0.0	0.0100516292	0.07343619596383398	0.0	fibroblast growth factor 2
EXT2	ENSG00000151348	0.07594663337163801	0.0	0.0	0.0	0.0	0.0	0.07594663337163801	0.0	exostosin glycosyltransferase 2
FADS1	ENSG00000149485	0.07587760070371644	0.0	0.0	0.0	0.0	0.0	0.07587760070371644	0.0	fatty acid desaturase 1
PYY	ENSG00000131096	0.0756363112211889	0.0	0.0	0.0	0.0	0.0	0.0756363112211889	0.0	peptide YY
RPGRIP1L	ENSG00000103494	0.0754639834	0.0733849834	0.0	0.0	0.0	0.0	0.008316	0.0	RPGRIP1 like
SLC2A10	ENSG00000197496	0.07524766666666666	0.0	0.0	0.0	0.0	0.0	0.07524766666666666	0.0	solute carrier family 2 member 10
ICAM1	ENSG00000090339	0.07518661963905357	0.0	0.0	0.0	0.0	0.0067049101	0.07351039211405357	0.0	intercellular adhesion molecule 1
SELE	ENSG00000007908	0.07515498154660485	0.0	0.0	0.0	0.0	0.0	0.07515498154660485	0.0	selectin E
BGN	ENSG00000182492	0.07492616666666665	0.0	0.0	0.0	0.0	0.0	0.07492616666666665	0.0	biglycan
MTOR	ENSG00000198793	0.07454711700744404	0.0	0.0	0.0	0.0	0.0	0.07454711700744404	0.0	mechanistic target of rapamycin kinase
NPHS1	ENSG00000161270	0.07452785353908771	0.0	0.0	0.0	0.0	0.0	0.07452785353908771	0.0	NPHS1, nephrin
GHSR	ENSG00000121853	0.07437502517298158	0.0016086753	0.0	0.0	0.0	0.0	0.07397285634798159	0.0	growth hormone secretagogue receptor
NUCB2	ENSG00000070081	0.07423732197842534	0.0	0.0	0.0	0.0	0.0	0.07423732197842534	0.0	nucleobindin 2
POU2F1	ENSG00000143190	0.07423359435	0.052894377400000005	0.0	0.0	0.0	0.0	0.061009999999999995	0.0	POU class 2 homeobox 1
TNFRSF1A	ENSG00000067182	0.07420048944232926	0.0	0.0	0.0	0.0	0.0	0.07420048944232926	0.0	TNF receptor superfamily member 1A
C1QTNF3	ENSG00000082196	0.07404959486111112	0.0	0.0	0.0	0.0	0.0	0.07404959486111112	0.0	C1q and TNF related 3
USP25	ENSG00000155313	0.074033505025	0.074033505025	0.0	0.0	0.0	0.0	0.0	0.0	ubiquitin specific peptidase 25
PSMD9	ENSG00000110801	0.07379269034769462	0.0	0.0	0.0	0.0	0.0	0.07379269034769462	0.0	proteasome 26S subunit, non-ATPase 9
VEGFB	ENSG00000173511	0.0735983527771479	0.0	0.0	0.0	0.0	0.0	0.0735983527771479	0.0	vascular endothelial growth factor B
STX8	ENSG00000170310	0.07341099999999999	0.065728	0.0	0.0	0.0	0.0	0.030732	0.0	syntaxin 8
AC073111.3	ENSG00000284041	0.0733849834	0.0733849834	0.0	0.0	0.0	0.0	0.0	0.0
ZNF775	ENSG00000196456	0.0733849834	0.0733849834	0.0	0.0	0.0	0.0	0.0	0.0	zinc finger protein 775
FST	ENSG00000134363	0.07336594	0.0	0.0	0.0	0.0	0.0	0.07336594	0.0	follistatin
TFPI	ENSG00000003436	0.07325798286195381	0.0	0.0	0.0	0.0	0.0	0.07325798286195381	0.0	tissue factor pathway inhibitor
SGK1	ENSG00000118515	0.07308539984696055	0.0615233461	0.0	0.0	0.0	0.0	0.046248214987842234	0.0	serum/glucocorticoid regulated kinase 1
CD59	ENSG00000085063	0.07291473333333333	0.0	0.0	0.0	0.0	0.0	0.07291473333333333	0.0	CD59 molecule (CD59 blood group)
SOD3	ENSG00000109610	0.07280840737402368	0.0	0.0	0.0	0.0	0.0	0.07280840737402368	0.0	superoxide dismutase 3
GSTM1	ENSG00000134184	0.07278500050184673	0.0	0.0	0.0	0.0	0.0	0.07278500050184673	0.0	glutathione S-transferase mu 1
CD34	ENSG00000174059	0.07277944578824758	0.0	0.0	0.0	0.0	0.0	0.07277944578824758	0.0	CD34 molecule
CAT	ENSG00000121691	0.07252205568728637	0.0	0.0	0.0	0.0	0.0	0.07252205568728637	0.0	catalase
DDAH2	ENSG00000213722	0.07250825	0.0	0.0	0.0	0.0	0.0	0.07250825	0.0	dimethylarginine dimethylaminohydrolase 2
MYOC	ENSG00000034971	0.07246799999999999	0.0	0.0	0.0	0.0	0.0	0.07246799999999999	0.0	myocilin
ADAM17	ENSG00000151694	0.07183536716553289	0.0	0.0	0.0	0.0	0.0	0.07183536716553289	0.0	ADAM metallopeptidase domain 17
CCDC149	ENSG00000181982	0.0714559624	0.0714559624	0.0	0.0	0.0	0.0	0.0	0.0	coiled-coil domain containing 149
PDX1	ENSG00000139515	0.07134977743253271	0.0	0.0	0.0	0.0	0.0	0.07134977743253271	0.0	pancreatic and duodenal homeobox 1
TP53	ENSG00000141510	0.07134216600340136	0.0	0.0	0.0	0.0	0.0	0.07134216600340136	0.0	tumor protein p53
PTGES2	ENSG00000148334	0.07125111111111111	0.0	0.0	0.0	0.0	0.0	0.07125111111111111	0.0	prostaglandin E synthase 2
PEA15	ENSG00000162734	0.07105582428307651	0.0	0.0	0.0	0.0	0.0	0.07105582428307651	0.0	proliferation and apoptosis adaptor protein 15
GALNT2	ENSG00000143641	0.07092000000000001	0.0	0.0	0.0	0.0	0.0	0.07092000000000001	0.0	polypeptide N-acetylgalactosaminyltransferase 2
PTPRC	ENSG00000081237	0.07090697655895692	0.0	0.0	0.0	0.0	0.0	0.07090697655895692	0.0	protein tyrosine phosphatase, receptor type C
SCNN1B	ENSG00000168447	0.070784	0.070784	0.0	0.0	0.0	0.0	0.0	0.0	sodium channel epithelial 1 beta subunit
ACE2	ENSG00000130234	0.07070717903497413	0.0	0.0	0.0	0.0	0.0	0.07070717903497413	0.0	angiotensin I converting enzyme 2
GC	ENSG00000145321	0.07057501428159142	0.0	0.0	0.0	0.0	0.0	0.07057501428159142	0.0	GC, vitamin D binding protein
SLC6A15	ENSG00000072041	0.07056248400000001	0.07056248400000001	0.0	0.0	0.0	0.0	0.0	0.0	solute carrier family 6 member 15
MTSS1	ENSG00000170873	0.07055283462222223	0.06390969434444445	0.0	0.0	0.0	0.0	0.02657256111111111	0.0	MTSS1, I-BAR domain containing
PLAT	ENSG00000104368	0.07042884651608139	0.0	0.0	0.0	0.0	0.0	0.07042884651608139	0.0	plasminogen activator, tissue type
RBM19	ENSG00000122965	0.0700873001	0.0700873001	0.0	0.0	0.0	0.0	0.0	0.0	RNA binding motif protein 19
ASB3	ENSG00000115239	0.0700873001	0.0700873001	0.0	0.0	0.0	0.0	0.0	0.0	ankyrin repeat and SOCS box containing 3
CTSD	ENSG00000117984	0.06990494444444444	0.0	0.0	0.0	0.0	0.0	0.06990494444444444	0.0	cathepsin D
RAPGEF1	ENSG00000107263	0.06975611666666667	0.0	0.0	0.0	0.0	0.0	0.06975611666666667	0.0	Rap guanine nucleotide exchange factor 1
ZC3H12A	ENSG00000163874	0.06967197313333333	0.0	0.0	0.0	0.0	0.0048517992000000005	0.06845902333333333	0.0	zinc finger CCCH-type containing 12A
SLITRK1	ENSG00000178235	0.0693213069	0.0693213069	0.0	0.0	0.0	0.0	0.0	0.0	SLIT and NTRK like family member 1
SERPINA3	ENSG00000196136	0.069252	0.0	0.0	0.0	0.0	0.0	0.069252	0.0	serpin family A member 3
UCP1	ENSG00000109424	0.06905900760183384	0.0	0.0	0.0	0.0	0.0	0.06905900760183384	0.0	uncoupling protein 1
FBXL7	ENSG00000183580	0.0690256833	0.0690256833	0.0	0.0	0.0	0.0	0.0	0.0	F-box and leucine rich repeat protein 7
NOS1AP	ENSG00000198929	0.06888524950396825	0.0	0.0	0.0	0.0	0.0	0.06888524950396825	0.0	nitric oxide synthase 1 adaptor protein
CRY2	ENSG00000121671	0.06881163613662131	0.0	0.0	0.0	0.0	0.0	0.06881163613662131	0.0	cryptochrome circadian regulator 2
NAT2	ENSG00000156006	0.06873755000000001	0.0	0.0	0.0	0.0	0.0	0.06873755000000001	0.0	N-acetyltransferase 2
PARP1	ENSG00000143799	0.06873385000000001	0.0	0.0	0.0	0.0	0.0	0.06873385000000001	0.0	poly(ADP-ribose) polymerase 1
FOXC2	ENSG00000176692	0.06835638001102293	0.0	0.0	0.0	0.0	0.0	0.06835638001102293	0.0	forkhead box C2
CEBPZ	ENSG00000115816	0.0682155	0.0	0.0	0.0	0.0	0.0	0.0682155	0.0	CCAAT enhancer binding protein zeta
PBX4	ENSG00000105717	0.0681582791	0.0681582791	0.0	0.0	0.0	0.0	0.0	0.0	PBX homeobox 4
GHRH	ENSG00000118702	0.06813910224773242	0.0	0.0	0.0	0.0	0.0	0.06813910224773242	0.0	growth hormone releasing hormone
GSK3B	ENSG00000082701	0.06807194429535686	0.0	0.0	0.0	0.0	0.0	0.06807194429535686	0.0	glycogen synthase kinase 3 beta
RNLS	ENSG00000184719	0.06804351388888889	0.0	0.0	0.0	0.0	0.0	0.06804351388888889	0.0	renalase, FAD dependent amine oxidase
CXCL12	ENSG00000107562	0.06796113202217612	0.0	0.0	0.0	0.0	0.0	0.06796113202217612	0.0	C-X-C motif chemokine ligand 12
FOXP1	ENSG00000114861	0.0678612581	0.06622925810000001	0.0	0.0	0.0	0.0	0.006528	0.0	forkhead box P1
CYP2C9	ENSG00000138109	0.06784479113969613	0.0	0.0	0.0	0.0	0.0	0.06784479113969613	0.0	cytochrome P450 family 2 subfamily C member 9
P2RX7	ENSG00000089041	0.06774390222222222	0.0	0.0	0.0	0.0	0.0	0.06774390222222222	0.0	purinergic receptor P2X 7
NR3C1	ENSG00000113580	0.06759041843859774	0.0	0.0	0.0	0.0	0.0	0.06759041843859774	0.0	nuclear receptor subfamily 3 group C member 1
TRIOBP	ENSG00000100106	0.06742489930000001	0.06742489930000001	0.0	0.0	0.0	0.0	0.0	0.0	TRIO and F-actin binding protein
CELSR1	ENSG00000075275	0.06742489930000001	0.06742489930000001	0.0	0.0	0.0	0.0	0.0	0.0	cadherin EGF LAG seven-pass G-type receptor 1
ADM	ENSG00000148926	0.06741232681405894	0.0	0.0	0.0	0.0	0.0	0.06741232681405894	0.0	adrenomedullin
ADRB3	ENSG00000188778	0.06731132848944138	0.0	0.0	0.0	0.0	0.0	0.06731132848944138	0.0	adrenoceptor beta 3
UCP3	ENSG00000175564	0.06729522987024675	0.0	0.0	0.0	0.0	0.0	0.06729522987024675	0.0	uncoupling protein 3
FASLG	ENSG00000117560	0.0672478	0.0	0.0	0.0	0.0	0.0	0.0672478	0.0	Fas ligand
CFP	ENSG00000126759	0.06712552777777778	0.0	0.0	0.0	0.0	0.0	0.06712552777777778	0.0	complement factor properdin
CHRNB4	ENSG00000117971	0.067048	0.0	0.0	0.0	0.0	0.0	0.067048	0.0	cholinergic receptor nicotinic beta 4 subunit
PRL	ENSG00000172179	0.06703813095463974	0.0	0.0	0.0	0.0	0.0	0.06703813095463974	0.0	prolactin
MAGI2	ENSG00000187391	0.06702041525	0.06702041525	0.0	0.0	0.0	0.0	0.0	0.0	membrane associated guanylate kinase, WW and PDZ domain containing 2
FOXO3	ENSG00000118689	0.0668	0.0	0.0	0.0	0.0	0.0	0.0668	0.0	forkhead box O3
SNX7	ENSG00000162627	0.0667896169	0.0667896169	0.0	0.0	0.0	0.0	0.0	0.0	sorting nexin 7
TTLL8	ENSG00000138892	0.0667896169	0.0667896169	0.0	0.0	0.0	0.0	0.0	0.0	tubulin tyrosine ligase like 8
DARS	ENSG00000115866	0.0667896169	0.0667896169	0.0	0.0	0.0	0.0	0.0	0.0	aspartyl-tRNA synthetase
AZGP1	ENSG00000160862	0.06675217372918547	0.0	0.0	0.0	0.0	0.0	0.06675217372918547	0.0	alpha-2-glycoprotein 1, zinc-binding
LGALS1	ENSG00000100097	0.06674266666666666	0.0	0.0	0.0	0.0	0.0	0.06674266666666666	0.0	galectin 1
TRAF3	ENSG00000131323	0.066604	0.0	0.0	0.0	0.0	0.0	0.066604	0.0	TNF receptor associated factor 3
APOB	ENSG00000084674	0.06658826329472542	0.0	0.0	0.0	0.0	0.0	0.06658826329472542	0.0	apolipoprotein B
LRP1B	ENSG00000168702	0.06626403417777778	0.06626403417777778	0.0	0.0	0.0	0.0	0.0	0.0	LDL receptor related protein 1B
BEST3	ENSG00000127325	0.06622925810000001	0.06622925810000001	0.0	0.0	0.0	0.0	0.0	0.0	bestrophin 3
MCM6	ENSG00000076003	0.06622925810000001	0.06622925810000001	0.0	0.0	0.0	0.0	0.0	0.0	minichromosome maintenance complex component 6
HSPD1	ENSG00000144381	0.06620760837112623	0.0	0.0	0.0	0.0	0.0	0.06620760837112623	0.0	heat shock protein family D (Hsp60) member 1
GPX1	ENSG00000233276	0.06606099049152886	0.0	0.0	0.0	0.0	0.0	0.06606099049152886	0.0	glutathione peroxidase 1
CNTF	ENSG00000242689	0.0660457761111111	0.0	0.0	0.0	0.0	0.0	0.0660457761111111	0.0	ciliary neurotrophic factor
ACR	ENSG00000100312	0.06604303733768388	0.0	0.0	0.0	0.0	0.0	0.06604303733768388	0.0	acrosin
ST6GALNAC3	ENSG00000184005	0.065728	0.065728	0.0	0.0	0.0	0.0	0.0	0.0	ST6 N-acetylgalactosaminide alpha-2,6-sialyltransferase 3
NLGN1	ENSG00000169760	0.065728	0.065728	0.0	0.0	0.0	0.0	0.0	0.0	neuroligin 1
TTR	ENSG00000118271	0.06559088796036784	0.0	0.0	0.0	0.0	0.0	0.06559088796036784	0.0	transthyretin
TRIM72	ENSG00000177238	0.06537249999999999	0.0	0.0	0.0	0.0	0.0	0.06537249999999999	0.0	tripartite motif containing 72
IL19	ENSG00000142224	0.06536	0.0	0.0	0.0	0.0	0.0	0.06536	0.0	interleukin 19
CTLA4	ENSG00000163599	0.06522405466652394	0.0	0.0	0.0	0.0	0.0	0.06522405466652394	0.0	cytotoxic T-lymphocyte associated protein 4
ANG	ENSG00000214274	0.0649927337126381	0.0	0.0	0.0	0.0	0.0	0.0649927337126381	0.0	angiogenin
TFAP2B	ENSG00000008196	0.06496386848072562	0.0	0.0	0.0	0.0	0.0	0.06496386848072562	0.0	transcription factor AP-2 beta
ITPR2	ENSG00000123104	0.064944	0.0	0.0	0.0	0.0	0.0	0.064944	0.0	inositol 1,4,5-trisphosphate receptor type 2
DNAJA2	ENSG00000069345	0.0648766539	0.0648766539	0.0	0.0	0.0	0.0	0.0	0.0	DnaJ heat shock protein family (Hsp40) member A2
CD40LG	ENSG00000102245	0.06478651361323519	0.0	0.0	0.0	0.0	0.0	0.06478651361323519	0.0	CD40 ligand
TRPC1	ENSG00000144935	0.06460320833333334	0.0	0.0	0.0	0.0	0.0	0.06460320833333334	0.0	transient receptor potential cation channel subfamily C member 1
GPR119	ENSG00000147262	0.064533957973648	0.0	0.0	0.0	0.0	0.0	0.064533957973648	0.0	G protein-coupled receptor 119
LECT2	ENSG00000145826	0.06451394444444444	0.0	0.0	0.0	0.0	0.0	0.06451394444444444	0.0	leukocyte cell derived chemotaxin 2
AQP7	ENSG00000165269	0.06442976291177077	0.0	0.0	0.0	0.0	0.0	0.06442976291177077	0.0	aquaporin 7
EPCAM	ENSG00000119888	0.06435774256510685	0.0	0.0	0.0	0.0	0.0	0.06435774256510685	0.0	epithelial cell adhesion molecule
GOT2	ENSG00000125166	0.06428792869987446	0.0	0.0	0.0	0.0	0.0	0.06428792869987446	0.0	glutamic-oxaloacetic transaminase 2
GLO1	ENSG00000124767	0.064285	0.0	0.0	0.0	0.0	0.0	0.064285	0.0	glyoxalase I
LIF	ENSG00000128342	0.064122555925	0.0	0.0	0.0	0.0	0.0333222237	0.05579200000000001	0.0	LIF, interleukin 6 family cytokine
LPL	ENSG00000175445	0.06403515740124854	0.0	0.0	0.0	0.0	0.0	0.06403515740124854	0.0	lipoprotein lipase
FXYD1	ENSG00000266964	0.06402000000000001	0.0	0.0	0.0	0.0	0.0	0.06402000000000001	0.0	FXYD domain containing ion transport regulator 1
PSMA7	ENSG00000101182	0.063841	0.0	0.0	0.0	0.0	0.0	0.063841	0.0	proteasome subunit alpha 7
CFH	ENSG00000000971	0.06377880876666667	0.0583013921	0.0	0.0	0.0	0.0	0.021909666666666668	0.0	complement factor H
STAT1	ENSG00000115415	0.06365699999999999	0.0	0.0	0.0	0.0	0.0	0.06365699999999999	0.0	signal transducer and activator of transcription 1
STK11	ENSG00000118046	0.06357156928212009	0.0	0.0	0.0	0.0	0.0	0.06357156928212009	0.0	serine/threonine kinase 11
APOM	ENSG00000204444	0.06344434936094873	0.0	0.0	0.0	0.0	0.0	0.06344434936094873	0.0	apolipoprotein M
CP	ENSG00000047457	0.0633628819079933	0.0	0.0	0.0	0.0	0.0	0.0633628819079933	0.0	ceruloplasmin
HTN1	ENSG00000126550	0.06336	0.0	0.0	0.0	0.0	0.0	0.06336	0.0	histatin 1
EXOSC4	ENSG00000178896	0.06331315129973202	0.0	0.0	0.0	0.0	0.0	0.06331315129973202	0.0	exosome component 4
POR	ENSG00000127948	0.06323295236033162	0.0	0.0	0.0	0.0	0.0	0.06323295236033162	0.0	cytochrome p450 oxidoreductase
MAP3K5	ENSG00000197442	0.06317644444444444	0.0	0.0	0.0	0.0	0.0	0.06317644444444444	0.0	mitogen-activated protein kinase kinase kinase 5
CXCL8	ENSG00000169429	0.06292267249580945	0.0	0.0	0.0	0.0	0.0274361888	0.056063625295809445	0.0	C-X-C motif chemokine ligand 8
KRT18	ENSG00000111057	0.06287160222222223	0.0	0.0	0.0	0.0	0.0	0.06287160222222223	0.0	keratin 18
IFNG	ENSG00000111537	0.0628437296089937	0.0	0.0	0.0	0.0	0.0	0.0628437296089937	0.0	interferon gamma
TNNT2	ENSG00000118194	0.06283477777777778	0.0	0.0	0.0	0.0	0.0	0.06283477777777778	0.0	troponin T2, cardiac type
CRTC2	ENSG00000160741	0.06275149328798185	0.0	0.0	0.0	0.0	0.0	0.06275149328798185	0.0	CREB regulated transcription coactivator 2
GIP	ENSG00000159224	0.06275023654979563	0.0	0.0	0.0	0.0	0.0	0.06275023654979563	0.0	gastric inhibitory polypeptide
CLU	ENSG00000120885	0.06271718135202539	0.0	0.0	0.0	0.0	0.0	0.06271718135202539	0.0	clusterin
MAP4K4	ENSG00000071054	0.06268421621315193	0.0	0.0	0.0	0.0	0.0	0.06268421621315193	0.0	mitogen-activated protein kinase kinase kinase kinase 4
ARID5B	ENSG00000150347	0.062544	0.0	0.0	0.0	0.0	0.0	0.062544	0.0	AT-rich interaction domain 5B
KLF15	ENSG00000163884	0.0620055	0.0	0.0	0.0	0.0	0.0	0.0620055	0.0	Kruppel like factor 15
CCR5	ENSG00000160791	0.06199304890762175	0.0	0.0	0.0	0.0	0.0	0.06199304890762175	0.0	C-C motif chemokine receptor 5 (gene/pseudogene)
ARHGEF11	ENSG00000132694	0.061939728741496586	0.0	0.0	0.0	0.0	0.0	0.061939728741496586	0.0	Rho guanine nucleotide exchange factor 11
RAPGEF5	ENSG00000136237	0.06181534391286187	0.0	0.0	0.0	0.0	0.0	0.06181534391286187	0.0	Rap guanine nucleotide exchange factor 5
DSG3	ENSG00000134757	0.06176	0.0	0.0	0.0	0.0	0.0	0.06176	0.0	desmoglein 3
MRS2	ENSG00000124532	0.06169	0.0	0.0	0.0	0.0	0.0	0.06169	0.0	magnesium transporter MRS2
ACAD10	ENSG00000111271	0.061327999999999994	0.0	0.0	0.0	0.0	0.0	0.061327999999999994	0.0	acyl-CoA dehydrogenase family member 10
SDC1	ENSG00000115884	0.061255972222222226	0.0	0.0	0.0	0.0	0.0	0.061255972222222226	0.0	syndecan 1
IL12B	ENSG00000113302	0.06125592375000001	0.032243695	0.0	0.0	0.0	0.0	0.053195000000000006	0.0	interleukin 12B
MMP8	ENSG00000118113	0.06112133422272612	0.0	0.0	0.0	0.0	0.0	0.06112133422272612	0.0	matrix metallopeptidase 8
GPR142	ENSG00000257008	0.06111272108843538	0.0	0.0	0.0	0.0	0.0	0.06111272108843538	0.0	G protein-coupled receptor 142
NOS2	ENSG00000007171	0.06111087731799423	0.0	0.0	0.0	0.0	0.0	0.06111087731799423	0.0	nitric oxide synthase 2
SERPINF1	ENSG00000132386	0.06106934840820632	0.0	0.0	0.0	0.0	0.0	0.06106934840820632	0.0	serpin family F member 1
FRY	ENSG00000073910	0.061008280675	0.061008280675	0.0	0.0	0.0	0.0	0.0	0.0	FRY microtubule binding protein
CASQ1	ENSG00000143318	0.06099027777777778	0.0	0.0	0.0	0.0	0.0	0.06099027777777778	0.0	calsequestrin 1
AVP	ENSG00000101200	0.06088195333900227	0.0	0.0	0.0	0.0	0.0	0.06088195333900227	0.0	arginine vasopressin
SERTM1	ENSG00000180440	0.060856112100000005	0.060856112100000005	0.0	0.0	0.0	0.0	0.0	0.0	serine rich and transmembrane domain containing 1
MBTPS1	ENSG00000140943	0.06077565189814816	0.0	0.0	0.0	0.0	0.0	0.06077565189814816	0.0	membrane bound transcription factor peptidase, site 1
ANXA1	ENSG00000135046	0.060684	0.0	0.0	0.0	0.0	0.0	0.060684	0.0	annexin A1
SLC33A1	ENSG00000169359	0.060595420386920666	0.0	0.0	0.0	0.0	0.0	0.060595420386920666	0.0	solute carrier family 33 member 1
G6PC2	ENSG00000152254	0.06040008240419243	0.0	0.0	0.0	0.0	0.0	0.06040008240419243	0.0	glucose-6-phosphatase catalytic subunit 2
ZBED3	ENSG00000132846	0.06039099999999999	0.0	0.0	0.0	0.0	0.0	0.06039099999999999	0.0	zinc finger BED-type containing 3
LGALS8	ENSG00000116977	0.0602919738	0.0602919738	0.0	0.0	0.0	0.0	0.0	0.0	galectin 8
AFM	ENSG00000079557	0.060281999999999995	0.0	0.0	0.0	0.0	0.0	0.060281999999999995	0.0	afamin
PTHLH	ENSG00000087494	0.06011349999999999	0.0	0.0	0.0	0.0	0.0	0.06011349999999999	0.0	parathyroid hormone like hormone
SIL1	ENSG00000120725	0.06010509753968254	0.0	0.0	0.0	0.0	0.0	0.06010509753968254	0.0	SIL1 nucleotide exchange factor
BLVRB	ENSG00000090013	0.06003149444444444	0.0	0.0	0.0	0.0	0.0	0.06003149444444444	0.0	biliverdin reductase B
KLK3	ENSG00000142515	0.05997779464615138	0.0	0.0	0.0	0.0	0.0	0.05997779464615138	0.0	kallikrein related peptidase 3
FOXA2	ENSG00000125798	0.05997258227891157	0.0	0.0	0.0	0.0	0.0	0.05997258227891157	0.0	forkhead box A2
ARC	ENSG00000198576	0.059899	0.0	0.0	0.0	0.0	0.0	0.059899	0.0	activity regulated cytoskeleton associated protein
PTH	ENSG00000152266	0.05986427814670054	0.0	0.0	0.0	0.0	0.0	0.05986427814670054	0.0	parathyroid hormone
CIC	ENSG00000079432	0.0597355	0.0	0.0	0.0	0.0	0.0	0.0597355	0.0	capicua transcriptional repressor
CYBA	ENSG00000051523	0.05969806147619668	0.0	0.0	0.0	0.0	0.0	0.05969806147619668	0.0	cytochrome b-245 alpha chain
ANPEP	ENSG00000166825	0.05968411413956715	0.0	0.0	0.0	0.0	0.0	0.05968411413956715	0.0	alanyl aminopeptidase, membrane
SELP	ENSG00000174175	0.05954184145217442	0.0	0.0	0.0	0.0	0.0	0.05954184145217442	0.0	selectin P
CXCR4	ENSG00000121966	0.05940991777777778	0.0	0.0	0.0	0.0	0.0	0.05940991777777778	0.0	C-X-C motif chemokine receptor 4
ATF6	ENSG00000118217	0.05938493873192083	0.0	0.0	0.0	0.0	0.0	0.05938493873192083	0.0	activating transcription factor 6
SMPD1	ENSG00000166311	0.059338125000000005	0.0	0.0	0.0	0.0	0.0	0.059338125000000005	0.0	sphingomyelin phosphodiesterase 1
BMPR1A	ENSG00000107779	0.059302	0.0	0.0	0.0	0.0	0.0	0.059302	0.0	bone morphogenetic protein receptor type 1A
DKK1	ENSG00000107984	0.05927775111111111	0.0	0.0	0.0	0.0	0.0	0.05927775111111111	0.0	dickkopf WNT signaling pathway inhibitor 1
MASP1	ENSG00000127241	0.059242500000000003	0.0	0.0	0.0	0.0	0.0	0.059242500000000003	0.0	mannan binding lectin serine peptidase 1
FGF19	ENSG00000162344	0.05915773572464888	0.0	0.0	0.0	0.0	0.0	0.05915773572464888	0.0	fibroblast growth factor 19
CD40	ENSG00000101017	0.05904803888888889	0.0	0.0	0.0	0.0	0.0	0.05904803888888889	0.0	CD40 molecule
SLC47A1	ENSG00000142494	0.059045456349206354	0.0	0.0	0.0	0.0	0.0	0.059045456349206354	0.0	solute carrier family 47 member 1
HSD11B2	ENSG00000176387	0.0590221518605329	0.0	0.0	0.0	0.0	0.0	0.0590221518605329	0.0	hydroxysteroid 11-beta dehydrogenase 2
MAP1LC3B2	ENSG00000258102	0.0589866667	0.0589866667	0.0	0.0	0.0	0.0	0.0	0.0	microtubule associated protein 1 light chain 3 beta 2
AKT1	ENSG00000142208	0.0588252876881664	0.0	0.0	0.0	0.0	0.0	0.0588252876881664	0.0	AKT serine/threonine kinase 1
TERT	ENSG00000164362	0.05866161499999999	0.0	0.0	0.0	0.0	0.0	0.05866161499999999	0.0	telomerase reverse transcriptase
CCL5	ENSG00000271503	0.05859888888888889	0.0	0.0	0.0	0.0	0.0	0.05859888888888889	0.0	C-C motif chemokine ligand 5
SARS	ENSG00000031698	0.05859	0.0	0.0	0.0	0.0	0.0	0.05859	0.0	seryl-tRNA synthetase
IDE	ENSG00000119912	0.0585153166317708	0.0	0.0	0.0	0.0	0.0	0.0585153166317708	0.0	insulin degrading enzyme
AKTIP	ENSG00000166971	0.058512124900000004	0.0549661249	0.0	0.0	0.0	0.0	0.014183999999999999	0.0	AKT interacting protein
SERPINA5	ENSG00000188488	0.05844950269644191	0.0	0.0	0.0	0.0	0.0	0.05844950269644191	0.0	serpin family A member 5
TACR1	ENSG00000115353	0.058407999999999995	0.0	0.0	0.0	0.0	0.0	0.058407999999999995	0.0	tachykinin receptor 1
MSRA	ENSG00000175806	0.058309203000000004	0.054149203	0.0	0.0	0.0	0.0	0.016640000000000002	0.0	methionine sulfoxide reductase A
DPEP1	ENSG00000015413	0.058198	0.0	0.0	0.0	0.0	0.0	0.058198	0.0	dipeptidase 1
GAPDH	ENSG00000111640	0.05816662755102041	0.0	0.0	0.0	0.0	0.0	0.05816662755102041	0.0	glyceraldehyde-3-phosphate dehydrogenase
LCAT	ENSG00000213398	0.05813821600872583	0.0	0.0	0.0	0.0	0.0	0.05813821600872583	0.0	lecithin-cholesterol acyltransferase
OSTN	ENSG00000188729	0.05810800000000001	0.0	0.0	0.0	0.0	0.0	0.05810800000000001	0.0	osteocrin
S100A12	ENSG00000163221	0.05810693989970576	0.0	0.0	0.0	0.0	0.0	0.05810693989970576	0.0	S100 calcium binding protein A12
FGF23	ENSG00000118972	0.05799889356461521	0.0	0.0	0.0	0.0	0.0	0.05799889356461521	0.0	fibroblast growth factor 23
ACACB	ENSG00000076555	0.05799573211514234	0.0	0.0	0.0	0.0	0.0	0.05799573211514234	0.0	acetyl-CoA carboxylase beta
PRH2	ENSG00000134551	0.05799281477324263	0.0	0.0	0.0	0.0	0.0	0.05799281477324263	0.0	proline rich protein HaeIII subfamily 2
ADCY3	ENSG00000138031	0.0579885634920635	0.0	0.0	0.0	0.0	0.0	0.0579885634920635	0.0	adenylate cyclase 3
TMPRSS6	ENSG00000187045	0.0579536	0.0	0.0	0.0	0.0	0.0	0.0579536	0.0	transmembrane serine protease 6
GNPDA2	ENSG00000163281	0.057894125	0.0	0.0	0.0	0.0	0.0	0.057894125	0.0	glucosamine-6-phosphate deaminase 2
PAPPA	ENSG00000182752	0.057881196281179124	0.0	0.0	0.0	0.0	0.0	0.057881196281179124	0.0	pappalysin 1
IKBKB	ENSG00000104365	0.057879029963640374	0.0	0.0	0.0	0.0	0.0	0.057879029963640374	0.0	inhibitor of nuclear factor kappa B kinase subunit beta
GPR55	ENSG00000135898	0.05775835727777778	0.0483147295	0.0	0.0	0.0	0.0	0.03777451111111112	0.0	G protein-coupled receptor 55
FGF1	ENSG00000113578	0.05774081880668935	0.0	0.0	0.0	0.0	0.0	0.05774081880668935	0.0	fibroblast growth factor 1
PCSK2	ENSG00000125851	0.057716488463718824	0.0	0.0	0.0	0.0	0.0	0.057716488463718824	0.0	proprotein convertase subtilisin/kexin type 2
NR0B2	ENSG00000131910	0.05754751136558327	0.0	0.0	0.0	0.0	0.0	0.05754751136558327	0.0	nuclear receptor subfamily 0 group B member 2
EPO	ENSG00000130427	0.05751836957159768	0.0	0.0	0.0	0.0	0.0	0.05751836957159768	0.0	erythropoietin
LGR5	ENSG00000139292	0.05748911066273434	0.0	0.0	0.0	0.0	0.0	0.05748911066273434	0.0	leucine rich repeat containing G protein-coupled receptor 5
ALDH7A1	ENSG00000164904	0.0574005983	0.0489295983	0.0	0.0	0.0	0.0	0.033884	0.0	aldehyde dehydrogenase 7 family member A1
TNFSF11	ENSG00000120659	0.057398410039071986	0.0	0.0	0.0	0.0	0.0	0.057398410039071986	0.0	TNF superfamily member 11
RPS4Y1	ENSG00000129824	0.0570957011	0.0	0.0	0.0	0.0	0.0570957011	0.0	0.0	ribosomal protein S4 Y-linked 1
SOD2	ENSG00000112096	0.05701956020408164	0.0	0.0	0.0	0.0	0.0	0.05701956020408164	0.0	superoxide dismutase 2
PLG	ENSG00000122194	0.05693111982709751	0.0	0.0	0.0	0.0	0.0	0.05693111982709751	0.0	plasminogen
SLC7A5	ENSG00000103257	0.0568966794	0.0530966794	0.0	0.0	0.0	0.0	0.0152	0.0	solute carrier family 7 member 5
CEACAM5	ENSG00000105388	0.05684129763038549	0.0	0.0	0.0	0.0	0.0	0.05684129763038549	0.0	carcinoembryonic antigen related cell adhesion molecule 5
NPPA	ENSG00000175206	0.05680046100714193	0.0	0.0	0.0	0.0	0.0	0.05680046100714193	0.0	natriuretic peptide A
CX3CR1	ENSG00000168329	0.05667820666666666	0.0	0.0	0.0	0.0	0.0	0.05667820666666666	0.0	C-X3-C motif chemokine receptor 1
TRIB3	ENSG00000101255	0.056655517950918326	0.0	0.0	0.0	0.0	0.0	0.056655517950918326	0.0	tribbles pseudokinase 3
SREBF1	ENSG00000072310	0.056648523404171584	0.0	0.0	0.0	0.0	0.0	0.056648523404171584	0.0	sterol regulatory element binding transcription factor 1
B2M	ENSG00000166710	0.05661510350537495	0.0	0.0	0.0	0.0	0.0	0.05661510350537495	0.0	beta-2-microglobulin
ARL9	ENSG00000196503	0.056599382999999996	0.056599382999999996	0.0	0.0	0.0	0.0	0.0	0.0	ADP ribosylation factor like GTPase 9
FFAR2	ENSG00000126262	0.056486976111111115	0.0	0.0	0.0	0.0	0.0	0.056486976111111115	0.0	free fatty acid receptor 2
FAM90A26	ENSG00000229924	0.0564499872	0.0564499872	0.0	0.0	0.0	0.0	0.0	0.0	family with sequence similarity 90 member A26
OR4F15	ENSG00000182854	0.0564499872	0.0564499872	0.0	0.0	0.0	0.0	0.0	0.0	olfactory receptor family 4 subfamily F member 15
RALGAPB	ENSG00000170471	0.0564499872	0.0564499872	0.0	0.0	0.0	0.0	0.0	0.0	Ral GTPase activating protein non-catalytic beta subunit
CHD1	ENSG00000153922	0.0564499872	0.0564499872	0.0	0.0	0.0	0.0	0.0	0.0	chromodomain helicase DNA binding protein 1
CPT1A	ENSG00000110090	0.0564233013	0.0395792052	0.0	0.0	0.0	0.0	0.0465285	0.0	carnitine palmitoyltransferase 1A
ANXA5	ENSG00000164111	0.05627860444444444	0.0	0.0	0.0	0.0	0.0	0.05627860444444444	0.0	annexin A5
FN1	ENSG00000115414	0.05611336201691541	0.0	0.0	0.0	0.0	0.0	0.05611336201691541	0.0	fibronectin 1
CHGA	ENSG00000100604	0.05609222944444445	0.0	0.0	0.0	0.0	0.0	0.05609222944444445	0.0	chromogranin A
KLF11	ENSG00000172059	0.05578084457955404	0.0	0.0	0.0	0.0	0.0	0.05578084457955404	0.0	Kruppel like factor 11
IL17A	ENSG00000112115	0.055740440672271144	0.0	0.0	0.0	0.0	0.0	0.055740440672271144	0.0	interleukin 17A
MEF2C	ENSG00000081189	0.055667200875	0.0419168035	0.0	0.0	0.0	0.0	0.045188000000000006	0.0	myocyte enhancer factor 2C
FLG	ENSG00000143631	0.055664	0.0	0.0	0.0	0.0	0.0	0.055664	0.0	filaggrin
EPHB2	ENSG00000133216	0.0556496386888732	0.0	0.0	0.0	0.0	0.0	0.0556496386888732	0.0	EPH receptor B2
FASN	ENSG00000169710	0.05557146258219955	0.0	0.0	0.0	0.0	0.0	0.05557146258219955	0.0	fatty acid synthase
PINK1	ENSG00000158828	0.055532	0.0	0.0	0.0	0.0	0.0	0.055532	0.0	PTEN induced putative kinase 1
TMPRSS15	ENSG00000154646	0.055447307200000004	0.0518653072	0.0	0.0	0.0	0.0	0.014327999999999999	0.0	transmembrane serine protease 15
SORCS1	ENSG00000108018	0.05522447298611111	0.0340418475	0.0	0.0	0.0	0.0	0.04671401111111111	0.0	sortilin related VPS10 domain containing receptor 1
ADD1	ENSG00000087274	0.055187	0.0	0.0	0.0	0.0	0.0	0.055187	0.0	adducin 1
VSNL1	ENSG00000163032	0.0551098719	0.0551098719	0.0	0.0	0.0	0.0	0.0	0.0	visinin like 1
IGF2R	ENSG00000197081	0.05502977777777777	0.0	0.0	0.0	0.0	0.0	0.05502977777777777	0.0	insulin like growth factor 2 receptor
EGFR	ENSG00000146648	0.055029377767442066	0.0	0.0	0.0	0.0	0.0	0.055029377767442066	0.0	epidermal growth factor receptor
HMHB1	ENSG00000158497	0.0549661249	0.0549661249	0.0	0.0	0.0	0.0	0.0	0.0	histocompatibility minor HB-1
WNT9A	ENSG00000143816	0.0549661249	0.0549661249	0.0	0.0	0.0	0.0	0.0	0.0	Wnt family member 9A
ARSA	ENSG00000100299	0.05484380061850526	0.0	0.0	0.0	0.0	0.0	0.05484380061850526	0.0	arylsulfatase A
IL4	ENSG00000113520	0.0547950405147914	0.0	0.0	0.0	0.0	0.0	0.0547950405147914	0.0	interleukin 4
GPM6A	ENSG00000150625	0.054765999999999995	0.0	0.0	0.0	0.0	0.0	0.054765999999999995	0.0	glycoprotein M6A
TNFSF13B	ENSG00000102524	0.05475233333333334	0.0	0.0	0.0	0.0	0.0	0.05475233333333334	0.0	TNF superfamily member 13b
HPGDS	ENSG00000163106	0.054691406477093085	0.0	0.0	0.0	0.0	0.0	0.054691406477093085	0.0	hematopoietic prostaglandin D synthase
CYP3A4	ENSG00000160868	0.05466114444444445	0.0	0.0	0.0	0.0	0.0	0.05466114444444445	0.0	cytochrome P450 family 3 subfamily A member 4
THBD	ENSG00000178726	0.05459532278879264	0.0	0.0	0.0	0.0	0.0	0.05459532278879264	0.0	thrombomodulin
LTF	ENSG00000012223	0.05458999999999999	0.0	0.0	0.0	0.0	0.0	0.05458999999999999	0.0	lactotransferrin
OGA	ENSG00000198408	0.05456702186650821	0.0	0.0	0.0	0.0	0.0	0.05456702186650821	0.0	O-GlcNAcase
ADRA2B	ENSG00000274286	0.054451548333333336	0.0	0.0	0.0	0.0	0.0	0.054451548333333336	0.0	adrenoceptor alpha 2B
PLIN2	ENSG00000147872	0.05444577777777779	0.0	0.0	0.0	0.0	0.0	0.05444577777777779	0.0	perilipin 2
GADD45A	ENSG00000116717	0.054372	0.0	0.0	0.0	0.0	0.0	0.054372	0.0	growth arrest and DNA damage inducible alpha
ATXN1	ENSG00000124788	0.054357333300000005	0.054357333300000005	0.0	0.0	0.0	0.0	0.0	0.0	ataxin 1
HTR2A	ENSG00000102468	0.05429411482993197	0.0	0.0	0.0	0.0	0.0	0.05429411482993197	0.0	5-hydroxytryptamine receptor 2A
IGF1R	ENSG00000140443	0.05424086996917598	0.0	0.0	0.0	0.0	0.0	0.05424086996917598	0.0	insulin like growth factor 1 receptor
SMS	ENSG00000102172	0.054162465727978955	0.0	0.0	0.0	0.0	0.0	0.054162465727978955	0.0	spermine synthase
OLA1	ENSG00000138430	0.054149203	0.054149203	0.0	0.0	0.0	0.0	0.0	0.0	Obg like ATPase 1
KCNJ10	ENSG00000177807	0.054127999999999996	0.0	0.0	0.0	0.0	0.0	0.054127999999999996	0.0	potassium voltage-gated channel subfamily J member 10
SIRT6	ENSG00000077463	0.05406869250566893	0.0	0.0	0.0	0.0	0.0	0.05406869250566893	0.0	sirtuin 6
PDK4	ENSG00000004799	0.05402670830813808	0.0	0.0	0.0	0.0	0.0	0.05402670830813808	0.0	pyruvate dehydrogenase kinase 4
NEIL1	ENSG00000140398	0.054	0.0	0.0	0.0	0.0	0.0	0.054	0.0	nei like DNA glycosylase 1
IL15	ENSG00000164136	0.05399335983024691	0.0	0.0	0.0	0.0	0.0	0.05399335983024691	0.0	interleukin 15
MMP7	ENSG00000137673	0.053984916496598645	0.0	0.0	0.0	0.0	0.0	0.053984916496598645	0.0	matrix metallopeptidase 7
ESR2	ENSG00000140009	0.05395421000000001	0.0	0.0	0.0	0.0	0.0	0.05395421000000001	0.0	estrogen receptor 2
NSG1	ENSG00000168824	0.0539248278	0.0506523278	0.0	0.0	0.0	0.0	0.013090000000000001	0.0	neuronal vesicle trafficking associated 1
CDH9	ENSG00000113100	0.053913307800000004	0.053913307800000004	0.0	0.0	0.0	0.0	0.0	0.0	cadherin 9
TPCN2	ENSG00000162341	0.053855999999999994	0.0	0.0	0.0	0.0	0.0	0.053855999999999994	0.0	two pore segment channel 2
HSPA1B	ENSG00000204388	0.053789000000000003	0.0	0.0	0.0	0.0	0.0	0.053789000000000003	0.0	heat shock protein family A (Hsp70) member 1B
SLC10A2	ENSG00000125255	0.05367411111111112	0.0	0.0	0.0	0.0	0.0	0.05367411111111112	0.0	solute carrier family 10 member 2
ADA	ENSG00000196839	0.053588717127802464	0.0	0.0	0.0	0.0	0.0	0.053588717127802464	0.0	adenosine deaminase
HMGB1	ENSG00000189403	0.05358280762503676	0.0	0.0	0.0	0.0	0.0	0.05358280762503676	0.0	high mobility group box 1
SFRP4	ENSG00000106483	0.05357467398368606	0.0	0.0	0.0	0.0	0.0	0.05357467398368606	0.0	secreted frizzled related protein 4
GPBAR1	ENSG00000179921	0.05357302599937235	0.0	0.0	0.0	0.0	0.0	0.05357302599937235	0.0	G protein-coupled bile acid receptor 1
OGG1	ENSG00000114026	0.053415555555555556	0.0	0.0	0.0	0.0	0.0	0.053415555555555556	0.0	8-oxoguanine DNA glycosylase
CASP3	ENSG00000164305	0.053266909336104805	0.0	0.0	0.0	0.0	0.0	0.053266909336104805	0.0	caspase 3
S100A6	ENSG00000197956	0.05313964979860969	0.0	0.0	0.0	0.0	0.0	0.05313964979860969	0.0	S100 calcium binding protein A6
CTSO	ENSG00000256043	0.0530966794	0.0530966794	0.0	0.0	0.0	0.0	0.0	0.0	cathepsin O
KCNH8	ENSG00000183960	0.0530966794	0.0530966794	0.0	0.0	0.0	0.0	0.0	0.0	potassium voltage-gated channel subfamily H member 8
CCL13	ENSG00000181374	0.0530966794	0.0530966794	0.0	0.0	0.0	0.0	0.0	0.0	C-C motif chemokine ligand 13
C15orf53	ENSG00000175779	0.0530966794	0.0530966794	0.0	0.0	0.0	0.0	0.0	0.0	chromosome 15 open reading frame 53
IARS	ENSG00000196305	0.05307528251982484	0.0	0.0	0.0	0.0	0.0	0.05307528251982484	0.0	isoleucyl-tRNA synthetase
APP	ENSG00000142192	0.05294314210884354	0.0	0.0	0.0	0.0	0.0	0.05294314210884354	0.0	amyloid beta precursor protein
MICAL3	ENSG00000243156	0.052894377400000005	0.052894377400000005	0.0	0.0	0.0	0.0	0.0	0.0	microtubule associated monooxygenase, calponin and LIM domain containing 3
HK2	ENSG00000159399	0.05264440621609694	0.0	0.0	0.0	0.0	0.012083874775	0.049623437522346936	0.0	hexokinase 2
TXN	ENSG00000136810	0.052619192731143516	0.0	0.0	0.0	0.0	0.0	0.052619192731143516	0.0	thioredoxin
STAT3	ENSG00000168610	0.05260554705671433	0.0	0.0	0.0	0.0	0.0	0.05260554705671433	0.0	signal transducer and activator of transcription 3
ELMO1	ENSG00000155849	0.05259527881519275	0.0	0.0	0.0	0.0	0.0	0.05259527881519275	0.0	engulfment and cell motility 1
KRT6B	ENSG00000185479	0.0524730754	0.0	0.0	0.0	0.0	0.0524730754	0.0	0.0	keratin 6B
NPY4R	ENSG00000204174	0.05240710821680524	0.0	0.0	0.0	0.0	0.0	0.05240710821680524	0.0	neuropeptide Y receptor Y4
HCRT	ENSG00000161610	0.05230791666666668	0.0	0.0	0.0	0.0	0.0	0.05230791666666668	0.0	hypocretin neuropeptide precursor
SERPINF2	ENSG00000167711	0.05225916105442176	0.0	0.0	0.0	0.0	0.0	0.05225916105442176	0.0	serpin family F member 2
ACP1	ENSG00000143727	0.052211082176870746	0.0	0.0	0.0	0.0	0.0	0.052211082176870746	0.0	acid phosphatase 1
SLC22A1	ENSG00000175003	0.05216162003396676	0.0	0.0	0.0	0.0	0.0	0.05216162003396676	0.0	solute carrier family 22 member 1
CDK5	ENSG00000164885	0.052114415555555564	0.0	0.0	0.0	0.0	0.0	0.052114415555555564	0.0	cyclin dependent kinase 5
WNT5B	ENSG00000111186	0.05207783333333333	0.0	0.0	0.0	0.0	0.0	0.05207783333333333	0.0	Wnt family member 5B
VCAM1	ENSG00000162692	0.052066114344381714	0.0	0.0	0.0	0.0	0.0	0.052066114344381714	0.0	vascular cell adhesion molecule 1
GATA6	ENSG00000141448	0.05199095833333333	0.0	0.0	0.0	0.0	0.0	0.05199095833333333	0.0	GATA binding protein 6
ETV5	ENSG00000244405	0.051963	0.0	0.0	0.0	0.0	0.0	0.051963	0.0	ETS variant 5
MMP3	ENSG00000149968	0.05195037235071807	0.0	0.0	0.0	0.0	0.0	0.05195037235071807	0.0	matrix metallopeptidase 3
ENO2	ENSG00000111674	0.051917291666666664	0.0	0.0	0.0	0.0	0.0	0.051917291666666664	0.0	enolase 2
C3	ENSG00000125730	0.0518927073	0.0	0.0	0.0	0.0	0.0100516292	0.0493798	0.0	complement C3
PLSCR5	ENSG00000231213	0.0518653072	0.0518653072	0.0	0.0	0.0	0.0	0.0	0.0	phospholipid scramblase family member 5
FAM50B	ENSG00000145945	0.0518653072	0.0518653072	0.0	0.0	0.0	0.0	0.0	0.0	family with sequence similarity 50 member B
ACVR2A	ENSG00000121989	0.0518653072	0.0518653072	0.0	0.0	0.0	0.0	0.0	0.0	activin A receptor type 2A
HCAR2	ENSG00000182782	0.051832222222222224	0.0	0.0	0.0	0.0	0.0	0.051832222222222224	0.0	hydroxycarboxylic acid receptor 2
PRKCZ	ENSG00000067606	0.051761383452777775	0.0110824227	0.0	0.0	0.0	0.0	0.04899077777777777	0.0	protein kinase C zeta
PARL	ENSG00000175193	0.05172725000000001	0.0	0.0	0.0	0.0	0.0	0.05172725000000001	0.0	presenilin associated rhomboid like
G6PC	ENSG00000131482	0.051700442687144216	0.0	0.0	0.0	0.0	0.0	0.051700442687144216	0.0	glucose-6-phosphatase catalytic subunit
MMP2	ENSG00000087245	0.05167835922818816	0.0	0.0	0.0	0.0	0.0	0.05167835922818816	0.0	matrix metallopeptidase 2
PI3	ENSG00000124102	0.05166447450244561	0.0	0.0	0.0	0.0	0.0	0.05166447450244561	0.0	peptidase inhibitor 3
MYH9	ENSG00000100345	0.051537973671932476	0.0020621024000000003	0.0	0.0	0.0	0.0	0.05102244807193248	0.0	myosin heavy chain 9
GSTP1	ENSG00000084207	0.05151820894970109	0.0	0.0	0.0	0.0	0.0	0.05151820894970109	0.0	glutathione S-transferase pi 1
CYCS	ENSG00000172115	0.051385299138322	0.0	0.0	0.0	0.0	0.0	0.051385299138322	0.0	cytochrome c, somatic
YTHDF3	ENSG00000185728	0.0513766284	0.0513766284	0.0	0.0	0.0	0.0	0.0	0.0	YTH N6-methyladenosine RNA binding protein 3
APOL1	ENSG00000100342	0.051220762451184176	0.0	0.0	0.0	0.0	0.0	0.051220762451184176	0.0	apolipoprotein L1
CD44	ENSG00000026508	0.05113343150491672	0.0	0.0	0.0	0.0	0.0	0.05113343150491672	0.0	CD44 molecule (Indian blood group)
SERPING1	ENSG00000149131	0.051121999999999994	0.0	0.0	0.0	0.0	0.0	0.051121999999999994	0.0	serpin family G member 1
IL11	ENSG00000095752	0.050960000000000005	0.0	0.0	0.0	0.0	0.0	0.050960000000000005	0.0	interleukin 11
P2RX3	ENSG00000109991	0.05095976210000001	0.05095976210000001	0.0	0.0	0.0	0.0	0.0	0.0	purinergic receptor P2X 3
ENPP5	ENSG00000112796	0.050945583100000004	0.050945583100000004	0.0	0.0	0.0	0.0	0.0	0.0	ectonucleotide pyrophosphatase/phosphodiesterase 5 (putative)
DHRS2	ENSG00000100867	0.050912	0.0	0.0	0.0	0.0	0.0	0.050912	0.0	dehydrogenase/reductase 2
TGM2	ENSG00000198959	0.05076446761848541	0.0	0.0	0.0	0.0	0.0	0.05076446761848541	0.0	transglutaminase 2
BAMBI	ENSG00000095739	0.050674833333333336	0.0	0.0	0.0	0.0	0.0	0.050674833333333336	0.0	BMP and activin membrane bound inhibitor
DSC1	ENSG00000134765	0.05061190025	0.05061190025	0.0	0.0	0.0	0.0	0.0	0.0	desmocollin 1
PRKG2	ENSG00000138669	0.05056	0.05056	0.0	0.0	0.0	0.0	0.0	0.0	protein kinase cGMP-dependent 2
ACAA1	ENSG00000060971	0.0504465	0.0	0.0	0.0	0.0	0.0	0.0504465	0.0	acetyl-CoA acyltransferase 1
PTPRM	ENSG00000173482	0.0504441975	0.0504441975	0.0	0.0	0.0	0.0	0.0	0.0	protein tyrosine phosphatase, receptor type M
FAIM2	ENSG00000135472	0.050259	0.0	0.0	0.0	0.0	0.0	0.050259	0.0	Fas apoptotic inhibitory molecule 2
NISCH	ENSG00000010322	0.050249077713064506	0.0	0.0	0.0	0.0	0.0	0.050249077713064506	0.0	nischarin
SLC18A2	ENSG00000165646	0.0502385	0.0	0.0	0.0	0.0	0.0	0.0502385	0.0	solute carrier family 18 member A2
MSC	ENSG00000178860	0.05021922560303819	0.0	0.0	0.0	0.0	0.0	0.05021922560303819	0.0	musculin
RYR2	ENSG00000198626	0.05021394444444444	0.0	0.0	0.0	0.0	0.0	0.05021394444444444	0.0	ryanodine receptor 2
ANGPT2	ENSG00000091879	0.05017850255102042	0.0	0.0	0.0	0.0	0.0	0.05017850255102042	0.0	angiopoietin 2
BCHE	ENSG00000114200	0.050161788427222125	0.0	0.0	0.0	0.0	0.0	0.050161788427222125	0.0	butyrylcholinesterase
XPR1	ENSG00000143324	0.05014613312362137	0.0	0.0	0.0	0.0	0.0	0.05014613312362137	0.0	xenotropic and polytropic retrovirus receptor 1
STS	ENSG00000101846	0.050092300000000006	0.0	0.0	0.0	0.0	0.0	0.050092300000000006	0.0	steroid sulfatase
FAM3B	ENSG00000183844	0.050087336808390025	0.0	0.0	0.0	0.0	0.0	0.050087336808390025	0.0	family with sequence similarity 3 member B
SOCS1	ENSG00000185338	0.05007925333333333	0.0	0.0	0.0	0.0	0.0	0.05007925333333333	0.0	suppressor of cytokine signaling 1
PSD3	ENSG00000156011	0.0500197649	0.041164264900000004	0.0	0.0	0.0	0.0	0.035421999999999995	0.0	pleckstrin and Sec7 domain containing 3
ANKRD7	ENSG00000106013	0.050018976	0.050018976	0.0	0.0	0.0	0.0	0.0	0.0	ankyrin repeat domain 7
PNPLA2	ENSG00000177666	0.050013811678004526	0.0	0.0	0.0	0.0	0.0	0.050013811678004526	0.0	patatin like phospholipase domain containing 2
AGER	ENSG00000204305	0.050005	0.0	0.0	0.0	0.0	0.0	0.050005	0.0	advanced glycosylation end-product specific receptor
PTPRN2	ENSG00000155093	0.0499185386	0.0473445386	0.0	0.0	0.0	0.0	0.010296	0.0	protein tyrosine phosphatase, receptor type N2
GPR39	ENSG00000183840	0.04991472222222222	0.0	0.0	0.0	0.0	0.0	0.04991472222222222	0.0	G protein-coupled receptor 39
IGF2-AS	ENSG00000099869	0.049895999999999996	0.0	0.0	0.0	0.0	0.0	0.049895999999999996	0.0	IGF2 antisense RNA
PTPN3	ENSG00000070159	0.0498250292	0.0498250292	0.0	0.0	0.0	0.0	0.0	0.0	protein tyrosine phosphatase, non-receptor type 3
TMEM154	ENSG00000170006	0.04981266666666667	0.0	0.0	0.0	0.0	0.0	0.04981266666666667	0.0	transmembrane protein 154
MT2A	ENSG00000125148	0.04976364684681281	0.0	0.0	0.0	0.0	0.0	0.04976364684681281	0.0	metallothionein 2A
CELA1	ENSG00000139610	0.04976065816326531	0.0	0.0	0.0	0.0	0.0	0.04976065816326531	0.0	chymotrypsin like elastase family member 1
CLPS	ENSG00000137392	0.04975266666666667	0.0	0.0	0.0	0.0	0.0	0.04975266666666667	0.0	colipase
C1QL3	ENSG00000165985	0.04969133333333334	0.0	0.0	0.0	0.0	0.0	0.04969133333333334	0.0	complement C1q like 3
STARD9	ENSG00000159433	0.0496821368	0.0496821368	0.0	0.0	0.0	0.0	0.0	0.0	StAR related lipid transfer domain containing 9
CYP2C19	ENSG00000165841	0.04964266513038548	0.0	0.0	0.0	0.0	0.0	0.04964266513038548	0.0	cytochrome P450 family 2 subfamily C member 19
SPINK1	ENSG00000164266	0.0496415	0.0	0.0	0.0	0.0	0.0	0.0496415	0.0	serine peptidase inhibitor, Kazal type 1
HLA-DMA	ENSG00000204257	0.04961388888888888	0.0	0.0	0.0	0.0	0.0	0.04961388888888888	0.0	major histocompatibility complex, class II, DM alpha
PPY	ENSG00000108849	0.049541865287508285	0.0	0.0	0.0	0.0	0.0	0.049541865287508285	0.0	pancreatic polypeptide
CISH	ENSG00000114737	0.049530910000000004	0.0	0.0	0.0	0.0	0.0	0.049530910000000004	0.0	cytokine inducible SH2 containing protein
IL13	ENSG00000169194	0.04950136694481924	0.0	0.0	0.0	0.0	0.0	0.04950136694481924	0.0	interleukin 13
AR	ENSG00000169083	0.04947754125217335	0.0	0.0	0.0	0.0	0.0	0.04947754125217335	0.0	androgen receptor
GFPT2	ENSG00000131459	0.04940172222222223	0.0	0.0	0.0	0.0	0.0	0.04940172222222223	0.0	glutamine-fructose-6-phosphate transaminase 2
F2	ENSG00000180210	0.049386730442176875	0.0	0.0	0.0	0.0	0.0	0.049386730442176875	0.0	coagulation factor II, thrombin
DST	ENSG00000151914	0.04938395535330604	0.0	0.0	0.0	0.0	0.0	0.04938395535330604	0.0	dystonin
GPLD1	ENSG00000112293	0.04937783333333333	0.0	0.0	0.0	0.0	0.0	0.04937783333333333	0.0	glycosylphosphatidylinositol specific phospholipase D1
MAPK3	ENSG00000102882	0.04936493564903875	0.0	0.0	0.0	0.0	0.0	0.04936493564903875	0.0	mitogen-activated protein kinase 3
TGFBI	ENSG00000120708	0.04935144444444444	0.0	0.0	0.0	0.0	0.0	0.04935144444444444	0.0	transforming growth factor beta induced
HSPB3	ENSG00000169271	0.049334410514959064	0.0	0.0	0.0	0.0	0.0	0.049334410514959064	0.0	heat shock protein family B (small) member 3
DEFB1	ENSG00000164825	0.0492705	0.0	0.0	0.0	0.0	0.0	0.0492705	0.0	defensin beta 1
BLK	ENSG00000136573	0.04925	0.0	0.0	0.0	0.0	0.0	0.04925	0.0	BLK proto-oncogene, Src family tyrosine kinase
PIEZO2	ENSG00000154864	0.049243999999999996	0.049243999999999996	0.0	0.0	0.0	0.0	0.0	0.0	piezo type mechanosensitive ion channel component 2
SORL1	ENSG00000137642	0.04921939222222222	0.0	0.0	0.0	0.0	0.0	0.04921939222222222	0.0	sortilin related receptor 1
MME	ENSG00000196549	0.04916816865800866	0.0	0.0	0.0	0.0	0.0	0.04916816865800866	0.0	membrane metalloendopeptidase
FLVCR1	ENSG00000162769	0.049	0.0	0.0	0.0	0.0	0.0	0.049	0.0	feline leukemia virus subgroup C cellular receptor 1
LRG1	ENSG00000171236	0.04896522222222222	0.0	0.0	0.0	0.0	0.0	0.04896522222222222	0.0	leucine rich alpha-2-glycoprotein 1
RBM45	ENSG00000155636	0.048866173894557816	0.0	0.0	0.0	0.0	0.0	0.048866173894557816	0.0	RNA binding motif protein 45
FNDC5	ENSG00000160097	0.04879449455782313	0.0	0.0	0.0	0.0	0.0	0.04879449455782313	0.0	fibronectin type III domain containing 5
TLR3	ENSG00000164342	0.048779594444444456	0.0	0.0	0.0	0.0	0.0	0.048779594444444456	0.0	toll like receptor 3
SIK1	ENSG00000142178	0.048707999999999994	0.0	0.0	0.0	0.0	0.0	0.048707999999999994	0.0	salt inducible kinase 1
MADD	ENSG00000110514	0.04870755555555556	0.0	0.0	0.0	0.0	0.0	0.04870755555555556	0.0	MAP kinase activating death domain
ADCYAP1	ENSG00000141433	0.048676	0.0	0.0	0.0	0.0	0.0	0.048676	0.0	adenylate cyclase activating polypeptide 1
DHCR7	ENSG00000172893	0.04867272222222222	0.0	0.0	0.0	0.0	0.0	0.04867272222222222	0.0	7-dehydrocholesterol reductase
C5AR2	ENSG00000134830	0.04853333	0.0	0.0	0.0	0.0	0.0	0.04853333	0.0	complement component 5a receptor 2
MGP	ENSG00000111341	0.04849961111111112	0.0	0.0	0.0	0.0	0.0	0.04849961111111112	0.0	matrix Gla protein
INSIG1	ENSG00000186480	0.0484434948	0.0395879948	0.0	0.0	0.0	0.0	0.035421999999999995	0.0	insulin induced gene 1
SLC6A20	ENSG00000163817	0.0484	0.0	0.0	0.0	0.0	0.0	0.0484	0.0	solute carrier family 6 member 20
CDKN2A	ENSG00000147889	0.048330262638888885	0.032243695	0.0	0.0	0.0	0.0	0.04026933888888889	0.0	cyclin dependent kinase inhibitor 2A
OLR1	ENSG00000173391	0.048306254444444446	0.0	0.0	0.0	0.0	0.0	0.048306254444444446	0.0	oxidized low density lipoprotein receptor 1
GNB3	ENSG00000111664	0.04828408248299319	0.0	0.0	0.0	0.0	0.0	0.04828408248299319	0.0	G protein subunit beta 3
CTNNB1	ENSG00000168036	0.048247555555555544	0.0	0.0	0.0	0.0	0.0	0.048247555555555544	0.0	catenin beta 1
G6PD	ENSG00000160211	0.04820272302429335	0.0	0.0	0.0	0.0	0.0	0.04820272302429335	0.0	glucose-6-phosphate dehydrogenase
RRS1	ENSG00000179041	0.04820261063051146	0.0	0.0	0.0	0.0	0.0	0.04820261063051146	0.0	ribosome biogenesis regulator homolog
CADM2	ENSG00000175161	0.048193119799999996	0.0395879948	0.0	0.0	0.0	0.0	0.0344205	0.0	cell adhesion molecule 2
NR1H2	ENSG00000131408	0.048192000000000006	0.0	0.0	0.0	0.0	0.0	0.048192000000000006	0.0	nuclear receptor subfamily 1 group H member 2
SPX	ENSG00000134548	0.04815466666666667	0.0	0.0	0.0	0.0	0.0	0.04815466666666667	0.0	spexin hormone
RFX6	ENSG00000185002	0.048111999999999995	0.0	0.0	0.0	0.0	0.0	0.048111999999999995	0.0	regulatory factor X6
CYP2C8	ENSG00000138115	0.04802883845175107	0.0	0.0	0.0	0.0	0.0	0.04802883845175107	0.0	cytochrome P450 family 2 subfamily C member 8
CHEK2	ENSG00000183765	0.048	0.0	0.0	0.0	0.0	0.0	0.048	0.0	checkpoint kinase 2
HADH	ENSG00000138796	0.048	0.0	0.0	0.0	0.0	0.0	0.048	0.0	hydroxyacyl-CoA dehydrogenase
BMP7	ENSG00000101144	0.047946920000000004	0.0	0.0	0.0	0.0	0.0	0.047946920000000004	0.0	bone morphogenetic protein 7
GSK3A	ENSG00000105723	0.047843500000000004	0.0	0.0	0.0	0.0	0.0	0.047843500000000004	0.0	glycogen synthase kinase 3 alpha
GYS1	ENSG00000104812	0.04784208407879819	0.0	0.0	0.0	0.0	0.0	0.04784208407879819	0.0	glycogen synthase 1
CNTRL	ENSG00000119397	0.047824	0.0	0.0	0.0	0.0	0.0	0.047824	0.0	centriolin
EIF4A2	ENSG00000156976	0.047760000000000004	0.0	0.0	0.0	0.0	0.0	0.047760000000000004	0.0	eukaryotic translation initiation factor 4A2
CASP1	ENSG00000137752	0.04772452803605264	0.0	0.0	0.0	0.0	0.0	0.04772452803605264	0.0	caspase 1
UTS2R	ENSG00000181408	0.04771700000000001	0.0	0.0	0.0	0.0	0.0	0.04771700000000001	0.0	urotensin 2 receptor
ENTPD1	ENSG00000138185	0.047700666666666676	0.0	0.0	0.0	0.0	0.0	0.047700666666666676	0.0	ectonucleoside triphosphate diphosphohydrolase 1
TCP1	ENSG00000120438	0.04762555555555556	0.0	0.0	0.0	0.0	0.0	0.04762555555555556	0.0	t-complex 1
BTN2A1	ENSG00000112763	0.04752000000000001	0.0	0.0	0.0	0.0	0.0	0.04752000000000001	0.0	butyrophilin subfamily 2 member A1
NEUROG3	ENSG00000122859	0.047397432423469395	0.0	0.0	0.0	0.0	0.0	0.047397432423469395	0.0	neurogenin 3
ZDHHC2	ENSG00000104219	0.047275	0.0	0.0	0.0	0.0	0.0	0.047275	0.0	zinc finger DHHC-type containing 2
SELL	ENSG00000188404	0.047203675555555547	0.0	0.0	0.0	0.0	0.0	0.047203675555555547	0.0	selectin L
CSF2	ENSG00000164400	0.04719791	0.0	0.0	0.0	0.0	0.0	0.04719791	0.0	colony stimulating factor 2
HLA-DQB1	ENSG00000179344	0.047171463338851874	0.0073916539000000005	0.0	0.0	0.0	0.0	0.04532354986385188	0.0	major histocompatibility complex, class II, DQ beta 1
SLAMF1	ENSG00000117090	0.047124	0.0	0.0	0.0	0.0	0.0	0.047124	0.0	signaling lymphocytic activation molecule family member 1
HAVCR1	ENSG00000113249	0.04697676550390527	0.0	0.0	0.0	0.0	0.0	0.04697676550390527	0.0	hepatitis A virus cellular receptor 1
PDSS2	ENSG00000164494	0.0469473222	0.0469473222	0.0	0.0	0.0	0.0	0.0	0.0	decaprenyl diphosphate synthase subunit 2
CPB2	ENSG00000080618	0.04687464089320332	0.0	0.0	0.0	0.0	0.0	0.04687464089320332	0.0	carboxypeptidase B2
CENPJ	ENSG00000151849	0.0468565088888889	0.0	0.0	0.0	0.0	0.0	0.0468565088888889	0.0	centromere protein J
HPSE	ENSG00000173083	0.04679899999999999	0.0	0.0	0.0	0.0	0.0	0.04679899999999999	0.0	heparanase
FREM2	ENSG00000150893	0.0467733465	0.0467733465	0.0	0.0	0.0	0.0	0.0	0.0	FRAS1 related extracellular matrix protein 2
PASK	ENSG00000115687	0.046735	0.0	0.0	0.0	0.0	0.0	0.046735	0.0	PAS domain containing serine/threonine kinase
ABCC5	ENSG00000114770	0.046728	0.0	0.0	0.0	0.0	0.0	0.046728	0.0	ATP binding cassette subfamily C member 5
GHR	ENSG00000112964	0.04666034	0.0	0.0	0.0	0.0	0.0	0.04666034	0.0	growth hormone receptor
ARNTL	ENSG00000133794	0.04665076575554295	0.0	0.0	0.0	0.0	0.0	0.04665076575554295	0.0	aryl hydrocarbon receptor nuclear translocator like
MUTYH	ENSG00000132781	0.046645888888888896	0.0	0.0	0.0	0.0	0.0	0.046645888888888896	0.0	mutY DNA glycosylase
MFGE8	ENSG00000140545	0.04662977777777778	0.0	0.0	0.0	0.0	0.0	0.04662977777777778	0.0	milk fat globule-EGF factor 8 protein
CDK11A	ENSG00000008128	0.0466	0.0	0.0	0.0	0.0	0.0	0.0466	0.0	cyclin dependent kinase 11A
ABI3BP	ENSG00000154175	0.046591999999999995	0.046591999999999995	0.0	0.0	0.0	0.0	0.0	0.0	ABI family member 3 binding protein
ST3GAL3	ENSG00000126091	0.046591999999999995	0.046591999999999995	0.0	0.0	0.0	0.0	0.0	0.0	ST3 beta-galactoside alpha-2,3-sialyltransferase 3
OSBPL3	ENSG00000070882	0.046591999999999995	0.046591999999999995	0.0	0.0	0.0	0.0	0.0	0.0	oxysterol binding protein like 3
GFPT1	ENSG00000198380	0.046590000000000006	0.0	0.0	0.0	0.0	0.0	0.046590000000000006	0.0	glutamine--fructose-6-phosphate transaminase 1
C1QTNF5	ENSG00000223953	0.04658899999999999	0.0	0.0	0.0	0.0	0.0	0.04658899999999999	0.0	C1q and TNF related 5
IL1RAP	ENSG00000196083	0.046563686800000004	0.046563686800000004	0.0	0.0	0.0	0.0	0.0	0.0	interleukin 1 receptor accessory protein
MB	ENSG00000198125	0.04644838888888888	0.0	0.0	0.0	0.0	0.0	0.04644838888888888	0.0	myoglobin
VIM	ENSG00000026025	0.046420663333333334	0.0	0.0	0.0	0.0	0.0	0.046420663333333334	0.0	vimentin
NGF	ENSG00000134259	0.04636953192995718	0.0	0.0	0.0	0.0	0.0	0.04636953192995718	0.0	nerve growth factor
SYNM	ENSG00000182253	0.04636936486944445	0.0	0.0	0.0	0.0	0.0043201817	0.04528931944444445	0.0	synemin
GPR21	ENSG00000188394	0.046332	0.0	0.0	0.0	0.0	0.0	0.046332	0.0	G protein-coupled receptor 21
RPS6KB1	ENSG00000108443	0.04631321485200239	0.0	0.0	0.0	0.0	0.0	0.04631321485200239	0.0	ribosomal protein S6 kinase B1
VTN	ENSG00000109072	0.04621961111111111	0.0	0.0	0.0	0.0	0.0	0.04621961111111111	0.0	vitronectin
PARK7	ENSG00000116288	0.04618683333333333	0.0	0.0	0.0	0.0	0.0	0.04618683333333333	0.0	Parkinsonism associated deglycase
CDK4	ENSG00000135446	0.04612821	0.0	0.0	0.0	0.0	0.0	0.04612821	0.0	cyclin dependent kinase 4
ATF3	ENSG00000162772	0.04609367500000001	0.0	0.0	0.0	0.0	0.0	0.04609367500000001	0.0	activating transcription factor 3
HSPA5	ENSG00000044574	0.04606589965986395	0.0	0.0	0.0	0.0	0.0	0.04606589965986395	0.0	heat shock protein family A (Hsp70) member 5
TFAM	ENSG00000108064	0.04597352777777778	0.0	0.0	0.0	0.0	0.0	0.04597352777777778	0.0	transcription factor A, mitochondrial
TNC	ENSG00000041982	0.045843	0.0	0.0	0.0	0.0	0.0	0.045843	0.0	tenascin C
SERPINB2	ENSG00000197632	0.045567304725	0.0	0.0	0.0	0.0	0.0111972189	0.042768	0.0	serpin family B member 2
MAPK8	ENSG00000107643	0.04554241084940313	0.0	0.0	0.0	0.0	0.0	0.04554241084940313	0.0	mitogen-activated protein kinase 8
KITLG	ENSG00000049130	0.04551469155000001	0.0013667662	0.0	0.0	0.0	0.0	0.045173000000000005	0.0	KIT ligand
DIO2	ENSG00000211448	0.04543126	0.0	0.0	0.0	0.0	0.0	0.04543126	0.0	iodothyronine deiodinase 2
GEM	ENSG00000164949	0.0454206	0.0	0.0	0.0	0.0	0.0	0.0454206	0.0	GTP binding protein overexpressed in skeletal muscle
IL1RN	ENSG00000136689	0.04538433484197498	0.0	0.0	0.0	0.0	0.0	0.04538433484197498	0.0	interleukin 1 receptor antagonist
PKLR	ENSG00000143627	0.045361000000000005	0.0	0.0	0.0	0.0	0.0	0.045361000000000005	0.0	pyruvate kinase L/R
VPS13C	ENSG00000129003	0.04528179822222222	0.0	0.0	0.0	0.0	0.0	0.04528179822222222	0.0	vacuolar protein sorting 13 homolog C
ESAM	ENSG00000149564	0.045236	0.0	0.0	0.0	0.0	0.0	0.045236	0.0	endothelial cell adhesion molecule
ERFE	ENSG00000178752	0.045217999999999994	0.0	0.0	0.0	0.0	0.0	0.045217999999999994	0.0	erythroferrone
DUSP12	ENSG00000081721	0.04520616666666666	0.0	0.0	0.0	0.0	0.0	0.04520616666666666	0.0	dual specificity phosphatase 12
XBP1	ENSG00000100219	0.045205233333333324	0.0	0.0	0.0	0.0	0.0	0.045205233333333324	0.0	X-box binding protein 1
KLF7	ENSG00000118263	0.04517622222222222	0.0	0.0	0.0	0.0	0.0	0.04517622222222222	0.0	Kruppel like factor 7
EFCAB10	ENSG00000185055	0.045165783	0.045165783	0.0	0.0	0.0	0.0	0.0	0.0	EF-hand calcium binding domain 10
ROCK1	ENSG00000067900	0.045111	0.0	0.0	0.0	0.0	0.0	0.045111	0.0	Rho associated coiled-coil containing protein kinase 1
SELENOS	ENSG00000131871	0.04502022222222222	0.0	0.0	0.0	0.0	0.0	0.04502022222222222	0.0	selenoprotein S
ITGA1	ENSG00000213949	0.045004999999999996	0.0	0.0	0.0	0.0	0.0	0.045004999999999996	0.0	integrin subunit alpha 1
SPARC	ENSG00000113140	0.044980303888888885	0.0	0.0	0.0	0.0	0.0	0.044980303888888885	0.0	secreted protein acidic and cysteine rich
LAG3	ENSG00000089692	0.044916891156462586	0.0	0.0	0.0	0.0	0.0	0.044916891156462586	0.0	lymphocyte activating 3
SRC	ENSG00000197122	0.044884	0.0	0.0	0.0	0.0	0.0	0.044884	0.0	SRC proto-oncogene, non-receptor tyrosine kinase
MMP1	ENSG00000196611	0.04487753666666667	0.0	0.0	0.0	0.0	0.0	0.04487753666666667	0.0	matrix metallopeptidase 1
NAAA	ENSG00000138744	0.044848205200000005	0.0395792052	0.0	0.0	0.0	0.0	0.021076	0.0	N-acylethanolamine acid amidase
ALOX5	ENSG00000012779	0.04480373888888889	0.0	0.0	0.0	0.0	0.0	0.04480373888888889	0.0	arachidonate 5-lipoxygenase
GLUL	ENSG00000135821	0.04478488280328799	0.0	0.0	0.0	0.0	0.0	0.04478488280328799	0.0	glutamate-ammonia ligase
PLA1A	ENSG00000144837	0.044733	0.0	0.0	0.0	0.0	0.0	0.044733	0.0	phospholipase A1 member A
TRPM5	ENSG00000070985	0.04470712861678004	0.0	0.0	0.0	0.0	0.0	0.04470712861678004	0.0	transient receptor potential cation channel subfamily M member 5
PSMA6	ENSG00000100902	0.044702455555555555	0.0	0.0	0.0	0.0	0.0	0.044702455555555555	0.0	proteasome subunit alpha 6
FABP6	ENSG00000170231	0.044593999999999995	0.0	0.0	0.0	0.0	0.0	0.044593999999999995	0.0	fatty acid binding protein 6
SLC5A11	ENSG00000158865	0.04454803950600538	0.0	0.0	0.0	0.0	0.0	0.04454803950600538	0.0	solute carrier family 5 member 11
UBC	ENSG00000150991	0.044460000000000006	0.0	0.0	0.0	0.0	0.0	0.044460000000000006	0.0	ubiquitin C
FETUB	ENSG00000090512	0.044411500000000007	0.0	0.0	0.0	0.0	0.0	0.044411500000000007	0.0	fetuin B
AGAP1	ENSG00000157985	0.0442544017	0.0442544017	0.0	0.0	0.0	0.0	0.0	0.0	ArfGAP with GTPase domain, ankyrin repeat and PH domain 1
MYO1E	ENSG00000157483	0.0442544017	0.0442544017	0.0	0.0	0.0	0.0	0.0	0.0	myosin IE
FLI1	ENSG00000151702	0.0442544017	0.0442544017	0.0	0.0	0.0	0.0	0.0	0.0	Fli-1 proto-oncogene, ETS transcription factor
ELL2	ENSG00000118985	0.0442544017	0.0442544017	0.0	0.0	0.0	0.0	0.0	0.0	elongation factor for RNA polymerase II 2
NAV3	ENSG00000067798	0.0442544017	0.0442544017	0.0	0.0	0.0	0.0	0.0	0.0	neuron navigator 3
RNF4	ENSG00000063978	0.0442544017	0.0442544017	0.0	0.0	0.0	0.0	0.0	0.0	ring finger protein 4
NR4A1	ENSG00000123358	0.04424658333333334	0.0	0.0	0.0	0.0	0.0	0.04424658333333334	0.0	nuclear receptor subfamily 4 group A member 1
LPXN	ENSG00000110031	0.044198	0.0	0.0	0.0	0.0	0.0	0.044198	0.0	leupaxin
C9orf3	ENSG00000148120	0.044160086780045356	0.0	0.0	0.0	0.0	0.0	0.044160086780045356	0.0	chromosome 9 open reading frame 3
CREBRF	ENSG00000164463	0.04416	0.0	0.0	0.0	0.0	0.0	0.04416	0.0	CREB3 regulatory factor
CPA1	ENSG00000091704	0.044128	0.0	0.0	0.0	0.0	0.0	0.044128	0.0	carboxypeptidase A1
GPI	ENSG00000105220	0.04409774248047368	0.0	0.0	0.0	0.0	0.0	0.04409774248047368	0.0	glucose-6-phosphate isomerase
IL2	ENSG00000109471	0.04405340096802506	0.0	0.0	0.0	0.0	0.0	0.04405340096802506	0.0	interleukin 2
S100A9	ENSG00000163220	0.04405111111111111	0.0	0.0	0.0	0.0	0.0	0.04405111111111111	0.0	S100 calcium binding protein A9
SOD1	ENSG00000142168	0.044042389999999994	0.0	0.0	0.0	0.0	0.0	0.044042389999999994	0.0	superoxide dismutase 1
KDR	ENSG00000128052	0.04392416678873615	0.0	0.0	0.0	0.0	0.0	0.04392416678873615	0.0	kinase insert domain receptor
XKR9	ENSG00000221947	0.04390092375	0.04390092375	0.0	0.0	0.0	0.0	0.0	0.0	XK related 9
TRPM7	ENSG00000092439	0.043822	0.0	0.0	0.0	0.0	0.0	0.043822	0.0	transient receptor potential cation channel subfamily M member 7
MIF	ENSG00000240972	0.04369879260963584	0.0	0.0	0.0	0.0	0.0	0.04369879260963584	0.0	macrophage migration inhibitory factor
CYP11B2	ENSG00000179142	0.043604	0.0	0.0	0.0	0.0	0.0	0.043604	0.0	cytochrome P450 family 11 subfamily B member 2
CAPN9	ENSG00000135773	0.043593532	0.040029532	0.0	0.0	0.0	0.0	0.014256	0.0	calpain 9
C5orf15	ENSG00000113583	0.04353798692500001	0.04353798692500001	0.0	0.0	0.0	0.0	0.0	0.0	chromosome 5 open reading frame 15
SOCS3	ENSG00000184557	0.043518039847050154	0.0	0.0	0.0	0.0	0.0	0.043518039847050154	0.0	suppressor of cytokine signaling 3
ZNF665	ENSG00000197497	0.043507320200000005	0.043507320200000005	0.0	0.0	0.0	0.0	0.0	0.0	zinc finger protein 665
CXCL10	ENSG00000169245	0.04347712966742253	0.0	0.0	0.0	0.0	0.0	0.04347712966742253	0.0	C-X-C motif chemokine ligand 10
APOC2	ENSG00000234906	0.04346422222222222	0.0	0.0	0.0	0.0	0.0	0.04346422222222222	0.0	apolipoprotein C2
CTSL	ENSG00000135047	0.043399	0.0	0.0	0.0	0.0	0.0	0.043399	0.0	cathepsin L
GRIK1	ENSG00000171189	0.04336098880000001	0.039181988800000005	0.0	0.0	0.0	0.0	0.016715999999999998	0.0	glutamate ionotropic receptor kainate type subunit 1
PECAM1	ENSG00000261371	0.04329544444444444	0.0	0.0	0.0	0.0	0.0	0.04329544444444444	0.0	platelet and endothelial cell adhesion molecule 1
CDH18	ENSG00000145526	0.04312758078333334	0.04312758078333334	0.0	0.0	0.0	0.0	0.0	0.0	cadherin 18
CSF3	ENSG00000108342	0.04309230824137063	0.0	0.0	0.0	0.0	0.0	0.04309230824137063	0.0	colony stimulating factor 3
TRPC6	ENSG00000137672	0.0430835	0.0	0.0	0.0	0.0	0.0	0.0430835	0.0	transient receptor potential cation channel subfamily C member 6
CREB1	ENSG00000118260	0.043062500000000004	0.0	0.0	0.0	0.0	0.0	0.043062500000000004	0.0	cAMP responsive element binding protein 1
CNTLN	ENSG00000044459	0.043016764900000004	0.041164264900000004	0.0	0.0	0.0	0.0	0.007410000000000001	0.0	centlein
SCT	ENSG00000070031	0.042997931085811736	0.0	0.0	0.0	0.0	0.0	0.042997931085811736	0.0	secretin
PTGDS	ENSG00000107317	0.0428875	0.0	0.0	0.0	0.0	0.0	0.0428875	0.0	prostaglandin D2 synthase
ZBTB49	ENSG00000168826	0.0428869944	0.0428869944	0.0	0.0	0.0	0.0	0.0	0.0	zinc finger and BTB domain containing 49
STK32B	ENSG00000152953	0.0428869944	0.0428869944	0.0	0.0	0.0	0.0	0.0	0.0	serine/threonine kinase 32B
ANK3	ENSG00000151150	0.0428869944	0.0428869944	0.0	0.0	0.0	0.0	0.0	0.0	ankyrin 3
BDP1	ENSG00000145734	0.0428869944	0.0428869944	0.0	0.0	0.0	0.0	0.0	0.0	B double prime 1, subunit of RNA polymerase III transcription initiation factor IIIB
TLR1	ENSG00000174125	0.0428868035	0.0419168035	0.0	0.0	0.0	0.0	0.00388	0.0	toll like receptor 1
SLMAP	ENSG00000163681	0.04283733333333334	0.0	0.0	0.0	0.0	0.0	0.04283733333333334	0.0	sarcolemma associated protein
PTPN2	ENSG00000175354	0.04278038888888889	0.0	0.0	0.0	0.0	0.0	0.04278038888888889	0.0	protein tyrosine phosphatase, non-receptor type 2
FLT1	ENSG00000102755	0.042501399999999995	0.0	0.0	0.0	0.0	0.0	0.042501399999999995	0.0	fms related tyrosine kinase 1
METAP2	ENSG00000111142	0.04238299785	0.0301399914	0.0	0.0	0.0	0.0	0.034848	0.0	methionyl aminopeptidase 2
TMSB4X	ENSG00000205542	0.04237199999999999	0.0	0.0	0.0	0.0	0.0	0.04237199999999999	0.0	thymosin beta 4 X-linked
RXRA	ENSG00000186350	0.04229154166666667	0.0	0.0	0.0	0.0	0.0	0.04229154166666667	0.0	retinoid X receptor alpha
MAPRE2	ENSG00000166974	0.042289346425	0.042289346425	0.0	0.0	0.0	0.0	0.0	0.0	microtubule associated protein RP/EB family member 2
CREM	ENSG00000095794	0.042245120646258516	0.0	0.0	0.0	0.0	0.0	0.042245120646258516	0.0	cAMP responsive element modulator
ATP6V1H	ENSG00000047249	0.042187999999999996	0.0	0.0	0.0	0.0	0.0	0.042187999999999996	0.0	ATPase H+ transporting V1 subunit H
RAD51B	ENSG00000182185	0.042172160075	0.042172160075	0.0	0.0	0.0	0.0	0.0	0.0	RAD51 paralog B
NR5A1	ENSG00000136931	0.042158	0.0	0.0	0.0	0.0	0.0	0.042158	0.0	nuclear receptor subfamily 5 group A member 1
KIF2A	ENSG00000068796	0.04214488888888889	0.0	0.0	0.0	0.0	0.0	0.04214488888888889	0.0	kinesin family member 2A
KCNJ9	ENSG00000162728	0.042116	0.0	0.0	0.0	0.0	0.0	0.042116	0.0	potassium voltage-gated channel subfamily J member 9
S100A8	ENSG00000143546	0.04206672888888889	0.0	0.0	0.0	0.0	0.0	0.04206672888888889	0.0	S100 calcium binding protein A8
GPX3	ENSG00000211445	0.041989175555555557	0.0	0.0	0.0	0.0	0.0	0.041989175555555557	0.0	glutathione peroxidase 3
TRAF6	ENSG00000175104	0.041989	0.0	0.0	0.0	0.0	0.0	0.041989	0.0	TNF receptor associated factor 6
CD28	ENSG00000178562	0.041964	0.0	0.0	0.0	0.0	0.0	0.041964	0.0	CD28 molecule
REV3L	ENSG00000009413	0.041957999999999995	0.0	0.0	0.0	0.0	0.0	0.041957999999999995	0.0	REV3 like, DNA directed polymerase zeta catalytic subunit
LIPG	ENSG00000101670	0.04192465816326531	0.0	0.0	0.0	0.0	0.0	0.04192465816326531	0.0	lipase G, endothelial type
GIMAP1-GIMAP5	ENSG00000281887	0.0419168035	0.0419168035	0.0	0.0	0.0	0.0	0.0	0.0	GIMAP1-GIMAP5 readthrough
GIMAP5	ENSG00000196329	0.0419168035	0.0419168035	0.0	0.0	0.0	0.0	0.0	0.0	GTPase, IMAP family member 5
CDH4	ENSG00000179242	0.0419168035	0.0419168035	0.0	0.0	0.0	0.0	0.0	0.0	cadherin 4
GNG7	ENSG00000176533	0.0419168035	0.0419168035	0.0	0.0	0.0	0.0	0.0	0.0	G protein subunit gamma 7
ANKFN1	ENSG00000153930	0.0419168035	0.0419168035	0.0	0.0	0.0	0.0	0.0	0.0	ankyrin repeat and fibronectin type III domain containing 1
ITGA2B	ENSG00000005961	0.04189911111111111	0.0	0.0	0.0	0.0	0.0	0.04189911111111111	0.0	integrin subunit alpha 2b
CDKN1C	ENSG00000129757	0.041866	0.0	0.0	0.0	0.0	0.0	0.041866	0.0	cyclin dependent kinase inhibitor 1C
SLCO6A1	ENSG00000205359	0.04170883622285693	0.0029442847	0.0	0.0	0.0	0.0	0.040972765047856935	0.0	solute carrier organic anion transporter family member 6A1
PIK3C2A	ENSG00000011405	0.04167283333333334	0.0	0.0	0.0	0.0	0.0	0.04167283333333334	0.0	phosphatidylinositol-4-phosphate 3-kinase catalytic subunit type 2 alpha
CDH13	ENSG00000140945	0.041639499999999996	0.0	0.0	0.0	0.0	0.0	0.041639499999999996	0.0	cadherin 13
SMAD7	ENSG00000101665	0.0416355	0.0	0.0	0.0	0.0	0.0	0.0416355	0.0	SMAD family member 7
FABP3	ENSG00000121769	0.041600000000000005	0.0	0.0	0.0	0.0	0.0	0.041600000000000005	0.0	fatty acid binding protein 3
BACE2	ENSG00000182240	0.04157089532879819	0.0	0.0	0.0	0.0	0.0	0.04157089532879819	0.0	beta-secretase 2
TTN	ENSG00000155657	0.04153163886875	0.0	0.0	0.0	0.0	0.023622555475	0.035626	0.0	titin
GJA1	ENSG00000152661	0.04150411502222222	0.0	0.0	0.0	0.0	0.015213571200000001	0.03770072222222222	0.0	gap junction protein alpha 1
CD55	ENSG00000196352	0.04145822222222222	0.0	0.0	0.0	0.0	0.0	0.04145822222222222	0.0	CD55 molecule (Cromer blood group)
NOX4	ENSG00000086991	0.041386333333333324	0.0	0.0	0.0	0.0	0.0	0.041386333333333324	0.0	NADPH oxidase 4
ITGA2	ENSG00000164171	0.04137481055555555	0.0	0.0	0.0	0.0	0.0	0.04137481055555555	0.0	integrin subunit alpha 2
TRPM2	ENSG00000142185	0.04130405555555556	0.0	0.0	0.0	0.0	0.0	0.04130405555555556	0.0	transient receptor potential cation channel subfamily M member 2
CYP2D6	ENSG00000100197	0.041288152777777774	0.0	0.0	0.0	0.0	0.0	0.041288152777777774	0.0	cytochrome P450 family 2 subfamily D member 6
VIPR1	ENSG00000114812	0.0412655	0.0	0.0	0.0	0.0	0.0	0.0412655	0.0	vasoactive intestinal peptide receptor 1
ABCG5	ENSG00000138075	0.04121255555555556	0.0	0.0	0.0	0.0	0.0	0.04121255555555556	0.0	ATP binding cassette subfamily G member 5
PCBD1	ENSG00000166228	0.041210444444444445	0.0	0.0	0.0	0.0	0.0	0.041210444444444445	0.0	pterin-4 alpha-carbinolamine dehydratase 1
FOXA1	ENSG00000129514	0.0412085	0.0	0.0	0.0	0.0	0.0	0.0412085	0.0	forkhead box A1
PLA2G6	ENSG00000184381	0.0412	0.0	0.0	0.0	0.0	0.0	0.0412	0.0	phospholipase A2 group VI
GSTA1	ENSG00000243955	0.041184	0.0	0.0	0.0	0.0	0.0	0.041184	0.0	glutathione S-transferase alpha 1
MAP2K3	ENSG00000034152	0.041184	0.0	0.0	0.0	0.0	0.0	0.041184	0.0	mitogen-activated protein kinase kinase 3
PLA2G2A	ENSG00000188257	0.04116988888888888	0.0	0.0	0.0	0.0	0.0	0.04116988888888888	0.0	phospholipase A2 group IIA
NOTCH1	ENSG00000148400	0.041164264900000004	0.041164264900000004	0.0	0.0	0.0	0.0	0.0	0.0	notch 1
ADAMTS17	ENSG00000140470	0.041164264900000004	0.041164264900000004	0.0	0.0	0.0	0.0	0.0	0.0	ADAM metallopeptidase with thrombospondin type 1 motif 17
IL36B	ENSG00000136696	0.041164264900000004	0.041164264900000004	0.0	0.0	0.0	0.0	0.0	0.0	interleukin 36 beta
RBBP8NL	ENSG00000130701	0.041164264900000004	0.041164264900000004	0.0	0.0	0.0	0.0	0.0	0.0	RBBP8 N-terminal like
ABL1	ENSG00000097007	0.041164264900000004	0.041164264900000004	0.0	0.0	0.0	0.0	0.0	0.0	ABL proto-oncogene 1, non-receptor tyrosine kinase
PGF	ENSG00000119630	0.04115804208364827	0.0	0.0	0.0	0.0	0.0	0.04115804208364827	0.0	placental growth factor
NPY2R	ENSG00000185149	0.04115062500000001	0.0	0.0	0.0	0.0	0.0	0.04115062500000001	0.0	neuropeptide Y receptor Y2
NOD1	ENSG00000106100	0.04112297222222222	0.0	0.0	0.0	0.0	0.0	0.04112297222222222	0.0	nucleotide binding oligomerization domain containing 1
GPC4	ENSG00000076716	0.041097499999999995	0.0	0.0	0.0	0.0	0.0	0.041097499999999995	0.0	glypican 4
FXN	ENSG00000165060	0.041013	0.0	0.0	0.0	0.0	0.0	0.041013	0.0	frataxin
NEIL3	ENSG00000109674	0.040976	0.0	0.0	0.0	0.0	0.0	0.040976	0.0	nei like DNA glycosylase 3
CAV2	ENSG00000105971	0.0409525	0.0	0.0	0.0	0.0	0.0	0.0409525	0.0	caveolin 2
AVPR2	ENSG00000126895	0.04095	0.0	0.0	0.0	0.0	0.0	0.04095	0.0	arginine vasopressin receptor 2
ALOX5AP	ENSG00000132965	0.04092306	0.0	0.0	0.0	0.0	0.0	0.04092306	0.0	arachidonate 5-lipoxygenase activating protein
GCFC2	ENSG00000005436	0.040920307222222216	0.0	0.0	0.0	0.0	0.0	0.040920307222222216	0.0	GC-rich sequence DNA-binding factor 2
STAT5A	ENSG00000126561	0.0409175	0.0	0.0	0.0	0.0	0.0	0.0409175	0.0	signal transducer and activator of transcription 5A
SMAD1	ENSG00000170365	0.04089449999999999	0.0	0.0	0.0	0.0	0.0	0.04089449999999999	0.0	SMAD family member 1
OR5AP2	ENSG00000172464	0.040850217	0.040850217	0.0	0.0	0.0	0.0	0.0	0.0	olfactory receptor family 5 subfamily AP member 2
SERPINC1	ENSG00000117601	0.04083670707482994	0.0	0.0	0.0	0.0	0.0	0.04083670707482994	0.0	serpin family C member 1
ENSA	ENSG00000143420	0.040802000000000005	0.0	0.0	0.0	0.0	0.0	0.040802000000000005	0.0	endosulfine alpha
HNF4G	ENSG00000164749	0.040788	0.0	0.0	0.0	0.0	0.0	0.040788	0.0	hepatocyte nuclear factor 4 gamma
FGFR1	ENSG00000077782	0.040759750000000004	0.0	0.0	0.0	0.0	0.0	0.040759750000000004	0.0	fibroblast growth factor receptor 1
CNDP2	ENSG00000133313	0.040752000000000003	0.0	0.0	0.0	0.0	0.0	0.040752000000000003	0.0	carnosine dipeptidase 2
AFP	ENSG00000081051	0.04071455555555555	0.0	0.0	0.0	0.0	0.0	0.04071455555555555	0.0	alpha fetoprotein
HIPK3	ENSG00000110422	0.040714	0.0	0.0	0.0	0.0	0.0	0.040714	0.0	homeodomain interacting protein kinase 3
FKBP5	ENSG00000096060	0.040705500000000006	0.0	0.0	0.0	0.0	0.0	0.040705500000000006	0.0	FK506 binding protein 5
STK25	ENSG00000115694	0.0406488	0.0	0.0	0.0	0.0	0.0	0.0406488	0.0	serine/threonine kinase 25
SLC2A9	ENSG00000109667	0.04062803166666667	0.0	0.0	0.0	0.0	0.0	0.04062803166666667	0.0	solute carrier family 2 member 9
VIPR2	ENSG00000106018	0.040573899974804734	0.0	0.0	0.0	0.0	0.0	0.040573899974804734	0.0	vasoactive intestinal peptide receptor 2
EGFLAM	ENSG00000164318	0.040549396200000004	0.040549396200000004	0.0	0.0	0.0	0.0	0.0	0.0	EGF like, fibronectin type III and laminin G domains
FAM167A	ENSG00000154319	0.040549396200000004	0.040549396200000004	0.0	0.0	0.0	0.0	0.0	0.0	family with sequence similarity 167 member A
CACNA2D1	ENSG00000153956	0.040549396200000004	0.040549396200000004	0.0	0.0	0.0	0.0	0.0	0.0	calcium voltage-gated channel auxiliary subunit alpha2delta 1
VTA1	ENSG00000009844	0.040549396200000004	0.040549396200000004	0.0	0.0	0.0	0.0	0.0	0.0	vesicle trafficking 1
NOG	ENSG00000183691	0.040397986925000004	0.030791947700000002	0.0	0.0	0.0	0.0	0.0327	0.0	noggin
SMAD3	ENSG00000166949	0.04037651777777778	0.0	0.0	0.0	0.0	0.0	0.04037651777777778	0.0	SMAD family member 3
LMCD1	ENSG00000071282	0.04030461875000001	0.04030461875000001	0.0	0.0	0.0	0.0	0.0	0.0	LIM and cysteine rich domains 1
CYP7A1	ENSG00000167910	0.040276000000000006	0.0	0.0	0.0	0.0	0.0	0.040276000000000006	0.0	cytochrome P450 family 7 subfamily A member 1
ETV3	ENSG00000117036	0.040244611111111106	0.0	0.0	0.0	0.0	0.0	0.040244611111111106	0.0	ETS variant 3
GSC	ENSG00000133937	0.040242014166666666	0.0340418475	0.0	0.0	0.0	0.0	0.02480066666666667	0.0	goosecoid homeobox
CHIT1	ENSG00000133063	0.040224	0.0	0.0	0.0	0.0	0.0	0.040224	0.0	chitinase 1
DGAT1	ENSG00000185000	0.040145290497062946	0.0	0.0	0.0	0.0	0.0	0.040145290497062946	0.0	diacylglycerol O-acyltransferase 1
ERI3	ENSG00000117419	0.040029532	0.040029532	0.0	0.0	0.0	0.0	0.0	0.0	ERI1 exoribonuclease family member 3
ACOT13	ENSG00000112304	0.040029532	0.040029532	0.0	0.0	0.0	0.0	0.0	0.0	acyl-CoA thioesterase 13
ESRRA	ENSG00000173153	0.039911333333333326	0.0	0.0	0.0	0.0	0.0	0.039911333333333326	0.0	estrogen related receptor alpha
HTR1A	ENSG00000178394	0.039894324700000004	0.036113324700000005	0.0	0.0	0.0	0.0	0.015123999999999999	0.0	5-hydroxytryptamine receptor 1A
OGT	ENSG00000147162	0.03989138316326531	0.0	0.0	0.0	0.0	0.0	0.03989138316326531	0.0	O-linked N-acetylglucosamine (GlcNAc) transferase
APOH	ENSG00000091583	0.03979362	0.0	0.0	0.0	0.0	0.0	0.03979362	0.0	apolipoprotein H
NPL	ENSG00000135838	0.0397	0.0	0.0	0.0	0.0	0.0	0.0397	0.0	N-acetylneuraminate pyruvate lyase
ITGB3	ENSG00000259207	0.03965844444444444	0.0	0.0	0.0	0.0	0.0	0.03965844444444444	0.0	integrin subunit beta 3
SSTR5	ENSG00000162009	0.039618	0.0	0.0	0.0	0.0	0.0	0.039618	0.0	somatostatin receptor 5
ADA2	ENSG00000093072	0.0396	0.0	0.0	0.0	0.0	0.0	0.0396	0.0	adenosine deaminase 2
POFUT2	ENSG00000186866	0.0395792052	0.0395792052	0.0	0.0	0.0	0.0	0.0	0.0	protein O-fucosyltransferase 2
FSTL5	ENSG00000168843	0.0395792052	0.0395792052	0.0	0.0	0.0	0.0	0.0	0.0	follistatin like 5
ARHGEF3	ENSG00000163947	0.0395792052	0.0395792052	0.0	0.0	0.0	0.0	0.0	0.0	Rho guanine nucleotide exchange factor 3
ASTN1	ENSG00000152092	0.0395792052	0.0395792052	0.0	0.0	0.0	0.0	0.0	0.0	astrotactin 1
CABLES2	ENSG00000149679	0.0395792052	0.0395792052	0.0	0.0	0.0	0.0	0.0	0.0	Cdk5 and Abl enzyme substrate 2
RSU1	ENSG00000148484	0.0395792052	0.0395792052	0.0	0.0	0.0	0.0	0.0	0.0	Ras suppressor protein 1
RSL24D1	ENSG00000137876	0.0395792052	0.0395792052	0.0	0.0	0.0	0.0	0.0	0.0	ribosomal L24 domain containing 1
MINDY4	ENSG00000106125	0.0395792052	0.0395792052	0.0	0.0	0.0	0.0	0.0	0.0	MINDY lysine 48 deubiquitinase 4
RAB11FIP3	ENSG00000090565	0.0395792052	0.0395792052	0.0	0.0	0.0	0.0	0.0	0.0	RAB11 family interacting protein 3
CXCL16	ENSG00000161921	0.03954412499999999	0.0	0.0	0.0	0.0	0.0	0.03954412499999999	0.0	C-X-C motif chemokine ligand 16
NPR3	ENSG00000113389	0.03947333333333333	0.0	0.0	0.0	0.0	0.0	0.03947333333333333	0.0	natriuretic peptide receptor 3
BCAR1	ENSG00000050820	0.03939722222222222	0.0	0.0	0.0	0.0	0.0	0.03939722222222222	0.0	BCAR1, Cas family scaffold protein
NLRX1	ENSG00000160703	0.03938	0.0	0.0	0.0	0.0	0.0	0.03938	0.0	NLR family member X1
ABCG8	ENSG00000143921	0.039289	0.0	0.0	0.0	0.0	0.0	0.039289	0.0	ATP binding cassette subfamily G member 8
VEGFC	ENSG00000150630	0.039269250000000006	0.0	0.0	0.0	0.0	0.0	0.039269250000000006	0.0	vascular endothelial growth factor C
GGT1	ENSG00000100031	0.03924275	0.0	0.0	0.0	0.0	0.0	0.03924275	0.0	gamma-glutamyltransferase 1
KLKB1	ENSG00000164344	0.03919507635555556	0.0025900832	0.0	0.0	0.0	0.0	0.03854755555555556	0.0	kallikrein B1
GRM5	ENSG00000168959	0.039181988800000005	0.039181988800000005	0.0	0.0	0.0	0.0	0.0	0.0	glutamate metabotropic receptor 5
MAGI1	ENSG00000151276	0.039181988800000005	0.039181988800000005	0.0	0.0	0.0	0.0	0.0	0.0	membrane associated guanylate kinase, WW and PDZ domain containing 1
DTNA	ENSG00000134769	0.039181988800000005	0.039181988800000005	0.0	0.0	0.0	0.0	0.0	0.0	dystrobrevin alpha
TRIM9	ENSG00000100505	0.039181988800000005	0.039181988800000005	0.0	0.0	0.0	0.0	0.0	0.0	tripartite motif containing 9
TNFRSF25	ENSG00000215788	0.039092955	0.0	0.0	0.0	0.0	0.0	0.039092955	0.0	TNF receptor superfamily member 25
RCAN1	ENSG00000159200	0.039060000000000004	0.0	0.0	0.0	0.0	0.0	0.039060000000000004	0.0	regulator of calcineurin 1
INSIG2	ENSG00000125629	0.039057	0.0	0.0	0.0	0.0	0.0	0.039057	0.0	insulin induced gene 2
IYD	ENSG00000009765	0.038963329000000005	0.038963329000000005	0.0	0.0	0.0	0.0	0.0	0.0	iodotyrosine deiodinase
PRKD1	ENSG00000184304	0.038946	0.0	0.0	0.0	0.0	0.0	0.038946	0.0	protein kinase D1
SIRT2	ENSG00000068903	0.038929	0.0	0.0	0.0	0.0	0.0	0.038929	0.0	sirtuin 2
CHIA	ENSG00000134216	0.038807999999999995	0.0	0.0	0.0	0.0	0.0	0.038807999999999995	0.0	chitinase, acidic
CDKN3	ENSG00000100526	0.038805	0.0	0.0	0.0	0.0	0.0	0.038805	0.0	cyclin dependent kinase inhibitor 3
GREM1	ENSG00000166923	0.038724	0.0	0.0	0.0	0.0	0.0	0.038724	0.0	gremlin 1, DAN family BMP antagonist
TNFAIP3	ENSG00000118503	0.038694336625	0.0010093465000000001	0.0	0.0	0.0	0.0	0.038442	0.0	TNF alpha induced protein 3
RBM44	ENSG00000177483	0.038692434000000005	0.038692434000000005	0.0	0.0	0.0	0.0	0.0	0.0	RNA binding motif protein 44
ZNF586	ENSG00000083828	0.038692434000000005	0.038692434000000005	0.0	0.0	0.0	0.0	0.0	0.0	zinc finger protein 586
STAP2	ENSG00000178078	0.03863067245978239	0.0	0.0	0.0	0.0	0.0	0.03863067245978239	0.0	signal transducing adaptor family member 2
FABP5	ENSG00000164687	0.038606775	0.0	0.0	0.0	0.0	0.0	0.038606775	0.0	fatty acid binding protein 5
PRDX4	ENSG00000123131	0.03847183333333334	0.0	0.0	0.0	0.0	0.0	0.03847183333333334	0.0	peroxiredoxin 4
HTRA2	ENSG00000115317	0.038400000000000004	0.0	0.0	0.0	0.0	0.0	0.038400000000000004	0.0	HtrA serine peptidase 2
CLIC6	ENSG00000159212	0.038217028300000004	0.038217028300000004	0.0	0.0	0.0	0.0	0.0	0.0	chloride intracellular channel 6
TIMD4	ENSG00000145850	0.038208	0.0	0.0	0.0	0.0	0.0	0.038208	0.0	T cell immunoglobulin and mucin domain containing 4
PRDX5	ENSG00000126432	0.038172	0.0	0.0	0.0	0.0	0.0	0.038172	0.0	peroxiredoxin 5
CD63	ENSG00000135404	0.038164979999999994	0.0	0.0	0.0	0.0	0.0	0.038164979999999994	0.0	CD63 molecule
IRX3	ENSG00000177508	0.038042	0.0	0.0	0.0	0.0	0.0	0.038042	0.0	iroquois homeobox 3
PSMD2	ENSG00000175166	0.038023999999999995	0.0	0.0	0.0	0.0	0.0	0.038023999999999995	0.0	proteasome 26S subunit, non-ATPase 2
AMD1	ENSG00000123505	0.037905	0.0	0.0	0.0	0.0	0.0	0.037905	0.0	adenosylmethionine decarboxylase 1
TAS1R2	ENSG00000179002	0.03790166666666667	0.0	0.0	0.0	0.0	0.0	0.03790166666666667	0.0	taste 1 receptor member 2
ZPR1	ENSG00000109917	0.0379	0.0	0.0	0.0	0.0	0.0	0.0379	0.0	ZPR1 zinc finger
CXCL17	ENSG00000189377	0.03786822222222222	0.0	0.0	0.0	0.0	0.0	0.03786822222222222	0.0	C-X-C motif chemokine ligand 17
DPP8	ENSG00000074603	0.03777402333333333	0.0	0.0	0.0	0.0	0.0	0.03777402333333333	0.0	dipeptidyl peptidase 8
COX7A1	ENSG00000161281	0.03775	0.0	0.0	0.0	0.0	0.0	0.03775	0.0	cytochrome c oxidase subunit 7A1
DGCR2	ENSG00000070413	0.037664064137692084	0.0	0.0	0.0	0.0	0.0	0.037664064137692084	0.0	DiGeorge syndrome critical region gene 2
SAP18	ENSG00000150459	0.0376381525	0.0376381525	0.0	0.0	0.0	0.0	0.0	0.0	Sin3A associated protein 18
ETNK1	ENSG00000139163	0.0376381525	0.0376381525	0.0	0.0	0.0	0.0	0.0	0.0	ethanolamine kinase 1
TCHHL1	ENSG00000182898	0.0376	0.0	0.0	0.0	0.0	0.0	0.0376	0.0	trichohyalin like 1
KCNIP1	ENSG00000182132	0.0376	0.0	0.0	0.0	0.0	0.0	0.0376	0.0	potassium voltage-gated channel interacting protein 1
SIT1	ENSG00000137078	0.03753644444444445	0.0	0.0	0.0	0.0	0.0	0.03753644444444445	0.0	signaling threshold regulating transmembrane adaptor 1
PNLIPRP1	ENSG00000187021	0.0374302118	0.0374302118	0.0	0.0	0.0	0.0	0.0	0.0	pancreatic lipase related protein 1
C1QTNF12	ENSG00000184163	0.037430000000000005	0.0	0.0	0.0	0.0	0.0	0.037430000000000005	0.0	C1q and TNF related 12
ALCAM	ENSG00000170017	0.037430000000000005	0.0	0.0	0.0	0.0	0.0	0.037430000000000005	0.0	activated leukocyte cell adhesion molecule
ATP7A	ENSG00000165240	0.037430000000000005	0.0	0.0	0.0	0.0	0.0	0.037430000000000005	0.0	ATPase copper transporting alpha
CFHR1	ENSG00000244414	0.037412	0.0	0.0	0.0	0.0	0.0	0.037412	0.0	complement factor H related 1
PHLPP1	ENSG00000081913	0.03739994444444444	0.0	0.0	0.0	0.0	0.0	0.03739994444444444	0.0	PH domain and leucine rich repeat protein phosphatase 1
SLCO1B1	ENSG00000134538	0.03735005555555556	0.0	0.0	0.0	0.0	0.0	0.03735005555555556	0.0	solute carrier organic anion transporter family member 1B1
ACO1	ENSG00000122729	0.0373488192	0.0316648192	0.0	0.0	0.0	0.0	0.022736	0.0	aconitase 1
TP53INP2	ENSG00000078804	0.03729077777777778	0.0	0.0	0.0	0.0	0.0	0.03729077777777778	0.0	tumor protein p53 inducible nuclear protein 2
NFE2L2	ENSG00000116044	0.03724724000000001	0.0	0.0	0.0	0.0	0.0	0.03724724000000001	0.0	nuclear factor, erythroid 2 like 2
NFKB1	ENSG00000109320	0.03724195833333333	0.0	0.0	0.0	0.0	0.0	0.03724195833333333	0.0	nuclear factor kappa B subunit 1
RNASEK	ENSG00000219200	0.037224	0.0	0.0	0.0	0.0	0.0	0.037224	0.0	ribonuclease K
ADAMTS13	ENSG00000160323	0.037224	0.0	0.0	0.0	0.0	0.0	0.037224	0.0	ADAM metallopeptidase with thrombospondin type 1 motif 13
CLEC7A	ENSG00000172243	0.037200000000000004	0.0	0.0	0.0	0.0	0.0	0.037200000000000004	0.0	C-type lectin domain containing 7A
KLK1	ENSG00000167748	0.037200000000000004	0.0	0.0	0.0	0.0	0.0	0.037200000000000004	0.0	kallikrein 1
TNS3	ENSG00000136205	0.037198695000000004	0.032243695	0.0	0.0	0.0	0.0	0.01982	0.0	tensin 3
FSIP2	ENSG00000188738	0.0371651765	0.0371651765	0.0	0.0	0.0	0.0	0.0	0.0	fibrous sheath interacting protein 2
GRK2	ENSG00000173020	0.03716227067901234	0.0	0.0	0.0	0.0	0.0	0.03716227067901234	0.0	G protein-coupled receptor kinase 2
A2M	ENSG00000175899	0.037072	0.0	0.0	0.0	0.0	0.0	0.037072	0.0	alpha-2-macroglobulin
PTAFR	ENSG00000169403	0.037072	0.0	0.0	0.0	0.0	0.0	0.037072	0.0	platelet activating factor receptor
OGN	ENSG00000106809	0.037014	0.0	0.0	0.0	0.0	0.0	0.037014	0.0	osteoglycin
CLCA2	ENSG00000137975	0.0369503372	0.0369503372	0.0	0.0	0.0	0.0	0.0	0.0	chloride channel accessory 2
GLB1	ENSG00000170266	0.036934999999999996	0.0	0.0	0.0	0.0	0.0	0.036934999999999996	0.0	galactosidase beta 1
ISL1	ENSG00000016082	0.036930222222222225	0.0	0.0	0.0	0.0	0.0	0.036930222222222225	0.0	ISL LIM homeobox 1
ADCY10	ENSG00000143199	0.03692770555555556	0.0	0.0	0.0	0.0	0.0	0.03692770555555556	0.0	adenylate cyclase 10
CCKAR	ENSG00000163394	0.03686260611111112	0.0	0.0	0.0	0.0	0.0	0.03686260611111112	0.0	cholecystokinin A receptor
KIF20B	ENSG00000138182	0.0368614477	0.030791947700000002	0.0	0.0	0.0	0.0	0.024277999999999997	0.0	kinesin family member 20B
GPRC5B	ENSG00000167191	0.03683866666666667	0.0	0.0	0.0	0.0	0.0	0.03683866666666667	0.0	G protein-coupled receptor class C group 5 member B
SLC22A2	ENSG00000112499	0.03682752777777778	0.0	0.0	0.0	0.0	0.0	0.03682752777777778	0.0	solute carrier family 22 member 2
GDF11	ENSG00000135414	0.0368	0.0	0.0	0.0	0.0	0.0	0.0368	0.0	growth differentiation factor 11
HSPA1A	ENSG00000204389	0.036798	0.0	0.0	0.0	0.0	0.0	0.036798	0.0	heat shock protein family A (Hsp70) member 1A
IFNL3	ENSG00000197110	0.03673054166666667	0.0	0.0	0.0	0.0	0.0	0.03673054166666667	0.0	interferon lambda 3
FGL1	ENSG00000104760	0.036729	0.0	0.0	0.0	0.0	0.0	0.036729	0.0	fibrinogen like 1
DPYS	ENSG00000147647	0.036683	0.0	0.0	0.0	0.0	0.0	0.036683	0.0	dihydropyrimidinase
DEGS1	ENSG00000143753	0.036681	0.0	0.0	0.0	0.0	0.0	0.036681	0.0	delta 4-desaturase, sphingolipid 1
ADAM10	ENSG00000137845	0.0366775	0.0	0.0	0.0	0.0	0.0	0.0366775	0.0	ADAM metallopeptidase domain 10
PENK	ENSG00000181195	0.036642	0.0	0.0	0.0	0.0	0.0	0.036642	0.0	proenkephalin
NUTF2	ENSG00000102898	0.036642	0.0	0.0	0.0	0.0	0.0	0.036642	0.0	nuclear transport factor 2
SORBS1	ENSG00000095637	0.036642	0.0	0.0	0.0	0.0	0.0	0.036642	0.0	sorbin and SH3 domain containing 1
PIK3R1	ENSG00000145675	0.036630444444444445	0.0	0.0	0.0	0.0	0.0	0.036630444444444445	0.0	phosphoinositide-3-kinase regulatory subunit 1
ASPDH	ENSG00000204653	0.036534651	0.036534651	0.0	0.0	0.0	0.0	0.0	0.0	aspartate dehydrogenase domain containing
JOSD2	ENSG00000161677	0.036534651	0.036534651	0.0	0.0	0.0	0.0	0.0	0.0	Josephin domain containing 2
APOBEC3H	ENSG00000100298	0.036534651	0.036534651	0.0	0.0	0.0	0.0	0.0	0.0	apolipoprotein B mRNA editing enzyme catalytic subunit 3H
CTH	ENSG00000116761	0.0365312718	0.0329672718	0.0	0.0	0.0	0.0	0.014256	0.0	cystathionine gamma-lyase
TIMP2	ENSG00000035862	0.03640427777777777	0.0	0.0	0.0	0.0	0.0	0.03640427777777777	0.0	TIMP metallopeptidase inhibitor 2
MGST3	ENSG00000143198	0.0364	0.0	0.0	0.0	0.0	0.0	0.0364	0.0	microsomal glutathione S-transferase 3
XRCC1	ENSG00000073050	0.036328	0.0	0.0	0.0	0.0	0.0	0.036328	0.0	X-ray repair cross complementing 1
TRPC3	ENSG00000138741	0.0362775	0.0	0.0	0.0	0.0	0.0	0.0362775	0.0	transient receptor potential cation channel subfamily C member 3
CYP2A6	ENSG00000255974	0.036247999999999996	0.0	0.0	0.0	0.0	0.0	0.036247999999999996	0.0	cytochrome P450 family 2 subfamily A member 6
HSP90AB1	ENSG00000096384	0.036247999999999996	0.0	0.0	0.0	0.0	0.0	0.036247999999999996	0.0	heat shock protein 90 alpha family class B member 1
IL34	ENSG00000157368	0.036218	0.0	0.0	0.0	0.0	0.0	0.036218	0.0	interleukin 34
CAMK2G	ENSG00000148660	0.036218	0.0	0.0	0.0	0.0	0.0	0.036218	0.0	calcium/calmodulin dependent protein kinase II gamma
TXNRD2	ENSG00000184470	0.03620366666666667	0.0	0.0	0.0	0.0	0.0	0.03620366666666667	0.0	thioredoxin reductase 2
ITGB2	ENSG00000160255	0.036171499999999995	0.0	0.0	0.0	0.0	0.0	0.036171499999999995	0.0	integrin subunit beta 2
P2RX1	ENSG00000108405	0.0361679897	0.0361679897	0.0	0.0	0.0	0.0	0.0	0.0	purinergic receptor P2X 1
TBC1D23	ENSG00000036054	0.0361679897	0.0361679897	0.0	0.0	0.0	0.0	0.0	0.0	TBC1 domain family member 23
ANGPTL3	ENSG00000132855	0.036138	0.0	0.0	0.0	0.0	0.0	0.036138	0.0	angiopoietin like 3
ESM1	ENSG00000164283	0.036064	0.0	0.0	0.0	0.0	0.0	0.036064	0.0	endothelial cell specific molecule 1
MEFV	ENSG00000103313	0.03606377531368103	0.0	0.0	0.0	0.0	0.0	0.03606377531368103	0.0	MEFV, pyrin innate immunity regulator
MAP4K5	ENSG00000012983	0.036036	0.0	0.0	0.0	0.0	0.0	0.036036	0.0	mitogen-activated protein kinase kinase kinase kinase 5
THBS2	ENSG00000186340	0.036012447700000005	0.030791947700000002	0.0	0.0	0.0	0.0	0.020881999999999998	0.0	thrombospondin 2
EXOG	ENSG00000157036	0.036000000000000004	0.0	0.0	0.0	0.0	0.0	0.036000000000000004	0.0	exo/endonuclease G
AQR	ENSG00000021776	0.036000000000000004	0.0	0.0	0.0	0.0	0.0	0.036000000000000004	0.0	aquarius intron-binding spliceosomal factor
ANGPT1	ENSG00000154188	0.03598528	0.0	0.0	0.0	0.0	0.0	0.03598528	0.0	angiopoietin 1
BDKRB2	ENSG00000168398	0.035925195	0.032243695	0.0	0.0	0.0	0.0	0.014726	0.0	bradykinin receptor B2
TALDO1	ENSG00000177156	0.0359	0.0	0.0	0.0	0.0	0.0	0.0359	0.0	transaldolase 1
ADH1B	ENSG00000196616	0.03588	0.0	0.0	0.0	0.0	0.0	0.03588	0.0	alcohol dehydrogenase 1B (class I), beta polypeptide
CTSB	ENSG00000164733	0.03587527777777778	0.0	0.0	0.0	0.0	0.0	0.03587527777777778	0.0	cathepsin B
DGUOK	ENSG00000114956	0.035870477865003365	0.0	0.0	0.0	0.0	0.0	0.035870477865003365	0.0	deoxyguanosine kinase
SORT1	ENSG00000134243	0.035854953333333335	0.0	0.0	0.0	0.0	0.0	0.035854953333333335	0.0	sortilin 1
COQ2	ENSG00000173085	0.035840000000000004	0.035840000000000004	0.0	0.0	0.0	0.0	0.0	0.0	coenzyme Q2, polyprenyltransferase
ATP6V0E2	ENSG00000171130	0.035840000000000004	0.035840000000000004	0.0	0.0	0.0	0.0	0.0	0.0	ATPase H+ transporting V0 subunit e2
GPR26	ENSG00000154478	0.035840000000000004	0.035840000000000004	0.0	0.0	0.0	0.0	0.0	0.0	G protein-coupled receptor 26
ARAP2	ENSG00000047365	0.035840000000000004	0.035840000000000004	0.0	0.0	0.0	0.0	0.0	0.0	ArfGAP with RhoGAP domain, ankyrin repeat and PH domain 2
SULF2	ENSG00000196562	0.035763333333333334	0.0	0.0	0.0	0.0	0.0	0.035763333333333334	0.0	sulfatase 2
DCN	ENSG00000011465	0.035736	0.0	0.0	0.0	0.0	0.0	0.035736	0.0	decorin
AMELX	ENSG00000125363	0.03571331944444445	0.0	0.0	0.0	0.0	0.0	0.03571331944444445	0.0	amelogenin X-linked
KCNB1	ENSG00000158445	0.035658999999999996	0.0	0.0	0.0	0.0	0.0	0.035658999999999996	0.0	potassium voltage-gated channel subfamily B member 1
PPP1R3B	ENSG00000173281	0.035640000000000005	0.0	0.0	0.0	0.0	0.0	0.035640000000000005	0.0	protein phosphatase 1 regulatory subunit 3B
ARNTL2	ENSG00000029153	0.035640000000000005	0.0	0.0	0.0	0.0	0.0	0.035640000000000005	0.0	aryl hydrocarbon receptor nuclear translocator like 2
NPR1	ENSG00000169418	0.03549644111111112	0.0	0.0	0.0	0.0	0.0	0.03549644111111112	0.0	natriuretic peptide receptor 1
PF4	ENSG00000163737	0.035496	0.0	0.0	0.0	0.0	0.0	0.035496	0.0	platelet factor 4
MTX1	ENSG00000173171	0.03549205555555556	0.0	0.0	0.0	0.0	0.0	0.03549205555555556	0.0	metaxin 1
HMOX2	ENSG00000103415	0.035487	0.0	0.0	0.0	0.0	0.0	0.035487	0.0	heme oxygenase 2
IP6K1	ENSG00000176095	0.03548266666666666	0.0	0.0	0.0	0.0	0.0	0.03548266666666666	0.0	inositol hexakisphosphate kinase 1
BRINP3	ENSG00000162670	0.035421999999999995	0.0	0.0	0.0	0.0	0.0	0.035421999999999995	0.0	BMP/retinoic acid inducible neural specific 3
ENPEP	ENSG00000138792	0.035421999999999995	0.0	0.0	0.0	0.0	0.0	0.035421999999999995	0.0	glutamyl aminopeptidase
SLC37A4	ENSG00000137700	0.035411842222222226	0.0	0.0	0.0	0.0	0.0	0.035411842222222226	0.0	solute carrier family 37 member 4
NOD2	ENSG00000167207	0.03540549999999999	0.0	0.0	0.0	0.0	0.0	0.03540549999999999	0.0	nucleotide binding oligomerization domain containing 2
VGF	ENSG00000128564	0.035362333333333336	0.0	0.0	0.0	0.0	0.0	0.035362333333333336	0.0	VGF nerve growth factor inducible
PRKCA	ENSG00000154229	0.035350375	0.0	0.0	0.0	0.0	0.0	0.035350375	0.0	protein kinase C alpha
PDC	ENSG00000116703	0.035253406272321756	0.0	0.0	0.0	0.0	0.0	0.035253406272321756	0.0	phosducin
LYVE1	ENSG00000133800	0.035024	0.0	0.0	0.0	0.0	0.0	0.035024	0.0	lymphatic vessel endothelial hyaluronan receptor 1
SLC11A2	ENSG00000110911	0.035019999999999996	0.0	0.0	0.0	0.0	0.0	0.035019999999999996	0.0	solute carrier family 11 member 2
ACACA	ENSG00000278540	0.034888	0.0	0.0	0.0	0.0	0.0	0.034888	0.0	acetyl-CoA carboxylase alpha
IL23A	ENSG00000110944	0.034848	0.0	0.0	0.0	0.0	0.0	0.034848	0.0	interleukin 23 subunit alpha
CCDC102A	ENSG00000135736	0.034824233100000004	0.034824233100000004	0.0	0.0	0.0	0.0	0.0	0.0	coiled-coil domain containing 102A
PIAS1	ENSG00000033800	0.034804960702934054	0.0	0.0	0.0	0.0	0.0	0.034804960702934054	0.0	protein inhibitor of activated STAT 1
ATXN2	ENSG00000204842	0.034800000000000005	0.0	0.0	0.0	0.0	0.0	0.034800000000000005	0.0	ataxin 2
VNN1	ENSG00000112299	0.034795968149999995	0.0	0.0	0.0	0.0	0.0134198726	0.031441	0.0	vanin 1
SEMA3A	ENSG00000075213	0.034774	0.0	0.0	0.0	0.0	0.0	0.034774	0.0	semaphorin 3A
JPH2	ENSG00000149596	0.034731500000000005	0.0	0.0	0.0	0.0	0.0	0.034731500000000005	0.0	junctophilin 2
NFKBIA	ENSG00000100906	0.034666999999999996	0.0	0.0	0.0	0.0	0.0	0.034666999999999996	0.0	NFKB inhibitor alpha
HK1	ENSG00000156515	0.0346655	0.0	0.0	0.0	0.0	0.0	0.0346655	0.0	hexokinase 1
ENO3	ENSG00000108515	0.034626	0.0	0.0	0.0	0.0	0.0	0.034626	0.0	enolase 3
GLA	ENSG00000102393	0.03457317285960257	0.0	0.0	0.0	0.0	0.0	0.03457317285960257	0.0	galactosidase alpha
CTSS	ENSG00000163131	0.03455844444444445	0.0	0.0	0.0	0.0	0.0	0.03455844444444445	0.0	cathepsin S
PDLIM5	ENSG00000163110	0.034496	0.0	0.0	0.0	0.0	0.0	0.034496	0.0	PDZ and LIM domain 5
MAPK1	ENSG00000100030	0.034454	0.0	0.0	0.0	0.0	0.0	0.034454	0.0	mitogen-activated protein kinase 1
CIDEC	ENSG00000187288	0.03445366666666667	0.0	0.0	0.0	0.0	0.0	0.03445366666666667	0.0	cell death inducing DFFA like effector c
PRKAB1	ENSG00000111725	0.034451999999999997	0.0	0.0	0.0	0.0	0.0	0.034451999999999997	0.0	protein kinase AMP-activated non-catalytic subunit beta 1
SOX6	ENSG00000110693	0.034451999999999997	0.0	0.0	0.0	0.0	0.0	0.034451999999999997	0.0	SRY-box 6
FEV	ENSG00000163497	0.03444725	0.0	0.0	0.0	0.0	0.0	0.03444725	0.0	FEV, ETS transcription factor
BLM	ENSG00000197299	0.034412638888888895	0.0	0.0	0.0	0.0	0.0	0.034412638888888895	0.0	BLM RecQ like helicase
BRS3	ENSG00000102239	0.034376500000000004	0.0	0.0	0.0	0.0	0.0	0.034376500000000004	0.0	bombesin receptor subtype 3
KLF10	ENSG00000155090	0.034305	0.0	0.0	0.0	0.0	0.0	0.034305	0.0	Kruppel like factor 10
AP3S1	ENSG00000177879	0.034277999999999996	0.0	0.0	0.0	0.0	0.0	0.034277999999999996	0.0	adaptor related protein complex 3 subunit sigma 1
GPR35	ENSG00000178623	0.03423977777777778	0.0	0.0	0.0	0.0	0.0	0.03423977777777778	0.0	G protein-coupled receptor 35
SEC16B	ENSG00000120341	0.034239000000000006	0.0	0.0	0.0	0.0	0.0	0.034239000000000006	0.0	SEC16 homolog B, endoplasmic reticulum export factor
DBI	ENSG00000155368	0.034228	0.0	0.0	0.0	0.0	0.0	0.034228	0.0	diazepam binding inhibitor, acyl-CoA binding protein
ROMO1	ENSG00000125995	0.034228	0.0	0.0	0.0	0.0	0.0	0.034228	0.0	reactive oxygen species modulator 1
CMA1	ENSG00000092009	0.03421522222222222	0.0	0.0	0.0	0.0	0.0	0.03421522222222222	0.0	chymase 1
GAS6	ENSG00000183087	0.0341735	0.0	0.0	0.0	0.0	0.0	0.0341735	0.0	growth arrest specific 6
CABIN1	ENSG00000099991	0.03413700000000001	0.0	0.0	0.0	0.0	0.0	0.03413700000000001	0.0	calcineurin binding protein 1
IL6ST	ENSG00000134352	0.034117999999999996	0.0	0.0	0.0	0.0	0.0	0.034117999999999996	0.0	interleukin 6 signal transducer
CYP2J2	ENSG00000134716	0.034102	0.0	0.0	0.0	0.0	0.0	0.034102	0.0	cytochrome P450 family 2 subfamily J member 2
FURIN	ENSG00000140564	0.034089499999999995	0.0	0.0	0.0	0.0	0.0	0.034089499999999995	0.0	furin, paired basic amino acid cleaving enzyme
TFB1M	ENSG00000029639	0.0340795	0.0	0.0	0.0	0.0	0.0	0.0340795	0.0	transcription factor B1, mitochondrial
PFKP	ENSG00000067057	0.034074	0.0	0.0	0.0	0.0	0.0	0.034074	0.0	phosphofructokinase, platelet
DCBLD2	ENSG00000057019	0.0340418475	0.0340418475	0.0	0.0	0.0	0.0	0.0	0.0	discoidin, CUB and LCCL domain containing 2
CCL11	ENSG00000172156	0.03403066666666667	0.0	0.0	0.0	0.0	0.0	0.03403066666666667	0.0	C-C motif chemokine ligand 11
THBS1	ENSG00000137801	0.03394799999999999	0.0	0.0	0.0	0.0	0.0	0.03394799999999999	0.0	thrombospondin 1
CISD1	ENSG00000122873	0.03392836780360292	0.0	0.0	0.0	0.0	0.0	0.03392836780360292	0.0	CDGSH iron sulfur domain 1
MAN2A1	ENSG00000112893	0.033884	0.0	0.0	0.0	0.0	0.0	0.033884	0.0	mannosidase alpha class 2A member 1
PCYT1B	ENSG00000102230	0.0338535	0.0	0.0	0.0	0.0	0.0	0.0338535	0.0	phosphate cytidylyltransferase 1, choline, beta
NR1I3	ENSG00000143257	0.033822	0.0	0.0	0.0	0.0	0.0	0.033822	0.0	nuclear receptor subfamily 1 group I member 3
MALT1	ENSG00000172175	0.03378816666666667	0.0	0.0	0.0	0.0	0.0	0.03378816666666667	0.0	MALT1 paracaspase
MAP6	ENSG00000171533	0.03376054918474772	0.0	0.0	0.0	0.0	0.0	0.03376054918474772	0.0	microtubule associated protein 6
KLRK1	ENSG00000213809	0.033746	0.0	0.0	0.0	0.0	0.0	0.033746	0.0	killer cell lectin like receptor K1
PTBP1	ENSG00000011304	0.033741999999999994	0.0	0.0	0.0	0.0	0.0	0.033741999999999994	0.0	polypyrimidine tract binding protein 1
CFD	ENSG00000197766	0.03371650666666667	0.0	0.0	0.0	0.0	0.0	0.03371650666666667	0.0	complement factor D
MUC5B	ENSG00000117983	0.03366	0.0	0.0	0.0	0.0	0.0	0.03366	0.0	mucin 5B, oligomeric mucus/gel-forming
CPS1	ENSG00000021826	0.033632999999999996	0.0	0.0	0.0	0.0	0.0	0.033632999999999996	0.0	carbamoyl-phosphate synthase 1
JAK2	ENSG00000096968	0.033546	0.0	0.0	0.0	0.0	0.0	0.033546	0.0	Janus kinase 2
GATA3	ENSG00000107485	0.0335419914	0.0301399914	0.0	0.0	0.0	0.0	0.013607999999999999	0.0	GATA binding protein 3
TLR8	ENSG00000101916	0.03354	0.0	0.0	0.0	0.0	0.0	0.03354	0.0	toll like receptor 8
ANKK1	ENSG00000170209	0.033431999999999996	0.0	0.0	0.0	0.0	0.0	0.033431999999999996	0.0	ankyrin repeat and kinase domain containing 1
PLK1	ENSG00000166851	0.033412	0.0	0.0	0.0	0.0	0.0	0.033412	0.0	polo like kinase 1
KAT8	ENSG00000103510	0.03334	0.0	0.0	0.0	0.0	0.0	0.03334	0.0	lysine acetyltransferase 8
HLA-DRA	ENSG00000204287	0.03328486996388889	0.02958486996388889	0.0	0.0	0.0	0.0	0.0148	0.0	major histocompatibility complex, class II, DR alpha
NTRK1	ENSG00000198400	0.033276	0.0	0.0	0.0	0.0	0.0	0.033276	0.0	neurotrophic receptor tyrosine kinase 1
PREX1	ENSG00000124126	0.033213	0.0	0.0	0.0	0.0	0.0	0.033213	0.0	phosphatidylinositol-3,4,5-trisphosphate dependent Rac exchange factor 1
NOX1	ENSG00000007952	0.033213000000000006	0.0	0.0	0.0	0.0	0.0	0.033213000000000006	0.0	NADPH oxidase 1
BECN1	ENSG00000126581	0.03320005555555556	0.0	0.0	0.0	0.0	0.0	0.03320005555555556	0.0	beclin 1
MT-RNR2	ENSG00000210082	0.03313933333333333	0.0	0.0	0.0	0.0	0.0	0.03313933333333333	0.0	mitochondrially encoded 16S RNA
DSE	ENSG00000111817	0.033118355207249754	0.0	0.0	0.0	0.0	0.0	0.033118355207249754	0.0	dermatan sulfate epimerase
AHI1	ENSG00000135541	0.033060000000000006	0.0	0.0	0.0	0.0	0.0	0.033060000000000006	0.0	Abelson helper integration site 1
RREB1	ENSG00000124782	0.033021777777777775	0.0	0.0	0.0	0.0	0.0	0.033021777777777775	0.0	ras responsive element binding protein 1
DNAJC3	ENSG00000102580	0.032998	0.0	0.0	0.0	0.0	0.0	0.032998	0.0	DnaJ heat shock protein family (Hsp40) member C3
RAD51AP2	ENSG00000214842	0.032989995700000004	0.032989995700000004	0.0	0.0	0.0	0.0	0.0	0.0	RAD51 associated protein 2
MYRIP	ENSG00000170011	0.032989995700000004	0.032989995700000004	0.0	0.0	0.0	0.0	0.0	0.0	myosin VIIA and Rab interacting protein
MED13L	ENSG00000123066	0.032989995700000004	0.032989995700000004	0.0	0.0	0.0	0.0	0.0	0.0	mediator complex subunit 13 like
VRK1	ENSG00000100749	0.032989995700000004	0.032989995700000004	0.0	0.0	0.0	0.0	0.0	0.0	VRK serine/threonine kinase 1
NPIPB11	ENSG00000254206	0.0329672718	0.0329672718	0.0	0.0	0.0	0.0	0.0	0.0	nuclear pore complex interacting protein family member B11
ATP10B	ENSG00000118322	0.0329672718	0.0329672718	0.0	0.0	0.0	0.0	0.0	0.0	ATPase phospholipid transporting 10B (putative)
CDKN1A	ENSG00000124762	0.032959117875000006	0.0009684715	0.0	0.0	0.0	0.0	0.032717	0.0	cyclin dependent kinase inhibitor 1A
SLC6A4	ENSG00000108576	0.032920000000000005	0.0	0.0	0.0	0.0	0.0	0.032920000000000005	0.0	solute carrier family 6 member 4
API5	ENSG00000166181	0.032906411575	0.0191616463	0.0	0.0	0.0	0.0	0.028116	0.0	apoptosis inhibitor 5
MMRN1	ENSG00000138722	0.03276658907106002	0.0	0.0	0.0	0.0	0.0	0.03276658907106002	0.0	multimerin 1
NNT	ENSG00000112992	0.032723999999999996	0.0	0.0	0.0	0.0	0.0	0.032723999999999996	0.0	nicotinamide nucleotide transhydrogenase
MT-ATP6	ENSG00000198899	0.03272	0.0	0.0	0.0	0.0	0.0	0.03272	0.0	mitochondrially encoded ATP synthase membrane subunit 6
NFATC4	ENSG00000100968	0.0326805	0.0	0.0	0.0	0.0	0.0	0.0326805	0.0	nuclear factor of activated T cells 4
CORIN	ENSG00000145244	0.032636	0.0	0.0	0.0	0.0	0.0	0.032636	0.0	corin, serine peptidase
KLF5	ENSG00000102554	0.03262349545	0.0174619818	0.0	0.0	0.0	0.0	0.028258	0.0	Kruppel like factor 5
PROCR	ENSG00000101000	0.03259823545	0.0020889418000000002	0.0	0.0	0.0	0.0	0.032076	0.0	protein C receptor
ONECUT1	ENSG00000169856	0.032582	0.0	0.0	0.0	0.0	0.0	0.032582	0.0	one cut homeobox 1
EIF2AK2	ENSG00000055332	0.03257924722222222	0.0	0.0	0.0	0.0	0.0	0.03257924722222222	0.0	eukaryotic translation initiation factor 2 alpha kinase 2
STIM1	ENSG00000167323	0.032536499999999996	0.0	0.0	0.0	0.0	0.0	0.032536499999999996	0.0	stromal interaction molecule 1
TFAP2A	ENSG00000137203	0.032492	0.0	0.0	0.0	0.0	0.0	0.032492	0.0	transcription factor AP-2 alpha
DGKD	ENSG00000077044	0.03248175768707483	0.0	0.0	0.0	0.0	0.0	0.03248175768707483	0.0	diacylglycerol kinase delta
NR1I2	ENSG00000144852	0.03243961222222222	0.0	0.0	0.0	0.0	0.0	0.03243961222222222	0.0	nuclear receptor subfamily 1 group I member 2
MOGAT1	ENSG00000124003	0.032307999999999996	0.0	0.0	0.0	0.0	0.0	0.032307999999999996	0.0	monoacylglycerol O-acyltransferase 1
IL37	ENSG00000125571	0.0322625	0.0	0.0	0.0	0.0	0.0	0.0322625	0.0	interleukin 37
CDH5	ENSG00000179776	0.032253	0.0	0.0	0.0	0.0	0.0	0.032253	0.0	cadherin 5
TPK1	ENSG00000196511	0.032243695	0.032243695	0.0	0.0	0.0	0.0	0.0	0.0	thiamin pyrophosphokinase 1
TEAD1	ENSG00000187079	0.032243695	0.032243695	0.0	0.0	0.0	0.0	0.0	0.0	TEA domain transcription factor 1
NAT1	ENSG00000171428	0.032243695	0.032243695	0.0	0.0	0.0	0.0	0.0	0.0	N-acetyltransferase 1
HTR1E	ENSG00000168830	0.032243695	0.032243695	0.0	0.0	0.0	0.0	0.0	0.0	5-hydroxytryptamine receptor 1E
GRIK2	ENSG00000164418	0.032243695	0.032243695	0.0	0.0	0.0	0.0	0.0	0.0	glutamate ionotropic receptor kainate type subunit 2
IGLL1	ENSG00000128322	0.032243695	0.032243695	0.0	0.0	0.0	0.0	0.0	0.0	immunoglobulin lambda like polypeptide 1
FASTKD3	ENSG00000124279	0.032243695	0.032243695	0.0	0.0	0.0	0.0	0.0	0.0	FAST kinase domains 3
SLITRK3	ENSG00000121871	0.032243695	0.032243695	0.0	0.0	0.0	0.0	0.0	0.0	SLIT and NTRK like family member 3
IMPG1	ENSG00000112706	0.032243695	0.032243695	0.0	0.0	0.0	0.0	0.0	0.0	interphotoreceptor matrix proteoglycan 1
FFAR3	ENSG00000185897	0.032238	0.0	0.0	0.0	0.0	0.0	0.032238	0.0	free fatty acid receptor 3
CXCR5	ENSG00000160683	0.032202	0.0	0.0	0.0	0.0	0.0	0.032202	0.0	C-X-C motif chemokine receptor 5
TRABD2B	ENSG00000269113	0.0321784919	0.0321784919	0.0	0.0	0.0	0.0	0.0	0.0	TraB domain containing 2B
KIF16B	ENSG00000089177	0.0321784919	0.0321784919	0.0	0.0	0.0	0.0	0.0	0.0	kinesin family member 16B
KCNJ6	ENSG00000157542	0.032096	0.0	0.0	0.0	0.0	0.0	0.032096	0.0	potassium voltage-gated channel subfamily J member 6
ACSM3	ENSG00000005187	0.032085999999999996	0.0	0.0	0.0	0.0	0.0	0.032085999999999996	0.0	acyl-CoA synthetase medium chain family member 3
NEGR1	ENSG00000172260	0.032082	0.0	0.0	0.0	0.0	0.0	0.032082	0.0	neuronal growth regulator 1
TCF21	ENSG00000118526	0.032	0.0	0.0	0.0	0.0	0.0	0.032	0.0	transcription factor 21
PGM1	ENSG00000079739	0.031958	0.0	0.0	0.0	0.0	0.0	0.031958	0.0	phosphoglucomutase 1
SLC25A3	ENSG00000075415	0.03194944444444444	0.0	0.0	0.0	0.0	0.0	0.03194944444444444	0.0	solute carrier family 25 member 3
OSM	ENSG00000099985	0.03193088888888889	0.0	0.0	0.0	0.0	0.0	0.03193088888888889	0.0	oncostatin M
SOX4	ENSG00000124766	0.031924	0.0	0.0	0.0	0.0	0.0	0.031924	0.0	SRY-box 4
SGCA	ENSG00000108823	0.031902	0.0	0.0	0.0	0.0	0.0	0.031902	0.0	sarcoglycan alpha
HS6ST1	ENSG00000136720	0.031855549000000004	0.031855549000000004	0.0	0.0	0.0	0.0	0.0	0.0	heparan sulfate 6-O-sulfotransferase 1
TPO	ENSG00000115705	0.031798888120748305	0.0	0.0	0.0	0.0	0.0	0.031798888120748305	0.0	thyroid peroxidase
INSRR	ENSG00000027644	0.03176581094104309	0.0	0.0	0.0	0.0	0.0	0.03176581094104309	0.0	insulin receptor related receptor
CD300LG	ENSG00000161649	0.031751999999999996	0.0	0.0	0.0	0.0	0.0	0.031751999999999996	0.0	CD300 molecule like family member g
CD226	ENSG00000150637	0.031751999999999996	0.0	0.0	0.0	0.0	0.0	0.031751999999999996	0.0	CD226 molecule
PLA2G7	ENSG00000146070	0.031740500000000005	0.0	0.0	0.0	0.0	0.0	0.031740500000000005	0.0	phospholipase A2 group VII
TNNI3	ENSG00000129991	0.031698	0.0	0.0	0.0	0.0	0.0	0.031698	0.0	troponin I3, cardiac type
AHSP	ENSG00000169877	0.0316815	0.0	0.0	0.0	0.0	0.0	0.0316815	0.0	alpha hemoglobin stabilizing protein
RGMB	ENSG00000174136	0.0316648192	0.0316648192	0.0	0.0	0.0	0.0	0.0	0.0	repulsive guidance molecule BMP co-receptor b
ADAM29	ENSG00000168594	0.0316648192	0.0316648192	0.0	0.0	0.0	0.0	0.0	0.0	ADAM metallopeptidase domain 29
ZSWIM2	ENSG00000163012	0.0316648192	0.0316648192	0.0	0.0	0.0	0.0	0.0	0.0	zinc finger SWIM-type containing 2
FAXC	ENSG00000146267	0.0316648192	0.0316648192	0.0	0.0	0.0	0.0	0.0	0.0	failed axon connections homolog
SHQ1	ENSG00000144736	0.0316648192	0.0316648192	0.0	0.0	0.0	0.0	0.0	0.0	SHQ1, H/ACA ribonucleoprotein assembly factor
ZFHX4	ENSG00000091656	0.0316648192	0.0316648192	0.0	0.0	0.0	0.0	0.0	0.0	zinc finger homeobox 4
CDH7	ENSG00000081138	0.0316648192	0.0316648192	0.0	0.0	0.0	0.0	0.0	0.0	cadherin 7
MYLIP	ENSG00000007944	0.0316648192	0.0316648192	0.0	0.0	0.0	0.0	0.0	0.0	myosin regulatory light chain interacting protein
CRYZ	ENSG00000116791	0.031661999999999996	0.0	0.0	0.0	0.0	0.0	0.031661999999999996	0.0	crystallin zeta
MMP12	ENSG00000262406	0.031650000000000005	0.0	0.0	0.0	0.0	0.0	0.031650000000000005	0.0	matrix metallopeptidase 12
HBA1	ENSG00000206172	0.0316	0.0	0.0	0.0	0.0	0.0	0.0316	0.0	hemoglobin subunit alpha 1
RORC	ENSG00000143365	0.0316	0.0	0.0	0.0	0.0	0.0	0.0316	0.0	RAR related orphan receptor C
FOSL2	ENSG00000075426	0.0316	0.0	0.0	0.0	0.0	0.0	0.0316	0.0	FOS like 2, AP-1 transcription factor subunit
KCTD15	ENSG00000153885	0.0315848115	0.0007052460000000001	0.0	0.0	0.0	0.0	0.0314085	0.0	potassium channel tetramerization domain containing 15
NAT8B	ENSG00000204872	0.031528	0.0	0.0	0.0	0.0	0.0	0.031528	0.0	N-acetyltransferase 8B (putative, gene/pseudogene)
DDN	ENSG00000181418	0.031442	0.0	0.0	0.0	0.0	0.0	0.031442	0.0	dendrin
BPIFA1	ENSG00000198183	0.031428	0.0	0.0	0.0	0.0	0.0	0.031428	0.0	BPI fold containing family A member 1
HEMGN	ENSG00000136929	0.031365813204837494	0.0	0.0	0.0	0.0	0.0	0.031365813204837494	0.0	hemogen
PPP5C	ENSG00000011485	0.031319	0.0	0.0	0.0	0.0	0.0	0.031319	0.0	protein phosphatase 5 catalytic subunit
PTGFR	ENSG00000122420	0.031306045075	0.0127601803	0.0	0.0	0.0	0.0	0.028116	0.0	prostaglandin F receptor
TLR10	ENSG00000174123	0.031284	0.0	0.0	0.0	0.0	0.0	0.031284	0.0	toll like receptor 10
GPR151	ENSG00000173250	0.031265999999999995	0.0	0.0	0.0	0.0	0.0	0.031265999999999995	0.0	G protein-coupled receptor 151
SLC25A10	ENSG00000183048	0.031213055555555556	0.0	0.0	0.0	0.0	0.0	0.031213055555555556	0.0	solute carrier family 25 member 10
MTURN	ENSG00000180354	0.0311918432	0.0311918432	0.0	0.0	0.0	0.0	0.0	0.0	maturin, neural progenitor differentiation regulator homolog
TRAM1L1	ENSG00000174599	0.0311918432	0.0311918432	0.0	0.0	0.0	0.0	0.0	0.0	translocation associated membrane protein 1 like 1
HSPA4	ENSG00000170606	0.0311918432	0.0311918432	0.0	0.0	0.0	0.0	0.0	0.0	heat shock protein family A (Hsp70) member 4
SLITRK5	ENSG00000165300	0.0311918432	0.0311918432	0.0	0.0	0.0	0.0	0.0	0.0	SLIT and NTRK like family member 5
CDH8	ENSG00000150394	0.0311918432	0.0311918432	0.0	0.0	0.0	0.0	0.0	0.0	cadherin 8
ABCB1	ENSG00000085563	0.031135	0.0	0.0	0.0	0.0	0.0	0.031135	0.0	ATP binding cassette subfamily B member 1
NPC1	ENSG00000141458	0.03112675888888889	0.0	0.0	0.0	0.0	0.0	0.03112675888888889	0.0	NPC intracellular cholesterol transporter 1
SCARB1	ENSG00000073060	0.031123837777777778	0.0	0.0	0.0	0.0	0.0	0.031123837777777778	0.0	scavenger receptor class B member 1
PIR	ENSG00000087842	0.031121542239543963	0.0	0.0	0.0	0.0	0.0	0.031121542239543963	0.0	pirin
RXRG	ENSG00000143171	0.031086500000000003	0.0	0.0	0.0	0.0	0.0	0.031086500000000003	0.0	retinoid X receptor gamma
ACSL5	ENSG00000197142	0.031044	0.0	0.0	0.0	0.0	0.0	0.031044	0.0	acyl-CoA synthetase long chain family member 5
CSTA	ENSG00000121552	0.030888	0.0	0.0	0.0	0.0	0.0	0.030888	0.0	cystatin A
SLC9A1	ENSG00000090020	0.03082838888888889	0.0	0.0	0.0	0.0	0.0	0.03082838888888889	0.0	solute carrier family 9 member A1
PFDN2	ENSG00000143256	0.0308	0.0	0.0	0.0	0.0	0.0	0.0308	0.0	prefoldin subunit 2
TDG	ENSG00000139372	0.0308	0.0	0.0	0.0	0.0	0.0	0.0308	0.0	thymine DNA glycosylase
CCDC195	ENSG00000283428	0.030791947700000002	0.030791947700000002	0.0	0.0	0.0	0.0	0.0	0.0	coiled-coil domain containing 195
OR13A1	ENSG00000256574	0.030791947700000002	0.030791947700000002	0.0	0.0	0.0	0.0	0.0	0.0	olfactory receptor family 13 subfamily A member 1
STMND1	ENSG00000230873	0.030791947700000002	0.030791947700000002	0.0	0.0	0.0	0.0	0.0	0.0	stathmin domain containing 1
ARNT2	ENSG00000172379	0.030791947700000002	0.030791947700000002	0.0	0.0	0.0	0.0	0.0	0.0	aryl hydrocarbon receptor nuclear translocator 2
SPIDR	ENSG00000164808	0.030791947700000002	0.030791947700000002	0.0	0.0	0.0	0.0	0.0	0.0	scaffold protein involved in DNA repair
ARRDC4	ENSG00000140450	0.030791947700000002	0.030791947700000002	0.0	0.0	0.0	0.0	0.0	0.0	arrestin domain containing 4
HAO1	ENSG00000101323	0.030791947700000002	0.030791947700000002	0.0	0.0	0.0	0.0	0.0	0.0	hydroxyacid oxidase 1
TDRD3	ENSG00000083544	0.030791947700000002	0.030791947700000002	0.0	0.0	0.0	0.0	0.0	0.0	tudor domain containing 3
KLF6	ENSG00000067082	0.030791947700000002	0.030791947700000002	0.0	0.0	0.0	0.0	0.0	0.0	Kruppel like factor 6
FN3K	ENSG00000167363	0.0307895	0.0	0.0	0.0	0.0	0.0	0.0307895	0.0	fructosamine 3 kinase
UGCG	ENSG00000148154	0.030786031666666665	0.0	0.0	0.0	0.0	0.0	0.030786031666666665	0.0	UDP-glucose ceramide glucosyltransferase
CD247	ENSG00000198821	0.030646	0.0	0.0	0.0	0.0	0.0	0.030646	0.0	CD247 molecule
TOMM40	ENSG00000130204	0.03064472045	0.0063628818	0.0	0.0	0.0	0.0	0.029054	0.0	translocase of outer mitochondrial membrane 40
CLTRN	ENSG00000147003	0.0305825	0.0	0.0	0.0	0.0	0.0	0.0305825	0.0	collectrin, amino acid transport regulator
WNK4	ENSG00000126562	0.030492	0.0	0.0	0.0	0.0	0.0	0.030492	0.0	WNK lysine deficient protein kinase 4
CRADD	ENSG00000169372	0.030445542500000002	0.030445542500000002	0.0	0.0	0.0	0.0	0.0	0.0	CASP2 and RIPK1 domain containing adaptor with death domain
HPGD	ENSG00000164120	0.030445542500000002	0.030445542500000002	0.0	0.0	0.0	0.0	0.0	0.0	15-hydroxyprostaglandin dehydrogenase
BTG1	ENSG00000133639	0.030445542500000002	0.030445542500000002	0.0	0.0	0.0	0.0	0.0	0.0	BTG anti-proliferation factor 1
BTBD3	ENSG00000132640	0.030445542500000002	0.030445542500000002	0.0	0.0	0.0	0.0	0.0	0.0	BTB domain containing 3
ASAH2	ENSG00000188611	0.03035813888888889	0.0	0.0	0.0	0.0	0.0	0.03035813888888889	0.0	N-acylsphingosine amidohydrolase 2
KMT2A	ENSG00000118058	0.030337999999999997	0.0	0.0	0.0	0.0	0.0	0.030337999999999997	0.0	lysine methyltransferase 2A
TRIM63	ENSG00000158022	0.03032393055555556	0.0	0.0	0.0	0.0	0.0	0.03032393055555556	0.0	tripartite motif containing 63
FAM3A	ENSG00000071889	0.030295847222222217	0.0	0.0	0.0	0.0	0.0	0.030295847222222217	0.0	family with sequence similarity 3 member A
VIP	ENSG00000146469	0.03020588040685145	0.0	0.0	0.0	0.0	0.0	0.03020588040685145	0.0	vasoactive intestinal peptide
CLCN3	ENSG00000109572	0.030184	0.0	0.0	0.0	0.0	0.0	0.030184	0.0	chloride voltage-gated channel 3
PSMD12	ENSG00000197170	0.0301399914	0.0301399914	0.0	0.0	0.0	0.0	0.0	0.0	proteasome 26S subunit, non-ATPase 12
KCND2	ENSG00000184408	0.0301399914	0.0301399914	0.0	0.0	0.0	0.0	0.0	0.0	potassium voltage-gated channel subfamily D member 2
CAVIN4	ENSG00000170681	0.0301399914	0.0301399914	0.0	0.0	0.0	0.0	0.0	0.0	caveolae associated protein 4
PDCD6IP	ENSG00000170248	0.0301399914	0.0301399914	0.0	0.0	0.0	0.0	0.0	0.0	programmed cell death 6 interacting protein
FAM204A	ENSG00000165669	0.0301399914	0.0301399914	0.0	0.0	0.0	0.0	0.0	0.0	family with sequence similarity 204 member A
XPC	ENSG00000154767	0.0301399914	0.0301399914	0.0	0.0	0.0	0.0	0.0	0.0	XPC complex subunit, DNA damage recognition and repair factor
SEMA3D	ENSG00000153993	0.0301399914	0.0301399914	0.0	0.0	0.0	0.0	0.0	0.0	semaphorin 3D
EPHA5	ENSG00000145242	0.0301399914	0.0301399914	0.0	0.0	0.0	0.0	0.0	0.0	EPH receptor A5
SEC23A	ENSG00000100934	0.0301399914	0.0301399914	0.0	0.0	0.0	0.0	0.0	0.0	Sec23 homolog A, coat complex II component
KIF26A	ENSG00000066735	0.0301399914	0.0301399914	0.0	0.0	0.0	0.0	0.0	0.0	kinesin family member 26A
APOD	ENSG00000189058	0.03010023111111111	0.0	0.0	0.0	0.0	0.0	0.03010023111111111	0.0	apolipoprotein D
H6PD	ENSG00000049239	0.030059081837364575	0.0	0.0	0.0	0.0	0.0	0.030059081837364575	0.0	hexose-6-phosphate dehydrogenase/glucose 1-dehydrogenase
MTTP	ENSG00000138823	0.029999086346371887	0.0	0.0	0.0	0.0	0.0	0.029999086346371887	0.0	microsomal triglyceride transfer protein
AHR	ENSG00000106546	0.029949499999999997	0.0	0.0	0.0	0.0	0.0	0.029949499999999997	0.0	aryl hydrocarbon receptor
AIM2	ENSG00000163568	0.029944	0.0	0.0	0.0	0.0	0.0	0.029944	0.0	absent in melanoma 2
NUAK2	ENSG00000163545	0.029944	0.0	0.0	0.0	0.0	0.0	0.029944	0.0	NUAK family kinase 2
FDX1	ENSG00000137714	0.029944	0.0	0.0	0.0	0.0	0.0	0.029944	0.0	ferredoxin 1
PERM1	ENSG00000187642	0.02985	0.0	0.0	0.0	0.0	0.0	0.02985	0.0	PPARGC1 and ESRR induced regulator, muscle 1
BTG3	ENSG00000154640	0.02985	0.0	0.0	0.0	0.0	0.0	0.02985	0.0	BTG anti-proliferation factor 3
HOOK2	ENSG00000095066	0.02985	0.0	0.0	0.0	0.0	0.0	0.02985	0.0	hook microtubule tethering protein 2
HLA-DRB1	ENSG00000196126	0.0298054482	0.0298054482	0.0	0.0	0.0	0.0	0.0	0.0	major histocompatibility complex, class II, DR beta 1
TRH	ENSG00000170893	0.029734475555555556	0.0	0.0	0.0	0.0	0.0	0.029734475555555556	0.0	thyrotropin releasing hormone
MTCH2	ENSG00000109919	0.0297195	0.0	0.0	0.0	0.0	0.0	0.0297195	0.0	mitochondrial carrier 2
GUCY2C	ENSG00000070019	0.029712444444444444	0.0	0.0	0.0	0.0	0.0	0.029712444444444444	0.0	guanylate cyclase 2C
COL4A3	ENSG00000169031	0.0297	0.0	0.0	0.0	0.0	0.0	0.0297	0.0	collagen type IV alpha 3 chain
BCAT2	ENSG00000105552	0.0297	0.0	0.0	0.0	0.0	0.0	0.0297	0.0	branched chain amino acid transaminase 2
TAS1R3	ENSG00000169962	0.029689171666666663	0.0	0.0	0.0	0.0	0.0	0.029689171666666663	0.0	taste 1 receptor member 3
PNPLA4	ENSG00000006757	0.029640000000000003	0.0	0.0	0.0	0.0	0.0	0.029640000000000003	0.0	patatin like phospholipase domain containing 4
DEFA1	ENSG00000206047	0.02962577777777778	0.0	0.0	0.0	0.0	0.0	0.02962577777777778	0.0	defensin alpha 1
SLC16A7	ENSG00000118596	0.0296	0.0	0.0	0.0	0.0	0.0	0.0296	0.0	solute carrier family 16 member 7
IL5	ENSG00000113525	0.0295805	0.0	0.0	0.0	0.0	0.0	0.0295805	0.0	interleukin 5
TBK1	ENSG00000183735	0.029550499999999997	0.0	0.0	0.0	0.0	0.0	0.029550499999999997	0.0	TANK binding kinase 1
MTRR	ENSG00000124275	0.029550000000000003	0.0	0.0	0.0	0.0	0.0	0.029550000000000003	0.0	5-methyltetrahydrofolate-homocysteine methyltransferase reductase
MMP14	ENSG00000157227	0.029514	0.0	0.0	0.0	0.0	0.0	0.029514	0.0	matrix metallopeptidase 14
DCTN3	ENSG00000137100	0.029478333333333332	0.0	0.0	0.0	0.0	0.0	0.029478333333333332	0.0	dynactin subunit 3
CLEC3B	ENSG00000163815	0.029452	0.0	0.0	0.0	0.0	0.0	0.029452	0.0	C-type lectin domain family 3 member B
CDA	ENSG00000158825	0.029452	0.0	0.0	0.0	0.0	0.0	0.029452	0.0	cytidine deaminase
XCL1	ENSG00000143184	0.029452	0.0	0.0	0.0	0.0	0.0	0.029452	0.0	X-C motif chemokine ligand 1
BIN1	ENSG00000136717	0.029452	0.0	0.0	0.0	0.0	0.0	0.029452	0.0	bridging integrator 1
SLCO1B3	ENSG00000111700	0.029452	0.0	0.0	0.0	0.0	0.0	0.029452	0.0	solute carrier organic anion transporter family member 1B3
CYP46A1	ENSG00000036530	0.029452	0.0	0.0	0.0	0.0	0.0	0.029452	0.0	cytochrome P450 family 46 subfamily A member 1
PCSK7	ENSG00000160613	0.02931433333333333	0.0	0.0	0.0	0.0	0.0	0.02931433333333333	0.0	proprotein convertase subtilisin/kexin type 7
CXCR1	ENSG00000163464	0.029304	0.0	0.0	0.0	0.0	0.0	0.029304	0.0	C-X-C motif chemokine receptor 1
GPS2	ENSG00000132522	0.029304	0.0	0.0	0.0	0.0	0.0	0.029304	0.0	G protein pathway suppressor 2
CDH15	ENSG00000129910	0.029304	0.0	0.0	0.0	0.0	0.0	0.029304	0.0	cadherin 15
CYP27A1	ENSG00000135929	0.02925	0.0	0.0	0.0	0.0	0.0	0.02925	0.0	cytochrome P450 family 27 subfamily A member 1
ABCG2	ENSG00000118777	0.029220281666666667	0.0	0.0	0.0	0.0	0.0	0.029220281666666667	0.0	ATP binding cassette subfamily G member 2 (Junior blood group)
TOMM7	ENSG00000196683	0.0292	0.0	0.0	0.0	0.0	0.0	0.0292	0.0	translocase of outer mitochondrial membrane 7
KCNIP2	ENSG00000120049	0.0292	0.0	0.0	0.0	0.0	0.0	0.0292	0.0	potassium voltage-gated channel interacting protein 2
PCNA	ENSG00000132646	0.02919791728796123	0.0	0.0	0.0	0.0	0.0	0.02919791728796123	0.0	proliferating cell nuclear antigen
CXCL1	ENSG00000163739	0.029157907625	0.0	0.0	0.0	0.0	0.0132156305	0.025854	0.0	C-X-C motif chemokine ligand 1
CYB5R4	ENSG00000065615	0.029155999999999998	0.0	0.0	0.0	0.0	0.0	0.029155999999999998	0.0	cytochrome b5 reductase 4
HLA-DMB	ENSG00000242574	0.029061	0.0	0.0	0.0	0.0	0.0	0.029061	0.0	major histocompatibility complex, class II, DM beta
IRAK4	ENSG00000198001	0.029054	0.0	0.0	0.0	0.0	0.0	0.029054	0.0	interleukin 1 receptor associated kinase 4
PRDX2	ENSG00000167815	0.029054	0.0	0.0	0.0	0.0	0.0	0.029054	0.0	peroxiredoxin 2
HTR4	ENSG00000164270	0.029054	0.0	0.0	0.0	0.0	0.0	0.029054	0.0	5-hydroxytryptamine receptor 4
SDC4	ENSG00000124145	0.029054	0.0	0.0	0.0	0.0	0.0	0.029054	0.0	syndecan 4
OTOR	ENSG00000125879	0.029008	0.0	0.0	0.0	0.0	0.0	0.029008	0.0	otoraplin
LEKR1	ENSG00000197980	0.028908	0.0	0.0	0.0	0.0	0.0	0.028908	0.0	leucine, glutamate and lysine rich 1
KLHDC7A	ENSG00000179023	0.028908	0.0	0.0	0.0	0.0	0.0	0.028908	0.0	kelch domain containing 7A
METRNL	ENSG00000176845	0.028908	0.0	0.0	0.0	0.0	0.0	0.028908	0.0	meteorin like, glial cell differentiation regulator
IGSF21	ENSG00000117154	0.028908	0.0	0.0	0.0	0.0	0.0	0.028908	0.0	immunoglobin superfamily member 21
ACTA2	ENSG00000107796	0.028908	0.0	0.0	0.0	0.0	0.0	0.028908	0.0	actin, alpha 2, smooth muscle, aorta
G0S2	ENSG00000123689	0.028800000000000003	0.0	0.0	0.0	0.0	0.0	0.028800000000000003	0.0	G0/G1 switch 2
CEBPB	ENSG00000172216	0.028581568756613752	0.0	0.0	0.0	0.0	0.0	0.028581568756613752	0.0	CCAAT enhancer binding protein beta
GPIHBP1	ENSG00000277494	0.028512	0.0	0.0	0.0	0.0	0.0	0.028512	0.0	glycosylphosphatidylinositol anchored high density lipoprotein binding protein 1
MYF6	ENSG00000111046	0.028512	0.0	0.0	0.0	0.0	0.0	0.028512	0.0	myogenic factor 6
CCKBR	ENSG00000110148	0.028512	0.0	0.0	0.0	0.0	0.0	0.028512	0.0	cholecystokinin B receptor
MSH2	ENSG00000095002	0.028512	0.0	0.0	0.0	0.0	0.0	0.028512	0.0	mutS homolog 2
SSTR3	ENSG00000278195	0.0284	0.0	0.0	0.0	0.0	0.0	0.0284	0.0	somatostatin receptor 3
PRPH2	ENSG00000112619	0.0284	0.0	0.0	0.0	0.0	0.0	0.0284	0.0	peripherin 2
METRN	ENSG00000103260	0.0284	0.0	0.0	0.0	0.0	0.0	0.0284	0.0	meteorin, glial cell differentiation regulator
PROM1	ENSG00000007062	0.0284	0.0	0.0	0.0	0.0	0.0	0.0284	0.0	prominin 1
BDKRB1	ENSG00000100739	0.028377016666666668	0.0	0.0	0.0	0.0	0.0	0.028377016666666668	0.0	bradykinin receptor B1
CFTR	ENSG00000001626	0.028350000000000004	0.0	0.0	0.0	0.0	0.0	0.028350000000000004	0.0	cystic fibrosis transmembrane conductance regulator
ERBB4	ENSG00000178568	0.028325000000000003	0.0	0.0	0.0	0.0	0.0	0.028325000000000003	0.0	erb-b2 receptor tyrosine kinase 4
VLDLR	ENSG00000147852	0.02831611111111111	0.0	0.0	0.0	0.0	0.0	0.02831611111111111	0.0	very low density lipoprotein receptor
HRAS	ENSG00000174775	0.028296999999999996	0.0	0.0	0.0	0.0	0.0	0.028296999999999996	0.0	HRas proto-oncogene, GTPase
MT-CYB	ENSG00000198727	0.028258	0.0	0.0	0.0	0.0	0.0	0.028258	0.0	mitochondrially encoded cytochrome b
SMAD2	ENSG00000175387	0.028258	0.0	0.0	0.0	0.0	0.0	0.028258	0.0	SMAD family member 2
GAP43	ENSG00000172020	0.028258	0.0	0.0	0.0	0.0	0.0	0.028258	0.0	growth associated protein 43
AGRP	ENSG00000159723	0.028258	0.0	0.0	0.0	0.0	0.0	0.028258	0.0	agouti related neuropeptide
FLOT1	ENSG00000137312	0.028258	0.0	0.0	0.0	0.0	0.0	0.028258	0.0	flotillin 1
DHPS	ENSG00000095059	0.028258	0.0	0.0	0.0	0.0	0.0	0.028258	0.0	deoxyhypusine synthase
PYGM	ENSG00000068976	0.028258	0.0	0.0	0.0	0.0	0.0	0.028258	0.0	glycogen phosphorylase, muscle associated
TICAM1	ENSG00000127666	0.028224	0.0	0.0	0.0	0.0	0.0	0.028224	0.0	toll like receptor adaptor molecule 1
ZNRF1	ENSG00000186187	0.028116	0.0	0.0	0.0	0.0	0.0	0.028116	0.0	zinc and ring finger 1
POU3F1	ENSG00000185668	0.028116	0.0	0.0	0.0	0.0	0.0	0.028116	0.0	POU class 3 homeobox 1
BBS10	ENSG00000179941	0.028116	0.0	0.0	0.0	0.0	0.0	0.028116	0.0	Bardet-Biedl syndrome 10
COLEC12	ENSG00000158270	0.028116	0.0	0.0	0.0	0.0	0.0	0.028116	0.0	collectin subfamily member 12
OXT	ENSG00000101405	0.028035888888888888	0.0	0.0	0.0	0.0	0.0	0.028035888888888888	0.0	oxytocin/neurophysin I prepropeptide
NGFR	ENSG00000064300	0.028009999999999997	0.0	0.0	0.0	0.0	0.0	0.028009999999999997	0.0	nerve growth factor receptor
SLAMF6	ENSG00000162739	0.028	0.0	0.0	0.0	0.0	0.0	0.028	0.0	SLAM family member 6
STX5	ENSG00000162236	0.028	0.0	0.0	0.0	0.0	0.0	0.028	0.0	syntaxin 5
RASA4	ENSG00000105808	0.028	0.0	0.0	0.0	0.0	0.0	0.028	0.0	RAS p21 protein activator 4
SERPIND1	ENSG00000099937	0.028	0.0	0.0	0.0	0.0	0.0	0.028	0.0	serpin family D member 1
DSEL	ENSG00000171451	0.027974	0.0	0.0	0.0	0.0	0.0	0.027974	0.0	dermatan sulfate epimerase like
SORBS2	ENSG00000154556	0.027974	0.0	0.0	0.0	0.0	0.0	0.027974	0.0	sorbin and SH3 domain containing 2
POLI	ENSG00000101751	0.027974	0.0	0.0	0.0	0.0	0.0	0.027974	0.0	DNA polymerase iota
GZMB	ENSG00000100453	0.027974	0.0	0.0	0.0	0.0	0.0	0.027974	0.0	granzyme B
HSPG2	ENSG00000142798	0.02790074	0.0	0.0	0.0	0.0	0.0	0.02790074	0.0	heparan sulfate proteoglycan 2
LEPROT	ENSG00000213625	0.027860000000000003	0.0	0.0	0.0	0.0	0.0	0.027860000000000003	0.0	leptin receptor overlapping transcript
MUC16	ENSG00000181143	0.027860000000000003	0.0	0.0	0.0	0.0	0.0	0.027860000000000003	0.0	mucin 16, cell surface associated
EPHX1	ENSG00000143819	0.027860000000000003	0.0	0.0	0.0	0.0	0.0	0.027860000000000003	0.0	epoxide hydrolase 1
LZTR1	ENSG00000099949	0.027860000000000003	0.0	0.0	0.0	0.0	0.0	0.027860000000000003	0.0	leucine zipper like transcription regulator 1
TNFSF14	ENSG00000125735	0.027832	0.0	0.0	0.0	0.0	0.0	0.027832	0.0	TNF superfamily member 14
SPAG8	ENSG00000137098	0.027816708333333336	0.0	0.0	0.0	0.0	0.0	0.027816708333333336	0.0	sperm associated antigen 8
TGM7	ENSG00000159495	0.02776151247165533	0.0	0.0	0.0	0.0	0.0	0.02776151247165533	0.0	transglutaminase 7
NFKBIL1	ENSG00000204498	0.02772	0.0	0.0	0.0	0.0	0.0	0.02772	0.0	NFKB inhibitor like 1
NFKBIZ	ENSG00000144802	0.02772	0.0	0.0	0.0	0.0	0.0	0.02772	0.0	NFKB inhibitor zeta
EIF2S1	ENSG00000134001	0.027695264444444447	0.0	0.0	0.0	0.0	0.0	0.027695264444444447	0.0	eukaryotic translation initiation factor 2 subunit alpha
TGFB2	ENSG00000092969	0.027687999999999997	0.0	0.0	0.0	0.0	0.0	0.027687999999999997	0.0	transforming growth factor beta 2
UCN3	ENSG00000178473	0.02762622222222222	0.0	0.0	0.0	0.0	0.0	0.02762622222222222	0.0	urocortin 3
TRIT1	ENSG00000043514	0.027600000000000003	0.0	0.0	0.0	0.0	0.0	0.027600000000000003	0.0	tRNA isopentenyltransferase 1
FMO3	ENSG00000007933	0.027600000000000003	0.0	0.0	0.0	0.0	0.0	0.027600000000000003	0.0	flavin containing monooxygenase 3
TBCA	ENSG00000171530	0.02758	0.0	0.0	0.0	0.0	0.0	0.02758	0.0	tubulin folding cofactor A
KRT23	ENSG00000108244	0.027580000000000004	0.0	0.0	0.0	0.0	0.0	0.027580000000000004	0.0	keratin 23
TCF7	ENSG00000081059	0.027568000000000002	0.0	0.0	0.0	0.0	0.0	0.027568000000000002	0.0	transcription factor 7
EMP1	ENSG00000134531	0.0274795	0.0	0.0	0.0	0.0	0.0	0.0274795	0.0	epithelial membrane protein 1
MDFIC	ENSG00000135272	0.02744	0.0	0.0	0.0	0.0	0.0	0.02744	0.0	MyoD family inhibitor domain containing
HGD	ENSG00000113924	0.027372999999999998	0.0	0.0	0.0	0.0	0.0	0.027372999999999998	0.0	homogentisate 1,2-dioxygenase
LRP1	ENSG00000123384	0.027331111111111108	0.0	0.0	0.0	0.0	0.0	0.027331111111111108	0.0	LDL receptor related protein 1
SSTR2	ENSG00000180616	0.027323999999999998	0.0	0.0	0.0	0.0	0.0	0.027323999999999998	0.0	somatostatin receptor 2
MARK4	ENSG00000007047	0.02725925	0.0	0.0	0.0	0.0	0.0	0.02725925	0.0	microtubule affinity regulating kinase 4
PRNP	ENSG00000171867	0.027182666666666664	0.0	0.0	0.0	0.0	0.0	0.027182666666666664	0.0	prion protein
BCDIN3D	ENSG00000186666	0.027156	0.0	0.0	0.0	0.0	0.0	0.027156	0.0	BCDIN3 domain containing RNA methyltransferase
TLX2	ENSG00000115297	0.02715561111111111	0.0	0.0	0.0	0.0	0.0	0.02715561111111111	0.0	T cell leukemia homeobox 2
CCS	ENSG00000173992	0.0271035	0.0	0.0	0.0	0.0	0.0	0.0271035	0.0	copper chaperone for superoxide dismutase
PGP	ENSG00000184207	0.027078500000000002	0.0	0.0	0.0	0.0	0.0	0.027078500000000002	0.0	phosphoglycolate phosphatase
FBXO32	ENSG00000156804	0.026912500000000002	0.0	0.0	0.0	0.0	0.0	0.026912500000000002	0.0	F-box protein 32
AQP2	ENSG00000167580	0.026884	0.0	0.0	0.0	0.0	0.0	0.026884	0.0	aquaporin 2
CYP1A1	ENSG00000140465	0.02685	0.0	0.0	0.0	0.0	0.0	0.02685	0.0	cytochrome P450 family 1 subfamily A member 1
LIN7C	ENSG00000148943	0.026784	0.0	0.0	0.0	0.0	0.0	0.026784	0.0	lin-7 homolog C, crumbs cell polarity complex component
SPON2	ENSG00000159674	0.02677461111111111	0.0	0.0	0.0	0.0	0.0	0.02677461111111111	0.0	spondin 2
TAAR1	ENSG00000146399	0.0267655	0.0	0.0	0.0	0.0	0.0	0.0267655	0.0	trace amine associated receptor 1
PALLD	ENSG00000129116	0.026736982700000002	0.026736982700000002	0.0	0.0	0.0	0.0	0.0	0.0	palladin, cytoskeletal associated protein
TG	ENSG00000042832	0.026608479999999997	0.0	0.0	0.0	0.0	0.0	0.026608479999999997	0.0	thyroglobulin
SNCG	ENSG00000173267	0.026532	0.0	0.0	0.0	0.0	0.0	0.026532	0.0	synuclein gamma
ALPI	ENSG00000163295	0.026532	0.0	0.0	0.0	0.0	0.0	0.026532	0.0	alkaline phosphatase, intestinal
MYOG	ENSG00000122180	0.026532	0.0	0.0	0.0	0.0	0.0	0.026532	0.0	myogenin
NTN1	ENSG00000065320	0.026451999999999996	0.0	0.0	0.0	0.0	0.0	0.026451999999999996	0.0	netrin 1
DGKG	ENSG00000058866	0.026411999999999998	0.0	0.0	0.0	0.0	0.0	0.026411999999999998	0.0	diacylglycerol kinase gamma
IDS	ENSG00000010404	0.0264	0.0	0.0	0.0	0.0	0.0	0.0264	0.0	iduronate 2-sulfatase
PRRC2A	ENSG00000204469	0.026397999999999998	0.0	0.0	0.0	0.0	0.0	0.026397999999999998	0.0	proline rich coiled-coil 2A
BMP2	ENSG00000125845	0.026277	0.0	0.0	0.0	0.0	0.0	0.026277	0.0	bone morphogenetic protein 2
TREH	ENSG00000118094	0.026268	0.0	0.0	0.0	0.0	0.0	0.026268	0.0	trehalase
CD19	ENSG00000177455	0.026182	0.0	0.0	0.0	0.0	0.0	0.026182	0.0	CD19 molecule
CNR2	ENSG00000188822	0.026162388888888888	0.0	0.0	0.0	0.0	0.0	0.026162388888888888	0.0	cannabinoid receptor 2
CA1	ENSG00000133742	0.026149	0.0	0.0	0.0	0.0	0.0	0.026149	0.0	carbonic anhydrase 1
GYPE	ENSG00000197465	0.026136	0.0	0.0	0.0	0.0	0.0	0.026136	0.0	glycophorin E (MNS blood group)
STXBP5L	ENSG00000145087	0.026004	0.0	0.0	0.0	0.0	0.0	0.026004	0.0	syntaxin binding protein 5 like
ECD	ENSG00000122882	0.026004	0.0	0.0	0.0	0.0	0.0	0.026004	0.0	ecdysoneless cell cycle regulator
CPD	ENSG00000108582	0.02594408	0.0	0.0	0.0	0.0	0.0	0.02594408	0.0	carboxypeptidase D
CD68	ENSG00000129226	0.02593430444444444	0.0	0.0	0.0	0.0	0.0	0.02593430444444444	0.0	CD68 molecule
LOX	ENSG00000113083	0.025927944444444444	0.0	0.0	0.0	0.0	0.0	0.025927944444444444	0.0	lysyl oxidase
MNT	ENSG00000070444	0.02589	0.0	0.0	0.0	0.0	0.0	0.02589	0.0	MAX network transcriptional repressor
KDM1A	ENSG00000004487	0.02587	0.0	0.0	0.0	0.0	0.0	0.02587	0.0	lysine demethylase 1A
PHOSPHO1	ENSG00000173868	0.025816	0.0	0.0	0.0	0.0	0.0	0.025816	0.0	phosphoethanolamine/phosphocholine phosphatase
LDHA	ENSG00000134333	0.025775999999999997	0.0	0.0	0.0	0.0	0.0	0.025775999999999997	0.0	lactate dehydrogenase A
PLN	ENSG00000198523	0.0257705	0.0	0.0	0.0	0.0	0.0	0.0257705	0.0	phospholamban
IL7R	ENSG00000168685	0.025740000000000002	0.0	0.0	0.0	0.0	0.0	0.025740000000000002	0.0	interleukin 7 receptor
HSD17B3	ENSG00000130948	0.025706999999999997	0.0	0.0	0.0	0.0	0.0	0.025706999999999997	0.0	hydroxysteroid 17-beta dehydrogenase 3
SULT1E1	ENSG00000109193	0.02565741666666667	0.0	0.0	0.0	0.0	0.0	0.02565741666666667	0.0	sulfotransferase family 1E member 1
DES	ENSG00000175084	0.025547444444444442	0.0	0.0	0.0	0.0	0.0	0.025547444444444442	0.0	desmin
GDNF	ENSG00000168621	0.025504	0.0	0.0	0.0	0.0	0.0	0.025504	0.0	glial cell derived neurotrophic factor
GK	ENSG00000198814	0.0254615	0.0	0.0	0.0	0.0	0.0	0.0254615	0.0	glycerol kinase
PTPN22	ENSG00000134242	0.025424742777777773	0.0	0.0	0.0	0.0	0.0	0.025424742777777773	0.0	protein tyrosine phosphatase, non-receptor type 22
KIF6	ENSG00000164627	0.0253725	0.0	0.0	0.0	0.0	0.0	0.0253725	0.0	kinesin family member 6
GRIA2	ENSG00000120251	0.025344	0.0	0.0	0.0	0.0	0.0	0.025344	0.0	glutamate ionotropic receptor AMPA type subunit 2
NSMAF	ENSG00000035681	0.0252685	0.0	0.0	0.0	0.0	0.0	0.0252685	0.0	neutral sphingomyelinase activation associated factor
TLX1NB	ENSG00000236311	0.025249444444444442	0.0	0.0	0.0	0.0	0.0	0.025249444444444442	0.0	TLX1 neighbor
ARHGEF28	ENSG00000214944	0.025234000000000003	0.0	0.0	0.0	0.0	0.0	0.025234000000000003	0.0	Rho guanine nucleotide exchange factor 28
STC1	ENSG00000159167	0.025171	0.0	0.0	0.0	0.0	0.0	0.025171	0.0	stanniocalcin 1
CD69	ENSG00000110848	0.025160000000000002	0.0	0.0	0.0	0.0	0.0	0.025160000000000002	0.0	CD69 molecule
PDP1	ENSG00000164951	0.025148	0.0	0.0	0.0	0.0	0.0	0.025148	0.0	pyruvate dehyrogenase phosphatase catalytic subunit 1
HYOU1	ENSG00000149428	0.025060999999999996	0.0	0.0	0.0	0.0	0.0	0.025060999999999996	0.0	hypoxia up-regulated 1
NPAT	ENSG00000149308	0.025053155000000004	0.0	0.0	0.0	0.0	0.0	0.025053155000000004	0.0	nuclear protein, coactivator of histone transcription
CEBPA	ENSG00000245848	0.02503388888888889	0.0	0.0	0.0	0.0	0.0	0.02503388888888889	0.0	CCAAT enhancer binding protein alpha
UGT1A1	ENSG00000241635	0.024954	0.0	0.0	0.0	0.0	0.0	0.024954	0.0	UDP glucuronosyltransferase family 1 member A1
VEGFD	ENSG00000165197	0.024947999999999998	0.0	0.0	0.0	0.0	0.0	0.024947999999999998	0.0	vascular endothelial growth factor D
CHN2	ENSG00000106069	0.024874999999999998	0.0	0.0	0.0	0.0	0.0	0.024874999999999998	0.0	chimerin 2
CYP2E1	ENSG00000130649	0.024863166666666665	0.0	0.0	0.0	0.0	0.0	0.024863166666666665	0.0	cytochrome P450 family 2 subfamily E member 1
SLC19A2	ENSG00000117479	0.024822	0.0	0.0	0.0	0.0	0.0	0.024822	0.0	solute carrier family 19 member 2
MPRIP	ENSG00000133030	0.024800000000000003	0.0	0.0	0.0	0.0	0.0	0.024800000000000003	0.0	myosin phosphatase Rho interacting protein
GJD2	ENSG00000159248	0.02472467234504913	0.0	0.0	0.0	0.0	0.0	0.02472467234504913	0.0	gap junction protein delta 2
CCL3	ENSG00000277632	0.0247235	0.0	0.0	0.0	0.0	0.0	0.0247235	0.0	C-C motif chemokine ligand 3
CCL4	ENSG00000275302	0.024660055555555553	0.0	0.0	0.0	0.0	0.0	0.024660055555555553	0.0	C-C motif chemokine ligand 4
VASH1	ENSG00000071246	0.0246175	0.0	0.0	0.0	0.0	0.0	0.0246175	0.0	vasohibin 1
DDT	ENSG00000099977	0.02451989777777778	0.0	0.0	0.0	0.0	0.0	0.02451989777777778	0.0	D-dopachrome tautomerase
NPR2	ENSG00000159899	0.024492	0.0	0.0	0.0	0.0	0.0	0.024492	0.0	natriuretic peptide receptor 2
PSD	ENSG00000059915	0.024475999999999998	0.0	0.0	0.0	0.0	0.0	0.024475999999999998	0.0	pleckstrin and Sec7 domain containing
AKNAD1	ENSG00000162641	0.0244	0.0	0.0	0.0	0.0	0.0	0.0244	0.0	AKNA domain containing 1
ANKRD23	ENSG00000163126	0.024250069444444446	0.0	0.0	0.0	0.0	0.0	0.024250069444444446	0.0	ankyrin repeat domain 23
ISCA2	ENSG00000165898	0.024219664300000002	0.024219664300000002	0.0	0.0	0.0	0.0	0.0	0.0	iron-sulfur cluster assembly 2
EPOR	ENSG00000187266	0.024187569444444442	0.0	0.0	0.0	0.0	0.0	0.024187569444444442	0.0	erythropoietin receptor
TM6SF2	ENSG00000213996	0.02410070653911564	0.0	0.0	0.0	0.0	0.0	0.02410070653911564	0.0	transmembrane 6 superfamily member 2
AATF	ENSG00000275700	0.024034	0.0	0.0	0.0	0.0	0.0	0.024034	0.0	apoptosis antagonizing transcription factor
SLC2A8	ENSG00000136856	0.024030666666666665	0.0	0.0	0.0	0.0	0.0	0.024030666666666665	0.0	solute carrier family 2 member 8
ERBB2	ENSG00000141736	0.02401625	0.0	0.0	0.0	0.0	0.0	0.02401625	0.0	erb-b2 receptor tyrosine kinase 2
NMT1	ENSG00000136448	0.0238575	0.0	0.0	0.0	0.0	0.0	0.0238575	0.0	N-myristoyltransferase 1
SLC2A12	ENSG00000146411	0.023760000000000003	0.0	0.0	0.0	0.0	0.0	0.023760000000000003	0.0	solute carrier family 2 member 12
GDF10	ENSG00000266524	0.023649955555555557	0.0	0.0	0.0	0.0	0.0	0.023649955555555557	0.0	growth differentiation factor 10
BACE1	ENSG00000186318	0.023646249999999997	0.0	0.0	0.0	0.0	0.0	0.023646249999999997	0.0	beta-secretase 1
ZMYND8	ENSG00000101040	0.0236	0.0	0.0	0.0	0.0	0.0	0.0236	0.0	zinc finger MYND-type containing 8
LPIN3	ENSG00000132793	0.02352	0.0	0.0	0.0	0.0	0.0	0.02352	0.0	lipin 3
DGAT2	ENSG00000062282	0.023520000000000003	0.0	0.0	0.0	0.0	0.0	0.023520000000000003	0.0	diacylglycerol O-acyltransferase 2
TRO	ENSG00000067445	0.023504	0.0	0.0	0.0	0.0	0.0	0.023504	0.0	trophinin
PIAS4	ENSG00000105229	0.023482	0.0	0.0	0.0	0.0	0.0	0.023482	0.0	protein inhibitor of activated STAT 4
ATP2A3	ENSG00000074370	0.023461	0.0	0.0	0.0	0.0	0.0	0.023461	0.0	ATPase sarcoplasmic/endoplasmic reticulum Ca2+ transporting 3
SH3BP4	ENSG00000130147	0.023451022222222225	0.0	0.0	0.0	0.0	0.0	0.023451022222222225	0.0	SH3 domain binding protein 4
ELN	ENSG00000049540	0.02342663676303855	0.0	0.0	0.0	0.0	0.0	0.02342663676303855	0.0	elastin
APLNR	ENSG00000134817	0.023411277777777777	0.0	0.0	0.0	0.0	0.0	0.023411277777777777	0.0	apelin receptor
HLA-G	ENSG00000204632	0.0234	0.0	0.0	0.0	0.0	0.0	0.0234	0.0	major histocompatibility complex, class I, G
HPN	ENSG00000105707	0.023381	0.0	0.0	0.0	0.0	0.0	0.023381	0.0	hepsin
EXOC4	ENSG00000131558	0.023374	0.0	0.0	0.0	0.0	0.0	0.023374	0.0	exocyst complex component 4
PMEL	ENSG00000185664	0.023371500000000003	0.0	0.0	0.0	0.0	0.0	0.023371500000000003	0.0	premelanosome protein
PAWR	ENSG00000177425	0.023364	0.0	0.0	0.0	0.0	0.0	0.023364	0.0	pro-apoptotic WT1 regulator
GATA4	ENSG00000136574	0.023334875000000005	0.0	0.0	0.0	0.0	0.0	0.023334875000000005	0.0	GATA binding protein 4
AIF1	ENSG00000204472	0.023246	0.0	0.0	0.0	0.0	0.0	0.023246	0.0	allograft inflammatory factor 1
ENPP2	ENSG00000136960	0.023246	0.0	0.0	0.0	0.0	0.0	0.023246	0.0	ectonucleotide pyrophosphatase/phosphodiesterase 2
GP6	ENSG00000088053	0.023246	0.0	0.0	0.0	0.0	0.0	0.023246	0.0	glycoprotein VI platelet
PRDM16	ENSG00000142611	0.023165111111111112	0.0	0.0	0.0	0.0	0.0	0.023165111111111112	0.0	PR/SET domain 16
IL33	ENSG00000137033	0.023088402777777774	0.0	0.0	0.0	0.0	0.0	0.023088402777777774	0.0	interleukin 33
PFAS	ENSG00000178921	0.023084	0.0	0.0	0.0	0.0	0.0	0.023084	0.0	phosphoribosylformylglycinamidine synthase
ELOVL6	ENSG00000170522	0.023084	0.0	0.0	0.0	0.0	0.0	0.023084	0.0	ELOVL fatty acid elongase 6
DENR	ENSG00000139726	0.023084	0.0	0.0	0.0	0.0	0.0	0.023084	0.0	density regulated re-initiation and release factor
CFB	ENSG00000243649	0.023074666666666663	0.0	0.0	0.0	0.0	0.0	0.023074666666666663	0.0	complement factor B
MOGAT2	ENSG00000166391	0.023058	0.0	0.0	0.0	0.0	0.0	0.023058	0.0	monoacylglycerol O-acyltransferase 2
CXCL5	ENSG00000163735	0.02301111111111111	0.0	0.0	0.0	0.0	0.0	0.02301111111111111	0.0	C-X-C motif chemokine ligand 5
SUCNR1	ENSG00000198829	0.023010000000000003	0.0	0.0	0.0	0.0	0.0	0.023010000000000003	0.0	succinate receptor 1
SLC13A5	ENSG00000141485	0.022988	0.0	0.0	0.0	0.0	0.0	0.022988	0.0	solute carrier family 13 member 5
EIF4EBP1	ENSG00000187840	0.022883555555555556	0.0	0.0	0.0	0.0	0.0	0.022883555555555556	0.0	eukaryotic translation initiation factor 4E binding protein 1
MICA	ENSG00000204520	0.022851999999999997	0.0	0.0	0.0	0.0	0.0	0.022851999999999997	0.0	MHC class I polypeptide-related sequence A
ADM2	ENSG00000128165	0.02282033333333333	0.0	0.0	0.0	0.0	0.0	0.02282033333333333	0.0	adrenomedullin 2
UQCRC1	ENSG00000010256	0.022804	0.0	0.0	0.0	0.0	0.0	0.022804	0.0	ubiquinol-cytochrome c reductase core protein 1
KNG1	ENSG00000113889	0.022772	0.0	0.0	0.0	0.0	0.0	0.022772	0.0	kininogen 1
CYP2R1	ENSG00000186104	0.022768499999999997	0.0	0.0	0.0	0.0	0.0	0.022768499999999997	0.0	cytochrome P450 family 2 subfamily R member 1
MC3R	ENSG00000124089	0.02276811111111111	0.0	0.0	0.0	0.0	0.0	0.02276811111111111	0.0	melanocortin 3 receptor
PTPRN	ENSG00000054356	0.022767184444444442	0.0	0.0	0.0	0.0	0.0	0.022767184444444442	0.0	protein tyrosine phosphatase, receptor type N
CIITA	ENSG00000179583	0.022736	0.0	0.0	0.0	0.0	0.0	0.022736	0.0	class II major histocompatibility complex transactivator
B4GALT5	ENSG00000158470	0.022736	0.0	0.0	0.0	0.0	0.0	0.022736	0.0	beta-1,4-galactosyltransferase 5
DNM1	ENSG00000106976	0.022716999999999998	0.0	0.0	0.0	0.0	0.0	0.022716999999999998	0.0	dynamin 1
ANXA6	ENSG00000197043	0.02267	0.0	0.0	0.0	0.0	0.0	0.02267	0.0	annexin A6
ALPK1	ENSG00000073331	0.0226685	0.0	0.0	0.0	0.0	0.0	0.0226685	0.0	alpha kinase 1
[truncated: 1,025 more rows]
