# Supplementary material for: Prioritizing target-disease associations with novel safety and efficacy scoring methods
Source: Sci Rep. 2019 Jul 8;9:9852. doi: 10.1038/s41598-019-46293-7 (PMC6614395; doi:10.1038/s41598-019-46293-7)
Supplement: Supplementary file 3 — Supplementary Figures [file 41598_2019_46293_MOESM3_ESM.zip › Intermediate Files/withdrawn.txt]

ENSG00000005381
ENSG00000006283
ENSG00000007314
ENSG00000007402
ENSG00000011422
ENSG00000011677
ENSG00000012223
ENSG00000012779
ENSG00000022355
ENSG00000036565
ENSG00000043591
ENSG00000047457
ENSG00000049540
ENSG00000050628
ENSG00000053918
ENSG00000055118
ENSG00000064651
ENSG00000066468
ENSG00000067191
ENSG00000068366
ENSG00000069535
ENSG00000069696
ENSG00000072694
ENSG00000073756
ENSG00000074803
ENSG00000077092
ENSG00000077097
ENSG00000078295
ENSG00000080644
ENSG00000081248
ENSG00000081479
ENSG00000082175
ENSG00000082556
ENSG00000082701
ENSG00000084207
ENSG00000085563
ENSG00000085662
ENSG00000087085
ENSG00000091513
ENSG00000091831
ENSG00000093010
ENSG00000094755
ENSG00000095303
ENSG00000099937
ENSG00000100300
ENSG00000100316
ENSG00000100346
ENSG00000100385
ENSG00000101000
ENSG00000101204
ENSG00000101306
ENSG00000101958
ENSG00000102001
ENSG00000102287
ENSG00000102468
ENSG00000103546
ENSG00000104267
ENSG00000104368
ENSG00000105707
ENSG00000105953
ENSG00000106128
ENSG00000106366
ENSG00000108576
ENSG00000109158
ENSG00000109163
ENSG00000109320
ENSG00000109738
ENSG00000111640
ENSG00000111886
ENSG00000112033
ENSG00000112038
ENSG00000112294
ENSG00000112759
ENSG00000112964
ENSG00000112992
ENSG00000113161
ENSG00000113327
ENSG00000113504
ENSG00000113580
ENSG00000113851
ENSG00000114200
ENSG00000114854
ENSG00000115252
ENSG00000115486
ENSG00000115758
ENSG00000116329
ENSG00000116824
ENSG00000116874
ENSG00000116962
ENSG00000117448
ENSG00000117601
ENSG00000119888
ENSG00000120251
ENSG00000120903
ENSG00000120907
ENSG00000121361
ENSG00000122194
ENSG00000122861
ENSG00000123360
ENSG00000124067
ENSG00000124140
ENSG00000124570
ENSG00000125384
ENSG00000128602
ENSG00000129214
ENSG00000131747
ENSG00000131759
ENSG00000132170
ENSG00000132356
ENSG00000132746
ENSG00000133019
ENSG00000133742
ENSG00000134460
ENSG00000134538
ENSG00000135312
ENSG00000135914
ENSG00000136160
ENSG00000137462
ENSG00000137491
ENSG00000138109
ENSG00000138772
ENSG00000140009
ENSG00000140105
ENSG00000140199
ENSG00000140443
ENSG00000141837
ENSG00000142319
ENSG00000143171
ENSG00000143226
ENSG00000143257
ENSG00000143473
ENSG00000144852
ENSG00000145451
ENSG00000145863
ENSG00000145864
ENSG00000145888
ENSG00000146276
ENSG00000146701
ENSG00000147246
ENSG00000147955
ENSG00000148672
ENSG00000148680
ENSG00000149295
ENSG00000149418
ENSG00000150337
ENSG00000150594
ENSG00000151067
ENSG00000151577
ENSG00000151617
ENSG00000151704
ENSG00000151834
ENSG00000156738
ENSG00000157388
ENSG00000157404
ENSG00000158748
ENSG00000159189
ENSG00000159403
ENSG00000162747
ENSG00000163285
ENSG00000163286
ENSG00000163288
ENSG00000163399
ENSG00000163737
ENSG00000164270
ENSG00000164418
ENSG00000164742
ENSG00000164879
ENSG00000165646
ENSG00000165841
ENSG00000165995
ENSG00000166206
ENSG00000166411
ENSG00000166736
ENSG00000167434
ENSG00000167535
ENSG00000167748
ENSG00000168539
ENSG00000168748
ENSG00000168925
ENSG00000169083
ENSG00000169252
ENSG00000169676
ENSG00000170214
ENSG00000171873
ENSG00000172819
ENSG00000173153
ENSG00000173175
ENSG00000173369
ENSG00000173372
ENSG00000175344
ENSG00000176884
ENSG00000178394
ENSG00000178726
ENSG00000179546
ENSG00000180210
ENSG00000180720
ENSG00000181072
ENSG00000182256
ENSG00000182389
ENSG00000182782
ENSG00000183134
ENSG00000183185
ENSG00000183873
ENSG00000184160
ENSG00000184500
ENSG00000184845
ENSG00000184984
ENSG00000185010
ENSG00000185313
ENSG00000186297
ENSG00000186350
ENSG00000186868
ENSG00000186951
ENSG00000187134
ENSG00000187730
ENSG00000188488
ENSG00000188778
ENSG00000188784
ENSG00000189221
ENSG00000196482
ENSG00000196557
ENSG00000196591
ENSG00000196639
ENSG00000197406
ENSG00000197632
ENSG00000198074
ENSG00000198668
ENSG00000198734
ENSG00000198848
ENSG00000198851
ENSG00000203747
ENSG00000203857
ENSG00000203859
ENSG00000204231
ENSG00000204370
ENSG00000204490
ENSG00000204983
ENSG00000206289
ENSG00000206439
ENSG00000223952
ENSG00000227322
ENSG00000228321
ENSG00000228333
ENSG00000228849
ENSG00000228978
ENSG00000229314
ENSG00000230108
ENSG00000231321
ENSG00000232810
ENSG00000235712
ENSG00000241119
ENSG00000255398
ENSG00000262243
ENSG00000273079
ENSG00000274247
ENSG00000274286
ENSG00000274542
ENSG00000275565
ENSG00000276155
ENSG00000276482
ENSG00000276825
ENSG00000276996
ENSG00000277956
ENSG00000282076
ENSG00000282088
ENSG00000283228
