# Supplementary material for: Prioritizing target-disease associations with novel safety and efficacy scoring methods
Source: Sci Rep. 2019 Jul 8;9:9852. doi: 10.1038/s41598-019-46293-7 (PMC6614395; doi:10.1038/s41598-019-46293-7)
Supplement: Supplementary file 3 — Supplementary Figures [file 41598_2019_46293_MOESM3_ESM.zip › Scripts/efficacy_modulation.R]

setwd('~/Documents/')

### Importing GEO disease perturbation and single gene perturbation signatures

dis_prtb<-read.csv('Disease_Perturbations.txt',sep='\t',stringsAsFactors=F)
dis_up<-setNames(dis_prtb$signature_up,dis_prtb$DO_ID)
dis_down<-setNames(dis_prtb$signature_down,dis_prtb$DO_ID)


gene_prtb<-read.csv('Single_Gene_Perturbations.txt',sep='\t',stringsAsFactors=F)
gene_up<-setNames(gene_prtb$signature_up,gene_prtb$perturbed_gene)
gene_down<-gene_down<-setNames(gene_prtb$signature_down,gene_prtb$perturbed_gene)


### Formatting input files
### Selecting official gene symbols / Converting alias in official gene symbols when possible

geo_profile<-list(Disease_Perturbations_down=dis_down,
               Disease_Perturbations_up=dis_up,
               Single_Gene_Perturbations_down=gene_down,
               Single_Gene_Perturbations_up=gene_up)

geo_profile<-lapply(geo_profile,strsplit,split=',')


library(org.Hs.eg.db)
library(limma)

uni<-sort(unique(unlist(geo_profile)))

hgnc_symbol<-unlist(as.list(org.Hs.egSYMBOL))
names(hgnc_symbol)<-NULL

official<-intersect(uni,hgnc_symbol)
putative_alias<-setdiff(uni,hgnc_symbol)

alias<-sapply(putative_alias,alias2Symbol)      
alias<-alias[sapply(alias,length)>0]

no_alias<-setdiff(putative_alias,names(alias))

geo_profile<-lapply(geo_profile,function(x)sapply(x,function(y)setdiff(y,no_alias)))

geo_profile<-lapply(geo_profile,function(x)sapply(x,function(y){
  i=y%in%names(alias)
  if(any(i)){
    z<-c(y[!i],unlist(alias[y[i]]))
  }
  else z<-y
  names(z)<-NULL;return(z)}))


### Creating gene co-occurrence matrices by matching genes upregulated in   
### diseases with those downregulated in gene perturbations and vice versa

profile_spec<-lapply(seq(1,4,by=2),function(i)geo_profile[c(i,i+1)])
profile_spec[[2]]<-rev(profile_spec[[2]])

occ.<-mapply(function(x,y)sapply(x,function(i)
  sapply(y,function(j)length(intersect(i,j)))),profile_spec[[1]],profile_spec[[2]],SIMPLIFY=F)
names(occ.)<-c('down','up')


### Calculating the composite z-scores for each disease-gene perturbation interaction

z1<-lapply(occ.,function(x)t(apply(x,1,function(y)(y-mean(y))/sd(y))))

z2<-lapply(occ.,function(x)apply(x,2,function(y)(y-mean(y))/sd(y)))

Z<-mapply('+',z1,z2,SIMPLIFY = F)


### Combining matrices by compiling the component wise mean

library(WGCNA)

Z[['both']]<-pmean(Z[[1]],Z[[2]])


### Selecting indexes of perturbations performed on animal models  
### whose gene signatures correspond to few human orthologs

len<-lapply(geo_profile,function(x)sapply(x,length))

out<-sapply(len,function(x){q<-quantile(x);q[2]-1.5*(q[4]-q[2])})

idx<-mapply(function(x,i)x>i,len,out,SIMPLIFY=F)

idx_spec<-lapply(seq(1,4,by=2),function(i)idx[c(i,i+1)])

idx_spec<-lapply(idx_spec,function(x)do.call('&',x))

idx_spec[[1]]<-idx_spec[[1]] & !is.na(dis_prtb$EFO_ID)
idx_spec[[2]]<-idx_spec[[2]] & gene_prtb[,1]%in%hgnc_symbol


### Converting gene symbols into Ensembl IDs

mat<-Z$both[idx_spec[[2]],idx_spec[[1]]]

SYMB2ENSG<-select(org.Hs.eg.db, keys=unique(gene_prtb[,1][idx_spec[[2]]]),columns="ENSEMBL",keytype="SYMBOL")
SYMB2ENSG<-SYMB2ENSG[!is.na(SYMB2ENSG$ENSEMBL),]

SYMB2ENSG<-sapply(unique(SYMB2ENSG$SYMBOL),function(i)SYMB2ENSG$ENSEMBL[SYMB2ENSG$SYMBOL==i])

row_rep<-sapply(SYMB2ENSG[gene_prtb[,1][idx_spec[[2]]]],length)

rownames(mat)<-1:nrow(mat); mat<-mat[rep(rownames(mat),row_rep),]

rownames(mat)<-unlist(SYMB2ENSG[gene_prtb[,1][idx_spec[[2]]]])
colnames(mat)<-dis_prtb[,2][idx_spec[[1]]]


### Rescaling scores to [0-1]

modul_score<-as.vector(mat)
names(modul_score)<-sapply(colnames(mat),function(i)paste(rownames(mat),i,sep='-'))

modul_score<-aggregate(modul_score,list(names(modul_score)),max) #right skewed distribution
modul_score<-setNames(modul_score$x,modul_score$Group.1)


### In order to bell-shape the score distribution we set outliers above Q3 + 1.5 IQR equal to 1

q<-quantile(modul_score)

outliers<-q[4]+(1.5*(q[4]-q[2]))

library(scales)

modul_score<-rescale(modul_score,from=c(min(modul_score),outliers),to=c(0,1))
modul_score[modul_score>1]<-1
