# Supplementary material for: Prioritizing target-disease associations with novel safety and efficacy scoring methods
Source: Sci Rep. 2019 Jul 8;9:9852. doi: 10.1038/s41598-019-46293-7 (PMC6614395; doi:10.1038/s41598-019-46293-7)
Supplement: Supplementary file 3 — Supplementary Figures [file 41598_2019_46293_MOESM3_ESM.zip › Scripts/efficacy_tissue_specific.R]

setwd('~/Documents/')

### Importing opentargets scores

library(data.table)

df<-fread('opentargets_score.csv',stringsAsFactors=F,sep=',',data.table=F)

opt.score<-as.matrix(df[,-1])
rownames(opt.score)<-df[,1]


### Selecting set of most significant disease-associated genes

genetic_association<-colnames(opt.score)[opt.score[1,]==1]

genetic_association<-do.call(rbind,strsplit(genetic_association,'-'))

dis_gene_ass<-sapply(sort(unique(genetic_association[,2])),function(x)genetic_association[,1][genetic_association[,2]==x])

library(limma)
library(org.Hs.eg.db)

ENSG2EG<-as.list(org.Hs.egENSEMBL2EG)

dis_gene_ass<-sapply(dis_gene_ass,function(x)unique(unlist(ENSG2EG[intersect(x,names(ENSG2EG))])))


### Importing human interactome and gene expression significance data

hum_int<-read.csv('Dataset/human_interactome.txt',sep='\t',colClasses=rep('character',3))
g_expr<-read.csv('Dataset/gene_expr.txt',sep='\t',colClasses=c('character',rep('numeric',64)))


### Duplicating interactome edges and selecting those for which destination node has expression data 

hum_int_rev<-hum_int[,c(2:1,3)];colnames(hum_int_rev)<-colnames(hum_int)
hum_int<-rbind(hum_int,hum_int_rev)

hum_int<-hum_int[hum_int$gene_ID_2%in%g_expr$gene_id,]


### Selecting genes with z-score>=1 per tissue

universe<-intersect(unique(unlist(hum_int[,1:2])),g_expr$gene_id)

expr_gene<-sapply(colnames(g_expr)[-1],function(i) g_expr$gene_id[g_expr[,i]>=1])
expr_gene<-sapply(expr_gene,function(x)intersect(x,universe))


### Selecting diseases with at least 10 associated genes

dis_gene_ass<-sapply(dis_gene_ass,function(x)intersect(x,universe))
dis_set<-dis_gene_ass[sapply(dis_gene_ass,length)>=10]


### Identifying disease-relevant tissues

library(igraph)

size_detec<-function(i,h.i=hum_int){
  if(length(i)==0) 1
  else if (length(i)==1) 1
  else{
    df<-h.i[h.i$gene_ID_1%in%i & h.i$gene_ID_2%in%i,1:2]
    if(nrow(df)==0) 1
    else {
      g<-graph_from_data_frame(df, directed = FALSE)
      max(clusters(g)$csize)
    }
  }
}

tiss_dis_assoc<-function(dis_set,uni=universe,e_gene=expr_gene){
  dis_set<-intersect(dis_set,uni)
  
  S<-sapply(e_gene,function(x)intersect(x,dis_set))
  
  size<-sapply(S,size_detec)
  
  set.seed(123)
  
  to_sample<-sample(setdiff(uni,dis_set))
  rand_set<-lapply(1:1000,function(i)sample(to_sample,length(dis_set)))
  
  Srand<-lapply(rand_set,function(x)sapply(e_gene,function(y)intersect(y,x)))
  size_rand<-sapply(Srand,function(x)sapply(x,size_detec))
  
  zscore<-(size-rowMeans(size_rand))/apply(size_rand,1,sd)
  zscore[is.na(zscore)]<- -1
  
  zscore
}

library(doParallel)

registerDoParallel(cores=16)
set_tiss_zscore<-foreach(i=dis_set) %dopar% tiss_dis_assoc(i)

set_tiss_zscore<-do.call(rbind,set_tiss_zscore)
rownames(set_tiss_zscore)<-names(dis_set)


### Rescaling z-scores into positive values

library(scales)

g_expr[,2:ncol(g_expr)]<-rescale(unlist(g_expr[,2:ncol(g_expr)]),c(1,.Machine$double.eps))
rownames(g_expr)<-as.character(g_expr$gene_id)


### Generating graph from edgelist

g<-graph_from_edgelist(as.matrix(hum_int[,1:2]),directed=T)


### Computing weighted shortest paths to disease-associated genes

vrtx_to<-as.character(unique(unlist(dis_set)))

registerDoParallel(cores=16)
sh.path<-foreach(i=colnames(g_expr)[-1]) %dopar% {
  E(g)$weight<-g_expr[hum_int$gene_ID_2,i]
  distances(g,to=vrtx_to,mode =  "out", weights = NULL, algorithm = "dijkstra")}

names(sh.path)<-colnames(g_expr)[-1]

direct_edge<-as.matrix(hum_int[hum_int[,2]%in%vrtx_to,1:2])
for(i in names(sh.path)){
  new_weight<-g_expr[direct_edge[,1],i]
  new_weight[is.na(new_weight)]<-mean(na.omit(new_weight))
  sh.path[[i]][direct_edge]<-new_weight
}

sh.path<-lapply(sh.path,function(x){x[is.infinite(x)]<-8;x})


### Computing node degree, and node clustering coefficient and betweenness per tissue

node_degree<-degree(g)

node_cc<-lapply(colnames(g_expr)[-1],function(i){
  E(g)$weight<-g_expr[hum_int$gene_ID_2,i]
  transitivity(g,type='barrat',isolates='zero')})

names(node_cc)<-colnames(g_expr)[-1]

registerDoParallel(cores=16)

node_btw<-foreach(i=colnames(g_expr)[-1]) %dopar% {
  E(g)$weight<-g_expr[hum_int$gene_ID_2,i]
  betweenness(g)}

names(node_btw)<-colnames(g_expr)[-1]


### Aggregating individual centrality rankings with Borda (l2norm aggregation function) 

node_cent_scores<-mapply(function(x,y)cbind(node_degree,node_cc=x,node_btw=y),node_cc,node_btw,SIMPLIFY=F)
node_cent_ranks<-lapply(node_cent_scores,function(x)apply(x,2,rank,ties.method ='random'))

library(TopKLists)

Borda<-function(input){
  
  aggreg.function = c("mean", "median", "geo.mean", "l2norm")
  allranks = data.frame(matrix(0, nrow = nrow(input), ncol = length(aggreg.function)))
  names(allranks) = aggreg.function
  allfun = data.frame(matrix(0, nrow = nrow(input), ncol = length(aggreg.function)))
  names(allfun) = aggreg.function
  
  for (i in 1:length(aggreg.function)) {
    allfun[, i] =apply(input, 1, aggreg.function[i], 
                       na.rm = TRUE)
    allranks[, i] = rank(allfun[,i],ties.method ='random')
  }
  
  results = list(allranks, allfun)
  names(results) = c("TopK", "Scores")
  return(results)
}

borda_var<-lapply(node_cent_ranks,Borda)

rank_l2norm<-sapply(borda_var,function(x)x$TopK$l2norm)
rownames(rank_l2norm)<-V(g)$name


### Assigning each node a discrete value between 0.25 and 1 depending on its centrality ranking quartile 

library(mltools)

chunk<-as.data.frame(apply(rank_l2norm,2,function(x)bin_data(x,bins=quantile(x), boundaryType = "[lorc")))
W<-lapply(chunk,function(x)as.numeric(factor(x, levels=rev(levels(x))))/4)

for (i in 1:length(W)) names(W[[i]])<-rownames(node_cent_scores$Adipocyte)


### Weighting shortest paths according to disease-associeted genes discrete values

new_sh.path<-mapply(function(x,y)t(x)*y[colnames(x)],sh.path,W,SIMPLIFY=F)

dt_pair<-as.data.frame(t(set_tiss_zscore)>=1.6)
idx<-sapply(dt_pair,sum)>0


### Averaging shortest paths across the disease-associated genes and the disease-relevant tissues

target_path<-mapply(function(x,i)sapply(new_sh.path[i],function(y)
  colMeans(y[rownames(new_sh.path[[1]])%in%as.character(x),])),dis_set[idx],dt_pair[idx])

target_path_mean<-sapply(target_path,rowMeans)


### Converting Entrez IDs into Ensembl IDs

EG2ENSG<-select(org.Hs.eg.db, keys=rownames(target_path_mean),columns="ENSEMBL",keytype="ENTREZID")
EG2ENSG<-EG2ENSG[!is.na(EG2ENSG$ENSEMBL),]

EG2ENSG<-sapply(unique(EG2ENSG$ENTREZID),function(x)EG2ENSG$ENSEMBL[EG2ENSG$ENTREZID%in%x])

target_path_mean<-target_path_mean[rep(rownames(target_path_mean[names(EG2ENSG),]),
                                       sapply(EG2ENSG,length)),]

rownames(target_path_mean)<-unlist(EG2ENSG)


### Rescaling scores to [0-1]

target_path_mean<-aggregate(target_path_mean,list(rownames(target_path_mean)),min)

tissue_score<-unlist(target_path_mean[,-1]) #right skewed distribution

names(tissue_score)<-sapply(colnames(target_path_mean[,-1]),function(i)
  paste(target_path_mean[,1],i,sep='-'))


### In order to bell-shape the score distribution we set outliers above Q3 + 1.5 IQR equal to 0
### Note that lower values of averaged-shortest path correspond to higher efficacy scores (valued scaled to [1,0])

q<-quantile(tissue_score)

outliers<-q[4]+(1.5*(q[4]-q[2]))

tissue_score<-rescale(tissue_score,from=c(min(tissue_score),outliers),to=c(1,0))
tissue_score[tissue_score<0]<-0
