# Supplementary material for: Prioritizing target-disease associations with novel safety and efficacy scoring methods
Source: Sci Rep. 2019 Jul 8;9:9852. doi: 10.1038/s41598-019-46293-7 (PMC6614395; doi:10.1038/s41598-019-46293-7)
Supplement: Supplementary file 3 — Supplementary Figures [file 41598_2019_46293_MOESM3_ESM.zip › Scripts/safety_ADR.R]

setwd('~/Documents')

### Importing Gene vs ADR matrix

library(data.table)

df<-fread('geneXADR.txt',stringsAsFactors=F,sep='\t',data.table=F)

geneXADR<-as.matrix(df[,-1])
rownames(geneXADR)<-df[,1]


### Determing and selecting most frequent ADR

freq_ADR<-apply(geneXADR,2,sum)
q<-quantile(freq_ADR)

sel_ADR<-freq_ADR>=(q[4]+1.5*(q[4]-q[2]))
geneXADR<-geneXADR[,sel_ADR]


### Generating Gene vs Category matrix from manually curated ADR classification

library('xlsx')

path<-#path to Supplementary Table S14
wb<-loadWorkbook(path)
sheets<-names(getSheets(wb))

loaded_sheets<-lapply(sheets,function(x)read.xlsx(path,x,stringsAsFactors=F,header=F))
names(loaded_sheets)<-sheets

geneXCat<-sapply(loaded_sheets,function(i)apply(geneXADR[,i$X1]>0,1,any))*1


### Generating ADR safety scores from category probabilities

p_Cat<-apply(geneXCat,2,sum)/nrow(geneXCat)

geneXCat<-t(t(geneXCat)*p_Cat)

ADR_score<-apply(geneXCat,1,function(x){if(length(x[x!=0])>0)prod(x[x!=0])else max(p_Cat)+0.01})

### Note that higher probabilities correspond to safer targets. The final score is ment
### in the opposite way with 1 indicating the most unsafe targets and 0 the safest. 
### For that reason ADR scores were scaled to [1,0]

library(scales)

ADR_score<-rescale(ADR_score,from=c(prod(p_Cat),max(ADR_score)),to=c(1,0))
