# Supplementary material for: Prioritizing target-disease associations with novel safety and efficacy scoring methods
Source: Sci Rep. 2019 Jul 8;9:9852. doi: 10.1038/s41598-019-46293-7 (PMC6614395; doi:10.1038/s41598-019-46293-7)
Supplement: Supplementary file 3 — Supplementary Figures [file 41598_2019_46293_MOESM3_ESM.zip › Scripts/safety_centrality.R]

setwd('~/Documents')

### Importing human interactome and gene expression significance data

hum_int<-read.csv('Dataset/human_interactome.txt',sep='\t',colClasses=rep('character',3))
g_expr<-read.csv('Dataset/gene_expr.txt',sep='\t',colClasses=c('character',rep('numeric',64)))


### Duplicating interactome edges and selecting those for which source node has expression data 

hum_int_rev<-hum_int[,c(2:1,3)];colnames(hum_int_rev)<-colnames(hum_int)
hum_int<-rbind(hum_int,hum_int_rev)

hum_int<-hum_int[hum_int$gene_ID_2%in%g_expr$gene_id,]


### Rescaling z-scores into positive values

library(scales)

g_expr[,2:ncol(g_expr)]<-rescale(unlist(g_expr[,2:ncol(g_expr)]),c(1,.Machine$double.eps))
rownames(g_expr)<-as.character(g_expr$gene_id)


### Generating graph from edgelist

library(igraph)

g<-graph_from_edgelist(as.matrix(hum_int[,1:2]),directed=T)


### Computing node degree, and node clustering coefficient and betweenness per tissue

node_degree<-degree(g)

node_cc<-lapply(colnames(g_expr)[-1],function(i){
  E(g)$weight<-g_expr[hum_int$gene_ID_2,i]
  transitivity(g,type='barrat',isolates='zero')})

names(node_cc)<-colnames(g_expr)[-1]

library(doParallel)

registerDoParallel(cores=16)

node_btw<-foreach(i=colnames(g_expr)[-1]) %dopar% {
  E(g)$weight<-g_expr[hum_int$gene_ID_2,i]
  betweenness(g)}

names(node_btw)<-colnames(g_expr)[-1]


### Aggregating individual centrality rankings with Borda (l2norm aggregation function) 

node_cent_scores<-mapply(function(x,y)cbind(node_degree,node_cc=x,node_btw=y),node_cc,node_btw,SIMPLIFY=F)
node_cent_ranks<-lapply(node_cent_scores,function(x)apply(x,2,rank,ties.method ='random'))

library(TopKLists)

Borda<-function(input){
  
  aggreg.function = c("mean", "median", "geo.mean", "l2norm")
  allranks = data.frame(matrix(0, nrow = nrow(input), ncol = length(aggreg.function)))
  names(allranks) = aggreg.function
  allfun = data.frame(matrix(0, nrow = nrow(input), ncol = length(aggreg.function)))
  names(allfun) = aggreg.function
  
  for (i in 1:length(aggreg.function)) {
    allfun[, i] =apply(input, 1, aggreg.function[i], 
                       na.rm = TRUE)
    allranks[, i] = rank(allfun[,i],ties.method ='random')
  }
  
  results = list(allranks, allfun)
  names(results) = c("TopK", "Scores")
  return(results)
}

borda_var<-lapply(node_cent_ranks,Borda)

rank_l2norm<-sapply(borda_var,function(x)x$TopK$l2norm)
rownames(rank_l2norm)<-V(g)$name


### Selecting tissues most frequently associated with diseases and computing rank sum

dis_tiss_zscore<-read.table('dis_tiss_zscore.txt',sep='\t')

tiss_freq<-apply((dis_tiss_zscore>=1.6)*1,2,sum)

sel_tiss<-names(which(sort(tiss_freq,decreasing=T)>40))

rank_l2norm<-rank_l2norm[,sel_tiss]
rank_sum<-apply(rank_l2norm,1,sum)


### Converting Entrez IDs into Ensembl IDs

library(org.Hs.eg.db)

EG2ENSG<-select(org.Hs.eg.db, keys=rownames(rank_l2norm),columns="ENSEMBL",keytype="ENTREZID")
EG2ENSG<-EG2ENSG[!is.na(EG2ENSG$ENSEMBL),]

EG2ENSG<-sapply(unique(EG2ENSG$ENTREZID),function(x)EG2ENSG$ENSEMBL[EG2ENSG$ENTREZID%in%x])

rank_sum<-rep(rank_sum[names(EG2ENSG)],sapply(EG2ENSG,length))
names(rank_sum)<-unlist(EG2ENSG)

rank_sum<-aggregate(rank_sum,by=list(names(rank_sum)),FUN=max)
rank_sum<-setNames(rank_sum$x,rank_sum$Group.1)


### Rescaling scores to [0-1]

library(scales)

centrality_score<-rescale(rank_sum,to=c(0,1))
