# Supplementary material for: Prioritizing target-disease associations with novel safety and efficacy scoring methods
Source: Sci Rep. 2019 Jul 8;9:9852. doi: 10.1038/s41598-019-46293-7 (PMC6614395; doi:10.1038/s41598-019-46293-7)
Supplement: Supplementary file 3 — Supplementary Figures [file 41598_2019_46293_MOESM3_ESM.zip › Scripts/safety_onco.R]

setwd('~/Documents/')

### Importing Enrichr oncogenic signatures

onco_sign<-readLines('Dataset/MSigDB_Oncogenic_Signatures')
onco_sign<-lapply(onco_sign,function(x)strsplit(x,'\t\t')[[1]])

n.onco_sign<-sapply(onco_sign,function(x)x[1])


### Transforming gene symbols in Ensembl IDs

onco_sign<-sapply(onco_sign,function(x)strsplit(x[2],'\t'))

library(org.Hs.eg.db)
library(limma)

uni<-unique(unlist(onco_sign))

hgnc_symbol<-unlist(as.list(org.Hs.egSYMBOL))
names(hgnc_symbol)<-NULL

official<-intersect(uni,hgnc_symbol)
putative_alias<-setdiff(uni,official)

alias<-sapply(putative_alias,alias2Symbol)
alias<-alias[sapply(alias,length)>0]

no_alias<-setdiff(putative_alias,names(alias))

onco_sign<-lapply(onco_sign,function(x)setdiff(x,no_alias))

onco_sign<-lapply(onco_sign,function(x){
  i<-x%in%names(alias)
  if(any(i)) y<-c(x[!i],unlist(alias[x[i]]))
  else y<-x
  names(y)<-NULL
  return(y)})


SYMB2ENSG<-select(org.Hs.eg.db, keys=unique(unlist(onco_sign)),columns="ENSEMBL",keytype="SYMBOL")

onco_sign<-sapply(onco_sign,function(x)SYMB2ENSG$ENSEMBL[SYMB2ENSG$SYMBOL%in%x])
onco_sign<-sapply(onco_sign,na.omit)


### Selecting signatures of downregulated genes

library(stringr)

logi<-str_sub(n.onco_sign,-2,-1)=='DN'


### Calculating gene counts

count<-c(table(unlist(onco_sign[logi])))

missing<-setdiff(unlist(unique(onco_sign)),names(count))

count__miss<-rep(0,length(missing))
names(count__miss)<-missing

count<-c(count,count__miss)


### Rescaling counts to [0-1]

library(scales)

onco_score<-rescale(count,to=c(0,1))
